# Supplementary material for: Defining lncRNAs Correlated with CHO Cell Growth and IgG Productivity by RNA-Seq
Source: iScience. 2019 Dec 18;23(1):100785. doi: 10.1016/j.isci.2019.100785 (PMC6971398; doi:10.1016/j.isci.2019.100785)
Supplement: Data S1. The Complete RNA-Seq Dataset Provided as a Reference for the Community to Investigate RNAseq Data from CHO Cells (See Also GEO Accession Number GSE140671), Related to Figure 2 [file mmc2.zip]

Archive with 110 entries (110 files):
- SUMMARY_of_ncCOMMON_GENES_PER.xlsx
- GO_3936_D7vsD4_0.1adj.csv
- GO_D7_3936vs3080_0.1adj.csv
- GO_3936_FB4vST_0.1adj_FC2.csv
- GO_D4_4384vs3080_0.1adj.csv
- GO_D7_4384vs3936_0.1adj.csv
- GO_3080_D7vsD4_0.1adj.csv
- GO_D7_4384vs3068_0.1adj.csv
- GO_4384_FB4vST_0.1adj_FC2.csv
- GO_D4_3068vs3080_0.1adj.csv
- GO_D7_3068vs3936_0.1adj.csv
- GO_D4_4384vs3936_0.1adj.csv
- GO_D7_4384vs3080_0.1adj.csv
- GO_D4_3936vs3080_0.1adj.csv
- GO_3068_D7vsD4_0.1adj.csv
- GO_3068_FB4vST_0.1adj_FC2.csv
- GO_D4_3068vs3936_0.1adj.csv
- GO_D7_3068vs3080_0.1adj.csv
- GO_4384_D7vsD4_0.1adj.csv
- GO_D4_4384vs3068_0.1adj.csv
- GO_3080_FB4vST_0.1adj_FC2.csv
- KEGG_D4_3068vs3936_0.1adj.csv
- KEGG_D7_3068vs3080_0.1adj.csv
- KEGG_3068_D7vsD4_0.1adj.csv
- KEGG_D4_4384vs3068_0.1adj.csv
- KEGG_3080_FB4vST_0.1adj.csv
- KEGG_D4_4384vs3936_0.1adj.csv
- KEGG_D7_4384vs3080_0.1adj.csv
- KEGG_D4_3936vs3080_0.1adj.csv
- KEGG_4384_D7vsD4_0.1adj.csv
- KEGG_3936_FB4vST_0.1adj.csv
- KEGG_D7_4384vs3068_0.1adj.csv
- KEGG_4384_FB4vST_0.1adj.csv
- KEGG_3936_D7vsD4_0.1adj.csv
- KEGG_D4_3068vs3080_0.1adj.csv
- KEGG_D7_3068vs3936_0.1adj.csv
- KEGG_3068_FB4vST_0.1adj.csv
- KEGG_D7_3936vs3080_0.1adj.csv
- KEGG_D4_4384vs3080_0.1adj.csv
- KEGG_D7_4384vs3936_0.1adj.csv
- KEGG_3080_D7vsD4_0.1adj.csv
- 3080_D7vsD4_0.1adj.csv
- D7_4384vs3936_0.1adj.csv
- D4_4384vs3080_0.1adj.csv
- D7_3936vs3080_0.1adj.csv
- 3068_FB4vST_0.1adj.csv
- 4384_FB4vST_0.1adj.csv
- 3936_D7vsD4_0.1adj.csv
- D7_3068vs3936_0.1adj.csv
- D4_3068vs3080_0.1adj.csv
- D7_4384vs3068_0.1adj.csv
- 4384_D7vsD4_0.1adj.csv
- D4_3936vs3080_0.1adj.csv
- 3936_FB4vST_0.1adj.csv
- D7_4384vs3080_0.1adj.csv
- D4_4384vs3936_0.1adj.csv
- 3080_FB4vST_0.1adj.csv
- D4_4384vs3068_0.1adj.csv
- D7_3068vs3080_0.1adj.csv
- D4_3068vs3936_0.1adj.csv
- 3068_D7vsD4_0.1adj.csv
- GO_D12_3080vs3478_0.1adj.csv
- GO_D12_3077vs3068_0.1adj.csv
- GO_3077_D12vsD4_0.1adj.csv
- GO_D12_3077vs3478_0.1adj.csv
- GO_D12_3068vs3478_0.1adj.csv
- GO_D12_3080vs3068_0.1adj.csv
- GO_D4_3077vs3080_0.1adj.csv
- GO_3068_D12vsD4_0.1adj.csv
- GO_D4_3080vs3478_0.1adj.csv
- GO_3080_D12vsD4_0.1adj.csv
- GO_D4_3077vs3068_0.1adj.csv
- GO_D4_3068vs3478_0.1adj.csv
- GO_D4_3077vs3478_0.1adj.csv
- GO_D4_3080vs3068_0.1adj.csv
- GO_D12_3077vs3080_0.1adj.csv
- GO_3478_D12vsD4_0.1adj.csv
- counts.csv
- KEGG_D4_3068vs3478_0.1adj.csv
- KEGG_D4_3077vs3478_0.1adj.csv
- KEGG_D4_3080vs3068_0.1adj.csv
- KEGG_D12_3080vs3478_0.1adj.csv
- KEGG_D12_3077vs3068_0.1adj.csv
- KEGG_D12_3077vs3478_0.1adj.csv
- KEGG_D12_3068vs3478_0.1adj.csv
- KEGG_D12_3080vs3068_0.1adj.csv
- KEGG_D4_3080vs3478_0.1adj.csv
- KEGG_3077_D12vsD4_0.1adj.csv
- KEGG_D4_3077vs3068_0.1adj.csv
- KEGG_3080_D12vsD4_0.1adj.csv
- KEGG_3068_D12vsD4_0.1adj.csv
- KEGG_D4_3077vs3080_0.1adj.csv
- KEGG_D12_3077vs3080_0.1adj.csv
- KEGG_3478_D12vsD4_0.1adj.csv
- D12_3080vs3478_0.1adj.csv
- D12_3077vs3068_0.1adj.csv
- 3478_D12vsD4_0.1adj.csv
- D4_3077vs3080_0.1adj.csv
- 3080_D12vsD4_0.1adj.csv
- D12_3068vs3478_0.1adj.csv
- D12_3077vs3478_0.1adj.csv
- D12_3080vs3068_0.1adj.csv
- 3068_D12vsD4_0.1adj.csv
- D4_3077vs3068_0.1adj.csv
- D4_3080vs3478_0.1adj.csv
- 3077_D12vsD4_0.1adj.csv
- D12_3077vs3080_0.1adj.csv
- D4_3080vs3068_0.1adj.csv
- D4_3077vs3478_0.1adj.csv
- D4_3068vs3478_0.1adj.csv
