# Supplementary material for: Defining lncRNAs Correlated with CHO Cell Growth and IgG Productivity by RNA-Seq
Source: iScience. 2019 Dec 18;23(1):100785. doi: 10.1016/j.isci.2019.100785 (PMC6971398; doi:10.1016/j.isci.2019.100785)
Supplement: Data S1. The Complete RNA-Seq Dataset Provided as a Reference for the Community to Investigate RNAseq Data from CHO Cells (See Also GEO Accession Number GSE140671), Related to Figure 2 [file mmc2.zip › SUMMARY_of_ncCOMMON_GENES_PER.xlsx]

## Sheet: DAVI
Comparison	Total D4	Total D12	Common	As % of D4	As % of D12	As % of D4 + D12
3068vs3478	120	242	62	51.7	25.6	34.2541
3077vs3068	58	63	43	74.1	68.3	71.0744
3077vs3080	182	235	118	64.8	50.2	56.5947
3077vs3478	143	348	82	57.3	23.6	33.4012
3080vs3068	173	210	113	65.3	53.8	59.0078
3080vs3478	130	190	71	54.6	37.4	44.375

## Sheet: JCE
Comparison	Total D4	Total D7	Common	As % of D4	As % of D7	As % of D4 + D7
3068vs3080	62	87	35	56.5	40.2	46.9799
3068vs3936	34	64	26	76.5	40.6	53.0612
3936vs3080	57	72	25	43.9	34.7	38.7597
4384vs3068	75	151	44	58.7	29.1	38.9381
4384vs3080	129	177	59	45.7	33.3	38.5621
4384vs3936	64	111	42	65.6	37.8	48
