# Supplementary material for: Defining lncRNAs Correlated with CHO Cell Growth and IgG Productivity by RNA-Seq
Source: iScience. 2019 Dec 18;23(1):100785. doi: 10.1016/j.isci.2019.100785 (PMC6971398; doi:10.1016/j.isci.2019.100785)
Supplement: Data S1. The Complete RNA-Seq Dataset Provided as a Reference for the Community to Investigate RNAseq Data from CHO Cells (See Also GEO Accession Number GSE140671), Related to Figure 2 [file mmc2.zip › GO_3936_D7vsD4_0.1adj.csv]

	query.number	significant	p.value	term.size	query.size	overlap.size	precision	recall	term.id	domain	subgraph.number	term.name	relative.depth	intersection
1	1	TRUE	0.0176	1428	353	64	0.181	0.045	GO:0065009	BP	2	regulation of molecular function	1	APOH,TRIB3,NPPA,NCF1,DDR2,LAT,RSU1,IGF1R,DUSP14,HDAC2,MITD1,GSN,DHFR,ASIP,PLXNB3,LOC100750644,RWDD1,TIMP1,TBC1D2,ADORA2B,CLU,ANXA1,ACVR2B,APH1A,SENP1,FAS,RGS16,LRPAP1,SLPI,FABP4,TIMP2,TP63,KLHL24,ANGPTL4,ECM1,RGS10,TNNT2,PRKCH,HSPA2,SOD1,RAB7B,ATPIF1,P2RX4,DUSP1,SESN2,S100A10,RCC2,DUSP4,PKD1,IL10,FANCA,FZD5,UBE2L3,PPP1R36,MBTPS2,NSD1,TPM2,BCL2L12,PDGFA,PPT1,DENND1B,LOC100757562,CTSB,LOC100756639
2	1	TRUE	0.0357	1030	353	49	0.139	0.048	GO:0050790	BP	2	regulation of catalytic activity	2	APOH,TRIB3,NCF1,DDR2,LAT,RSU1,IGF1R,DUSP14,GSN,DHFR,PLXNB3,TIMP1,TBC1D2,ADORA2B,CLU,ANXA1,ACVR2B,APH1A,SENP1,FAS,RGS16,FABP4,TIMP2,TP63,ANGPTL4,ECM1,RGS10,TNNT2,HSPA2,SOD1,ATPIF1,P2RX4,DUSP1,SESN2,S100A10,RCC2,DUSP4,PKD1,FZD5,UBE2L3,PPP1R36,TPM2,BCL2L12,PDGFA,PPT1,DENND1B,LOC100757562,CTSB,LOC100756639
3	1	TRUE	0.0424	70	353	9	0.025	0.129	GO:0009636	BP	3	response to toxic substance	1	DHFR,LOC100750644,PRDX1,NUPR1,TTPA,FAS,SOD1,SLC7A11,SESN2
4	1	TRUE	2.51e-07	2659	353	123	0.348	0.046	GO:0005576	CC	5	extracellular region	1	LOC100768693,APOH,POSTN,SPP1,NPPA,SERPINF1,DDR2,RSU1,COL6A1,NID2,CCBE1,ARL3,MITD1,AGA,STX2,GSN,LOC100769195,FUT11,ANGPT4,ASIP,LOC100750644,PLAT,THBS2,LCP1,SERPING1,ANXA5,TIMP1,SPON2,SRPX2,PAMR1,PRPS2,CFP,CLU,TFPI,ANXA1,WNT5B,RAB4A,LOC100760022,BTG2,SPP2,MMP12,CD53,CD38,PDIA3,MB,RRAS,CLIC6,DCN,MOB1B,PLAC1,IARS,SIL1,COL15A1,PFAS,ACOT13,ENPP6,FAS,OLR1,COL5A3,BSG,SLPI,FABP4,LANCL1,TIMP2,CSF2,LIPA,FAM…
5	1	TRUE	1.53e-07	2538	353	120	0.34	0.047	GO:0044421	CC	5	extracellular region part	2	LOC100768693,APOH,POSTN,SPP1,NPPA,SERPINF1,DDR2,RSU1,COL6A1,NID2,CCBE1,ARL3,MITD1,AGA,STX2,GSN,LOC100769195,FUT11,ANGPT4,LOC100750644,PLAT,THBS2,LCP1,SERPING1,ANXA5,TIMP1,SPON2,SRPX2,PAMR1,PRPS2,CFP,CLU,TFPI,ANXA1,WNT5B,RAB4A,LOC100760022,BTG2,SPP2,MMP12,CD53,CD38,PDIA3,MB,RRAS,CLIC6,DCN,MOB1B,IARS,SIL1,COL15A1,PFAS,ACOT13,ENPP6,FAS,OLR1,COL5A3,BSG,SLPI,FABP4,LANCL1,TIMP2,CSF2,LIPA,FAM213A,DPT,MM…
6	1	TRUE	2.21e-08	2398	353	119	0.337	0.05	GO:0005615	CC	5	extracellular space	3	LOC100768693,APOH,POSTN,SPP1,NPPA,SERPINF1,DDR2,RSU1,COL6A1,NID2,CCBE1,ARL3,MITD1,AGA,STX2,GSN,LOC100769195,FUT11,ANGPT4,LOC100750644,PLAT,THBS2,LCP1,SERPING1,ANXA5,TIMP1,SPON2,SRPX2,PAMR1,PRPS2,CLU,TFPI,ANXA1,WNT5B,RAB4A,LOC100760022,BTG2,SPP2,MMP12,CD53,CD38,PDIA3,MB,RRAS,CLIC6,DCN,MOB1B,IARS,SIL1,COL15A1,PFAS,ACOT13,ENPP6,FAS,OLR1,COL5A3,BSG,SLPI,FABP4,LANCL1,TIMP2,CSF2,LIPA,FAM213A,DPT,MMP2,P…
7	1	TRUE	2.82e-08	286	353	32	0.091	0.112	GO:0031012	CC	5	extracellular matrix	3	APOH,POSTN,SERPINF1,COL6A1,NID2,CCBE1,THBS2,TIMP1,SPON2,CFP,CLU,WNT5B,LOC100760022,MMP12,DCN,COL15A1,COL5A3,SLPI,TIMP2,DPT,MMP2,COL1A1,ECM1,COL6A2,MMP19,SOD1,TNC,TGM2,ABI3BP,LGALS3,LOXL2,TINAGL1
8	1	TRUE	0.00676	147	353	15	0.042	0.102	GO:0005578	CC	5	proteinaceous extracellular matrix	4	POSTN,COL6A1,NID2,CCBE1,THBS2,TIMP1,SPON2,WNT5B,LOC100760022,COL15A1,COL5A3,COL1A1,COL6A2,TNC,ABI3BP
9	1	TRUE	0.00029	1956	353	89	0.252	0.046	GO:0043230	CC	5	extracellular organelle	1	LOC100768693,APOH,SPP1,SERPINF1,DDR2,RSU1,COL6A1,NID2,ARL3,MITD1,AGA,STX2,GSN,LOC100769195,FUT11,LOC100750644,PLAT,LCP1,SERPING1,ANXA5,TIMP1,SPON2,PRPS2,CLU,ANXA1,WNT5B,RAB4A,BTG2,SPP2,CD53,CD38,PDIA3,MB,RRAS,CLIC6,MOB1B,IARS,COL15A1,PFAS,ACOT13,ENPP6,FAS,OLR1,COL5A3,BSG,SLPI,FABP4,LANCL1,TIMP2,LIPA,FAM213A,DPT,PCK2,ECM1,COL6A2,PRKCH,CSRP1,CD82,HSPA2,RPL23A,SOD1,ADAM10,LCN2,NEU1,TGM2,GMDS,S100A10…
10	1	TRUE	0.00611	2577	353	104	0.295	0.04	GO:0031982	CC	5	vesicle	1	LOC100768693,APOH,SPP1,MIB1,SERPINF1,DDR2,RSU1,COL6A1,NID2,SLC11A2,ARL3,MITD1,AGA,STX2,GSN,LOC100769195,FUT11,LOC100750644,ATP6V1E2,PLAT,THBS2,LCP1,SERPING1,ANXA5,TIMP1,SPON2,TBC1D2,PRPS2,CLU,ANXA1,WNT5B,RAB4A,BTG2,SPP2,CD53,CD38,PDIA3,MB,RRAS,CLIC6,MOB1B,IARS,COL15A1,PFAS,ACOT13,MICALL1,ENPP6,FAS,OLR1,LRPAP1,COL5A3,BSG,SLPI,FABP4,LANCL1,TIMP2,LIPA,FAM213A,DPT,PCK2,LGR6,ECM1,COL6A2,PRKCH,CSRP1,ST…
11	1	TRUE	0.00029	1952	353	89	0.252	0.046	GO:1903561	CC	5	extracellular vesicle	2	LOC100768693,APOH,SPP1,SERPINF1,DDR2,RSU1,COL6A1,NID2,ARL3,MITD1,AGA,STX2,GSN,LOC100769195,FUT11,LOC100750644,PLAT,LCP1,SERPING1,ANXA5,TIMP1,SPON2,PRPS2,CLU,ANXA1,WNT5B,RAB4A,BTG2,SPP2,CD53,CD38,PDIA3,MB,RRAS,CLIC6,MOB1B,IARS,COL15A1,PFAS,ACOT13,ENPP6,FAS,OLR1,COL5A3,BSG,SLPI,FABP4,LANCL1,TIMP2,LIPA,FAM213A,DPT,PCK2,ECM1,COL6A2,PRKCH,CSRP1,CD82,HSPA2,RPL23A,SOD1,ADAM10,LCN2,NEU1,TGM2,GMDS,S100A10…
12	1	TRUE	0.000287	1941	353	89	0.252	0.046	GO:0070062	CC	5	extracellular exosome	3	LOC100768693,APOH,SPP1,SERPINF1,DDR2,RSU1,COL6A1,NID2,ARL3,MITD1,AGA,STX2,GSN,LOC100769195,FUT11,LOC100750644,PLAT,LCP1,SERPING1,ANXA5,TIMP1,SPON2,PRPS2,CLU,ANXA1,WNT5B,RAB4A,BTG2,SPP2,CD53,CD38,PDIA3,MB,RRAS,CLIC6,MOB1B,IARS,COL15A1,PFAS,ACOT13,ENPP6,FAS,OLR1,COL5A3,BSG,SLPI,FABP4,LANCL1,TIMP2,LIPA,FAM213A,DPT,PCK2,ECM1,COL6A2,PRKCH,CSRP1,CD82,HSPA2,RPL23A,SOD1,ADAM10,LCN2,NEU1,TGM2,GMDS,S100A10…
13	1	TRUE	0.00859	498	353	31	0.088	0.062	GO:0009986	CC	4	cell surface	1	APOH,SLC11A2,PLET1,LAYN,PLXNB3,SPA17,PLAT,ANXA5,CCR7,CLU,TFPI,ANXA1,WNT5B,CD38,PDIA3,FAS,PECAM1,CDH17,HSPA2,CD276,ADAM10,SLC7A11,ATPIF1,P2RX4,PKD1,CD63,LY6G6C,FZD5,CALR,PDGFA,ERP44
14	1	TRUE	0.0166	8	353	4	0.011	0.5	GO:0008191	MF	1	metalloendopeptidase inhibitor activity	1	TIMP1,NGF,TIMP2,LXN
