# Supplementary material for: Defining lncRNAs Correlated with CHO Cell Growth and IgG Productivity by RNA-Seq
Source: iScience. 2019 Dec 18;23(1):100785. doi: 10.1016/j.isci.2019.100785 (PMC6971398; doi:10.1016/j.isci.2019.100785)
Supplement: Data S1. The Complete RNA-Seq Dataset Provided as a Reference for the Community to Investigate RNAseq Data from CHO Cells (See Also GEO Accession Number GSE140671), Related to Figure 2 [file mmc2.zip › GO_D7_3936vs3080_0.1adj.csv]

	query.number	significant	p.value	term.size	query.size	overlap.size	precision	recall	term.id	domain	subgraph.number	term.name	relative.depth	intersection
1	1	TRUE	0.0241	771	133	18	0.135	0.023	GO:0071822	BP	4	protein complex subunit organization	1	COL3A1,LNX1,ADD2,COL6A1,CRYAB,SMAD3,MORC1,SERPINH1,FN1,TRIM54,COL5A2,PLEK,CSF2,TP63,DPT,COL6A2,CD36,C1QTNF1
2	1	TRUE	0.00152	151	133	9	0.068	0.06	GO:0043062	BP	4	extracellular structure organization	1	COL3A1,POSTN,SMAD3,OLFML2B,SERPINH1,SULF1,COL5A2,DPT,CYR61
3	1	TRUE	0.00147	150	133	9	0.068	0.06	GO:0030198	BP	4	extracellular matrix organization	2	COL3A1,POSTN,SMAD3,OLFML2B,SERPINH1,SULF1,COL5A2,DPT,CYR61
4	1	TRUE	0.00303	349	133	13	0.098	0.037	GO:0097435	BP	4	supramolecular fiber organization	1	COL3A1,ADD2,CRYAB,SERPINH1,TRIM54,COL5A2,PLEK,CTGF,DPT,DLC1,CD36,ITGB5,VIM
5	1	TRUE	0.00881	30	133	4	0.03	0.133	GO:0030199	BP	4	collagen fibril organization	2	COL3A1,SERPINH1,COL5A2,DPT
6	1	TRUE	0.0386	125	133	6	0.045	0.048	GO:0042742	BP	28	defense response to bacterium	1	SPON2,EPHA2,SERPINE1,CD36,IL10,RARRES2
7	1	TRUE	0.0328	368	133	11	0.083	0.03	GO:0030162	BP	9	regulation of proteolysis	1	CRYAB,SMAD3,SERPINH1,TP63,ECM1,SERPINE1,DLC1,C3,CYR61,IL10,PCOLCE
8	1	TRUE	0.00433	181	133	9	0.068	0.05	GO:0052547	BP	9	regulation of peptidase activity	1	CRYAB,SMAD3,SERPINH1,TP63,ECM1,SERPINE1,DLC1,CYR61,PCOLCE
9	1	TRUE	0.0384	169	133	7	0.053	0.041	GO:0052548	BP	9	regulation of endopeptidase activity	2	CRYAB,SMAD3,SERPINH1,TP63,SERPINE1,DLC1,CYR61
10	1	TRUE	0.0267	20	133	3	0.023	0.15	GO:0048745	BP	16	smooth muscle tissue development	1	COL3A1,TP63,STRA6
11	1	TRUE	0.00433	2	133	2	0.015	1	GO:0055095	BP	2	lipoprotein particle mediated signaling	1	LPL,CD36
12	1	TRUE	0.00433	2	133	2	0.015	1	GO:0055096	BP	2	low-density lipoprotein particle mediated signaling	2	LPL,CD36
13	1	TRUE	0.0188	1294	133	26	0.195	0.02	GO:0002376	BP	19	immune system process	1	COL3A1,ADD2,SMAD3,FTH1,SPON2,MEIS1,PLEK,AMPD3,CSF2,SPI1,EPHA2,FAM213A,MMP2,ECM1,SERPINE1,C3,CD36,TMEM176B,TMEM176A,IL10,CXCL12,CXCL3,CIAPIN1,RARRES2,LOC100756639,GPR68
14	1	TRUE	0.0189	748	133	18	0.135	0.024	GO:0002682	BP	19	regulation of immune system process	1	COL3A1,SMAD3,SPON2,MEIS1,SPI1,FAM213A,MMP2,ECM1,SERPINE1,C3,CD36,TMEM176B,TMEM176A,IL10,CXCL12,RARRES2,LOC100756639,GPR68
15	1	TRUE	0.00196	4313	133	67	0.504	0.016	GO:0032501	BP	3	multicellular organismal process	1	COL3A1,SHANK2,ADD2,COL6A1,CRYAB,SMAD3,MORC1,SERPINH1,SPON2,ADAMTS7,SRPX2,FN1,PTPRG,SULF1,WNT5B,LAMA3,PDE3A,OSBP2,DCN,PTHLH,COL5A2,PTPRF,LPL,ASB4,UNC5D,HDAC9,MEIS1,ITGA5,PLEK,CTGF,AMPD3,FABP4,CSF2,SPARC,TP63,GPIHBP1,SPI1,EPHA2,IL19,FAM213A,MMP2,MYL9,ECM1,PDE1C,STRA6,SERPINE1,HSD11B1,C3,NKD1,CD36,TNC,TMEM176B,TGM2,LTBP3,ITGB5,VIM,BRINP3,TMEM176A,CYR61,IL10,BHLHE40,C1QTNF1,CIAPIN1,RARRES2,LOC1007566…
16	1	TRUE	2.34e-05	1785	133	42	0.316	0.024	GO:0051239	BP	3	regulation of multicellular organismal process	2	COL3A1,SMAD3,SPON2,ADAMTS7,SRPX2,FN1,PTPRG,SULF1,PDE3A,DCN,PTHLH,COL5A2,PTPRF,LPL,ASB4,UNC5D,HDAC9,MEIS1,ITGA5,PLEK,CTGF,CSF2,SPARC,TP63,GPIHBP1,SPI1,EPHA2,FAM213A,ECM1,SERPINE1,C3,NKD1,CD36,TMEM176B,VIM,BRINP3,TMEM176A,CYR61,IL10,C1QTNF1,LOC100756639,GPR68
17	1	TRUE	0.0276	250	133	9	0.068	0.036	GO:0001503	BP	3	ossification	2	COL6A1,SMAD3,CTGF,TP63,EPHA2,MMP2,ECM1,TNC,CYR61
18	1	TRUE	0.00965	460	133	14	0.105	0.03	GO:0001816	BP	3	cytokine production	2	SMAD3,SPON2,FN1,SULF1,LPL,FABP4,CSF2,EPHA2,IL19,SERPINE1,C3,CD36,LTBP3,IL10
19	1	TRUE	0.000172	3451	133	61	0.459	0.018	GO:0032502	BP	3	developmental process	1	COL3A1,POSTN,SHANK2,ADD2,COL6A1,CRYAB,SMAD3,SERPINH1,ADAMTS7,SRPX2,FN1,SULF1,WNT5B,LAMA3,PDE3A,OSBP2,DCN,PTHLH,COL5A2,PTPRF,LPL,ASB4,UNC5D,HDAC9,MEIS1,FLNC,ITGA5,PLEK,CTGF,FABP4,CSF2,SPARC,TP63,SPI1,EPHA2,FAM213A,MMP2,CHD5,ECM1,STRA6,SERPINE1,DLC1,HSD11B1,C3,NKD1,CD36,TNC,TMEM176B,TGM2,LTBP3,ITGB5,VIM,RCC2,BRINP3,TMEM176A,CYR61,IL10,CIAPIN1,RARRES2,LOC100756639,GPR68
20	1	TRUE	0.000437	3244	133	57	0.429	0.018	GO:0048856	BP	3	anatomical structure development	2	COL3A1,POSTN,SHANK2,ADD2,COL6A1,CRYAB,SMAD3,SERPINH1,ADAMTS7,SRPX2,FN1,SULF1,WNT5B,LAMA3,PDE3A,OSBP2,DCN,PTHLH,COL5A2,PTPRF,ASB4,UNC5D,HDAC9,MEIS1,FLNC,ITGA5,PLEK,CTGF,CSF2,SPARC,TP63,SPI1,EPHA2,FAM213A,MMP2,ECM1,STRA6,SERPINE1,DLC1,HSD11B1,C3,NKD1,CD36,TNC,TMEM176B,TGM2,ITGB5,VIM,RCC2,BRINP3,TMEM176A,CYR61,IL10,CIAPIN1,RARRES2,LOC100756639,GPR68
21	1	TRUE	0.00433	1155	133	26	0.195	0.023	GO:0009888	BP	3	tissue development	3	COL3A1,POSTN,COL6A1,SMAD3,SERPINH1,ADAMTS7,FN1,SULF1,WNT5B,LAMA3,PTHLH,COL5A2,ITGA5,CTGF,TP63,EPHA2,MMP2,ECM1,STRA6,NKD1,TNC,TGM2,ITGB5,VIM,CYR61,IL10
22	1	TRUE	0.00849	158	133	8	0.06	0.051	GO:0061448	BP	3	connective tissue development	4	SMAD3,SERPINH1,ADAMTS7,SULF1,WNT5B,PTHLH,CTGF,CYR61
23	1	TRUE	2.31e-05	55	133	8	0.06	0.145	GO:0007492	BP	3	endoderm development	4	COL6A1,SMAD3,FN1,LAMA3,COL5A2,ITGA5,MMP2,ITGB5
24	1	TRUE	0.00283	2908	133	50	0.376	0.017	GO:0007275	BP	3	multicellular organism development	3	COL3A1,SHANK2,ADD2,COL6A1,CRYAB,SMAD3,SERPINH1,ADAMTS7,SRPX2,FN1,SULF1,WNT5B,LAMA3,DCN,PTHLH,COL5A2,PTPRF,ASB4,UNC5D,HDAC9,MEIS1,ITGA5,PLEK,CTGF,CSF2,SPARC,TP63,SPI1,EPHA2,FAM213A,MMP2,ECM1,STRA6,SERPINE1,HSD11B1,C3,NKD1,TNC,TMEM176B,TGM2,ITGB5,VIM,BRINP3,TMEM176A,CYR61,IL10,CIAPIN1,RARRES2,LOC100756639,GPR68
25	1	TRUE	0.0036	2702	133	47	0.353	0.017	GO:0048731	BP	3	system development	4	COL3A1,SHANK2,ADD2,CRYAB,SMAD3,SERPINH1,ADAMTS7,SRPX2,FN1,SULF1,WNT5B,DCN,PTHLH,COL5A2,PTPRF,ASB4,UNC5D,HDAC9,MEIS1,ITGA5,PLEK,CTGF,CSF2,SPARC,TP63,SPI1,EPHA2,FAM213A,MMP2,ECM1,STRA6,SERPINE1,HSD11B1,C3,NKD1,TNC,TMEM176B,TGM2,VIM,BRINP3,TMEM176A,CYR61,IL10,CIAPIN1,RARRES2,LOC100756639,GPR68
26	1	TRUE	0.000163	326	133	15	0.113	0.046	GO:0001501	BP	3	skeletal system development	5	SMAD3,SERPINH1,ADAMTS7,SULF1,WNT5B,PTHLH,COL5A2,MEIS1,CTGF,SPARC,TP63,EPHA2,MMP2,CYR61,GPR68
27	1	TRUE	0.00139	626	133	19	0.143	0.03	GO:0072359	BP	3	circulatory system development	5	COL3A1,SMAD3,SRPX2,SULF1,DCN,ASB4,HDAC9,MEIS1,ITGA5,CTGF,SPARC,SPI1,EPHA2,MMP2,ECM1,STRA6,SERPINE1,C3,CYR61
28	1	TRUE	0.0449	90	133	5	0.038	0.056	GO:0055123	BP	3	digestive system development	5	COL3A1,SMAD3,TP63,STRA6,RARRES2
29	1	TRUE	4.47e-05	414	133	18	0.135	0.043	GO:0072358	BP	3	cardiovascular system development	5	COL3A1,SRPX2,SULF1,DCN,ASB4,HDAC9,MEIS1,ITGA5,CTGF,SPARC,SPI1,EPHA2,MMP2,ECM1,STRA6,SERPINE1,C3,CYR61
30	1	TRUE	3.79e-05	406	133	18	0.135	0.044	GO:0001944	BP	3	vasculature development	5	COL3A1,SRPX2,SULF1,DCN,ASB4,HDAC9,MEIS1,ITGA5,CTGF,SPARC,SPI1,EPHA2,MMP2,ECM1,STRA6,SERPINE1,C3,CYR61
31	1	TRUE	0.0429	699	133	16	0.12	0.023	GO:0009790	BP	3	embryo development	4	COL6A1,SMAD3,FN1,SULF1,LAMA3,COL5A2,ITGA5,CSF2,TP63,EPHA2,MMP2,STRA6,ITGB5,CYR61,IL10,RARRES2
32	1	TRUE	0.0294	2040	133	35	0.263	0.017	GO:0048513	BP	3	animal organ development	3	COL3A1,ADD2,CRYAB,SMAD3,SERPINH1,ADAMTS7,SULF1,WNT5B,PTHLH,COL5A2,MEIS1,PLEK,CTGF,CSF2,SPARC,TP63,SPI1,EPHA2,FAM213A,MMP2,ECM1,STRA6,HSD11B1,NKD1,TNC,TMEM176B,TGM2,VIM,TMEM176A,CYR61,IL10,CIAPIN1,RARRES2,LOC100756639,GPR68
33	1	TRUE	0.002	122	133	8	0.06	0.066	GO:0051216	BP	3	cartilage development	4	SMAD3,SERPINH1,ADAMTS7,SULF1,WNT5B,PTHLH,CTGF,CYR61
34	1	TRUE	2.31e-05	387	133	18	0.135	0.047	GO:0001568	BP	3	blood vessel development	3	COL3A1,SRPX2,SULF1,DCN,ASB4,HDAC9,MEIS1,ITGA5,CTGF,SPARC,SPI1,EPHA2,MMP2,ECM1,STRA6,SERPINE1,C3,CYR61
35	1	TRUE	1.33e-06	1500	133	41	0.308	0.027	GO:0050793	BP	3	regulation of developmental process	2	COL3A1,SMAD3,ADAMTS7,SRPX2,FN1,SULF1,WNT5B,PDE3A,DCN,PTHLH,COL5A2,PTPRF,LPL,ASB4,UNC5D,HDAC9,MEIS1,ITGA5,CTGF,CSF2,SPARC,TP63,SPI1,EPHA2,FAM213A,ECM1,SERPINE1,DLC1,C3,NKD1,CD36,TMEM176B,LTBP3,VIM,RCC2,BRINP3,TMEM176A,CYR61,IL10,LOC100756639,GPR68
36	1	TRUE	1.31e-05	1139	133	33	0.248	0.029	GO:2000026	BP	3	regulation of multicellular organismal development	3	COL3A1,SMAD3,ADAMTS7,SRPX2,FN1,SULF1,DCN,PTHLH,COL5A2,PTPRF,ASB4,UNC5D,HDAC9,MEIS1,ITGA5,CTGF,SPARC,TP63,SPI1,EPHA2,FAM213A,ECM1,SERPINE1,C3,NKD1,TMEM176B,VIM,BRINP3,TMEM176A,CYR61,IL10,LOC100756639,GPR68
37	1	TRUE	9.6e-05	156	133	11	0.083	0.071	GO:1901342	BP	3	regulation of vasculature development	4	SRPX2,SULF1,DCN,ASB4,HDAC9,ITGA5,SPARC,EPHA2,ECM1,SERPINE1,C3
38	1	TRUE	0.00349	43	133	5	0.038	0.116	GO:0061035	BP	3	regulation of cartilage development	4	SMAD3,ADAMTS7,PTHLH,CTGF,CYR61
39	1	TRUE	0.000577	1585	133	35	0.263	0.022	GO:0009653	BP	3	anatomical structure morphogenesis	2	COL3A1,COL6A1,CRYAB,SMAD3,SERPINH1,SRPX2,FN1,SULF1,LAMA3,DCN,COL5A2,ASB4,UNC5D,HDAC9,MEIS1,ITGA5,CTGF,SPARC,TP63,SPI1,EPHA2,MMP2,ECM1,STRA6,SERPINE1,DLC1,C3,NKD1,CD36,TNC,TGM2,ITGB5,RCC2,CYR61,IL10
40	1	TRUE	0.00116	561	133	18	0.135	0.032	GO:0022603	BP	3	regulation of anatomical structure morphogenesis	3	SRPX2,FN1,SULF1,DCN,COL5A2,ASB4,HDAC9,ITGA5,SPARC,EPHA2,ECM1,SERPINE1,DLC1,C3,NKD1,CD36,RCC2,IL10
41	1	TRUE	0.00469	424	133	14	0.105	0.033	GO:0048598	BP	3	embryonic morphogenesis	3	COL6A1,SMAD3,FN1,SULF1,LAMA3,COL5A2,ITGA5,TP63,EPHA2,MMP2,STRA6,ITGB5,CYR61,IL10
42	1	TRUE	0.000113	128	133	10	0.075	0.078	GO:0007369	BP	3	gastrulation	4	COL6A1,SMAD3,FN1,LAMA3,COL5A2,ITGA5,EPHA2,MMP2,ITGB5,IL10
43	1	TRUE	1.31e-05	322	133	17	0.128	0.053	GO:0048514	BP	3	blood vessel morphogenesis	3	COL3A1,SRPX2,SULF1,DCN,ASB4,HDAC9,MEIS1,ITGA5,CTGF,SPARC,SPI1,EPHA2,ECM1,STRA6,SERPINE1,C3,CYR61
44	1	TRUE	2.31e-05	671	133	24	0.18	0.036	GO:0048646	BP	3	anatomical structure formation involved in morphogenesis	2	COL6A1,SMAD3,SRPX2,FN1,SULF1,LAMA3,DCN,COL5A2,HDAC9,MEIS1,ITGA5,CTGF,SPARC,TP63,EPHA2,MMP2,ECM1,STRA6,SERPINE1,C3,CD36,TGM2,ITGB5,CYR61
45	1	TRUE	4.25e-05	85	133	9	0.068	0.106	GO:0001704	BP	3	formation of primary germ layer	3	COL6A1,SMAD3,FN1,LAMA3,COL5A2,ITGA5,EPHA2,MMP2,ITGB5
46	1	TRUE	2.34e-05	38	133	7	0.053	0.184	GO:0001706	BP	3	endoderm formation	4	COL6A1,FN1,LAMA3,COL5A2,ITGA5,MMP2,ITGB5
47	1	TRUE	0.000289	261	133	13	0.098	0.05	GO:0001525	BP	3	angiogenesis	3	SRPX2,SULF1,DCN,HDAC9,MEIS1,ITGA5,CTGF,SPARC,EPHA2,ECM1,SERPINE1,C3,CYR61
48	1	TRUE	0.0348	49	133	4	0.03	0.082	GO:0002040	BP	3	sprouting angiogenesis	4	SRPX2,HDAC9,ITGA5,EPHA2
49	1	TRUE	0.000252	144	133	10	0.075	0.069	GO:0045765	BP	3	regulation of angiogenesis	4	SRPX2,SULF1,DCN,HDAC9,ITGA5,SPARC,EPHA2,ECM1,SERPINE1,C3
50	1	TRUE	0.0354	23	133	3	0.023	0.13	GO:1903670	BP	3	regulation of sprouting angiogenesis	5	SRPX2,HDAC9,ITGA5
51	1	TRUE	0.000634	877	133	24	0.18	0.027	GO:0051674	BP	3	localization of cell	1	COL3A1,ADD2,SRPX2,FN1,PTPRG,SULF1,LRRC15,WNT5B,DCN,PTPRF,UNC5D,HDAC9,ITGA5,CTGF,SPARC,EPHA2,ECM1,SERPINE1,DLC1,RCC2,CYR61,CXCL12,CXCL3,RARRES2
52	1	TRUE	0.0033	994	133	24	0.18	0.024	GO:0040011	BP	3	locomotion	1	COL3A1,ADD2,SRPX2,FN1,PTPRG,SULF1,LRRC15,WNT5B,DCN,PTPRF,UNC5D,HDAC9,ITGA5,CTGF,SPARC,EPHA2,ECM1,SERPINE1,DLC1,RCC2,CYR61,CXCL12,CXCL3,RARRES2
53	1	TRUE	0.00389	1075	133	25	0.188	0.023	GO:0006928	BP	3	movement of cell or subcellular component	1	COL3A1,ADD2,SRPX2,FN1,PTPRG,SULF1,LRRC15,WNT5B,DCN,PTPRF,UNC5D,HDAC9,ITGA5,LOC100770947,CTGF,SPARC,EPHA2,ECM1,SERPINE1,DLC1,RCC2,CYR61,CXCL12,CXCL3,RARRES2
54	1	TRUE	0.000634	877	133	24	0.18	0.027	GO:0048870	BP	3	cell motility	2	COL3A1,ADD2,SRPX2,FN1,PTPRG,SULF1,LRRC15,WNT5B,DCN,PTPRF,UNC5D,HDAC9,ITGA5,CTGF,SPARC,EPHA2,ECM1,SERPINE1,DLC1,RCC2,CYR61,CXCL12,CXCL3,RARRES2
55	1	TRUE	0.000224	802	133	24	0.18	0.03	GO:0016477	BP	3	cell migration	3	COL3A1,ADD2,SRPX2,FN1,PTPRG,SULF1,LRRC15,WNT5B,DCN,PTPRF,UNC5D,HDAC9,ITGA5,CTGF,SPARC,EPHA2,ECM1,SERPINE1,DLC1,RCC2,CYR61,CXCL12,CXCL3,RARRES2
56	1	TRUE	0.00174	2366	133	44	0.331	0.019	GO:0048869	BP	3	cellular developmental process	1	COL3A1,COL6A1,SMAD3,SERPINH1,ADAMTS7,FN1,SULF1,WNT5B,LAMA3,PDE3A,OSBP2,PTHLH,COL5A2,PTPRF,LPL,ASB4,UNC5D,MEIS1,FLNC,ITGA5,PLEK,CTGF,FABP4,CSF2,SPARC,TP63,SPI1,EPHA2,FAM213A,MMP2,CHD5,SERPINE1,DLC1,CD36,TNC,TMEM176B,LTBP3,ITGB5,VIM,RCC2,BRINP3,TMEM176A,CYR61,GPR68
57	1	TRUE	0.00406	2242	133	41	0.308	0.018	GO:0030154	BP	3	cell differentiation	2	COL3A1,COL6A1,SMAD3,SERPINH1,ADAMTS7,FN1,SULF1,WNT5B,LAMA3,PDE3A,OSBP2,PTHLH,COL5A2,PTPRF,LPL,ASB4,UNC5D,MEIS1,FLNC,ITGA5,PLEK,CTGF,FABP4,CSF2,TP63,SPI1,EPHA2,FAM213A,MMP2,CHD5,CD36,TNC,TMEM176B,LTBP3,ITGB5,VIM,RCC2,BRINP3,TMEM176A,CYR61,GPR68
58	1	TRUE	0.0241	19	133	3	0.023	0.158	GO:0090077	BP	3	foam cell differentiation	3	LPL,CSF2,CD36
59	1	TRUE	0.0241	19	133	3	0.023	0.158	GO:0010742	BP	3	macrophage derived foam cell differentiation	4	LPL,CSF2,CD36
60	1	TRUE	0.000614	71	133	7	0.053	0.099	GO:0002062	BP	3	chondrocyte differentiation	3	SMAD3,SERPINH1,ADAMTS7,SULF1,WNT5B,PTHLH,CTGF
61	1	TRUE	2.31e-05	36	133	7	0.053	0.194	GO:0035987	BP	3	endodermal cell differentiation	3	COL6A1,FN1,LAMA3,COL5A2,ITGA5,MMP2,ITGB5
62	1	TRUE	0.0163	1570	133	30	0.226	0.019	GO:0032879	BP	3	regulation of localization	1	COL3A1,SPP1,CRYAB,SMAD3,SRPX2,FN1,PTPRG,SULF1,LRRC15,WNT5B,DCN,LPL,UNC5D,HDAC9,SPARC,EPHA2,ECM1,SERPINE1,DLC1,C3,CD36,RCC2,RAPGEF4,CYR61,IL10,CXCL12,C1QTNF1,RARRES2,LOC100756639,GPR68
63	1	TRUE	0.0309	3471	133	52	0.391	0.015	GO:0048518	BP	3	positive regulation of biological process	1	COL3A1,SHANK2,SPP1,SMAD3,SPON2,SRPX2,FN1,SULF1,LRRC15,WNT5B,PDE3A,DCN,PTHLH,LPL,ASB4,HDAC9,MEIS1,CHD1,ITGA5,PLEK,CTGF,FABP4,CSF2,SPARC,TP63,GPIHBP1,SPI1,IL19,MMP2,ECM1,IGSF9B,PRR5,STRA6,SERPINE1,DLC1,C3,NKD1,CD36,TNC,TGM2,LTBP3,VIM,RCC2,BRINP3,CYR61,IL10,CXCL12,PCOLCE,C1QTNF1,RARRES2,LOC100756639,GPR68
64	1	TRUE	0.0029	794	133	21	0.158	0.026	GO:0051094	BP	3	positive regulation of developmental process	2	SMAD3,SRPX2,FN1,WNT5B,PDE3A,DCN,LPL,ASB4,HDAC9,ITGA5,CTGF,CSF2,TP63,ECM1,SERPINE1,C3,CD36,LTBP3,BRINP3,CYR61,GPR68
65	1	TRUE	0.00294	985	133	24	0.18	0.024	GO:0051240	BP	3	positive regulation of multicellular organismal process	2	SMAD3,SPON2,SRPX2,FN1,SULF1,PDE3A,LPL,ASB4,HDAC9,ITGA5,PLEK,CSF2,SPARC,TP63,GPIHBP1,ECM1,SERPINE1,C3,CD36,BRINP3,CYR61,IL10,C1QTNF1,GPR68
66	1	TRUE	0.00178	87	133	7	0.053	0.08	GO:1904018	BP	3	positive regulation of vasculature development	3	SRPX2,ASB4,HDAC9,ITGA5,ECM1,SERPINE1,C3
67	1	TRUE	0.00653	80	133	6	0.045	0.075	GO:0045766	BP	3	positive regulation of angiogenesis	4	SRPX2,HDAC9,ITGA5,ECM1,SERPINE1,C3
68	1	TRUE	0.00469	10	133	3	0.023	0.3	GO:1903672	BP	3	positive regulation of sprouting angiogenesis	5	SRPX2,HDAC9,ITGA5
69	1	TRUE	0.0187	4	133	2	0.015	0.5	GO:0090050	BP	3	positive regulation of cell migration involved in sprouting angiogenesis	6	SRPX2,HDAC9
70	1	TRUE	0.00147	2982	133	52	0.391	0.017	GO:0048519	BP	3	negative regulation of biological process	1	COL3A1,SHANK2,ID2,ADD2,CRYAB,SMAD3,FTH1,MORC1,SERPINH1,MALRD1,ADAMTS7,FN1,PTPRG,SULF1,WNT5B,DCN,PTHLH,TRIM54,COL5A2,HDAC9,MEIS1,ITGA5,PLEK,CTGF,RORC,FABP4,CSF2,SPARC,TP63,SPI1,EPHA2,IL19,DPT,CEP85,ECM1,SERPINE1,DLC1,NKD1,CD36,TMEM176B,VIM,RCC2,BRINP3,TMEM176A,CYR61,IL10,CXCL12,BHLHE40,C1QTNF1,CIAPIN1,LOC100756639,GPR68
71	1	TRUE	0.000444	678	133	21	0.158	0.031	GO:0051241	BP	3	negative regulation of multicellular organismal process	2	COL3A1,SMAD3,ADAMTS7,FN1,PTPRG,SULF1,DCN,PTHLH,COL5A2,MEIS1,SPARC,TP63,EPHA2,ECM1,SERPINE1,TMEM176B,VIM,TMEM176A,IL10,C1QTNF1,GPR68
72	1	TRUE	0.000367	558	133	19	0.143	0.034	GO:0051093	BP	3	negative regulation of developmental process	2	COL3A1,SMAD3,ADAMTS7,SULF1,DCN,PTHLH,COL5A2,MEIS1,SPARC,TP63,EPHA2,ECM1,SERPINE1,NKD1,TMEM176B,VIM,RCC2,TMEM176A,GPR68
73	1	TRUE	0.013	61	133	5	0.038	0.082	GO:1901343	BP	3	negative regulation of vasculature development	3	SULF1,DCN,SPARC,EPHA2,SERPINE1
74	1	TRUE	0.0102	57	133	5	0.038	0.088	GO:2000181	BP	3	negative regulation of blood vessel morphogenesis	4	SULF1,DCN,SPARC,EPHA2,SERPINE1
75	1	TRUE	0.0089	55	133	5	0.038	0.091	GO:0016525	BP	3	negative regulation of angiogenesis	5	SULF1,DCN,SPARC,EPHA2,SERPINE1
76	1	TRUE	0.0089	55	133	5	0.038	0.091	GO:1905954	BP	3	positive regulation of lipid localization	1	SPP1,LPL,C3,CD36,C1QTNF1
77	1	TRUE	0.0302	1211	133	24	0.18	0.02	GO:0048584	BP	3	positive regulation of response to stimulus	1	COL3A1,SPON2,SULF1,DCN,PLEK,CTGF,FABP4,CSF2,TP63,IL19,MMP2,ECM1,IGSF9B,PRR5,SERPINE1,C3,NKD1,CD36,CYR61,CXCL12,C1QTNF1,RARRES2,LOC100756639,GPR68
78	1	TRUE	0.0189	17	133	3	0.023	0.176	GO:1900048	BP	3	positive regulation of hemostasis	1	PLEK,SERPINE1,CD36
79	1	TRUE	0.0434	5951	133	78	0.586	0.013	GO:0050794	BP	3	regulation of cellular process	1	COL3A1,POSTN,SHANK2,SPP1,ID2,ADD2,CRYAB,SMAD3,FTH1,MORC1,SERPINH1,MALRD1,ADAMTS7,SRPX2,FN1,PTPRG,STMN4,SULF1,LRRC15,WNT5B,PDE3A,DCN,PTHLH,TRIM54,COL5A2,PTPRF,LPL,ASB4,UNC5D,HDAC9,MEIS1,CHD1,ITGA5,PLEK,CTGF,RORC,FABP4,CSF2,SPARC,TP63,SPI1,EPHA2,IL19,FAM213A,DPT,MMP2,CEP85,CHD5,ECM1,IGSF9B,PRR5,SERPINE1,DLC1,C3,NKD1,CD36,TNC,TMEM176B,TGM2,LTBP3,ITGB5,VIM,RCC2,HP1BP3,BRINP3,TMEM176A,RAPGEF4,CYR61,IL…
80	1	TRUE	0.000352	2725	133	51	0.383	0.019	GO:0048523	BP	3	negative regulation of cellular process	2	COL3A1,SHANK2,ID2,ADD2,CRYAB,SMAD3,FTH1,MORC1,SERPINH1,MALRD1,ADAMTS7,FN1,PTPRG,SULF1,WNT5B,DCN,PTHLH,TRIM54,COL5A2,HDAC9,MEIS1,ITGA5,PLEK,RORC,FABP4,CSF2,SPARC,TP63,SPI1,EPHA2,IL19,DPT,CEP85,ECM1,SERPINE1,DLC1,NKD1,CD36,TMEM176B,VIM,RCC2,BRINP3,TMEM176A,CYR61,IL10,CXCL12,BHLHE40,C1QTNF1,CIAPIN1,LOC100756639,GPR68
81	1	TRUE	0.000252	536	133	19	0.143	0.035	GO:0051270	BP	3	regulation of cellular component movement	2	COL3A1,SRPX2,FN1,PTPRG,SULF1,LRRC15,WNT5B,DCN,UNC5D,HDAC9,SPARC,EPHA2,ECM1,SERPINE1,DLC1,RCC2,CYR61,CXCL12,RARRES2
82	1	TRUE	0.0373	168	133	7	0.053	0.042	GO:0051271	BP	3	negative regulation of cellular component movement	3	COL3A1,PTPRG,SULF1,DCN,SERPINE1,DLC1,CXCL12
83	1	TRUE	0.000345	1011	133	27	0.203	0.027	GO:0045595	BP	3	regulation of cell differentiation	2	COL3A1,SMAD3,ADAMTS7,FN1,WNT5B,PDE3A,PTHLH,COL5A2,PTPRF,LPL,ASB4,UNC5D,MEIS1,CTGF,CSF2,TP63,SPI1,FAM213A,CD36,TMEM176B,LTBP3,VIM,RCC2,BRINP3,TMEM176A,CYR61,GPR68
84	1	TRUE	0.0167	16	133	3	0.023	0.188	GO:0010743	BP	3	regulation of macrophage derived foam cell differentiation	3	LPL,CSF2,CD36
85	1	TRUE	0.0313	542	133	14	0.105	0.026	GO:0045597	BP	3	positive regulation of cell differentiation	3	SMAD3,FN1,WNT5B,PDE3A,LPL,ASB4,CTGF,CSF2,TP63,CD36,LTBP3,BRINP3,CYR61,GPR68
86	1	TRUE	0.00469	10	133	3	0.023	0.3	GO:0010744	BP	3	positive regulation of macrophage derived foam cell differentiation	4	LPL,CSF2,CD36
87	1	TRUE	0.0241	401	133	12	0.09	0.03	GO:0045596	BP	3	negative regulation of cell differentiation	3	COL3A1,SMAD3,ADAMTS7,PTHLH,COL5A2,MEIS1,TP63,TMEM176B,VIM,RCC2,TMEM176A,GPR68
88	1	TRUE	0.00965	31	133	4	0.03	0.129	GO:0032330	BP	3	regulation of chondrocyte differentiation	3	SMAD3,ADAMTS7,PTHLH,CTGF
89	1	TRUE	0.000272	540	133	19	0.143	0.035	GO:0040012	BP	3	regulation of locomotion	1	COL3A1,SRPX2,FN1,PTPRG,SULF1,LRRC15,WNT5B,DCN,UNC5D,HDAC9,SPARC,EPHA2,ECM1,SERPINE1,DLC1,RCC2,CYR61,CXCL12,RARRES2
90	1	TRUE	0.0254	297	133	10	0.075	0.034	GO:0040017	BP	3	positive regulation of locomotion	2	SRPX2,FN1,LRRC15,WNT5B,HDAC9,SPARC,SERPINE1,CYR61,CXCL12,RARRES2
91	1	TRUE	0.0463	178	133	7	0.053	0.039	GO:0040013	BP	3	negative regulation of locomotion	2	COL3A1,PTPRG,SULF1,DCN,SERPINE1,DLC1,CXCL12
92	1	TRUE	0.000107	494	133	19	0.143	0.038	GO:2000145	BP	3	regulation of cell motility	2	COL3A1,SRPX2,FN1,PTPRG,SULF1,LRRC15,WNT5B,DCN,UNC5D,HDAC9,SPARC,EPHA2,ECM1,SERPINE1,DLC1,RCC2,CYR61,CXCL12,RARRES2
93	1	TRUE	5.83e-05	470	133	19	0.143	0.04	GO:0030334	BP	3	regulation of cell migration	3	COL3A1,SRPX2,FN1,PTPRG,SULF1,LRRC15,WNT5B,DCN,UNC5D,HDAC9,SPARC,EPHA2,ECM1,SERPINE1,DLC1,RCC2,CYR61,CXCL12,RARRES2
94	1	TRUE	0.0422	128	133	6	0.045	0.047	GO:0010632	BP	3	regulation of epithelial cell migration	4	SRPX2,PTPRG,DCN,HDAC9,SPARC,EPHA2
95	1	TRUE	0.0354	83	133	5	0.038	0.06	GO:0010594	BP	3	regulation of endothelial cell migration	5	SRPX2,DCN,HDAC9,SPARC,EPHA2
96	1	TRUE	0.0298	158	133	7	0.053	0.044	GO:2000146	BP	3	negative regulation of cell motility	3	COL3A1,PTPRG,SULF1,DCN,SERPINE1,DLC1,CXCL12
97	1	TRUE	0.0241	150	133	7	0.053	0.047	GO:0030336	BP	3	negative regulation of cell migration	4	COL3A1,PTPRG,SULF1,DCN,SERPINE1,DLC1,CXCL12
98	1	TRUE	0.0386	24	133	3	0.023	0.125	GO:1902742	BP	3	apoptotic process involved in development	1	CRYAB,SPI1,CYR61
99	1	TRUE	0.0241	19	133	3	0.023	0.158	GO:0060561	BP	3	apoptotic process involved in morphogenesis	2	CRYAB,SPI1,CYR61
100	1	TRUE	0.0371	84	133	5	0.038	0.06	GO:0048565	BP	3	digestive tract development	1	COL3A1,SMAD3,TP63,STRA6,RARRES2
101	1	TRUE	0.0219	18	133	3	0.023	0.167	GO:0050820	BP	3	positive regulation of coagulation	1	PLEK,SERPINE1,CD36
102	1	TRUE	0.0189	17	133	3	0.023	0.176	GO:0030194	BP	3	positive regulation of blood coagulation	2	PLEK,SERPINE1,CD36
103	1	TRUE	0.0038	44	133	5	0.038	0.114	GO:0002088	BP	3	lens development in camera-type eye	1	CRYAB,SMAD3,MEIS1,EPHA2,VIM
104	1	TRUE	0.0207	285	133	10	0.075	0.035	GO:0051272	BP	3	positive regulation of cellular component movement	1	SRPX2,FN1,LRRC15,WNT5B,HDAC9,SPARC,SERPINE1,CYR61,CXCL12,RARRES2
105	1	TRUE	0.0185	279	133	10	0.075	0.036	GO:2000147	BP	3	positive regulation of cell motility	2	SRPX2,FN1,LRRC15,WNT5B,HDAC9,SPARC,SERPINE1,CYR61,CXCL12,RARRES2
106	1	TRUE	0.0158	272	133	10	0.075	0.037	GO:0030335	BP	3	positive regulation of cell migration	3	SRPX2,FN1,LRRC15,WNT5B,HDAC9,SPARC,SERPINE1,CYR61,CXCL12,RARRES2
107	1	TRUE	0.0241	19	133	3	0.023	0.158	GO:0010884	BP	3	positive regulation of lipid storage	1	LPL,C3,CD36
108	1	TRUE	0.0219	18	133	3	0.023	0.167	GO:0070306	BP	3	lens fiber cell differentiation	1	SMAD3,EPHA2,VIM
109	1	TRUE	0.0423	7	133	2	0.015	0.286	GO:0010886	BP	3	positive regulation of cholesterol storage	1	LPL,CD36
110	1	TRUE	0.00469	10	133	3	0.023	0.3	GO:0070208	BP	23	protein heterotrimerization	1	COL6A1,COL6A2,C1QTNF1
111	1	TRUE	0.0412	52	133	4	0.03	0.077	GO:0007044	BP	12	cell-substrate junction assembly	1	FN1,ITGA5,DLC1,RCC2
112	1	TRUE	0.0105	32	133	4	0.03	0.125	GO:0097028	BP	8	dendritic cell differentiation	1	CSF2,SPI1,TMEM176B,TMEM176A
113	1	TRUE	0.0264	5	133	2	0.015	0.4	GO:2001198	BP	8	regulation of dendritic cell differentiation	2	TMEM176B,TMEM176A
114	1	TRUE	0.0105	3	133	2	0.015	0.667	GO:2001199	BP	8	negative regulation of dendritic cell differentiation	2	TMEM176B,TMEM176A
115	1	TRUE	0.0342	6	133	2	0.015	0.333	GO:0060907	BP	29	positive regulation of macrophage cytokine production	1	SPON2,CD36
116	1	TRUE	0.0122	60	133	5	0.038	0.083	GO:0007229	BP	7	integrin-mediated signaling pathway	1	COL3A1,PLEK,CTGF,ITGB5,RCC2
117	1	TRUE	0.0134	721	133	18	0.135	0.025	GO:0009719	BP	1	response to endogenous stimulus	1	COL3A1,COL6A1,SMAD3,ADAMTS7,SULF1,PDE3A,COL5A2,LPL,HDAC9,CTGF,RORC,TP63,MMP2,CD36,ITGB5,CYR61,IL10,RARRES2
118	1	TRUE	0.0307	665	133	16	0.12	0.024	GO:0071495	BP	1	cellular response to endogenous stimulus	2	COL3A1,COL6A1,SMAD3,ADAMTS7,SULF1,PDE3A,COL5A2,HDAC9,CTGF,RORC,TP63,MMP2,CD36,ITGB5,CYR61,RARRES2
119	1	TRUE	0.0422	25	133	3	0.023	0.12	GO:0001773	BP	21	myeloid dendritic cell activation	1	CSF2,SPI1,IL10
120	1	TRUE	0.0298	21	133	3	0.023	0.143	GO:0060512	BP	15	prostate gland morphogenesis	1	SULF1,TP63,TNC
121	1	TRUE	0.0267	20	133	3	0.023	0.15	GO:0060740	BP	15	prostate gland epithelium morphogenesis	2	SULF1,TP63,TNC
122	1	TRUE	0.0423	7	133	2	0.015	0.286	GO:0060513	BP	15	prostatic bud formation	3	SULF1,TP63
123	1	TRUE	0.0246	2333	133	39	0.293	0.017	GO:0042221	BP	14	response to chemical	1	COL3A1,POSTN,SPP1,COL6A1,CRYAB,SMAD3,SPON2,ADAMTS7,SULF1,PDE3A,DCN,COL5A2,LPL,UNC5D,HDAC9,CTGF,RORC,FABP4,CSF2,SPARC,TP63,GPIHBP1,EPHA2,MMP2,ECM1,SERPINE1,CD36,GPX7,ITGB5,HP1BP3,BRINP3,CYR61,IL10,CXCL12,PCOLCE,CXCL3,RARRES2,GPR68,LOC100761793
124	1	TRUE	0.0267	716	133	17	0.128	0.024	GO:1901700	BP	14	response to oxygen-containing compound	2	COL3A1,SPP1,COL6A1,CRYAB,SPON2,PDE3A,COL5A2,HDAC9,RORC,GPIHBP1,MMP2,SERPINE1,CD36,BRINP3,IL10,RARRES2,GPR68
125	1	TRUE	0.0299	46	133	4	0.03	0.087	GO:0043200	BP	14	response to amino acid	3	COL3A1,COL6A1,COL5A2,MMP2
126	1	TRUE	0.002	1491	133	32	0.241	0.021	GO:0010033	BP	14	response to organic substance	2	COL3A1,SPP1,COL6A1,SMAD3,SPON2,ADAMTS7,SULF1,PDE3A,DCN,COL5A2,LPL,HDAC9,CTGF,RORC,FABP4,CSF2,SPARC,TP63,GPIHBP1,EPHA2,MMP2,ECM1,SERPINE1,CD36,ITGB5,BRINP3,CYR61,IL10,CXCL12,PCOLCE,RARRES2,GPR68
127	1	TRUE	0.0144	372	133	12	0.09	0.032	GO:0070848	BP	14	response to growth factor	3	COL3A1,SMAD3,ADAMTS7,SULF1,PDE3A,DCN,CTGF,SPARC,EPHA2,ITGB5,CYR61,IL10
128	1	TRUE	0.00147	1531	133	33	0.248	0.022	GO:0070887	BP	14	cellular response to chemical stimulus	1	COL3A1,POSTN,SPP1,COL6A1,SMAD3,SPON2,ADAMTS7,SULF1,PDE3A,DCN,COL5A2,HDAC9,CTGF,RORC,FABP4,CSF2,SPARC,TP63,EPHA2,MMP2,ECM1,SERPINE1,CD36,ITGB5,HP1BP3,BRINP3,CYR61,IL10,CXCL12,PCOLCE,CXCL3,RARRES2,GPR68
129	1	TRUE	0.0105	523	133	15	0.113	0.029	GO:1901701	BP	14	cellular response to oxygen-containing compound	2	COL3A1,SPP1,COL6A1,SPON2,PDE3A,COL5A2,HDAC9,RORC,MMP2,SERPINE1,CD36,BRINP3,IL10,RARRES2,GPR68
130	1	TRUE	0.0226	41	133	4	0.03	0.098	GO:0071230	BP	14	cellular response to amino acid stimulus	3	COL3A1,COL6A1,COL5A2,MMP2
131	1	TRUE	0.000959	1220	133	29	0.218	0.024	GO:0071310	BP	14	cellular response to organic substance	2	COL3A1,SPP1,COL6A1,SMAD3,SPON2,ADAMTS7,SULF1,PDE3A,DCN,COL5A2,HDAC9,CTGF,RORC,FABP4,CSF2,SPARC,TP63,MMP2,ECM1,SERPINE1,CD36,ITGB5,BRINP3,CYR61,IL10,CXCL12,PCOLCE,RARRES2,GPR68
132	1	TRUE	0.0313	365	133	11	0.083	0.03	GO:0071363	BP	14	cellular response to growth factor stimulus	3	COL3A1,SMAD3,ADAMTS7,SULF1,PDE3A,DCN,CTGF,SPARC,ITGB5,CYR61,IL10
133	1	TRUE	0.0323	22	133	3	0.023	0.136	GO:0043277	BP	24	apoptotic cell clearance	1	C3,CD36,TGM2
134	1	TRUE	0.0105	3	133	2	0.015	0.667	GO:0044026	BP	25	DNA hypermethylation	1	MORC1,SPI1
135	1	TRUE	0.000163	673	133	22	0.165	0.033	GO:0022610	BP	10	biological adhesion	1	COL3A1,POSTN,ADD2,FN1,LRRC15,UNC5D,ITGA5,PLEK,CTGF,EPHA2,MYL9,IGSF9B,SERPINE1,DLC1,CD36,TGM2,ITGB5,RCC2,CYR61,IL10,CXCL12,C1QTNF1
136	1	TRUE	0.000358	663	133	21	0.158	0.032	GO:0007155	BP	10	cell adhesion	2	COL3A1,POSTN,ADD2,FN1,UNC5D,ITGA5,PLEK,CTGF,EPHA2,MYL9,IGSF9B,SERPINE1,DLC1,CD36,TGM2,ITGB5,RCC2,CYR61,IL10,CXCL12,C1QTNF1
137	1	TRUE	0.0346	429	133	12	0.09	0.028	GO:0098609	BP	10	cell-cell adhesion	3	ADD2,SRPX2,UNC5D,ITGA5,PLEK,MYL9,IGSF9B,ITGB5,CYR61,IL10,CXCL12,C1QTNF1
138	1	TRUE	0.00349	215	133	10	0.075	0.047	GO:0031589	BP	10	cell-substrate adhesion	3	COL3A1,FN1,ITGA5,CTGF,SERPINE1,DLC1,CD36,ITGB5,RCC2,CYR61
139	1	TRUE	0.0029	130	133	8	0.06	0.062	GO:0007160	BP	10	cell-matrix adhesion	4	COL3A1,FN1,CTGF,SERPINE1,DLC1,CD36,ITGB5,RCC2
140	1	TRUE	0.0434	130	133	6	0.045	0.046	GO:0010810	BP	10	regulation of cell-substrate adhesion	1	FN1,SERPINE1,DLC1,CD36,RCC2,CYR61
141	1	TRUE	0.0422	25	133	3	0.023	0.12	GO:0001953	BP	10	negative regulation of cell-matrix adhesion	1	SERPINE1,DLC1,RCC2
142	1	TRUE	0.002	19	133	4	0.03	0.211	GO:0018149	BP	6	peptide cross-linking	1	COL3A1,FN1,DCN,TGM2
143	1	TRUE	0.0298	78	133	5	0.038	0.064	GO:0001935	BP	22	endothelial cell proliferation	1	SULF1,SPARC,EPHA2,ECM1,IL10
144	1	TRUE	0.000437	276	133	13	0.098	0.047	GO:0009611	BP	11	response to wounding	1	COL3A1,SMAD3,FN1,PTPRF,ITGA5,PLEK,MYL9,SERPINE1,CD36,TNC,CYR61,IL10,C1QTNF1
145	1	TRUE	0.00443	225	133	10	0.075	0.044	GO:0042060	BP	11	wound healing	2	COL3A1,SMAD3,FN1,ITGA5,PLEK,MYL9,SERPINE1,CD36,CYR61,C1QTNF1
146	1	TRUE	0.00433	105	133	7	0.053	0.067	GO:1903034	BP	11	regulation of response to wounding	2	SMAD3,PTPRF,PLEK,SERPINE1,CD36,IL10,C1QTNF1
147	1	TRUE	0.0449	90	133	5	0.038	0.056	GO:0061041	BP	11	regulation of wound healing	3	SMAD3,PLEK,SERPINE1,CD36,C1QTNF1
148	1	TRUE	0.0423	88	133	5	0.038	0.057	GO:0061572	BP	20	actin filament bundle organization	1	ADD2,PLEK,CTGF,DLC1,ITGB5
149	1	TRUE	0.0417	87	133	5	0.038	0.057	GO:0051017	BP	20	actin filament bundle assembly	2	ADD2,PLEK,CTGF,DLC1,ITGB5
150	1	TRUE	3.37e-08	2659	133	61	0.459	0.023	GO:0005576	CC	13	extracellular region	1	COL3A1,POSTN,SPP1,COL6A1,GUSB,CRYAB,GLYAT,OLFML2B,SERPINH1,SPON2,ADAMTS7,SRPX2,FN1,PAMR1,PTPRG,OLFML3,SULF1,KRT5,LRRC15,WNT5B,SPP2,LAMA3,PLA1A,DCN,COL5A2,PTPRF,LPL,ENPP6,OLR1,CTGF,FABP4,CSF2,SPARC,FAM213A,DPT,MMP2,ECM1,COL6A2,SERPINE1,MMP19,C3,SLC6A13,CD36,TNC,TGM2,LTBP3,ITGB5,VIM,CPXM1,CYR61,IL10,CXCL12,PCOLCE,CXCL3,SELENBP1,C1QTNF1,WISP2,ISLR,C1R,C1S,RARRES2
151	1	TRUE	5.78e-09	2538	133	61	0.459	0.024	GO:0044421	CC	13	extracellular region part	1	COL3A1,POSTN,SPP1,COL6A1,GUSB,CRYAB,GLYAT,OLFML2B,SERPINH1,SPON2,ADAMTS7,SRPX2,FN1,PAMR1,PTPRG,OLFML3,SULF1,KRT5,LRRC15,WNT5B,SPP2,LAMA3,PLA1A,DCN,COL5A2,PTPRF,LPL,ENPP6,OLR1,CTGF,FABP4,CSF2,SPARC,FAM213A,DPT,MMP2,ECM1,COL6A2,SERPINE1,MMP19,C3,SLC6A13,CD36,TNC,TGM2,LTBP3,ITGB5,VIM,CPXM1,CYR61,IL10,CXCL12,PCOLCE,CXCL3,SELENBP1,C1QTNF1,WISP2,ISLR,C1R,C1S,RARRES2
152	1	TRUE	0.000631	1956	133	40	0.301	0.02	GO:0043230	CC	13	extracellular organelle	2	SPP1,COL6A1,GUSB,CRYAB,GLYAT,SERPINH1,SPON2,FN1,PTPRG,OLFML3,KRT5,LRRC15,WNT5B,SPP2,LAMA3,PLA1A,PTPRF,LPL,ENPP6,OLR1,FABP4,FAM213A,DPT,ECM1,COL6A2,SERPINE1,C3,SLC6A13,TGM2,LTBP3,ITGB5,VIM,CXCL12,PCOLCE,SELENBP1,WISP2,ISLR,C1R,C1S,RARRES2
153	1	TRUE	2.53e-09	2398	133	60	0.451	0.025	GO:0005615	CC	13	extracellular space	2	COL3A1,POSTN,SPP1,COL6A1,GUSB,CRYAB,GLYAT,OLFML2B,SERPINH1,SPON2,ADAMTS7,SRPX2,FN1,PAMR1,PTPRG,SULF1,KRT5,LRRC15,WNT5B,SPP2,LAMA3,PLA1A,DCN,COL5A2,PTPRF,LPL,ENPP6,OLR1,CTGF,FABP4,CSF2,SPARC,FAM213A,DPT,MMP2,ECM1,COL6A2,SERPINE1,MMP19,C3,SLC6A13,CD36,TNC,TGM2,LTBP3,ITGB5,VIM,CPXM1,CYR61,IL10,CXCL12,PCOLCE,CXCL3,SELENBP1,C1QTNF1,WISP2,ISLR,C1R,C1S,RARRES2
154	1	TRUE	4.06e-13	286	133	25	0.188	0.087	GO:0031012	CC	13	extracellular matrix	2	COL3A1,POSTN,COL6A1,OLFML2B,SPON2,FN1,WNT5B,LAMA3,DCN,COL5A2,CTGF,SPARC,DPT,MMP2,ECM1,COL6A2,SERPINE1,MMP19,TNC,TGM2,LTBP3,VIM,CYR61,PCOLCE,RARRES2
155	1	TRUE	0.0241	73	133	5	0.038	0.068	GO:0044420	CC	13	extracellular matrix component	3	COL3A1,FN1,LAMA3,COL5A2,TNC
156	1	TRUE	1.87e-06	147	133	13	0.098	0.088	GO:0005578	CC	13	proteinaceous extracellular matrix	3	COL3A1,POSTN,COL6A1,OLFML2B,SPON2,FN1,WNT5B,LAMA3,COL5A2,CTGF,SPARC,COL6A2,TNC
157	1	TRUE	0.00872	2577	133	44	0.331	0.017	GO:0031982	CC	13	vesicle	1	SPP1,ADD2,COL6A1,GUSB,CRYAB,GLYAT,SERPINH1,SPON2,FN1,PTPRG,OLFML3,KRT5,LRRC15,WNT5B,SPP2,LAMA3,PLA1A,PTPRF,LPL,ENPP6,OLR1,ITGA5,FABP4,SPARC,FAM213A,DPT,ECM1,COL6A2,SERPINE1,C3,SLC6A13,TGM2,LTBP3,ITGB5,VIM,RCC2,CXCL12,PCOLCE,SELENBP1,WISP2,ISLR,C1R,C1S,RARRES2
158	1	TRUE	0.000614	1952	133	40	0.301	0.02	GO:1903561	CC	13	extracellular vesicle	2	SPP1,COL6A1,GUSB,CRYAB,GLYAT,SERPINH1,SPON2,FN1,PTPRG,OLFML3,KRT5,LRRC15,WNT5B,SPP2,LAMA3,PLA1A,PTPRF,LPL,ENPP6,OLR1,FABP4,FAM213A,DPT,ECM1,COL6A2,SERPINE1,C3,SLC6A13,TGM2,LTBP3,ITGB5,VIM,CXCL12,PCOLCE,SELENBP1,WISP2,ISLR,C1R,C1S,RARRES2
159	1	TRUE	0.00117	1941	133	39	0.293	0.02	GO:0070062	CC	13	extracellular exosome	3	SPP1,COL6A1,GUSB,CRYAB,GLYAT,SERPINH1,SPON2,FN1,PTPRG,KRT5,LRRC15,WNT5B,SPP2,LAMA3,PLA1A,PTPRF,LPL,ENPP6,OLR1,FABP4,FAM213A,DPT,ECM1,COL6A2,SERPINE1,C3,SLC6A13,TGM2,LTBP3,ITGB5,VIM,CXCL12,PCOLCE,SELENBP1,WISP2,ISLR,C1R,C1S,RARRES2
160	1	TRUE	0.0423	53	133	4	0.03	0.075	GO:0042383	CC	5	sarcolemma	1	COL6A1,SGCG,FLNC,COL6A2
161	1	TRUE	0.000163	515	133	19	0.143	0.037	GO:0044877	MF	18	macromolecular complex binding	1	COL3A1,ADD2,CRYAB,SMAD3,SERPINH1,FN1,LRRC15,DCN,PTPRF,ITGA5,CTGF,SPARC,GPIHBP1,CD36,VIM,HP1BP3,CYR61,PCOLCE,C1QTNF1
162	1	TRUE	0.00209	4062	133	64	0.481	0.016	GO:0005515	MF	18	protein binding	1	COL3A1,SHANK2,LNX1,ID2,ADD2,COL6A1,GUSB,CRYAB,SMAD3,SERPINH1,PSTPIP1,SRPX2,FN1,PTPRG,KRT5,LRRC15,WNT5B,RANBP3L,DCN,PTHLH,TRIM54,COL5A2,PTPRF,LPL,ASB4,HDAC9,MEIS1,CHD1,FLNC,ITGA5,PLEK,LOC100770947,CTGF,CSF2,SPARC,TP63,GPIHBP1,SPI1,EPHA2,CHD5,ECM1,IGSF9B,SERPINE1,DLC1,C3,NKD1,CD36,TNC,LTBP3,VIM,RCC2,RAPGEF4,CYR61,IL10,CXCL12,BHLHE40,PCOLCE,CXCL3,C1QTNF1,RCAN3,SLC14A2,C1S,RARRES2,LOC100756639
163	1	TRUE	0.0463	55	133	4	0.03	0.073	GO:0046332	MF	18	SMAD binding	2	COL3A1,SMAD3,RANBP3L,COL5A2
164	1	TRUE	0.0307	79	133	5	0.038	0.063	GO:0019838	MF	18	growth factor binding	2	COL3A1,COL6A1,SRPX2,CTGF,LTBP3
165	1	TRUE	0.00217	837	133	22	0.165	0.026	GO:0005102	MF	18	receptor binding	2	COL3A1,SHANK2,GUSB,SMAD3,SRPX2,FN1,WNT5B,PTHLH,LPL,ITGA5,CTGF,CSF2,ECM1,SERPINE1,C3,CD36,CYR61,IL10,CXCL12,CXCL3,RARRES2,LOC100756639
166	1	TRUE	0.000362	405	133	16	0.12	0.04	GO:0032403	MF	18	protein complex binding	2	COL3A1,ADD2,CRYAB,SMAD3,SERPINH1,FN1,LRRC15,DCN,PTPRF,ITGA5,CTGF,SPARC,VIM,CYR61,PCOLCE,C1QTNF1
167	1	TRUE	5.84e-05	45	133	7	0.053	0.156	GO:0005518	MF	18	collagen binding	3	SMAD3,SERPINH1,LRRC15,DCN,SPARC,PCOLCE,C1QTNF1
168	1	TRUE	0.0114	59	133	5	0.038	0.085	GO:0005178	MF	18	integrin binding	3	COL3A1,FN1,ITGA5,CTGF,CYR61
169	1	TRUE	0.0176	100	133	6	0.045	0.06	GO:0005539	MF	26	glycosaminoglycan binding	1	POSTN,DCN,PTPRF,LPL,CTGF,PCOLCE
170	1	TRUE	0.000132	33	133	6	0.045	0.182	GO:0050840	MF	17	extracellular matrix binding	1	OLFML2B,LRRC15,DCN,SPARC,ECM1,CYR61
171	1	TRUE	0.0342	6	133	2	0.015	0.333	GO:0008035	MF	27	high-density lipoprotein particle binding	1	GPIHBP1,CD36
