# Supplementary material for: Defining lncRNAs Correlated with CHO Cell Growth and IgG Productivity by RNA-Seq
Source: iScience. 2019 Dec 18;23(1):100785. doi: 10.1016/j.isci.2019.100785 (PMC6971398; doi:10.1016/j.isci.2019.100785)
Supplement: Data S1. The Complete RNA-Seq Dataset Provided as a Reference for the Community to Investigate RNAseq Data from CHO Cells (See Also GEO Accession Number GSE140671), Related to Figure 2 [file mmc2.zip › GO_3936_FB4vST_0.1adj_FC2.csv]

	query.number	significant	p.value	term.size	query.size	overlap.size	precision	recall	term.id	domain	subgraph.number	term.name	relative.depth	intersection
1	1	TRUE	0.0219	4	87	2	0.023	0.5	GO:0033625	BP	4	positive regulation of integrin activation	1	PLEK,CDH17
2	1	TRUE	0.0333	23	87	3	0.034	0.13	GO:0014037	BP	8	Schwann cell differentiation	1	FA2H,CNTNAP1,EGR2
3	1	TRUE	0.032	5	87	2	0.023	0.4	GO:0051045	BP	5	negative regulation of membrane protein ectodomain proteolysis	1	TIMP1,IL10
4	1	TRUE	0.0294	922	87	16	0.184	0.017	GO:0042127	BP	1	regulation of cell proliferation	1	SERPINF1,PTGES,COL18A1,FA2H,GLI1,TIMP1,PLCD3,EREG,SPARC,MMP2,TNFSF9,CRLF1,TNC,EGR3,IL10,XDH
5	1	TRUE	0.000898	3451	87	43	0.494	0.012	GO:0032502	BP	3	developmental process	1	TRIB3,SERPINF1,ANGPT4,COL18A1,FA2H,GLI1,TIMP1,PLCD3,OSBP2,DCN,PLAC1,COL5A2,CNTNAP1,EREG,PECAM1,ITGA5,CALCR,PLEK,SPARC,COL27A1,MMP2,HSD11B1,CDH17,LGMN,CRLF1,MEDAG,BMP1,SOCS3,CASQ1,TNC,TGM2,COL7A1,EGR3,ITGA7,DDIT3,IL10,NLRP3,XDH,NR4A1,MMP17,ANKH,EGR2,GPR68
6	1	TRUE	0.00294	3244	87	40	0.46	0.012	GO:0048856	BP	3	anatomical structure development	2	SERPINF1,ANGPT4,COL18A1,FA2H,GLI1,TIMP1,PLCD3,OSBP2,DCN,PLAC1,COL5A2,CNTNAP1,EREG,PECAM1,ITGA5,CALCR,PLEK,SPARC,COL27A1,MMP2,HSD11B1,CDH17,CRLF1,BMP1,SOCS3,CASQ1,TNC,TGM2,COL7A1,EGR3,ITGA7,DDIT3,IL10,NLRP3,XDH,NR4A1,MMP17,ANKH,EGR2,GPR68
7	1	TRUE	0.00294	1155	87	21	0.241	0.018	GO:0009888	BP	3	tissue development	3	COL18A1,FA2H,GLI1,PLAC1,COL5A2,PECAM1,ITGA5,COL27A1,MMP2,CRLF1,BMP1,SOCS3,TNC,TGM2,COL7A1,ITGA7,IL10,XDH,NR4A1,ANKH,EGR2
8	1	TRUE	0.00425	55	87	5	0.057	0.091	GO:0007492	BP	3	endoderm development	4	COL5A2,ITGA5,MMP2,COL7A1,ITGA7
9	1	TRUE	0.0218	1585	87	23	0.264	0.015	GO:0009653	BP	3	anatomical structure morphogenesis	2	SERPINF1,ANGPT4,COL18A1,GLI1,PLCD3,DCN,COL5A2,CNTNAP1,PECAM1,ITGA5,SPARC,COL27A1,MMP2,SOCS3,CASQ1,TNC,TGM2,COL7A1,EGR3,ITGA7,IL10,XDH,EGR2
10	1	TRUE	0.000685	671	87	17	0.195	0.025	GO:0048646	BP	3	anatomical structure formation involved in morphogenesis	2	SERPINF1,ANGPT4,COL18A1,PLCD3,DCN,COL5A2,CNTNAP1,PECAM1,ITGA5,SPARC,MMP2,CASQ1,TGM2,COL7A1,EGR3,ITGA7,EGR2
11	1	TRUE	0.00318	4313	87	48	0.552	0.011	GO:0032501	BP	3	multicellular organismal process	1	NPPB,SERPINF1,ANGPT4,COL18A1,FA2H,GLI1,TIMP1,ASZ1,PLCD3,OSBP2,DCN,HNRNPD,PLAC1,COL5A2,CNTNAP1,EREG,PECAM1,ITGA5,CALCR,PLEK,PLTP,SPARC,COL27A1,MMP2,MYL9,HSD11B1,CDH17,LGMN,CRLF1,BMP1,SOCS3,CASQ1,TNC,TGM2,COL7A1,EGR3,ITGA7,DDIT3,IL10,NLRP3,BHLHE40,XDH,LPO,NR4A1,MMP17,ANKH,EGR2,GPR68
12	1	TRUE	0.00318	2908	87	37	0.425	0.013	GO:0007275	BP	3	multicellular organism development	2	SERPINF1,ANGPT4,COL18A1,FA2H,GLI1,TIMP1,PLCD3,DCN,PLAC1,COL5A2,CNTNAP1,PECAM1,ITGA5,CALCR,PLEK,SPARC,COL27A1,MMP2,HSD11B1,CDH17,CRLF1,BMP1,SOCS3,TNC,TGM2,COL7A1,EGR3,ITGA7,DDIT3,IL10,NLRP3,XDH,NR4A1,MMP17,ANKH,EGR2,GPR68
13	1	TRUE	0.00813	2702	87	34	0.391	0.013	GO:0048731	BP	3	system development	3	SERPINF1,ANGPT4,COL18A1,FA2H,GLI1,PLCD3,DCN,PLAC1,COL5A2,CNTNAP1,PECAM1,ITGA5,CALCR,PLEK,SPARC,COL27A1,MMP2,HSD11B1,CDH17,CRLF1,BMP1,SOCS3,TNC,TGM2,EGR3,DDIT3,IL10,NLRP3,XDH,NR4A1,MMP17,ANKH,EGR2,GPR68
14	1	TRUE	0.0219	626	87	13	0.149	0.021	GO:0072359	BP	3	circulatory system development	4	SERPINF1,ANGPT4,COL18A1,PLCD3,DCN,PECAM1,ITGA5,SPARC,MMP2,SOCS3,EGR3,DDIT3,XDH
15	1	TRUE	0.039	2040	87	26	0.299	0.013	GO:0048513	BP	3	animal organ development	4	SERPINF1,FA2H,GLI1,PLCD3,PLAC1,COL5A2,CALCR,PLEK,SPARC,COL27A1,MMP2,HSD11B1,CDH17,CRLF1,BMP1,SOCS3,TNC,TGM2,IL10,NLRP3,XDH,NR4A1,MMP17,ANKH,EGR2,GPR68
16	1	TRUE	0.000807	414	87	13	0.149	0.031	GO:0072358	BP	3	cardiovascular system development	4	SERPINF1,ANGPT4,COL18A1,PLCD3,DCN,PECAM1,ITGA5,SPARC,MMP2,SOCS3,EGR3,DDIT3,XDH
17	1	TRUE	0.000728	406	87	13	0.149	0.032	GO:0001944	BP	3	vasculature development	4	SERPINF1,ANGPT4,COL18A1,PLCD3,DCN,PECAM1,ITGA5,SPARC,MMP2,SOCS3,EGR3,DDIT3,XDH
18	1	TRUE	0.000685	387	87	13	0.149	0.034	GO:0001568	BP	3	blood vessel development	5	SERPINF1,ANGPT4,COL18A1,PLCD3,DCN,PECAM1,ITGA5,SPARC,MMP2,SOCS3,EGR3,DDIT3,XDH
19	1	TRUE	0.00654	322	87	10	0.115	0.031	GO:0048514	BP	3	blood vessel morphogenesis	6	SERPINF1,ANGPT4,COL18A1,PLCD3,DCN,PECAM1,ITGA5,SPARC,EGR3,XDH
20	1	TRUE	0.00675	261	87	9	0.103	0.034	GO:0001525	BP	3	angiogenesis	7	SERPINF1,ANGPT4,COL18A1,PLCD3,DCN,PECAM1,ITGA5,SPARC,EGR3
21	1	TRUE	0.0358	2366	87	29	0.333	0.012	GO:0048869	BP	3	cellular developmental process	1	TRIB3,SERPINF1,COL18A1,FA2H,GLI1,OSBP2,COL5A2,CNTNAP1,EREG,PECAM1,ITGA5,CALCR,PLEK,SPARC,COL27A1,MMP2,CDH17,MEDAG,SOCS3,CASQ1,TNC,COL7A1,ITGA7,DDIT3,NLRP3,XDH,NR4A1,EGR2,GPR68
22	1	TRUE	0.0352	2242	87	28	0.322	0.012	GO:0030154	BP	3	cell differentiation	2	TRIB3,SERPINF1,COL18A1,FA2H,GLI1,OSBP2,COL5A2,CNTNAP1,EREG,PECAM1,ITGA5,CALCR,PLEK,COL27A1,MMP2,CDH17,MEDAG,SOCS3,CASQ1,TNC,COL7A1,ITGA7,DDIT3,NLRP3,XDH,NR4A1,EGR2,GPR68
23	1	TRUE	0.039	156	87	6	0.069	0.038	GO:1901342	BP	3	regulation of vasculature development	1	SERPINF1,ANGPT4,DCN,ITGA5,SPARC,XDH
24	1	TRUE	0.0272	558	87	12	0.138	0.022	GO:0051093	BP	3	negative regulation of developmental process	1	TRIB3,SERPINF1,ANGPT4,TIMP1,DCN,COL5A2,EREG,SPARC,LGMN,DDIT3,XDH,GPR68
25	1	TRUE	0.0361	678	87	13	0.149	0.019	GO:0051241	BP	3	negative regulation of multicellular organismal process	1	SERPINF1,ANGPT4,TIMP1,DCN,COL5A2,CALCR,SPARC,LGMN,DDIT3,IL10,NLRP3,XDH,GPR68
26	1	TRUE	0.00637	61	87	5	0.057	0.082	GO:1901343	BP	3	negative regulation of vasculature development	2	SERPINF1,ANGPT4,DCN,SPARC,XDH
27	1	TRUE	0.00481	57	87	5	0.057	0.088	GO:2000181	BP	3	negative regulation of blood vessel morphogenesis	3	SERPINF1,ANGPT4,DCN,SPARC,XDH
28	1	TRUE	0.0344	55	87	4	0.046	0.073	GO:0016525	BP	3	negative regulation of angiogenesis	4	SERPINF1,ANGPT4,DCN,SPARC
29	1	TRUE	0.0212	128	87	6	0.069	0.047	GO:0007369	BP	3	gastrulation	1	COL5A2,ITGA5,MMP2,COL7A1,ITGA7,IL10
30	1	TRUE	0.0219	85	87	5	0.057	0.059	GO:0001704	BP	3	formation of primary germ layer	2	COL5A2,ITGA5,MMP2,COL7A1,ITGA7
31	1	TRUE	0.000911	38	87	5	0.057	0.132	GO:0001706	BP	3	endoderm formation	3	COL5A2,ITGA5,MMP2,COL7A1,ITGA7
32	1	TRUE	0.000807	36	87	5	0.057	0.139	GO:0035987	BP	3	endodermal cell differentiation	4	COL5A2,ITGA5,MMP2,COL7A1,ITGA7
33	1	TRUE	0.0212	3471	87	39	0.448	0.011	GO:0048518	BP	6	positive regulation of biological process	1	TRIB3,SPP1,SERPINF1,PKIB,ANGPT4,COL18A1,GLI1,TIMP1,ABHD6,DCN,HNRNPD,PROM2,EREG,PECAM1,ITGA5,PLEK,IL13RA2,PLTP,SPARC,PLB1,MMP2,CCDC80,CDH17,CRLF1,MEDAG,BMP1,SOCS3,TNC,TGM2,TRIM37,EGR3,DDIT3,IL10,NLRP3,XDH,NR4A1,HHAT,EGR2,GPR68
34	1	TRUE	0.039	6	87	2	0.023	0.333	GO:1902548	BP	2	negative regulation of cellular response to vascular endothelial growth factor stimulus	1	DCN,XDH
35	1	TRUE	0.032	5	87	2	0.023	0.4	GO:1900747	BP	2	negative regulation of vascular endothelial growth factor signaling pathway	1	DCN,XDH
36	1	TRUE	0.000728	2659	87	37	0.425	0.014	GO:0005576	CC	7	extracellular region	1	SPP1,LAMA1,SERPINF1,SEPT11,ANGPT4,COL18A1,AEBP1,CD59,TIMP1,PAMR1,ABHD6,DCN,HNRNPD,PROM2,PLAC1,COL5A2,EREG,PLTP,SPARC,HID1,COL27A1,MMP2,CCDC80,TNFSF9,MMP19,LGMN,CRLF1,BMP1,TNC,NEU1,TGM2,COL7A1,CPXM1,SERPINI1,IL10,XDH,LPO
37	1	TRUE	0.000728	2538	87	36	0.414	0.014	GO:0044421	CC	7	extracellular region part	2	SPP1,LAMA1,SERPINF1,SEPT11,ANGPT4,COL18A1,AEBP1,CD59,TIMP1,PAMR1,ABHD6,DCN,HNRNPD,PROM2,COL5A2,EREG,PLTP,SPARC,HID1,COL27A1,MMP2,CCDC80,TNFSF9,MMP19,LGMN,CRLF1,BMP1,TNC,NEU1,TGM2,COL7A1,CPXM1,SERPINI1,IL10,XDH,LPO
38	1	TRUE	0.000685	2398	87	35	0.402	0.015	GO:0005615	CC	7	extracellular space	3	SPP1,LAMA1,SERPINF1,SEPT11,ANGPT4,COL18A1,AEBP1,CD59,TIMP1,PAMR1,ABHD6,DCN,HNRNPD,PROM2,COL5A2,EREG,PLTP,SPARC,HID1,MMP2,CCDC80,TNFSF9,MMP19,LGMN,CRLF1,BMP1,TNC,NEU1,TGM2,COL7A1,CPXM1,SERPINI1,IL10,XDH,LPO
39	1	TRUE	1.6e-06	286	87	15	0.172	0.052	GO:0031012	CC	7	extracellular matrix	3	LAMA1,SERPINF1,COL18A1,AEBP1,TIMP1,DCN,COL5A2,SPARC,COL27A1,MMP2,CCDC80,MMP19,TNC,TGM2,COL7A1
40	1	TRUE	3.51e-05	73	87	8	0.092	0.11	GO:0044420	CC	7	extracellular matrix component	4	LAMA1,COL18A1,TIMP1,COL5A2,COL27A1,CCDC80,TNC,COL7A1
41	1	TRUE	0.000492	147	87	9	0.103	0.061	GO:0005578	CC	7	proteinaceous extracellular matrix	4	LAMA1,COL18A1,TIMP1,COL5A2,SPARC,COL27A1,CCDC80,TNC,COL7A1
42	1	TRUE	0.000685	55	87	6	0.069	0.109	GO:0005604	CC	7	basement membrane	5	LAMA1,COL18A1,TIMP1,CCDC80,TNC,COL7A1
