# Supplementary material for: Defining lncRNAs Correlated with CHO Cell Growth and IgG Productivity by RNA-Seq
Source: iScience. 2019 Dec 18;23(1):100785. doi: 10.1016/j.isci.2019.100785 (PMC6971398; doi:10.1016/j.isci.2019.100785)
Supplement: Data S1. The Complete RNA-Seq Dataset Provided as a Reference for the Community to Investigate RNAseq Data from CHO Cells (See Also GEO Accession Number GSE140671), Related to Figure 2 [file mmc2.zip › GO_D4_4384vs3080_0.1adj.csv]

	query.number	significant	p.value	term.size	query.size	overlap.size	precision	recall	term.id	domain	subgraph.number	term.name	relative.depth	intersection
1	1	TRUE	0.0459	931	510	60	0.118	0.064	GO:0048585	BP	2	negative regulation of response to stimulus	1	STRAP,GSTO1,POLQ,NOC2L,NR1D1,SMAD3,YBX3,WNT5B,MMP12,BID,LOC100756322,DCN,DHX58,TNFSF4,BICD1,AMHR2,PROC,OXR1,VNN1,STK4,TP63,FCRL5,CAV1,EPHA2,IL19,RIF1,HGF,WNT4,PTGIS,RAB7A,EZR,DAPK1,DLC1,ATXN7,PPARG,SKI,CD276,SRC,CUEDC2,ACAA2,PRNP,DUSP4,SKIL,DVL1,TNFRSF1A,VHL,LGALS3,CXCL12,LOC100756748,KANK2,CALR,PLCL2,MFN2,C1QTNF1,NANOS3,TULP3,PTPN6,PHB2,LOC100756639,GPR18
2	1	TRUE	0.0459	774	510	52	0.102	0.067	GO:0023057	BP	8	negative regulation of signaling	1	SHANK2,STRAP,GSTO1,NOC2L,NR1D1,INHBB,DGKI,YBX3,WNT5B,MMP12,MVP,BID,ABHD6,LOC100756322,DCN,DHX58,BICD1,AMHR2,VNN1,STK4,TP63,FCRL5,CAV1,EPHA2,IL19,HGF,WNT4,RAB7A,EZR,DAPK1,DLC1,ATXN7,PPARG,SKI,SRC,ACAA2,PRNP,DUSP4,SKIL,VHL,LGALS3,CXCL12,LOC100756748,KANK2,CALR,PLCL2,MFN2,NANOS3,TULP3,PTPN6,PHB2,LOC100756639
3	1	TRUE	0.0468	3451	510	173	0.339	0.05	GO:0032502	BP	11	developmental process	1	PRKCB,NTN4,SLC34A2,SHANK2,RFX3,STRAP,RERE,CAPRIN2,POLQ,DDR2,ADAM19,MTOR,COL6A1,ATCAY,PLET1,ARL3,EAF2,NR1D1,MAOB,ANXA4,CCKBR,SYNE2,SMAD3,ANGPT4,PHOSPHO1,PRKD2,RWDD1,KCNAB2,INHBB,RARG,YBX3,SRPX2,PLEKHA5,LUZP1,DCHS1,CALCRL,MMP25,FMN1,WNT5B,TXNIP,PIR,ABL2,TP53INP1,FGF13,LAMA3,MMP12,GNAT1,CDH11,DCN,PTHLH,RARB,LOC100766840,CHRNB1,THEMIS,NCKAP1L,ANTXR1,PTPRF,UNC5D,MEIS1,ADNP2,TNFSF4,FLNC,UBE4B,PECAM1,UB…
4	1	TRUE	0.0468	99	510	13	0.025	0.131	GO:0022612	BP	13	gland morphogenesis	1	NTN4,RARG,TP63,CAV1,EPHA2,BSX,HGF,WNT4,SRC,LAMA5,TNC,GLI2,PHB2
5	1	TRUE	0.0487	1067	510	66	0.129	0.062	GO:0008219	BP	6	cell death	1	NOC2L,NLRC4,SMAD3,ANGPT4,PRKD2,INHBB,RARG,YBX3,CHMP4B,TNFAIP8,TRAF5,ATG3,NPAS2,TP53INP1,BID,CD38,TCP1,RARB,NCKAP1L,GAS2,LOC100756987,ADNP2,UBE4B,DUS2,PRKDC,PROC,OXR1,VNN1,STK4,TP63,CAV1,DDX47,EPHA2,IL19,HGF,WNT4,PTGIS,SOD2,DAPK1,DLC1,PPARG,CTSH,SRC,EMP1,CD36,LCN2,TRAF1,ACAA2,GLI2,PRNP,CCND2,SKIL,TNFRSF1A,VHL,LGALS3,LTBR,CXCL12,LOC100756748,KANK2,HMGN5,NR4A1,ATG5,NANOS3,GLS2,PHB2,LOC100756639
6	1	TRUE	0.0459	97	510	13	0.025	0.134	GO:0060491	BP	5	regulation of cell projection assembly	1	WRAP73,MTOR,SYNE2,ATG3,FRMD7,CAV1,EPHA2,SRC,COBL,RCC2,BRK1,ATG5,CEP97
7	1	TRUE	0.0459	1139	510	70	0.137	0.061	GO:2000026	BP	3	regulation of multicellular organismal development	1	PRKCB,NTN4,RFX3,STRAP,CAPRIN2,DDR2,MTOR,EAF2,SMAD3,ANGPT4,PRKD2,RARG,YBX3,SRPX2,ABL2,DCN,PTHLH,RARB,NCKAP1L,PTPRF,UNC5D,MEIS1,TNFSF4,FRMD7,MBP,PROC,VNN1,SPARC,STK4,PRRX1,TP63,CAV1,EPHA2,SPEN,RBM15,RIF1,GRHL2,HGF,COL1A1,WNT4,PTGIS,LLPH,IL1RAP,SKI,CTSH,CD276,LPAR1,LAMA5,TMEM176B,COBL,GLI2,SASH3,VIM,BRINP3,TMEM176A,CUX2,DVL1,TNFRSF1A,VHL,FIG4,LOC100756748,CALR,ANKH,TULP3,PTPN6,PHB2,CAMK1,ZFPM1,LOC10…
8	1	TRUE	0.0459	29	510	7	0.014	0.241	GO:0070206	BP	9	protein trimerization	1	COL6A1,C1QTNF6,COL1A1,COL6A2,SKI,BRK1,C1QTNF1
9	1	TRUE	0.0213	10	510	5	0.01	0.5	GO:0070208	BP	9	protein heterotrimerization	1	COL6A1,C1QTNF6,COL1A1,COL6A2,C1QTNF1
10	1	TRUE	0.0323	11	510	5	0.01	0.455	GO:0033194	BP	7	response to hydroperoxide	1	MGST1,TP53INP1,OXR1,DAPK1,CD36
11	1	TRUE	0.00347	6	510	5	0.01	0.833	GO:0071447	BP	7	cellular response to hydroperoxide	1	MGST1,TP53INP1,OXR1,DAPK1,CD36
12	1	TRUE	0.0459	396	510	32	0.063	0.081	GO:0097190	BP	12	apoptotic signaling pathway	1	NOC2L,SMAD3,INHBB,YBX3,TP53INP1,BID,UBE4B,PRKDC,VNN1,STK4,TP63,CAV1,DDX47,EPHA2,IL19,HGF,WNT4,PTGIS,SOD2,DAPK1,CTSH,SRC,LCN2,TRAF1,ACAA2,SKIL,TNFRSF1A,VHL,LGALS3,LTBR,CXCL12,NANOS3
13	1	TRUE	0.0468	14	510	5	0.01	0.357	GO:0050858	BP	4	negative regulation of antigen receptor-mediated signaling pathway	1	FCRL5,EZR,PRNP,PLCL2,PTPN6
14	1	TRUE	0.0357	2538	510	136	0.267	0.054	GO:0044421	CC	1	extracellular region part	1	PRKCB,NTN4,SPP1,LAMA1,GRIA4,GSTO1,CRELD2,DDR2,RSU1,COL6A1,SNX9,ARL3,AGA,MAOB,ANXA4,SYNE2,ANGPT4,GLYAT,PHOSPHO1,GINM1,INHBB,SRPX2,PAMR1,CHMP4B,PTPRG,OLFML3,TPM3,CBR3,LUZP1,DNHD1,TFPI,PSMB9,LRRC15,WNT5B,OC90,DYSF,LAMA3,MMP12,MVP,BID,CD38,ABHD6,DDC,LOC100769359,LOC100756322,CDH11,DCN,TCP1,PSMA8,NCKAP1L,ANTXR1,PTPRF,TNFSF4,C1QTNF6,OLR1,MRPL18,ATP1B1,FRMD7,SOGA1,PRKDC,COL8A1,SMIM1,BSG,FABP4,NQO1,MSLN,…
15	1	TRUE	0.0141	286	510	28	0.055	0.098	GO:0031012	CC	1	extracellular matrix	2	NTN4,LAMA1,COL6A1,PHOSPHO1,WNT5B,OC90,LAMA3,MMP12,DCN,PRKDC,COL8A1,SPARC,DPT,MMP2,COL1A1,WNT4,CCDC80,COL6A2,HSPG2,MMP19,LAMA5,TNC,LTBP3,VIM,LGALS3,TGM4,VWF,RARRES2
16	1	TRUE	0.0357	2398	510	130	0.255	0.054	GO:0005615	CC	1	extracellular space	2	PRKCB,SPP1,LAMA1,GSTO1,CRELD2,DDR2,RSU1,COL6A1,SNX9,ARL3,AGA,MAOB,ANXA4,SYNE2,ANGPT4,GLYAT,GINM1,INHBB,SRPX2,PAMR1,CHMP4B,PTPRG,TPM3,CBR3,LUZP1,DNHD1,TFPI,PSMB9,LRRC15,WNT5B,DYSF,LAMA3,MMP12,MVP,BID,CD38,ABHD6,DDC,LOC100769359,LOC100756322,CDH11,DCN,TCP1,PSMA8,NCKAP1L,ANTXR1,PTPRF,TNFSF4,C1QTNF6,OLR1,MRPL18,ATP1B1,FRMD7,SOGA1,COL8A1,SMIM1,BSG,FABP4,NQO1,MSLN,GPRC5A,VNN1,SPARC,ATP6V1C2,LIPA,SPEN,D…
17	1	TRUE	0.0213	4062	510	204	0.4	0.05	GO:0005515	MF	10	protein binding	1	DENND4C,PRKCB,ARHGEF16,NTN4,DOCK4,ADH7,SHANK2,NPPB,SYNPO2,CENPE,LAMA1,STRAP,TMEM201,AADAT,CAPRIN2,DDR2,UHRF1BP1,MTOR,ID2,COL6A1,SNX9,ATCAY,HDAC2,SRM,ARL3,NOC2L,NR1D1,ANXA4,CCKBR,NLRC4,SYNE2,SMAD3,ANGPT4,KATNA1,PRKD2,INHBB,CLCN1,STX11,RARG,PSTPIP1,CAND2,CEP57L1,DGKI,SRPX2,TMCC1,CHMP4B,PTPRG,TPRKB,TRAF5,GABARAPL1,ATG3,NPAS2,LRRC15,CAMKMT,FMN1,WNT5B,SKA2,TXNIP,PIRT,ABL2,FGF13,MMP12,RANBP3L,MVP,BID,N…
18	1	TRUE	0.0141	515	510	42	0.082	0.082	GO:0044877	MF	10	macromolecular complex binding	1	CENPE,TMEM201,DDR2,MTOR,SNX9,HDAC2,NOC2L,SMAD3,LRRC15,MMP12,GNAT1,ITGA10,DCN,NCKAP1L,ANTXR1,PTPRF,BICD1,ATP1B1,SPARC,GPIHBP1,DHX9,RAB7A,EZR,STAB2,MAP1S,CD36,LAMA5,VIM,HP1BP3,PRNP,M6PR,BRK1,VHL,LGALS3,HMGN5,CALR,C1QTNF1,TAPBPL,LOC100773640,VWF,TULP3,ARPC4
19	1	TRUE	0.0412	405	510	33	0.065	0.081	GO:0032403	MF	10	protein complex binding	2	CENPE,TMEM201,DDR2,SNX9,SMAD3,LRRC15,MMP12,GNAT1,ITGA10,DCN,NCKAP1L,ANTXR1,PTPRF,BICD1,ATP1B1,SPARC,RAB7A,EZR,MAP1S,LAMA5,VIM,PRNP,M6PR,BRK1,VHL,LGALS3,CALR,C1QTNF1,TAPBPL,LOC100773640,VWF,TULP3,ARPC4
20	1	TRUE	0.0141	45	510	10	0.02	0.222	GO:0005518	MF	10	collagen binding	3	DDR2,SMAD3,LRRC15,MMP12,ITGA10,DCN,ANTXR1,SPARC,C1QTNF1,VWF
