# Supplementary material for: Defining lncRNAs Correlated with CHO Cell Growth and IgG Productivity by RNA-Seq
Source: iScience. 2019 Dec 18;23(1):100785. doi: 10.1016/j.isci.2019.100785 (PMC6971398; doi:10.1016/j.isci.2019.100785)
Supplement: Data S1. The Complete RNA-Seq Dataset Provided as a Reference for the Community to Investigate RNAseq Data from CHO Cells (See Also GEO Accession Number GSE140671), Related to Figure 2 [file mmc2.zip › GO_D7_4384vs3936_0.1adj.csv]

	query.number	significant	p.value	term.size	query.size	overlap.size	precision	recall	term.id	domain	subgraph.number	term.name	relative.depth	intersection
1	1	TRUE	0.000109	286	167	18	0.108	0.063	GO:0031012	CC	1	extracellular matrix	1	POSTN,SERPINF1,FBLN5,AEBP1,TIMP1,SPON2,CFP,WNT5B,OC90,CTGF,TIMP2,MMP2,ECM1,ADAMTSL4,TNC,USH2A,VWF,RARRES2
2	1	TRUE	0.0468	837	167	26	0.156	0.031	GO:0005102	MF	2	receptor binding	1	ARHGEF16,NPPB,CAPRIN2,FBLN5,ANGPT4,LOC100750644,TIMP1,TIGIT,WNT5B,PTHLH,PARK2,BICD1,CTGF,ANGPT2,IL23A,ECM1,MEGF10,IL17RA,TNFSF9,C3,CRLF1,TBP,PLCL2,S100A4,VWF,RARRES2
