# Supplementary material for: Defining lncRNAs Correlated with CHO Cell Growth and IgG Productivity by RNA-Seq
Source: iScience. 2019 Dec 18;23(1):100785. doi: 10.1016/j.isci.2019.100785 (PMC6971398; doi:10.1016/j.isci.2019.100785)
Supplement: Data S1. The Complete RNA-Seq Dataset Provided as a Reference for the Community to Investigate RNAseq Data from CHO Cells (See Also GEO Accession Number GSE140671), Related to Figure 2 [file mmc2.zip › GO_3080_D7vsD4_0.1adj.csv]

	query.number	significant	p.value	term.size	query.size	overlap.size	precision	recall	term.id	domain	subgraph.number	term.name	relative.depth	intersection
1	1	TRUE	0.0399	1916	252	60	0.238	0.031	GO:0006950	BP	3	response to stress	1	ISG20,NPPB,LAT,PLET1,CRYAB,ANKRD1,PHLDB2,LOC100750644,RWDD1,PLAT,PIK3AP1,ESCO2,SPDYA,ERLEC1,ANXA1,HUS1,F2RL2,CETN2,BTG2,MMP12,F2RL1,EGFR,PECAM1,PLEK,SUSD4,MECOM,TP63,LIPA,MACROD1,HGF,DHX9,ECM1,HSPA2,FUT8,CD276,PEA15,ALAS2,TNC,MSRB1,LCN2,RAB7B,TPM1,P2RX4,SESN2,ITFG2,LOC100755233,EIF2AK2,IL10,MEFV,CXCL12,RAD54B,CXCL3,CALR,LOC100763833,MET,BCL2L12,MGARP,LOXL2,ZFP36,LOC103159793
2	1	TRUE	0.0399	138	252	11	0.044	0.08	GO:0050663	BP	6	cytokine secretion	1	ANXA1,MMP12,F2RL1,LPL,MBP,DHX9,CD276,P2RX4,LOC100755233,SRGN,IL10
3	1	TRUE	0.0225	121	252	11	0.044	0.091	GO:0050707	BP	6	regulation of cytokine secretion	2	ANXA1,MMP12,F2RL1,LPL,MBP,DHX9,CD276,P2RX4,LOC100755233,SRGN,IL10
4	1	TRUE	0.0279	86	252	9	0.036	0.105	GO:0050715	BP	6	positive regulation of cytokine secretion	1	MMP12,F2RL1,LPL,MBP,DHX9,CD276,P2RX4,LOC100755233,IL10
5	1	TRUE	0.044	1355	252	46	0.183	0.034	GO:0007166	BP	5	cell surface receptor signaling pathway	1	NPPB,CAPRIN2,DDR2,LAT,CCBE1,SEMA3A,ITGA8,PLXNB3,PLAT,LOC100773147,MMP12,F2RL1,DCN,NGF,EGFR,DZIP1,PLEK,AMHR2,TP63,ATP6V1C2,KLHL24,IL19,RBM15,HGF,COL1A1,ECM1,PRKCH,ATXN7,CDH17,FUT8,DLK2,DKK3,PEA15,SNX25,COMMD7,LCN2,P2RX4,RCC2,ITFG2,CXCL12,BEND6,LOC100763833,SLC35C1,PLCL2,MET,LOC103159793
6	1	TRUE	0.0399	494	252	23	0.091	0.047	GO:2000145	BP	1	regulation of cell motility	1	DDR2,PLET1,CCBE1,SEMA3A,PHLDB2,PLXNB3,FAM83H,SRPX2,ANXA1,LRRC15,F2RL1,DCN,EGFR,PECAM1,HGF,COL1A1,ECM1,TPM1,RCC2,CXCL12,CALR,LOC100763833,MET
7	1	TRUE	0.0279	470	252	23	0.091	0.049	GO:0030334	BP	1	regulation of cell migration	2	DDR2,PLET1,CCBE1,SEMA3A,PHLDB2,PLXNB3,FAM83H,SRPX2,ANXA1,LRRC15,F2RL1,DCN,EGFR,PECAM1,HGF,COL1A1,ECM1,TPM1,RCC2,CXCL12,CALR,LOC100763833,MET
8	1	TRUE	0.0279	2725	252	80	0.317	0.029	GO:0048523	BP	2	negative regulation of cellular process	1	TRIB3,CAPRIN2,DUSP14,PLET1,FLT3LG,SEMA3A,CRYAB,ANKRD1,PHLDB2,HR,PLXNB3,MORC1,LOC100750644,PLAT,CHCHD3,RPS13,ERLEC1,ANXA1,HUS1,BTG2,PAF1,MMP12,F2RL1,DCN,TTPA,EGFR,CKAP2,BEND3,SYTL2,PLEK,AMHR2,MBP,LRPAP1,MECOM,TP63,IL19,RBM15,DPT,HGF,COL1A1,DHX9,ECM1,PRKCH,ATXN7,HSPA2,DLK2,DKK3,CD276,PEA15,SNX25,COMMD7,AK1,RAB7B,TPM1,P2RX4,SESN2,RCC2,USH2A,ITFG2,LOC100755233,SRGN,EIF2AK2,IL10,MEFV,CXCL12,KANK2,TGIF…
9	1	TRUE	0.0225	931	252	38	0.151	0.041	GO:0048585	BP	7	negative regulation of response to stimulus	1	DUSP14,SEMA3A,PHLDB2,LOC100750644,ERLEC1,ANXA1,MMP12,F2RL1,DCN,PLEK,AMHR2,MECOM,TP63,IL19,HGF,ECM1,ATXN7,DLK2,DKK3,CD276,PEA15,SNX25,RAB7B,P2RX4,SESN2,ITFG2,IL10,MEFV,CXCL12,KANK2,CALR,BEND6,LOC100763833,SLC35C1,PLCL2,MET,BCL2L12,ZFP36
10	1	TRUE	0.0225	595	252	28	0.111	0.047	GO:0030054	CC	8	cell junction	1	DDR2,LAT,RSU1,LAYN,ITGA8,PHLDB2,LCP1,ANXA5,TBC1D2,RPS13,ESCO2,ANXA1,PAF1,CD53,EGFR,DPH1,DES,GJB5,KLHL24,TPM4,PRKCH,CDH17,TNC,P2RX4,TGM2,STX16,CALR,GJB4
11	1	TRUE	0.0399	2659	252	77	0.306	0.029	GO:0005576	CC	4	extracellular region	1	LOC100768693,SPP1,DDR2,RSU1,PKNOX2,CCBE1,FLT3LG,SEMA3A,MAOB,CRYAB,FUT11,LOC100750644,PLAT,THBS2,LCP1,ANXA5,SRPX2,CHCHD3,PAMR1,RPS13,CFP,TFPI,ANXA1,LRRC15,SH3BGRL2,BTG2,LAMA3,MMP12,CD53,PLCD1,LOC100769359,CLIC6,DCN,PSMA8,MTUS1,LPL,ENPP6,OLR1,MCF2L,DES,ATP6V1C2,LIPA,FAM213A,DPT,TPM4,COL1A1,ECM1,PRKCH,HSPA2,FUT8,DLK2,GPD1,DKK3,COMMD7,TNC,LCN2,TGM2,LOC100753132,USH2A,CPXM1,SRGN,IL10,CTBS,CXCL12,LOC10…
12	1	TRUE	0.0225	2538	252	77	0.306	0.03	GO:0044421	CC	4	extracellular region part	2	LOC100768693,SPP1,DDR2,RSU1,PKNOX2,CCBE1,FLT3LG,SEMA3A,MAOB,CRYAB,FUT11,LOC100750644,PLAT,THBS2,LCP1,ANXA5,SRPX2,CHCHD3,PAMR1,RPS13,CFP,TFPI,ANXA1,LRRC15,SH3BGRL2,BTG2,LAMA3,MMP12,CD53,PLCD1,LOC100769359,CLIC6,DCN,PSMA8,MTUS1,LPL,ENPP6,OLR1,MCF2L,DES,ATP6V1C2,LIPA,FAM213A,DPT,TPM4,COL1A1,ECM1,PRKCH,HSPA2,FUT8,DLK2,GPD1,DKK3,COMMD7,TNC,LCN2,TGM2,LOC100753132,USH2A,CPXM1,SRGN,IL10,CTBS,CXCL12,LOC10…
13	1	TRUE	0.0225	2398	252	74	0.294	0.031	GO:0005615	CC	4	extracellular space	3	LOC100768693,SPP1,DDR2,RSU1,CCBE1,FLT3LG,SEMA3A,MAOB,CRYAB,FUT11,LOC100750644,PLAT,THBS2,LCP1,ANXA5,SRPX2,CHCHD3,PAMR1,RPS13,TFPI,ANXA1,LRRC15,SH3BGRL2,BTG2,LAMA3,MMP12,CD53,PLCD1,LOC100769359,CLIC6,DCN,PSMA8,MTUS1,LPL,ENPP6,OLR1,MCF2L,DES,ATP6V1C2,LIPA,FAM213A,DPT,TPM4,COL1A1,ECM1,PRKCH,HSPA2,FUT8,DLK2,GPD1,DKK3,COMMD7,TNC,LCN2,TGM2,LOC100753132,CPXM1,SRGN,IL10,CTBS,CXCL12,LOC100752211,OSTF1,SLC…
