# Supplementary material for: Defining lncRNAs Correlated with CHO Cell Growth and IgG Productivity by RNA-Seq
Source: iScience. 2019 Dec 18;23(1):100785. doi: 10.1016/j.isci.2019.100785 (PMC6971398; doi:10.1016/j.isci.2019.100785)
Supplement: Data S1. The Complete RNA-Seq Dataset Provided as a Reference for the Community to Investigate RNAseq Data from CHO Cells (See Also GEO Accession Number GSE140671), Related to Figure 2 [file mmc2.zip › GO_D7_4384vs3068_0.1adj.csv]

	query.number	significant	p.value	term.size	query.size	overlap.size	precision	recall	term.id	domain	subgraph.number	term.name	relative.depth	intersection
1	1	TRUE	0.00604	286	278	20	0.072	0.07	GO:0031012	CC	2	extracellular matrix	1	LAMA1,SERPINF1,FBLN5,NDP,AEBP1,SPON2,ALPL,CFP,WNT5B,LAMA3,MMP12,TIMP2,MMP2,ECM1,MMP19,TNC,USH2A,TFPI2,VWF,RARRES2
2	1	TRUE	0.0146	6457	278	174	0.626	0.027	GO:0005488	MF	1	binding	1	LOC100762270,BPIFA3,ARHGEF16,RGS7,SHANK2,SYNPO2,DAPP1,LAMA1,STRAP,CAPRIN2,FBLN5,ADD2,PTGES,MYOM2,PTX3,NDP,SNX9,SEMA4D,FOXJ2,SEMA6D,ZFAND4,SMAD3,ANGPT4,MKRN2,GMCL1,RAF1,CAMK2B,NRCAM,LOC100750644,RECQL,CROCC,AEBP1,CLCN1,LOC100769255,LCP1,STX11,CA5B,MYO1A,PTGS2,CAND2,CEP57L1,DGKI,SPON2,YBX3,TMCC1,CPQ,KDM1A,PLEKHA5,GPNMB,ECE1,HIVEP3,WNT5B,DYSF,TXNIP,PIRT,MMP12,BID,NFE2,IL33,CDA,ARL11,DDC,ZNF248,CLSTN…
3	1	TRUE	0.00522	4062	278	124	0.446	0.031	GO:0005515	MF	1	protein binding	2	ARHGEF16,RGS7,SHANK2,SYNPO2,LAMA1,STRAP,CAPRIN2,FBLN5,ADD2,MYOM2,PTX3,NDP,SNX9,SEMA4D,FOXJ2,SEMA6D,SMAD3,ANGPT4,GMCL1,RAF1,CAMK2B,NRCAM,LOC100750644,CROCC,CLCN1,LCP1,STX11,MYO1A,PTGS2,CAND2,CEP57L1,DGKI,TMCC1,CPQ,KDM1A,GPNMB,ECE1,WNT5B,TXNIP,PIRT,MMP12,BID,NFE2,IL33,CDA,DDC,CLSTN1,PINK1,PTHLH,TRIM54,ANTXR1,PTPRF,PARK2,MEIS1,TNFSF4,PLEKHM2,FLNC,BICD1,UBE4B,ANGPT2,FCGRT,IL23A,GPRC5A,TIMP2,CSF2,TP63…
4	1	TRUE	0.00522	837	278	40	0.144	0.048	GO:0005102	MF	1	receptor binding	3	ARHGEF16,SHANK2,STRAP,CAPRIN2,FBLN5,NDP,SEMA4D,SEMA6D,SMAD3,ANGPT4,LOC100750644,KDM1A,GPNMB,WNT5B,IL33,PTHLH,PARK2,TNFSF4,BICD1,ANGPT2,IL23A,CSF2,ECM1,MEGF10,IL17RA,PPARG,CDH17,TBP,CD36,TRAF1,SEMA3G,LOC100750884,FKBP4,DVL1,IL10,CXCL12,PLCL2,S100A4,VWF,RARRES2
