# Supplementary material for: Defining lncRNAs Correlated with CHO Cell Growth and IgG Productivity by RNA-Seq
Source: iScience. 2019 Dec 18;23(1):100785. doi: 10.1016/j.isci.2019.100785 (PMC6971398; doi:10.1016/j.isci.2019.100785)
Supplement: Data S1. The Complete RNA-Seq Dataset Provided as a Reference for the Community to Investigate RNAseq Data from CHO Cells (See Also GEO Accession Number GSE140671), Related to Figure 2 [file mmc2.zip › GO_4384_FB4vST_0.1adj_FC2.csv]

	query.number	significant	p.value	term.size	query.size	overlap.size	precision	recall	term.id	domain	subgraph.number	term.name	relative.depth	intersection
1	1	TRUE	0.0114	6	202	3	0.015	0.5	GO:1900262	BP	1	regulation of DNA-directed DNA polymerase activity	1	RFC3,CHTF18,RFC4
2	1	TRUE	0.0114	6	202	3	0.015	0.5	GO:1900264	BP	1	positive regulation of DNA-directed DNA polymerase activity	1	RFC3,CHTF18,RFC4
3	1	TRUE	0.0393	3	202	2	0.01	0.667	GO:0043435	BP	4	response to corticotropin-releasing hormone	1	NR4A3,NR4A1
4	1	TRUE	0.0393	3	202	2	0.01	0.667	GO:0071376	BP	4	cellular response to corticotropin-releasing hormone stimulus	1	NR4A3,NR4A1
5	1	TRUE	0.0393	3451	202	75	0.371	0.022	GO:0032502	BP	13	developmental process	1	TRIB3,NCAPG2,SERPINF1,COL6A1,GINS1,MME,RHOQ,SMAD3,COL18A1,HSPA5,FA2H,THBS2,GLI1,RARG,PHF19,SRPX2,PCNA,PLCD3,CCR7,TRIM28,NUPR1,MCM2,INHBA,ACTC1,GNAT1,OSBP2,DCN,COL5A2,DNASE1L3,LPL,IQGAP3,CDC25B,ITGA5,CALCR,PLEK,SLC4A10,CCNF,SPARC,FAM213A,CACNB4,COL27A1,TP53INP2,TSPAN2,SERPINE1,NEK2,RGS2,CDH17,TRIP13,MEDAG,BMP1,SOCS3,SH3KBP1,NR4A3,TNC,TGM2,USH2A,FOXM1,GLIPR2,COL7A1,TMEM108,DDIT3,RAD54L,IL10,NLRP3,X…
6	1	TRUE	0.0369	2366	202	56	0.277	0.024	GO:0048869	BP	13	cellular developmental process	1	TRIB3,SERPINF1,COL6A1,MME,RHOQ,SMAD3,COL18A1,FA2H,GLI1,RARG,PHF19,PCNA,CCR7,TRIM28,NUPR1,INHBA,ACTC1,GNAT1,OSBP2,COL5A2,DNASE1L3,LPL,CDC25B,ITGA5,CALCR,PLEK,SLC4A10,SPARC,FAM213A,CACNB4,COL27A1,TP53INP2,TSPAN2,SERPINE1,RGS2,CDH17,TRIP13,MEDAG,SOCS3,SH3KBP1,NR4A3,TNC,USH2A,FOXM1,GLIPR2,COL7A1,TMEM108,DDIT3,NLRP3,XDH,NR4A1,OSTN,NYAP1,APP,GPR68,CCDC85B
7	1	TRUE	0.0393	3454	202	75	0.371	0.022	GO:0071840	BP	11	cellular component organization or biogenesis	1	PLK1,CDCA5,COL6A1,ESPL1,RHOQ,MCM5,SMAD3,COL18A1,MYBL2,MCM7,FA2H,STX11,PHF19,NUDCD3,SHMT1,SRPX2,TRIM28,ZWINT,NUPR1,CCNE1,MCM2,INHBA,ACTC1,CENPA,DCN,MCM4,PROM2,COL5A2,DNASE1L3,LPL,IQGAP3,CDC25B,GEN1,C1QTNF6,ITGA5,PLEK,PLTP,CCNF,SPARC,CACNB4,COL27A1,DPT,TP53INP2,TSPAN2,CCDC80,ASAP3,COL6A2,SERPINE1,NEK2,CDH17,TRIP13,PIP4K2C,PRPF31,RTEL1,SH3KBP1,TK1,NR4A3,WDR34,TNC,CHAF1A,NUP85,CHAF1B,TMEM108,DDIT3,RA…
8	1	TRUE	0.0395	3406	202	74	0.366	0.022	GO:0016043	BP	11	cellular component organization	2	PLK1,CDCA5,COL6A1,ESPL1,RHOQ,MCM5,SMAD3,COL18A1,MYBL2,MCM7,FA2H,STX11,PHF19,NUDCD3,SHMT1,SRPX2,TRIM28,ZWINT,NUPR1,CCNE1,MCM2,INHBA,ACTC1,CENPA,DCN,MCM4,PROM2,COL5A2,DNASE1L3,LPL,IQGAP3,CDC25B,GEN1,C1QTNF6,ITGA5,PLEK,PLTP,CCNF,SPARC,CACNB4,COL27A1,DPT,TP53INP2,TSPAN2,CCDC80,ASAP3,COL6A2,SERPINE1,NEK2,CDH17,TRIP13,PIP4K2C,PRPF31,RTEL1,SH3KBP1,TK1,NR4A3,WDR34,TNC,CHAF1A,NUP85,CHAF1B,TMEM108,DDIT3,RA…
9	1	TRUE	0.00912	840	202	29	0.144	0.035	GO:0007049	BP	9	cell cycle	1	PLK1,CDCA5,ESPL1,SMAD3,MYBL2,ZWINT,NUPR1,CCNE1,PKMYT1,INHBA,CENPA,POLE,IQGAP3,CDC25B,GEN1,DTL,CCNF,NEK2,TRIP13,RTEL1,NR4A3,FOXM1,DDIT3,IL10,NR4A1,CDC20,RPA2,APP,LOC100756639
10	1	TRUE	0.0247	667	202	23	0.114	0.034	GO:0022402	BP	9	cell cycle process	2	PLK1,CDCA5,ESPL1,SMAD3,MYBL2,ZWINT,CCNE1,INHBA,CENPA,POLE,IQGAP3,CDC25B,GEN1,CCNF,NEK2,TRIP13,RTEL1,FOXM1,DDIT3,CDC20,RPA2,APP,LOC100756639
11	1	TRUE	0.0247	454	202	18	0.089	0.04	GO:0000278	BP	9	mitotic cell cycle	2	PLK1,CDCA5,ESPL1,SMAD3,MYBL2,ZWINT,INHBA,CENPA,POLE,IQGAP3,CDC25B,GEN1,NEK2,RTEL1,FOXM1,CDC20,RPA2,APP
12	1	TRUE	0.0243	374	202	16	0.079	0.043	GO:1903047	BP	9	mitotic cell cycle process	3	PLK1,CDCA5,ESPL1,MYBL2,ZWINT,INHBA,CENPA,POLE,IQGAP3,GEN1,NEK2,RTEL1,FOXM1,CDC20,RPA2,APP
13	1	TRUE	0.0197	557	202	21	0.104	0.038	GO:0051726	BP	9	regulation of cell cycle	2	PLK1,CDCA5,SMAD3,ZWINT,NUPR1,CCNE1,INHBA,CDC25B,GEN1,DTL,CCNF,NEK2,NR4A3,FOXM1,DDIT3,IL10,NR4A1,CDC20,RPA2,APP,LOC100756639
14	1	TRUE	0.0291	277	202	13	0.064	0.047	GO:0045786	BP	9	negative regulation of cell cycle	1	PLK1,SMAD3,ZWINT,NUPR1,INHBA,GEN1,DTL,CCNF,NEK2,FOXM1,DDIT3,NR4A1,RPA2
15	1	TRUE	0.0324	89	202	7	0.035	0.079	GO:0000070	BP	9	mitotic sister chromatid segregation	1	PLK1,CDCA5,ESPL1,ZWINT,GEN1,NEK2,CDC20
16	1	TRUE	0.0393	3	202	2	0.01	0.667	GO:0009157	BP	17	deoxyribonucleoside monophosphate biosynthetic process	1	SHMT1,TK1
17	1	TRUE	0.0237	2	202	2	0.01	1	GO:0014004	BP	21	microglia differentiation	1	TSPAN2,APP
18	1	TRUE	0.0237	2	202	2	0.01	1	GO:0014005	BP	21	microglia development	1	TSPAN2,APP
19	1	TRUE	0.0468	13	202	3	0.015	0.231	GO:0072528	BP	22	pyrimidine-containing compound biosynthetic process	1	SHMT1,DTYMK,TPK1
20	1	TRUE	0.027	61	202	6	0.03	0.098	GO:1901343	BP	20	negative regulation of vasculature development	1	SERPINF1,THBS2,DCN,SPARC,SERPINE1,XDH
21	1	TRUE	0.0241	57	202	6	0.03	0.105	GO:2000181	BP	20	negative regulation of blood vessel morphogenesis	2	SERPINF1,THBS2,DCN,SPARC,SERPINE1,XDH
22	1	TRUE	0.0393	3	202	2	0.01	0.667	GO:0003431	BP	8	growth plate cartilage chondrocyte development	1	RARG,COL27A1
23	1	TRUE	0.0223	55	202	6	0.03	0.109	GO:0007492	BP	5	endoderm development	1	COL6A1,SMAD3,INHBA,COL5A2,ITGA5,COL7A1
24	1	TRUE	0.044	128	202	8	0.04	0.062	GO:0007369	BP	5	gastrulation	1	COL6A1,SMAD3,INHBA,COL5A2,ITGA5,NR4A3,COL7A1,IL10
25	1	TRUE	0.027	85	202	7	0.035	0.082	GO:0001704	BP	5	formation of primary germ layer	1	COL6A1,SMAD3,INHBA,COL5A2,ITGA5,NR4A3,COL7A1
26	1	TRUE	0.0247	38	202	5	0.025	0.132	GO:0001706	BP	5	endoderm formation	2	COL6A1,INHBA,COL5A2,ITGA5,COL7A1
27	1	TRUE	0.0236	36	202	5	0.025	0.139	GO:0035987	BP	5	endodermal cell differentiation	1	COL6A1,INHBA,COL5A2,ITGA5,COL7A1
28	1	TRUE	0.0347	118	202	8	0.04	0.068	GO:0071103	BP	2	DNA conformation change	1	CDCA5,MCM5,MCM7,MCM2,MCM4,RTEL1,CHAF1A,CHAF1B
29	1	TRUE	0.0114	28	202	5	0.025	0.179	GO:0032392	BP	2	DNA geometric change	2	MCM5,MCM7,MCM2,MCM4,RTEL1
30	1	TRUE	0.00553	23	202	5	0.025	0.217	GO:0032508	BP	2	DNA duplex unwinding	3	MCM5,MCM7,MCM2,MCM4,RTEL1
31	1	TRUE	0.035	5476	202	109	0.54	0.02	GO:0044238	BP	2	primary metabolic process	1	TRIB3,SPP1,PLK1,CDCA5,DUSP14,GINS1,PDE2A,BFAR,MME,BCAT2,RHOQ,MCM5,SMAD3,HSPA5,HR,MYBL2,MCM7,FA2H,CDC45,AEBP1,LRPPRC,GLI1,RARG,PHF19,SHMT1,B3GALT4,PCNA,CCR7,TRIM28,NUPR1,CCNE1,PKMYT1,KLHL8,MCM2,NOD2,INHBA,IP6K3,CD38,ABHD6,RFC3,POLE,GABPB2,DCN,MCM4,PROM2,INTS1,DNASE1L3,LPL,IQGAP3,CDC25B,GEN1,ITGA5,CALCR,PLEK,CHTF18,DTL,PLTP,FICD,CCNF,CACNB4,TP53INP2,EXD1,LIG1,SERPINE1,NEK2,MMP19,RGS2,TICRR,TRIP13,P…
32	1	TRUE	0.0395	3062	202	68	0.337	0.022	GO:0009058	BP	2	biosynthetic process	1	TRIB3,SPP1,PLK1,GINS1,PDE2A,RHOQ,MCM5,SMAD3,HR,MYBL2,MCM7,CDC45,AEBP1,LRPPRC,GLI1,RARG,PHF19,SHMT1,B3GALT4,PCNA,CCR7,TRIM28,CCNE1,MCM2,NOD2,INHBA,IP6K3,CD38,ABHD6,RFC3,POLE,GABPB2,DCN,MCM4,LPL,PLEK,CHTF18,DTL,PLTP,TP53INP2,NEK2,TICRR,RTEL1,TK1,NR4A3,DTYMK,RFC4,MCM3,POLD1,FOXM1,EIF1AD,PGP,DDIT3,MRPL12,IL10,TPK1,NLRP3,BHLHE40,NR4A1,AJUBA,HHAT,PYCR1,RPA2,OSTN,PTGS1,APP,LOC100756639,CCDC85B
33	1	TRUE	0.0364	5739	202	113	0.559	0.02	GO:0071704	BP	2	organic substance metabolic process	1	TRIB3,SPP1,PLK1,CDCA5,PAM,DUSP14,GINS1,PDE2A,BFAR,MME,BCAT2,RHOQ,MCM5,SMAD3,HSPA5,HR,MYBL2,MCM7,FA2H,CDC45,AEBP1,LRPPRC,GLI1,RARG,PHF19,SHMT1,B3GALT4,PCNA,CCR7,TRIM28,NUPR1,CCNE1,PKMYT1,KLHL8,MCM2,NOD2,INHBA,IP6K3,CD38,ACTC1,ABHD6,RFC3,POLE,GABPB2,DCN,MCM4,PROM2,INTS1,DNASE1L3,LPL,IQGAP3,CDC25B,GEN1,ITGA5,CALCR,PLEK,CHTF18,DTL,PLTP,FICD,CCNF,CACNB4,TP53INP2,EXD1,LIG1,SERPINE1,NEK2,MMP19,RGS2,TICR…
34	1	TRUE	0.00283	3043	202	75	0.371	0.025	GO:1901360	BP	2	organic cyclic compound metabolic process	2	TRIB3,SPP1,PLK1,CDCA5,GINS1,PDE2A,MME,RHOQ,MCM5,SMAD3,HSPA5,HR,MYBL2,MCM7,CDC45,AEBP1,LRPPRC,GLI1,RARG,PHF19,SHMT1,PCNA,TRIM28,CCNE1,MCM2,NOD2,INHBA,CD38,RFC3,POLE,GABPB2,DCN,MCM4,INTS1,DNASE1L3,GEN1,CALCR,CHTF18,DTL,PLTP,CACNB4,TP53INP2,EXD1,LIG1,NEK2,TICRR,TRIP13,PRPF31,RTEL1,TK1,NR4A3,DTYMK,RFC4,MCM3,POLD1,DDX39A,FOXM1,DDIT3,MRPL12,RAD54L,IL10,TPK1,NLRP3,BHLHE40,XDH,NR4A1,RNASEH2A,NT5C3B,AJUBA…
35	1	TRUE	0.0354	3026	202	68	0.337	0.022	GO:1901576	BP	2	organic substance biosynthetic process	2	TRIB3,SPP1,PLK1,GINS1,PDE2A,RHOQ,MCM5,SMAD3,HR,MYBL2,MCM7,CDC45,AEBP1,LRPPRC,GLI1,RARG,PHF19,SHMT1,B3GALT4,PCNA,CCR7,TRIM28,CCNE1,MCM2,NOD2,INHBA,IP6K3,CD38,ABHD6,RFC3,POLE,GABPB2,DCN,MCM4,LPL,PLEK,CHTF18,DTL,PLTP,TP53INP2,NEK2,TICRR,RTEL1,TK1,NR4A3,DTYMK,RFC4,MCM3,POLD1,FOXM1,EIF1AD,PGP,DDIT3,MRPL12,IL10,TPK1,NLRP3,BHLHE40,NR4A1,AJUBA,HHAT,PYCR1,RPA2,OSTN,PTGS1,APP,LOC100756639,CCDC85B
36	1	TRUE	0.0471	5178	202	103	0.51	0.02	GO:0006807	BP	2	nitrogen compound metabolic process	1	TRIB3,SPP1,PLK1,CDCA5,PAM,DUSP14,GINS1,PDE2A,BFAR,MME,BCAT2,RHOQ,MCM5,SMAD3,HSPA5,HR,MYBL2,MCM7,CDC45,AEBP1,LRPPRC,GLI1,RARG,PHF19,SHMT1,B3GALT4,PCNA,CCR7,TRIM28,NUPR1,CCNE1,PKMYT1,KLHL8,MCM2,NOD2,INHBA,IP6K3,CD38,RFC3,POLE,GABPB2,DCN,MCM4,PROM2,INTS1,DNASE1L3,IQGAP3,CDC25B,GEN1,ITGA5,CALCR,CHTF18,DTL,FICD,CCNF,CACNB4,TP53INP2,EXD1,LIG1,SERPINE1,NEK2,MMP19,RGS2,TICRR,TRIP13,PRPF31,BMP1,SOCS3,RTEL…
37	1	TRUE	0.0414	5594	202	110	0.545	0.02	GO:0044237	BP	2	cellular metabolic process	1	TRIB3,SPP1,PLK1,CDCA5,PAM,DUSP14,GINS1,PDE2A,BFAR,MME,BCAT2,RHOQ,MCM5,SMAD3,HSPA5,HR,MYBL2,MCM7,FA2H,CDC45,AEBP1,LRPPRC,GLI1,RARG,PHF19,SHMT1,SRPX2,B3GALT4,PCNA,CCR7,TRIM28,NUPR1,CCNE1,PKMYT1,KLHL8,MCM2,NOD2,INHBA,IP6K3,CD38,ABHD6,RFC3,POLE,GABPB2,DCN,MCM4,PROM2,INTS1,DNASE1L3,LPL,IQGAP3,CDC25B,GEN1,ITGA5,CALCR,PLEK,ARSG,CHTF18,DTL,PLTP,FICD,CCNF,CACNB4,TP53INP2,EXD1,LIG1,SERPINE1,NEK2,RGS2,TICRR…
38	1	TRUE	0.0114	3272	202	76	0.376	0.023	GO:0034641	BP	2	cellular nitrogen compound metabolic process	2	TRIB3,SPP1,PLK1,CDCA5,PAM,GINS1,PDE2A,MME,RHOQ,MCM5,SMAD3,HSPA5,HR,MYBL2,MCM7,CDC45,AEBP1,LRPPRC,GLI1,RARG,PHF19,SHMT1,B3GALT4,PCNA,TRIM28,CCNE1,MCM2,NOD2,INHBA,CD38,RFC3,POLE,GABPB2,DCN,MCM4,INTS1,DNASE1L3,GEN1,CALCR,CHTF18,DTL,CACNB4,TP53INP2,EXD1,LIG1,NEK2,TICRR,TRIP13,PRPF31,RTEL1,TK1,NR4A3,DTYMK,RFC4,MCM3,POLD1,DDX39A,FOXM1,EIF1AD,DDIT3,MRPL12,RAD54L,IL10,TPK1,NLRP3,BHLHE40,XDH,NR4A1,RNASEH2…
39	1	TRUE	0.00532	2946	202	72	0.356	0.024	GO:0006725	BP	2	cellular aromatic compound metabolic process	2	TRIB3,SPP1,PLK1,CDCA5,GINS1,PDE2A,RHOQ,MCM5,SMAD3,HSPA5,HR,MYBL2,MCM7,CDC45,AEBP1,LRPPRC,GLI1,RARG,PHF19,SHMT1,PCNA,TRIM28,CCNE1,MCM2,NOD2,INHBA,CD38,RFC3,POLE,GABPB2,DCN,MCM4,INTS1,DNASE1L3,GEN1,CALCR,CHTF18,DTL,CACNB4,TP53INP2,EXD1,LIG1,NEK2,TICRR,TRIP13,PRPF31,RTEL1,TK1,NR4A3,DTYMK,RFC4,MCM3,POLD1,DDX39A,FOXM1,DDIT3,MRPL12,RAD54L,IL10,TPK1,NLRP3,BHLHE40,XDH,NR4A1,RNASEH2A,NT5C3B,AJUBA,RPA2,OST…
40	1	TRUE	0.000789	2917	202	75	0.371	0.026	GO:0046483	BP	2	heterocycle metabolic process	2	TRIB3,SPP1,PLK1,CDCA5,GINS1,PDE2A,MME,RHOQ,MCM5,SMAD3,HSPA5,HR,MYBL2,MCM7,CDC45,AEBP1,LRPPRC,GLI1,RARG,PHF19,SHMT1,PCNA,TRIM28,CCNE1,MCM2,NOD2,INHBA,CD38,RFC3,POLE,GABPB2,DCN,MCM4,INTS1,DNASE1L3,GEN1,CALCR,CHTF18,DTL,PLTP,CACNB4,TP53INP2,EXD1,LIG1,NEK2,TICRR,TRIP13,PRPF31,RTEL1,TK1,NR4A3,DTYMK,RFC4,MCM3,POLD1,DDX39A,FOXM1,DDIT3,MRPL12,RAD54L,IL10,TPK1,NLRP3,BHLHE40,XDH,NR4A1,RNASEH2A,NT5C3B,AJUBA…
41	1	TRUE	0.00325	2846	202	71	0.351	0.025	GO:0006139	BP	2	nucleobase-containing compound metabolic process	3	TRIB3,SPP1,PLK1,CDCA5,GINS1,PDE2A,RHOQ,MCM5,SMAD3,HSPA5,HR,MYBL2,MCM7,CDC45,AEBP1,LRPPRC,GLI1,RARG,PHF19,SHMT1,PCNA,TRIM28,CCNE1,MCM2,NOD2,INHBA,CD38,RFC3,POLE,GABPB2,DCN,MCM4,INTS1,DNASE1L3,GEN1,CALCR,CHTF18,DTL,CACNB4,TP53INP2,EXD1,LIG1,NEK2,TICRR,TRIP13,PRPF31,RTEL1,TK1,NR4A3,DTYMK,RFC4,MCM3,POLD1,DDX39A,FOXM1,DDIT3,MRPL12,RAD54L,IL10,NLRP3,BHLHE40,XDH,NR4A1,RNASEH2A,NT5C3B,AJUBA,RPA2,OSTN,APP…
42	1	TRUE	0.00568	2530	202	64	0.317	0.025	GO:0090304	BP	2	nucleic acid metabolic process	4	TRIB3,SPP1,PLK1,CDCA5,GINS1,PDE2A,RHOQ,MCM5,SMAD3,HR,MYBL2,MCM7,CDC45,AEBP1,LRPPRC,GLI1,RARG,PHF19,PCNA,TRIM28,CCNE1,MCM2,NOD2,INHBA,CD38,RFC3,POLE,GABPB2,DCN,MCM4,INTS1,DNASE1L3,GEN1,CALCR,CHTF18,DTL,TP53INP2,EXD1,LIG1,NEK2,TICRR,TRIP13,PRPF31,RTEL1,TK1,NR4A3,RFC4,MCM3,POLD1,DDX39A,FOXM1,DDIT3,MRPL12,RAD54L,IL10,NLRP3,BHLHE40,NR4A1,RNASEH2A,AJUBA,RPA2,APP,LOC100756639,CCDC85B
43	1	TRUE	0.0488	2982	202	66	0.327	0.022	GO:0044249	BP	2	cellular biosynthetic process	2	TRIB3,SPP1,PLK1,GINS1,PDE2A,RHOQ,MCM5,SMAD3,HR,MYBL2,MCM7,CDC45,AEBP1,LRPPRC,GLI1,RARG,PHF19,SHMT1,B3GALT4,PCNA,CCR7,TRIM28,CCNE1,MCM2,NOD2,INHBA,CD38,RFC3,POLE,GABPB2,DCN,MCM4,LPL,PLEK,CHTF18,DTL,PLTP,TP53INP2,NEK2,TICRR,RTEL1,TK1,NR4A3,DTYMK,RFC4,MCM3,POLD1,FOXM1,EIF1AD,PGP,DDIT3,MRPL12,IL10,TPK1,NLRP3,BHLHE40,NR4A1,AJUBA,HHAT,PYCR1,RPA2,OSTN,PTGS1,APP,LOC100756639,CCDC85B
44	1	TRUE	0.0253	461	202	18	0.089	0.039	GO:0006974	BP	2	cellular response to DNA damage stimulus	1	PLK1,CDCA5,MCM7,PCNA,TRIM28,NUPR1,POLE,GEN1,DTL,LIG1,TRIP13,RTEL1,POLD1,FOXM1,TOPBP1,RAD54L,RNASEH2A,RPA2
45	1	TRUE	1.62e-06	544	202	30	0.149	0.055	GO:0006259	BP	2	DNA metabolic process	1	CDCA5,GINS1,MCM5,MCM7,CDC45,GLI1,PCNA,TRIM28,CCNE1,MCM2,RFC3,POLE,MCM4,DNASE1L3,GEN1,CHTF18,DTL,LIG1,NEK2,TICRR,TRIP13,RTEL1,TK1,RFC4,MCM3,POLD1,FOXM1,RAD54L,RNASEH2A,RPA2
46	1	TRUE	0.0364	150	202	9	0.045	0.06	GO:0051054	BP	2	positive regulation of DNA metabolic process	2	GLI1,PCNA,TRIM28,RFC3,CHTF18,NEK2,RTEL1,RFC4,FOXM1
47	1	TRUE	0.0203	254	202	13	0.064	0.051	GO:0006281	BP	2	DNA repair	2	CDCA5,PCNA,TRIM28,POLE,GEN1,DTL,LIG1,TRIP13,POLD1,FOXM1,RAD54L,RNASEH2A,RPA2
48	1	TRUE	0.0477	29	202	4	0.02	0.138	GO:0006284	BP	2	base-excision repair	3	POLE,LIG1,POLD1,RPA2
49	1	TRUE	0.0152	96	202	8	0.04	0.083	GO:0071897	BP	2	DNA biosynthetic process	2	PCNA,RFC3,POLE,CHTF18,DTL,NEK2,TK1,RFC4
50	1	TRUE	7.91e-08	150	202	18	0.089	0.12	GO:0006260	BP	2	DNA replication	1	GINS1,MCM5,MCM7,CDC45,GLI1,PCNA,CCNE1,MCM2,RFC3,POLE,MCM4,CHTF18,TICRR,RTEL1,RFC4,MCM3,POLD1,RPA2
51	1	TRUE	3.6e-07	77	202	13	0.064	0.169	GO:0006261	BP	2	DNA-dependent DNA replication	2	MCM5,MCM7,CDC45,CCNE1,MCM2,RFC3,MCM4,CHTF18,TICRR,RTEL1,RFC4,MCM3,POLD1
52	1	TRUE	1.62e-06	15	202	7	0.035	0.467	GO:0006270	BP	2	DNA replication initiation	3	MCM5,CDC45,CCNE1,MCM2,MCM4,TICRR,MCM3
53	1	TRUE	0.0114	6	202	3	0.015	0.5	GO:0006268	BP	2	DNA unwinding involved in DNA replication	3	MCM7,MCM2,MCM4
54	1	TRUE	0.0291	10	202	3	0.015	0.3	GO:0070208	BP	16	protein heterotrimerization	1	COL6A1,C1QTNF6,COL6A2
55	1	TRUE	0.0477	2034	202	49	0.243	0.024	GO:0009893	BP	23	positive regulation of metabolic process	1	TRIB3,SPP1,PLK1,RHOQ,SMAD3,HSPA5,MYBL2,GLI1,RARG,PHF19,PCNA,CCR7,TRIM28,NUPR1,NOD2,INHBA,CD38,ACTC1,ABHD6,RFC3,GABPB2,DCN,PROM2,IQGAP3,CDC25B,ITGA5,PLEK,CHTF18,TP53INP2,NEK2,PIP4K2C,RTEL1,NR4A3,TNC,RFC4,FOXM1,GLIPR2,DDIT3,MRPL12,IL10,NLRP3,XDH,NR4A1,AJUBA,CDC20,OSTN,APP,LOC100757562,LOC100756639
56	1	TRUE	0.0414	855	202	26	0.129	0.03	GO:0044093	BP	14	positive regulation of molecular function	1	TRIB3,PLK1,CDCA5,SMAD3,HSPA5,PCNA,TRIM28,NOD2,RFC3,IQGAP3,CDC25B,RGS16,PLEK,CHTF18,ARFGAP3,ASAP3,NEK2,RFC4,DDIT3,IL10,NLRP3,XDH,AJUBA,CDC20,APP,LOC100756639
57	1	TRUE	0.0393	1531	202	40	0.198	0.026	GO:0070887	BP	7	cellular response to chemical stimulus	1	TRIB3,SPP1,COL6A1,PDE2A,BFAR,MME,BCAT2,RHOQ,SMAD3,HSPA5,MYBL2,MCM7,RARG,SHMT1,CCR7,MCM2,NOD2,DCN,COL5A2,IQGAP3,RNF125,SPARC,CACNB4,SERPINE1,SOCS3,NR4A3,DTYMK,NUP85,TMEM108,DDIT3,IL10,NLRP3,XDH,NR4A1,AJUBA,PYCR1,CD68,APP,LOC100757562,GPR68
58	1	TRUE	0.0247	1220	202	35	0.173	0.029	GO:0071310	BP	7	cellular response to organic substance	2	TRIB3,SPP1,COL6A1,PDE2A,BFAR,MME,BCAT2,RHOQ,SMAD3,HSPA5,MYBL2,RARG,SHMT1,CCR7,MCM2,NOD2,DCN,COL5A2,IQGAP3,RNF125,SPARC,CACNB4,SERPINE1,SOCS3,NR4A3,DTYMK,TMEM108,DDIT3,IL10,NLRP3,XDH,NR4A1,CD68,APP,GPR68
59	1	TRUE	0.0247	83	202	7	0.035	0.084	GO:1990823	BP	12	response to leukemia inhibitory factor	1	BCAT2,MYBL2,RARG,SHMT1,RNF125,CACNB4,SOCS3
60	1	TRUE	0.0247	83	202	7	0.035	0.084	GO:1990830	BP	12	cellular response to leukemia inhibitory factor	2	BCAT2,MYBL2,RARG,SHMT1,RNF125,CACNB4,SOCS3
61	1	TRUE	0.0496	1828	202	45	0.223	0.025	GO:0043234	CC	3	protein complex	1	NCAPG2,PLK1,CDCA5,COL6A1,MCM5,SMAD3,HSPA5,MYBL2,MCM7,RARG,PHF19,NUDCD3,PCNA,TRIM28,ZWINT,CCNE1,MCM2,NOD2,INHBA,CENPA,RFC3,POLE,MCM4,COL5A2,INTS1,CHTF18,COL5A3,COL27A1,COL6A2,NEK2,NR4A3,WDR34,CHAF1A,RFC4,MCM3,NUP85,USH2A,CHAF1B,DDIT3,RAD54L,NLRP3,NR4A1,RNASEH2A,AJUBA,RPA2
62	1	TRUE	0.000228	11	202	5	0.025	0.455	GO:0042555	CC	3	MCM complex	2	MCM5,MCM7,MCM2,MCM4,MCM3
63	1	TRUE	0.0393	3	202	2	0.01	0.667	GO:0033186	CC	3	CAF-1 complex	2	CHAF1A,CHAF1B
64	1	TRUE	3.32e-06	286	202	21	0.104	0.073	GO:0031012	CC	3	extracellular matrix	1	SERPINF1,COL6A1,COL18A1,HSPA5,THBS2,AEBP1,DCN,COL5A2,COL15A1,COL5A3,SPARC,COL27A1,DPT,CCDC80,COL6A2,SERPINE1,MMP19,TNC,TGM2,USH2A,COL7A1
65	1	TRUE	0.000128	73	202	10	0.05	0.137	GO:0044420	CC	3	extracellular matrix component	2	COL18A1,THBS2,COL5A2,COL15A1,COL5A3,COL27A1,CCDC80,TNC,USH2A,COL7A1
66	1	TRUE	0.000262	147	202	13	0.064	0.088	GO:0005578	CC	3	proteinaceous extracellular matrix	2	COL6A1,COL18A1,THBS2,COL5A2,COL15A1,COL5A3,SPARC,COL27A1,CCDC80,COL6A2,TNC,USH2A,COL7A1
67	1	TRUE	0.0395	12	202	3	0.015	0.25	GO:0098644	CC	3	complex of collagen trimers	3	COL5A2,COL5A3,COL27A1
68	1	TRUE	0.0247	9	202	3	0.015	0.333	GO:0098643	CC	3	banded collagen fibril	4	COL5A2,COL5A3,COL27A1
69	1	TRUE	0.00544	55	202	7	0.035	0.127	GO:0005604	CC	3	basement membrane	3	COL18A1,THBS2,COL15A1,CCDC80,TNC,USH2A,COL7A1
70	1	TRUE	0.000918	637	202	27	0.134	0.042	GO:0005694	CC	3	chromosome	1	NCAPG2,PLK1,CDCA5,MCM5,SMAD3,MYBL2,MCM7,LRPPRC,RARG,PCNA,TRIM28,ZWINT,MCM2,CENPA,RFC3,POLE,MCM4,CHTF18,NEK2,RTEL1,CHAF1A,RFC4,MCM3,NUP85,TOPBP1,CHAF1B,RPA2
71	1	TRUE	0.0024	598	202	25	0.124	0.042	GO:0044427	CC	3	chromosomal part	2	NCAPG2,PLK1,CDCA5,MCM5,SMAD3,MYBL2,MCM7,RARG,PCNA,TRIM28,ZWINT,MCM2,CENPA,RFC3,POLE,MCM4,CHTF18,NEK2,RTEL1,CHAF1A,RFC4,MCM3,NUP85,CHAF1B,RPA2
72	1	TRUE	0.00597	212	202	13	0.064	0.061	GO:0098687	CC	3	chromosomal region	3	PLK1,MCM5,MCM7,PCNA,ZWINT,MCM2,CENPA,MCM4,NEK2,RTEL1,MCM3,NUP85,RPA2
73	1	TRUE	0.0223	103	202	8	0.04	0.078	GO:0000781	CC	3	chromosome, telomeric region	4	MCM5,MCM7,PCNA,MCM2,MCM4,RTEL1,MCM3,RPA2
74	1	TRUE	0.0253	39	202	5	0.025	0.128	GO:0005657	CC	3	replication fork	3	PCNA,RFC3,POLE,RFC4,RPA2
75	1	TRUE	0.0152	7	202	3	0.015	0.429	GO:0031390	CC	3	Ctf18 RFC-like complex	3	RFC3,CHTF18,RFC4
76	1	TRUE	0.0247	9	202	3	0.015	0.333	GO:0005583	CC	3	fibrillar collagen trimer	1	COL5A2,COL5A3,COL27A1
77	1	TRUE	0.0237	2	202	2	0.01	1	GO:0005588	CC	3	collagen type V trimer	2	COL5A2,COL5A3
78	1	TRUE	0.00119	356	202	19	0.094	0.053	GO:0000228	CC	3	nuclear chromosome	1	PLK1,CDCA5,MCM5,SMAD3,MCM7,LRPPRC,RARG,PCNA,TRIM28,MCM2,CENPA,POLE,MCM4,NEK2,CHAF1A,MCM3,TOPBP1,CHAF1B,RPA2
79	1	TRUE	0.0114	335	202	16	0.079	0.048	GO:0044454	CC	3	nuclear chromosome part	2	PLK1,CDCA5,MCM5,SMAD3,MCM7,RARG,PCNA,TRIM28,MCM2,CENPA,POLE,MCM4,CHAF1A,MCM3,CHAF1B,RPA2
80	1	TRUE	0.0291	87	202	7	0.035	0.08	GO:0000784	CC	3	nuclear chromosome, telomeric region	3	MCM5,MCM7,PCNA,MCM2,MCM4,MCM3,RPA2
81	1	TRUE	0.0393	3	202	2	0.01	0.667	GO:0071001	CC	18	U4/U6 snRNP	1	PPIH,PRPF4
82	1	TRUE	0.0152	7	202	3	0.015	0.429	GO:0097526	CC	10	spliceosomal tri-snRNP complex	1	PPIH,PRPF31,PRPF4
83	1	TRUE	0.0152	7	202	3	0.015	0.429	GO:0046540	CC	10	U4/U6 x U5 tri-snRNP complex	2	PPIH,PRPF31,PRPF4
84	1	TRUE	0.0477	1306	202	35	0.173	0.027	GO:0016787	MF	19	hydrolase activity	1	DUSP14,PDE2A,ESPL1,MME,RHOQ,MCM5,HSPA5,MCM7,AEBP1,PCNA,MCM2,CD38,ACTC1,GNAT1,ABHD6,RFC3,MCM4,DNASE1L3,LPL,GEN1,ARSG,CHTF18,LPIN3,EXD1,MMP19,BMP1,RTEL1,NEU1,RFC4,MCM3,POLD1,PGP,RAD54L,RNASEH2A,NT5C3B
85	1	TRUE	0.00325	114	202	10	0.05	0.088	GO:0140097	MF	6	catalytic activity, acting on DNA	1	MCM5,MCM7,PCNA,MCM2,POLE,MCM4,GEN1,LIG1,RTEL1,RAD54L
86	1	TRUE	0.0301	63	202	6	0.03	0.095	GO:0004386	MF	6	helicase activity	1	MCM5,MCM7,MCM2,MCM4,RTEL1,MCM3
87	1	TRUE	0.0152	32	202	5	0.025	0.156	GO:0003678	MF	6	DNA helicase activity	2	MCM5,MCM7,MCM2,MCM4,RTEL1
88	1	TRUE	0.0395	1040	202	30	0.149	0.029	GO:0003677	MF	15	DNA binding	1	MCM5,SMAD3,MYBL2,MCM7,AEBP1,LRPPRC,GLI1,RARG,PCNA,DDX60,TRIM28,NUPR1,MCM2,CENPA,RFC3,POLE,GABPB2,MCM4,CHTF18,NR4A3,RFC4,MCM3,FOXM1,DDIT3,NLRP3,BHLHE40,NR4A1,SURF6,RPA2,APP
89	1	TRUE	0.0152	50	202	6	0.03	0.12	GO:0008094	MF	15	DNA-dependent ATPase activity	1	MCM7,RFC3,MCM4,CHTF18,RTEL1,RFC4
90	1	TRUE	0.0152	7	202	3	0.015	0.429	GO:0033170	MF	15	protein-DNA loading ATPase activity	2	RFC3,CHTF18,RFC4
91	1	TRUE	0.0152	7	202	3	0.015	0.429	GO:0003689	MF	15	DNA clamp loader activity	3	RFC3,CHTF18,RFC4
92	1	TRUE	0.0395	12	202	3	0.015	0.25	GO:0043142	MF	15	single-stranded DNA-dependent ATPase activity	2	RFC3,CHTF18,RFC4
