# Supplementary material for: Defining lncRNAs Correlated with CHO Cell Growth and IgG Productivity by RNA-Seq
Source: iScience. 2019 Dec 18;23(1):100785. doi: 10.1016/j.isci.2019.100785 (PMC6971398; doi:10.1016/j.isci.2019.100785)
Supplement: Data S1. The Complete RNA-Seq Dataset Provided as a Reference for the Community to Investigate RNAseq Data from CHO Cells (See Also GEO Accession Number GSE140671), Related to Figure 2 [file mmc2.zip › GO_D7_3068vs3936_0.1adj.csv]

	query.number	significant	p.value	term.size	query.size	overlap.size	precision	recall	term.id	domain	subgraph.number	term.name	relative.depth	intersection
1	1	TRUE	0.0486	5	80	2	0.025	0.4	GO:0051045	BP	6	negative regulation of membrane protein ectodomain proteolysis	1	TIMP1,IL10
2	1	TRUE	0.0447	19	80	3	0.037	0.158	GO:0002701	BP	3	negative regulation of production of molecular mediator of immune response	1	IL33,IL13RA2,IL10
3	1	TRUE	0.0314	388	80	10	0.125	0.026	GO:0002252	BP	2	immune effector process	1	PTX3,IL33,SUSD4,IL13RA2,C3,CDH17,SASH3,IL10,CXCL1,LOC100763833
4	1	TRUE	0.0304	221	80	8	0.1	0.036	GO:0002697	BP	2	regulation of immune effector process	2	IL33,SUSD4,IL13RA2,C3,SASH3,IL10,CXCL1,LOC100763833
5	1	TRUE	0.0314	127	80	6	0.075	0.047	GO:0002699	BP	2	positive regulation of immune effector process	2	IL33,IL13RA2,C3,SASH3,CXCL1,LOC100763833
6	1	TRUE	0.0314	3	80	2	0.025	0.667	GO:0060120	BP	10	inner ear receptor cell fate commitment	1	NOTCH1,JAG2
7	1	TRUE	0.0314	3	80	2	0.025	0.667	GO:0009912	BP	10	auditory receptor cell fate commitment	1	NOTCH1,JAG2
8	1	TRUE	0.0304	673	80	14	0.175	0.021	GO:0022610	BP	4	biological adhesion	1	COL3A1,POSTN,ADD2,NOTCH1,JAG2,CTNNA3,CTGF,MEGF10,CDH17,TGM2,SASH3,IL10,LOC100763833,C1QTNF1
9	1	TRUE	0.0304	663	80	14	0.175	0.021	GO:0007155	BP	4	cell adhesion	2	COL3A1,POSTN,ADD2,NOTCH1,JAG2,CTNNA3,CTGF,MEGF10,CDH17,TGM2,SASH3,IL10,LOC100763833,C1QTNF1
10	1	TRUE	0.0486	3451	80	36	0.45	0.01	GO:0032502	BP	5	developmental process	1	COL3A1,POSTN,SHANK2,ADD2,NOTCH1,SEMA6D,TIMP1,ST14,SRPX2,JAG2,ALPL,LAMA3,IL33,ACTC1,OSBP2,MEIS1,FLNC,CTGF,RAB38,FABP4,CSF2,COL9A3,MEGF10,HSD11B1,C3,CDH17,NKD1,CRLF1,PDE1B,TGM2,SASH3,BRINP3,TMEM108,IL10,CXCL1,LOC100763833
11	1	TRUE	0.0486	150	80	6	0.075	0.04	GO:0030336	BP	7	negative regulation of cell migration	1	COL3A1,NOTCH1,SEMA6D,TIMP1,IL33,LOC100763833
12	1	TRUE	0.0486	4313	80	42	0.525	0.01	GO:0032501	BP	9	multicellular organismal process	1	COL3A1,SHANK2,NPPB,ADD2,NCALD,NOTCH1,SEMA6D,MORC1,MYO1A,TIMP1,ST14,SRPX2,JAG2,ALPL,CTNNA3,LAMA3,IL33,ACTC1,OSBP2,MEIS1,CTGF,AMPD3,FABP4,CSF2,COL9A3,MEGF10,PDE1C,HSD11B1,C3,CDH17,NKD1,CRLF1,PDE1B,TGM2,SASH3,BRINP3,TMEM108,IL10,CXCL1,LOC100763833,C1QTNF1,LOC100760210
13	1	TRUE	0.0486	93	80	5	0.062	0.054	GO:0006909	BP	11	phagocytosis	1	PTX3,MEGF10,C3,TGM2,LOC100763833
14	1	TRUE	0.0129	22	80	4	0.05	0.182	GO:0043277	BP	11	apoptotic cell clearance	2	MEGF10,C3,TGM2,LOC100763833
15	1	TRUE	0.0486	5	80	2	0.025	0.4	GO:2000425	BP	11	regulation of apoptotic cell clearance	1	C3,LOC100763833
16	1	TRUE	0.0314	3	80	2	0.025	0.667	GO:2000427	BP	11	positive regulation of apoptotic cell clearance	2	C3,LOC100763833
17	1	TRUE	0.0486	286	80	8	0.1	0.028	GO:0031012	CC	8	extracellular matrix	1	COL3A1,POSTN,TIMP1,ALPL,LAMA3,CTGF,MMP19,TGM2
18	1	TRUE	0.0486	147	80	6	0.075	0.041	GO:0005578	CC	8	proteinaceous extracellular matrix	2	COL3A1,POSTN,TIMP1,ALPL,LAMA3,CTGF
19	1	TRUE	0.00732	837	80	18	0.225	0.022	GO:0005102	MF	1	receptor binding	1	COL3A1,ARHGEF16,SHANK2,NPPB,NOTCH1,SEMA6D,TIMP1,SRPX2,JAG2,IL33,CTGF,CSF2,MEGF10,C3,CDH17,CRLF1,IL10,LOC100763833
20	1	TRUE	0.0314	16	80	3	0.037	0.188	GO:0005112	MF	1	Notch binding	2	NOTCH1,JAG2,MEGF10
21	1	TRUE	0.0486	211	80	7	0.087	0.033	GO:0048018	MF	1	receptor ligand activity	2	TIMP1,JAG2,IL33,CSF2,CRLF1,IL10,LOC100763833
22	1	TRUE	0.0292	98	80	6	0.075	0.061	GO:0005125	MF	1	cytokine activity	3	TIMP1,IL33,CSF2,CRLF1,IL10,LOC100763833
