# Supplementary material for: Defining lncRNAs Correlated with CHO Cell Growth and IgG Productivity by RNA-Seq
Source: iScience. 2019 Dec 18;23(1):100785. doi: 10.1016/j.isci.2019.100785 (PMC6971398; doi:10.1016/j.isci.2019.100785)
Supplement: Data S1. The Complete RNA-Seq Dataset Provided as a Reference for the Community to Investigate RNAseq Data from CHO Cells (See Also GEO Accession Number GSE140671), Related to Figure 2 [file mmc2.zip › GO_D4_4384vs3936_0.1adj.csv]

	query.number	significant	p.value	term.size	query.size	overlap.size	precision	recall	term.id	domain	subgraph.number	term.name	relative.depth	intersection
1	1	TRUE	0.0351	30	245	6	0.024	0.2	GO:1900006	BP	1	positive regulation of dendrite development	1	CAPRIN2,IL1RAP,BMP5,COBL,CUX2,CAMK1
2	1	TRUE	0.000116	286	245	22	0.09	0.077	GO:0031012	CC	2	extracellular matrix	1	POSTN,SERPINF1,COL18A1,AEBP1,WNT7B,FN1,CFP,WNT5B,OC90,MMP12,COL12A1,CTGF,DPT,MMP2,ECM1,HPSE2,ADAMTSL4,LAMA5,TNC,USH2A,VWF,RARRES2
3	1	TRUE	0.0351	147	245	12	0.049	0.082	GO:0005578	CC	2	proteinaceous extracellular matrix	2	POSTN,COL18A1,WNT7B,FN1,WNT5B,OC90,CTGF,HPSE2,ADAMTSL4,LAMA5,TNC,USH2A
