# Supplementary material for: Defining lncRNAs Correlated with CHO Cell Growth and IgG Productivity by RNA-Seq
Source: iScience. 2019 Dec 18;23(1):100785. doi: 10.1016/j.isci.2019.100785 (PMC6971398; doi:10.1016/j.isci.2019.100785)
Supplement: Data S1. The Complete RNA-Seq Dataset Provided as a Reference for the Community to Investigate RNAseq Data from CHO Cells (See Also GEO Accession Number GSE140671), Related to Figure 2 [file mmc2.zip › GO_D7_4384vs3080_0.1adj.csv]

	query.number	significant	p.value	term.size	query.size	overlap.size	precision	recall	term.id	domain	subgraph.number	term.name	relative.depth	intersection
1	1	TRUE	0.0491	551	285	25	0.088	0.045	GO:0009628	BP	16	response to abiotic stimulus	1	PRKCB,COL3A1,CRYAB,SMAD3,RAF1,PTGS2,ST8SIA1,YBX3,PIRT,APOBEC1,UBE4B,CAV1,MMP2,PTGIS,STRA6,SOD2,DRGX,HP1BP3,CCND2,TNFRSF1A,VHL,LTBR,BHLHE40,LOC100756639,GPR68
2	1	TRUE	0.0493	31	285	5	0.018	0.161	GO:0006809	BP	2	nitric oxide biosynthetic process	1	SMAD3,CAV1,PTGIS,SOD2,CD36
3	1	TRUE	0.0307	25	285	5	0.018	0.2	GO:0045428	BP	2	regulation of nitric oxide biosynthetic process	1	SMAD3,CAV1,PTGIS,SOD2,CD36
4	1	TRUE	0.0483	2	285	2	0.007	1	GO:0019371	BP	17	cyclooxygenase pathway	1	PTGS2,PTGS1
5	1	TRUE	0.0444	671	285	29	0.102	0.043	GO:0048646	BP	7	anatomical structure formation involved in morphogenesis	1	PRKCB,COL6A1,TDGF1,SMAD3,SULF1,CALCRL,LAMA3,DCN,HDAC9,MEIS1,ANGPT2,COL8A1,TP63,CAV1,EPHA2,GRHL2,MMP2,ANGPTL4,PTGIS,STRA6,CD36,CD9,DVL1,VHL,CYR61,FIG4,CLIC4,TULP3,CAMK1
6	1	TRUE	0.0194	1377	285	52	0.182	0.038	GO:0035556	BP	5	intracellular signal transduction	1	PRKCB,COL3A1,NCALD,PTGFR,TDGF1,RAF1,PDE10A,LOC100750644,LCP1,PTGS2,DGKI,YBX3,PIK3AP1,CALCRL,PIRT,BID,PDE3A,DCN,PTHLH,PARK2,FRMD7,IL23A,MECOM,CSF2,TP63,CAV1,EPHA2,IL19,NDRG2,PRR5,EZR,SOD2,RCAN1,DLC1,LOC100755657,CD36,CNKSR1,EPS8L2,NEURL2,DUSP4,DVL1,TNFRSF1A,IRAK2,RAPGEF4,CYR61,STK38L,LTBR,CXCL12,C1QTNF1,S100A4,PHB2,LOC100756639
7	1	TRUE	0.0387	16	285	4	0.014	0.25	GO:0010737	BP	5	protein kinase A signaling	2	PDE10A,LCP1,EZR,LOC100756639
8	1	TRUE	0.0364	118	285	10	0.035	0.085	GO:0043281	BP	15	regulation of cysteine-type endopeptidase activity involved in apoptotic process	1	CRYAB,SMAD3,PTGS2,BID,LOC100756987,TP63,DLC1,PPARG,CYR61,NR4A1
9	1	TRUE	0.0387	414	285	21	0.074	0.051	GO:0072358	BP	14	cardiovascular system development	1	PRKCB,COL3A1,TDGF1,SULF1,CALCRL,DCN,ANTXR1,HDAC9,MEIS1,ANGPT2,PRRX1,CAV1,SPI1,EPHA2,MMP2,ANGPTL4,PTGIS,STRA6,VHL,CYR61,CLIC4
10	1	TRUE	0.0355	406	285	21	0.074	0.052	GO:0001944	BP	14	vasculature development	2	PRKCB,COL3A1,TDGF1,SULF1,CALCRL,DCN,ANTXR1,HDAC9,MEIS1,ANGPT2,PRRX1,CAV1,SPI1,EPHA2,MMP2,ANGPTL4,PTGIS,STRA6,VHL,CYR61,CLIC4
11	1	TRUE	0.0284	387	285	21	0.074	0.054	GO:0001568	BP	14	blood vessel development	3	PRKCB,COL3A1,TDGF1,SULF1,CALCRL,DCN,ANTXR1,HDAC9,MEIS1,ANGPT2,PRRX1,CAV1,SPI1,EPHA2,MMP2,ANGPTL4,PTGIS,STRA6,VHL,CYR61,CLIC4
12	1	TRUE	0.0229	322	285	19	0.067	0.059	GO:0048514	BP	14	blood vessel morphogenesis	1	PRKCB,COL3A1,TDGF1,SULF1,CALCRL,DCN,HDAC9,MEIS1,ANGPT2,PRRX1,CAV1,SPI1,EPHA2,ANGPTL4,PTGIS,STRA6,VHL,CYR61,CLIC4
13	1	TRUE	0.0493	31	285	5	0.018	0.161	GO:1990748	BP	4	cellular detoxification	1	FBLN5,LOC100750644,PTGS2,SOD2,CD36
14	1	TRUE	0.0305	1067	285	42	0.147	0.039	GO:0008219	BP	9	cell death	1	PTGFR,CRYAB,TDGF1,SMAD3,RAF1,PTGS2,YBX3,BID,CD38,TCP1,RARB,PARK2,LOC100756987,UBE4B,DUS2,OXR1,MECOM,CSF2,TP63,CAV1,DDX47,SPI1,EPHA2,IL19,ANGPTL4,PTGIS,SOD2,DLC1,PPARG,EMP1,CD36,LCN2,TRAF1,CCND2,TNFRSF1A,VHL,CYR61,LTBR,CXCL12,NR4A1,PHB2,LOC100756639
15	1	TRUE	0.0382	994	285	39	0.137	0.039	GO:0012501	BP	9	programmed cell death	2	PTGFR,CRYAB,TDGF1,SMAD3,RAF1,PTGS2,YBX3,BID,CD38,TCP1,RARB,PARK2,LOC100756987,UBE4B,OXR1,MECOM,CSF2,TP63,CAV1,DDX47,SPI1,EPHA2,IL19,ANGPTL4,PTGIS,SOD2,DLC1,PPARG,LCN2,TRAF1,CCND2,TNFRSF1A,VHL,CYR61,LTBR,CXCL12,NR4A1,PHB2,LOC100756639
16	1	TRUE	0.0444	976	285	38	0.133	0.039	GO:0006915	BP	9	apoptotic process	3	PTGFR,CRYAB,TDGF1,SMAD3,RAF1,PTGS2,YBX3,BID,CD38,TCP1,RARB,PARK2,LOC100756987,UBE4B,OXR1,CSF2,TP63,CAV1,DDX47,SPI1,EPHA2,IL19,ANGPTL4,PTGIS,SOD2,DLC1,PPARG,LCN2,TRAF1,CCND2,TNFRSF1A,VHL,CYR61,LTBR,CXCL12,NR4A1,PHB2,LOC100756639
17	1	TRUE	0.0307	396	285	21	0.074	0.053	GO:0097190	BP	9	apoptotic signaling pathway	4	SMAD3,RAF1,PTGS2,YBX3,BID,PARK2,UBE4B,CSF2,TP63,CAV1,DDX47,EPHA2,IL19,PTGIS,SOD2,LCN2,TRAF1,TNFRSF1A,VHL,LTBR,CXCL12
18	1	TRUE	0.0194	3925	285	117	0.411	0.03	GO:0051716	BP	10	cellular response to stimulus	1	PRKCB,COL3A1,ARHGEF16,SPP1,NPPB,RAB32,STRAP,CNTN6,CAPRIN2,FBLN5,COL6A1,NCALD,TRABD2B,PTGFR,CRYAB,TDGF1,SMAD3,RAF1,PDE10A,LOC100750644,RASSF8,LCP1,PTGS2,ST8SIA1,DGKI,ADAMTS7,YBX3,PIK3AP1,SULF1,CALCRL,WNT5B,TXNIP,PIRT,MMP12,BID,CD38,LOC100756322,PDE3A,DCN,PTHLH,PTPRF,HDAC9,SGK1,PARK2,TNFSF4,BICD1,UBE4B,ANGPT2,FRMD7,IL23A,RORC,OXR1,FABP4,MECOM,GPRC5A,CSF2,PRRX1,TP63,FCRL5,CAV1,DDX47,EPHA2,IL19,MMP2,…
19	1	TRUE	0.0305	1531	285	55	0.193	0.036	GO:0070887	BP	10	cellular response to chemical stimulus	2	PRKCB,COL3A1,ARHGEF16,SPP1,STRAP,FBLN5,COL6A1,PTGFR,TDGF1,SMAD3,RAF1,LOC100750644,PTGS2,ADAMTS7,YBX3,SULF1,CALCRL,MMP12,LOC100756322,PDE3A,DCN,HDAC9,PARK2,TNFSF4,IL23A,RORC,OXR1,FABP4,CSF2,TP63,CAV1,EPHA2,MMP2,PTGIS,IL17RA,EZR,SOD2,PPARG,GPD1,CD36,HHIP,FKBP4,HP1BP3,BRINP3,TNFRSF1A,IRAK2,VHL,CYR61,CXCL12,NR1H3,NR4A1,CLIC4,PHB2,RARRES2,GPR68
20	1	TRUE	0.0229	523	285	26	0.091	0.05	GO:1901701	BP	10	cellular response to oxygen-containing compound	3	PRKCB,COL3A1,SPP1,FBLN5,COL6A1,PTGFR,RAF1,CALCRL,PDE3A,HDAC9,TNFSF4,RORC,OXR1,CAV1,MMP2,EZR,SOD2,PPARG,GPD1,CD36,BRINP3,IRAK2,NR1H3,NR4A1,RARRES2,GPR68
21	1	TRUE	0.0168	10	285	4	0.014	0.4	GO:0070208	BP	8	protein heterotrimerization	1	COL6A1,C1QTNF6,COL6A2,C1QTNF1
22	1	TRUE	0.0334	6734	285	178	0.625	0.026	GO:0065007	BP	3	biological regulation	1	PRKCB,COL3A1,ARHGEF16,SHANK2,SPP1,NPPB,STRAP,PER3,CNTN6,CAPRIN2,FBLN5,ID2,NCALD,SNX9,TRABD2B,PTGFR,CRYAB,TDGF1,SMAD3,GMCL1,RAF1,DHRS9,PDE10A,LOC100750644,RASSF8,CROCC,CLCN1,LCP1,PTGS2,ST8SIA1,DGKI,ADAMTS7,YBX3,KLHL42,RMND1,PIK3AP1,PTPRG,STMN4,SULF1,ECE1,CALCRL,LRRC15,WNT5B,TXNIP,PIRT,CTNNA3,MMP12,BID,NFE2,CD38,ZNF248,LOC100756322,PDE3A,DCN,TCP1,PTHLH,RARB,TRIM54,ANTXR1,PTPRF,LOC100754565,UNC5D,HD…
23	1	TRUE	0.0387	1428	285	51	0.179	0.036	GO:0065009	BP	3	regulation of molecular function	2	PRKCB,ARHGEF16,CAPRIN2,ID2,SNX9,CRYAB,TDGF1,SMAD3,RAF1,LOC100750644,PTGS2,DGKI,PIRT,BID,TCP1,ANTXR1,PTPRF,PARK2,LOC100756987,TNFSF4,BICD1,FRMD7,IL23A,FABP4,TP63,CAV1,GPIHBP1,EPHA2,GRHL2,CEP85,ANGPTL4,PTGIS,SOD2,DLC1,PPARG,LOC100755657,CD36,TRAF1,RCC2,DUSP4,CCND2,ACAP3,DVL1,IRAK2,CYR61,BHLHE40,NR4A1,PLCL2,PHB2,CAMK1,LOC100756639
24	1	TRUE	0.0387	6358	285	169	0.593	0.027	GO:0050789	BP	3	regulation of biological process	2	PRKCB,COL3A1,SHANK2,SPP1,NPPB,STRAP,PER3,CNTN6,CAPRIN2,FBLN5,ID2,NCALD,SNX9,TRABD2B,PTGFR,CRYAB,TDGF1,SMAD3,GMCL1,RAF1,PDE10A,LOC100750644,RASSF8,CROCC,LCP1,PTGS2,ST8SIA1,DGKI,ADAMTS7,YBX3,KLHL42,RMND1,PIK3AP1,PTPRG,STMN4,SULF1,ECE1,CALCRL,LRRC15,WNT5B,TXNIP,PIRT,CTNNA3,MMP12,BID,NFE2,CD38,ZNF248,LOC100756322,PDE3A,DCN,TCP1,PTHLH,RARB,TRIM54,ANTXR1,PTPRF,LOC100754565,UNC5D,HDAC9,PARK2,LOC10075698…
25	1	TRUE	0.0307	1500	285	54	0.189	0.036	GO:0050793	BP	3	regulation of developmental process	3	PRKCB,COL3A1,STRAP,CAPRIN2,SMAD3,PTGS2,ADAMTS7,YBX3,SULF1,WNT5B,PDE3A,DCN,PTHLH,RARB,PTPRF,UNC5D,HDAC9,PARK2,MEIS1,TNFSF4,ANGPT2,FRMD7,IL23A,CSF2,PRRX1,TP63,CAV1,SPI1,EPHA2,FAM213A,GRHL2,PTGIS,EZR,SOD2,DLC1,PPARG,CD36,TMEM176B,VIM,RCC2,USH2A,BRINP3,TMEM176A,DVL1,TNFRSF1A,PEX5,VHL,CYR61,FIG4,TULP3,PHB2,CAMK1,LOC100756639,GPR68
26	1	TRUE	0.0328	5951	285	161	0.565	0.027	GO:0050794	BP	3	regulation of cellular process	3	PRKCB,COL3A1,SHANK2,SPP1,NPPB,STRAP,PER3,CNTN6,CAPRIN2,FBLN5,ID2,NCALD,SNX9,TRABD2B,PTGFR,CRYAB,TDGF1,SMAD3,GMCL1,RAF1,PDE10A,LOC100750644,RASSF8,CROCC,LCP1,PTGS2,ST8SIA1,DGKI,ADAMTS7,YBX3,KLHL42,RMND1,PIK3AP1,PTPRG,STMN4,SULF1,ECE1,CALCRL,LRRC15,WNT5B,TXNIP,PIRT,CTNNA3,MMP12,BID,NFE2,CD38,ZNF248,LOC100756322,PDE3A,DCN,TCP1,PTHLH,RARB,TRIM54,ANTXR1,PTPRF,LOC100754565,UNC5D,HDAC9,PARK2,LOC10075698…
27	1	TRUE	0.0355	1783	285	61	0.214	0.034	GO:0010646	BP	3	regulation of cell communication	4	PRKCB,COL3A1,SHANK2,STRAP,CNTN6,CAPRIN2,TRABD2B,TDGF1,SMAD3,RAF1,PDE10A,LOC100750644,PTGS2,DGKI,YBX3,PIK3AP1,SULF1,WNT5B,MMP12,BID,LOC100756322,DCN,PARK2,BICD1,FRMD7,IL23A,MECOM,CSF2,PRRX1,TP63,FCRL5,CAV1,EPHA2,IL19,NDRG2,LGR6,PTGIS,PRR5,EZR,DLC1,PPARG,UNC13C,CD36,HHIP,TRAF1,EPS8L2,DUSP4,DVL1,TNFRSF1A,IRAK2,VHL,CYR61,LTBR,CXCL12,PLCL2,C1QTNF1,S100A4,TULP3,PHB2,LOC100756639,GPR68
28	1	TRUE	0.0444	1011	285	39	0.137	0.039	GO:0045595	BP	3	regulation of cell differentiation	4	COL3A1,STRAP,CAPRIN2,SMAD3,PTGS2,ADAMTS7,WNT5B,PDE3A,PTHLH,RARB,PTPRF,UNC5D,PARK2,MEIS1,TNFSF4,FRMD7,IL23A,CSF2,PRRX1,TP63,CAV1,SPI1,FAM213A,GRHL2,SOD2,PPARG,CD36,TMEM176B,VIM,RCC2,USH2A,BRINP3,TMEM176A,DVL1,TNFRSF1A,VHL,CYR61,CAMK1,GPR68
29	1	TRUE	0.0307	1801	285	62	0.218	0.034	GO:0023051	BP	3	regulation of signaling	3	PRKCB,COL3A1,SHANK2,STRAP,CNTN6,CAPRIN2,TRABD2B,TDGF1,SMAD3,RAF1,PDE10A,LOC100750644,PTGS2,DGKI,YBX3,PIK3AP1,SULF1,ECE1,WNT5B,MMP12,BID,LOC100756322,DCN,PARK2,BICD1,FRMD7,IL23A,MECOM,CSF2,PRRX1,TP63,FCRL5,CAV1,EPHA2,IL19,NDRG2,LGR6,PTGIS,PRR5,EZR,DLC1,PPARG,UNC13C,CD36,HHIP,TRAF1,EPS8L2,DUSP4,DVL1,TNFRSF1A,IRAK2,VHL,CYR61,LTBR,CXCL12,PLCL2,C1QTNF1,S100A4,TULP3,PHB2,LOC100756639,GPR68
30	1	TRUE	0.0192	2105	285	72	0.253	0.034	GO:0048583	BP	3	regulation of response to stimulus	1	PRKCB,COL3A1,STRAP,CNTN6,CAPRIN2,FBLN5,TRABD2B,TDGF1,SMAD3,RAF1,PDE10A,LOC100750644,PTGS2,DGKI,YBX3,PIK3AP1,SULF1,WNT5B,MMP12,BID,CD38,LOC100756322,DCN,PTPRF,PARK2,TNFSF4,BICD1,ANGPT2,FRMD7,IL23A,OXR1,FABP4,MECOM,CSF2,PRRX1,TP63,FCRL5,CAV1,EPHA2,IL19,MMP2,NDRG2,LGR6,PTGIS,PRR5,IL17RA,EZR,DLC1,PPARG,CD36,HHIP,TRAF1,EPS8L2,DUSP4,CD9,DVL1,TNFRSF1A,IRAK2,VHL,CYR61,LTBR,CXCL12,NR1H3,MYO1G,PLCL2,C1QTNF…
31	1	TRUE	0.0241	1618	285	58	0.204	0.036	GO:0009966	BP	3	regulation of signal transduction	2	PRKCB,COL3A1,STRAP,CNTN6,CAPRIN2,TRABD2B,TDGF1,SMAD3,RAF1,PDE10A,LOC100750644,PTGS2,DGKI,YBX3,PIK3AP1,SULF1,WNT5B,MMP12,BID,LOC100756322,DCN,PARK2,BICD1,FRMD7,IL23A,MECOM,CSF2,PRRX1,TP63,FCRL5,CAV1,EPHA2,IL19,NDRG2,LGR6,PTGIS,PRR5,EZR,DLC1,PPARG,CD36,HHIP,TRAF1,EPS8L2,DUSP4,DVL1,TNFRSF1A,IRAK2,VHL,CYR61,LTBR,CXCL12,PLCL2,C1QTNF1,S100A4,TULP3,PHB2,LOC100756639
32	1	TRUE	0.0355	1785	285	61	0.214	0.034	GO:0051239	BP	3	regulation of multicellular organismal process	1	PRKCB,COL3A1,STRAP,PER3,CAPRIN2,TDGF1,SMAD3,PTGS2,ADAMTS7,YBX3,PTPRG,SULF1,CTNNA3,MMP12,PDE3A,DCN,PTHLH,RARB,PTPRF,UNC5D,HDAC9,PARK2,MEIS1,TNFSF4,ANGPT2,FRMD7,IL23A,CSF2,PRRX1,TP63,CAV1,GPIHBP1,SPI1,EPHA2,FAM213A,GRHL2,NDRG2,PTGIS,IL17RA,LOC100769715,EZR,LOC100755657,CD36,TMEM176B,VIM,BRINP3,TMEM176A,CD9,DVL1,TNFRSF1A,PEX5,VHL,CYR61,FIG4,NR1H3,C1QTNF1,TULP3,PHB2,CAMK1,LOC100756639,GPR68
33	1	TRUE	0.0262	2982	285	93	0.326	0.031	GO:0048519	BP	3	negative regulation of biological process	1	PRKCB,COL3A1,SHANK2,STRAP,PER3,CAPRIN2,ID2,TRABD2B,PTGFR,CRYAB,TDGF1,SMAD3,RAF1,LOC100750644,PTGS2,DGKI,ADAMTS7,YBX3,PTPRG,SULF1,WNT5B,TXNIP,MMP12,BID,CD38,LOC100756322,DCN,PTHLH,RARB,TRIM54,ANTXR1,HDAC9,PARK2,MEIS1,APOBEC1,TNFSF4,BICD1,DUS2,ANGPT2,FRMD7,IL23A,RORC,OXR1,FABP4,MECOM,CSF2,PRRX1,TP63,FCRL5,CAV1,SPI1,EPHA2,IL19,DPT,GRHL2,CEP85,NDRG2,ANGPTL4,PTGIS,EZR,SOD2,DLC1,PPARG,LOC100755657,CD36…
34	1	TRUE	0.00114	931	285	44	0.154	0.047	GO:0048585	BP	3	negative regulation of response to stimulus	2	COL3A1,STRAP,TRABD2B,SMAD3,RAF1,LOC100750644,PTGS2,YBX3,SULF1,WNT5B,MMP12,BID,LOC100756322,DCN,PARK2,TNFSF4,BICD1,ANGPT2,OXR1,MECOM,CSF2,TP63,FCRL5,CAV1,EPHA2,IL19,NDRG2,PTGIS,EZR,DLC1,PPARG,HHIP,DUSP4,CD9,DVL1,TNFRSF1A,VHL,CXCL12,NR1H3,PLCL2,C1QTNF1,TULP3,PHB2,LOC100756639
35	1	TRUE	0.0328	678	285	30	0.105	0.044	GO:0051241	BP	3	negative regulation of multicellular organismal process	2	COL3A1,STRAP,SMAD3,ADAMTS7,YBX3,PTPRG,SULF1,DCN,PTHLH,RARB,MEIS1,TNFSF4,ANGPT2,IL23A,TP63,EPHA2,GRHL2,NDRG2,EZR,LOC100755657,TMEM176B,VIM,TMEM176A,CD9,FIG4,NR1H3,C1QTNF1,TULP3,PHB2,GPR68
36	1	TRUE	0.0192	2725	285	88	0.309	0.032	GO:0048523	BP	3	negative regulation of cellular process	2	COL3A1,SHANK2,STRAP,PER3,CAPRIN2,ID2,TRABD2B,PTGFR,CRYAB,TDGF1,SMAD3,RAF1,LOC100750644,PTGS2,DGKI,ADAMTS7,YBX3,PTPRG,SULF1,WNT5B,TXNIP,MMP12,BID,CD38,LOC100756322,DCN,PTHLH,RARB,TRIM54,ANTXR1,HDAC9,PARK2,MEIS1,APOBEC1,TNFSF4,BICD1,DUS2,ANGPT2,FRMD7,RORC,OXR1,FABP4,MECOM,CSF2,PRRX1,TP63,FCRL5,CAV1,SPI1,EPHA2,IL19,DPT,GRHL2,CEP85,NDRG2,ANGPTL4,PTGIS,EZR,SOD2,DLC1,PPARG,LOC100755657,CD36,HHIP,TMEM17…
37	1	TRUE	0.0168	771	285	35	0.123	0.045	GO:0010648	BP	3	negative regulation of cell communication	3	SHANK2,STRAP,TRABD2B,RAF1,LOC100750644,PTGS2,DGKI,YBX3,SULF1,WNT5B,MMP12,BID,LOC100756322,DCN,PARK2,BICD1,MECOM,CSF2,TP63,FCRL5,CAV1,EPHA2,IL19,NDRG2,EZR,DLC1,PPARG,HHIP,DUSP4,VHL,CXCL12,PLCL2,TULP3,PHB2,LOC100756639
38	1	TRUE	0.0168	774	285	35	0.123	0.045	GO:0023057	BP	3	negative regulation of signaling	2	SHANK2,STRAP,TRABD2B,RAF1,LOC100750644,PTGS2,DGKI,YBX3,SULF1,WNT5B,MMP12,BID,LOC100756322,DCN,PARK2,BICD1,MECOM,CSF2,TP63,FCRL5,CAV1,EPHA2,IL19,NDRG2,EZR,DLC1,PPARG,HHIP,DUSP4,VHL,CXCL12,PLCL2,TULP3,PHB2,LOC100756639
39	1	TRUE	0.0192	726	285	33	0.116	0.045	GO:0009968	BP	3	negative regulation of signal transduction	3	STRAP,TRABD2B,RAF1,LOC100750644,PTGS2,YBX3,SULF1,WNT5B,MMP12,BID,LOC100756322,DCN,PARK2,BICD1,MECOM,CSF2,TP63,FCRL5,CAV1,EPHA2,IL19,NDRG2,EZR,DLC1,PPARG,HHIP,DUSP4,VHL,CXCL12,PLCL2,TULP3,PHB2,LOC100756639
40	1	TRUE	0.0488	3471	285	102	0.358	0.029	GO:0048518	BP	3	positive regulation of biological process	1	PRKCB,COL3A1,SHANK2,SPP1,CNTN6,CAPRIN2,SNX9,TRABD2B,PTGFR,TDGF1,SMAD3,RAF1,LOC100750644,CROCC,LCP1,PTGS2,ST8SIA1,DGKI,YBX3,RMND1,PIK3AP1,SULF1,ECE1,CALCRL,LRRC15,WNT5B,PIRT,MMP12,BID,CD38,LOC100756322,PDE3A,DCN,TCP1,PTHLH,RARB,ANTXR1,HDAC9,PARK2,LOC100756987,MEIS1,APOBEC1,CHD1,TNFSF4,BICD1,FRMD7,COL8A1,IL23A,FABP4,MECOM,CSF2,PRRX1,TP63,FCRL5,CAV1,GPIHBP1,SPI1,IL19,GRHL2,MMP2,LGR6,CCDC80,PTGIS,PRR…
41	1	TRUE	0.0227	1211	285	47	0.165	0.039	GO:0048584	BP	3	positive regulation of response to stimulus	2	PRKCB,COL3A1,CNTN6,CAPRIN2,TDGF1,RAF1,LOC100750644,PTGS2,DGKI,PIK3AP1,SULF1,MMP12,BID,CD38,DCN,PARK2,TNFSF4,FRMD7,IL23A,FABP4,CSF2,PRRX1,TP63,FCRL5,CAV1,IL19,MMP2,LGR6,PTGIS,PRR5,IL17RA,EZR,CD36,DVL1,TNFRSF1A,IRAK2,CYR61,LTBR,CXCL12,MYO1G,PLCL2,C1QTNF1,S100A4,PHB2,RARRES2,LOC100756639,GPR68
42	1	TRUE	0.0168	558	285	28	0.098	0.05	GO:0051093	BP	3	negative regulation of developmental process	1	COL3A1,STRAP,SMAD3,ADAMTS7,YBX3,SULF1,DCN,PTHLH,RARB,MEIS1,TNFSF4,ANGPT2,TP63,CAV1,EPHA2,GRHL2,SOD2,PPARG,TMEM176B,VIM,RCC2,USH2A,TMEM176A,VHL,FIG4,TULP3,PHB2,GPR68
43	1	TRUE	0.0483	2	285	2	0.007	1	GO:0090320	BP	6	regulation of chylomicron remnant clearance	1	GPIHBP1,LOC100769715
44	1	TRUE	0.000618	2659	285	94	0.33	0.035	GO:0005576	CC	12	extracellular region	1	PRKCB,COL3A1,SPP1,FBLN5,COL6A1,NCALD,SNX9,TRABD2B,PTGFR,MAOB,CRYAB,TDGF1,ART3,GLYAT,LOC100750644,CROCC,LCP1,SLC37A2,ADAMTS7,PAMR1,PTPRG,CFP,SULF1,ECE1,LRRC15,WNT5B,OC90,LAMA3,MMP12,BID,CD38,DDC,LOC100756322,DCN,TCP1,PLAC1,ANTXR1,PTPRF,SI,TNFSF4,C1QTNF6,OLR1,FUCA1,ANGPT2,FRMD7,COL8A1,IL23A,BSG,FABP4,GPRC5A,CSF2,CDSN,FAM213A,DPT,MMP2,NDRG2,COL25A1,CCDC80,ANGPTL4,PTGIS,COL6A2,EZR,CD82,EIF3H,MMP19,SC…
45	1	TRUE	0.000606	2538	285	92	0.323	0.036	GO:0044421	CC	12	extracellular region part	1	PRKCB,COL3A1,SPP1,FBLN5,COL6A1,NCALD,SNX9,TRABD2B,MAOB,CRYAB,TDGF1,ART3,GLYAT,LOC100750644,CROCC,LCP1,SLC37A2,ADAMTS7,PAMR1,PTPRG,CFP,SULF1,ECE1,LRRC15,WNT5B,OC90,LAMA3,MMP12,BID,CD38,DDC,LOC100756322,DCN,TCP1,ANTXR1,PTPRF,SI,TNFSF4,C1QTNF6,OLR1,FUCA1,ANGPT2,FRMD7,COL8A1,IL23A,BSG,FABP4,GPRC5A,CSF2,CDSN,FAM213A,DPT,MMP2,NDRG2,COL25A1,CCDC80,ANGPTL4,PTGIS,COL6A2,EZR,CD82,EIF3H,MMP19,SCNN1B,GPD1,MA…
46	1	TRUE	0.000606	286	285	22	0.077	0.077	GO:0031012	CC	12	extracellular matrix	2	COL3A1,FBLN5,COL6A1,CFP,WNT5B,OC90,LAMA3,MMP12,DCN,COL8A1,DPT,MMP2,CCDC80,COL6A2,MMP19,TNC,VIM,USH2A,CYR61,TFPI2,VWF,RARRES2
47	1	TRUE	0.000606	2398	285	88	0.309	0.037	GO:0005615	CC	12	extracellular space	2	PRKCB,COL3A1,SPP1,FBLN5,COL6A1,NCALD,SNX9,TRABD2B,MAOB,CRYAB,TDGF1,ART3,GLYAT,LOC100750644,CROCC,LCP1,SLC37A2,ADAMTS7,PAMR1,PTPRG,SULF1,ECE1,LRRC15,WNT5B,LAMA3,MMP12,BID,CD38,DDC,LOC100756322,DCN,TCP1,ANTXR1,PTPRF,SI,TNFSF4,C1QTNF6,OLR1,FUCA1,ANGPT2,FRMD7,COL8A1,IL23A,BSG,FABP4,GPRC5A,CSF2,CDSN,FAM213A,DPT,MMP2,NDRG2,COL25A1,CCDC80,ANGPTL4,PTGIS,COL6A2,EZR,CD82,EIF3H,MMP19,SCNN1B,GPD1,MAN1A1,CD36…
48	1	TRUE	0.0387	16	285	4	0.014	0.25	GO:0050699	MF	13	WW domain binding	1	NFE2,TP63,SCNN1B,SCNN1A
49	1	TRUE	0.0483	2	285	2	0.007	1	GO:0004666	MF	1	prostaglandin-endoperoxide synthase activity	1	PTGS2,PTGS1
50	1	TRUE	0.00551	515	285	28	0.098	0.054	GO:0044877	MF	11	macromolecular complex binding	1	COL3A1,RAB32,FBLN5,SNX9,CRYAB,SMAD3,LCP1,LRRC15,MMP12,DCN,ANTXR1,PTPRF,BICD1,GPIHBP1,EZR,MAP1S,CD36,VIM,PEX26,USH2A,HP1BP3,VHL,CYR61,C1QTNF1,TAPBPL,VWF,TULP3,ARPC4
51	1	TRUE	0.00551	4062	285	124	0.435	0.031	GO:0005515	MF	11	protein binding	1	PRKCB,COL3A1,ARHGEF16,SHANK2,NPPB,RAB32,STRAP,PER3,CAPRIN2,FBLN5,ID2,COL6A1,NCALD,SNX9,TRABD2B,CRYAB,TDGF1,SMAD3,GMCL1,RAF1,LOC100750644,CROCC,CLCN1,LCP1,STX11,PTGS2,PSTPIP1,CAND2,DGKI,PIK3AP1,PTPRG,ECE1,GABARAPL1,LRRC15,WNT5B,TXNIP,PIRT,CTNNA3,MMP12,RANBP3L,BID,NFE2,DDC,LOC100756322,DCN,TCP1,PTHLH,TRIM54,ANTXR1,PTPRF,HDAC9,PARK2,LOC100756987,MEIS1,CHD1,TNFSF4,FLNC,BICD1,UBE4B,C1QTNF6,LOC10077094…
52	1	TRUE	0.0307	837	285	35	0.123	0.042	GO:0005102	MF	11	receptor binding	2	PRKCB,COL3A1,ARHGEF16,SHANK2,NPPB,STRAP,CAPRIN2,FBLN5,TDGF1,SMAD3,LOC100750644,WNT5B,LOC100756322,PTHLH,PARK2,TNFSF4,BICD1,ANGPT2,IL23A,CSF2,CAV1,IL17RA,PPARG,TBP,CD36,TRAF1,FKBP4,DVL1,CYR61,CXCL12,PLCL2,S100A4,VWF,RARRES2,LOC100756639
53	1	TRUE	0.00285	405	285	25	0.088	0.062	GO:0032403	MF	11	protein complex binding	2	COL3A1,RAB32,FBLN5,SNX9,CRYAB,SMAD3,LCP1,LRRC15,MMP12,DCN,ANTXR1,PTPRF,BICD1,EZR,MAP1S,VIM,PEX26,USH2A,VHL,CYR61,C1QTNF1,TAPBPL,VWF,TULP3,ARPC4
54	1	TRUE	0.00382	45	285	8	0.028	0.178	GO:0005518	MF	11	collagen binding	3	SMAD3,LRRC15,MMP12,DCN,ANTXR1,USH2A,C1QTNF1,VWF
