# Supplementary material for: Defining lncRNAs Correlated with CHO Cell Growth and IgG Productivity by RNA-Seq
Source: iScience. 2019 Dec 18;23(1):100785. doi: 10.1016/j.isci.2019.100785 (PMC6971398; doi:10.1016/j.isci.2019.100785)
Supplement: Data S1. The Complete RNA-Seq Dataset Provided as a Reference for the Community to Investigate RNAseq Data from CHO Cells (See Also GEO Accession Number GSE140671), Related to Figure 2 [file mmc2.zip › GO_D4_3936vs3080_0.1adj.csv]

	query.number	significant	p.value	term.size	query.size	overlap.size	precision	recall	term.id	domain	subgraph.number	term.name	relative.depth	intersection
1	1	TRUE	0.046	19	163	3	0.018	0.158	GO:0018149	BP	28	peptide cross-linking	1	COL3A1,FN1,DCN
2	1	TRUE	0.0348	90	163	6	0.037	0.067	GO:0061041	BP	18	regulation of wound healing	1	SMAD3,F2RL1,PLEK,CD109,CD36,C1QTNF1
3	1	TRUE	0.0348	60	163	5	0.031	0.083	GO:0007229	BP	16	integrin-mediated signaling pathway	1	COL3A1,LAT,PLEK,CTGF,ITGB5
4	1	TRUE	0.046	19	163	3	0.018	0.158	GO:0034367	BP	22	macromolecular complex remodeling	1	ABCG1,LPL,APOB
5	1	TRUE	0.046	19	163	3	0.018	0.158	GO:0034368	BP	22	protein-lipid complex remodeling	1	ABCG1,LPL,APOB
6	1	TRUE	0.046	19	163	3	0.018	0.158	GO:0034369	BP	22	plasma lipoprotein particle remodeling	1	ABCG1,LPL,APOB
7	1	TRUE	0.000192	673	163	26	0.16	0.039	GO:0022610	BP	2	biological adhesion	1	COL3A1,POSTN,LAT,SPTA1,OLFM4,FN1,GPNMB,LRRC15,NCKAP1L,UNC5D,TNFSF4,PLEK,CTGF,GRHL2,CCDC80,MEGF10,IGSF9B,DLC1,CD36,ITGB5,ITGA7,CXCL12,FBN1,MYO1G,C1QTNF1,LAG3
8	1	TRUE	0.000319	663	163	25	0.153	0.038	GO:0007155	BP	2	cell adhesion	2	COL3A1,POSTN,LAT,SPTA1,OLFM4,FN1,GPNMB,NCKAP1L,UNC5D,TNFSF4,PLEK,CTGF,GRHL2,CCDC80,MEGF10,IGSF9B,DLC1,CD36,ITGB5,ITGA7,CXCL12,FBN1,MYO1G,C1QTNF1,LAG3
9	1	TRUE	0.046	215	163	9	0.055	0.042	GO:0031589	BP	2	cell-substrate adhesion	3	COL3A1,OLFM4,FN1,CTGF,CCDC80,DLC1,CD36,ITGB5,MYO1G
10	1	TRUE	0.00824	429	163	16	0.098	0.037	GO:0098609	BP	2	cell-cell adhesion	3	LAT,SPTA1,SRPX2,GPNMB,NCKAP1L,EGFR,UNC5D,TNFSF4,PLEK,MEGF10,IGSF9B,ITGB5,ITGA7,CXCL12,C1QTNF1,LAG3
11	1	TRUE	0.0172	136	163	8	0.049	0.059	GO:0001101	BP	25	response to acid chemical	1	COL3A1,COL6A1,WNT7B,EGFR,COL5A2,TNFSF4,CD36,BRINP3
12	1	TRUE	0.0348	523	163	16	0.098	0.031	GO:1901701	BP	25	cellular response to oxygen-containing compound	1	COL3A1,SPP1,COL6A1,NR1D1,DHFR,SPON2,WNT7B,EGFR,COL5A2,TNFSF4,RORC,OXR1,HGF,GPD1,CD36,BRINP3
13	1	TRUE	0.0152	100	163	7	0.043	0.07	GO:0071229	BP	25	cellular response to acid chemical	1	COL3A1,COL6A1,WNT7B,EGFR,COL5A2,TNFSF4,BRINP3
14	1	TRUE	0.0473	41	163	4	0.025	0.098	GO:0071230	BP	25	cellular response to amino acid stimulus	1	COL3A1,COL6A1,EGFR,COL5A2
15	1	TRUE	0.00281	94	163	8	0.049	0.085	GO:1905952	BP	24	regulation of lipid localization	1	SPP1,ABCG1,LPL,C3,CD36,LOC100750884,C1QTNF1,APOB
16	1	TRUE	0.0387	3471	163	62	0.38	0.018	GO:0048518	BP	24	positive regulation of biological process	1	COL3A1,SPP1,CAPRIN2,LAT,SPTA1,NR1D1,DHFR,OLFM4,SMAD3,COL18A1,SPON2,SRPX2,FN1,GPNMB,LRRC15,ABCG1,F2RL1,ABHD6,DCN,PTHLH,RARB,THEMIS,NCKAP1L,EGFR,POU2F3,LPL,MEIS1,TNFSF4,PLEK,ATP1B1,CTGF,SUSD4,FABP4,TP63,GRHL2,HGF,CCDC80,HPSE2,IGSF9B,PRR5,STRA6,DLC1,C3,NKD1,GPD1,NOTCH3,CD36,TNC,RAB7B,LOC100750884,LTBP3,ZNF593,BRINP3,CXCL12,ARNTL2,HMGN5,MYO1G,FGF12,C1QTNF1,LOXL2,APOB,LAG3
17	1	TRUE	0.000192	55	163	8	0.049	0.145	GO:1905954	BP	24	positive regulation of lipid localization	1	SPP1,ABCG1,LPL,C3,CD36,LOC100750884,C1QTNF1,APOB
18	1	TRUE	0.0238	53	163	5	0.031	0.094	GO:0019915	BP	24	lipid storage	1	ABCG1,LPL,C3,CD36,APOB
19	1	TRUE	0.0236	13	163	3	0.018	0.231	GO:0010878	BP	24	cholesterol storage	2	LPL,CD36,APOB
20	1	TRUE	0.00445	32	163	5	0.031	0.156	GO:0010883	BP	24	regulation of lipid storage	2	ABCG1,LPL,C3,CD36,APOB
21	1	TRUE	0.0164	11	163	3	0.018	0.273	GO:0010885	BP	24	regulation of cholesterol storage	3	LPL,CD36,APOB
22	1	TRUE	0.00703	19	163	4	0.025	0.211	GO:0010884	BP	24	positive regulation of lipid storage	2	LPL,C3,CD36,APOB
23	1	TRUE	0.00586	7	163	3	0.018	0.429	GO:0010886	BP	24	positive regulation of cholesterol storage	3	LPL,CD36,APOB
24	1	TRUE	0.0404	38	163	4	0.025	0.105	GO:0032370	BP	24	positive regulation of lipid transport	1	SPP1,ABCG1,LOC100750884,C1QTNF1
25	1	TRUE	0.0106	2	163	2	0.012	1	GO:0055095	BP	21	lipoprotein particle mediated signaling	1	LPL,CD36
26	1	TRUE	0.0106	2	163	2	0.012	1	GO:0055096	BP	21	low-density lipoprotein particle mediated signaling	1	LPL,CD36
27	1	TRUE	0.027	227	163	10	0.061	0.044	GO:1901615	BP	6	organic hydroxy compound metabolic process	1	ADH7,NR1D1,DHFR,MALRD1,ABCG1,TNFSF4,PLEK,HMGCS2,LOC100754807,APOB
28	1	TRUE	0.0221	108	163	7	0.043	0.065	GO:1901617	BP	6	organic hydroxy compound biosynthetic process	1	NR1D1,DHFR,MALRD1,ABCG1,PLEK,HMGCS2,APOB
29	1	TRUE	0.0473	41	163	4	0.025	0.098	GO:0048844	BP	31	artery morphogenesis	1	COL3A1,STRA6,NOTCH3,APOB
30	1	TRUE	0.0435	39	163	4	0.025	0.103	GO:0034121	BP	5	regulation of toll-like receptor signaling pathway	1	NR1D1,F2RL1,CD36,RAB7B
31	1	TRUE	0.0236	13	163	3	0.018	0.231	GO:0034143	BP	5	regulation of toll-like receptor 4 signaling pathway	2	NR1D1,F2RL1,RAB7B
32	1	TRUE	0.046	5	163	2	0.012	0.4	GO:0034144	BP	5	negative regulation of toll-like receptor 4 signaling pathway	3	NR1D1,RAB7B
33	1	TRUE	0.000192	151	163	12	0.074	0.079	GO:0043062	BP	19	extracellular structure organization	1	COL3A1,POSTN,SMAD3,COL18A1,OLFML2B,COL5A2,COL27A1,DPT,CCDC80,HPSE2,PXDN,LOXL2
34	1	TRUE	0.000192	150	163	12	0.074	0.08	GO:0030198	BP	19	extracellular matrix organization	2	COL3A1,POSTN,SMAD3,COL18A1,OLFML2B,COL5A2,COL27A1,DPT,CCDC80,HPSE2,PXDN,LOXL2
35	1	TRUE	0.046	349	163	12	0.074	0.034	GO:0097435	BP	19	supramolecular fiber organization	1	COL3A1,F2RL1,NCKAP1L,COL5A2,PLEK,CTGF,PCDH15,DPT,DLC1,CD36,ITGB5,LOXL2
36	1	TRUE	0.0236	30	163	4	0.025	0.133	GO:0030199	BP	19	collagen fibril organization	2	COL3A1,COL5A2,DPT,LOXL2
37	1	TRUE	0.0348	1136	163	27	0.166	0.024	GO:0008283	BP	13	cell proliferation	1	SPTA1,NR1D1,SMAD3,COL18A1,MMP16,WNT7B,FN1,GPNMB,F2RL1,RARB,NCKAP1L,EGFR,TNFSF4,CTGF,CD109,TP63,DPT,GRHL2,HGF,HPSE2,MEGF10,DLC1,NOTCH3,TNC,LTBP3,HMGN5,LOXL2
38	1	TRUE	0.0111	748	163	22	0.135	0.029	GO:0002682	BP	20	regulation of immune system process	1	COL3A1,LAT,SPTA1,NR1D1,SMAD3,SPON2,GPNMB,F2RL1,THEMIS,NCKAP1L,MEIS1,TNFSF4,SUSD4,SAMSN1,C3,CD36,RAB7B,TMEM176B,CXCL12,FBN1,MYO1G,LAG3
39	1	TRUE	0.0111	273	163	12	0.074	0.044	GO:0002683	BP	20	negative regulation of immune system process	1	COL3A1,NR1D1,GPNMB,F2RL1,MEIS1,TNFSF4,SAMSN1,RAB7B,TMEM176B,CXCL12,FBN1,LAG3
40	1	TRUE	0.0118	406	163	15	0.092	0.037	GO:0050776	BP	20	regulation of immune response	1	COL3A1,NR1D1,SMAD3,SPON2,F2RL1,THEMIS,NCKAP1L,TNFSF4,SUSD4,SAMSN1,C3,CD36,RAB7B,MYO1G,LAG3
41	1	TRUE	0.0325	324	163	12	0.074	0.037	GO:0050778	BP	20	positive regulation of immune response	1	NR1D1,SPON2,F2RL1,THEMIS,NCKAP1L,TNFSF4,SUSD4,C3,CD36,RAB7B,MYO1G,LAG3
42	1	TRUE	0.0228	29	163	4	0.025	0.138	GO:0002720	BP	20	positive regulation of cytokine production involved in immune response	2	SPON2,F2RL1,TNFSF4,CD36
43	1	TRUE	0.0387	205	163	9	0.055	0.044	GO:0002253	BP	20	activation of immune response	1	NR1D1,F2RL1,THEMIS,NCKAP1L,SUSD4,C3,CD36,RAB7B,MYO1G
44	1	TRUE	0.0348	90	163	6	0.037	0.067	GO:0055123	BP	8	digestive system development	1	COL3A1,SMAD3,RARB,EGFR,TP63,STRA6
45	1	TRUE	0.0283	84	163	6	0.037	0.071	GO:0048565	BP	8	digestive tract development	2	COL3A1,SMAD3,RARB,EGFR,TP63,STRA6
46	1	TRUE	0.0404	38	163	4	0.025	0.105	GO:0048546	BP	8	digestive tract morphogenesis	1	SMAD3,EGFR,TP63,STRA6
47	1	TRUE	0.00338	30	163	5	0.031	0.167	GO:0010324	BP	11	membrane invagination	1	F2RL1,NCKAP1L,MEGF10,C3,CD36
48	1	TRUE	0.00187	25	163	5	0.031	0.2	GO:0099024	BP	11	plasma membrane invagination	2	F2RL1,NCKAP1L,MEGF10,C3,CD36
49	1	TRUE	0.00242	5	163	3	0.018	0.6	GO:1905153	BP	11	regulation of membrane invagination	2	F2RL1,NCKAP1L,CD36
50	1	TRUE	0.00121	4	163	3	0.018	0.75	GO:1905155	BP	11	positive regulation of membrane invagination	2	F2RL1,NCKAP1L,CD36
51	1	TRUE	0.011	93	163	7	0.043	0.075	GO:0006909	BP	11	phagocytosis	1	SPON2,F2RL1,NCKAP1L,MEGF10,C3,CD36,MYO1G
52	1	TRUE	0.000782	19	163	5	0.031	0.263	GO:0006911	BP	11	phagocytosis, engulfment	2	F2RL1,NCKAP1L,MEGF10,C3,CD36
53	1	TRUE	0.00242	5	163	3	0.018	0.6	GO:0060099	BP	11	regulation of phagocytosis, engulfment	3	F2RL1,NCKAP1L,CD36
54	1	TRUE	0.0228	29	163	4	0.025	0.138	GO:0050766	BP	11	positive regulation of phagocytosis	1	F2RL1,NCKAP1L,C3,CD36
55	1	TRUE	0.00121	4	163	3	0.018	0.75	GO:0060100	BP	11	positive regulation of phagocytosis, engulfment	2	F2RL1,NCKAP1L,CD36
56	1	TRUE	0.0387	17	163	3	0.018	0.176	GO:1904407	BP	27	positive regulation of nitric oxide metabolic process	1	SMAD3,EGFR,CD36
57	1	TRUE	0.0387	17	163	3	0.018	0.176	GO:0045429	BP	27	positive regulation of nitric oxide biosynthetic process	1	SMAD3,EGFR,CD36
58	1	TRUE	0.0106	3451	163	65	0.399	0.019	GO:0032502	BP	10	developmental process	1	COL3A1,POSTN,NTN4,CAPRIN2,COL6A1,LOC100773089,SPTA1,NR1D1,MAOB,OLFM4,SMAD3,COL18A1,MMP16,ST14,ADAMTS7,SRPX2,WNT7B,FN1,LAMA3,F2RL1,OSBP2,DCN,PTHLH,RARB,LOC100766840,THEMIS,NCKAP1L,EGFR,COL5A2,LPL,UNC5D,MEIS1,TNFSF4,FLNC,PLEK,CTGF,CD109,PCDH15,FABP4,TP63,FSTL4,COL27A1,GRHL2,HGF,MEGF10,STRA6,DLC1,C3,NKD1,NOTCH3,CD36,CABP4,TNC,RAB7B,GJB3,LOC100750884,TMEM176B,LTBP3,HOOK1,ITGB5,BRINP3,ITGA7,FBN1,LOXL2…
59	1	TRUE	0.00121	1500	163	39	0.239	0.026	GO:0050793	BP	10	regulation of developmental process	2	COL3A1,NTN4,CAPRIN2,SPTA1,NR1D1,OLFM4,SMAD3,ADAMTS7,SRPX2,FN1,DCN,PTHLH,RARB,NCKAP1L,EGFR,COL5A2,LPL,UNC5D,MEIS1,TNFSF4,CTGF,CD109,TP63,FSTL4,GRHL2,HGF,MEGF10,DLC1,C3,NKD1,NOTCH3,CD36,RAB7B,TMEM176B,LTBP3,BRINP3,FBN1,LOXL2,APOB
60	1	TRUE	0.0164	3244	163	61	0.374	0.019	GO:0048856	BP	10	anatomical structure development	2	COL3A1,POSTN,NTN4,CAPRIN2,COL6A1,LOC100773089,SPTA1,MAOB,OLFM4,SMAD3,COL18A1,MMP16,ST14,ADAMTS7,SRPX2,WNT7B,FN1,LAMA3,F2RL1,OSBP2,DCN,PTHLH,RARB,LOC100766840,THEMIS,NCKAP1L,EGFR,COL5A2,UNC5D,MEIS1,TNFSF4,FLNC,PLEK,CTGF,CD109,PCDH15,TP63,FSTL4,COL27A1,GRHL2,HGF,MEGF10,STRA6,DLC1,C3,NKD1,NOTCH3,CD36,CABP4,TNC,RAB7B,GJB3,LOC100750884,TMEM176B,HOOK1,ITGB5,BRINP3,ITGA7,FBN1,LOXL2,APOB
61	1	TRUE	0.00216	1155	163	32	0.196	0.028	GO:0009888	BP	10	tissue development	3	COL3A1,POSTN,NTN4,COL6A1,SMAD3,COL18A1,ST14,ADAMTS7,WNT7B,FN1,LAMA3,F2RL1,PTHLH,RARB,LOC100766840,EGFR,COL5A2,CTGF,CD109,PCDH15,TP63,COL27A1,GRHL2,HGF,MEGF10,STRA6,NKD1,TNC,LOC100750884,ITGB5,ITGA7,LOXL2
62	1	TRUE	0.00106	55	163	7	0.043	0.127	GO:0007492	BP	10	endoderm development	4	COL6A1,SMAD3,FN1,LAMA3,COL5A2,ITGB5,ITGA7
63	1	TRUE	0.00158	1585	163	40	0.245	0.025	GO:0009653	BP	10	anatomical structure morphogenesis	2	COL3A1,NTN4,CAPRIN2,COL6A1,SPTA1,OLFM4,SMAD3,COL18A1,MMP16,ST14,SRPX2,FN1,LAMA3,DCN,RARB,EGFR,COL5A2,UNC5D,MEIS1,CTGF,CD109,PCDH15,TP63,FSTL4,COL27A1,GRHL2,HGF,STRA6,DLC1,C3,NKD1,NOTCH3,CD36,CABP4,TNC,ITGB5,ITGA7,FBN1,LOXL2,APOB
64	1	TRUE	0.0276	658	163	19	0.117	0.029	GO:0009887	BP	10	animal organ morphogenesis	3	COL3A1,NTN4,SMAD3,MMP16,RARB,EGFR,COL5A2,MEIS1,CTGF,PCDH15,TP63,COL27A1,GRHL2,HGF,STRA6,NKD1,CABP4,TNC,FBN1
65	1	TRUE	0.00824	671	163	21	0.129	0.031	GO:0048646	BP	10	anatomical structure formation involved in morphogenesis	2	COL6A1,SMAD3,COL18A1,ST14,SRPX2,FN1,LAMA3,DCN,COL5A2,MEIS1,CTGF,CD109,TP63,GRHL2,STRA6,C3,NOTCH3,CD36,ITGB5,ITGA7,LOXL2
66	1	TRUE	0.0106	4313	163	77	0.472	0.018	GO:0032501	BP	10	multicellular organismal process	1	COL3A1,NTN4,CAPRIN2,COL6A1,LOC100773089,SPTA1,NR1D1,MAOB,SMAD3,COL18A1,MORC1,MMP16,CLCN1,ST14,SPON2,ADAMTS7,SRPX2,WNT7B,FN1,PTPRG,GPNMB,ABCG1,LAMA3,F2RL1,OSBP2,DCN,PTHLH,RARB,LOC100766840,THEMIS,NCKAP1L,EGFR,COL5A2,LPL,UNC5D,MEIS1,TNFSF4,PLEK,ATP1B1,CTGF,CD109,PCDH15,OXR1,FABP4,PLCB3,TP63,FSTL4,COL27A1,GRHL2,HGF,MEGF10,PDE1C,STRA6,C3,NKD1,NOTCH3,CD36,CABP4,TNC,RAB7B,GJB3,LOC100750884,TMEM176B,LTB…
67	1	TRUE	0.00338	1785	163	42	0.258	0.024	GO:0051239	BP	10	regulation of multicellular organismal process	2	COL3A1,NTN4,CAPRIN2,SMAD3,SPON2,ADAMTS7,SRPX2,FN1,PTPRG,GPNMB,F2RL1,DCN,PTHLH,RARB,NCKAP1L,EGFR,COL5A2,LPL,UNC5D,MEIS1,TNFSF4,PLEK,ATP1B1,CTGF,CD109,TP63,FSTL4,GRHL2,HGF,MEGF10,C3,NKD1,NOTCH3,CD36,RAB7B,TMEM176B,BRINP3,FBN1,FGF12,C1QTNF1,LOXL2,LAG3
68	1	TRUE	0.0294	460	163	15	0.092	0.033	GO:0001816	BP	10	cytokine production	2	SMAD3,SPON2,FN1,GPNMB,F2RL1,NCKAP1L,LPL,TNFSF4,FABP4,HGF,C3,CD36,RAB7B,LTBP3,LAG3
69	1	TRUE	0.0126	96	163	7	0.043	0.073	GO:0032635	BP	10	interleukin-6 production	3	SPON2,F2RL1,NCKAP1L,TNFSF4,HGF,CD36,RAB7B
70	1	TRUE	0.0106	91	163	7	0.043	0.077	GO:0032675	BP	10	regulation of interleukin-6 production	4	SPON2,F2RL1,NCKAP1L,TNFSF4,HGF,CD36,RAB7B
71	1	TRUE	0.0318	58	163	5	0.031	0.086	GO:0032755	BP	10	positive regulation of interleukin-6 production	4	SPON2,F2RL1,TNFSF4,CD36,RAB7B
72	1	TRUE	0.00096	678	163	24	0.147	0.035	GO:0051241	BP	10	negative regulation of multicellular organismal process	2	COL3A1,SMAD3,ADAMTS7,FN1,PTPRG,GPNMB,F2RL1,DCN,PTHLH,RARB,NCKAP1L,EGFR,COL5A2,MEIS1,TNFSF4,TP63,FSTL4,GRHL2,HGF,NOTCH3,TMEM176B,FBN1,C1QTNF1,LAG3
73	1	TRUE	0.0387	2908	163	54	0.331	0.019	GO:0007275	BP	10	multicellular organism development	2	COL3A1,NTN4,CAPRIN2,COL6A1,LOC100773089,SPTA1,MAOB,SMAD3,COL18A1,MMP16,ST14,ADAMTS7,SRPX2,WNT7B,FN1,LAMA3,F2RL1,DCN,PTHLH,RARB,LOC100766840,THEMIS,NCKAP1L,EGFR,COL5A2,UNC5D,MEIS1,TNFSF4,PLEK,CTGF,CD109,PCDH15,TP63,FSTL4,COL27A1,GRHL2,HGF,MEGF10,STRA6,C3,NKD1,NOTCH3,CABP4,TNC,RAB7B,GJB3,LOC100750884,TMEM176B,ITGB5,BRINP3,ITGA7,FBN1,LOXL2,APOB
74	1	TRUE	0.00338	1139	163	31	0.19	0.027	GO:2000026	BP	10	regulation of multicellular organismal development	3	COL3A1,NTN4,CAPRIN2,SMAD3,ADAMTS7,SRPX2,FN1,DCN,PTHLH,RARB,NCKAP1L,EGFR,COL5A2,UNC5D,MEIS1,TNFSF4,CTGF,CD109,TP63,FSTL4,GRHL2,HGF,MEGF10,C3,NKD1,NOTCH3,RAB7B,TMEM176B,BRINP3,FBN1,LOXL2
75	1	TRUE	0.000511	2366	163	55	0.337	0.023	GO:0048869	BP	10	cellular developmental process	1	COL3A1,NTN4,CAPRIN2,COL6A1,SPTA1,NR1D1,OLFM4,SMAD3,COL18A1,ST14,ADAMTS7,WNT7B,FN1,LAMA3,F2RL1,OSBP2,PTHLH,RARB,LOC100766840,THEMIS,NCKAP1L,EGFR,COL5A2,LPL,UNC5D,MEIS1,TNFSF4,FLNC,PLEK,CTGF,CD109,PCDH15,FABP4,TP63,FSTL4,COL27A1,GRHL2,HGF,MEGF10,DLC1,NOTCH3,CD36,CABP4,TNC,RAB7B,LOC100750884,TMEM176B,LTBP3,HOOK1,ITGB5,BRINP3,ITGA7,FBN1,LOXL2,APOB
76	1	TRUE	0.000918	2242	163	52	0.319	0.023	GO:0030154	BP	10	cell differentiation	2	COL3A1,NTN4,CAPRIN2,COL6A1,NR1D1,OLFM4,SMAD3,COL18A1,ST14,ADAMTS7,WNT7B,FN1,LAMA3,F2RL1,OSBP2,PTHLH,RARB,LOC100766840,THEMIS,NCKAP1L,EGFR,COL5A2,LPL,UNC5D,MEIS1,TNFSF4,FLNC,PLEK,CTGF,CD109,PCDH15,FABP4,TP63,FSTL4,COL27A1,GRHL2,MEGF10,NOTCH3,CD36,CABP4,TNC,RAB7B,LOC100750884,TMEM176B,LTBP3,HOOK1,ITGB5,BRINP3,ITGA7,FBN1,LOXL2,APOB
77	1	TRUE	0.046	19	163	3	0.018	0.158	GO:0090077	BP	10	foam cell differentiation	3	LPL,CD36,APOB
78	1	TRUE	0.046	19	163	3	0.018	0.158	GO:0010742	BP	10	macrophage derived foam cell differentiation	4	LPL,CD36,APOB
79	1	TRUE	0.000782	1011	163	31	0.19	0.031	GO:0045595	BP	10	regulation of cell differentiation	3	COL3A1,CAPRIN2,NR1D1,OLFM4,SMAD3,ADAMTS7,FN1,PTHLH,RARB,NCKAP1L,EGFR,COL5A2,LPL,UNC5D,MEIS1,TNFSF4,CTGF,CD109,TP63,FSTL4,GRHL2,MEGF10,NOTCH3,CD36,RAB7B,TMEM176B,LTBP3,BRINP3,FBN1,LOXL2,APOB
80	1	TRUE	0.0351	16	163	3	0.018	0.188	GO:0010743	BP	10	regulation of macrophage derived foam cell differentiation	4	LPL,CD36,APOB
81	1	TRUE	0.0286	558	163	17	0.104	0.03	GO:0051093	BP	10	negative regulation of developmental process	1	COL3A1,SMAD3,ADAMTS7,DCN,PTHLH,RARB,EGFR,COL5A2,MEIS1,TNFSF4,TP63,FSTL4,GRHL2,NKD1,NOTCH3,TMEM176B,FBN1
82	1	TRUE	0.011	401	163	15	0.092	0.037	GO:0045596	BP	10	negative regulation of cell differentiation	2	COL3A1,SMAD3,ADAMTS7,PTHLH,RARB,EGFR,COL5A2,MEIS1,TNFSF4,TP63,FSTL4,GRHL2,NOTCH3,TMEM176B,FBN1
83	1	TRUE	0.0228	3	163	2	0.012	0.667	GO:0060671	BP	10	epithelial cell differentiation involved in embryonic placenta development	1	ST14,GRHL2
84	1	TRUE	0.0144	326	163	13	0.08	0.04	GO:0001501	BP	10	skeletal system development	1	SMAD3,MMP16,ADAMTS7,PTHLH,RARB,COL5A2,MEIS1,CTGF,TP63,COL27A1,GRHL2,FBN1,LOXL2
85	1	TRUE	0.0341	122	163	7	0.043	0.057	GO:0051216	BP	10	cartilage development	2	SMAD3,ADAMTS7,PTHLH,RARB,CTGF,COL27A1,LOXL2
86	1	TRUE	0.00338	71	163	7	0.043	0.099	GO:0002062	BP	10	chondrocyte differentiation	3	SMAD3,ADAMTS7,PTHLH,RARB,CTGF,COL27A1,LOXL2
87	1	TRUE	0.00211	43	163	6	0.037	0.14	GO:0061035	BP	10	regulation of cartilage development	3	SMAD3,ADAMTS7,PTHLH,RARB,CTGF,LOXL2
88	1	TRUE	0.000621	31	163	6	0.037	0.194	GO:0032330	BP	10	regulation of chondrocyte differentiation	4	SMAD3,ADAMTS7,PTHLH,RARB,CTGF,LOXL2
89	1	TRUE	0.046	19	163	3	0.018	0.158	GO:0061037	BP	10	negative regulation of cartilage development	3	ADAMTS7,PTHLH,RARB
90	1	TRUE	0.0387	17	163	3	0.018	0.176	GO:0032331	BP	10	negative regulation of chondrocyte differentiation	4	ADAMTS7,PTHLH,RARB
91	1	TRUE	0.0164	424	163	15	0.092	0.035	GO:0048598	BP	10	embryonic morphogenesis	1	COL6A1,SMAD3,MMP16,ST14,FN1,LAMA3,RARB,COL5A2,PCDH15,TP63,GRHL2,STRA6,ITGB5,ITGA7,FBN1
92	1	TRUE	0.0387	128	163	7	0.043	0.055	GO:0007369	BP	10	gastrulation	2	COL6A1,SMAD3,FN1,LAMA3,COL5A2,ITGB5,ITGA7
93	1	TRUE	0.00813	85	163	7	0.043	0.082	GO:0001704	BP	10	formation of primary germ layer	3	COL6A1,SMAD3,FN1,LAMA3,COL5A2,ITGB5,ITGA7
94	1	TRUE	0.00121	38	163	6	0.037	0.158	GO:0001706	BP	10	endoderm formation	4	COL6A1,FN1,LAMA3,COL5A2,ITGB5,ITGA7
95	1	TRUE	0.00106	36	163	6	0.037	0.167	GO:0035987	BP	10	endodermal cell differentiation	5	COL6A1,FN1,LAMA3,COL5A2,ITGB5,ITGA7
96	1	TRUE	0.013	10	163	3	0.018	0.3	GO:0010744	BP	10	positive regulation of macrophage derived foam cell differentiation	1	LPL,CD36,APOB
97	1	TRUE	0.0228	3	163	2	0.012	0.667	GO:0060672	BP	10	epithelial cell morphogenesis involved in placental branching	1	ST14,GRHL2
98	1	TRUE	0.0387	17	163	3	0.018	0.176	GO:0090322	BP	14	regulation of superoxide metabolic process	1	DHFR,F2RL1,CD36
99	1	TRUE	0.0318	58	163	5	0.031	0.086	GO:0014066	BP	30	regulation of phosphatidylinositol 3-kinase signaling	1	F2RL1,DCN,EGFR,HGF,PRR5
100	1	TRUE	0.013	10	163	3	0.018	0.3	GO:0070208	BP	17	protein heterotrimerization	1	COL6A1,COL6A2,C1QTNF1
101	1	TRUE	0.0357	91	163	6	0.037	0.066	GO:0046890	BP	3	regulation of lipid biosynthetic process	1	NR1D1,MALRD1,ABCG1,ABHD6,C3,APOB
102	1	TRUE	0.0404	38	163	4	0.025	0.105	GO:0050810	BP	3	regulation of steroid biosynthetic process	2	NR1D1,MALRD1,ABCG1,APOB
103	1	TRUE	0.00477	77	163	7	0.043	0.091	GO:0055088	BP	4	lipid homeostasis	1	NR1D1,MALRD1,ABCG1,LPL,FABP4,LOC100750884,APOB
104	1	TRUE	0.00824	60	163	6	0.037	0.1	GO:0055092	BP	4	sterol homeostasis	2	NR1D1,MALRD1,ABCG1,LPL,FABP4,APOB
105	1	TRUE	0.00824	60	163	6	0.037	0.1	GO:0042632	BP	4	cholesterol homeostasis	3	NR1D1,MALRD1,ABCG1,LPL,FABP4,APOB
106	1	TRUE	0.046	19	163	3	0.018	0.158	GO:0055094	BP	32	response to lipoprotein particle	1	ABCG1,LPL,CD36
107	1	TRUE	0.0352	161	163	8	0.049	0.05	GO:0043588	BP	7	skin development	1	COL3A1,ST14,EGFR,COL5A2,CD109,TP63,GRHL2,LOC100750884
108	1	TRUE	0.0481	69	163	5	0.031	0.072	GO:0030216	BP	7	keratinocyte differentiation	1	ST14,CD109,TP63,GRHL2,LOC100750884
109	1	TRUE	0.0276	877	163	23	0.141	0.026	GO:0051674	BP	9	localization of cell	1	COL3A1,COL18A1,PLAT,SRPX2,FN1,PTPRG,GPNMB,LRRC15,F2RL1,ABHD6,DCN,NCKAP1L,EGFR,UNC5D,CTGF,HGF,MEGF10,DLC1,CXCL12,MYO1G,CXCL3,LOXL2,APOB
110	1	TRUE	0.0406	540	163	16	0.098	0.03	GO:0040012	BP	9	regulation of locomotion	1	COL3A1,COL18A1,SRPX2,FN1,PTPRG,GPNMB,LRRC15,F2RL1,ABHD6,DCN,NCKAP1L,EGFR,UNC5D,HGF,DLC1,CXCL12
111	1	TRUE	0.0276	877	163	23	0.141	0.026	GO:0048870	BP	9	cell motility	1	COL3A1,COL18A1,PLAT,SRPX2,FN1,PTPRG,GPNMB,LRRC15,F2RL1,ABHD6,DCN,NCKAP1L,EGFR,UNC5D,CTGF,HGF,MEGF10,DLC1,CXCL12,MYO1G,CXCL3,LOXL2,APOB
112	1	TRUE	0.0228	802	163	22	0.135	0.027	GO:0016477	BP	9	cell migration	2	COL3A1,COL18A1,PLAT,SRPX2,FN1,PTPRG,GPNMB,LRRC15,F2RL1,ABHD6,DCN,NCKAP1L,EGFR,UNC5D,CTGF,HGF,MEGF10,DLC1,CXCL12,MYO1G,CXCL3,LOXL2
113	1	TRUE	0.0395	536	163	16	0.098	0.03	GO:0051270	BP	9	regulation of cellular component movement	1	COL3A1,COL18A1,SRPX2,FN1,PTPRG,GPNMB,LRRC15,F2RL1,ABHD6,DCN,NCKAP1L,EGFR,UNC5D,HGF,DLC1,CXCL12
114	1	TRUE	0.0236	494	163	16	0.098	0.032	GO:2000145	BP	9	regulation of cell motility	2	COL3A1,COL18A1,SRPX2,FN1,PTPRG,GPNMB,LRRC15,F2RL1,ABHD6,DCN,NCKAP1L,EGFR,UNC5D,HGF,DLC1,CXCL12
115	1	TRUE	0.0164	470	163	16	0.098	0.034	GO:0030334	BP	9	regulation of cell migration	3	COL3A1,COL18A1,SRPX2,FN1,PTPRG,GPNMB,LRRC15,F2RL1,ABHD6,DCN,NCKAP1L,EGFR,UNC5D,HGF,DLC1,CXCL12
116	1	TRUE	0.00477	53	163	6	0.037	0.113	GO:0042383	CC	29	sarcolemma	1	COL6A1,CLCN1,FLNC,ATP1B1,COL6A2,SGCA
117	1	TRUE	6.08e-05	2659	163	63	0.387	0.024	GO:0005576	CC	15	extracellular region	1	COL3A1,POSTN,NTN4,SPP1,COL6A1,PKNOX2,CDH8,GUSB,MAOB,OLFM4,COL18A1,GLYAT,PLAT,AEBP1,OLFML2B,ST14,SPON2,ADAMTS7,SRPX2,WNT7B,FN1,PAMR1,PTPRG,OLFML3,LRRC15,LAMA3,ABHD6,DCN,PSMA8,NCKAP1L,COL5A2,LPL,TNFSF4,ENPP6,OLR1,ATP1B1,CTGF,CD109,FABP4,COL27A1,DPT,CCDC80,HPSE2,COL6A2,C3,SLC6A13,GPD1,PXDN,CD36,TNC,LTBP3,ITGB5,CPXM1,CXCL12,FBN1,MYO1G,CXCL3,SUCNR1,C1QTNF1,ISLR,LOXL2,APOB,C1S
118	1	TRUE	3.21e-05	2538	163	62	0.38	0.024	GO:0044421	CC	15	extracellular region part	2	COL3A1,POSTN,NTN4,SPP1,COL6A1,PKNOX2,GUSB,MAOB,OLFM4,COL18A1,GLYAT,PLAT,AEBP1,OLFML2B,ST14,SPON2,ADAMTS7,SRPX2,WNT7B,FN1,PAMR1,PTPRG,OLFML3,LRRC15,LAMA3,ABHD6,DCN,PSMA8,NCKAP1L,COL5A2,LPL,TNFSF4,ENPP6,OLR1,ATP1B1,CTGF,CD109,FABP4,COL27A1,DPT,CCDC80,HPSE2,COL6A2,C3,SLC6A13,GPD1,PXDN,CD36,TNC,LTBP3,ITGB5,CPXM1,CXCL12,FBN1,MYO1G,CXCL3,SUCNR1,C1QTNF1,ISLR,LOXL2,APOB,C1S
119	1	TRUE	0.000364	2398	163	56	0.344	0.023	GO:0005615	CC	15	extracellular space	3	COL3A1,POSTN,SPP1,COL6A1,GUSB,MAOB,OLFM4,COL18A1,GLYAT,PLAT,AEBP1,OLFML2B,ST14,SPON2,ADAMTS7,SRPX2,FN1,PAMR1,PTPRG,LRRC15,LAMA3,ABHD6,DCN,PSMA8,NCKAP1L,COL5A2,LPL,TNFSF4,ENPP6,OLR1,ATP1B1,CTGF,CD109,FABP4,DPT,CCDC80,COL6A2,C3,SLC6A13,GPD1,PXDN,CD36,TNC,LTBP3,ITGB5,CPXM1,CXCL12,FBN1,MYO1G,CXCL3,SUCNR1,C1QTNF1,ISLR,LOXL2,APOB,C1S
120	1	TRUE	5.99e-10	286	163	24	0.147	0.084	GO:0031012	CC	15	extracellular matrix	3	COL3A1,POSTN,NTN4,COL6A1,COL18A1,AEBP1,OLFML2B,SPON2,WNT7B,FN1,LAMA3,DCN,COL5A2,CTGF,COL27A1,DPT,CCDC80,HPSE2,COL6A2,PXDN,TNC,LTBP3,FBN1,LOXL2
121	1	TRUE	3.13e-05	73	163	10	0.061	0.137	GO:0044420	CC	15	extracellular matrix component	4	COL3A1,NTN4,COL18A1,FN1,LAMA3,COL5A2,COL27A1,CCDC80,TNC,FBN1
122	1	TRUE	6.53e-10	147	163	18	0.11	0.122	GO:0005578	CC	15	proteinaceous extracellular matrix	4	COL3A1,POSTN,NTN4,COL6A1,COL18A1,OLFML2B,SPON2,WNT7B,FN1,LAMA3,COL5A2,CTGF,COL27A1,CCDC80,HPSE2,COL6A2,TNC,FBN1
123	1	TRUE	0.0209	12	163	3	0.018	0.25	GO:0098644	CC	15	complex of collagen trimers	5	COL3A1,COL5A2,COL27A1
124	1	TRUE	0.00106	55	163	7	0.043	0.127	GO:0005604	CC	15	basement membrane	5	NTN4,COL18A1,FN1,LAMA3,CCDC80,TNC,FBN1
125	1	TRUE	0.0106	9	163	3	0.018	0.333	GO:0098643	CC	15	banded collagen fibril	1	COL3A1,COL5A2,COL27A1
126	1	TRUE	0.0106	9	163	3	0.018	0.333	GO:0005583	CC	15	fibrillar collagen trimer	2	COL3A1,COL5A2,COL27A1
127	1	TRUE	0.046	5	163	2	0.012	0.4	GO:0014731	CC	1	spectrin-associated cytoskeleton	1	SPTA1,LOC103159380
128	1	TRUE	0.0431	18	163	3	0.018	0.167	GO:0043325	MF	26	phosphatidylinositol-3,4-bisphosphate binding	1	DAPP1,PLEK,MYO1G
129	1	TRUE	0.00268	14	163	4	0.025	0.286	GO:0005201	MF	23	extracellular matrix structural constituent	1	COL3A1,COL27A1,PXDN,FBN1
130	1	TRUE	0.0404	6457	163	101	0.62	0.016	GO:0005488	MF	12	binding	1	BPIFA3,COL3A1,POSTN,NTN4,ADH7,DAPP1,AADAT,CAPRIN2,LAT,ID2,COL6A1,PKNOX2,SRM,SPTA1,NOC2L,GUSB,NR1D1,DHFR,OLFM4,SMAD3,PPIG,CA3,PLAT,AEBP1,MMP16,CLCN1,OLFML2B,SPON2,SRPX2,WNT7B,FN1,PTPRG,FBXO6,GPNMB,ZBTB5,LRRC15,PDIK1L,ABCG1,PUSL1,RANBP3L,F2RL1,OSBP2,DCN,PTHLH,RARB,NCKAP1L,EGFR,COL5A2,POU2F3,LPL,MEIS1,TNFSF4,FLNC,OLR1,PLEK,ATP1B1,CTGF,CD109,RORC,FABP4,PLCB3,TP63,FSTL4,DTX4,GRHL2,HGF,CCDC80,HPSE2,MEG…
131	1	TRUE	0.0055	107	163	8	0.049	0.075	GO:1901681	MF	12	sulfur compound binding	2	POSTN,GPNMB,LPL,CTGF,CCDC80,HPSE2,FBN1,APOB
132	1	TRUE	0.0318	515	163	16	0.098	0.031	GO:0044877	MF	12	macromolecular complex binding	2	COL3A1,PKNOX2,NOC2L,SMAD3,FN1,GPNMB,LRRC15,DCN,NCKAP1L,EGFR,ATP1B1,CTGF,CD36,HMGN5,FBN1,C1QTNF1
133	1	TRUE	0.0307	33	163	4	0.025	0.121	GO:0050840	MF	12	extracellular matrix binding	2	NTN4,OLFML2B,LRRC15,DCN
134	1	TRUE	0.0289	4062	163	71	0.436	0.017	GO:0005515	MF	12	protein binding	2	COL3A1,NTN4,ADH7,AADAT,CAPRIN2,LAT,ID2,COL6A1,PKNOX2,SRM,SPTA1,NOC2L,GUSB,NR1D1,OLFM4,SMAD3,PLAT,CLCN1,SRPX2,WNT7B,FN1,PTPRG,GPNMB,LRRC15,ABCG1,RANBP3L,F2RL1,DCN,PTHLH,NCKAP1L,EGFR,COL5A2,LPL,MEIS1,TNFSF4,FLNC,PLEK,ATP1B1,CTGF,CD109,PLCB3,TP63,FSTL4,HGF,CCDC80,HPSE2,MEGF10,IGSF9B,DLC1,SAMSN1,C3,NKD1,PTPRT,NOTCH3,CD36,CABP4,TNC,LOC100750884,LTBP3,HOOK1,RAPGEF4,CXCL12,LOC103159380,FBN1,CXCL3,C1QTNF…
135	1	TRUE	0.00121	79	163	8	0.049	0.101	GO:0019838	MF	12	growth factor binding	3	COL3A1,COL6A1,SRPX2,EGFR,CTGF,CD109,FSTL4,LTBP3
136	1	TRUE	0.00978	837	163	24	0.147	0.029	GO:0005102	MF	12	receptor binding	3	COL3A1,ADH7,CAPRIN2,GUSB,SMAD3,PLAT,SRPX2,WNT7B,FN1,GPNMB,PTHLH,LPL,TNFSF4,CTGF,HGF,MEGF10,C3,CD36,LOC100750884,CXCL12,FBN1,CXCL3,APOB,LAG3
137	1	TRUE	0.0404	295	163	11	0.067	0.037	GO:0050839	MF	12	cell adhesion molecule binding	3	COL3A1,OLFM4,FN1,GPNMB,EGFR,CTGF,PLCB3,PTPRT,NOTCH3,FBN1,SLC14A2
138	1	TRUE	0.0337	59	163	5	0.031	0.085	GO:0005178	MF	12	integrin binding	4	COL3A1,FN1,GPNMB,CTGF,FBN1
139	1	TRUE	0.00373	100	163	8	0.049	0.08	GO:0005539	MF	12	glycosaminoglycan binding	1	POSTN,GPNMB,DCN,LPL,CTGF,CCDC80,FBN1,APOB
140	1	TRUE	0.00338	72	163	7	0.043	0.097	GO:0008201	MF	12	heparin binding	2	POSTN,GPNMB,LPL,CTGF,CCDC80,FBN1,APOB
141	1	TRUE	0.0236	13	163	3	0.018	0.231	GO:0043394	MF	12	proteoglycan binding	1	GPNMB,HPSE2,TNC
142	1	TRUE	0.0348	4	163	2	0.012	0.5	GO:0045545	MF	12	syndecan binding	2	GPNMB,TNC
