# Supplementary material for: Defining lncRNAs Correlated with CHO Cell Growth and IgG Productivity by RNA-Seq
Source: iScience. 2019 Dec 18;23(1):100785. doi: 10.1016/j.isci.2019.100785 (PMC6971398; doi:10.1016/j.isci.2019.100785)
Supplement: Data S1. The Complete RNA-Seq Dataset Provided as a Reference for the Community to Investigate RNAseq Data from CHO Cells (See Also GEO Accession Number GSE140671), Related to Figure 2 [file mmc2.zip › GO_3068_D7vsD4_0.1adj.csv]

	query.number	significant	p.value	term.size	query.size	overlap.size	precision	recall	term.id	domain	subgraph.number	term.name	relative.depth	intersection
1	1	TRUE	0.000194	2659	230	81	0.352	0.03	GO:0005576	CC	1	extracellular region	1	LOC100768693,PRKCB,SPP1,DDR2,FBLN5,RSU1,ARL3,AGA,ANGPT4,ASIP,PCSK9,PLAT,THBS2,UPB1,LCP1,SERPING1,PAMR1,ALPL,CFP,CLU,TFPI,RAB4A,LOC100760022,LAMA3,MMP12,CD53,CD38,PDIA3,CLIC6,DCN,PSMA8,PLAC1,MTUS1,RBKS,COL15A1,PFAS,ACOT13,FAS,OLR1,BSG,SLPI,LANCL1,DES,LIPA,DPT,MMP2,ECM1,CAB39L,COL4A1,PRKCH,CSRP1,DKK3,RPL23A,ADAM10,TNC,LCN2,TGM2,CPXM1,GNL3,SRGN,PKD1,CD63,LXN,IL10,CTBS,CXCL12,UBE2L3,LPO,SLC7A5,CALR,S…
2	1	TRUE	0.000178	2538	230	79	0.343	0.031	GO:0044421	CC	1	extracellular region part	2	LOC100768693,PRKCB,SPP1,DDR2,FBLN5,RSU1,ARL3,AGA,ANGPT4,PCSK9,PLAT,THBS2,UPB1,LCP1,SERPING1,PAMR1,ALPL,CFP,CLU,TFPI,RAB4A,LOC100760022,LAMA3,MMP12,CD53,CD38,PDIA3,CLIC6,DCN,PSMA8,MTUS1,RBKS,COL15A1,PFAS,ACOT13,FAS,OLR1,BSG,SLPI,LANCL1,DES,LIPA,DPT,MMP2,ECM1,CAB39L,COL4A1,PRKCH,CSRP1,DKK3,RPL23A,ADAM10,TNC,LCN2,TGM2,CPXM1,GNL3,SRGN,PKD1,CD63,LXN,IL10,CTBS,CXCL12,UBE2L3,LPO,SLC7A5,CALR,SELENBP1,SUC…
3	1	TRUE	6.41e-05	2398	230	78	0.339	0.033	GO:0005615	CC	1	extracellular space	3	LOC100768693,PRKCB,SPP1,DDR2,FBLN5,RSU1,ARL3,AGA,ANGPT4,PCSK9,PLAT,THBS2,UPB1,LCP1,SERPING1,PAMR1,ALPL,CLU,TFPI,RAB4A,LOC100760022,LAMA3,MMP12,CD53,CD38,PDIA3,CLIC6,DCN,PSMA8,MTUS1,RBKS,COL15A1,PFAS,ACOT13,FAS,OLR1,BSG,SLPI,LANCL1,DES,LIPA,DPT,MMP2,ECM1,CAB39L,COL4A1,PRKCH,CSRP1,DKK3,RPL23A,ADAM10,TNC,LCN2,TGM2,CPXM1,GNL3,SRGN,PKD1,CD63,LXN,IL10,CTBS,CXCL12,UBE2L3,LPO,SLC7A5,CALR,SELENBP1,SUCNR1,…
4	1	TRUE	0.000843	286	230	19	0.083	0.066	GO:0031012	CC	1	extracellular matrix	3	FBLN5,THBS2,ALPL,CFP,CLU,LOC100760022,LAMA3,MMP12,DCN,COL15A1,SLPI,DPT,MMP2,ECM1,COL4A1,TNC,TGM2,LOXL2,TINAGL1
5	1	TRUE	0.00559	1956	230	60	0.261	0.031	GO:0043230	CC	1	extracellular organelle	1	LOC100768693,PRKCB,SPP1,DDR2,FBLN5,RSU1,ARL3,AGA,PLAT,UPB1,LCP1,SERPING1,ALPL,CLU,RAB4A,LAMA3,CD53,CD38,PDIA3,CLIC6,PSMA8,RBKS,COL15A1,PFAS,ACOT13,FAS,OLR1,BSG,SLPI,LANCL1,DES,LIPA,DPT,ECM1,CAB39L,PRKCH,CSRP1,RPL23A,ADAM10,LCN2,TGM2,PKD1,CD63,LXN,CTBS,CXCL12,UBE2L3,LPO,SLC7A5,CALR,SELENBP1,SUCNR1,C6,GAMT,WISP2,OLA1,TINAGL1,S100A4,ERP44,ALDH8A1
6	1	TRUE	0.0436	2577	230	70	0.304	0.027	GO:0031982	CC	1	vesicle	1	LOC100768693,PRKCB,SPP1,DDR2,FBLN5,RSU1,ARL3,AGA,SYTL4,ATP6V1E2,PCSK9,PLAT,THBS2,UPB1,LCP1,SERPING1,TBC1D2,ALPL,CLU,RAB4A,LAMA3,CD53,CD38,PDIA3,CLIC6,PSMA8,SEPT6,RBKS,COL15A1,PFAS,ACOT13,FAS,OLR1,LRPAP1,BSG,SLPI,LANCL1,DES,LIPA,DPT,ECM1,CAB39L,PRKCH,CSRP1,RPL23A,ADAM10,LCN2,TGM2,RCC2,PKD1,CD63,LXN,FZD5,CTBS,CXCL12,UBE2L3,LPO,SLC7A5,CALR,SELENBP1,SUCNR1,C6,GAMT,WISP2,OLA1,TINAGL1,S100A4,ERP44,ALDH…
7	1	TRUE	0.00559	1952	230	60	0.261	0.031	GO:1903561	CC	1	extracellular vesicle	2	LOC100768693,PRKCB,SPP1,DDR2,FBLN5,RSU1,ARL3,AGA,PLAT,UPB1,LCP1,SERPING1,ALPL,CLU,RAB4A,LAMA3,CD53,CD38,PDIA3,CLIC6,PSMA8,RBKS,COL15A1,PFAS,ACOT13,FAS,OLR1,BSG,SLPI,LANCL1,DES,LIPA,DPT,ECM1,CAB39L,PRKCH,CSRP1,RPL23A,ADAM10,LCN2,TGM2,PKD1,CD63,LXN,CTBS,CXCL12,UBE2L3,LPO,SLC7A5,CALR,SELENBP1,SUCNR1,C6,GAMT,WISP2,OLA1,TINAGL1,S100A4,ERP44,ALDH8A1
8	1	TRUE	0.00559	1941	230	60	0.261	0.031	GO:0070062	CC	1	extracellular exosome	3	LOC100768693,PRKCB,SPP1,DDR2,FBLN5,RSU1,ARL3,AGA,PLAT,UPB1,LCP1,SERPING1,ALPL,CLU,RAB4A,LAMA3,CD53,CD38,PDIA3,CLIC6,PSMA8,RBKS,COL15A1,PFAS,ACOT13,FAS,OLR1,BSG,SLPI,LANCL1,DES,LIPA,DPT,ECM1,CAB39L,PRKCH,CSRP1,RPL23A,ADAM10,LCN2,TGM2,PKD1,CD63,LXN,CTBS,CXCL12,UBE2L3,LPO,SLC7A5,CALR,SELENBP1,SUCNR1,C6,GAMT,WISP2,OLA1,TINAGL1,S100A4,ERP44,ALDH8A1
