# Supplementary material for: Defining lncRNAs Correlated with CHO Cell Growth and IgG Productivity by RNA-Seq
Source: iScience. 2019 Dec 18;23(1):100785. doi: 10.1016/j.isci.2019.100785 (PMC6971398; doi:10.1016/j.isci.2019.100785)
Supplement: Data S1. The Complete RNA-Seq Dataset Provided as a Reference for the Community to Investigate RNAseq Data from CHO Cells (See Also GEO Accession Number GSE140671), Related to Figure 2 [file mmc2.zip › GO_3068_FB4vST_0.1adj_FC2.csv]

	query.number	significant	p.value	term.size	query.size	overlap.size	precision	recall	term.id	domain	subgraph.number	term.name	relative.depth	intersection
1	1	TRUE	0.0211	1136	451	64	0.142	0.056	GO:0008283	BP	14	cell proliferation	1	NCAPG2,SERPINF1,PPARD,PTGES,C1QL4,KIF20B,CXCL10,E2F1,COL18A1,KIAA1524,FTH1,GLI1,RARG,TIMP1,PLAU,FN1,GPNMB,CLU,MKI67,NUPR1,MMP12,SLC35F6,IL33,AREG,EREG,XBP1,IL23A,FOXP1,SPARC,CAV1,TNN,LIPA,SLC11A1,DPT,MMP2,SMYD2,NDRG2,ATAD5,DHX9,EZH2,ECM1,BRCA2,TNFSF9,AQP1,BCL6,FAT4,CRLF1,LOC100760414,NR4A3,TNC,ASPM,P2RX4,POLD4,POLR3G,EGR3,ING4,PAXBP1,LGALS3,FZD5,NODAL,XDH,HMGN5,KIF14,SPRY1
2	1	TRUE	0.0183	922	451	55	0.122	0.06	GO:0042127	BP	14	regulation of cell proliferation	2	SERPINF1,PPARD,PTGES,C1QL4,KIF20B,CXCL10,E2F1,COL18A1,KIAA1524,FTH1,GLI1,RARG,TIMP1,PLAU,FN1,GPNMB,NUPR1,MMP12,SLC35F6,AREG,EREG,XBP1,IL23A,FOXP1,SPARC,CAV1,TNN,DPT,MMP2,SMYD2,NDRG2,ATAD5,DHX9,EZH2,ECM1,BRCA2,TNFSF9,AQP1,BCL6,CRLF1,LOC100760414,NR4A3,TNC,ASPM,POLD4,EGR3,ING4,PAXBP1,LGALS3,FZD5,NODAL,XDH,HMGN5,KIF14,SPRY1
3	1	TRUE	0.0269	649	451	41	0.091	0.063	GO:0051276	BP	15	chromosome organization	1	CENPE,PKIB,NASP,PRMT2,MCM5,TOP2A,PHF19,ARID4B,SMC3,MKI67,SMC1A,MCM2,TPR,MCM6,MCM4,ANP32B,MCPH1,SMC4,RIF1,SMYD2,EZH2,BRCA2,BCL6,NEK2,KDM5A,TRIP13,RTEL1,KPNB1,CHAF1A,TRIM37,DNA2,ING4,PAXBP1,RAD54L,HMGN5,GEM,RAD51C,KIF14,SETD1B,RNF212,RAB11A
4	1	TRUE	0.0269	544	451	36	0.08	0.066	GO:0006259	BP	1	DNA metabolic process	1	ISG20,POLQ,PKIB,MMS22L,MCM5,TOP2A,GLI1,SMC3,SMC1A,MCM2,MCM6,AREG,POLE,TSPYL2,MCM4,EREG,BAZ1A,DTL,FOXP1,MSH6,RIF1,ATAD5,DHX9,EZH2,BRCA2,BCL6,NEK2,TRIP13,RTEL1,MCM3,DNA2,POLD4,ING4,RAD54L,RAD51C,RNF212
5	1	TRUE	0.000788	150	451	20	0.044	0.133	GO:0006260	BP	1	DNA replication	2	MMS22L,MCM5,GLI1,SMC3,SMC1A,MCM2,MCM6,AREG,POLE,TSPYL2,MCM4,EREG,BAZ1A,DHX9,BRCA2,RTEL1,MCM3,DNA2,POLD4,ING4
6	1	TRUE	0.00896	77	451	12	0.027	0.156	GO:0006261	BP	1	DNA-dependent DNA replication	3	MMS22L,MCM5,SMC3,SMC1A,MCM2,MCM6,MCM4,BAZ1A,BRCA2,RTEL1,MCM3,DNA2
7	1	TRUE	0.038	540	451	35	0.078	0.065	GO:0040012	BP	7	regulation of locomotion	1	KIF20B,CXCL10,COL18A1,HSPA5,TIMP1,PLAU,FN1,CCR7,SMC3,GPNMB,IL33,ABHD6,AGT,DCN,C5AR2,ETS1,PECAM1,SNAI1,XBP1,IL23A,SPARC,ECM1,SERPINE1,ULK4,AQP1,SLK,MYLK,ADAM8,LGALS3,NODAL,CXCL12,ANGPTL3,KIF14,RAB11A,RAP2B
8	1	TRUE	0.038	297	451	23	0.051	0.077	GO:0040017	BP	7	positive regulation of locomotion	2	KIF20B,CXCL10,COL18A1,HSPA5,PLAU,FN1,CCR7,SMC3,GPNMB,AGT,ETS1,SNAI1,XBP1,IL23A,SPARC,SERPINE1,AQP1,MYLK,ADAM8,LGALS3,CXCL12,ANGPTL3,RAB11A
9	1	TRUE	0.0261	536	451	36	0.08	0.067	GO:0051270	BP	7	regulation of cellular component movement	1	KIF20B,CXCL10,COL18A1,HSPA5,TIMP1,PLAU,FN1,CCR7,GPNMB,IL33,ABHD6,AGT,DCN,C5AR2,ETS1,PECAM1,SNAI1,XBP1,IL23A,SPARC,CAV1,ECM1,SERPINE1,ULK4,AQP1,BCL6,SLK,MYLK,ADAM8,LGALS3,NODAL,CXCL12,ANGPTL3,KIF14,RAB11A,RAP2B
10	1	TRUE	0.0269	285	451	23	0.051	0.081	GO:0051272	BP	7	positive regulation of cellular component movement	2	KIF20B,CXCL10,COL18A1,HSPA5,PLAU,FN1,CCR7,GPNMB,AGT,ETS1,SNAI1,XBP1,IL23A,SPARC,SERPINE1,AQP1,BCL6,MYLK,ADAM8,LGALS3,CXCL12,ANGPTL3,RAB11A
11	1	TRUE	0.0261	494	451	34	0.075	0.069	GO:2000145	BP	7	regulation of cell motility	2	KIF20B,CXCL10,COL18A1,HSPA5,TIMP1,PLAU,FN1,CCR7,GPNMB,IL33,ABHD6,AGT,DCN,C5AR2,ETS1,PECAM1,SNAI1,XBP1,IL23A,SPARC,ECM1,SERPINE1,ULK4,AQP1,SLK,MYLK,ADAM8,LGALS3,NODAL,CXCL12,ANGPTL3,KIF14,RAB11A,RAP2B
12	1	TRUE	0.0177	470	451	34	0.075	0.072	GO:0030334	BP	7	regulation of cell migration	3	KIF20B,CXCL10,COL18A1,HSPA5,TIMP1,PLAU,FN1,CCR7,GPNMB,IL33,ABHD6,AGT,DCN,C5AR2,ETS1,PECAM1,SNAI1,XBP1,IL23A,SPARC,ECM1,SERPINE1,ULK4,AQP1,SLK,MYLK,ADAM8,LGALS3,NODAL,CXCL12,ANGPTL3,KIF14,RAB11A,RAP2B
13	1	TRUE	0.038	279	451	22	0.049	0.079	GO:2000147	BP	7	positive regulation of cell motility	3	KIF20B,CXCL10,COL18A1,HSPA5,PLAU,FN1,CCR7,GPNMB,AGT,ETS1,SNAI1,XBP1,IL23A,SPARC,SERPINE1,AQP1,MYLK,ADAM8,LGALS3,CXCL12,ANGPTL3,RAB11A
14	1	TRUE	0.0323	272	451	22	0.049	0.081	GO:0030335	BP	7	positive regulation of cell migration	1	KIF20B,CXCL10,COL18A1,HSPA5,PLAU,FN1,CCR7,GPNMB,AGT,ETS1,SNAI1,XBP1,IL23A,SPARC,SERPINE1,AQP1,MYLK,ADAM8,LGALS3,CXCL12,ANGPTL3,RAB11A
15	1	TRUE	0.0202	667	451	43	0.095	0.064	GO:0022402	BP	4	cell cycle process	1	CENPE,XPO1,KIF20B,E2F1,PCNT,MYBL2,ANXA11,SMC3,GPNMB,MKI67,SMC1A,TPR,POLE,EREG,MCPH1,SMC4,ATAD5,EZH2,BRCA2,KIZ,CDK5RAP2,CENPJ,CLSPN,NEK2,TRIP13,LOC100760414,RTEL1,KPNB1,ASPM,CENPF,TRIM37,DNA2,CEP152,LOC100766053,ING4,DDIT3,HMGN5,GEM,RAD51C,KIF14,RNF212,RAB11A,SPRY1
16	1	TRUE	0.0261	374	451	28	0.062	0.075	GO:1903047	BP	4	mitotic cell cycle process	2	CENPE,KIF20B,E2F1,PCNT,MYBL2,GPNMB,MKI67,SMC1A,TPR,POLE,EREG,MCPH1,SMC4,ATAD5,EZH2,BRCA2,CDK5RAP2,CLSPN,NEK2,RTEL1,KPNB1,CENPF,DNA2,LOC100766053,RAD51C,KIF14,RAB11A,SPRY1
17	1	TRUE	0.0282	1031	451	58	0.129	0.056	GO:0033554	BP	12	cellular response to stress	1	AEN,CHAC1,POLQ,PPARD,ATF3,CCDC88C,FOS,DHFR,MMS22L,E2F1,TOP2A,ATP13A2,MIOS,HSPA5,GRINA,CLU,ERLEC1,NUPR1,SMC1A,TPR,POLE,SERP1,SNAI1,XBP1,DTL,MSH6,CAV1,LAMP2,RIF1,SMYD2,DHX9,EZH2,BRCA2,ULK4,AQP1,BCL6,CLSPN,TRIP13,EDA2R,RTEL1,MYLK,NR4A3,TNC,TXNDC12,SQSTM1,DNA2,TOPBP1,ADAM8,ING4,DDIT3,RAD54L,FZD5,CXCL12,XDH,RAD51C,GBA,PSAP,MGARP
18	1	TRUE	0.038	63	451	9	0.02	0.143	GO:0006611	BP	10	protein export from nucleus	1	NUP155,XPO1,TPR,ANP32B,LOC100768165,NUP160,NUP133,BARD1,EGR2
19	1	TRUE	0.0188	8190	451	324	0.718	0.04	GO:0043226	CC	9	organelle	1	LOC100768693,MED7,TRIB3,NCAPG2,NUP155,CCDC38,RDH13,SLC25A29,PRSS12,ISG20,USP44,AEN,METTL7A,SPP1,SYNPO2,CENPE,SAPCD2,SERPINF1,LOC100771200,GNAT2,CHAC1,PPARD,XPO1,PTGES,COL6A1,LCTL,NASP,TLE6,HTATSF1,EIF3A,KIF20B,SEPT11,AGA,PRMT2,ATF3,FOS,DHFR,MMS22L,FUT11,E2F1,RHOQ,MCM5,UBAP1,TOP2A,ATP13A2,MIOS,COL18A1,PCNT,FTH1,HSPA5,DHRS9,PPIG,HR,UCHL5,ATP6AP1,MYBL2,LIAS,CCDC15,AEBP1,SDS,LCP1,SLC35D2,DSCR3,CD59,F…
20	1	TRUE	0.0261	4684	451	201	0.446	0.043	GO:0044422	CC	9	organelle part	2	MED7,TRIB3,NCAPG2,NUP155,CCDC38,ISG20,AEN,SYNPO2,CENPE,SAPCD2,GNAT2,CHAC1,PPARD,XPO1,PTGES,COL6A1,NASP,HTATSF1,EIF3A,KIF20B,SEPT11,PRMT2,ATF3,FOS,MMS22L,E2F1,RHOQ,MCM5,UBAP1,TOP2A,ATP13A2,MIOS,PCNT,HSPA5,DHRS9,PPIG,HR,UCHL5,MYBL2,CCDC15,LCP1,FOXH1,FAM131B,GLI1,SEC11A,ANXA11,RARG,PHF19,FLOT2,MOK,LPXN,SMC3,RBM28,TAF15,DDX46,ERLEC1,MKI67,PXMP2,SMC1A,WLS,BET1,MCM2,TPR,SLC35F6,IL33,MCM6,CCDC146,TMEM63…
21	1	TRUE	0.00297	7496	451	308	0.683	0.041	GO:0043227	CC	9	membrane-bounded organelle	2	LOC100768693,MED7,TRIB3,NCAPG2,NUP155,RDH13,SLC25A29,PRSS12,ISG20,USP44,AEN,METTL7A,SPP1,SYNPO2,CENPE,SAPCD2,SERPINF1,LOC100771200,CHAC1,PPARD,XPO1,PTGES,COL6A1,LCTL,NASP,TLE6,HTATSF1,EIF3A,KIF20B,SEPT11,AGA,PRMT2,ATF3,FOS,DHFR,MMS22L,FUT11,E2F1,RHOQ,MCM5,UBAP1,TOP2A,ATP13A2,MIOS,COL18A1,FTH1,HSPA5,DHRS9,PPIG,HR,UCHL5,ATP6AP1,MYBL2,LIAS,AEBP1,SDS,LCP1,SLC35D2,DSCR3,CD59,FOXH1,FAM131B,GLI1,ANXA5,S…
22	1	TRUE	0.038	7176	451	286	0.634	0.04	GO:0043229	CC	9	intracellular organelle	2	MED7,TRIB3,NCAPG2,NUP155,CCDC38,RDH13,SLC25A29,PRSS12,ISG20,USP44,AEN,METTL7A,SPP1,SYNPO2,CENPE,SAPCD2,LOC100771200,CHAC1,PPARD,XPO1,PTGES,COL6A1,LCTL,NASP,TLE6,HTATSF1,EIF3A,KIF20B,SEPT11,AGA,PRMT2,ATF3,FOS,DHFR,MMS22L,E2F1,RHOQ,MCM5,UBAP1,TOP2A,ATP13A2,MIOS,PCNT,FTH1,HSPA5,DHRS9,PPIG,HR,UCHL5,MYBL2,LIAS,CCDC15,SDS,LCP1,SLC35D2,DSCR3,FOXH1,FAM131B,GLI1,SEC11A,ANXA11,RARG,PHF19,GRINA,RMND1,TSTD1,…
23	1	TRUE	0.0269	4536	451	195	0.432	0.043	GO:0044446	CC	9	intracellular organelle part	3	MED7,TRIB3,NCAPG2,NUP155,CCDC38,ISG20,AEN,SYNPO2,CENPE,SAPCD2,CHAC1,PPARD,XPO1,PTGES,COL6A1,NASP,HTATSF1,EIF3A,KIF20B,SEPT11,PRMT2,ATF3,FOS,MMS22L,E2F1,RHOQ,MCM5,UBAP1,TOP2A,ATP13A2,MIOS,PCNT,HSPA5,DHRS9,PPIG,HR,UCHL5,MYBL2,CCDC15,LCP1,FOXH1,FAM131B,GLI1,SEC11A,ANXA11,RARG,PHF19,FLOT2,LPXN,SMC3,RBM28,TAF15,DDX46,ERLEC1,MKI67,PXMP2,SMC1A,WLS,BET1,MCM2,TPR,SLC35F6,IL33,MCM6,CCDC146,TMEM63A,POLE,TSP…
24	1	TRUE	0.038	2684	451	124	0.275	0.046	GO:0044428	CC	9	nuclear part	4	MED7,TRIB3,NCAPG2,NUP155,ISG20,AEN,SAPCD2,PPARD,XPO1,PTGES,NASP,HTATSF1,EIF3A,KIF20B,PRMT2,ATF3,FOS,MMS22L,E2F1,MCM5,TOP2A,HSPA5,PPIG,HR,UCHL5,MYBL2,FOXH1,FAM131B,GLI1,ANXA11,RARG,PHF19,LPXN,SMC3,RBM28,TAF15,DDX46,MKI67,SMC1A,MCM2,TPR,SLC35F6,IL33,MCM6,POLE,TSPYL2,MCM4,ANP32B,ZNF326,LOC100765374,DZIP1,BAZ1A,ETS1,ZNF202,PNPLA2,EID3,MRGPRF,DTL,RPAIN,BDNF,FOXP1,SPARC,MSH6,SMC4,LIPA,POU2F1,RBM15,RIF1…
25	1	TRUE	0.0326	218	451	19	0.042	0.087	GO:0005635	CC	9	nuclear envelope	5	TRIB3,NUP155,AEN,XPO1,PTGES,ANXA11,TPR,MRGPRF,RIF1,NUP160,AQP1,NUP133,RAP1GAP2,KPNB1,CENPF,MNS1,NR4A1,LMNB1,PRICKLE1
26	1	TRUE	0.0232	893	451	53	0.118	0.059	GO:0044430	CC	9	cytoskeletal part	4	CCDC38,SYNPO2,CENPE,KIF20B,SEPT11,E2F1,RHOQ,TOP2A,PCNT,CCDC15,LCP1,GLI1,ANXA11,FLOT2,LPXN,SMC3,SMC1A,TPR,CCDC146,TMEM63A,CEP128,DZIP1,CENPU,SERP1,DTL,HID1,AK5,RIF1,DHX9,BRCA2,KIZ,CDK5RAP2,CENPJ,NEK2,PIK3R5,RAP1GAP2,MYLK,DYNLT1,ASPM,CENPF,MNS1,NEIL2,MCM3,CEP152,LOC100766053,RSPH4A,ADAM8,LMNB1,GEM,CAPN6,KIF9,KIF14,RAB11A
27	1	TRUE	0.0124	168	451	18	0.04	0.107	GO:0005819	CC	9	spindle	5	CENPE,KIF20B,ANXA11,SMC3,SMC1A,TPR,CEP128,RIF1,CDK5RAP2,NEK2,ASPM,CENPF,NEIL2,LOC100766053,GEM,CAPN6,KIF14,RAB11A
28	1	TRUE	0.0177	6142	451	256	0.568	0.042	GO:0043231	CC	9	intracellular membrane-bounded organelle	3	MED7,TRIB3,NCAPG2,NUP155,RDH13,SLC25A29,ISG20,USP44,AEN,SPP1,SYNPO2,CENPE,SAPCD2,LOC100771200,CHAC1,PPARD,XPO1,PTGES,COL6A1,LCTL,NASP,TLE6,HTATSF1,EIF3A,KIF20B,AGA,PRMT2,ATF3,FOS,DHFR,MMS22L,E2F1,MCM5,UBAP1,TOP2A,ATP13A2,MIOS,FTH1,HSPA5,DHRS9,PPIG,HR,UCHL5,MYBL2,LIAS,SDS,SLC35D2,DSCR3,FOXH1,FAM131B,GLI1,SEC11A,ANXA11,RARG,PHF19,GRINA,RMND1,TSTD1,FN1,MOK,LPXN,SMC3,RBM28,TAF15,DDX46,DYRK1B,GTPBP2,C…
29	1	TRUE	0.0177	317	451	26	0.058	0.082	GO:0005773	CC	9	vacuole	4	COL6A1,AGA,ATP13A2,MIOS,ANXA11,GRN,GABARAPL1,SLC35F6,TMEM63A,CLN5,ARSG,ATP6V1C2,LAMP2,SLC11A1,DRAM2,NPC2,LGMN,ATP6V1G2,NEU1,SQSTM1,ADAM8,GBA,GAA,PSAP,WDR41,CTSB
30	1	TRUE	0.0124	269	451	24	0.053	0.089	GO:0000323	CC	9	lytic vacuole	5	COL6A1,AGA,ATP13A2,MIOS,ANXA11,GRN,SLC35F6,TMEM63A,CLN5,ARSG,ATP6V1C2,LAMP2,SLC11A1,DRAM2,NPC2,LGMN,NEU1,SQSTM1,ADAM8,GBA,GAA,PSAP,WDR41,CTSB
31	1	TRUE	0.0124	269	451	24	0.053	0.089	GO:0005764	CC	9	lysosome	6	COL6A1,AGA,ATP13A2,MIOS,ANXA11,GRN,SLC35F6,TMEM63A,CLN5,ARSG,ATP6V1C2,LAMP2,SLC11A1,DRAM2,NPC2,LGMN,NEU1,SQSTM1,ADAM8,GBA,GAA,PSAP,WDR41,CTSB
32	1	TRUE	0.00272	637	451	46	0.102	0.072	GO:0005694	CC	9	chromosome	1	NCAPG2,CENPE,PPARD,XPO1,NASP,MMS22L,E2F1,MCM5,TOP2A,UCHL5,MYBL2,FOXH1,RARG,SMC3,MKI67,SMC1A,MCM2,TPR,MCM6,POLE,MCM4,BAZ1A,EID3,MSH6,SMC4,RIF1,DHX9,EZH2,NUP160,BRCA2,BCL6,NUP133,NEK2,RTEL1,CENPF,CHAF1A,MCM3,DNA2,ORC1,POLR3G,LOC100766053,TOPBP1,HMGN5,RAD51C,RNF212,LOC100771736
33	1	TRUE	0.00272	598	451	44	0.098	0.074	GO:0044427	CC	9	chromosomal part	2	NCAPG2,CENPE,PPARD,XPO1,NASP,MMS22L,E2F1,MCM5,UCHL5,MYBL2,FOXH1,RARG,SMC3,MKI67,SMC1A,MCM2,TPR,MCM6,POLE,MCM4,BAZ1A,EID3,MSH6,SMC4,RIF1,DHX9,EZH2,NUP160,BRCA2,BCL6,NUP133,NEK2,RTEL1,CENPF,CHAF1A,MCM3,DNA2,ORC1,POLR3G,LOC100766053,HMGN5,RAD51C,RNF212,LOC100771736
34	1	TRUE	0.0177	212	451	20	0.044	0.094	GO:0098687	CC	9	chromosomal region	3	CENPE,XPO1,MCM5,MKI67,SMC1A,MCM2,TPR,MCM6,MCM4,RIF1,NUP160,BRCA2,NUP133,NEK2,RTEL1,CENPF,MCM3,DNA2,ORC1,LOC100766053
35	1	TRUE	0.00538	110	451	15	0.033	0.136	GO:0000793	CC	9	condensed chromosome	2	NCAPG2,CENPE,TOP2A,SMC3,MKI67,SMC1A,EID3,SMC4,RIF1,BRCA2,NUP133,NEK2,CENPF,TOPBP1,RNF212
36	1	TRUE	0.0177	356	451	28	0.062	0.079	GO:0000228	CC	9	nuclear chromosome	2	PPARD,NASP,MMS22L,E2F1,MCM5,TOP2A,UCHL5,FOXH1,RARG,SMC3,MCM2,MCM6,POLE,MCM4,BAZ1A,MSH6,RIF1,DHX9,EZH2,BRCA2,NEK2,CHAF1A,MCM3,DNA2,ORC1,POLR3G,TOPBP1,RNF212
37	1	TRUE	0.038	335	451	25	0.055	0.075	GO:0044454	CC	9	nuclear chromosome part	3	PPARD,NASP,MMS22L,E2F1,MCM5,UCHL5,FOXH1,RARG,SMC3,MCM2,MCM6,POLE,MCM4,BAZ1A,MSH6,RIF1,DHX9,EZH2,BRCA2,CHAF1A,MCM3,DNA2,ORC1,POLR3G,RNF212
38	1	TRUE	0.00142	11	451	6	0.013	0.545	GO:0042555	CC	16	MCM complex	1	MMS22L,MCM5,MCM2,MCM6,MCM4,MCM3
39	1	TRUE	0.0269	2538	451	120	0.266	0.047	GO:0044421	CC	6	extracellular region part	1	LOC100768693,NTN4,METTL7A,SPP1,SERPINF1,KAZALD1,COL6A1,C1QL4,SEPT11,AGA,CXCL10,FUT11,RHOQ,COL18A1,HSPA5,ATP6AP1,AEBP1,LCP1,CD59,ANXA5,SEC11A,ANXA11,TIMP1,PLAU,FN1,FLOT2,PAMR1,CLU,GRN,CMBL,SCPEP1,MMP12,SLC35F6,PDIA3,ARSA,ABHD6,AREG,TMEM63A,AGT,DCN,ANP32B,COL5A2,EREG,SIL1,FAM20C,NAGA,HPCAL1,UXS1,ARSG,MRGPRF,IL23A,SLPI,PLTP,TIMP2,SPARC,TNN,PLAA,ATP6V1C2,LAMP2,LIPA,HID1,DPT,MMP2,NDRG2,NAGLU,NPC2,PDIA…
40	1	TRUE	0.000788	286	451	29	0.064	0.101	GO:0031012	CC	6	extracellular matrix	2	NTN4,SERPINF1,KAZALD1,COL6A1,COL18A1,HSPA5,AEBP1,TIMP1,FN1,CLU,MMP12,DCN,COL5A2,SLPI,TIMP2,SPARC,TNN,DPT,MMP2,ECM1,COL6A2,SERPINE1,MMP19,BGN,TNC,TGM2,COL7A1,LGALS3,TINAGL1
41	1	TRUE	0.0177	2398	451	117	0.259	0.049	GO:0005615	CC	6	extracellular space	2	LOC100768693,METTL7A,SPP1,SERPINF1,COL6A1,C1QL4,SEPT11,AGA,CXCL10,FUT11,RHOQ,COL18A1,HSPA5,ATP6AP1,AEBP1,LCP1,CD59,ANXA5,SEC11A,ANXA11,TIMP1,PLAU,FN1,FLOT2,PAMR1,CLU,GRN,CMBL,SCPEP1,MMP12,SLC35F6,PDIA3,ARSA,ABHD6,AREG,TMEM63A,AGT,DCN,ANP32B,COL5A2,EREG,SIL1,FAM20C,NAGA,HPCAL1,UXS1,ARSG,MRGPRF,IL23A,SLPI,PLTP,TIMP2,SPARC,PLAA,ATP6V1C2,LAMP2,LIPA,HID1,DPT,MMP2,NDRG2,NAGLU,NPC2,PDIA4,ECM1,CDK5RAP2,C…
42	1	TRUE	0.0323	17	451	5	0.011	0.294	GO:0097431	CC	11	mitotic spindle pole	1	KIF20B,SMC3,SMC1A,CDK5RAP2,ASPM
43	1	TRUE	0.00682	1306	451	75	0.166	0.057	GO:0016787	MF	2	hydrolase activity	1	LOC100768693,PRSS12,ISG20,USP44,AEN,LOC100756951,CENPE,GNAT2,N4BP2,POLQ,TMEM86B,KIF20B,ABHD12,AGA,RHOQ,MCM5,TOP2A,HSPA5,UCHL5,ATP6AP1,MAN2A2,AEBP1,SEC11A,CMBL,SCPEP1,MAN2B1,MCM2,MMP12,MCM6,ARSA,ABHD6,OTUD4,MCM4,RAB20,EXOG,NAGA,PNPLA2,ARSG,LPIN3,MSH6,ATP6V1C2,LIPA,PRSS36,EEF1A2,LPIN1,MMP2,DHX9,RNASET2,PLD3,DIS3,ASTL,MMP19,LGMN,RTEL1,RAB27B,ATP6V1G2,NEU1,LOC100756791,MCM3,DNA2,ACAD10,GALNS,ADAM8,RA…
44	1	TRUE	0.0269	381	451	28	0.062	0.073	GO:0016817	MF	2	hydrolase activity, acting on acid anhydrides	2	CENPE,GNAT2,POLQ,KIF20B,RHOQ,MCM5,TOP2A,HSPA5,ATP6AP1,MCM2,MCM6,MCM4,RAB20,MSH6,ATP6V1C2,EEF1A2,DHX9,RTEL1,RAB27B,ATP6V1G2,MCM3,DNA2,RAD54L,GEM,RAD51C,KIF14,RAB11A,RAP2B
45	1	TRUE	0.0269	381	451	28	0.062	0.073	GO:0016818	MF	2	hydrolase activity, acting on acid anhydrides, in phosphorus-containing anhydrides	3	CENPE,GNAT2,POLQ,KIF20B,RHOQ,MCM5,TOP2A,HSPA5,ATP6AP1,MCM2,MCM6,MCM4,RAB20,MSH6,ATP6V1C2,EEF1A2,DHX9,RTEL1,RAB27B,ATP6V1G2,MCM3,DNA2,RAD54L,GEM,RAD51C,KIF14,RAB11A,RAP2B
46	1	TRUE	0.0269	381	451	28	0.062	0.073	GO:0016462	MF	2	pyrophosphatase activity	4	CENPE,GNAT2,POLQ,KIF20B,RHOQ,MCM5,TOP2A,HSPA5,ATP6AP1,MCM2,MCM6,MCM4,RAB20,MSH6,ATP6V1C2,EEF1A2,DHX9,RTEL1,RAB27B,ATP6V1G2,MCM3,DNA2,RAD54L,GEM,RAD51C,KIF14,RAB11A,RAP2B
47	1	TRUE	0.0177	357	451	28	0.062	0.078	GO:0017111	MF	2	nucleoside-triphosphatase activity	5	CENPE,GNAT2,POLQ,KIF20B,RHOQ,MCM5,TOP2A,HSPA5,ATP6AP1,MCM2,MCM6,MCM4,RAB20,MSH6,ATP6V1C2,EEF1A2,DHX9,RTEL1,RAB27B,ATP6V1G2,MCM3,DNA2,RAD54L,GEM,RAD51C,KIF14,RAB11A,RAP2B
48	1	TRUE	0.0261	33	451	7	0.016	0.212	GO:0050840	MF	13	extracellular matrix binding	1	NTN4,DCN,SPARC,ECM1,BGN,LGALS3,TINAGL1
49	1	TRUE	0.0468	11	451	4	0.009	0.364	GO:0015037	MF	5	peptide disulfide oxidoreductase activity	1	PDIA3,PDIA4,PDIA6,TXNDC12
50	1	TRUE	0.038	50	451	8	0.018	0.16	GO:0008094	MF	8	DNA-dependent ATPase activity	1	POLQ,TOP2A,MCM6,MCM4,DHX9,RTEL1,DNA2,RAD51C
51	1	TRUE	0.0269	114	451	13	0.029	0.114	GO:0140097	MF	3	catalytic activity, acting on DNA	1	ISG20,POLQ,MCM5,TOP2A,MCM2,MCM6,POLE,MCM4,DHX9,RTEL1,DNA2,RAD54L,RAD51C
52	1	TRUE	0.0232	32	451	7	0.016	0.219	GO:0003678	MF	3	DNA helicase activity	2	MCM5,MCM2,MCM6,MCM4,DHX9,RTEL1,DNA2
