# Supplementary material for: Defining lncRNAs Correlated with CHO Cell Growth and IgG Productivity by RNA-Seq
Source: iScience. 2019 Dec 18;23(1):100785. doi: 10.1016/j.isci.2019.100785 (PMC6971398; doi:10.1016/j.isci.2019.100785)
Supplement: Data S1. The Complete RNA-Seq Dataset Provided as a Reference for the Community to Investigate RNAseq Data from CHO Cells (See Also GEO Accession Number GSE140671), Related to Figure 2 [file mmc2.zip › GO_D4_3068vs3936_0.1adj.csv]

	query.number	significant	p.value	term.size	query.size	overlap.size	precision	recall	term.id	domain	subgraph.number	term.name	relative.depth	intersection
1	1	TRUE	0.0309	19	83	3	0.036	0.158	GO:0002701	BP	8	negative regulation of production of molecular mediator of immune response	1	IL33,IL13RA2,IL10
2	1	TRUE	0.0125	877	83	17	0.205	0.019	GO:0051674	BP	1	localization of cell	1	COL3A1,ARHGEF16,ADD2,NOTCH1,SEMA6D,FN1,MMP12,IL33,MMP10,CTGF,ASAP3,MEGF10,FAP,CXCL12,CXCL3,CLIC4,SLC22A16
3	1	TRUE	0.0253	994	83	17	0.205	0.017	GO:0040011	BP	1	locomotion	1	COL3A1,ARHGEF16,ADD2,NOTCH1,SEMA6D,FN1,MMP12,IL33,MMP10,CTGF,ASAP3,MEGF10,FAP,CXCL12,CXCL3,CLIC4,SLC22A16
4	1	TRUE	0.0234	1075	83	18	0.217	0.017	GO:0006928	BP	1	movement of cell or subcellular component	1	COL3A1,ARHGEF16,ADD2,NOTCH1,SEMA6D,FN1,MMP12,IL33,MMP10,CTGF,ASAP3,MEGF10,FAP,TMEM108,CXCL12,CXCL3,CLIC4,SLC22A16
5	1	TRUE	0.0125	877	83	17	0.205	0.019	GO:0048870	BP	1	cell motility	2	COL3A1,ARHGEF16,ADD2,NOTCH1,SEMA6D,FN1,MMP12,IL33,MMP10,CTGF,ASAP3,MEGF10,FAP,CXCL12,CXCL3,CLIC4,SLC22A16
6	1	TRUE	0.0125	802	83	16	0.193	0.02	GO:0016477	BP	1	cell migration	3	COL3A1,ARHGEF16,ADD2,NOTCH1,SEMA6D,FN1,MMP12,IL33,MMP10,CTGF,ASAP3,MEGF10,FAP,CXCL12,CXCL3,CLIC4
7	1	TRUE	0.0441	150	83	6	0.072	0.04	GO:0030336	BP	1	negative regulation of cell migration	1	COL3A1,NOTCH1,SEMA6D,IL33,CXCL12,CLIC4
8	1	TRUE	0.0287	18	83	3	0.036	0.167	GO:0032634	BP	2	interleukin-5 production	1	IL1RL1,IL33,IL1RAP
9	1	TRUE	0.0253	17	83	3	0.036	0.176	GO:0032674	BP	2	regulation of interleukin-5 production	1	IL1RL1,IL33,IL1RAP
10	1	TRUE	0.0125	11	83	3	0.036	0.273	GO:0032754	BP	2	positive regulation of interleukin-5 production	2	IL1RL1,IL33,IL1RAP
11	1	TRUE	0.00922	273	83	10	0.12	0.037	GO:0002683	BP	5	negative regulation of immune system process	1	COL3A1,NOTCH1,IL1RL1,MMP12,IL33,MEIS1,IL13RA2,SAMSN1,IL10,CXCL12
12	1	TRUE	0.00367	86	83	7	0.084	0.081	GO:0050777	BP	5	negative regulation of immune response	1	COL3A1,IL1RL1,MMP12,IL33,IL13RA2,SAMSN1,IL10
13	1	TRUE	0.019	585	83	13	0.157	0.022	GO:0046903	BP	4	secretion	1	NOTCH1,IL1RL1,DGKI,FN1,MMP12,IL33,PINK1,IL13RA2,IL1RAP,LOC100750884,IL10,C1QTNF1,SLC22A16
14	1	TRUE	0.0188	499	83	12	0.145	0.024	GO:0032940	BP	4	secretion by cell	2	NOTCH1,IL1RL1,DGKI,FN1,MMP12,IL33,PINK1,IL13RA2,IL1RAP,LOC100750884,IL10,C1QTNF1
15	1	TRUE	0.0372	411	83	10	0.12	0.024	GO:0051046	BP	4	regulation of secretion	1	NOTCH1,IL1RL1,FN1,MMP12,IL33,PINK1,IL13RA2,IL1RAP,IL10,C1QTNF1
16	1	TRUE	0.0234	373	83	10	0.12	0.027	GO:1903530	BP	4	regulation of secretion by cell	2	NOTCH1,IL1RL1,FN1,MMP12,IL33,PINK1,IL13RA2,IL1RAP,IL10,C1QTNF1
17	1	TRUE	0.042	205	83	7	0.084	0.034	GO:1903532	BP	4	positive regulation of secretion by cell	3	IL1RL1,MMP12,IL33,PINK1,IL1RAP,IL10,C1QTNF1
18	1	TRUE	0.0125	138	83	7	0.084	0.051	GO:0050663	BP	3	cytokine secretion	1	NOTCH1,IL1RL1,FN1,MMP12,IL33,IL1RAP,IL10
19	1	TRUE	0.0441	5	83	2	0.024	0.4	GO:0072602	BP	3	interleukin-4 secretion	2	NOTCH1,IL1RAP
20	1	TRUE	0.0234	121	83	6	0.072	0.05	GO:0050707	BP	3	regulation of cytokine secretion	1	IL1RL1,FN1,MMP12,IL33,IL1RAP,IL10
21	1	TRUE	0.0309	86	83	5	0.06	0.058	GO:0050715	BP	3	positive regulation of cytokine secretion	1	IL1RL1,MMP12,IL33,IL1RAP,IL10
22	1	TRUE	0.0441	5	83	2	0.024	0.4	GO:0002826	BP	6	negative regulation of T-helper 1 type immune response	1	IL1RL1,IL33
23	1	TRUE	0.0104	286	83	10	0.12	0.035	GO:0031012	CC	10	extracellular matrix	1	COL3A1,POSTN,IL1RL1,FN1,FGFR2,LAMA3,MMP12,CTGF,HPSE2,TNC
24	1	TRUE	0.00655	147	83	8	0.096	0.054	GO:0005578	CC	10	proteinaceous extracellular matrix	2	COL3A1,POSTN,IL1RL1,FN1,LAMA3,CTGF,HPSE2,TNC
25	1	TRUE	0.0125	2	83	2	0.024	1	GO:0002114	MF	9	interleukin-33 receptor activity	1	IL1RL1,IL1RAP
26	1	TRUE	0.0188	837	83	16	0.193	0.019	GO:0005102	MF	7	receptor binding	1	COL3A1,ARHGEF16,NPPB,NOTCH1,SEMA6D,FN1,IL33,CTGF,MEGF10,FAP,C3,LOC100750884,IL10,CXCL12,CXCL3,LOC100756639
27	1	TRUE	0.0234	16	83	3	0.036	0.188	GO:0005112	MF	7	Notch binding	2	NOTCH1,MEGF10,LOC100756639
