# Supplementary material for: Defining lncRNAs Correlated with CHO Cell Growth and IgG Productivity by RNA-Seq
Source: iScience. 2019 Dec 18;23(1):100785. doi: 10.1016/j.isci.2019.100785 (PMC6971398; doi:10.1016/j.isci.2019.100785)
Supplement: Data S1. The Complete RNA-Seq Dataset Provided as a Reference for the Community to Investigate RNAseq Data from CHO Cells (See Also GEO Accession Number GSE140671), Related to Figure 2 [file mmc2.zip › GO_4384_D7vsD4_0.1adj.csv]

	query.number	significant	p.value	term.size	query.size	overlap.size	precision	recall	term.id	domain	subgraph.number	term.name	relative.depth	intersection
1	1	TRUE	0.0176	545	107	14	0.131	0.026	GO:0044092	BP	2	negative regulation of molecular function	1	TRIB3,DUSP14,PLXNB3,ANXA1,NCKAP1L,PTPRF,SLPI,ANGPTL4,ECM1,RCC2,DDIT3,IL10,MET,BCL2L12
2	1	TRUE	0.0352	19	107	3	0.028	0.158	GO:0018149	BP	6	peptide cross-linking	1	ANXA1,DCN,TGM2
3	1	TRUE	0.018	994	107	20	0.187	0.02	GO:0040011	BP	1	locomotion	1	SEMA6D,ANGPT4,PLXNB3,PLAT,CCR7,ANXA1,LRRC15,WNT5B,DCN,NCKAP1L,PTPRF,MMP10,PECAM1,ASAP3,ECM1,RCC2,ACKR3,LOC100763833,MET,LOXL2
4	1	TRUE	0.0137	877	107	19	0.178	0.022	GO:0051674	BP	1	localization of cell	1	SEMA6D,ANGPT4,PLXNB3,PLAT,CCR7,ANXA1,LRRC15,WNT5B,DCN,NCKAP1L,PTPRF,MMP10,PECAM1,ASAP3,ECM1,RCC2,LOC100763833,MET,LOXL2
5	1	TRUE	0.00981	4694	107	59	0.551	0.013	GO:0050896	BP	1	response to stimulus	1	TRIB3,ADH7,ISG20,SPP1,NPPB,IL31RA,LAT,DUSP14,CCDC88C,ANGPT4,AKT3,ASIP,PLXNB3,PLAT,CCR7,ANXA1,WNT5B,ARL11,DCN,NGF,TTPA,NCKAP1L,PTPRF,LPL,NFATC1,PECAM1,RGS16,PLEK,SLPI,CSF2,ECM1,COL4A1,PRKCH,TNNI1,GPD1,DKK3,MYZAP,TNC,RAB7B,SESN2,DDIT4,RCC2,CUX2,TMEM108,DDIT3,IL10,STK38L,CTNNAL1,BEND6,ACKR3,LOC100763833,MET,BCL2L12,MGARP,LOXL2,TINAGL1,S100A4,GPR68,GJB4
6	1	TRUE	0.00981	3283	107	46	0.43	0.014	GO:0023052	BP	1	signaling	1	NPPB,IL31RA,LAT,DUSP14,CCDC88C,ANGPT4,AKT3,ASIP,PLXNB3,PLAT,CCR7,ANXA1,WNT5B,ARL11,DCN,NGF,NCKAP1L,LPL,NFATC1,PECAM1,RGS16,PLEK,CSF2,ECM1,COL4A1,PRKCH,DKK3,MYZAP,TNC,RAB7B,SESN2,DDIT4,RCC2,CUX2,TMEM108,DDIT3,IL10,STK38L,CTNNAL1,BEND6,ACKR3,LOC100763833,MET,BCL2L12,S100A4,GPR68
7	1	TRUE	0.0101	1075	107	22	0.206	0.02	GO:0006928	BP	1	movement of cell or subcellular component	1	SEMA6D,ANGPT4,PLXNB3,PLAT,CCR7,ANXA1,LRRC15,WNT5B,DCN,NCKAP1L,PTPRF,MMP10,PECAM1,ASAP3,ECM1,RCC2,IFT81,TMEM108,LOC100763833,MET,MGARP,LOXL2
8	1	TRUE	0.0137	877	107	19	0.178	0.022	GO:0048870	BP	1	cell motility	2	SEMA6D,ANGPT4,PLXNB3,PLAT,CCR7,ANXA1,LRRC15,WNT5B,DCN,NCKAP1L,PTPRF,MMP10,PECAM1,ASAP3,ECM1,RCC2,LOC100763833,MET,LOXL2
9	1	TRUE	0.00716	802	107	19	0.178	0.024	GO:0016477	BP	1	cell migration	3	SEMA6D,ANGPT4,PLXNB3,PLAT,CCR7,ANXA1,LRRC15,WNT5B,DCN,NCKAP1L,PTPRF,MMP10,PECAM1,ASAP3,ECM1,RCC2,LOC100763833,MET,LOXL2
10	1	TRUE	0.019	3451	107	46	0.43	0.013	GO:0032502	BP	1	developmental process	1	TRIB3,IL31RA,SEMA6D,ANGPT4,AKT3,PLXNB3,THBS2,CCR7,ANXA1,WNT5B,OSBP2,DCN,NGF,TTPA,NCKAP1L,PTPRF,LPL,PECAM1,PLEK,CSF2,GJB5,CSGALNACT1,ANGPTL4,ECM1,COL4A1,PRKCH,TNNI1,DKK3,TNC,MNS1,RAB7B,TGM2,RCC2,CUX2,TMEM108,DDIT3,IL10,BEND6,ACKR3,LOC100763833,ATF5,MET,BCL2L12,GAMT,LOXL2,GPR68
11	1	TRUE	0.0324	3244	107	43	0.402	0.013	GO:0048856	BP	1	anatomical structure development	2	IL31RA,SEMA6D,ANGPT4,AKT3,PLXNB3,THBS2,CCR7,ANXA1,WNT5B,OSBP2,DCN,NGF,TTPA,NCKAP1L,PTPRF,PECAM1,PLEK,CSF2,GJB5,CSGALNACT1,ANGPTL4,ECM1,COL4A1,PRKCH,TNNI1,DKK3,TNC,MNS1,RAB7B,TGM2,RCC2,CUX2,TMEM108,DDIT3,IL10,BEND6,ACKR3,LOC100763833,ATF5,MET,GAMT,LOXL2,GPR68
12	1	TRUE	0.0176	2908	107	41	0.383	0.014	GO:0007275	BP	1	multicellular organism development	3	IL31RA,SEMA6D,ANGPT4,AKT3,PLXNB3,THBS2,CCR7,ANXA1,WNT5B,DCN,NGF,TTPA,NCKAP1L,PTPRF,PECAM1,PLEK,CSF2,GJB5,CSGALNACT1,ANGPTL4,ECM1,COL4A1,PRKCH,TNNI1,DKK3,TNC,MNS1,RAB7B,TGM2,CUX2,TMEM108,DDIT3,IL10,BEND6,ACKR3,LOC100763833,ATF5,MET,GAMT,LOXL2,GPR68
13	1	TRUE	0.0176	2702	107	39	0.364	0.014	GO:0048731	BP	1	system development	4	IL31RA,SEMA6D,ANGPT4,AKT3,PLXNB3,THBS2,CCR7,ANXA1,WNT5B,DCN,NGF,TTPA,NCKAP1L,PTPRF,PECAM1,PLEK,CSF2,GJB5,CSGALNACT1,ANGPTL4,ECM1,COL4A1,PRKCH,TNNI1,TNC,RAB7B,TGM2,CUX2,TMEM108,DDIT3,IL10,BEND6,ACKR3,LOC100763833,ATF5,MET,GAMT,LOXL2,GPR68
14	1	TRUE	0.0413	414	107	11	0.103	0.027	GO:0072358	BP	1	cardiovascular system development	5	ANGPT4,THBS2,DCN,PECAM1,ANGPTL4,ECM1,COL4A1,DDIT3,ACKR3,LOC100763833,LOXL2
15	1	TRUE	0.0367	406	107	11	0.103	0.027	GO:0001944	BP	1	vasculature development	5	ANGPT4,THBS2,DCN,PECAM1,ANGPTL4,ECM1,COL4A1,DDIT3,ACKR3,LOC100763833,LOXL2
16	1	TRUE	0.03	387	107	11	0.103	0.028	GO:0001568	BP	1	blood vessel development	3	ANGPT4,THBS2,DCN,PECAM1,ANGPTL4,ECM1,COL4A1,DDIT3,ACKR3,LOC100763833,LOXL2
17	1	TRUE	0.0142	6734	107	75	0.701	0.011	GO:0065007	BP	1	biological regulation	1	TRIB3,ADH7,ISG20,SPP1,NPPB,IL31RA,LAT,DUSP14,CCDC88C,SEMA6D,ANGPT4,AKT3,ASIP,HR,PLXNB3,PLAT,THBS2,AEBP1,CCR7,ANXA1,LRRC15,WNT5B,CDA,ARL11,DCN,NGF,PROM2,TRIM54,TTPA,NCKAP1L,PTPRF,LPL,MMP10,NFATC1,PECAM1,RGS16,PLEK,SLPI,CSF2,PLB1,DPT,ASAP3,ANGPTL4,ECM1,COL4A1,PRKCH,TNNI1,GPD1,DKK3,MYZAP,TNC,MNS1,RAB7B,TGM2,SESN2,DDIT4,RCC2,CUX2,TMEM108,DDIT3,IL10,STK38L,CTNNAL1,BEND6,ACKR3,LOC100763833,ATF5,MET,BCL…
18	1	TRUE	0.00637	6358	107	74	0.692	0.012	GO:0050789	BP	1	regulation of biological process	2	TRIB3,ISG20,SPP1,NPPB,IL31RA,LAT,DUSP14,CCDC88C,SEMA6D,ANGPT4,AKT3,ASIP,HR,PLXNB3,PLAT,THBS2,AEBP1,CCR7,ANXA1,LRRC15,WNT5B,CDA,ARL11,DCN,NGF,PROM2,TRIM54,TTPA,NCKAP1L,PTPRF,LPL,MMP10,NFATC1,PECAM1,RGS16,PLEK,SLPI,CSF2,PLB1,DPT,ASAP3,ANGPTL4,ECM1,COL4A1,PRKCH,TNNI1,GPD1,DKK3,MYZAP,TNC,MNS1,RAB7B,TGM2,SESN2,DDIT4,RCC2,CUX2,TMEM108,DDIT3,IL10,STK38L,CTNNAL1,BEND6,ACKR3,LOC100763833,ATF5,MET,BCL2L12,…
19	1	TRUE	0.0137	3471	107	47	0.439	0.014	GO:0048518	BP	1	positive regulation of biological process	3	TRIB3,SPP1,IL31RA,LAT,SEMA6D,ANGPT4,AKT3,ASIP,PLXNB3,CCR7,ANXA1,LRRC15,WNT5B,DCN,NGF,PROM2,NCKAP1L,LPL,NFATC1,PECAM1,PLEK,CSF2,PLB1,ECM1,PRKCH,GPD1,TNC,MNS1,RAB7B,TGM2,SESN2,RCC2,CUX2,TMEM108,DDIT3,IL10,BEND6,ACKR3,LOC100763833,ATF5,MET,BCL2L12,MGARP,LOXL2,S100A4,STAR,GPR68
20	1	TRUE	0.0341	1500	107	25	0.234	0.017	GO:0050793	BP	1	regulation of developmental process	3	TRIB3,ANGPT4,PLXNB3,THBS2,ANXA1,WNT5B,DCN,TTPA,NCKAP1L,PTPRF,LPL,CSF2,ECM1,PRKCH,RAB7B,RCC2,CUX2,DDIT3,IL10,BEND6,LOC100763833,BCL2L12,GAMT,LOXL2,GPR68
21	1	TRUE	0.00796	540	107	15	0.14	0.028	GO:0040012	BP	1	regulation of locomotion	3	SEMA6D,ANGPT4,PLXNB3,CCR7,ANXA1,LRRC15,WNT5B,DCN,NCKAP1L,MMP10,PECAM1,ECM1,RCC2,LOC100763833,MET
22	1	TRUE	0.019	5951	107	68	0.636	0.011	GO:0050794	BP	1	regulation of cellular process	3	TRIB3,SPP1,NPPB,IL31RA,LAT,DUSP14,CCDC88C,SEMA6D,ANGPT4,AKT3,ASIP,HR,PLXNB3,PLAT,AEBP1,CCR7,ANXA1,LRRC15,WNT5B,CDA,ARL11,DCN,NGF,PROM2,TRIM54,TTPA,NCKAP1L,PTPRF,LPL,MMP10,NFATC1,PECAM1,RGS16,PLEK,CSF2,DPT,ASAP3,ANGPTL4,ECM1,COL4A1,PRKCH,GPD1,DKK3,MYZAP,TNC,MNS1,RAB7B,TGM2,SESN2,DDIT4,RCC2,CUX2,TMEM108,DDIT3,IL10,STK38L,CTNNAL1,BEND6,ACKR3,LOC100763833,ATF5,MET,BCL2L12,MGARP,LOXL2,S100A4,STAR,GPR68
23	1	TRUE	0.00787	536	107	15	0.14	0.028	GO:0051270	BP	1	regulation of cellular component movement	4	SEMA6D,ANGPT4,PLXNB3,CCR7,ANXA1,LRRC15,WNT5B,DCN,NCKAP1L,MMP10,PECAM1,ECM1,RCC2,LOC100763833,MET
24	1	TRUE	0.00493	494	107	15	0.14	0.03	GO:2000145	BP	1	regulation of cell motility	5	SEMA6D,ANGPT4,PLXNB3,CCR7,ANXA1,LRRC15,WNT5B,DCN,NCKAP1L,MMP10,PECAM1,ECM1,RCC2,LOC100763833,MET
25	1	TRUE	0.00363	470	107	15	0.14	0.032	GO:0030334	BP	1	regulation of cell migration	6	SEMA6D,ANGPT4,PLXNB3,CCR7,ANXA1,LRRC15,WNT5B,DCN,NCKAP1L,MMP10,PECAM1,ECM1,RCC2,LOC100763833,MET
26	1	TRUE	0.00493	3321	107	48	0.449	0.014	GO:0007154	BP	1	cell communication	1	NPPB,IL31RA,LAT,DUSP14,CCDC88C,ANGPT4,AKT3,ASIP,PLXNB3,PLAT,CCR7,ANXA1,WNT5B,ARL11,DCN,NGF,NCKAP1L,LPL,NFATC1,PECAM1,RGS16,PLEK,CSF2,GJB5,ECM1,COL4A1,PRKCH,DKK3,MYZAP,TNC,RAB7B,SESN2,DDIT4,RCC2,CUX2,TMEM108,DDIT3,IL10,STK38L,CTNNAL1,BEND6,ACKR3,LOC100763833,MET,BCL2L12,S100A4,GPR68,GJB4
27	1	TRUE	0.0256	2982	107	41	0.383	0.014	GO:0048519	BP	1	negative regulation of biological process	1	TRIB3,ISG20,DUSP14,SEMA6D,ANGPT4,HR,PLXNB3,PLAT,THBS2,AEBP1,ANXA1,WNT5B,CDA,DCN,PROM2,TRIM54,TTPA,NCKAP1L,PLEK,SLPI,CSF2,DPT,ANGPTL4,ECM1,PRKCH,DKK3,RAB7B,SESN2,DDIT4,RCC2,CUX2,DDIT3,IL10,BEND6,ACKR3,LOC100763833,ATF5,MET,BCL2L12,LOXL2,GPR68
28	1	TRUE	0.0401	931	107	18	0.168	0.019	GO:0048585	BP	1	negative regulation of response to stimulus	2	DUSP14,ANXA1,WNT5B,DCN,PLEK,CSF2,ECM1,DKK3,RAB7B,SESN2,DDIT4,DDIT3,IL10,BEND6,ACKR3,LOC100763833,MET,BCL2L12
29	1	TRUE	0.032	2725	107	38	0.355	0.014	GO:0048523	BP	1	negative regulation of cellular process	2	TRIB3,DUSP14,SEMA6D,ANGPT4,HR,PLXNB3,PLAT,AEBP1,ANXA1,WNT5B,CDA,DCN,PROM2,TRIM54,TTPA,NCKAP1L,PLEK,CSF2,DPT,ANGPTL4,ECM1,PRKCH,DKK3,RAB7B,SESN2,DDIT4,RCC2,CUX2,DDIT3,IL10,BEND6,ACKR3,LOC100763833,ATF5,MET,BCL2L12,LOXL2,GPR68
30	1	TRUE	0.00674	3091	107	45	0.421	0.015	GO:0048522	BP	1	positive regulation of cellular process	1	TRIB3,SPP1,IL31RA,LAT,SEMA6D,ANGPT4,AKT3,ASIP,PLXNB3,CCR7,ANXA1,LRRC15,WNT5B,DCN,PROM2,NCKAP1L,LPL,NFATC1,PECAM1,PLEK,CSF2,ECM1,PRKCH,GPD1,TNC,MNS1,RAB7B,TGM2,SESN2,RCC2,CUX2,TMEM108,DDIT3,IL10,BEND6,ACKR3,LOC100763833,ATF5,MET,BCL2L12,MGARP,LOXL2,S100A4,STAR,GPR68
31	1	TRUE	0.0152	3925	107	51	0.477	0.013	GO:0051716	BP	1	cellular response to stimulus	1	TRIB3,SPP1,NPPB,IL31RA,LAT,DUSP14,CCDC88C,ANGPT4,AKT3,ASIP,PLXNB3,PLAT,CCR7,ANXA1,WNT5B,ARL11,DCN,NGF,NCKAP1L,PTPRF,LPL,NFATC1,PECAM1,RGS16,PLEK,CSF2,ECM1,COL4A1,PRKCH,GPD1,DKK3,MYZAP,TNC,RAB7B,SESN2,DDIT4,RCC2,CUX2,TMEM108,DDIT3,IL10,STK38L,CTNNAL1,BEND6,ACKR3,LOC100763833,MET,BCL2L12,MGARP,S100A4,GPR68
32	1	TRUE	0.00556	3046	107	45	0.421	0.015	GO:0007165	BP	1	signal transduction	2	NPPB,IL31RA,LAT,DUSP14,CCDC88C,ANGPT4,AKT3,ASIP,PLXNB3,PLAT,CCR7,ANXA1,WNT5B,ARL11,DCN,NGF,NCKAP1L,LPL,NFATC1,PECAM1,RGS16,PLEK,CSF2,ECM1,COL4A1,PRKCH,DKK3,MYZAP,RAB7B,SESN2,DDIT4,RCC2,CUX2,TMEM108,DDIT3,IL10,STK38L,CTNNAL1,BEND6,ACKR3,LOC100763833,MET,BCL2L12,S100A4,GPR68
33	1	TRUE	0.0233	1355	107	24	0.224	0.018	GO:0007166	BP	1	cell surface receptor signaling pathway	3	NPPB,LAT,ANGPT4,PLXNB3,PLAT,CCR7,WNT5B,DCN,NGF,NCKAP1L,PLEK,CSF2,ECM1,COL4A1,PRKCH,DKK3,RCC2,CUX2,TMEM108,DDIT3,BEND6,ACKR3,LOC100763833,MET
34	1	TRUE	0.049	1377	107	23	0.215	0.017	GO:0035556	BP	1	intracellular signal transduction	3	IL31RA,LAT,DUSP14,CCDC88C,AKT3,ARL11,DCN,NFATC1,PECAM1,PLEK,CSF2,ECM1,MYZAP,SESN2,DDIT4,DDIT3,STK38L,CTNNAL1,ACKR3,LOC100763833,MET,BCL2L12,S100A4
35	1	TRUE	0.0288	322	107	10	0.093	0.031	GO:0048514	BP	1	blood vessel morphogenesis	1	ANGPT4,THBS2,DCN,PECAM1,ANGPTL4,ECM1,COL4A1,ACKR3,LOC100763833,LOXL2
36	1	TRUE	0.0101	261	107	10	0.093	0.038	GO:0001525	BP	1	angiogenesis	2	ANGPT4,THBS2,DCN,PECAM1,ANGPTL4,ECM1,COL4A1,ACKR3,LOC100763833,LOXL2
37	1	TRUE	0.0352	19	107	3	0.028	0.158	GO:0090077	BP	4	foam cell differentiation	1	LPL,CSF2,PRKCH
38	1	TRUE	0.0352	19	107	3	0.028	0.158	GO:0010742	BP	4	macrophage derived foam cell differentiation	2	LPL,CSF2,PRKCH
39	1	TRUE	0.0256	16	107	3	0.028	0.188	GO:0010743	BP	4	regulation of macrophage derived foam cell differentiation	1	LPL,CSF2,PRKCH
40	1	TRUE	0.0102	10	107	3	0.028	0.3	GO:0010744	BP	4	positive regulation of macrophage derived foam cell differentiation	2	LPL,CSF2,PRKCH
41	1	TRUE	0.0367	280	107	9	0.084	0.032	GO:0006897	BP	7	endocytosis	1	ANXA1,PROM2,NCKAP1L,CUBN,TGM2,TMEM108,ACKR3,LOC100763833,TINAGL1
42	1	TRUE	2.87e-05	2659	107	47	0.439	0.018	GO:0005576	CC	5	extracellular region	1	SPP1,ANGPT4,ASIP,PLAT,THBS2,AEBP1,OLFML2B,SLC37A2,PAMR1,ANXA1,LRRC15,WNT5B,SH3BGRL2,SPP2,CLIC6,DCN,PROM2,NCKAP1L,MTUS1,PTPRF,LPL,ENPP6,OLR1,SLPI,CSF2,CDSN,DPT,ANGPTL4,ECM1,COL4A1,PRKCH,MMP19,GPD1,DKK3,TNC,CUBN,TGM2,CPXM1,CUX2,IL10,TFPI2,LOC100763833,GAMT,WISP2,LOXL2,TINAGL1,S100A4
43	1	TRUE	2.69e-05	2538	107	46	0.43	0.018	GO:0044421	CC	5	extracellular region part	2	SPP1,ANGPT4,PLAT,THBS2,AEBP1,OLFML2B,SLC37A2,PAMR1,ANXA1,LRRC15,WNT5B,SH3BGRL2,SPP2,CLIC6,DCN,PROM2,NCKAP1L,MTUS1,PTPRF,LPL,ENPP6,OLR1,SLPI,CSF2,CDSN,DPT,ANGPTL4,ECM1,COL4A1,PRKCH,MMP19,GPD1,DKK3,TNC,CUBN,TGM2,CPXM1,CUX2,IL10,TFPI2,LOC100763833,GAMT,WISP2,LOXL2,TINAGL1,S100A4
44	1	TRUE	2.14e-05	2398	107	45	0.421	0.019	GO:0005615	CC	5	extracellular space	3	SPP1,ANGPT4,PLAT,THBS2,AEBP1,OLFML2B,SLC37A2,PAMR1,ANXA1,LRRC15,WNT5B,SH3BGRL2,SPP2,CLIC6,DCN,PROM2,NCKAP1L,MTUS1,PTPRF,LPL,ENPP6,OLR1,SLPI,CSF2,CDSN,DPT,ANGPTL4,ECM1,COL4A1,PRKCH,MMP19,GPD1,DKK3,TNC,CUBN,TGM2,CPXM1,CUX2,IL10,LOC100763833,GAMT,WISP2,LOXL2,TINAGL1,S100A4
45	1	TRUE	2.14e-05	286	107	15	0.14	0.052	GO:0031012	CC	5	extracellular matrix	3	THBS2,AEBP1,OLFML2B,WNT5B,DCN,SLPI,DPT,ECM1,COL4A1,MMP19,TNC,TGM2,TFPI2,LOXL2,TINAGL1
46	1	TRUE	0.00363	33	107	5	0.047	0.152	GO:0050840	MF	3	extracellular matrix binding	1	OLFML2B,LRRC15,DCN,ECM1,TINAGL1
47	1	TRUE	0.0256	16	107	3	0.028	0.188	GO:0043236	MF	3	laminin binding	2	LRRC15,ECM1,TINAGL1
