# Supplementary material for: Defining lncRNAs Correlated with CHO Cell Growth and IgG Productivity by RNA-Seq
Source: iScience. 2019 Dec 18;23(1):100785. doi: 10.1016/j.isci.2019.100785 (PMC6971398; doi:10.1016/j.isci.2019.100785)
Supplement: Data S1. The Complete RNA-Seq Dataset Provided as a Reference for the Community to Investigate RNAseq Data from CHO Cells (See Also GEO Accession Number GSE140671), Related to Figure 2 [file mmc2.zip › GO_D4_4384vs3068_0.1adj.csv]

	query.number	significant	p.value	term.size	query.size	overlap.size	precision	recall	term.id	domain	subgraph.number	term.name	relative.depth	intersection
1	1	TRUE	0.00111	286	383	26	0.068	0.091	GO:0031012	CC	2	extracellular matrix	1	THBS1,LAMA1,SERPINF1,NDP,COL18A1,AEBP1,SPON1,WNT5B,LAMA3,MMP12,COL15A1,COL12A1,TIMP2,MMP2,WNT4,ECM1,ADAMTSL4,HSPG2,MMP19,LAMA5,TNC,USH2A,LGALS3,AGRN,VWF,RARRES2
2	1	TRUE	0.0332	6457	383	230	0.601	0.036	GO:0005488	MF	1	binding	1	TENM4,LOC100762270,BPIFA3,ARHGEF16,FMN2,RGS7,THBS1,SHANK2,SYNPO2,RAB32,DAPP1,LAMA1,STRAP,TMEM201,PER3,CAPRIN2,MTOR,ADD2,PTGES,MYOM2,IGF1R,PTX3,NDP,SNX9,ATCAY,HDAC2,SRM,GNA15,EAF2,DBT,LOC100750593,SEMA6D,SYNE2,SMAD3,ANGPT4,ATP13A2,LRP1,SLC9A1,MKRN2,KATNA1,RAF1,PDE10A,CAMK2B,NRCAM,LOC100750644,ABCA1,CROCC,MTRF1L,AEBP1,CLCN1,LOC100769255,PCDH17,STX11,CA5B,MYO1A,IDH3G,CAND2,CEP57L1,DGKI,GTF3C6,YBX3,T…
3	1	TRUE	0.0109	4062	383	161	0.42	0.04	GO:0005515	MF	1	protein binding	2	TENM4,ARHGEF16,FMN2,RGS7,THBS1,SHANK2,SYNPO2,RAB32,LAMA1,STRAP,TMEM201,PER3,CAPRIN2,MTOR,ADD2,MYOM2,IGF1R,PTX3,NDP,SNX9,ATCAY,HDAC2,SRM,GNA15,DBT,SEMA6D,SYNE2,SMAD3,ANGPT4,LRP1,SLC9A1,KATNA1,RAF1,CAMK2B,NRCAM,LOC100750644,ABCA1,CROCC,CLCN1,STX11,MYO1A,CAND2,CEP57L1,DGKI,TMCC1,CPQ,KDM1A,GPNMB,FMN1,WNT5B,SKA2,ABCG1,PIRT,MMP12,NFE2,IL33,ACTC1,CDA,GNAT1,DDC,CLSTN1,PINK1,TCP1,PTHLH,LOC100773349,ANTXR1…
4	1	TRUE	0.00111	442	383	34	0.089	0.077	GO:0008092	MF	1	cytoskeletal protein binding	3	FMN2,SYNPO2,TMEM201,ADD2,ATCAY,SYNE2,KATNA1,NRCAM,CROCC,MYO1A,FMN1,SKA2,ACTC1,CLSTN1,ANTXR1,IQGAP3,PLEKHM2,FLNC,BICD1,LOC100770947,HSPB7,EZR,STMN1,PPARG,PTPRT,MAP1S,SYNE3,FBLIM1,RCC2,USH2A,MEFV,LOC103159380,RCAN3,ARPC4
5	1	TRUE	0.015	515	383	34	0.089	0.066	GO:0044877	MF	1	macromolecular complex binding	2	THBS1,RAB32,TMEM201,MTOR,ADD2,IGF1R,SNX9,HDAC2,GNA15,SMAD3,LRP1,MYO1A,GPNMB,MMP12,GNAT1,ANTXR1,PTPRF,BICD1,ARID1A,EZR,CDH17,MAP1S,SYNE3,CD36,LAMA5,USH2A,HP1BP3,BRK1,LGALS3,LDLR,C1QTNF1,VWF,TULP3,ARPC4
6	1	TRUE	0.0326	405	383	28	0.073	0.069	GO:0032403	MF	1	protein complex binding	3	THBS1,RAB32,TMEM201,ADD2,IGF1R,SNX9,GNA15,SMAD3,LRP1,MYO1A,GPNMB,MMP12,GNAT1,ANTXR1,PTPRF,BICD1,EZR,CDH17,MAP1S,SYNE3,LAMA5,USH2A,BRK1,LGALS3,C1QTNF1,VWF,TULP3,ARPC4
