# Supplementary material for: Defining lncRNAs Correlated with CHO Cell Growth and IgG Productivity by RNA-Seq
Source: iScience. 2019 Dec 18;23(1):100785. doi: 10.1016/j.isci.2019.100785 (PMC6971398; doi:10.1016/j.isci.2019.100785)
Supplement: Data S1. The Complete RNA-Seq Dataset Provided as a Reference for the Community to Investigate RNAseq Data from CHO Cells (See Also GEO Accession Number GSE140671), Related to Figure 2 [file mmc2.zip › GO_3080_FB4vST_0.1adj_FC2.csv]

	query.number	significant	p.value	term.size	query.size	overlap.size	precision	recall	term.id	domain	subgraph.number	term.name	relative.depth	intersection
1	1	TRUE	0.0097	544	180	22	0.122	0.04	GO:0006259	BP	1	DNA metabolic process	1	PKIB,ANKRD1,MCM5,MCM7,KITLG,GLI1,MCM2,POLE,MCM4,HNRNPD,EREG,GEN1,CHTF18,DTL,NEK2,E2F8,TRIP13,CLCF1,MCM3,RAD54L,POLD3,RNF212
2	1	TRUE	0.0097	150	180	11	0.061	0.073	GO:0006260	BP	1	DNA replication	1	MCM5,MCM7,KITLG,GLI1,MCM2,POLE,MCM4,EREG,CHTF18,E2F8,MCM3
3	1	TRUE	0.0384	15	180	4	0.022	0.267	GO:0006270	BP	1	DNA replication initiation	1	MCM5,MCM2,MCM4,MCM3
4	1	TRUE	0.0384	6	180	3	0.017	0.5	GO:0006268	BP	2	DNA unwinding involved in DNA replication	1	MCM7,MCM2,MCM4
5	1	TRUE	0.000796	11	180	5	0.028	0.455	GO:0042555	CC	3	MCM complex	1	MCM5,MCM7,MCM2,MCM4,MCM3
