# Supplementary material for: Defining lncRNAs Correlated with CHO Cell Growth and IgG Productivity by RNA-Seq
Source: iScience. 2019 Dec 18;23(1):100785. doi: 10.1016/j.isci.2019.100785 (PMC6971398; doi:10.1016/j.isci.2019.100785)
Supplement: Data S1. The Complete RNA-Seq Dataset Provided as a Reference for the Community to Investigate RNAseq Data from CHO Cells (See Also GEO Accession Number GSE140671), Related to Figure 2 [file mmc2.zip › KEGG_3080_FB4vST_0.1adj.csv]

	query.number	significant	p.value	term.size	query.size	overlap.size	precision	recall	term.id	domain	subgraph.number	term.name	relative.depth	intersection
1	1	TRUE	0.00816	122	95	8	0.084	0.066	KEGG:04110	keg	2	Cell cycle	1	MCM2,MCM5,MCM4,CDC25B,ORC1,MCM7,MCM3,ESPL1
2	1	TRUE	2.93e-05	36	95	7	0.074	0.194	KEGG:03030	keg	1	DNA replication	1	MCM2,MCM5,POLE,MCM4,MCM7,POLD3,MCM3
