# Supplementary material for: Defining lncRNAs Correlated with CHO Cell Growth and IgG Productivity by RNA-Seq
Source: iScience. 2019 Dec 18;23(1):100785. doi: 10.1016/j.isci.2019.100785 (PMC6971398; doi:10.1016/j.isci.2019.100785)
Supplement: Data S1. The Complete RNA-Seq Dataset Provided as a Reference for the Community to Investigate RNAseq Data from CHO Cells (See Also GEO Accession Number GSE140671), Related to Figure 2 [file mmc2.zip › KEGG_D7_4384vs3080_0.1adj.csv]

	query.number	significant	p.value	term.size	query.size	overlap.size	precision	recall	term.id	domain	subgraph.number	term.name	relative.depth	intersection
1	1	TRUE	0.0314	100	149	8	0.054	0.08	KEGG:04064	keg	5	NF-kappa B signaling pathway	1	NFKBIA,TRAF1,VCAM1,LTBR,TNFRSF1A,PTGS2,PRKCB,CXCL12
2	1	TRUE	0.0124	201	149	13	0.087	0.065	KEGG:04510	keg	4	Focal adhesion	1	CCND2,RAF1,COL6A1,VWF,CAV1,COL6A2,LAMA3,TNC,SPP1,COL6A3,PRKCB,MYL9,FLNC
3	1	TRUE	0.0314	22	149	4	0.027	0.182	KEGG:00360	keg	2	Phenylalanine metabolism	1	DDC,MAOA,MAOB,GLYAT
4	1	TRUE	0.0124	83	149	8	0.054	0.096	KEGG:04512	keg	3	ECM-receptor interaction	1	COL6A1,VWF,CD36,COL6A2,LAMA3,TNC,SPP1,COL6A3
5	1	TRUE	0.0124	395	149	19	0.128	0.048	KEGG:05200	keg	1	Pathways in cancer	1	PPARG,RAF1,SPI1,BID,RARB,NFKBIA,LAMA3,TRAF1,MECOM,DVL1,WNT5B,MMP2,SMAD3,PTGS2,VHL,PRKCB,CTNNA3,CXCL12,HHIP
