# Supplementary material for: Defining lncRNAs Correlated with CHO Cell Growth and IgG Productivity by RNA-Seq
Source: iScience. 2019 Dec 18;23(1):100785. doi: 10.1016/j.isci.2019.100785 (PMC6971398; doi:10.1016/j.isci.2019.100785)
Supplement: Data S1. The Complete RNA-Seq Dataset Provided as a Reference for the Community to Investigate RNAseq Data from CHO Cells (See Also GEO Accession Number GSE140671), Related to Figure 2 [file mmc2.zip › KEGG_D4_3936vs3080_0.1adj.csv]

	query.number	significant	p.value	term.size	query.size	overlap.size	precision	recall	term.id	domain	subgraph.number	term.name	relative.depth	intersection
1	1	TRUE	0.0401	47	90	4	0.044	0.085	KEGG:05144	keg	5	Malaria	1	CD36,VCAM1,TLR2,HGF
2	1	TRUE	0.025	138	90	7	0.078	0.051	KEGG:04371	keg	8	Apelin signaling pathway	1	CTGF,PIK3R5,PLCB3,SPP1,PLAT,SMAD3,NOTCH3
3	1	TRUE	0.00515	342	90	13	0.144	0.038	KEGG:05165	keg	10	Human papillomavirus infection	1	COL6A1,LAMA2,EGFR,COL6A2,WNT7B,ITGB5,LAMA3,ITGA7,FN1,TNC,SPP1,NOTCH3,COL6A3
4	1	TRUE	4.01e-07	83	90	11	0.122	0.133	KEGG:04512	keg	1	ECM-receptor interaction	1	COL6A1,CD36,LAMA2,COL6A2,ITGB5,LAMA3,ITGA7,FN1,TNC,SPP1,COL6A3
5	1	TRUE	4.05e-05	201	90	13	0.144	0.065	KEGG:04510	keg	6	Focal adhesion	1	COL6A1,LAMA2,EGFR,COL6A2,ITGB5,LAMA3,ITGA7,FN1,TNC,HGF,SPP1,COL6A3,FLNC
6	1	TRUE	0.0274	143	90	7	0.078	0.049	KEGG:05206	keg	4	MicroRNAs in cancer	1	EGFR,ZFPM2,TP63,MMP16,TNC,ST14,NOTCH3
7	1	TRUE	0.00675	106	90	7	0.078	0.066	KEGG:05146	keg	3	Amoebiasis	1	LAMA2,LAMA3,PLCB3,COL3A1,FN1,TLR2,RAB7B
8	1	TRUE	0.000475	90	90	8	0.089	0.089	KEGG:04974	keg	9	Protein digestion and absorption	1	COL6A1,COL18A1,COL6A2,COL5A2,COL3A1,ATP1B1,COL27A1,COL6A3
9	1	TRUE	0.0161	206	90	9	0.1	0.044	KEGG:05205	keg	7	Proteoglycans in cancer	1	DCN,EGFR,WNT7B,ITGB5,FN1,TLR2,HGF,FLNC,HPSE2
10	1	TRUE	0.000475	352	90	15	0.167	0.043	KEGG:04151	keg	2	PI3K-Akt signaling pathway	1	COL6A1,LAMA2,EGFR,COL6A2,PIK3R5,FGF12,ITGB5,LAMA3,ITGA7,FN1,TLR2,TNC,HGF,SPP1,COL6A3
