# Supplementary material for: Defining lncRNAs Correlated with CHO Cell Growth and IgG Productivity by RNA-Seq
Source: iScience. 2019 Dec 18;23(1):100785. doi: 10.1016/j.isci.2019.100785 (PMC6971398; doi:10.1016/j.isci.2019.100785)
Supplement: Data S1. The Complete RNA-Seq Dataset Provided as a Reference for the Community to Investigate RNAseq Data from CHO Cells (See Also GEO Accession Number GSE140671), Related to Figure 2 [file mmc2.zip › KEGG_4384_D7vsD4_0.1adj.csv]

	query.number	significant	p.value	term.size	query.size	overlap.size	precision	recall	term.id	domain	subgraph.number	term.name	relative.depth	intersection
1	1	TRUE	0.00962	83	51	5	0.098	0.06	KEGG:04512	keg	4	ECM-receptor interaction	1	THBS2,TNC,SPP1,COL4A1,COL6A3
2	1	TRUE	0.00182	47	51	5	0.098	0.106	KEGG:05144	keg	5	Malaria	1	MET,IL10,PECAM1,THBS2,VCAM1
3	1	TRUE	0.00547	352	51	10	0.196	0.028	KEGG:04151	keg	1	PI3K-Akt signaling pathway	1	MET,AKT3,DDIT4,THBS2,ANGPT4,NGF,TNC,SPP1,COL4A1,COL6A3
4	1	TRUE	0.0111	201	51	7	0.137	0.035	KEGG:04510	keg	2	Focal adhesion	1	MET,AKT3,THBS2,TNC,SPP1,COL4A1,COL6A3
5	1	TRUE	0.018	106	51	5	0.098	0.047	KEGG:04660	keg	3	T cell receptor signaling pathway	1	IL10,CSF2,AKT3,LAT,NFATC1
