# Supplementary material for: Defining lncRNAs Correlated with CHO Cell Growth and IgG Productivity by RNA-Seq
Source: iScience. 2019 Dec 18;23(1):100785. doi: 10.1016/j.isci.2019.100785 (PMC6971398; doi:10.1016/j.isci.2019.100785)
Supplement: Data S1. The Complete RNA-Seq Dataset Provided as a Reference for the Community to Investigate RNAseq Data from CHO Cells (See Also GEO Accession Number GSE140671), Related to Figure 2 [file mmc2.zip › KEGG_3936_FB4vST_0.1adj.csv]

	query.number	significant	p.value	term.size	query.size	overlap.size	precision	recall	term.id	domain	subgraph.number	term.name	relative.depth	intersection
1	1	TRUE	0.0195	201	54	7	0.13	0.035	KEGG:04510	keg	1	Focal adhesion	1	ITGA5,ITGA7,TNC,SPP1,LAMA1,COL6A3,MYL9
2	1	TRUE	0.0207	352	54	9	0.167	0.026	KEGG:04151	keg	3	PI3K-Akt signaling pathway	1	ITGA5,PIK3R5,NR4A1,ITGA7,ANGPT4,TNC,SPP1,LAMA1,COL6A3
3	1	TRUE	0.00282	83	54	6	0.111	0.072	KEGG:04512	keg	4	ECM-receptor interaction	1	ITGA5,ITGA7,TNC,SPP1,LAMA1,COL6A3
4	1	TRUE	0.0195	90	54	5	0.093	0.056	KEGG:04974	keg	2	Protein digestion and absorption	1	COL18A1,COL7A1,COL5A2,COL27A1,COL6A3
