# Supplementary material for: Defining lncRNAs Correlated with CHO Cell Growth and IgG Productivity by RNA-Seq
Source: iScience. 2019 Dec 18;23(1):100785. doi: 10.1016/j.isci.2019.100785 (PMC6971398; doi:10.1016/j.isci.2019.100785)
Supplement: Data S1. The Complete RNA-Seq Dataset Provided as a Reference for the Community to Investigate RNAseq Data from CHO Cells (See Also GEO Accession Number GSE140671), Related to Figure 2 [file mmc2.zip › KEGG_4384_FB4vST_0.1adj.csv]

	query.number	significant	p.value	term.size	query.size	overlap.size	precision	recall	term.id	domain	subgraph.number	term.name	relative.depth	intersection
1	1	TRUE	8.69e-05	24	128	6	0.047	0.25	KEGG:03430	keg	6	Mismatch repair	1	RFC4,PCNA,RPA2,RFC3,POLD1,LIG1
2	1	TRUE	9.25e-08	122	128	15	0.117	0.123	KEGG:04110	keg	3	Cell cycle	1	CDC45,CCNE1,MCM2,MCM5,CDC20,MCM4,PKMYT1,CDC25B,PCNA,MCM7,PLK1,SMAD3,CDC25A,MCM3,ESPL1
3	1	TRUE	0.0126	83	128	7	0.055	0.084	KEGG:04512	keg	1	ECM-receptor interaction	1	ITGA5,COL6A1,COL6A2,THBS2,TNC,SPP1,COL6A3
4	1	TRUE	0.000237	44	128	7	0.055	0.159	KEGG:03420	keg	4	Nucleotide excision repair	1	POLE,RFC4,PCNA,RPA2,RFC3,POLD1,LIG1
5	1	TRUE	1.02e-12	36	128	13	0.102	0.361	KEGG:03030	keg	5	DNA replication	1	MCM2,MCM5,POLE,MCM4,RFC4,PCNA,RPA2,MCM7,RFC3,POLD1,MCM3,RNASEH2A,LIG1
6	1	TRUE	8.69e-05	90	128	10	0.078	0.111	KEGG:04974	keg	2	Protein digestion and absorption	1	COL6A1,COL18A1,COL5A3,COL6A2,COL7A1,COL5A2,MME,COL15A1,COL27A1,COL6A3
