# Supplementary material for: Defining lncRNAs Correlated with CHO Cell Growth and IgG Productivity by RNA-Seq
Source: iScience. 2019 Dec 18;23(1):100785. doi: 10.1016/j.isci.2019.100785 (PMC6971398; doi:10.1016/j.isci.2019.100785)
Supplement: Data S1. The Complete RNA-Seq Dataset Provided as a Reference for the Community to Investigate RNAseq Data from CHO Cells (See Also GEO Accession Number GSE140671), Related to Figure 2 [file mmc2.zip › KEGG_D4_3068vs3080_0.1adj.csv]

	query.number	significant	p.value	term.size	query.size	overlap.size	precision	recall	term.id	domain	subgraph.number	term.name	relative.depth	intersection
1	1	TRUE	0.00466	83	86	7	0.081	0.084	KEGG:04512	keg	1	ECM-receptor interaction	1	COL6A1,COL6A2,ITGA7,TNC,SPP1,THBS1,COL6A3
