# Supplementary material for: Defining lncRNAs Correlated with CHO Cell Growth and IgG Productivity by RNA-Seq
Source: iScience. 2019 Dec 18;23(1):100785. doi: 10.1016/j.isci.2019.100785 (PMC6971398; doi:10.1016/j.isci.2019.100785)
Supplement: Data S1. The Complete RNA-Seq Dataset Provided as a Reference for the Community to Investigate RNAseq Data from CHO Cells (See Also GEO Accession Number GSE140671), Related to Figure 2 [file mmc2.zip › KEGG_3068_FB4vST_0.1adj.csv]

	query.number	significant	p.value	term.size	query.size	overlap.size	precision	recall	term.id	domain	subgraph.number	term.name	relative.depth	intersection	Domain
1	1	TRUE	0.00753	36	227	7	0.031	0.194	KEGG:03030	keg	3	DNA replication	1	MCM2,MCM5,POLE,MCM4,MCM6,DNA2,MCM3	Replication and repair
2	1	TRUE	1.49E-10	124	227	23	0.101	0.185	KEGG:04142	keg	2	Lysosome	1	NAGLU,PSAP,MAN2B1,NEU1,GALNS,LAMP2,CTSA,CD68,ATP6AP1,ARSG,LGMN,NPC2,CTSB,CLN5,NAGA,ARSA,LIPA,GAA,SLC11A1,CTSO,GBA,GLA,AGA	Other
3	1	TRUE	0.0492	83	227	9	0.04	0.108	KEGG:05323	keg	1	Rheumatoid arthritis	1	ATP6AP1,ATP6V1C2,ATP6V1D,FOS,VEGFA,ATP6V1G2,IL23A,TLR2,CXCL12	Other
