# Supplementary material for: Defining lncRNAs Correlated with CHO Cell Growth and IgG Productivity by RNA-Seq
Source: iScience. 2019 Dec 18;23(1):100785. doi: 10.1016/j.isci.2019.100785 (PMC6971398; doi:10.1016/j.isci.2019.100785)
Supplement: Data S1. The Complete RNA-Seq Dataset Provided as a Reference for the Community to Investigate RNAseq Data from CHO Cells (See Also GEO Accession Number GSE140671), Related to Figure 2 [file mmc2.zip › KEGG_D7_3936vs3080_0.1adj.csv]

	query.number	significant	p.value	term.size	query.size	overlap.size	precision	recall	term.id	domain	subgraph.number	term.name	relative.depth	intersection
1	1	TRUE	0.000248	201	76	11	0.145	0.055	KEGG:04510	keg	5	Focal adhesion	1	ITGA5,COL6A1,COL6A2,ITGB5,LAMA3,FN1,TNC,SPP1,COL6A3,MYL9,FLNC
2	1	TRUE	0.0389	90	76	5	0.066	0.056	KEGG:04974	keg	6	Protein digestion and absorption	1	COL6A1,COL6A2,COL5A2,COL3A1,COL6A3
3	1	TRUE	0.0351	85	76	5	0.066	0.059	KEGG:03320	keg	4	PPAR signaling pathway	1	CD36,LPL,HMGCS2,OLR1,FABP4
4	1	TRUE	0.0163	101	76	6	0.079	0.059	KEGG:04933	keg	7	AGE-RAGE signaling pathway in diabetic complications	1	COL3A1,FN1,VCAM1,MMP2,SMAD3,SERPINE1
5	1	TRUE	0.0163	342	76	11	0.145	0.032	KEGG:05165	keg	2	Human papillomavirus infection	1	ITGA5,COL6A1,HDAC9,COL6A2,ITGB5,LAMA3,FN1,TNC,SPP1,WNT5B,COL6A3
6	1	TRUE	8.56e-07	83	76	10	0.132	0.12	KEGG:04512	keg	3	ECM-receptor interaction	1	ITGA5,COL6A1,CD36,COL6A2,ITGB5,LAMA3,FN1,TNC,SPP1,COL6A3
7	1	TRUE	0.0165	352	76	11	0.145	0.031	KEGG:04151	keg	1	PI3K-Akt signaling pathway	1	ITGA5,COL6A1,EPHA2,COL6A2,PIK3R5,ITGB5,LAMA3,FN1,TNC,SPP1,COL6A3
