# Supplementary material for: Defining lncRNAs Correlated with CHO Cell Growth and IgG Productivity by RNA-Seq
Source: iScience. 2019 Dec 18;23(1):100785. doi: 10.1016/j.isci.2019.100785 (PMC6971398; doi:10.1016/j.isci.2019.100785)
Supplement: Data S1. The Complete RNA-Seq Dataset Provided as a Reference for the Community to Investigate RNAseq Data from CHO Cells (See Also GEO Accession Number GSE140671), Related to Figure 2 [file mmc2.zip › KEGG_D4_4384vs3080_0.1adj.csv]

	query.number	significant	p.value	term.size	query.size	overlap.size	precision	recall	term.id	domain	subgraph.number	term.name	relative.depth	intersection
1	1	TRUE	0.00361	201	278	20	0.072	0.1	KEGG:04510	keg	2	Focal adhesion	1	CCND2,COL6A1,COL1A1,VWF,CAV1,LAMA5,COL6A2,PARVG,LAMA3,COL9A3,SRC,TNC,HGF,SPP1,LAMA1,COL6A3,PRKCB,FLNC,PAK6,ITGA10
2	1	TRUE	0.000278	83	278	14	0.05	0.169	KEGG:04512	keg	1	ECM-receptor interaction	1	COL6A1,COL1A1,VWF,CD36,LAMA5,COL6A2,LAMA3,COL9A3,TNC,HSPG2,SPP1,LAMA1,COL6A3,ITGA10
