# Supplementary material for: Defining lncRNAs Correlated with CHO Cell Growth and IgG Productivity by RNA-Seq
Source: iScience. 2019 Dec 18;23(1):100785. doi: 10.1016/j.isci.2019.100785 (PMC6971398; doi:10.1016/j.isci.2019.100785)
Supplement: Data S1. The Complete RNA-Seq Dataset Provided as a Reference for the Community to Investigate RNAseq Data from CHO Cells (See Also GEO Accession Number GSE140671), Related to Figure 2 [file mmc2.zip › KEGG_3080_D7vsD4_0.1adj.csv]

	query.number	significant	p.value	term.size	query.size	overlap.size	precision	recall	term.id	domain	subgraph.number	term.name	relative.depth	intersection
1	1	TRUE	0.0348	201	115	10	0.087	0.05	KEGG:04510	keg	2	Focal adhesion	1	COL1A1,MET,EGFR,THBS2,LAMA3,ITGA8,TNC,HGF,SPP1,COL6A3
2	1	TRUE	0.00524	83	115	8	0.07	0.096	KEGG:04512	keg	4	ECM-receptor interaction	1	COL1A1,HMMR,THBS2,LAMA3,ITGA8,TNC,SPP1,COL6A3
3	1	TRUE	0.0057	47	115	6	0.052	0.128	KEGG:05144	keg	1	Malaria	1	MET,IL10,PECAM1,THBS2,VCAM1,HGF
4	1	TRUE	0.0348	352	115	14	0.122	0.04	KEGG:04151	keg	3	PI3K-Akt signaling pathway	1	COL1A1,MET,EGFR,PIK3R5,THBS2,LAMA3,PIK3AP1,ITGA8,NGF,TNC,HGF,SPP1,COL6A3,FLT3LG
