# Supplementary material for: Defining lncRNAs Correlated with CHO Cell Growth and IgG Productivity by RNA-Seq
Source: iScience. 2019 Dec 18;23(1):100785. doi: 10.1016/j.isci.2019.100785 (PMC6971398; doi:10.1016/j.isci.2019.100785)
Supplement: Data S1. The Complete RNA-Seq Dataset Provided as a Reference for the Community to Investigate RNAseq Data from CHO Cells (See Also GEO Accession Number GSE140671), Related to Figure 2 [file mmc2.zip › 3080_D7vsD4_0.1adj.csv]

	Symbol	baseMean	log2FoldChange	lfcSE	stat	pvalue	padj	ENSEMBL	description
1	Aadat	20.2483198174166	5.71398929542248	1.22988470736813	4.17033138470117	3.04157029374698e-05	0.0033625006887122	ENSCGRG00000001172	aminoadipate aminotransferase [Source:MGI Symbol;Acc:MGI:1345167]
2	Ablim1	12.6301454928321	5.33718258709255	1.24033865230382	3.83138917548411	0.000127421767773794	0.0102448464089786	ENSCGRG00000002184	N/A
3	Acss2	2252.93417309667	0.976065870975215	0.107383342737049	3.64212325939378	0.000270398538507853	0.017071812825168	ENSCGRG00000005583	acyl-CoA synthetase short-chain family member 2 [Source:MGI Symbol;Acc:MGI:1890410]
4	Adh7	37.3666987633196	5.33961426304342	1.07994337640627	4.40268616503239	1.06918775528175e-05	0.00143528909827331	ENSCGRG00000000570	alcohol dehydrogenase 7 (class IV), mu or sigma polypeptide [Source:MGI Symbol;Acc:MGI:87926]
5	Ak1	24.7818395699791	2.5218337482448	0.552709609928492	3.5043198322067	0.000457775207265813	0.0244934172286174	ENSCGRG00000013875	adenylate kinase 1 [Source:MGI Symbol;Acc:MGI:87977]
6	Alas2	12.937866705937	-5.40396064588978	1.35892439650633	-3.54618561382652	0.0003908508014843	0.0219270216429718	ENSCGRG00000013911	aminolevulinic acid synthase 2, erythroid [Source:MGI Symbol;Acc:MGI:87990]
7	Aldh8a1	121.0832084861	2.14422011642547	0.408811021716992	3.81412812491083	0.000136664556245244	0.0108717016039536	ENSCGRG00000018136	aldehyde dehydrogenase 8 family, member A1 [Source:MGI Symbol;Acc:MGI:2653900]
8	Amhr2	57.7036470860588	-1.97957504517007	0.453040956422067	-3.07833657129588	0.00208159669762216	0.0703299019073015	ENSCGRG00000009218	anti-Mullerian hormone type 2 receptor [Source:MGI Symbol;Acc:MGI:105062]
9	Anapc10	396.859043004948	1.58931794806482	0.332200123564228	3.02334459291519	0.00249997394857055	0.0801430880954333	ENSCGRG00000015743	N/A
10	Angptl5	15.3680276517201	-3.8111602918555	0.892479343848608	-3.61487110415589	0.000300497090687327	0.0183137135515067	N/A	N/A
11	Ankrd1	29.6239542748794	2.27552803756999	0.452040728914266	3.73985224939646	0.000184128453282354	0.013504250220001	ENSCGRG00000002721	ankyrin repeat domain-containing protein 1 [Source:RefSeq peptide;Acc:NP_001233635]
12	Anxa1	7753.42585568681	1.25963493092551	0.203645500225773	3.31297489734058	0.000923092645957057	0.0398103687048991	ENSCGRG00000005770	annexin A1 [Source:MGI Symbol;Acc:MGI:96819]
13	Anxa5	4917.46400604625	1.12367742996299	0.183116218571761	2.94192908440123	0.00326174612920691	0.0969176937798931	ENSCGRG00000004178	annexin A5 [Source:MGI Symbol;Acc:MGI:106008]
14	Aph1a	356.635332536617	-1.4859475339099	0.255171308762761	-3.53090258288565	0.000414144246826684	0.0228921277611735	ENSCGRG00000007432	aph1 homolog A, gamma secretase subunit [Source:MGI Symbol;Acc:MGI:2385110]
15	Atf5	1445.42208258984	-1.26206962284492	0.201095943841557	-3.36708493065008	0.000759672885716344	0.0350026638039476	ENSCGRG00000017257	activating transcription factor 5 [Source:MGI Symbol;Acc:MGI:2141857]
16	Atp6v1c2	501.422782527698	1.56780045206278	0.277720954697461	3.53894056144339	0.000401736298756849	0.022370760191886	ENSCGRG00000010289	ATPase, H+ transporting, lysosomal V1 subunit C2 [Source:MGI Symbol;Acc:MGI:1916025]
17	Atp6v1e2	41.9498307755096	3.85692542282911	0.559682504723469	5.84610541600649	5.03215219065344e-09	2.90993877640286e-06	ENSCGRG00000003624	ATPase, H+ transporting, lysosomal V1 subunit E2 [Source:MGI Symbol;Acc:MGI:1922165]
18	Atxn7	183.399823262408	-1.72578666062792	0.370350354022785	-3.08039170886436	0.0020672851540488	0.0701616981740942	ENSCGRG00000012349	ataxin 7 [Source:MGI Symbol;Acc:MGI:2179277]
19	Bcas1	6.2496111121005	4.9026019306873	1.30468009964103	3.3093471964155	0.0009351379483903	0.0400564075613908	N/A	N/A
20	Bcl2l12	369.31556783831	-1.63823851329661	0.287138278764158	-3.66818390466346	0.000244279457041477	0.0160174585041413	ENSCGRG00000017315	BCL2-like 12 (proline rich) [Source:MGI Symbol;Acc:MGI:1922986]
21	Bend3	197.74870256732	-1.36722455902705	0.244129955063336	-3.2042854311055	0.00135398171548591	0.0511485303827403	ENSCGRG00000008860	BEN domain containing 3 [Source:MGI Symbol;Acc:MGI:2677212]
22	Bend6	1058.339104823	1.69520395404532	0.245666545722789	4.51930257763695	6.20436715166023e-06	0.000961676908507336	ENSCGRG00000016870	BEN domain containing 6 [Source:MGI Symbol;Acc:MGI:2444572]
23	Bhlhe41	830.52305683377	1.12369953021079	0.162519367457457	3.31490971148812	0.000916727291245219	0.0398103687048991	N/A	N/A
24	Btg2	53.6001884732469	2.02161873502602	0.351683720212034	4.08508029157189	4.40615776703922e-05	0.00460045708523852	ENSCGRG00000006140	B cell translocation gene 2, anti-proliferative [Source:MGI Symbol;Acc:MGI:108384]
25	Calr	26316.437070306	1.32022555552582	0.175312156335769	4.19402208136919	2.74051287013236e-05	0.00309414681243083	ENSCGRG00000016829	calreticulin precursor [Source:RefSeq peptide;Acc:NP_001231051]
26	Caprin2	324.972582944596	1.23221256228127	0.188863783443151	3.42707346935546	0.000610123971531515	0.0300761111868076	ENSCGRG00000001249	caprin family member 2 [Source:MGI Symbol;Acc:MGI:2448541]
27	Ccbe1	505.661170359742	-1.28751009508464	0.227491005747001	-3.08824338815752	0.0020134349681821	0.0687999880604951	ENSCGRG00000001929	collagen and calcium binding EGF domains 1 [Source:MGI Symbol;Acc:MGI:2445053]
28	Ccdc104	1351.89227757501	1.46910409754268	0.223238637477686	3.960522277018	7.47860154766491e-05	0.006814592379948	N/A	N/A
29	Ccdc109b	325.550695152377	1.69092001854739	0.210758191817554	5.24751853433825	1.54161544581093e-07	5.51861624470651e-05	N/A	N/A
30	Ccdc170	88.9689088693547	1.89688885754202	0.385003562690224	3.40756939404336	0.000655442398186414	0.0316867410184332	ENSCGRG00000009425	coiled-coil domain containing 170 [Source:MGI Symbol;Acc:MGI:2685067]
31	Ccdc67	163.382878763904	2.37691150601086	0.37151780182648	4.82331935772663	1.41188636932118e-06	0.000336947802583236	N/A	N/A
32	Ccdc81	13.7302661787586	6.08787126886215	1.22941900018848	4.47602385134552	7.60459929705301e-06	0.00108890619458278	ENSCGRG00000017084	coiled-coil domain containing 81 [Source:MGI Symbol;Acc:MGI:1918134]
33	Ccr10	63.6322093789155	-1.81313654060179	0.357686678328141	-3.43365888162575	0.000595493092834791	0.0295074983880539	ENSCGRG00000007438	chemokine (C-C motif) receptor 10 [Source:MGI Symbol;Acc:MGI:1096320]
34	Cd276	1390.56823543213	1.10423460790495	0.127399231043168	4.07594381011484	4.58280851328615e-05	0.00468724666648009	ENSCGRG00000013307	CD276 antigen [Source:MGI Symbol;Acc:MGI:2183926]
35	Cd53	491.124578242106	1.71817113566645	0.293981863163025	3.85468893472823	0.000115876867678983	0.00962546246162158	ENSCGRG00000006615	CD53 antigen [Source:MGI Symbol;Acc:MGI:88341]
36	Cdh17	127.209369762123	2.87419729148292	0.40937580468518	5.59201292446251	2.24452107842092e-08	1.02261740648662e-05	ENSCGRG00000012734	cadherin 17 [Source:MGI Symbol;Acc:MGI:1095414]
37	Celf2	62.5843205894803	3.32627559421196	0.775320086728193	3.53571788015835	0.000406668737848182	0.0225618615260052	ENSCGRG00000011178	CUGBP, Elav-like family member 2 [Source:MGI Symbol;Acc:MGI:1338822]
38	Cep63	1129.65883816132	1.16580820527733	0.184034285210645	3.15618203364301	0.00159849065802233	0.0583332695227325	ENSCGRG00000006856	centrosomal protein 63 [Source:MGI Symbol;Acc:MGI:2158560]
39	Cetn2	625.557635222603	1.48572449837335	0.304122668972437	2.961837737041	0.00305808898445077	0.0926983223411639	ENSCGRG00000006082	centrin 2 [Source:MGI Symbol;Acc:MGI:1347085]
40	Cfp	16.974633215742	3.12406327375262	0.690347918264123	3.67800163635754	0.000235068452170661	0.0158486734456767	ENSCGRG00000005054	complement factor properdin [Source:MGI Symbol;Acc:MGI:97545]
41	Chchd3	1017.73492615752	1.10533309013041	0.176788967478025	2.94345623956391	0.00324569705360483	0.0968235222241043	ENSCGRG00000004647	coiled-coil-helix-coiled-coil-helix domain containing 3 [Source:MGI Symbol;Acc:MGI:1913325]
42	Ckap2	1279.73978540066	1.50271422015695	0.207471425190484	4.42350901379881	9.71105783040199e-06	0.00132732504072813	ENSCGRG00000008750	cytoskeleton associated protein 2 [Source:MGI Symbol;Acc:MGI:1931797]
43	Clec4f	90.5566692667411	2.62693059161518	0.301305350049218	6.77707213151199	1.22635669561866e-11	1.67620662896605e-08	ENSCGRG00000010874	C-type lectin domain family 4, member f [Source:MGI Symbol;Acc:MGI:1859834]
44	Clic6	12.6935934061393	4.64078607083959	1.24664060386036	3.25340243014638	0.00114031878237983	0.0457191810482154	ENSCGRG00000007263	chloride intracellular channel 6 [Source:MGI Symbol;Acc:MGI:2146607]
45	Cntd1	34.5673980310903	2.54577562699391	0.565920676440365	3.46481973163844	0.000530587009617608	0.0274143203494315	ENSCGRG00000009184	cyclin N-terminal domain containing 1 [Source:MGI Symbol;Acc:MGI:1923965]
46	Col1a1	16.1240711364516	4.52234982751893	1.29873247301911	3.03171546765492	0.00243168300816607	0.0784556953385771	ENSCGRG00000011250	collagen, type I, alpha 1 [Source:MGI Symbol;Acc:MGI:88467]
47	Col6a3	584.128161192195	1.7710542455057	0.331569536965399	3.57720361056063	0.00034728965416125	0.0202383719004434	N/A	N/A
48	Commd7	112.479073433318	-1.72492632682873	0.293130887023732	-3.88892428799316	0.000100689520462175	0.00855292056581243	ENSCGRG00000013722	COMM domain containing 7 [Source:MGI Symbol;Acc:MGI:1914197]
49	Cpxm1	185.531091392427	1.96160340475425	0.290731104779578	4.73510017126242	2.1894693317764e-06	0.000470266734332259	ENSCGRG00000015217	carboxypeptidase X 1 (M14 family) [Source:MGI Symbol;Acc:MGI:1934569]
50	Crebl2	170.08265170087	1.61053020147344	0.275852406389948	3.71781313845976	0.000200954819636066	0.0144353769929738	ENSCGRG00000007493	cAMP responsive element binding protein-like 2 [Source:MGI Symbol;Acc:MGI:1889385]
51	Cryab	104.435795149719	1.97259820098974	0.414711973816325	3.34602275284957	0.000819796684163226	0.0367929646161018	ENSCGRG00000002687	crystallin, alpha B [Source:MGI Symbol;Acc:MGI:88516]
52	Ctbs	324.912367469115	1.440251244035	0.269256208080088	3.17648662369726	0.00149070663975945	0.0550682415940622	ENSCGRG00000016229	chitobiase, di-N-acetyl- [Source:MGI Symbol;Acc:MGI:1921495]
53	Ctnnal1	226.643012062457	1.59753915963345	0.257743652964797	3.92861918136387	8.5435007062545e-05	0.00755597253638449	ENSCGRG00000016101	catenin (cadherin associated protein), alpha-like 1 [Source:MGI Symbol;Acc:MGI:1859649]
54	Cxcl12	333.756446300103	1.73173808282823	0.255827794157856	4.48260747383636	7.37364857647099e-06	0.00106972002875129	ENSCGRG00000016265	chemokine (C-X-C motif) ligand 12 [Source:MGI Symbol;Acc:MGI:103556]
55	Cxcl3	257.225883905099	-2.16421916332369	0.340532676325998	-4.63760682129279	3.52466458695485e-06	0.000689492603244757	ENSCGRG00000016792	C-X-C motif chemokine 3 precursor [Source:RefSeq peptide;Acc:NP_001231068]
56	Dapp1	26.1335855965243	2.69509168894164	0.719598038762985	2.9323720668387	0.00336383481534839	0.0984785599386478	ENSCGRG00000000958	dual adaptor for phosphotyrosine and 3-phosphoinositides 1 [Source:MGI Symbol;Acc:MGI:1347063]
57	Dcn	696.617028147769	1.71752235028176	0.290300754248429	3.90133278328103	9.56645326365196e-05	0.00824352841686426	ENSCGRG00000007335	decorin [Source:MGI Symbol;Acc:MGI:94872]
58	Ddr2	1783.16536935675	-1.58145828686479	0.321634028734225	-3.0982287230779	0.00194681113410923	0.067133727984707	ENSCGRG00000001390	discoidin domain receptor family, member 2 [Source:MGI Symbol;Acc:MGI:1345277]
59	Ddx39b	1033.08645726747	-1.30688890726398	0.185816450055289	-3.88515874847471	0.00010226304420905	0.00863778016675879	N/A	N/A
60	Des	8.66060220499605	4.34049955150768	1.26520629643806	2.96831991854569	0.00299432500497144	0.0915034074181822	ENSCGRG00000010078	desmin [Source:MGI Symbol;Acc:MGI:94885]
61	Dgat2	334.421878013823	-1.66368871279184	0.214919327941225	-5.01921452297529	5.18831852936029e-07	0.000152953664880259	ENSCGRG00000009277	diacylglycerol O-acyltransferase 2 [Source:MGI Symbol;Acc:MGI:1915050]
62	Dhrs9	185.321170242003	2.1983258092189	0.345470621250302	4.67004488734462	3.01133927928006e-06	0.000620212137862682	ENSCGRG00000003302	dehydrogenase/reductase (SDR family) member 9 [Source:MGI Symbol;Acc:MGI:2442798]
63	Dhx9	3004.18012537652	-1.73830595751328	0.352576884075513	-3.27118285084484	0.00107098639177445	0.0436376162610538	ENSCGRG00000011336	DEAH (Asp-Glu-Ala-His) box polypeptide 9 [Source:MGI Symbol;Acc:MGI:108177]
64	Dkk3	1391.43839342157	1.93523483095714	0.208470160653339	6.47705324351588	9.35311961381609e-11	1.08172425687481e-07	ENSCGRG00000013280	dickkopf WNT signaling pathway inhibitor 3 [Source:MGI Symbol;Acc:MGI:1354952]
65	Dlk2	53.5535692414171	-1.99506225814259	0.480672169510992	-2.93359975231349	0.00335055969145678	0.0984785599386478	ENSCGRG00000012947	delta-like 2 homolog (Drosophila) [Source:MGI Symbol;Acc:MGI:2146838]
66	Dohh	333.417145710475	-1.50162805780544	0.250630537850289	-3.65743761692695	0.000254749233799488	0.0164384323183489	ENSCGRG00000001867	N/A
67	Dph1	334.986647866925	-1.06220669772383	0.155016060355943	-3.07867582176223	0.00207922798369676	0.0703299019073015	ENSCGRG00000008896	diphthamide biosynthesis 1 [Source:MGI Symbol;Acc:MGI:2151233]
68	Dpt	2418.89762753261	3.28492966352682	0.224869119831336	12.0068383103504	3.27113523789605e-33	4.91815183017672e-29	ENSCGRG00000010859	dermatopontin [Source:MGI Symbol;Acc:MGI:1928392]
69	Dpysl3	490.263073759204	1.91444569768017	0.340839815920608	3.90061000757226	9.59506134320749e-05	0.00824352841686426	N/A	N/A
70	Drap1	1494.45475932398	1.3666752330871	0.219914994208857	3.55461315940801	0.000378535580886741	0.021476537579744	ENSCGRG00000014049	Dr1 associated protein 1 (negative cofactor 2 alpha) [Source:MGI Symbol;Acc:MGI:1913806]
71	Dusp14	48.3065347380771	2.42765628044954	0.478881468135471	3.84791206663922	0.000119128794484622	0.00984121662129828	ENSCGRG00000001770	dual specificity phosphatase 14 [Source:MGI Symbol;Acc:MGI:1927168]
72	Dzip1	296.309574130344	1.33618595091871	0.217050545774229	3.46105303498735	0.000538066798927311	0.0275164432716739	ENSCGRG00000008014	DAZ interacting protein 1 [Source:MGI Symbol;Acc:MGI:1914311]
73	Ece2	352.524105793532	-1.36191421624706	0.224960160316639	-3.45373027131701	0.000552890060654384	0.0279888958314433	ENSCGRG00000015498	endothelin converting enzyme 2 [Source:MGI Symbol;Acc:MGI:1101356]
74	Ecm1	1781.88040872596	1.58382682694908	0.227630402678972	4.38809717187305	1.143466880462e-05	0.00150807232874966	ENSCGRG00000011489	extracellular matrix protein 1 [Source:MGI Symbol;Acc:MGI:103060]
75	Efs	698.899903988615	-1.64582530992154	0.229718735889556	-4.61809440615426	3.87280063888854e-06	0.000726755181421084	ENSCGRG00000018275	embryonal Fyn-associated substrate [Source:MGI Symbol;Acc:MGI:105311]
76	Egfr	47.6207793951377	2.3075798861096	0.550723496567519	3.12791699668701	0.0017604989085692	0.0627034464789982	ENSCGRG00000007806	epidermal growth factor receptor [Source:MGI Symbol;Acc:MGI:95294]
77	Eid3	149.987337704846	-3.5375959397548	0.826265564902575	-3.5734678588255	0.000352284502436406	0.0204501833750246	ENSCGRG00000009160	EP300 interacting inhibitor of differentiation 3 [Source:MGI Symbol;Acc:MGI:1913591]
78	Eif2ak2	105.883308319224	1.69914625465971	0.353936078531285	3.14798016229948	0.00164402850076601	0.0594181935312909	ENSCGRG00000015847	eukaryotic translation initiation factor 2-alpha kinase 2 [Source:MGI Symbol;Acc:MGI:1353449]
79	Eif3j	465.685719128629	2.74237683684155	0.346498334584665	6.22633392655814	4.77475836389056e-10	4.22285247065262e-07	ENSCGRG00000016980	N/A
80	Elovl4	550.901098663063	1.12542268313459	0.181285003698408	2.98127352724971	0.00287052276582708	0.088620759310493	ENSCGRG00000003205	elongation of very long chain fatty acids (FEN1/Elo2, SUR4/Elo3, yeast)-like 4 [Source:MGI Symbol;Acc:MGI:1933331]
81	Enpp6	51.596204932944	3.88286316047572	0.766341306839885	4.30343585856532	1.68169550127017e-05	0.00208961089765265	ENSCGRG00000008783	ectonucleotide pyrophosphatase/phosphodiesterase 6 [Source:MGI Symbol;Acc:MGI:2445171]
82	Enthd1	31.9428468016106	5.68251392659314	1.09942601996924	4.63655701546394	3.54260509203506e-06	0.000689492603244757	ENSCGRG00000016883	ENTH domain containing 1 [Source:MGI Symbol;Acc:MGI:2686088]
83	Ephx1	137.994782134012	1.84579820870715	0.277298195659295	4.54685868037573	5.44525339461219e-06	0.00087095090199994	N/A	N/A
84	Erich6	21.8066781837285	2.73584307393375	0.549502108756301	3.91423533947981	9.06911499768068e-05	0.00797392654913035	N/A	N/A
85	Erlec1	1644.18840268594	1.43409827843571	0.189460493208276	4.48186196148602	7.3994601257156e-06	0.00106972002875129	ENSCGRG00000005742	endoplasmic reticulum lectin 1 [Source:MGI Symbol;Acc:MGI:1914003]
86	Esco2	557.580825385193	1.47656648080528	0.248308276409586	3.59071390199421	0.000329773465016489	0.0196751747877893	ENSCGRG00000005092	establishment of sister chromatid cohesion N-acetyltransferase 2 [Source:MGI Symbol;Acc:MGI:1919238]
87	F2rl1	34.4085868352369	1.94739566844625	0.447359185137994	3.04550171984249	0.00232292449933569	0.0762815710965664	ENSCGRG00000006785	coagulation factor II (thrombin) receptor-like 1 [Source:MGI Symbol;Acc:MGI:101910]
88	F2rl2	89.7429368803119	1.81537085248701	0.418947475002434	2.93690361007356	0.00331507125258083	0.0977296005540251	ENSCGRG00000006051	coagulation factor II (thrombin) receptor-like 2 [Source:MGI Symbol;Acc:MGI:1298208]
89	Fam114a1	1318.61735221643	1.45779187617864	0.16139686070264	5.407969967059	6.37431099279197e-08	2.59020988585479e-05	ENSCGRG00000016367	family with sequence similarity 114, member A1 [Source:MGI Symbol;Acc:MGI:1915553]
90	Fam162a	589.499382552136	1.64109599111062	0.320992927910001	3.29020797207587	0.00100113358669301	0.0415273257226178	N/A	N/A
91	Fam213a	32.6950244331836	2.84989443393522	0.504677797693853	4.48787710409249	7.19364039014824e-06	0.00106035669868509	ENSCGRG00000010614	family with sequence similarity 213, member A [Source:MGI Symbol;Acc:MGI:1917814]
92	Fam25a	381.278521565377	2.26936176787579	0.41713960539347	4.03797492584242	5.3914614260537e-05	0.00540404150271449	ENSCGRG00000014057	family with sequence similarity 25, member C [Source:MGI Symbol;Acc:MGI:1916384]
93	Fam65c	13.6440001925976	3.47369042158802	0.922908247860858	3.1300272021216	0.00174790116566894	0.062422076070861	N/A	N/A
94	Fam83h	79.0235216615539	1.71431896508813	0.326296289346114	3.46113793273642	0.000537897134838223	0.0275164432716739	ENSCGRG00000003834	family with sequence similarity 83, member H [Source:MGI Symbol;Acc:MGI:2145900]
95	Fbxl18	129.577504141851	-1.57729218356154	0.276045064767223	-3.59481044762445	0.000324627842688508	0.0195231184592868	ENSCGRG00000018436	F-box and leucine-rich repeat protein 18 [Source:MGI Symbol;Acc:MGI:2444450]
96	Fbxo36	33.4465974474707	2.59839277419411	0.680020443194098	2.96083785954397	0.00306803409433775	0.0928126611838391	ENSCGRG00000014933	F-box protein 36 [Source:MGI Symbol;Acc:MGI:1289192]
97	Fcho1	162.113388070968	1.48480444191452	0.299804947047918	3.00142459306897	0.00268719585090747	0.0841708117049873	ENSCGRG00000010583	FCH domain only 1 [Source:MGI Symbol;Acc:MGI:1921265]
98	Filip1l	397.659370944346	1.61664595060525	0.278524370031948	3.70410477821298	0.000212138567154687	0.0149042212951903	ENSCGRG00000013279	filamin A interacting protein 1-like [Source:MGI Symbol;Acc:MGI:1925999]
99	Flt3lg	149.073188771189	-1.84036499150278	0.387657546818724	-3.23843170624167	0.00120188791938579	0.0474288316744496	ENSCGRG00000002133	FMS-like tyrosine kinase 3 ligand [Source:MGI Symbol;Acc:MGI:95560]
100	Fmo4	164.119516536028	1.6522446278395	0.293853515143328	3.63202096322642	0.000281210271086726	0.0175435536339789	ENSCGRG00000011267	flavin containing monooxygenase 4 [Source:MGI Symbol;Acc:MGI:2429497]
101	Fra10ac1	427.644821817789	1.37050349011439	0.234005679605754	3.35693129635437	0.000788126938605031	0.0357990589786303	ENSCGRG00000014936	FRA10AC1 homolog (human) [Source:MGI Symbol;Acc:MGI:1917817]
102	Fut11	109.776102793395	-1.26874438649931	0.214711950166871	-3.18464754871226	0.00144930405756997	0.0539363527365458	ENSCGRG00000002841	fucosyltransferase 11 [Source:MGI Symbol;Acc:MGI:1920318]
103	Fut8	1273.83848625634	1.10313056230311	0.167903251682554	3.08611093823025	0.00202793144502471	0.0689817856921868	ENSCGRG00000012908	fucosyltransferase 8 [Source:MGI Symbol;Acc:MGI:1858901]
104	Gamt	193.379466656349	1.77548298064492	0.299845989337125	3.97043990001557	7.17400515343725e-05	0.00665809675814377	ENSCGRG00000017379	guanidinoacetate methyltransferase [Source:MGI Symbol;Acc:MGI:1098221]
105	Gjb4	51.1572803276866	2.19579063943951	0.475886657988309	3.38489871837912	0.000712045222885472	0.0334549997690096	ENSCGRG00000019527	gap junction protein, beta 4 [Source:MGI Symbol;Acc:MGI:95722]
106	Gjb5	254.557502038638	1.74749907745383	0.316552213297142	3.67249549331511	0.000240193388519393	0.0159494486407198	ENSCGRG00000010220	gap junction protein, beta 5 [Source:MGI Symbol;Acc:MGI:95723]
107	Glt8d2	179.065701450444	1.36368651169595	0.236001205028685	3.2996611643578	0.000968016273126443	0.0409975342717073	ENSCGRG00000013282	glycosyltransferase 8 domain containing 2 [Source:MGI Symbol;Acc:MGI:1922032]
108	Gpd1	43.2616351652594	3.86554737650914	0.93999530884824	3.49000132756793	0.000483018147635988	0.025392230243731	ENSCGRG00000013069	glycerol-3-phosphate dehydrogenase 1 (soluble) [Source:MGI Symbol;Acc:MGI:95679]
109	Gtpbp2	855.01845368691	-1.18542421705492	0.156694500055813	-3.83205355720775	0.000127078065179273	0.0102448464089786	ENSCGRG00000005459	GTP binding protein 2 [Source:MGI Symbol;Acc:MGI:1860138]
110	Heatr4	88.043915272838	-2.16831877285574	0.386202910126065	-4.09980409422016	4.13500016234469e-05	0.00440920052772003	ENSCGRG00000010244	HEAT repeat containing 4 [Source:MGI Symbol;Acc:MGI:4937307]
111	Hgf	245.611958443956	1.83640117089732	0.306761304247079	4.07951932936169	4.51289174787197e-05	0.004659207573092	ENSCGRG00000011162	hepatocyte growth factor [Source:MGI Symbol;Acc:MGI:96079]
112	Hmgcs2	898.733016318193	1.54698766052483	0.167634043937979	5.73884121151191	9.53265443228812e-09	4.94218825480869e-06	ENSCGRG00000010687	3-hydroxy-3-methylglutaryl-Coenzyme A synthase 2 [Source:MGI Symbol;Acc:MGI:101939]
113	Hmgn5	2101.9879111664	-1.96801816347238	0.344783279214281	-4.01137684490688	6.03656644961445e-05	0.0058934919850619	ENSCGRG00000016583	high-mobility group nucleosome binding domain 5 [Source:MGI Symbol;Acc:MGI:1355295]
114	Hmmr	495.381340771139	1.38107378434946	0.224230435189485	3.55041581645933	0.000384623123915815	0.0217398822108056	ENSCGRG00000009592	hyaluronan mediated motility receptor (RHAMM) [Source:MGI Symbol;Acc:MGI:104667]
115	Homer2	13.4283127345735	3.05351376151274	0.740802870675737	3.33226470699263	0.000861422783409858	0.0383180223330391	ENSCGRG00000008769	homer scaffolding protein 2 [Source:MGI Symbol;Acc:MGI:1347354]
116	Hr	826.059161287397	1.87910688106751	0.280851182206288	4.60793638175178	4.06685044466369e-06	0.000736687908861669	ENSCGRG00000003331	hairless [Source:MGI Symbol;Acc:MGI:96223]
117	Hspa2	846.983241133462	1.03348030706763	0.12153944312204	3.69030657723281	0.000223983945002605	0.0154477000601567	ENSCGRG00000012804	heat shock protein 2 [Source:MGI Symbol;Acc:MGI:96243]
118	Hspb9	72.9339312236658	2.40604129557371	0.564979430656606	3.22326565541711	0.00126737954037556	0.0493654181076334	ENSCGRG00000019253	heat shock protein, alpha-crystallin-related, B9 [Source:MGI Symbol;Acc:MGI:1922732]
119	Hus1	291.530430994692	-1.34786206009293	0.222869466470791	-3.42307796331428	0.000619163160665973	0.0303228603277294	ENSCGRG00000005833	HUS1 checkpoint clamp component [Source:MGI Symbol;Acc:MGI:1277962]
120	Idi1	5114.70847387777	1.11617107350106	0.159527695168327	3.329883079044	0.000868824588769258	0.0384199343886641	ENSCGRG00000011595	isopentenyl-diphosphate delta isomerase [Source:MGI Symbol;Acc:MGI:2442264]
121	Ier2	135.46809173789	-1.9373058339688	0.310373816503839	-4.35714374518097	1.31770732559942e-05	0.00172275909916412	N/A	N/A
122	Ift81	586.48754511803	1.1235946201228	0.160299199910759	3.3601672354042	0.000778953052420514	0.0354895731610376	ENSCGRG00000015018	intraflagellar transport 81 [Source:MGI Symbol;Acc:MGI:1098597]
123	Il10	185.039374959846	2.2995460592737	0.333710171696922	5.13794215451649	2.77763348578452e-07	9.49129987699323e-05	ENSCGRG00000016042	interleukin 10 [Source:MGI Symbol;Acc:MGI:96537]
124	Il19	254.769146481973	1.53071120791483	0.276058681951175	3.42589735091519	0.000612771914158736	0.030107927220185	ENSCGRG00000010507	interleukin 19 [Source:MGI Symbol;Acc:MGI:1890472]
125	Ip6k3	92.6163397486505	3.72832410165667	0.589345235704761	5.33365065245087	9.62576307981375e-08	3.71085507448717e-05	ENSCGRG00000006661	inositol hexaphosphate kinase 3 [Source:MGI Symbol;Acc:MGI:3045325]
126	Isg20	320.02906062513	3.54936195545703	0.419654204773746	7.06390981197034	1.61881833437581e-12	3.04236670716754e-09	ENSCGRG00000000609	N/A
127	Itfg2	143.279946902426	-1.52437541881641	0.244710533098756	-3.83887406152696	0.000123599803673957	0.0101547707553986	ENSCGRG00000015033	integrin alpha FG-GAP repeat containing 2 [Source:MGI Symbol;Acc:MGI:1915450]
128	Itga8	43.1441121917387	2.46720371318415	0.510820181047642	3.68474324683631	0.000228933299211589	0.0156455097893011	ENSCGRG00000002683	integrin alpha 8 [Source:MGI Symbol;Acc:MGI:109442]
129	Kank2	1177.6367249502	-2.22311541598999	0.505245227746864	-3.24229270323672	0.00118572173532135	0.046914016554096	ENSCGRG00000016493	KN motif and ankyrin repeat domains 2 [Source:MGI Symbol;Acc:MGI:2384568]
130	Kank3	21.1699400232765	2.8030295459428	0.703241934094909	3.15405970219389	0.00161016142289494	0.0583344023933144	ENSCGRG00000009721	N/A
131	Kcnk15	144.687407392103	1.62274112165434	0.314811434281477	3.2965086649467	0.000978945948119258	0.0413439672190254	ENSCGRG00000017455	potassium channel, subfamily K, member 15 [Source:MGI Symbol;Acc:MGI:2675209]
132	Kiaa0101	1163.52346042727	1.72261501679249	0.303854727418777	3.74406719202827	0.00018106519773049	0.0134104199402853	N/A	N/A
133	Kiaa0247	547.444778004725	-1.17283078883378	0.18295477089313	-3.21318916824539	0.00131269799706072	0.0502198839333535	N/A	N/A
134	Kiaa1755	117.335635566158	1.6666859286382	0.363529201631624	2.97561632755212	0.00292400429506252	0.0897191930127856	ENSCGRG00000014495	RIKEN cDNA D630003M21 gene [Source:MGI Symbol;Acc:MGI:3606579]
135	Kiz	771.252611551232	1.39228229426031	0.231555257696871	3.48651031105505	0.000489366518512819	0.0255473111313897	ENSCGRG00000011793	kizuna centrosomal protein [Source:MGI Symbol;Acc:MGI:2684960]
136	Klhl24	137.211562344426	-1.98848329951109	0.460865796229636	-3.04540022338868	0.00232370865063036	0.0762815710965664	ENSCGRG00000010463	kelch-like 24 [Source:MGI Symbol;Acc:MGI:1923035]
137	Lactb	309.075752316502	1.5369644657664	0.282252432149606	3.3728742664674	0.000743879129033528	0.0347336108851525	ENSCGRG00000015503	lactamase, beta [Source:MGI Symbol;Acc:MGI:1933395]
138	Lama3	585.897242557411	2.71201821358841	0.308450977641107	6.89592793361852	5.35143210264697e-12	8.04587816632971e-09	ENSCGRG00000006528	laminin, alpha 3 [Source:MGI Symbol;Acc:MGI:99909]
139	Lat	209.441562068871	2.40292651685811	0.431104745941499	4.21698910358006	2.47585933900799e-05	0.00290816759078008	ENSCGRG00000001506	linker for activation of T cells [Source:MGI Symbol;Acc:MGI:1342293]
140	Layn	1159.20515763726	1.57194273990408	0.198883812642134	4.96259713684629	6.95567598066051e-07	0.000197318091262699	ENSCGRG00000002101	Layilin [Source:UniProtKB/Swiss-Prot;Acc:Q9Z209]
141	Lcn2	30.4791688882126	3.84931242449957	0.555256410742463	5.87899547060336	4.12763664820443e-09	2.48236068023015e-06	ENSCGRG00000014050	lipocalin 2 [Source:MGI Symbol;Acc:MGI:96757]
142	Lcp1	189.953067421902	1.9600837429591	0.243081810716336	5.65703060292999	1.54014310071753e-08	7.23626609977752e-06	ENSCGRG00000003926	lymphocyte cytosolic protein 1 [Source:MGI Symbol;Acc:MGI:104808]
143	Lhfpl2	162.957535711595	1.69557248504966	0.286983324824237	3.86994605003166	0.00010885944034327	0.00909278714200595	ENSCGRG00000011030	lipoma HMGIC fusion partner-like 2 [Source:MGI Symbol;Acc:MGI:2145236]
144	Lin7b	16.9633382301735	5.59756535524888	1.12653432344854	4.44957845508263	8.60389963873893e-06	0.00119777436174481	ENSCGRG00000017219	lin-7 homolog B (C. elegans) [Source:MGI Symbol;Acc:MGI:1330858]
145	Lipa	5579.50549196711	1.38099567066792	0.138013603900729	5.76778772126936	8.03188852687264e-09	4.31283728576893e-06	ENSCGRG00000010480	lysosomal acid lipase A [Source:MGI Symbol;Acc:MGI:96789]
146	LOC100750638	47.1725355538881	-2.70995090713099	0.678658932442946	-3.13115808961739	0.00174118402910554	0.062422076070861	N/A	N/A
147	LOC100750644	219.764601043334	1.56265318006531	0.267238755411721	3.65849136603662	0.000253704286164514	0.0164384323183489	ENSCGRG00000003515	glutathione S-transferase, mu 7 [Source:MGI Symbol;Acc:MGI:1915562]
148	LOC100750669	564.778869026966	1.54259309018746	0.210138452467313	4.55714115252306	5.18545779322707e-06	0.000847427803490967	ENSCGRG00000013664	N/A
149	LOC100750953	82.6634823578454	-1.7735741891416	0.37279673997503	-3.18836395538238	0.00143080320172551	0.053512751586923	N/A	N/A
150	LOC100751267	64.27120675232	2.25381213400719	0.343238615978692	4.86206841420673	1.16165456719102e-06	0.000296025024029101	ENSCGRG00000011005	testicular cell adhesion molecule 1 [Source:MGI Symbol;Acc:MGI:1923120]
151	LOC100751430	13.7414489874356	-3.93912091454769	1.03242410877932	-3.24881837348056	0.00115885445682936	0.0462158534706352	N/A	N/A
152	LOC100751554	511.183779679408	1.77323246230892	0.239869898691119	4.95381024493575	7.27741776200068e-07	0.000202622177873482	ENSCGRG00000009770	RIKEN cDNA 1700025G04 gene [Source:MGI Symbol;Acc:MGI:1916649]
153	LOC100751651	50.1410120900228	-2.40276856160334	0.592040752905961	-3.07040698120815	0.0021376726185204	0.0718949143239588	N/A	N/A
154	LOC100751950	59.0487175434946	-2.35123348455137	0.381108859095291	-4.63455766424097	3.57701516814706e-06	0.000689492603244757	N/A	N/A
155	LOC100752211	646.418915933989	-1.12625787927793	0.184952775220131	-2.92666805303422	0.00342614347513186	0.0998295874973015	ENSCGRG00000016321	cytochrome b5 reductase 1 [Source:MGI Symbol;Acc:MGI:1919267]
156	LOC100752482	352.86071793206	-2.49122344810691	0.335476968034108	-5.68224089586962	1.32941227990371e-08	6.66257120945075e-06	N/A	N/A
157	LOC100752670	20.502547643346	-2.34573783816772	0.596611491209609	-2.95129303305348	0.00316446542138191	0.0949655441326887	N/A	N/A
158	LOC100752698	75.6899363788332	-2.90684821382684	0.45287436574032	-5.12699743848399	2.94399520683365e-07	9.83621509660976e-05	N/A	N/A
159	LOC100752784	200.489103920162	2.11441795672246	0.454446666947167	3.36553344372776	0.000763958054610778	0.0350026638039476	N/A	N/A
160	LOC100752892	49.7116280018893	-1.40198724209075	0.278069607569897	-2.93820223112382	0.00330121607697625	0.0975123452207032	N/A	N/A
161	LOC100752904	149.339777473311	-1.61130289725651	0.338122995238752	-3.03540549145629	0.00240212493539759	0.0780921647184904	ENSCGRG00000019559	histone cluster 1, H1c [Source:MGI Symbol;Acc:MGI:1931526]
162	LOC100753132	103.711681094506	1.60832084197125	0.329313900854079	3.10754674672405	0.00188647147749603	0.0658076535131156	ENSCGRG00000014461	RIKEN cDNA 4931406C07 gene [Source:MGI Symbol;Acc:MGI:1918234]
163	LOC100753513	169.201965026767	2.01001181711783	0.400185418218508	3.56097261799422	0.000369483617369509	0.021122380939736	N/A	N/A
164	LOC100753550	185.044268286457	1.38664431365885	0.26419650762789	3.03441487601658	0.00241002756430858	0.0780921647184904	ENSCGRG00000001881	RIKEN cDNA 9030617O03 gene [Source:MGI Symbol;Acc:MGI:2444813]
165	LOC100753671	7.15513015384961	-4.95941378931302	1.25221668981492	-3.49336606369494	0.000476972181872026	0.0253402005457453	N/A	N/A
166	LOC100754535	9.73890390256802	4.35398016586285	1.12804393836682	3.34119756948338	0.000834178406010469	0.0372162383809122	ENSCGRG00000004425	glycoprotein galactosyltransferase alpha 1, 3 [Source:MGI Symbol;Acc:MGI:95704]
167	LOC100754741	6.36120681111104	-5.14675157063119	1.5123899108766	-3.01627843263379	0.00255898160843553	0.0816057330543694	ENSCGRG00000018973	N/A
168	LOC100755107	9.42484754009185	4.45743112261443	1.2711034103757	3.04654097399415	0.00231490926061437	0.0762815710965664	N/A	N/A
169	LOC100755207	1269.69665527801	-1.8672903272048	0.390336878897735	-3.28518235352188	0.00101916387538539	0.0420965078747782	ENSCGRG00000009824	cytochrome c oxidase subunit VIIIa [Source:MGI Symbol;Acc:MGI:105959]
170	LOC100755233	5.65064698992055	4.97762435342299	1.29765127293052	3.38508653621691	0.000711558181576203	0.0334549997690096	ENSCGRG00000015213	angiotensin II receptor, type 1a [Source:MGI Symbol;Acc:MGI:87964]
171	LOC100755301	11.0206421230172	4.05855356331729	1.14057515072127	3.04547320744235	0.0023231447587629	0.0762815710965664	N/A	N/A
172	LOC100755357	15.9920508781224	-2.84470559006483	0.756799468700811	-2.98592055465227	0.00282726083157313	0.087645085778767	ENSCGRG00000019586	N/A
173	LOC100755561	121.502778809176	-2.26997633742745	0.529338534877833	-3.18324422969732	0.00145634716253606	0.0540646409598265	N/A	N/A
174	LOC100755661	755.942665169341	1.27624992708004	0.229456548898629	3.01271604439709	0.00258921063402615	0.0821282318197957	N/A	N/A
175	LOC100755897	746.971551463849	-1.28516298819355	0.210653727705088	-3.32394064468048	0.000887550839970626	0.0390184996460771	N/A	N/A
176	LOC100756494	30.8606941322839	4.5742844119434	1.24259827065152	3.21046794080163	0.00132519049767577	0.0504411117279878	ENSCGRG00000016397	N/A
177	LOC100756703	30.792684436921	2.23497495900054	0.532089570763006	3.10100507309945	0.0019286498631666	0.0666603464200226	N/A	N/A
178	LOC100756791	4205.83938905841	1.28273308768048	0.229511889050786	3.04023721753659	0.00236391878874768	0.0774325032436196	ENSCGRG00000014297	N/A
179	LOC100756919	66.1749729874596	-2.12232380999776	0.498043076789058	-3.08680389493245	0.00202321022784125	0.0689772466566739	N/A	N/A
180	LOC100757064	46.400895373107	-3.38559209789497	0.581856371550883	-4.81326618407391	1.48483303117139e-06	0.000348819759744716	N/A	N/A
181	LOC100757489	88.4378262941868	1.9329514864404	0.409563332474242	3.29128337142833	0.000997313959038812	0.0415273257226178	N/A	N/A
182	LOC100757491	62.7322939028433	-2.05794974767574	0.493266212190612	-2.98619125038586	0.00282475920992489	0.087645085778767	N/A	N/A
183	LOC100757559	94.6097426418685	-2.0426702956437	0.362251052627572	-4.02402638818886	5.7211502507182e-05	0.0056590456591808	N/A	N/A
184	LOC100757967	135.564308666378	1.43866640044798	0.281563938240505	3.03200724162911	0.0024293337573373	0.0784556953385771	N/A	N/A
185	LOC100758090	65.3315414332684	2.34903054512824	0.495552153748643	3.55980300168741	0.000371133096675166	0.0211363110170876	N/A	N/A
186	LOC100758208	155.217795777545	-2.00395698949439	0.432511656961228	-3.28082368633232	0.00103504424247827	0.0426353155771528	N/A	N/A
187	LOC100758264	232.55589432977	1.79544627974643	0.268604978363657	4.50655749718245	6.58878375413189e-06	0.000995434120971012	N/A	N/A
188	LOC100758306	16.3626702114632	2.72867628515231	0.706205484634647	3.03553828322389	0.00240106739470825	0.0780921647184904	N/A	N/A
189	LOC100758375	136.908202061708	-1.88310446776004	0.442661866130841	-2.93258142696029	0.00336156759500077	0.0984785599386478	N/A	N/A
190	LOC100758409	1828.06943880928	0.989301303284117	0.120710663944197	3.34965270963867	0.000809129399626376	0.0365323138840317	ENSCGRG00000002367	MAM domain containing 2 [Source:MGI Symbol;Acc:MGI:1918988]
191	LOC100758827	86.7426393340091	-2.75291496745447	0.412278185410336	-5.25846999296258	1.45258882108714e-07	5.32674949391347e-05	N/A	N/A
192	LOC100759157	115.410572498532	1.46364786220146	0.274202426485366	3.20451344192316	0.00135290972855979	0.0511485303827403	ENSCGRG00000002769	aldehyde oxidase 2 [Source:RefSeq peptide;Acc:NP_001278989]
193	LOC100759332	44.5313841008069	-2.13913857277541	0.461862635863833	-3.36501797584781	0.000765386723913054	0.0350026638039476	N/A	N/A
194	LOC100759472	38.2362409276755	-1.82060520481272	0.394728849023586	-3.13035823742828	0.00174593245175803	0.062422076070861	N/A	N/A
195	LOC100759554	20.5743649708733	-3.78800417779484	0.938000625771668	-3.41475430726779	0.000638395680736573	0.0309621905157238	N/A	N/A
196	LOC100759681	476.248961700831	1.17678954493262	0.157713537503806	3.75254435084358	0.000175048850694015	0.01319116532088	N/A	N/A
197	LOC100760157	43.4031617143018	2.08098990024701	0.458117895340163	3.26559476227187	0.00109234449309307	0.0441489232625116	ENSCGRG00000016260	N/A
198	LOC100760362	733.600954840537	-1.06722967419532	0.159906361209678	-3.01593488730438	0.00256188267387179	0.0816057330543694	N/A	N/A
199	LOC100760598	15.9981019235146	-2.99279675315557	0.80029979217213	-3.00866534764329	0.00262397973573278	0.0825345927337705	N/A	N/A
200	LOC100760688	592.421722405463	-1.51404198961217	0.258715933942475	-3.59111816088451	0.000329262306104003	0.0196751747877893	N/A	N/A
201	LOC100760721	987.637202912041	1.46587595714076	0.250870791553191	3.51142295587976	0.000445714637007464	0.0241054660698101	N/A	N/A
202	LOC100760793	119.63750539049	-2.47924485021417	0.519200374143417	-3.64846106403183	0.000263815874965338	0.0168070833902706	N/A	N/A
203	LOC100761082	16.0865096577164	5.76001565628919	1.20817482205819	4.28336451073535	1.84088215950803e-05	0.00225021652587018	N/A	N/A
204	LOC100762023	121.887670894215	2.1366376948656	0.366313304389897	4.23592366302064	2.27614101147087e-05	0.00273774240859716	N/A	N/A
205	LOC100762026	1056.52423704387	-1.48287344181444	0.260868171306936	-3.44201033263199	0.000577408194020153	0.0288628270307973	ENSCGRG00000006420	nuclear pore membrane protein 121 [Source:MGI Symbol;Acc:MGI:2137624]
206	LOC100762101	99.8844822006484	-1.84163052039363	0.290224650921806	-4.32998374080585	1.49120351703926e-05	0.00188405419148616	N/A	N/A
207	LOC100762168	48.7174325580213	-3.38720045085409	0.887542802648256	-3.15729894014305	0.00159238007645334	0.0583332695227325	N/A	N/A
208	LOC100762182	80.5880577807379	-1.8809985634679	0.417894066538117	-3.1013507166619	0.00192639978580141	0.0666603464200226	N/A	N/A
209	LOC100763530	424.46974537758	-2.26726574196824	0.410844004677496	-4.09474939902715	4.22625263619934e-05	0.00447476819614486	N/A	N/A
210	LOC100763569	1775.73488679112	1.0057703176794	0.137415900557329	3.06229348460794	0.0021964798022461	0.0732241104806434	ENSCGRG00000012911	N/A
211	LOC100763833	4713.17457752902	1.6656521595742	0.367338430238271	2.94194554637821	0.00326157274332552	0.0969176937798931	ENSCGRG00000017183	chemokine (C-C motif) ligand 2 [Source:MGI Symbol;Acc:MGI:98259]
212	LOC100764072	80.4170761147146	-1.87546581838525	0.354548754165778	-3.63984727770524	0.000272799792697025	0.0170897703466657	N/A	N/A
213	LOC100764856	29.8387660284875	2.35649820682927	0.534931484441768	3.31170581211315	0.000927290030612762	0.0398337303150368	ENSCGRG00000002946	RIKEN cDNA 1700013G24 gene [Source:MGI Symbol;Acc:MGI:1916630]
214	LOC100765121	421.538925228714	-1.17073322691174	0.195096244835163	-3.00247053286702	0.00267797898076807	0.0840572316823548	N/A	N/A
215	LOC100766081	83.0378874363615	2.06341838469709	0.313753033535905	4.71216442854487	2.45099482159221e-06	0.000519024044262519	N/A	N/A
216	LOC100766092	379.540923767008	-1.72453821636389	0.331933621890871	-3.43314337713397	0.000596626505485093	0.0295074983880539	ENSCGRG00000009205	N/A
217	LOC100766103	47.3780951500223	-2.51245460413056	0.489571784270807	-3.9370980218566	8.24729245335669e-05	0.00742503245725855	N/A	N/A
218	LOC100766273	12.5263887991922	3.79299467330804	0.944827915249263	3.39536133597466	0.000685380814416284	0.032506941781542	N/A	N/A
219	LOC100766588	8.39030042700873	-5.92486443644589	1.60939909574209	-3.31794764260292	0.000906814807811694	0.0396336064983977	N/A	N/A
220	LOC100766840	14.0609206945286	4.36700564837058	1.23156747843239	3.07091833284151	0.00213401511197302	0.0718949143239588	ENSCGRG00000007701	expressed sequence AW551984 [Source:MGI Symbol;Acc:MGI:2143322]
221	LOC100767061	16.7552483798384	-4.74487356365902	1.0910878955538	-3.81262690191099	0.00013749759199338	0.0108804015558972	ENSCGRG00000009028	N/A
222	LOC100767070	890.337892636374	1.51119427567851	0.299827456598872	3.08921599597372	0.00200685477329507	0.0687313474179757	ENSCGRG00000019518	N/A
223	LOC100767106	699.716892147847	-1.78743146042678	0.380907123411168	-3.1568560570279	0.00159480050701265	0.0583332695227325	N/A	N/A
224	LOC100767311	21.0040323063375	-2.65921613864537	0.607106353127874	-3.41662317852128	0.000634029732834682	0.0308499580361471	N/A	N/A
225	LOC100767442	302.176762354328	-1.36990264245584	0.237438438588912	-3.30586802372672	0.000946826728551401	0.0402133894456788	N/A	N/A
226	LOC100767633	7.30736259231758	-4.51954173346772	1.31885678353941	-2.98332562098772	0.00285134463627193	0.0882098078319926	ENSCGRG00000016584	N/A
227	LOC100767956	99.4215973923746	2.41213059342949	0.4055390798388	4.50552901938482	6.6207789888328e-06	0.000995434120971012	N/A	N/A
228	LOC100768310	48.5759089191994	-2.82619543826423	0.487705499205556	-4.59546374029801	4.31787877797494e-06	0.000754875667754107	N/A	N/A
229	LOC100768330	996.203593140637	-1.05886584873569	0.146054289366392	-3.24470681464002	0.00117571606298825	0.0466408733694677	ENSCGRG00000004207	N/A
230	LOC100768654	231.067373546941	1.94510451069565	0.400566539256626	3.3955457500236	0.000684919262263138	0.032506941781542	ENSCGRG00000008374	N/A
231	LOC100768693	6105.51436129919	1.30066873926978	0.130512408023009	5.48381758784529	4.16243978876382e-08	1.73839672844622e-05	ENSCGRG00000000161	cathepsin L [Source:MGI Symbol;Acc:MGI:88564]
232	LOC100768710	343.241736586611	-1.76417768741896	0.335719247879081	-3.51250395724267	0.000443905393841439	0.0240942873516464	N/A	N/A
233	LOC100768740	2226.30758147793	-1.34965071453461	0.22684053928426	-3.37103859930081	0.000748853646049329	0.0347649379432897	ENSCGRG00000002346	N/A
234	LOC100768818	28.411638110835	-2.20179079000641	0.503051980995309	-3.21403821149117	0.00130882254399564	0.0502198839333535	N/A	N/A
235	LOC100768834	134.092716249947	-1.41646977693544	0.273974317860975	-3.0349825586069	0.00240549597350856	0.0780921647184904	N/A	N/A
236	LOC100769250	827.905353032536	1.30802487720758	0.217645944636517	3.32219549366744	0.000893120954396079	0.0391489024762246	ENSCGRG00000002344	N/A
237	LOC100769359	9.76952016143013	3.58846840544368	1.0121829668418	2.96735472055416	0.00300374197162701	0.091604990960268	ENSCGRG00000007092	expressed sequence AA986860 [Source:MGI Symbol;Acc:MGI:2138143]
238	LOC100769422	545.77766781088	-1.79600491711317	0.318271156415197	-3.80506493278379	0.000141766995488909	0.0111595119223861	N/A	N/A
239	LOC100769437	169.720904367193	1.38076628474015	0.25624091190331	3.10568588797124	0.00189838257798087	0.0660698658794964	N/A	N/A
240	LOC100769997	6201.65604042957	1.07073914554623	0.146471568596955	3.31652517603455	0.000911443750388284	0.0397204544553271	ENSCGRG00000000871	N/A
241	LOC100770260	56.2721103953188	-2.60773522856404	0.51026445162692	-3.96416548594264	7.36531475512538e-05	0.00675228703312866	N/A	N/A
242	LOC100770358	9.6696821930113	-6.24354250016047	1.5861330760606	-3.56753168119617	0.000360359820860913	0.0207586586461449	ENSCGRG00000019133	N/A
243	LOC100770408	62.1840600565779	-2.66239989154159	0.541973150623955	-3.83310019772889	0.000126538381817545	0.0102448464089786	N/A	N/A
244	LOC100770526	4.45744440348079	4.53949121825711	1.31311236985833	3.01156916065196	0.00259901189763683	0.0821447810526819	ENSCGRG00000019232	N/A
245	LOC100770616	37.9412509359978	-2.18023167518792	0.436779759655287	-3.65234225992013	0.000259859220483727	0.0166965101708241	N/A	N/A
246	LOC100770753	225.125194714987	1.79969343575533	0.286904084794258	4.23392694427921	2.29645573592581e-05	0.00274025491981306	ENSCGRG00000003037	RIKEN cDNA 2810006K23 gene [Source:MGI Symbol;Acc:MGI:1919900]
247	LOC100771379	100.164287147354	1.68103178184912	0.316784355411353	3.45998551508228	0.000540204446017125	0.0275321147317542	N/A	N/A
248	LOC100771625	234.11895313136	2.25577130498818	0.366240530560481	4.56205325420995	5.06557942085814e-06	0.000846233184362245	N/A	N/A
249	LOC100771972	124.884335834719	-2.376501620955	0.353932327069499	-5.06181262126433	4.15289080917233e-07	0.000130080652741471	N/A	N/A
250	LOC100771976	1693.79128244539	2.47317693090246	0.270979245247577	6.96811458182399	3.21216573365061e-12	5.36610131171522e-09	N/A	N/A
251	LOC100772500	40.4173827529692	3.27698339430658	0.661710413745065	4.06827645094696	4.73621697865182e-05	0.00481142042392095	N/A	N/A
252	LOC100772574	172.561898562549	1.48406170730588	0.288193535318967	3.11977576315035	0.00180988761186616	0.0636391422110966	N/A	N/A
253	LOC100773073	435.533150342094	2.22767323405412	0.331958982074098	4.94853527706711	7.47740394787396e-07	0.000204405033375064	ENSCGRG00000014515	annexin A8 [Source:MGI Symbol;Acc:MGI:1201374]
254	LOC100773147	30.803107710869	2.9664314516764	0.752733371709727	3.1637616192651	0.0015574430323646	0.0573925391951024	ENSCGRG00000006436	bone morphogenetic protein 8b [Source:MGI Symbol;Acc:MGI:107335]
255	LOC100773368	1308.13839871966	-2.57390940682382	0.343722589504188	-5.78648877564803	7.18728869632767e-09	4.00225502034394e-06	N/A	N/A
256	LOC100774054	94.4270899954489	1.79703847577123	0.325202564158626	3.72714150697427	0.000193663737562124	0.0141346324963424	N/A	N/A
257	LOC100774108	14.9423650874307	-6.74764481543955	1.84407134803613	-3.34188930449	0.000832102379939967	0.0372162383809122	N/A	N/A
258	LOC100774398	17.5772642673161	-6.18572129382011	1.17505268635522	-4.76638950587943	1.87556510865795e-06	0.000420882409084661	N/A	N/A
259	LOC100774510	18.4335495335586	2.80267090038065	0.6741185320384	3.28978999131441	0.00100262183154707	0.0415273257226178	N/A	N/A
260	LOC100774820	274.416148019516	-1.66451341419068	0.360596158495385	-2.99379482569652	0.00275531161475761	0.0859462865723664	N/A	N/A
261	LOC103158623	129.934979503883	1.54705844047102	0.30501451853752	3.15426276874593	0.00160904137003463	0.0583344023933144	N/A	N/A
262	LOC103158792	209.250094794156	-1.27871144403977	0.191655375011904	-3.61977295588774	0.000294861625319995	0.0180948756599434	N/A	N/A
263	LOC103158805	31.7991385715097	3.75002170283736	0.856560710187921	3.69507866105815	0.000219818722914955	0.0152302972305362	N/A	N/A
264	LOC103158836	6.59654106546608	3.9680369352136	0.977318420804752	3.46158873349254	0.000536997065847414	0.0275164432716739	N/A	N/A
265	LOC103159000	238.171321762194	1.49532322049105	0.21937446311871	4.14980261069528	3.32762103693155e-05	0.00365188191899751	N/A	N/A
266	LOC103159057	85.5496614786998	-2.00274015822966	0.347013207582931	-4.0856590657855	4.39518771751384e-05	0.00460045708523852	N/A	N/A
267	LOC103159096	67.1386747540472	-1.83628173547175	0.387681801845683	-3.22769660271204	0.00124791253968803	0.0487334156732717	N/A	N/A
268	LOC103159132	38.4567778728413	-2.43298754332572	0.621559992983313	-2.97320461977382	0.00294707911814729	0.0902430438723921	N/A	N/A
269	LOC103159178	62.6512016304331	-2.11846111818366	0.474839928239409	-3.22950646367996	0.00124004078252186	0.0485521176177505	N/A	N/A
270	LOC103159353	83.6111634152409	1.67779466274751	0.334172742674397	3.27026122262509	0.00107448211253158	0.0436617258430062	N/A	N/A
271	LOC103159380	151.404616054235	1.57564817881586	0.261259322415734	3.79196297737562	0.00014946119955368	0.0115832429654102	ENSCGRG00000016437	ankyrin 1, erythroid [Source:MGI Symbol;Acc:MGI:88024]
272	LOC103159381	26.1389589553665	2.79074359600472	0.600912221287906	3.67072097577915	0.000241867262393356	0.0159494486407198	N/A	N/A
273	LOC103159493	41.0403450806039	-2.74614043331753	0.428604894938224	-5.04235476103899	4.59837752608751e-07	0.00014109511449944	N/A	N/A
274	LOC103159501	64.4604143557154	2.39275662716403	0.395036583008649	4.57627015876474	4.73339212103631e-06	0.00080871080158842	N/A	N/A
275	LOC103159522	5.04924354667286	-6.06951560608891	1.85603852761977	-2.9549780480049	0.00312691299034064	0.0942147030255942	N/A	N/A
276	LOC103159523	23.4110467544517	-3.67890319926788	0.827034636015907	-3.74100498795459	0.000183285882843889	0.013504250220001	N/A	N/A
277	LOC103159529	150.597365795542	-2.72014654754178	0.43961317228505	-4.85696103172302	1.19201041422832e-06	0.000298697942965381	N/A	N/A
278	LOC103159546	139.292492084629	-1.27663886971387	0.227663385348773	-3.03815375464565	0.00238032470760331	0.0778003956061212	N/A	N/A
279	LOC103159577	383.373318092362	2.50852180570397	0.27122831591951	7.09202982167118	1.32159023410013e-12	2.83858702424221e-09	N/A	N/A
280	LOC103159666	310.035400323573	1.87865762128335	0.205823019390203	6.28547343438578	3.26856056484438e-10	3.0714255057772e-07	N/A	N/A
281	LOC103159724	161.207425929656	-1.70719247477305	0.323893348687315	-3.4648132744933	0.000530599748698673	0.0274143203494315	N/A	N/A
282	LOC103159752	23.9100663156927	-2.28110910354511	0.578473075724271	-2.93210984919275	0.00336667640894346	0.0984785599386478	N/A	N/A
283	LOC103159793	169.717008940163	-3.03714652280714	0.388317426704844	-6.31489563292215	2.70343858651711e-10	2.90329993916319e-07	ENSCGRG00000020015	frizzled class receptor 7 [Source:MGI Symbol;Acc:MGI:108570]
284	LOC103159824	158.839182244076	-1.94466019639698	0.359071167546626	-3.78670809178591	0.00015265625880432	0.0117701889801177	N/A	N/A
285	LOC103159879	17.5268241283071	-3.6092474989002	0.839129555799361	-3.60407398032606	0.000313267824365815	0.0189918618521775	N/A	N/A
286	LOC103159954	142.008033272478	1.96798172432633	0.430204383270007	3.21479575148158	0.00130537367298676	0.0502198839333535	N/A	N/A
287	LOC103160040	11.2537199955977	4.57429596785507	1.28612742231941	3.10181821637822	0.0019233602817343	0.0666603464200226	N/A	N/A
288	LOC103160169	21.377402492533	5.3562314417537	1.21408076302776	3.92994361358105	8.4965784143497e-05	0.00755597253638449	N/A	N/A
289	LOC103160179	238.74056267243	1.73699668664828	0.272575127800066	4.22648315429626	2.37372033350457e-05	0.00281014844206624	N/A	N/A
290	LOC103160180	21.6551755036726	3.61233605289667	0.777553918220739	3.89345803710048	9.88253038445263e-05	0.0084422638824003	N/A	N/A
291	LOC103160252	19.6942897916037	-3.39364715934243	0.775772919040431	-3.62049845990421	0.000294036001266816	0.0180948756599434	N/A	N/A
292	LOC103160276	23.2920302527622	-3.54824352395142	0.788363055690058	-3.75877712919524	0.000170745846027968	0.0129812870054408	N/A	N/A
293	LOC103160279	4.45327231982715	-7.4710953132994	1.92020270105564	-3.58614890438001	0.000335597377376431	0.0198336885621925	N/A	N/A
294	LOC103160315	31.0682100904819	2.21019464882916	0.550669745274131	2.95137359925038	0.00316364002896904	0.0949655441326887	N/A	N/A
295	LOC103160317	27.2049468771174	4.15732953870297	0.700421940511728	5.10030715966986	3.39102718895054e-07	0.000110834986491025	N/A	N/A
296	LOC103160324	921.577435456916	1.79355125844463	0.267617857072397	4.51609907853244	6.29892017790241e-06	0.000966370049742477	N/A	N/A
297	LOC103160371	90.9166427499755	1.87454727906246	0.339751017227069	3.79567598904178	0.000147241699873149	0.011470357293227	N/A	N/A
298	LOC103160402	1311.5516399964	-2.14673286989178	0.372505790560276	-4.1926069573888	2.75766992261877e-05	0.00309414681243083	N/A	N/A
299	LOC103160461	31.1363334534469	2.58741465654117	0.540254925636612	3.70649495413746	0.000210147421101564	0.0148336454284602	N/A	N/A
300	LOC103160475	14.6950066807264	-3.23429120020876	0.799756218213053	-3.31267033522686	0.000924098349052863	0.0398103687048991	N/A	N/A
301	LOC103160578	202.750698045369	-5.27041784706709	1.09284140107801	-4.28740651820481	1.80771292097531e-05	0.00222778391531671	N/A	N/A
302	LOC103160596	95.9095998062963	-2.3659274770243	0.524369433991627	-3.39639357455679	0.000682801038933663	0.032506941781542	N/A	N/A
303	LOC103160706	7.36374198097617	-5.24452352152201	1.41602944238118	-3.29058201852455	0.000999803506712526	0.0415273257226178	N/A	N/A
304	LOC103160738	4.69485494622752	4.75033152345287	1.39492964250769	2.98607821914484	0.00282580353683654	0.087645085778767	N/A	N/A
305	LOC103160818	19.4219290488527	4.69594921876064	1.21801938206776	3.37514064107955	0.00073777976525423	0.0345561332417363	N/A	N/A
306	LOC103160827	426.084169502046	-2.84993709285482	0.703113290979293	-3.22135084230738	0.00127587855439899	0.0495680466805914	N/A	N/A
307	LOC103160832	195.198097160595	-1.34927466179633	0.213452423012477	-3.58071438256992	0.000342656062980782	0.0200460463304127	N/A	N/A
308	LOC103160858	479.57491343483	1.10756888268629	0.162358243811957	3.21884722139772	0.00128707040102824	0.0498739780398444	N/A	N/A
309	LOC103160921	24.1125729258457	-4.88880647239255	0.932885353245127	-4.61347576816388	3.95990449213273e-06	0.000726755181421084	N/A	N/A
310	LOC103161037	1321.19712188552	1.50576107124712	0.250805696329143	3.67136226968929	0.000241261081338282	0.0159494486407198	N/A	N/A
311	LOC103161125	41.0685186551253	-1.76661803814513	0.389965042618087	-3.03015759948829	0.00244426158286312	0.078628632319157	N/A	N/A
312	LOC103161241	17.6566799640575	-4.60230403282296	0.956097888523441	-4.2018098568401	2.6478949974066e-05	0.00303901536534414	N/A	N/A
313	LOC103161255	32.9204994392742	-2.0514709442474	0.480208903067315	-3.0538968231513	0.00225889755021102	0.0749724606344872	N/A	N/A
314	LOC103161281	13.5369064943006	-2.89787562554827	0.617546981429095	-3.74532334280818	0.000180161585023482	0.0134095516377627	N/A	N/A
315	LOC103161334	74.0534415255095	2.34732057432504	0.394837617874727	4.46350092752064	8.0631249208803e-06	0.00114367059608901	N/A	N/A
316	LOC103161335	219.305816199172	1.28147930720619	0.23212131936236	3.00065848496112	0.00269396521380951	0.0842074157788482	N/A	N/A
317	LOC103161412	23.1648133835751	-2.00359969934511	0.43278330944997	-3.27793879211034	0.00104568067232924	0.0428387163718534	N/A	N/A
318	LOC103161672	244.683646791962	-2.16305800172117	0.344384517582705	-4.5823648289329	4.59746886880424e-06	0.000794516602787031	N/A	N/A
319	LOC103161692	23.7421657401842	-3.80730486614678	0.665557033585421	-4.84157210099118	1.28815918756096e-06	0.000312378602983532	N/A	N/A
320	LOC103161781	28.7012711906866	3.47844196015503	0.798236020268386	3.62484200908525	0.000289138155640163	0.0179636040084705	N/A	N/A
321	LOC103161870	11.2618371804375	2.79368745084583	0.724560205090726	3.04836635328063	0.0023008923296366	0.0761980532512914	N/A	N/A
322	LOC103161878	93.2712416765112	-2.04491247243393	0.429655098515849	-3.39795798247443	0.000678908464327525	0.032506941781542	N/A	N/A
323	LOC103161931	126.835282882157	2.03075924726438	0.384676727007307	3.75847210147381	0.000170954095582126	0.0129812870054408	N/A	N/A
324	LOC103161939	97.8394920191281	2.71831468161703	0.479174027135768	4.4521448577834	8.50167785367376e-06	0.00119460492084098	N/A	N/A
325	LOC103162091	196.91222445286	-1.47772667708274	0.290824795979982	-3.06976636346727	0.00214226282787719	0.0718949143239588	N/A	N/A
326	LOC103162133	12.8903761259784	3.32521869297644	0.817096529301665	3.35365051005327	0.000797530261477626	0.0361170707268557	N/A	N/A
327	LOC103162211	28.2075433316855	-2.41423676529569	0.422038453107159	-4.33437818546374	1.46172700849555e-05	0.00186246318412971	N/A	N/A
328	LOC103162264	75.3020386891186	1.88444681380402	0.398855999232173	3.25802875118956	0.00112189039174677	0.0452215068094173	N/A	N/A
329	LOC103162282	78.7250843413035	2.56085541538118	0.535954922475595	3.68667742714873	0.000227201052627731	0.0155980266039175	N/A	N/A
330	LOC103162398	14.8978152466165	3.52195945850755	0.737645220463643	3.9815847460387	6.84573040521839e-05	0.00639289171692289	N/A	N/A
331	LOC103162516	37.5784241199856	-2.3327924627117	0.472350990970274	-3.70027796152234	0.000215363443207505	0.0150169934922101	N/A	N/A
332	LOC103162533	13.4622700158495	-3.54327349943248	0.963965638202175	-3.06889673394237	0.00214850843353852	0.0719439293947699	N/A	N/A
333	LOC103162542	168.694516144771	1.65844892873228	0.284963270083034	3.76710453841412	0.000165151857858033	0.0126686641984465	N/A	N/A
334	LOC103162669	16.1660741266193	-2.61223628779174	0.568755400653672	-3.56440358147042	0.000364684473545631	0.0209275994647274	N/A	N/A
335	LOC103162693	1675.15331939542	-1.70272426000781	0.25419555824394	-4.39725134069409	1.09630368572477e-05	0.00145866601016566	N/A	N/A
336	LOC103162789	127.497663578493	-1.94739227018652	0.370209217590559	-3.68016166191782	0.000233086136825243	0.0158052099231196	N/A	N/A
337	LOC103162797	500.275837038843	1.62031757858759	0.28376316072855	3.64865923824715	0.000263612487088869	0.0168070833902706	N/A	N/A
338	LOC103162848	100.128209557024	-3.27845707835745	0.449812756521828	-5.98803510701589	2.12391225753379e-09	1.52062003771526e-06	N/A	N/A
339	LOC103162909	21.43906909861	-3.37451800274949	0.743497200479128	-3.75193813807325	0.000175472767820153	0.01319116532088	N/A	N/A
340	LOC103162967	116.253688939532	-2.27955521401975	0.493546199183822	-3.43350372488115	0.000595834016813319	0.0295074983880539	N/A	N/A
341	LOC103162968	29.0091876205974	3.05958261792863	0.667201774802857	3.70895313930883	0.00020811793689578	0.0147596848171134	N/A	N/A
342	LOC103162980	54.8479981454492	-2.77091043838093	0.673388111837465	-3.24619324165822	0.00116959419591581	0.0465207638507784	N/A	N/A
343	LOC103163010	14.1367886723054	4.55580014060663	1.21970318641905	3.25557699946945	0.00113162207234816	0.0454918124538895	N/A	N/A
344	LOC103163072	33.9889874368791	-2.76286582291259	0.55725460534504	-3.90827334812769	9.2958097846564e-05	0.00812572675071564	N/A	N/A
345	LOC103163200	391.069125490666	-1.83842400965641	0.27258464414441	-4.59843038066077	4.25685915070576e-06	0.000753009935909242	N/A	N/A
346	LOC103163311	520.936676736438	-1.89169238444697	0.351283290332668	-3.71987486933501	0.000199321504628182	0.0144353769929738	N/A	N/A
347	LOC103163325	19.7809385588701	-5.67003053614724	1.09179949519289	-4.657510887132	3.20055503166441e-06	0.0006502749310956	N/A	N/A
348	LOC103163331	11.206755115757	-4.36812110875338	1.21028361139741	-3.12584469657004	0.0017729515497122	0.0628686946932143	N/A	N/A
349	LOC103163349	516.427110902628	-2.21443825568836	0.394084109971751	-4.13484257227222	3.55198040858495e-05	0.00386985691616483	N/A	N/A
350	LOC103163368	450.540353681688	-1.46425233771916	0.29686072591635	-2.96196081271383	0.00305686686771152	0.0926983223411639	N/A	N/A
351	LOC103163710	12.0471259381422	-3.24752312194435	0.808892011791746	-3.29161443358237	0.000996140803819519	0.0415273257226178	N/A	N/A
352	LOC103163726	330.837082880279	-1.60432147002739	0.220961974174908	-4.61327779638379	3.96367973904416e-06	0.000726755181421084	N/A	N/A
353	LOC103163790	8.26113569135239	-5.79389878402203	1.51342863218314	-3.44181164049137	0.000577832453360159	0.0288628270307973	N/A	N/A
354	Loxl2	409.059604687012	2.49806189665221	0.234685335935601	8.15176367242653	3.5865467295803e-16	1.0784746015848e-12	ENSCGRG00000017482	lysyl oxidase-like 2 [Source:MGI Symbol;Acc:MGI:2137913]
355	Lpl	2313.69092637732	1.07968642841353	0.146995592981339	3.36556979470244	0.000763857397872878	0.0350026638039476	ENSCGRG00000008147	lipoprotein lipase [Source:MGI Symbol;Acc:MGI:96820]
356	Lrpap1	2138.80304763015	1.3872188480801	0.196683186164909	4.07892694338545	4.52440509259349e-05	0.004659207573092	ENSCGRG00000009472	low density lipoprotein receptor-related protein associated protein 1 [Source:MGI Symbol;Acc:MGI:96829]
357	Lrrc15	108.422391284962	2.92338778820587	0.676387228558742	3.45722862400502	0.000545761619377873	0.0277213714437376	ENSCGRG00000005841	leucine rich repeat containing 15 [Source:MGI Symbol;Acc:MGI:1921738]
358	Lrrc41	655.528808379087	-1.3625667581061	0.160439916662802	-4.8467007061543	1.25531585355378e-06	0.000309404489478378	ENSCGRG00000017775	leucine rich repeat containing 41 [Source:MGI Symbol;Acc:MGI:2441984]
359	Lsmem2	444.728725391384	1.45658285752258	0.243093524784411	3.58553506340586	0.000336387800688999	0.0198336885621925	N/A	N/A
360	Macrod1	314.116595264469	1.66639709598336	0.237493669202152	4.55353020101643	5.27530941696309e-06	0.0008528416890757	ENSCGRG00000011068	MACRO domain containing 1 [Source:MGI Symbol;Acc:MGI:2147583]
361	Mafg	1067.25132895922	-1.31740234895818	0.197052831821069	-3.71697194842703	0.000201624819988327	0.0144353769929738	ENSCGRG00000018223	v-maf musculoaponeurotic fibrosarcoma oncogene family, protein G (avian) [Source:MGI Symbol;Acc:MGI:96911]
362	Maob	38.6444316085193	2.24387016391437	0.557159753083312	2.97743628108968	0.0029067005741012	0.0893706403509438	ENSCGRG00000002629	monoamine oxidase B [Source:MGI Symbol;Acc:MGI:96916]
363	Mbp	13.2975427526753	-4.1384706051321	1.13822202880056	-3.12198148910857	0.00179638233232638	0.0635496667447698	ENSCGRG00000009417	myelin basic protein [Source:MGI Symbol;Acc:MGI:96925]
364	Mcf2l	344.390357599815	1.18594054028952	0.19892610082164	3.02111204656453	0.00251848145499688	0.0805646142039958	ENSCGRG00000009145	mcf.2 transforming sequence-like [Source:MGI Symbol;Acc:MGI:103263]
365	Mecom	29.3806766798606	2.24220945173258	0.501283898263008	3.30600475449926	0.000946364818555488	0.0402133894456788	ENSCGRG00000010011	MDS1 and EVI1 complex locus [Source:MGI Symbol;Acc:MGI:95457]
366	Mefv	43.1606001698714	2.34369270910647	0.537420961685633	3.27253742181738	0.00106586761719109	0.0435470641969239	ENSCGRG00000016243	Mediterranean fever [Source:MGI Symbol;Acc:MGI:1859396]
367	Megf10	1248.57895348275	2.03565528653541	0.363042266157067	3.99593358969016	6.44397979411896e-05	0.00617103415315787	ENSCGRG00000011574	multiple EGF-like-domains 10 [Source:MGI Symbol;Acc:MGI:2685177]
368	Met	901.318177243781	1.18013142904551	0.1632732371429	3.64523260969862	0.000267150055159024	0.0169476838789701	ENSCGRG00000017270	met proto-oncogene [Source:MGI Symbol;Acc:MGI:96969]
369	Mgarp	130.586211838113	1.92524399931594	0.303524303645234	4.41573041268329	1.00669483806821e-05	0.00136357269282482	ENSCGRG00000017429	mitochondria localized glutamic acid rich protein [Source:MGI Symbol;Acc:MGI:1914999]
370	Micalcl	15.6981876935715	4.5592977466129	0.98878553905077	4.01941077102229	5.83438725493026e-05	0.00573333414234487	ENSCGRG00000003574	N/A
371	Micall1	438.312181705583	-1.62669758984017	0.324605081181095	-3.2092383930917	0.00133087095771305	0.050529406184888	ENSCGRG00000008662	microtubule associated monooxygenase, calponin and LIM domain containing -like 1 [Source:MGI Symbol;Acc:MGI:105870]
372	Mief2	94.0781620393692	-2.13957907446751	0.424029874446278	-3.66629020131297	0.00024609464013679	0.0160174585041413	ENSCGRG00000005258	mitochondrial elongation factor 2 [Source:MGI Symbol;Acc:MGI:2144199]
373	Mmp12	1006.47498629405	2.67436821159939	0.343306558859214	6.08612232117322	1.15678076985829e-09	9.15378888148387e-07	ENSCGRG00000006553	matrix metallopeptidase 12 [Source:MGI Symbol;Acc:MGI:97005]
374	Morc1	22.4367529267309	3.04102206375218	0.835736674982179	2.93879595876703	0.00329489909856032	0.0975123452207032	ENSCGRG00000003426	microrchidia 1 [Source:MGI Symbol;Acc:MGI:1316740]
375	Msrb1	163.183348257277	-1.84361715891155	0.30659888416914	-4.10521604343491	4.0393719078373e-05	0.00433799690245242	ENSCGRG00000014044	methionine sulfoxide reductase B1 [Source:MGI Symbol;Acc:MGI:1351642]
376	Mtus1	390.641849774116	1.85216004754288	0.210354759177494	6.02409734762638	1.70055994917912e-09	1.27839594179541e-06	ENSCGRG00000007841	mitochondrial tumor suppressor 1 [Source:MGI Symbol;Acc:MGI:2142572]
377	Muc6	22.8858835963036	-5.61818308433808	1.70774489615265	-2.94729066089214	0.0032057172355232	0.0960118697930105	N/A	N/A
378	Mxra7	214.068564693544	1.7338048729922	0.28793889657142	3.98988252698985	6.61060273800958e-05	0.00629053241556798	N/A	N/A
379	Myzap	797.503362679298	1.81911350432236	0.207221138012453	5.95571965021751	2.58929872023775e-09	1.76853335897036e-06	ENSCGRG00000013683	myocardial zonula adherens protein [Source:MGI Symbol;Acc:MGI:2142908]
380	Ncaph	726.771819556074	1.10346708635633	0.151640211953647	3.41930797217343	0.000627806268799999	0.0306463222448311	ENSCGRG00000006816	non-SMC condensin I complex, subunit H [Source:MGI Symbol;Acc:MGI:2444777]
381	Ndufaf1	412.655299040401	1.25387576755949	0.22212872092327	3.01137675514459	0.00260065951320762	0.0821447810526819	ENSCGRG00000008200	NADH dehydrogenase (ubiquinone) 1 alpha subcomplex, assembly factor 1 [Source:MGI Symbol;Acc:MGI:1916952]
382	Ngf	33.1355457333095	2.41935632364837	0.494046217458644	3.71300044024883	0.000204816530691061	0.0145943911798109	ENSCGRG00000007561	nerve growth factor [Source:MGI Symbol;Acc:MGI:97321]
383	Nppb	68.3569742178368	1.94545421827354	0.356146285142197	3.82003624440217	0.000133432065235806	0.0106710164937253	ENSCGRG00000000797	natriuretic peptide type B [Source:MGI Symbol;Acc:MGI:97368]
384	Odf1	11.1444345034515	4.53936789122426	1.27972969345809	3.09003175492277	0.00200135096679273	0.0686993419765495	ENSCGRG00000003030	outer dense fiber of sperm tails 1 [Source:MGI Symbol;Acc:MGI:97424]
385	Olr1	56.1671907526107	3.77556844507734	0.690422101057637	4.62123958585421	3.81453939865104e-06	0.00072596961846479	ENSCGRG00000008979	oxidized low density lipoprotein (lectin-like) receptor 1 [Source:MGI Symbol;Acc:MGI:1261434]
386	Osbp2	127.944253061663	2.16110265545147	0.31132663860181	5.06265754131696	4.13452152826837e-07	0.000130080652741471	ENSCGRG00000007280	oxysterol binding protein 2 [Source:MGI Symbol;Acc:MGI:1921559]
387	Ostf1	3254.89349702549	1.29072753643564	0.221892854626622	3.18065688461248	0.00146941552308595	0.0544154246049194	ENSCGRG00000016529	osteoclast stimulating factor 1 [Source:MGI Symbol;Acc:MGI:700012]
388	P2rx4	772.781047612929	1.28442979266807	0.222286591296922	3.14669134051629	0.00165129178304577	0.0595375826333168	ENSCGRG00000014434	purinergic receptor P2X, ligand-gated ion channel, 7 [Source:MGI Symbol;Acc:MGI:1339957]
389	Paf1	811.738723716261	1.40958640370845	0.250392217053447	3.29332881305682	0.000990086123200918	0.0415273257226178	ENSCGRG00000006368	Paf1, RNA polymerase II complex component [Source:MGI Symbol;Acc:MGI:1923988]
390	Pafah2	243.256715547706	-2.12770173423919	0.35847789038662	-4.30358266127427	1.68058103852785e-05	0.00208961089765265	ENSCGRG00000017260	platelet-activating factor acetylhydrolase 2 [Source:MGI Symbol;Acc:MGI:2140321]
391	Pamr1	207.791815332481	1.63544658249847	0.273943322584552	3.83467672022954	0.00012572954940769	0.0102448464089786	ENSCGRG00000004840	peptidase domain containing associated with muscle regeneration 1 [Source:MGI Symbol;Acc:MGI:2445082]
392	Pcp4l1	161.619822261801	1.95882560776395	0.289213385175514	4.75034413157966	2.03070768831746e-06	0.000442488262229754	ENSCGRG00000005197	Purkinje cell protein 4-like 1 [Source:MGI Symbol;Acc:MGI:1913675]
393	Pdpn	6694.59632207383	1.28156328187463	0.113196172865627	6.15392520364088	7.55883438701554e-10	6.31372638937659e-07	N/A	N/A
394	Pea15	1490.41901921845	1.28619719504464	0.199831871812341	3.50912338439188	0.000449586285380095	0.0241604138701565	ENSCGRG00000013394	Astrocytic phosphoprotein PEA-15 [Source:UniProtKB/Swiss-Prot;Acc:Q9Z297]
395	Pecam1	314.636267719419	2.28998256338661	0.363225732311306	4.69410592640542	2.67775262693765e-06	0.000559166815916771	ENSCGRG00000008836	platelet/endothelial cell adhesion molecule 1 [Source:MGI Symbol;Acc:MGI:97537]
396	Phldb2	920.090866513083	1.25476937714976	0.169915300391951	3.94200448625601	8.08034648189343e-05	0.00731855478043781	ENSCGRG00000002895	pleckstrin homology like domain, family B, member 2 [Source:MGI Symbol;Acc:MGI:2444981]
397	Pigk	1267.91841362635	1.37645742563515	0.254448845005728	3.11062494662208	0.00186691894291097	0.0652770379224799	ENSCGRG00000001615	phosphatidylinositol glycan anchor biosynthesis, class K [Source:MGI Symbol;Acc:MGI:1913863]
398	Pik3ap1	58.7498994944588	1.51154762093204	0.297030431839445	3.11949558323956	0.00181160976829726	0.0636391422110966	ENSCGRG00000004673	phosphoinositide-3-kinase adaptor protein 1 [Source:MGI Symbol;Acc:MGI:1933177]
399	Pik3r5	257.604131518947	1.47993355243967	0.265497521077804	3.37092055731941	0.000749174585542126	0.0347649379432897	ENSCGRG00000012612	phosphoinositide-3-kinase regulatory subunit 5 [Source:MGI Symbol;Acc:MGI:2443588]
400	Pipox	342.867123806776	1.4092356176293	0.236126026246462	3.49081856841901	0.000481543141710854	0.025392230243731	ENSCGRG00000016377	pipecolic acid oxidase [Source:MGI Symbol;Acc:MGI:1197006]
401	Pkd1l1	40.1429237005201	3.2603192160716	0.832444880396389	3.21385448857168	0.00130966024992505	0.0502198839333535	ENSCGRG00000007996	polycystic kidney disease 1 like 1 [Source:MGI Symbol;Acc:MGI:2156538]
402	Pknox2	6.05637501412538	-6.01794838483413	1.6906680152822	-3.21351432392605	0.0013112125763315	0.0502198839333535	ENSCGRG00000001631	Pbx/knotted 1 homeobox 2 [Source:MGI Symbol;Acc:MGI:2445415]
403	Pla2g4d	63.5301108470462	1.71067167853533	0.36755629616725	3.0626850622685	0.00219360790667818	0.0732241104806434	ENSCGRG00000007564	phospholipase A2, group IVD [Source:MGI Symbol;Acc:MGI:1925640]
404	Plat	1539.90941683564	1.68075299853386	0.141903688216647	7.72207200238333	1.14453704703984e-14	2.86801908370733e-11	ENSCGRG00000003681	plasminogen activator, tissue [Source:MGI Symbol;Acc:MGI:97610]
405	Plcd1	383.240809556011	1.41023142884836	0.259119593207249	3.18489589271291	0.00144806092047663	0.0539363527365458	ENSCGRG00000007061	phospholipase C, delta 1 [Source:MGI Symbol;Acc:MGI:97614]
406	Plcl2	28.1398342345573	2.71110889950865	0.661862656966128	3.21236796850483	0.00131645643043123	0.0502358437348567	ENSCGRG00000017193	phospholipase C-like 2 [Source:MGI Symbol;Acc:MGI:1352756]
407	Plek	52.8335219537742	2.04645640442666	0.497138642548453	2.93981151055474	0.00328411963145815	0.0973900170788427	ENSCGRG00000009141	pleckstrin [Source:MGI Symbol;Acc:MGI:1860485]
408	Plet1	1997.37606010684	1.50037934262913	0.203611527213194	4.49589890335371	6.9276648242531e-06	0.00103126178844203	ENSCGRG00000001917	placenta expressed transcript 1 [Source:MGI Symbol;Acc:MGI:1923759]
409	Plin4	477.790205581039	2.36113917819688	0.282503051429387	6.28728315849605	3.23069798826031e-10	3.0714255057772e-07	ENSCGRG00000009474	perilipin 4 [Source:MGI Symbol;Acc:MGI:1929709]
410	Plxnb3	88.9569584606714	2.45032792719551	0.347491887979597	5.36808337403226	7.9577767541207e-08	3.14855719732118e-05	ENSCGRG00000003374	plexin B3 [Source:MGI Symbol;Acc:MGI:2154240]
411	Pole4	66.0319969761198	-2.60568609616384	0.616127799029795	-3.27971501793083	0.00103911993457442	0.0426862519571759	N/A	N/A
412	Ppap2a	235.732578292149	1.28786783706176	0.219610714136013	3.20068781300566	0.00137099986891771	0.0516616116019491	N/A	N/A
413	Ppap2c	500.107274581628	-1.56154976867963	0.225152152033337	-4.33745473511562	1.4414220709927e-05	0.00185228896045943	N/A	N/A
414	Prkch	17.6482760752512	4.54915786776726	1.19145604448695	3.32718557716757	0.000877279290540784	0.0386800414465709	ENSCGRG00000011905	protein kinase C, eta [Source:MGI Symbol;Acc:MGI:97600]
415	Psma8	48.6150372361322	2.81977664967321	0.454711878128579	4.91479166576801	8.88769196243497e-07	0.000238618658312875	ENSCGRG00000007659	proteasome (prosome, macropain) subunit, alpha type, 8 [Source:MGI Symbol;Acc:MGI:1920927]
416	Ptchd3	120.915729664723	1.68927122916761	0.274169133875024	4.02783753531438	5.62922190133223e-05	0.00560499015142583	ENSCGRG00000017553	patched domain containing 3 [Source:MGI Symbol;Acc:MGI:1921925]
417	Ptrf	2938.88098636478	1.33209844338902	0.178130694668696	4.19431330494421	2.7369946724232e-05	0.00309414681243083	N/A	N/A
418	Qtrtd1	504.429232172284	-1.6797059069744	0.198903323523244	-5.50389700313534	3.71486629251214e-08	1.59580042022629e-05	N/A	N/A
419	Rab7b	173.836423618289	2.13104241155067	0.278325226169396	5.55493992444841	2.77707254703391e-08	1.22803781601926e-05	ENSCGRG00000014151	RAB7B, member RAS oncogene family [Source:MGI Symbol;Acc:MGI:2442295]
420	Rad54b	109.604847301163	1.53558443539386	0.268482992672838	3.54071565282012	0.000399043379508593	0.0223034097059914	ENSCGRG00000016752	RAD54 homolog B (S. cerevisiae) [Source:MGI Symbol;Acc:MGI:3605986]
421	Rasgrp3	20.7502789172297	2.58829690916969	0.661219412843286	3.02975739903652	0.00244750248921619	0.078628632319157	ENSCGRG00000004512	RAS, guanyl releasing protein 3 [Source:MGI Symbol;Acc:MGI:3028579]
422	Rbm15	302.154551329542	-1.44018407732916	0.23000261053327	-3.71831247751988	0.000200558090456053	0.0144353769929738	ENSCGRG00000010592	RNA binding motif protein 15 [Source:MGI Symbol;Acc:MGI:2443205]
423	Rcc2	1929.7951491534	-1.1509808376213	0.134526614561538	-4.20748220524963	2.58231730631529e-05	0.00300970082949228	ENSCGRG00000015004	regulator of chromosome condensation 2 [Source:MGI Symbol;Acc:MGI:1919784]
424	Rfx1	152.429224619469	-1.65708813418995	0.33597553556363	-3.19108244494709	0.00141740827378397	0.0531439735569625	ENSCGRG00000017713	regulatory factor X, 1 (influences HLA class II expression) [Source:MGI Symbol;Acc:MGI:105982]
425	Rgl1	775.876323346434	1.34701865327532	0.207507475081774	3.67242747401682	0.00024025734921206	0.0159494486407198	ENSCGRG00000007858	ral guanine nucleotide dissociation stimulator,-like 1 [Source:MGI Symbol;Acc:MGI:107484]
426	Ribc1	68.6955411514965	2.0763710280554	0.425034518087462	3.50891154451448	0.000449944521692306	0.0241604138701565	ENSCGRG00000006092	RIB43A domain with coiled-coils 1 [Source:MGI Symbol;Acc:MGI:1913861]
427	Rn45s	3876.36541466803	-6.67783576071272	1.26771683830141	-4.80617837983068	1.53842648415201e-06	0.000355849879834238	N/A	N/A
428	Rn5-8s	6603.18881754453	-6.76777782766013	1.16309585746658	-5.31582610947147	1.0617450912131e-07	3.99083436159724e-05	N/A	N/A
429	Rnase4	1934.88396352618	1.31780609512641	0.183201168800964	4.00021243970032	6.32856461130831e-05	0.00609935698275772	N/A	N/A
430	Rpl10	2785.58492743083	-1.38386933759889	0.241490176923125	-3.30823740765264	0.00093885184223978	0.0401012427502133	ENSCGRG00000002346	N/A
431	Rps13	1918.90012258052	-1.3777156545538	0.253997304350535	-3.12110853246926	0.00180171618168594	0.0635887389475308	ENSCGRG00000004980	40S ribosomal protein S13 [Source:RefSeq peptide;Acc:NP_001231462]
432	Rps23	1471.52284521064	-1.63473724176502	0.304239434655169	-3.45048873179014	0.000559572526648345	0.0282321239535499	ENSCGRG00000006797	N/A
433	Rsu1	2597.33216162027	1.21752954895579	0.176303403858433	3.58794574801612	0.000333293616726799	0.0198065989228752	ENSCGRG00000001565	Ras suppressor protein 1 [Source:MGI Symbol;Acc:MGI:103040]
434	Rwdd1	2270.1166755689	1.49806122738886	0.27559707521061	3.31316551879196	0.000922463705637267	0.0398103687048991	ENSCGRG00000003673	RWD domain containing 1 [Source:MGI Symbol;Acc:MGI:1913771]
435	S100a4	8889.15646907524	1.65846299248236	0.296546912811095	3.62000225052097	0.000294600453473201	0.0180948756599434	ENSCGRG00000017648	S100 calcium binding protein A4 [Source:MGI Symbol;Acc:MGI:1330282]
436	S100a5	225.386477843045	2.02870141200505	0.36201223922318	3.98809419919593	6.66062174179171e-05	0.00629826716275713	ENSCGRG00000016973	S100 calcium binding protein A5 [Source:MGI Symbol;Acc:MGI:1338915]
437	Sbsn	5149.09816552173	1.46635966221174	0.193176767207525	4.5626457789498	5.05129970173248e-06	0.000846233184362245	N/A	N/A
438	Sec11c	601.926612034544	1.8340877038312	0.293184950841064	4.2605365641267	2.03936714013389e-05	0.00247273265741234	ENSCGRG00000008201	SEC11 homolog C, signal peptidase complex subunit [Source:MGI Symbol;Acc:MGI:1913536]
439	Sema3a	320.41104223554	-1.93136644519793	0.237512388791586	-5.66877353778048	1.43823313498611e-08	6.97543070468263e-06	ENSCGRG00000002393	sema domain, immunoglobulin domain (Ig), short basic domain, secreted, (semaphorin) 3A [Source:MGI Symbol;Acc:MGI:107558]
440	Sept6	931.144341680691	1.09245605929509	0.124888940250799	4.0635588512065	4.83301296046004e-05	0.00487680200406152	ENSCGRG00000007825	septin 6 [Source:MGI Symbol;Acc:MGI:1888939]
441	Sesn2	330.089881153144	-1.63761732492444	0.250354806307281	-4.20465194868785	2.61484223789003e-05	0.00302416561897512	ENSCGRG00000014569	sestrin 2 [Source:MGI Symbol;Acc:MGI:2651874]
442	Sh3bgrl2	353.14821381937	1.15633050747933	0.131582519341825	4.34227897152414	1.41012320960991e-05	0.00182768986693836	ENSCGRG00000005988	SH3 domain binding glutamic acid-rich protein like 2 [Source:MGI Symbol;Acc:MGI:1915350]
443	Shroom3	357.395128925782	1.62539199872674	0.325165567775744	3.19969148370326	0.00137574766232703	0.0517109152577172	ENSCGRG00000013840	shroom family member 3 [Source:MGI Symbol;Acc:MGI:1351655]
444	Ska2	543.542389761157	2.22232529037249	0.317517122422224	5.15677005750268	2.51246024034265e-07	8.78484644501203e-05	ENSCGRG00000006023	N/A
445	Slc16a5	9.70149640365359	-4.17103989710082	1.2102284786843	-2.96314081145924	0.00304517230397781	0.0926804971463693	ENSCGRG00000011181	solute carrier family 16 (monocarboxylic acid transporters), member 5 [Source:MGI Symbol;Acc:MGI:2443515]
446	Slc1a5	2074.02936877687	-1.18777324524088	0.180147168685161	-3.34621270442083	0.000819235257494768	0.0367929646161018	N/A	N/A
447	Slc35c1	296.087133445511	-1.57577265622953	0.237494039475703	-4.17193693658883	3.02021235874864e-05	0.0033625006887122	ENSCGRG00000017186	GDP-fucose transporter 1 [Source:RefSeq peptide;Acc:NP_001233737]
448	Slc43a2	272.296611270233	-4.07787936085485	0.717800737188335	-4.86613718706342	1.13800539167302e-06	0.000294998466617308	N/A	N/A
449	Slc5a3	88.7284124592203	-2.22708016165681	0.50773111733343	-3.2342269458684	0.00121972491057642	0.0480067121217708	ENSCGRG00000017580	solute carrier family 5 (inositol transporters), member 3 [Source:MGI Symbol;Acc:MGI:1858226]
450	Slc5a6	299.02754090427	-1.34471443875543	0.207224142678796	-3.66632926170148	0.000246057071886918	0.0160174585041413	ENSCGRG00000007391	solute carrier family 5 (sodium-dependent vitamin transporter), member 6 [Source:MGI Symbol;Acc:MGI:2660847]
451	Slc7a1	520.068330401947	-1.53613982445024	0.291182996446478	-3.26659638556168	0.00108848746811526	0.0441116147792801	ENSCGRG00000017054	solute carrier family 7 (cationic amino acid transporter, y+ system), member 1 [Source:MGI Symbol;Acc:MGI:88117]
452	Slc7a5	2069.45265127326	-1.27098324236503	0.166720992813986	-4.11478320795082	3.87543475641393e-05	0.00419188212681176	ENSCGRG00000016574	solute carrier family 7 (cationic amino acid transporter, y+ system), member 5 [Source:MGI Symbol;Acc:MGI:1298205]
453	Snx25	365.51146815466	1.3891936986549	0.267149809248882	3.01041277249991	0.0026089287201709	0.0822332144816972	ENSCGRG00000013569	sorting nexin 25 [Source:MGI Symbol;Acc:MGI:2142610]
454	Spag5	2156.4580984534	1.08139098223453	0.14607879267566	3.39836106542583	0.000677908857231174	0.032506941781542	ENSCGRG00000015551	sperm associated antigen 5 [Source:MGI Symbol;Acc:MGI:1927470]
455	Spdya	17.7217009440154	3.62751672968998	0.784866033168918	3.87652682163404	0.000105958134428182	0.00889989134708222	ENSCGRG00000005306	speedy/RINGO cell cycle regulator family, member A [Source:MGI Symbol;Acc:MGI:1918141]
456	Spns1	354.228615905459	-1.46461368633163	0.287490627730546	-3.05975604336895	0.00221517349266074	0.0736839235888369	ENSCGRG00000000526	spinster homolog 1 [Source:MGI Symbol;Acc:MGI:1920908]
457	Spp1	32986.9845427278	2.8534625126206	0.226570760719025	10.0123246472772	1.34553068956908e-23	1.01150269588356e-19	ENSCGRG00000000743	secreted phosphoprotein 1 [Source:MGI Symbol;Acc:MGI:98389]
458	Srgn	238.025784911099	2.95781225204886	0.595937826372407	3.98170689343839	6.84221253542072e-05	0.00639289171692289	ENSCGRG00000015367	serglycin [Source:MGI Symbol;Acc:MGI:97756]
459	Srpx2	450.088658837686	1.9454863747262	0.228715574749836	5.94854056394346	2.70543846067963e-09	1.76853335897036e-06	ENSCGRG00000004629	sushi-repeat-containing protein, X-linked 2 [Source:MGI Symbol;Acc:MGI:1916042]
460	St3gal5	832.722009774555	1.71225256176919	0.322058212673637	3.50026801580245	0.000464790591906798	0.024780590600421	ENSCGRG00000010720	ST3 beta-galactoside alpha-2,3-sialyltransferase 5 [Source:MGI Symbol;Acc:MGI:1339963]
461	St8sia6	114.748812463839	2.53013531920079	0.544894985599601	3.56981229390314	0.000357237112373348	0.0206579230174357	ENSCGRG00000014488	ST8 alpha-N-acetyl-neuraminide alpha-2,8-sialyltransferase 6 [Source:MGI Symbol;Acc:MGI:2386797]
462	Star	571.512393589001	2.17266968626182	0.171730251305602	9.24535527939842	2.34460490222984e-20	1.17503782350085e-16	ENSCGRG00000017968	steroidogenic acute regulatory protein [Source:MGI Symbol;Acc:MGI:102760]
463	Stau2	21.5423064101154	2.9791385763751	0.662370885040988	3.61455512270257	0.000300863800945937	0.0183137135515067	N/A	N/A
464	Stip1	3700.43548951123	1.2993794067268	0.194143022082592	3.67984848665704	0.000233372570863489	0.0158052099231196	ENSCGRG00000010672	stress-induced-phosphoprotein 1 [Source:RefSeq peptide;Acc:NP_001233607]
465	Stk32b	139.950054718449	2.26259105823253	0.364827371683998	4.59841746458783	4.25712301644733e-06	0.000753009935909242	ENSCGRG00000014682	serine/threonine kinase 32B [Source:MGI Symbol;Acc:MGI:1927552]
466	Stmn4	29.4998501069053	2.8009250689497	0.477011959598853	4.64550735812174	3.39241681324771e-06	0.000680066490495725	ENSCGRG00000004858	stathmin-like 4 [Source:MGI Symbol;Acc:MGI:1931224]
467	Stra6	217.455886072602	-1.71105671389816	0.190392236146757	-5.91460154031173	3.32679954905458e-09	2.08410130083482e-06	ENSCGRG00000011831	stimulated by retinoic acid gene 6 [Source:MGI Symbol;Acc:MGI:107742]
468	Stx16	726.662537128425	-1.62551236300381	0.309243901355737	-3.36481934719114	0.000765937904323163	0.0350026638039476	ENSCGRG00000016172	syntaxin 16 [Source:MGI Symbol;Acc:MGI:1923396]
469	Sucnr1	236.091938346781	2.2835986020191	0.25418619999109	6.68264485388069	2.34667808386358e-11	2.94019208257408e-08	ENSCGRG00000017168	succinate receptor 1 [Source:MGI Symbol;Acc:MGI:1934135]
470	Susd4	40.0255104979241	2.11945469998252	0.435017995907865	3.52742234504331	0.000419626830678964	0.0231102175797004	ENSCGRG00000009367	sushi domain containing 4 [Source:MGI Symbol;Acc:MGI:2138351]
471	Sytl2	121.285071666078	2.05046611283164	0.396099925589964	3.69983309117698	0.000215741309898064	0.0150169934922101	ENSCGRG00000009112	synaptotagmin-like 2 [Source:MGI Symbol;Acc:MGI:1933366]
472	Tbc1d2	474.299098700185	-1.3287672251502	0.21111260232091	-3.52326064977587	0.000426271921397357	0.0233054485025791	ENSCGRG00000004770	TBC1 domain family, member 2 [Source:MGI Symbol;Acc:MGI:2652885]
473	Tfpi	2785.83750371293	1.66756764757667	0.275393944252175	3.93111457042127	8.45529640925542e-05	0.00755597253638449	ENSCGRG00000005739	tissue factor pathway inhibitor [Source:MGI Symbol;Acc:MGI:1095418]
474	Tgif1	359.878492721776	-1.36814705250785	0.213339346030263	-3.67107411904973	0.000241533278279141	0.0159494486407198	ENSCGRG00000016541	TGFB-induced factor homeobox 1 [Source:MGI Symbol;Acc:MGI:1194497]
475	Tgm2	15910.2937382468	1.13783161464074	0.158360918252164	3.49119669184562	0.00048086210410654	0.025392230243731	ENSCGRG00000014460	transglutaminase 2, C polypeptide [Source:MGI Symbol;Acc:MGI:98731]
476	Thbs2	84.0119094125975	2.09168841570043	0.41380007699348	3.64119293047646	0.000271377669784846	0.017071812825168	ENSCGRG00000003728	thrombospondin 2 [Source:MGI Symbol;Acc:MGI:98738]
477	Tinagl1	4329.82350343721	1.29654863483728	0.160466507036858	4.43448385121688	9.22931372316072e-06	0.00127305258557543	ENSCGRG00000017494	tubulointerstitial nephritis antigen-like 1 [Source:MGI Symbol;Acc:MGI:2137617]
478	Tmem14c	221.325133761793	-2.50649311552234	0.423329026760076	-4.53909487262781	5.64962142414226e-06	0.000894126927494514	ENSCGRG00000003511	N/A
479	Tmem170b	99.0757508912344	-2.05416348941994	0.391782967296099	-3.75003793257916	0.000176807822576798	0.0132254010569262	ENSCGRG00000012023	transmembrane protein 170B [Source:MGI Symbol;Acc:MGI:3647046]
480	Tmem245	226.870433058848	-1.84148770705109	0.354135157619109	-3.54815154411016	0.000387944942937246	0.0218455139215786	ENSCGRG00000011106	transmembrane protein 245 [Source:MGI Symbol;Acc:MGI:2445107]
481	Tmem40	57.587754044283	2.21963813498479	0.474477390193244	3.44521291857103	0.000570609730442495	0.0286926999906452	ENSCGRG00000003563	transmembrane protein 40 [Source:MGI Symbol;Acc:MGI:2137870]
482	Tmem50b	626.971470949616	1.32428332889919	0.236407696301157	3.12731285717631	0.00176412090858771	0.0627034464789982	ENSCGRG00000013927	transmembrane protein 50B [Source:MGI Symbol;Acc:MGI:1925225]
483	Tnc	1314.51774376961	2.147029365864	0.320297642013775	4.8769227750845	1.07753595814768e-06	0.00028422373913597	ENSCGRG00000014015	tenascin C [Source:MGI Symbol;Acc:MGI:101922]
484	Tnfaip8	371.943481314949	1.53646610731043	0.307757242934749	3.09173424324903	0.00198990912459202	0.0684628917351054	ENSCGRG00000005562	tumor necrosis factor, alpha-induced protein 8 [Source:MGI Symbol;Acc:MGI:2147191]
485	Tp63	97.3296818028705	4.24108376129997	1.05142881919981	3.47728842296837	0.0005065126321746	0.0263509253451388	ENSCGRG00000010211	transformation related protein 63 [Source:MGI Symbol;Acc:MGI:1330810]
486	Tpgs1	83.1987419720227	-2.03811155696655	0.493642193840114	-2.94372943475746	0.00324283360756057	0.0968235222241043	ENSCGRG00000013013	tubulin polyglutamylase complex subunit 1 [Source:MGI Symbol;Acc:MGI:106618]
487	Tpm1	664.087819484299	1.71598935807732	0.237088137640446	4.7704911287945	1.8377727987129e-06	0.000418650212555279	ENSCGRG00000014370	tropomyosin 1, alpha [Source:MGI Symbol;Acc:MGI:98809]
488	Tpm2	470.625742250358	1.49344745247276	0.200580010239118	4.52928958707585	5.91823385146603e-06	0.000926881728716581	ENSCGRG00000017067	tropomyosin 2, beta [Source:MGI Symbol;Acc:MGI:98810]
489	Tpm4	18072.0556971878	0.961043931570345	0.106695151798089	3.52482211713697	0.000423767250755782	0.0232530679383693	ENSCGRG00000011196	tropomyosin 4 [Source:MGI Symbol;Acc:MGI:2449202]
490	Tprkb	228.986833254638	1.48271053758863	0.285508518365375	3.14438266853599	0.00166437639444183	0.0598657872976865	ENSCGRG00000005059	Tp53rk binding protein [Source:MGI Symbol;Acc:MGI:1917036]
491	Traf5	89.849329745781	1.53978377454743	0.293891114796548	3.24889466116479	0.00115854372162818	0.0462158534706352	ENSCGRG00000005659	TNF receptor-associated factor 5 [Source:MGI Symbol;Acc:MGI:107548]
492	Trib3	1277.69151070533	-2.13969781188389	0.177077419920579	-8.77997495027909	1.63511071391358e-18	6.14597239592266e-15	ENSCGRG00000000335	tribbles pseudokinase 3 [Source:MGI Symbol;Acc:MGI:1345675]
493	Trnae-cuc	8.33974860924079	-3.41397492339759	0.811262631095435	-3.48717211201564	0.00048815709612436	0.0255473111313897	N/A	N/A
494	Trnal-caa	18.0596905205048	-9.51135672205431	2.49126495687176	-3.58307702145895	0.000339570428090097	0.0199431304153696	N/A	N/A
495	Trnan-guu	15.9188025148547	-5.39223936320557	1.21232750405398	-3.96532854893503	7.32949202822613e-05	0.00675228703312866	N/A	N/A
496	Trnap-ugg	6.00380044903909	-7.0004819655929	1.82167932584549	-3.52176114305635	0.000428690209000826	0.0233527438127805	N/A	N/A
497	Trnaq-uug	7.93214185268666	-7.09163427416926	1.62298317636861	-4.00908146688658	6.09553864254593e-05	0.00591267248326955	N/A	N/A
498	Trnas-gcu	4.48898439920561	-5.57648689210585	1.65545227633063	-3.01520283172921	0.00256807454602062	0.0816300228317549	N/A	N/A
499	Tspan16	18.1152276056739	-6.13590037443529	1.45950784875956	-3.80329429432797	0.000142784562618444	0.0111810723904599	N/A	N/A
500	Tsr3	82.3087281157772	-1.89308832030021	0.396987367748383	-3.29513210205764	0.00098375422333635	0.0414306575570365	ENSCGRG00000015178	TSR3 20S rRNA accumulation [Source:MGI Symbol;Acc:MGI:1915577]
501	Ttc39a	16.8230973036672	3.55221495944697	0.891062029484617	3.3300178444839	0.000868404185388775	0.0384199343886641	ENSCGRG00000014638	tetratricopeptide repeat domain 39A [Source:MGI Symbol;Acc:MGI:2444350]
502	Ttpa	37.0497625728509	2.43036205951077	0.57074923685041	3.23329308151713	0.00122371948989395	0.0480381789309544	ENSCGRG00000007760	tocopherol (alpha) transfer protein [Source:MGI Symbol;Acc:MGI:1354168]
503	Uprt	329.631681085101	-2.30247723062298	0.440176218623893	-3.90187987727104	9.544852392428e-05	0.00824352841686426	ENSCGRG00000001103	uracil phosphoribosyltransferase [Source:MGI Symbol;Acc:MGI:2685620]
504	Ush2a	137.223360748391	-1.8477015394782	0.372342685356836	-3.39133569267486	0.000695528530671294	0.0328845014422733	ENSCGRG00000015019	usherin [Source:MGI Symbol;Acc:MGI:1341292]
505	Uso1	2804.37357051584	1.08713867548808	0.171495291492135	2.92822135463677	0.00340907247419874	0.0995250575719963	ENSCGRG00000013578	USO1 vesicle docking factor [Source:MGI Symbol;Acc:MGI:1929095]
506	Vcam1	472.367191615275	1.68181072485504	0.230271029120764	4.76329231828227	1.90459621519516e-06	0.000421111824933224	N/A	N/A
507	Vill	171.858373312705	1.65886060058251	0.363340439574294	2.95562503617702	0.00312036188890822	0.094206106425171	ENSCGRG00000010124	villin-like [Source:MGI Symbol;Acc:MGI:1201781]
508	Vsig8	7.59518573150465	4.43312219041822	1.23566265173201	3.11424779595236	0.0018441454010239	0.0646310631804063	ENSCGRG00000014023	V-set and immunoglobulin domain containing 8 [Source:MGI Symbol;Acc:MGI:3642995]
509	Wbp5	926.932845115611	1.81118690978497	0.360019818957676	3.40599140517862	0.000659242545554263	0.0317683066423344	N/A	N/A
510	Wdr63	64.0537931283246	2.39072020000767	0.396089394527676	4.55896503222415	5.14063288885861e-06	0.000847427803490967	ENSCGRG00000009993	WD repeat domain 63 [Source:MGI Symbol;Acc:MGI:3045269]
511	Wisp2	160.188900506154	2.02209084512969	0.289330330530216	4.96708499857207	6.79668029156016e-07	0.000196515554199244	ENSCGRG00000017396	WNT1 inducible signaling pathway protein 2 [Source:MGI Symbol;Acc:MGI:1328326]
512	Wrap73	352.996223301111	-1.25096812379157	0.223618334211471	-2.97831403412827	0.00289838854338151	0.0892976880117644	ENSCGRG00000000534	WD repeat containing, antisense to Trp73 [Source:MGI Symbol;Acc:MGI:1891749]
513	Zcchc17	517.622043199598	1.28642832042667	0.222338564673779	3.15494444580371	0.00160528669070047	0.0583344023933144	ENSCGRG00000013323	zinc finger, CCHC domain containing 17 [Source:MGI Symbol;Acc:MGI:1919955]
514	Zcwpw1	144.099778935451	1.98886771952983	0.278933650620951	5.03311527914739	4.82572731621959e-07	0.000145109620398723	ENSCGRG00000008380	zinc finger, CW type with PWWP domain 1 [Source:MGI Symbol;Acc:MGI:2685899]
515	Zfp36	295.850433957726	-1.48448594579384	0.284406547841161	-3.162808493337	0.00156255083780418	0.057439980064513	ENSCGRG00000019003	zinc finger protein 36 [Source:MGI Symbol;Acc:MGI:99180]
516	Znf853	16.3752629992019	-3.81027302326789	0.895636999295483	-3.60113586763811	0.000316829939645658	0.0191306752713754	ENSCGRG00000005787	zinc finger protein 853 [Source:MGI Symbol;Acc:MGI:2685638]
