# Supplementary material for: Defining lncRNAs Correlated with CHO Cell Growth and IgG Productivity by RNA-Seq
Source: iScience. 2019 Dec 18;23(1):100785. doi: 10.1016/j.isci.2019.100785 (PMC6971398; doi:10.1016/j.isci.2019.100785)
Supplement: Data S1. The Complete RNA-Seq Dataset Provided as a Reference for the Community to Investigate RNAseq Data from CHO Cells (See Also GEO Accession Number GSE140671), Related to Figure 2 [file mmc2.zip › D7_4384vs3936_0.1adj.csv]

	Symbol	baseMean	log2FoldChange	lfcSE	stat	pvalue	padj	ENSEMBL	description
1	A1cf	6.8283278384536	6.60755091604368	1.34806069904148	4.46759438918795	7.91041113779518e-06	0.000814579410335884	ENSCGRG00000017332	APOBEC1 complementation factor [Source:MGI Symbol;Acc:MGI:1917115]
2	Adamtsl4	733.634197168254	-1.56733850545586	0.245438143038276	-4.00254008025763	6.26660475897998e-05	0.00531811161656552	ENSCGRG00000011933	ADAMTS-like 4 [Source:MGI Symbol;Acc:MGI:2389008]
3	Add2	61.5097078643438	2.57314960263421	0.341462955606746	5.82255576854667	5.79544516400594e-09	1.01951539510138e-06	ENSCGRG00000001564	adducin 2 (beta) [Source:MGI Symbol;Acc:MGI:87919]
4	Adrm1	1595.29018670779	-1.3183987417922	0.183154301324071	-4.00447183477995	6.21561957185952e-05	0.0053080735379035	ENSCGRG00000013794	N/A
5	Aebp1	5879.24235751291	-1.70239029161396	0.169221265249649	-6.60335324431171	4.01960198770334e-11	1.13138397280557e-08	ENSCGRG00000003786	AE binding protein 1 [Source:MGI Symbol;Acc:MGI:1197012]
6	Ak1	24.7818395699791	-1.98694460496229	0.403771529666251	-3.47221634323743	0.00051618017980636	0.0333360441518856	ENSCGRG00000013875	adenylate kinase 1 [Source:MGI Symbol;Acc:MGI:87977]
7	Amn1	209.662606122956	-11.2856740472695	1.19555119724114	-8.95044191435833	3.54062048191148e-19	2.39175994794084e-16	ENSCGRG00000011189	antagonist of mitotic exit network 1 [Source:MGI Symbol;Acc:MGI:2442933]
8	Ampd3	649.812710851599	-1.9000399818381	0.184720142850563	-7.11929657926273	1.08479260520714e-12	3.59215245426238e-10	ENSCGRG00000009498	adenosine monophosphate deaminase 3 [Source:MGI Symbol;Acc:MGI:1096344]
9	Angpt2	7.05695456984371	7.39678373748062	1.60638069323284	4.24047753154371	2.23044761847181e-05	0.00216481605636506	ENSCGRG00000009323	angiopoietin 2 [Source:MGI Symbol;Acc:MGI:1202890]
10	Angpt4	62.7315192828171	-2.66996912480696	0.300484409902654	-6.93881797315633	3.95394195325804e-12	1.23655873530781e-09	ENSCGRG00000003019	angiopoietin 4 [Source:MGI Symbol;Acc:MGI:1336887]
11	Ano2	6.71808381988177	6.25508994690945	1.35138453576507	4.19579127637287	2.71920577978137e-05	0.00260920154596295	ENSCGRG00000015268	anoctamin 2 [Source:MGI Symbol;Acc:MGI:2387214]
12	Antxr1	171.006068941574	1.86749094252151	0.290241188260218	4.41883679393735	9.92335466438408e-06	0.00100350666809652	ENSCGRG00000007844	anthrax toxin receptor 1 [Source:MGI Symbol;Acc:MGI:1916788]
13	Apobec1	14.5749396877538	4.5646186035798	0.625438250363605	6.36298803366284	1.97866111864356e-10	4.91406308406653e-08	ENSCGRG00000008644	apolipoprotein B mRNA editing enzyme, catalytic polypeptide 1 [Source:MGI Symbol;Acc:MGI:103298]
14	Apobr	16.0616139704259	-5.61791988034713	0.886043495647039	-5.68025994700252	1.34490185596358e-08	2.20511675179737e-06	ENSCGRG00000015289	apolipoprotein B receptor [Source:MGI Symbol;Acc:MGI:2176230]
15	Arhgef16	37.5629106792955	3.2433191243271	0.584774416752805	4.54595233212756	5.46874132521911e-06	0.000580855996857234	ENSCGRG00000000466	Rho guanine nucleotide exchange factor (GEF) 16 [Source:MGI Symbol;Acc:MGI:2446219]
16	Bcat1	1954.71487152764	2.08604365415102	0.303462481485158	4.94651314417358	7.55546281379103e-07	9.31362452549656e-05	ENSCGRG00000012643	branched chain aminotransferase 1, cytosolic [Source:MGI Symbol;Acc:MGI:104861]
17	Bicd1	261.36786322741	-9.86049243688554	1.2019226501977	-7.71724364678436	1.18872288608503e-14	4.5625345682282e-12	ENSCGRG00000008726	bicaudal D homolog 1 (Drosophila) [Source:MGI Symbol;Acc:MGI:1101760]
18	Bpifa3	34.8181120477088	4.85940475293602	0.50172224203589	8.51953908774309	1.60189539946877e-17	8.45400297069644e-15	ENSCGRG00000000350	BPI fold containing family A, member 3 [Source:MGI Symbol;Acc:MGI:1920638]
19	Bpifb4	24.4367357749273	3.18862197438652	0.471643151686031	5.52040131264028	3.38226308167695e-08	5.30196655802792e-06	ENSCGRG00000012149	BPI fold containing family B, member 4 [Source:MGI Symbol;Acc:MGI:2685852]
20	Brinp3	94.0736332101758	-1.99292504469482	0.349906752815838	-4.02382215445468	5.72611647913836e-05	0.00502631196650934	ENSCGRG00000015127	bone morphogenetic protein/retinoic acid inducible neural specific 3 [Source:MGI Symbol;Acc:MGI:2443035]
21	C1qtnf6	32.1677698797662	2.86993665634949	0.455821530041157	5.01287018062095	5.36240773231046e-07	6.91300318956176e-05	ENSCGRG00000008889	C1q and tumor necrosis factor related protein 6 [Source:MGI Symbol;Acc:MGI:1919959]
22	C3	135.941310357274	-1.32467595985342	0.236339463323187	-3.12987703674663	0.00174879489322913	0.0952698327640439	ENSCGRG00000012620	complement component 3 [Source:MGI Symbol;Acc:MGI:88227]
23	Ca3	21.4133880313794	-2.79539986183857	0.560298687564206	-3.94510537000697	7.97648954362446e-05	0.006603282128075	ENSCGRG00000003496	carbonic anhydrase 3 [Source:MGI Symbol;Acc:MGI:88270]
24	Cables2	1806.94001015808	-1.58162449099077	0.17626372712869	-5.65437941489776	1.56410360323002e-08	2.53986362032199e-06	ENSCGRG00000016679	CDK5 and Abl enzyme substrate 2 [Source:MGI Symbol;Acc:MGI:2182335]
25	Cadm2	17.128696397769	4.50285648988843	0.717226510707674	5.46256159062158	4.69312624630175e-08	7.14031676104e-06	ENSCGRG00000006599	cell adhesion molecule 2 [Source:MGI Symbol;Acc:MGI:2442722]
26	Calcrl	29.0668093655058	3.87342033672702	0.449361362989143	7.31806983611387	2.51562947166743e-13	8.49679010350392e-11	ENSCGRG00000005585	calcitonin receptor-like [Source:MGI Symbol;Acc:MGI:1926944]
27	Camk1	912.631525217001	1.43688845547405	0.164585312312253	5.17619672608825	2.26454677852639e-07	3.0594932796603e-05	ENSCGRG00000018392	calcium/calmodulin-dependent protein kinase I [Source:MGI Symbol;Acc:MGI:1098535]
28	Cand2	407.703553903075	1.69759563657486	0.164634661091966	6.75819495405152	1.39721447846555e-11	4.2902105658775e-09	ENSCGRG00000004327	cullin-associated and neddylation-dissociated 2 (putative) [Source:MGI Symbol;Acc:MGI:1914338]
29	Caprin2	324.972582944596	-11.8489500283213	1.18893837984066	-9.47398765031853	2.69359824275448e-21	2.16616605350656e-18	ENSCGRG00000001249	caprin family member 2 [Source:MGI Symbol;Acc:MGI:2448541]
30	Ccnd2	2150.12438197399	-8.76531059248696	0.348002672395766	-23.5065668761954	3.49441286895775e-122	5.90136445309585e-118	ENSCGRG00000015532	cyclin D2 [Source:MGI Symbol;Acc:MGI:88314]
31	Ccser1	6.13330181756552	5.06968184072517	1.3485894231527	3.32548903543953	0.000882635717266847	0.0532355428328661	N/A	N/A
32	Cd53	491.124578242106	-1.84874413899623	0.276445356940207	-4.57154228330346	4.8414756817534e-06	0.000520782428748098	ENSCGRG00000006615	CD53 antigen [Source:MGI Symbol;Acc:MGI:88341]
33	Cdh13	150.557137990562	2.03877989245886	0.251041192343261	5.79115075963242	6.99057922423106e-09	1.21708146328674e-06	N/A	N/A
34	Cdh7	102.731084385444	1.48184956763727	0.280911266801379	3.19277712541969	0.00140911660408225	0.0803958148977738	ENSCGRG00000005690	cadherin 7, type 2 [Source:MGI Symbol;Acc:MGI:2442792]
35	Cdsn	114.744215825636	1.43957782302078	0.255705511676352	3.34218576946952	0.000831214101179805	0.0504947616572825	ENSCGRG00000010127	corneodesmosin [Source:MGI Symbol;Acc:MGI:3505689]
36	Cenpb	75.9806656583116	-5.13954821113298	0.575650294780316	-7.91207049090452	2.53142979747514e-15	1.04270210779903e-12	ENSCGRG00000017608	major centromere autoantigen B [Source:RefSeq peptide;Acc:NP_001231328]
37	Cep57l1	1367.81408406512	0.990094280119478	0.12745723802795	3.17857020649924	0.0014800337050527	0.0838751986943958	ENSCGRG00000004355	centrosomal protein 57-like 1 [Source:MGI Symbol;Acc:MGI:1915511]
38	Cfp	16.974633215742	-4.58002985128339	0.592231723588609	-6.74578411023687	1.52202791207825e-11	4.59000131771027e-09	ENSCGRG00000005054	complement factor properdin [Source:MGI Symbol;Acc:MGI:97545]
39	Chd1	882.114148380496	1.47907864085093	0.245152733026396	3.64717998078978	0.000265134215122856	0.0191349855769008	ENSCGRG00000008652	chromodomain helicase DNA binding protein 1 [Source:MGI Symbol;Acc:MGI:88393]
40	Cidec	1514.39408572121	1.40181985866901	0.143130005820634	5.70710071074487	1.14916793306921e-08	1.92149980729433e-06	ENSCGRG00000018241	cell death-inducing DFFA-like effector c [Source:MGI Symbol;Acc:MGI:95585]
41	Clcn1	29.6987029825602	1.84819266270297	0.377062116374662	3.35019114125649	0.000807558134952805	0.049234807881166	ENSCGRG00000003865	chloride channel, voltage-sensitive 1 [Source:MGI Symbol;Acc:MGI:88417]
42	Cnksr1	720.690399869314	1.56201767787309	0.204694355722882	4.7732394657461	1.81286022029476e-06	0.000212608218057903	ENSCGRG00000014132	connector enhancer of kinase suppressor of Ras 1 [Source:MGI Symbol;Acc:MGI:2670958]
43	Col17a1	70.5815148230376	-1.755967568722	0.335453682380391	-3.49080999705042	0.000481558590013924	0.0313998512283982	ENSCGRG00000013538	collagen, type XVII, alpha 1 [Source:MGI Symbol;Acc:MGI:88450]
44	Col25a1	24.3924894309037	4.54416006976459	0.592714262432983	6.67977442080042	2.39310323951976e-11	6.96805646707064e-09	ENSCGRG00000011334	collagen, type XXV, alpha 1 [Source:MGI Symbol;Acc:MGI:1924268]
45	Col9a3	10.7548647476268	-3.5127342582529	0.622401681262678	-4.70399075978091	2.55124798983648e-06	0.000289164268807775	ENSCGRG00000010697	collagen, type IX, alpha 3 [Source:MGI Symbol;Acc:MGI:894686]
46	Cornifin-A	444.267270072655	1.73229549620934	0.320677741490174	3.57783795706113	0.000346448115479028	0.0241769246868174	N/A	N/A
47	Cpq	4.45398119960425	5.95266136219057	1.47545087393797	3.63800581658342	0.000274757221531049	0.0197451062009207	ENSCGRG00000004903	carboxypeptidase Q [Source:MGI Symbol;Acc:MGI:1889205]
48	Crlf1	79.5837794563159	-2.03802404721772	0.311063843172696	-4.67126468854773	2.99350896035174e-06	0.000334797214055763	ENSCGRG00000012856	cytokine receptor-like factor 1 [Source:MGI Symbol;Acc:MGI:1340030]
49	Ctgf	53.8614422276808	-1.74632368742549	0.285269673522982	-4.07109936489891	4.67917832835879e-05	0.00422577345504403	ENSCGRG00000009322	connective tissue growth factor [Source:MGI Symbol;Acc:MGI:95537]
50	Ctnna3	23.7697596783935	-2.89769065350647	0.48871608982566	-4.73225293975965	2.22041480383801e-06	0.000256838117857647	ENSCGRG00000006511	catenin (cadherin associated protein), alpha 3 [Source:MGI Symbol;Acc:MGI:2661445]
51	Ctsf	411.244055125167	-1.10563087306172	0.154575177676095	-3.36838281649337	0.000756105312487367	0.0464331146083151	ENSCGRG00000009158	cathepsin F [Source:MGI Symbol;Acc:MGI:1861434]
52	Dapp1	26.1335855965243	-1.92894308146156	0.378059323523517	-3.55494626667182	0.000378056342031214	0.0257444173557385	ENSCGRG00000000958	dual adaptor for phosphotyrosine and 3-phosphoinositides 1 [Source:MGI Symbol;Acc:MGI:1347063]
53	Ddc	21.7725889100749	-4.43800947547105	0.755190631818129	-5.10208523836378	3.35931377767611e-07	4.4172187968634e-05	ENSCGRG00000007012	dopa decarboxylase [Source:MGI Symbol;Acc:MGI:94876]
54	Dennd5b	60.065284274926	-7.92748083496186	1.23637489756921	-5.93874750181077	2.87207810204854e-09	5.33007197663689e-07	ENSCGRG00000001852	DENN/MADD domain containing 5B [Source:MGI Symbol;Acc:MGI:2444273]
55	Dera	99.8632549826546	-6.67666596802107	0.766169537135031	-7.9508557467305	1.8522752938398e-15	8.02082696470935e-13	ENSCGRG00000000865	N/A
56	Des	8.66060220499605	-2.59494733301628	0.614986098385525	-3.26834189841328	0.0010817959801344	0.0636563432491627	ENSCGRG00000010078	desmin [Source:MGI Symbol;Acc:MGI:94885]
57	Dusp4	723.816889789993	1.17372753446466	0.154929636747842	3.80020921821275	0.000144573975171072	0.0113035430217086	ENSCGRG00000015508	dual specificity phosphatase 4 [Source:MGI Symbol;Acc:MGI:2442191]
58	Ecm1	1781.88040872596	-2.11442129858277	0.216953908963876	-7.04969458797019	1.79310918369126e-12	5.71359016871284e-10	ENSCGRG00000011489	extracellular matrix protein 1 [Source:MGI Symbol;Acc:MGI:103060]
59	Efcab4b	14.6861372150348	3.05218769223426	0.717509921100891	3.43859383536828	0.000584743842495357	0.0368475895972447	N/A	N/A
60	Emp1	6512.34505319285	1.22009211963517	0.123480570413668	5.14355915903438	2.6958170961799e-07	3.58479993073119e-05	ENSCGRG00000013556	epithelial membrane protein 1 [Source:MGI Symbol;Acc:MGI:107941]
61	Enpp6	51.596204932944	-2.2867026792029	0.313739556604719	-5.42405362236731	5.82623911857836e-08	8.70739170217268e-06	ENSCGRG00000008783	ectonucleotide pyrophosphatase/phosphodiesterase 6 [Source:MGI Symbol;Acc:MGI:2445171]
62	Epb41l4a	53.0332084571411	-3.27610595424698	0.41343328227568	-6.50925691979328	7.55234582124025e-11	1.99287525357977e-08	ENSCGRG00000018300	erythrocyte membrane protein band 4.1 like 4a [Source:MGI Symbol;Acc:MGI:103007]
63	Fabp4	333.856115592274	4.20784138813945	0.727700846833284	4.97852778814794	6.40697459139186e-07	8.135412548829e-05	ENSCGRG00000009928	fatty acid binding protein 4, adipocyte [Source:MGI Symbol;Acc:MGI:88038]
64	Fam60a	268.902533949937	-10.5692108500807	1.20643658458762	-8.27581696121413	1.27577848373886e-16	6.15581343810913e-14	ENSCGRG00000001508	family with sequence similarity 60, member A [Source:MGI Symbol;Acc:MGI:1929091]
65	Fam71e2	75.2122745115588	-1.78899810227466	0.281832517637137	-4.2721670715929	1.93582447563071e-05	0.00188972275979488	N/A	N/A
66	Fam83a	6.66185341336936	7.83862275071853	1.34407100010371	5.39678354003449	6.78461576207889e-08	9.87746474051623e-06	N/A	N/A
67	Farp2	148.769212511787	1.2532599564179	0.171852503803837	3.88878509712943	0.000100747275734414	0.00810199996477517	ENSCGRG00000014523	FERM, RhoGEF and pleckstrin domain protein 2 [Source:MGI Symbol;Acc:MGI:2385126]
68	Fbln5	34.9003725977176	-2.30727391082406	0.492455731374699	-3.49739337035441	0.000469828490412025	0.0309939982268683	ENSCGRG00000001395	fibulin 5 [Source:MGI Symbol;Acc:MGI:1346091]
69	Fcgrt	1206.87061268354	-1.82573421341336	0.23754203074989	-5.22337755880608	1.75688651164071e-07	2.45209086021391e-05	ENSCGRG00000009532	Fc receptor, IgG, alpha chain transporter [Source:MGI Symbol;Acc:MGI:103017]
70	Fcrl5	18.0540856136005	-4.41377496611124	0.770647731294265	-4.96830433661276	6.75409032359246e-07	8.51216995409176e-05	ENSCGRG00000010212	Fc receptor-like 5 [Source:MGI Symbol;Acc:MGI:3053558]
71	Fibin	17.5821265617434	-3.90493067202922	0.624528681514955	-5.31595788884287	1.0609768686091e-07	1.53143396214278e-05	ENSCGRG00000020061	fin bud initiation factor homolog (zebrafish) [Source:MGI Symbol;Acc:MGI:1914856]
72	Figf	42.764305835298	-2.38431758141284	0.365167685306037	-4.92747620640005	8.32985635161839e-07	0.000101938126134878	N/A	N/A
73	Fstl4	7.65269662474779	3.24205825474053	0.804984788639226	3.30080243939892	0.00096408742775298	0.0573292552108885	ENSCGRG00000010263	follistatin-like 4 [Source:MGI Symbol;Acc:MGI:2443199]
74	Gatsl2	11.7994985275474	3.11362794502666	0.772142213583796	3.27487009493891	0.00105710571651943	0.0624209837083219	ENSCGRG00000002474	GATS protein-like 2 [Source:MGI Symbol;Acc:MGI:1933384]
75	Gpd1	43.2616351652594	1.75245901905394	0.317534964286004	3.67674949106147	0.000236224812636462	0.0174899648628102	ENSCGRG00000013069	glycerol-3-phosphate dehydrogenase 1 (soluble) [Source:MGI Symbol;Acc:MGI:95679]
76	Gpr133	385.715052689514	-1.3304415466683	0.200203153459053	-3.72361290552606	0.000196391971648998	0.0150757618964012	N/A	N/A
77	Gprc5a	120.825712501054	2.74654282004149	0.423735160550707	5.10125314243698	3.37411904781726e-07	4.4172187968634e-05	ENSCGRG00000010045	G protein-coupled receptor, family C, group 5, member A [Source:MGI Symbol;Acc:MGI:1891250]
78	Grid2	11.3591872962327	3.16159756411336	0.723520933829875	3.5612446619244	0.00036910094463269	0.02523634312938	ENSCGRG00000014689	glutamate receptor, ionotropic, delta 2 [Source:MGI Symbol;Acc:MGI:95813]
79	Gsn	14.3072478842778	-2.74003511245961	0.582147030060069	-3.70193868637632	0.000213958329628234	0.0159624586361017	ENSCGRG00000002651	gelsolin [Source:MGI Symbol;Acc:MGI:95851]
80	H6pd	141.359622951077	-3.32288404698167	0.431199673527334	-6.34954457145931	2.15953292311173e-10	5.28553507326245e-08	ENSCGRG00000001127	hexose-6-phosphate dehydrogenase (glucose 1-dehydrogenase) [Source:MGI Symbol;Acc:MGI:2140356]
81	Has2	3.47789822464795	5.81155864953633	1.52768033013775	3.42126297348078	0.000623310304669788	0.0389869052787533	ENSCGRG00000001255	N/A
82	Hmgcs2	898.733016318193	-1.17934814662215	0.143194370295434	-4.15090093747875	3.31169089681982e-05	0.0031071019925274	ENSCGRG00000010687	3-hydroxy-3-methylglutaryl-Coenzyme A synthase 2 [Source:MGI Symbol;Acc:MGI:101939]
83	Hnrnph1	1611.82726871716	-1.03527440054521	0.128406434927255	-3.50692626953754	0.000453314733811544	0.0301400756874384	ENSCGRG00000015591	N/A
84	Hsd11b1	91.8571703628717	-4.47015653983461	0.461665124354952	-8.41561087063255	3.90852731216766e-17	2.00021846205719e-14	ENSCGRG00000012490	hydroxysteroid 11-beta dehydrogenase 1 [Source:MGI Symbol;Acc:MGI:103562]
85	Igsf9b	17.852328258696	3.74766309882445	0.760712880578983	4.15754837185896	3.21681176572529e-05	0.00303494508936138	ENSCGRG00000011603	immunoglobulin superfamily, member 9B [Source:MGI Symbol;Acc:MGI:2685354]
86	Il13ra2	33.6581635244314	-2.11350838848228	0.40261504418857	-3.79654439103675	0.00014672709838302	0.0113666387040938	ENSCGRG00000009677	interleukin 13 receptor, alpha 2 [Source:MGI Symbol;Acc:MGI:1277954]
87	Il17ra	363.249641128739	1.71450148331366	0.179541471812998	6.29124274846636	3.14934390780206e-10	7.28576985136455e-08	ENSCGRG00000011692	interleukin 17 receptor A [Source:MGI Symbol;Acc:MGI:107399]
88	Il1rap	86.7268671320628	-1.92703044950601	0.269417373102594	-4.98137122090414	6.31352933035354e-07	8.07749116144019e-05	ENSCGRG00000011803	interleukin 1 receptor accessory protein [Source:MGI Symbol;Acc:MGI:104975]
89	Il23a	178.549880250608	-1.39406217645276	0.221258703670064	-3.65680383329968	0.000255379666083197	0.0185898784517803	ENSCGRG00000009717	interleukin 23, alpha subunit p19 [Source:MGI Symbol;Acc:MGI:1932410]
90	Insig1	2771.1842672067	-1.13853030361801	0.17630532524705	-3.13982463162221	0.00169048998690136	0.0936032619632466	N/A	N/A
91	Ipo8	388.757876481612	-11.2258054165946	1.19984247040749	-8.86853331026	7.41155962096861e-19	4.63579329181178e-16	ENSCGRG00000002481	importin 8 [Source:MGI Symbol;Acc:MGI:2444611]
92	Irak2	276.040007234082	2.16752174459414	0.200602309074398	7.88903802341603	3.04524737729156e-15	1.22447946923095e-12	ENSCGRG00000015780	interleukin-1 receptor-associated kinase 2 [Source:MGI Symbol;Acc:MGI:2429603]
93	Islr	11.796963878216	-2.97035941946779	0.569305353320031	-4.1900131534609	2.78938284558649e-05	0.00266141793764207	ENSCGRG00000017425	immunoglobulin superfamily containing leucine-rich repeat [Source:MGI Symbol;Acc:MGI:1349645]
94	Itfg2	143.279946902426	1.38112476913207	0.232631390953975	3.42241975662018	0.000620664147781004	0.038965710511991	ENSCGRG00000015033	integrin alpha FG-GAP repeat containing 2 [Source:MGI Symbol;Acc:MGI:1915450]
95	Itga7	322.44499523568	-1.72199181852587	0.204386906892689	-5.56312209569131	2.64990347632638e-08	4.2218462177547e-06	ENSCGRG00000015340	integrin alpha 7 [Source:MGI Symbol;Acc:MGI:102700]
96	Kiaa0408	13.248245057785	-4.50491260300121	0.977794366509079	-4.00897186212584	6.09836817716764e-05	0.00525612027884234	ENSCGRG00000001472	RIKEN cDNA 9330159F19 gene [Source:MGI Symbol;Acc:MGI:3036239]
97	Kiaa1217	165.259199819576	1.9634826808181	0.342652899389442	4.02308044832911	5.74418646101553e-05	0.00502631196650934	N/A	N/A
98	Kiaa1551	937.280477085797	-12.9841894823362	1.18791206430667	-10.4378323565995	1.66570738080979e-25	2.14840339229117e-22	N/A	N/A
99	Kiaa1755	117.335635566158	-2.48934906166626	0.326940069763076	-5.8248796555441	5.71537693692081e-09	1.01601353379704e-06	ENSCGRG00000014495	RIKEN cDNA D630003M21 gene [Source:MGI Symbol;Acc:MGI:3606579]
100	Klhl42	775.55170055407	2.61482800789201	0.393149871981035	5.1630832205098	2.42915077167687e-07	3.25583319302214e-05	ENSCGRG00000004600	kelch-like 42 [Source:MGI Symbol;Acc:MGI:2444786]
101	Lcn2	30.4791688882126	-5.36322343129043	0.819483055649873	-5.83082334360163	5.51545513873271e-09	9.90904323222533e-07	ENSCGRG00000014050	lipocalin 2 [Source:MGI Symbol;Acc:MGI:96757]
102	Lcp1	189.953067421902	-1.49301302593569	0.210014501964423	-4.3237515348743	1.53398055090674e-05	0.00153289133394752	ENSCGRG00000003926	lymphocyte cytosolic protein 1 [Source:MGI Symbol;Acc:MGI:104808]
103	Lingo1	15.6675560453847	-6.33610933395172	1.30028964452923	-4.42297364854642	9.73516191809318e-06	0.000990406111281672	ENSCGRG00000002075	leucine rich repeat and Ig domain containing 1 [Source:MGI Symbol;Acc:MGI:1915522]
104	Lnx1	111.914512755301	-2.072322664531	0.227384325727207	-6.54117278775947	6.10382596597272e-11	1.63775737270459e-08	ENSCGRG00000001114	ligand of numb-protein X 1 [Source:MGI Symbol;Acc:MGI:1278335]
105	LOC100750644	219.764601043334	-1.71035239249634	0.245380542766033	-4.58630451742145	4.51160427124649e-06	0.000491561115695553	ENSCGRG00000003515	glutathione S-transferase, mu 7 [Source:MGI Symbol;Acc:MGI:1915562]
106	LOC100750739	27.0623425676831	2.16102241912757	0.398785747117671	3.9521470609163	7.74531151696779e-05	0.00644348871421439	ENSCGRG00000001493	olfactory receptor 491 [Source:MGI Symbol;Acc:MGI:3030325]
107	LOC100751184	65.8266596067123	-1.51491646910383	0.296117435854844	-3.1404904128595	0.00168665227886526	0.0936032619632466	ENSCGRG00000001679	stearoyl-coenzyme A desaturase 3 [Source:MGI Symbol;Acc:MGI:1353437]
108	LOC100752596	817.08423037104	-13.3346331617845	1.18630422344324	-10.7473870606796	6.09641860971718e-27	9.35966522553671e-24	N/A	N/A
109	LOC100753466	33.3554619926508	3.34321672327133	0.621324396063077	4.43931421336006	9.02459799950313e-06	0.000923681278882478	N/A	N/A
110	LOC100754051	11.4098979651949	4.0568856433404	0.866053505899199	4.00890143503829	6.10018696502308e-05	0.00525612027884234	ENSCGRG00000000340	BPI fold containing family A, member 1 [Source:MGI Symbol;Acc:MGI:1338036]
111	LOC100754565	640.904138186329	-1.79965754599434	0.136781816355248	-8.8805301584707	6.65424492605712e-19	4.32218801197125e-16	ENSCGRG00000008222	matrix metallopeptidase 10 [Source:MGI Symbol;Acc:MGI:97007]
112	LOC100754666	167.839485014342	4.59695091135179	0.33349109067107	12.0302716410129	2.46348906212475e-33	5.94334332588038e-30	N/A	N/A
113	LOC100755428	38.3416733070457	-4.84089187616546	0.691834111447832	-6.15166165562108	7.66753174131324e-10	1.63910476009238e-07	N/A	N/A
114	LOC100755657	4156.51227376736	1.38722191669884	0.246626231854507	3.25293627504703	0.00114219109006399	0.0667450627301061	ENSCGRG00000012824	WNK lysine deficient protein kinase 1 [Source:MGI Symbol;Acc:MGI:2442092]
115	LOC100755926	61.6125363140988	5.14898735850237	0.411314870462812	11.0961824760815	1.30917111650014e-28	2.45658686838383e-25	N/A	N/A
116	LOC100756621	37.3982195945677	-3.61617260762902	0.559855107420839	-5.41427606309097	6.15371633334095e-08	9.11613696819842e-06	N/A	N/A
117	LOC100756712	7.0413967164801	5.36151854052177	1.10987593045623	4.30368468107704	1.67980696282868e-05	0.00164933604582853	ENSCGRG00000000724	N/A
118	LOC100756717	2170.73900245073	1.28281682981358	0.211994991487384	3.29184347326411	0.000995329924314192	0.0589794096905897	N/A	N/A
119	LOC100757265	266.013081215158	-10.3499705669733	1.19528500913232	-8.1696064048697	3.09397196814227e-16	1.45141662772185e-13	N/A	N/A
120	LOC100757831	150.293601243229	-10.1784570438624	1.2045280807725	-7.9645254405266	1.65859057012247e-15	7.37112567058641e-13	ENSCGRG00000014612	N/A
121	LOC100758409	1828.06943880928	-0.961084885835291	0.107705606483961	-3.49213376529425	0.000479178212261341	0.0313657428243005	ENSCGRG00000002367	MAM domain containing 2 [Source:MGI Symbol;Acc:MGI:1918988]
122	LOC100758702	6.41967268699941	-6.68020845982388	1.52763992554088	-3.98997555457619	6.60801053514775e-05	0.00557980409587876	N/A	N/A
123	LOC100759157	115.410572498532	-2.00291793210637	0.232129741520905	-6.10846082063773	1.00596546863777e-09	2.02378881668167e-07	ENSCGRG00000002769	aldehyde oxidase 2 [Source:RefSeq peptide;Acc:NP_001278989]
124	LOC100760210	5.69340210619671	-6.4699407021278	1.50849392141825	-3.90122765352194	9.57060937787467e-05	0.00779326169853622	ENSCGRG00000019394	olfactory receptor 992 [Source:MGI Symbol;Acc:MGI:3030826]
125	LOC100762389	84.4912202521028	1.28905869624444	0.223114784972058	3.15575767697987	0.00160081796114481	0.0896119632704193	ENSCGRG00000013705	N/A
126	LOC100763617	18.3110850965603	-2.28451306133267	0.459184050083435	-3.70124040741986	0.000214548080544276	0.0159624586361017	ENSCGRG00000001911	N/A
127	LOC100763954	88.5334069983097	1.72614857575145	0.353130224586981	3.23162956771829	0.00123086507015126	0.0711878400846389	ENSCGRG00000017447	diamine oxidase-like protein 2 [Source:MGI Symbol;Acc:MGI:3618290]
128	LOC100764131	35.4582864864166	4.42048921763928	0.437409461521753	8.76873285633621	1.80688174221394e-18	1.06429624623181e-15	N/A	N/A
129	LOC100764589	164.421572942647	-3.1750337341469	0.221938100056745	-11.6702415347501	1.80908889530799e-31	3.81898665799517e-28	N/A	N/A
130	LOC100765213	372.33692909068	-3.15949589649841	0.325063926407384	-7.92008336400494	2.37351392646569e-15	1.00209757975382e-12	N/A	N/A
131	LOC100765884	12.5478431746049	-4.57145258186374	0.884881456691782	-4.50511201358708	6.63379405618224e-06	0.000687309901968133	N/A	N/A
132	LOC100766854	30.9964646128673	-3.93464671959262	0.562799644131371	-5.95182362640153	2.6517105232833e-09	5.03169520418072e-07	N/A	N/A
133	LOC100768165	222.404013561482	-2.56833067675926	0.219345089088119	-9.04222740651974	1.53511329425761e-19	1.08020805472594e-16	ENSCGRG00000008112	nuclear RNA export factor 7 [Source:MGI Symbol;Acc:MGI:2159343]
134	LOC100768366	11.9672963604755	4.44475736816517	0.693033169904443	5.56942298732427	2.55584326351354e-08	4.11076962230634e-06	N/A	N/A
135	LOC100769156	8.19671923220133	3.12779812971549	0.726001377309273	3.5025217698879	0.00046087611965089	0.0305226506222126	ENSCGRG00000011862	toll-like receptor 11 [Source:MGI Symbol;Acc:MGI:3045226]
136	LOC100769255	203.97335281897	-1.50907854880762	0.236991633006484	-3.89936149375022	9.64466896609469e-05	0.00779326169853622	ENSCGRG00000003912	cytochrome P450, family 4, subfamily b, polypeptide 1 [Source:MGI Symbol;Acc:MGI:103225]
137	LOC100769715	64.1985665497456	-1.89934790857064	0.358184321262522	-3.66957828644357	0.000242950928675568	0.0177617111838658	ENSCGRG00000011899	carboxylesterase 1G [Source:MGI Symbol;Acc:MGI:88378]
138	LOC100770216	20.7703821437055	-2.48391549802291	0.511909358385972	-3.70954929069683	0.000207628533803844	0.0157239043895933	N/A	N/A
139	LOC100770645	19.2410446439661	-2.95654976967958	0.450448538793438	-5.26494608087952	1.40230507883831e-07	1.99009480432112e-05	ENSCGRG00000007071	t-complex 11 family, X-linked 2 [Source:MGI Symbol;Acc:MGI:1919091]
140	LOC100771648	113.988208605487	-3.76053988877075	0.367068816078794	-8.65117724238371	5.09708674070101e-18	2.77676131861157e-15	ENSCGRG00000000750	cytochrome P450, family 11, subfamily b, polypeptide 1 [Source:MGI Symbol;Acc:MGI:88583]
141	LOC100771813	1125.33362657797	-1.52346604440703	0.206187313025884	-4.55170364225104	5.32132569804669e-06	0.000568775622712737	ENSCGRG00000001227	RIKEN cDNA 3830417A13 gene [Source:MGI Symbol;Acc:MGI:1917946]
142	LOC100771835	1315.72409218942	1.14049770093864	0.0884669938870453	6.2795758712768	3.39497890339879e-10	7.6445871627465e-08	N/A	N/A
143	LOC100771977	50.0841525394567	6.70117088816827	0.630166104609169	9.70570829295937	2.85089259247205e-22	2.533993373772e-19	N/A	N/A
144	LOC100772574	172.561898562549	-2.82456410263684	0.293784536096903	-7.6232793994881	2.47310776294721e-14	9.07953128275055e-12	N/A	N/A
145	LOC100772695	25.8496681010583	2.16851788660411	0.471775602437084	3.35658600763302	0.000789111730745514	0.0482844888001096	ENSCGRG00000018508	N/A
146	LOC100773157	8.36209396877218	-4.00931964114797	0.837621686559846	-4.08819064187655	4.34750814796386e-05	0.00399025639145726	ENSCGRG00000016519	expressed sequence AU021092 [Source:MGI Symbol;Acc:MGI:2146559]
147	LOC100773771	388.003459603426	4.84926825712496	0.268299122808221	15.8938490434496	6.99005125258914e-57	5.90239927768627e-53	N/A	N/A
148	LOC103158690	120.091811223025	-9.35569617985411	1.23700864050939	-7.09027681126079	1.33844010406512e-12	4.3468416302792e-10	N/A	N/A
149	LOC103158763	78.1838796677584	-1.53040888432219	0.273777278918765	-3.45334129747695	0.000553687991058159	0.0355539269695445	N/A	N/A
150	LOC103158824	831.486321940384	1.12956555953832	0.135665668694796	4.01430269025797	5.96217943089232e-05	0.00519016939324275	N/A	N/A
151	LOC103158860	871.06581133749	1.03827855457683	0.139237293851313	3.25570859154847	0.00113109777144902	0.0663263165424687	N/A	N/A
152	LOC103158869	120.597660165864	1.68002133670977	0.265753882271042	4.12057512248028	3.77927812315007e-05	0.00348767480566986	N/A	N/A
153	LOC103158939	311.585950227803	4.97774388016748	0.355006913011016	12.3737910965977	3.62308318604227e-35	1.22373257691764e-31	N/A	N/A
154	LOC103159353	83.6111634152409	-1.57044511748155	0.314387921188668	-3.1346071217825	0.00172084411343078	0.0947325712847068	N/A	N/A
155	LOC103159461	111.117796562976	-1.77739003572822	0.307697671572981	-3.87532193178862	0.000106483825284718	0.00848254170475622	N/A	N/A
156	LOC103159484	219.59430284536	-2.54233921678312	0.223254998655966	-8.76744855813181	1.82760487569413e-18	1.06429624623181e-15	N/A	N/A
157	LOC103159510	42.0745006915399	-2.70342518217669	0.525693652496686	-4.02984261155576	5.5814210915301e-05	0.0049610020733558	N/A	N/A
158	LOC103159564	50.5689993503231	6.86098074912103	0.633936647422349	9.90007167738102	4.15976803120341e-23	4.13236250064489e-20	N/A	N/A
159	LOC103159655	27.5192400829127	2.90089261742788	0.657873648443568	3.52032661923133	0.000431015680612136	0.0289999713712261	N/A	N/A
160	LOC103159713	20.2966058506756	3.39224428418537	0.68758149034362	4.08283501357965	4.44896091680218e-05	0.00403946515929866	N/A	N/A
161	LOC103159842	10.1100503123636	8.80325316284332	1.39402181141016	5.8953816897662	3.73816268376392e-09	6.78818187133388e-07	N/A	N/A
162	LOC103160097	14.2235785714364	-4.46540143713141	1.04841957455049	-3.70122709514844	0.000214559338607004	0.0159624586361017	N/A	N/A
163	LOC103160099	37.4050436274794	-2.98296406444869	0.64489120621976	-3.71845908364017	0.000200441750440976	0.0153170148481774	N/A	N/A
164	LOC103160112	48.6488114829816	-3.7864450641891	0.540741812440189	-5.92053821216582	3.20889722716686e-09	5.89041917091238e-07	N/A	N/A
165	LOC103160179	238.74056267243	-4.12113085005559	0.277589250676453	-12.7388518853565	3.59648434927892e-37	1.51843569226556e-33	N/A	N/A
166	LOC103160180	21.6551755036726	-2.03601555463686	0.37211754938027	-3.89944805433741	9.64122182699517e-05	0.00779326169853622	N/A	N/A
167	LOC103160274	167.968304001921	2.42140104436565	0.28959650359183	6.34136987452325	2.2773106129701e-10	5.49417451883416e-08	N/A	N/A
168	LOC103160386	136.52790594427	2.69558473135566	0.322674208770189	6.5410317071164	6.10958754620969e-11	1.63775737270459e-08	N/A	N/A
169	LOC103160439	17.767179379404	-3.5355606690022	0.820602779956694	-3.59564729775441	0.000323585971131309	0.0228649367383495	N/A	N/A
170	LOC103160471	117.354646969501	1.99762601822655	0.298150010266061	4.738096491242	2.15735089530199e-06	0.000251264427033517	N/A	N/A
171	LOC103160553	318.791226471709	-3.27334399512286	0.421219739792389	-6.38237300019879	1.74364618652822e-10	4.39502937284904e-08	N/A	N/A
172	LOC103160584	52.3078975916436	2.21475937362878	0.332760033189683	4.89781437177161	9.69085161015694e-07	0.000117740361145561	N/A	N/A
173	LOC103160599	10.5977539773892	-2.81825699496917	0.6236525052633	-3.58099177891563	0.000342292425694078	0.0239860352079734	N/A	N/A
174	LOC103160604	135.110189672276	-2.20009694588956	0.325811224954178	-4.95727071832949	7.14903312706719e-07	8.87741701837579e-05	N/A	N/A
175	LOC103160672	51.5698718253297	-4.10378169325901	0.670702525967125	-5.2464677801293	1.55042947892471e-07	2.18197108667337e-05	N/A	N/A
176	LOC103160829	5.67292873850466	4.72302426114522	1.02597973634419	4.03327825476257	5.50040838523733e-05	0.00491486226507344	N/A	N/A
177	LOC103160835	95.1274207810359	-5.26634495917475	0.54082873305128	-8.65594257916344	4.88854715640917e-18	2.7519261459146e-15	N/A	N/A
178	LOC103160858	479.57491343483	-1.52034520499289	0.140009550213235	-6.68084929097435	2.37561439170011e-11	6.96805646707064e-09	N/A	N/A
179	LOC103160872	432.280984365303	-11.9666325924237	1.18908514277231	-9.57178731975962	1.05073254327285e-21	8.87238559539593e-19	N/A	N/A
180	LOC103160922	11.4779026112359	-3.46317850114206	0.732960420740316	-3.9268368645524	8.60703160666641e-05	0.00705609464919332	N/A	N/A
181	LOC103160969	10.0513870529354	-2.61726978461585	0.532022992361516	-3.81996137962722	0.000133472571310415	0.0104841152757688	N/A	N/A
182	LOC103161069	34.1888482087026	-2.53948871365996	0.454021626023953	-4.30491875476365	1.67047029689229e-05	0.00164933604582853	N/A	N/A
183	LOC103161076	37.0905058050527	2.55793483789812	0.484807800608752	4.06959693037032	4.7094543297852e-05	0.00423049280433045	N/A	N/A
184	LOC103161077	10.7646767250201	3.50847071660652	0.909234320481675	3.21535180759192	0.00130284744248681	0.0748383932269292	N/A	N/A
185	LOC103161117	186.432999721317	-1.72410987551712	0.273569155324805	-4.16401978301782	3.1269300353311e-05	0.00296671878857706	N/A	N/A
186	LOC103161214	53.2755456434166	2.76367735445205	0.402728241390008	5.4098884304987	6.30640252342898e-08	9.26108920136249e-06	N/A	N/A
187	LOC103161537	11.856135876312	-3.17919341014098	0.725649506412719	-3.57504674983453	0.000350165320323915	0.0243357692577377	N/A	N/A
188	LOC103161640	599.373308516801	1.92439171926204	0.20823246655578	6.43237455088248	1.25625705652444e-10	3.21449532887648e-08	N/A	N/A
189	LOC103161701	50.1145682940303	1.55604523612917	0.291709318264382	3.32893971706418	0.000871772712549687	0.0527688084929717	N/A	N/A
190	LOC103161874	35.2019463467601	-3.59674660594823	0.638050238752804	-4.72029304638175	2.35505109508706e-06	0.000268730424958312	N/A	N/A
191	LOC103161939	97.8394920191281	2.59801493359798	0.273311329185594	7.36541891210754	1.76591441274426e-13	6.08627808212755e-11	N/A	N/A
192	LOC103162177	11.9628183066205	6.95524493379769	1.37556361885351	4.63103439620332	3.63843416848488e-06	0.000398999196346576	N/A	N/A
193	LOC103162358	41.2249126415395	-1.94051006505789	0.401317937104826	-3.37773978934478	0.000730842023045311	0.0452104765025246	N/A	N/A
194	LOC103162404	89.1832537941359	-5.01925803946197	0.720703017783229	-6.1527361885899	7.61574305672861e-10	1.63910476009238e-07	N/A	N/A
195	LOC103162546	7.22304531329213	-3.47397125730958	0.822864611857869	-3.51091627341417	0.000446565024843306	0.0299269449982292	N/A	N/A
196	LOC103162548	32.0997357096866	-3.69163530672162	0.566241374844585	-5.48648146182031	4.10018429519345e-08	6.30386606305847e-06	N/A	N/A
197	LOC103162573	6.75285029752295	-4.09690585965375	1.09258188411084	-3.21435254419459	0.00130739045428696	0.0748447796338921	N/A	N/A
198	LOC103162603	13.6109355486019	2.59298955628771	0.583178989663463	3.44324314002693	0.000574782305837325	0.0363555190298904	N/A	N/A
199	LOC103162619	1760.50586347726	1.98186737026726	0.167355844522407	8.34691416683136	7.00696018084318e-17	3.48039833923764e-14	N/A	N/A
200	LOC103162635	10.8557707642841	-3.61424727339954	0.732804142286789	-4.13382594048281	3.56773717567469e-05	0.00331054645180188	N/A	N/A
201	LOC103162695	209.149251676884	-1.31341328786878	0.231618067386865	-3.14505165925123	0.00166057504555433	0.0925537668954504	N/A	N/A
202	LOC103162840	88.2942658571242	-2.395676090519	0.577706552663561	-3.13431374709082	0.00172256568602951	0.0947325712847068	N/A	N/A
203	LOC103162920	11.4163948374901	-3.07331960344385	0.737966504858647	-3.37191063054999	0.000746486668854695	0.0460097330788982	N/A	N/A
204	LOC103162964	586.007746027116	1.10497803545784	0.161627221555805	3.21737594528371	0.00129368959640173	0.0745659723687116	N/A	N/A
205	LOC103163059	29.6167987672023	-2.01117138828497	0.413812615059482	-3.44650896483378	0.000567879723461095	0.0361900104521169	N/A	N/A
206	LOC103163357	51.5238267901973	-2.4221273388573	0.406223262885066	-4.5225495583101	6.1099174883367e-06	0.000636940040389075	N/A	N/A
207	LOC103163398	36.5058072869977	2.17627402815664	0.509697693280586	3.12206931366174	0.00179584652012125	0.0974540760636817	N/A	N/A
208	LOC103163405	28.6778102189763	-2.69976007036257	0.461777580463856	-4.57968870536568	4.65668484453073e-06	0.000504115984964327	N/A	N/A
209	LOC103163538	189.063478902034	2.03880477918957	0.395643624694006	3.67462581911393	0.000238198242447083	0.0174899648628102	N/A	N/A
210	LOC103163587	205.138980292172	2.08332854977212	0.409871564657739	3.65569651142345	0.000256484645019574	0.0185901831978136	N/A	N/A
211	LOC103163618	18.4303779155241	2.81446141227683	0.566362407170312	3.93652347565724	8.26705364720067e-05	0.00681043912165487	N/A	N/A
212	LOC103163695	292.979392907445	2.58287928913853	0.202540474227101	9.86428414390495	5.94570361892428e-23	5.57839126202185e-20	N/A	N/A
213	LOC103163696	1033.1336824236	2.37253437311476	0.239730868589933	7.45657779871183	8.87986718641436e-14	3.19070632008863e-11	N/A	N/A
214	LOC103163723	202.700246049534	-1.51823484902441	0.273969433201854	-3.40648348027802	0.000658055326857289	0.0408574939704629	N/A	N/A
215	LOC103163756	20.6825595090906	8.77962471995411	1.26653161553888	6.47016001708437	9.78991877797311e-11	2.54357151265246e-08	N/A	N/A
216	Lpin3	637.296481851263	-1.59212139871732	0.182457435530192	-5.51996631471623	3.39064654350436e-08	5.30196655802792e-06	ENSCGRG00000010131	lipin 3 [Source:MGI Symbol;Acc:MGI:1891342]
217	Lpo	76.953584689553	-3.3073791473886	0.41004532856325	-6.63930657668134	3.1516227343612e-11	9.02111944710033e-09	ENSCGRG00000016547	lactoperoxidase [Source:MGI Symbol;Acc:MGI:1923363]
218	Maoa	380.826836752992	2.36084778957017	0.228848063025256	7.76010627039051	8.48582498286918e-15	3.33275842583011e-12	ENSCGRG00000004415	monoamine oxidase A [Source:MGI Symbol;Acc:MGI:96915]
219	Map1s	1981.06286625907	-1.78449798746214	0.193060041414876	-6.21327685392568	5.18909040035954e-10	1.13809556728925e-07	ENSCGRG00000012862	microtubule-associated protein 1S [Source:MGI Symbol;Acc:MGI:2443304]
220	Map3k4	806.807115946593	1.06685128146701	0.15438627834797	3.12131872017621	0.00180043058573358	0.0974540760636817	ENSCGRG00000008069	mitogen-activated protein kinase kinase kinase 4 [Source:MGI Symbol;Acc:MGI:1346875]
221	Mecom	29.3806766798606	-2.22108521659124	0.522149374642406	-3.13343804536888	0.0017277138770541	0.0947325712847068	ENSCGRG00000010011	MDS1 and EVI1 complex locus [Source:MGI Symbol;Acc:MGI:95457]
222	Megf10	1248.57895348275	-2.03022594038074	0.273315299481462	-5.2878980518162	1.23729900929025e-07	1.77080556516049e-05	ENSCGRG00000011574	multiple EGF-like-domains 10 [Source:MGI Symbol;Acc:MGI:2685177]
223	Megf11	32.52352286616	-1.96677930796414	0.418187224777116	-3.30430181835291	0.000952132671521194	0.0568184330623672	ENSCGRG00000002983	multiple EGF-like-domains 11 [Source:MGI Symbol;Acc:MGI:1920951]
224	Mettl20	36.311135410904	-8.25814609466036	1.21456892336223	-6.31761890687763	2.65624049475432e-10	6.31811119371984e-08	N/A	N/A
225	Mgst2	4.44198481992761	-4.87832122695824	1.20184311352368	-3.57231212454128	0.00035384332227416	0.0244905984695328	ENSCGRG00000015371	microsomal glutathione S-transferase 2 [Source:MGI Symbol;Acc:MGI:2448481]
226	Mmp2	372.997831710324	-3.84178351773337	0.296442519062584	-10.9863491489379	4.44546238611021e-28	7.50749687766292e-25	ENSCGRG00000010994	matrix metallopeptidase 2 [Source:MGI Symbol;Acc:MGI:97009]
227	Ms4a13	6.43907883303352	-4.20144362168506	1.01778108896726	-3.55329958491718	0.000380430950479264	0.0258020798863206	ENSCGRG00000000571	membrane-spanning 4-domains, subfamily A, member 13 [Source:MGI Symbol;Acc:MGI:1920716]
228	Mtbp	293.039906435978	1.25189913038119	0.143206317493478	4.65717324021275	3.20580670736891e-06	0.000356181997855567	N/A	N/A
229	Mylk2	48.6378615397212	-1.89825815420078	0.364999534409442	-3.59807487317619	0.000320581339383793	0.0227478052920735	ENSCGRG00000014481	myosin, light polypeptide kinase 2, skeletal muscle [Source:MGI Symbol;Acc:MGI:2139434]
230	Myo16	3.88624304358287	4.39353818883218	1.1480697461056	3.31737309604247	0.000908681848692959	0.0546114557321235	ENSCGRG00000013611	myosin XVI [Source:MGI Symbol;Acc:MGI:2685951]
231	Myo1g	159.81671515066	-2.49674582188194	0.256885995254873	-7.44214693083591	9.90619495139596e-14	3.48532959039948e-11	ENSCGRG00000016686	myosin IG [Source:MGI Symbol;Acc:MGI:1927091]
232	Ncald	58.3816415916278	1.70117607069803	0.318130821530444	3.50866214284761	0.00045036661910163	0.0300624168513373	ENSCGRG00000001733	neurocalcin delta [Source:MGI Symbol;Acc:MGI:1196326]
233	Ncf1	9.37793517503753	-3.24138777242249	0.686987142794898	-3.86677581896815	0.000110283719869454	0.00874399747021286	ENSCGRG00000001248	neutrophil cytosolic factor 1 [Source:MGI Symbol;Acc:MGI:97283]
234	Neurl2	195.918327614375	-1.6287066850074	0.23040778744732	-4.5299865766251	5.8987434100444e-06	0.000622612366930186	ENSCGRG00000014807	neuralized E3 ubiquitin protein ligase 2 [Source:MGI Symbol;Acc:MGI:3043305]
235	Nfe2	52.4534937320876	-3.09329963183332	0.48324747875866	-5.19058503430881	2.09634356411975e-07	2.85508468635922e-05	ENSCGRG00000006697	nuclear factor, erythroid derived 2 [Source:MGI Symbol;Acc:MGI:97308]
236	Nkd1	101.186075432068	2.47235294046849	0.308842243720701	6.11117966573959	9.88973493748506e-10	2.02378881668167e-07	ENSCGRG00000012753	naked cuticle 1 homolog (Drosophila) [Source:MGI Symbol;Acc:MGI:2135954]
237	Nppb	68.3569742178368	-2.20909540181359	0.312427062237443	-5.19843860343347	2.00969480914151e-07	2.76386655744594e-05	ENSCGRG00000000797	natriuretic peptide type B [Source:MGI Symbol;Acc:MGI:97368]
238	Nrxn1	27.2901108376493	3.7037398915164	0.517941465299311	6.02148620982285	1.72822749697188e-09	3.31662567827968e-07	N/A	N/A
239	Ntm	5.94970437082412	4.863506319209	1.3198461933598	3.24169879794583	0.00118819530031519	0.0691388545347088	ENSCGRG00000003422	neurotrimin [Source:MGI Symbol;Acc:MGI:2446259]
240	Oc90	11.8254432009417	2.74230738422472	0.61203641983307	3.52486357607929	0.000423700936229242	0.0286218456441578	ENSCGRG00000006050	otoconin 90 [Source:MGI Symbol;Acc:MGI:1313269]
241	Odc1	4164.72128444859	1.04621814821919	0.131927966372175	3.4962689123609	0.000471812959940362	0.0310038025971705	ENSCGRG00000006664	N/A
242	Optc	6.02529793186499	-4.86064182789802	1.10888920197717	-3.85582195187153	0.000115341418065437	0.00910227041256589	ENSCGRG00000003603	opticin [Source:MGI Symbol;Acc:MGI:2151113]
243	Osbp2	127.944253061663	-1.5203563939751	0.213671765407521	-4.3777140675088	1.19930545771013e-05	0.00120558753391718	ENSCGRG00000007280	oxysterol binding protein 2 [Source:MGI Symbol;Acc:MGI:1921559]
244	Osbpl2	1072.99289719728	-1.22619285071315	0.131793369279361	-4.8654219366134	1.14212884829946e-06	0.000136796255248804	ENSCGRG00000011589	oxysterol binding protein-like 2 [Source:MGI Symbol;Acc:MGI:2442832]
245	Osbpl6	4.48237991295268	-5.50192372683094	1.43860310113463	-3.41787197749802	0.000631127859847177	0.0393302114284101	ENSCGRG00000001153	oxysterol binding protein-like 6 [Source:MGI Symbol;Acc:MGI:2139014]
246	Pak6	9.50660148153515	3.05692217894654	0.685172064383645	3.60779402243882	0.000308811493173172	0.0220050991422301	ENSCGRG00000006259	p21 protein (Cdc42/Rac)-activated kinase 6 [Source:MGI Symbol;Acc:MGI:2679420]
247	Park2	58.2482273139209	1.44608715456419	0.276659376705015	3.11258076302687	0.00185459262244157	0.0997463700885133	ENSCGRG00000008474	Parkinson disease (autosomal recessive, juvenile) 2, parkin [Source:MGI Symbol;Acc:MGI:1355296]
248	Pde10a	426.26705193333	1.19685522971124	0.141877452948973	4.31282572580546	1.6118116696401e-05	0.00160119267511071	ENSCGRG00000003419	phosphodiesterase 10A [Source:MGI Symbol;Acc:MGI:1345143]
249	Pde1c	239.268184679737	3.56637538162614	0.325010347833652	9.17328602236055	4.58815050542457e-20	3.36889937980914e-17	ENSCGRG00000011815	phosphodiesterase 1C [Source:MGI Symbol;Acc:MGI:108413]
250	Pdpn	6694.59632207383	-1.31527429494223	0.110931355906194	-6.58345684369566	4.59634047258555e-11	1.27250816231188e-08	N/A	N/A
251	Pdzrn3	44.6108564190452	-1.71021678383108	0.324122010711369	-3.4716996869181	0.000517174536226553	0.0333360441518856	ENSCGRG00000010704	PDZ domain containing RING finger 3 [Source:MGI Symbol;Acc:MGI:1933157]
252	Phf10	608.021337132143	1.1388639665734	0.145833351867496	3.79818099741351	0.000145761870904362	0.0113439008102897	ENSCGRG00000005052	PHD finger protein 10 [Source:MGI Symbol;Acc:MGI:1919307]
253	Phyhd1	76.5563505797513	-2.02535980251614	0.301744922457777	-4.77355936949208	1.80998159406755e-06	0.000212608218057903	ENSCGRG00000004453	phytanoyl-CoA dioxygenase domain containing 1 [Source:MGI Symbol;Acc:MGI:3612860]
254	Pik3ap1	58.7498994944588	-1.66306811323998	0.267930565687335	-4.0238246418549	5.7260559699746e-05	0.00502631196650934	ENSCGRG00000004673	phosphoinositide-3-kinase adaptor protein 1 [Source:MGI Symbol;Acc:MGI:1933177]
255	Pirt	149.061403361028	-1.93449688456807	0.236753379640781	-5.70016945859242	1.19688391543753e-08	1.98166427097147e-06	ENSCGRG00000006331	phosphoinositide-interacting regulator of transient receptor potential channels [Source:MGI Symbol;Acc:MGI:2443635]
256	Plcl2	28.1398342345573	-3.92810682288591	0.695421183491214	-4.80736624297409	1.52931672299505e-06	0.000181880991675637	ENSCGRG00000017193	phospholipase C-like 2 [Source:MGI Symbol;Acc:MGI:1352756]
257	Plekha6	101.385935673897	2.43698260942156	0.311377538918362	5.94782820602219	2.71723553635822e-09	5.09874152644639e-07	ENSCGRG00000001696	pleckstrin homology domain containing, family A member 6 [Source:MGI Symbol;Acc:MGI:2388662]
258	Pltp	2681.01103727007	-1.41923832282601	0.230671926448621	-3.61672022664046	0.000298359482160248	0.0213504022657724	ENSCGRG00000009952	phospholipid transfer protein [Source:MGI Symbol;Acc:MGI:103151]
259	Postn	28.8641344151723	-2.58823163461093	0.409607402369462	-4.89070539814817	1.00475250390221e-06	0.000121201859185003	ENSCGRG00000000364	periostin, osteoblast specific factor [Source:MGI Symbol;Acc:MGI:1926321]
260	Ppfibp1	4083.36704770548	1.70867113086796	0.179384972957095	6.26422944811308	3.74673452798905e-10	8.32563851429988e-08	ENSCGRG00000011034	PTPRF interacting protein, binding protein 1 (liprin beta 1) [Source:MGI Symbol;Acc:MGI:1914783]
261	Prrx1	670.486556626513	1.00422716398459	0.132869856888516	3.15545356246763	0.00160248773730854	0.0896119632704193	ENSCGRG00000010208	paired related homeobox 1 [Source:MGI Symbol;Acc:MGI:97712]
262	Prss22	248.422044478118	-1.66006568601047	0.269977945734337	-3.98218892422879	6.82834663810053e-05	0.0057371700509573	ENSCGRG00000009254	protease, serine 22 [Source:MGI Symbol;Acc:MGI:1918085]
263	Ptchd3	120.915729664723	-2.06034241161675	0.240305071327756	-6.13961204706869	8.27232581530502e-10	1.7247288687515e-07	ENSCGRG00000017553	patched domain containing 3 [Source:MGI Symbol;Acc:MGI:1921925]
264	Ptges	89.967356502837	-1.71625443292265	0.317075494427166	-3.56789456165732	0.000359861248366367	0.0247553643144124	ENSCGRG00000001587	prostaglandin E synthase [Source:MGI Symbol;Acc:MGI:1927593]
265	Ptgis	81.3818428714843	-2.49504927516728	0.303889634757115	-6.28546207564061	3.26879957237856e-10	7.45993069977421e-08	ENSCGRG00000011537	prostaglandin I2 (prostacyclin) synthase [Source:MGI Symbol;Acc:MGI:1097156]
266	Pthlh	90.138799544435	-4.68396195345812	0.399503284330329	-10.2602396864095	1.06442206166267e-24	1.19839731849061e-21	ENSCGRG00000007492	parathyroid hormone-like peptide [Source:MGI Symbol;Acc:MGI:97800]
267	Ptprf	98.3940122322717	-2.55881405998499	0.323758996981526	-6.09666936723449	1.08301196186723e-09	2.1517536484722e-07	ENSCGRG00000007871	protein tyrosine phosphatase, receptor type, F [Source:MGI Symbol;Acc:MGI:102695]
268	Rab32	604.216259592545	1.06749075966088	0.151458229397268	3.18588340072347	0.00144312746314291	0.0820590457830219	ENSCGRG00000000927	RAB32, member RAS oncogene family [Source:MGI Symbol;Acc:MGI:1915094]
269	Rad18	515.238449303294	1.06095814885367	0.152774126036775	3.11568235067458	0.00183519842615591	0.0990186294598116	ENSCGRG00000007283	N/A
270	Rarres2	1064.42661738497	4.32231714444524	0.614219284347143	6.08472371181985	1.16692362164772e-09	2.2915123398124e-07	ENSCGRG00000018398	retinoic acid receptor responder protein 2 precursor [Source:RefSeq peptide;Acc:NP_001231216]
271	Rcan1	3329.45446994823	1.25166893015973	0.201381067028196	3.31067085539486	0.000930726140167516	0.0557379540962731	ENSCGRG00000012032	Calcipressin-1 [Source:UniProtKB/Swiss-Prot;Acc:O35847]
272	Rltpr	20.797879900303	5.69858931920958	0.812685057275171	6.29226140275516	3.12874018894334e-10	7.28576985136455e-08	N/A	N/A
273	Rpn2	11293.4528338519	-1.31162119928201	0.155062221466501	-4.68623944432423	2.78270686157975e-06	0.000313295689855725	ENSCGRG00000017994	ribophorin II [Source:MGI Symbol;Acc:MGI:98085]
274	S100a4	8889.15646907524	-2.28002159450683	0.295548341519964	-5.73530233689764	9.73385527715868e-09	1.6604580598046e-06	ENSCGRG00000017648	S100 calcium binding protein A4 [Source:MGI Symbol;Acc:MGI:1330282]
275	Sardh	520.907566010506	-2.95558139439505	0.226302577941002	-10.4754391896142	1.12016437146308e-25	1.57644465877238e-22	ENSCGRG00000007093	sarcosine dehydrogenase [Source:MGI Symbol;Acc:MGI:2183102]
276	Sars2	673.189065959255	-1.56769725024089	0.207801969858834	-4.72918880503075	2.25418682911894e-06	0.000258970797075922	ENSCGRG00000006337	seryl-aminoacyl-tRNA synthetase 2 [Source:MGI Symbol;Acc:MGI:1919234]
277	Scnn1b	19.309371593563	-2.25715853842021	0.533907955238778	-3.13199311096836	0.00173623949212128	0.0948919499771655	ENSCGRG00000012921	sodium channel, nonvoltage-gated 1 beta [Source:MGI Symbol;Acc:MGI:104696]
278	Sec31b	51.1167188688915	-1.85609276470275	0.354553351420667	-3.58515935299517	0.000336872449901802	0.0237045913914235	ENSCGRG00000002699	Sec31 homolog B (S. cerevisiae) [Source:MGI Symbol;Acc:MGI:2685187]
279	Selenbp1	32.2344039306502	-2.54897950507493	0.423122803482922	-4.64171864098798	3.4552314511492e-06	0.000381385285928155	ENSCGRG00000016861	N/A
280	Serpinf1	3904.24377497606	-1.45601075193837	0.160545109885801	-5.4255670062876	5.77708518962684e-08	8.70739170217268e-06	ENSCGRG00000001007	serine (or cysteine) peptidase inhibitor, clade F, member 1 [Source:MGI Symbol;Acc:MGI:108080]
281	Serpini2	4.14642189788883	-6.33560715237995	1.48315033817058	-3.87731742606216	0.000105614527117584	0.00845316651166707	ENSCGRG00000005437	serine (or cysteine) peptidase inhibitor, clade I, member 2 [Source:MGI Symbol;Acc:MGI:1915181]
282	Sgk1	1521.18428233055	1.32882136011957	0.202378232144594	3.67558729768402	0.000237302876443662	0.0174899648628102	ENSCGRG00000008308	serum/glucocorticoid regulated kinase 1 [Source:MGI Symbol;Acc:MGI:1340062]
283	Slc14a2	225.133580089767	4.88537372036545	0.300103865125262	14.3297428636893	1.42647780982364e-46	8.03011908410056e-43	ENSCGRG00000017548	solute carrier family 14 (urea transporter), member 2 [Source:MGI Symbol;Acc:MGI:1351653]
284	Slc22a14	37.8122595373638	6.89282393959769	0.786784534651261	8.0172666861995	1.08124198249649e-15	4.93513908118937e-13	ENSCGRG00000008916	solute carrier family 22 (organic cation transporter), member 14 [Source:MGI Symbol;Acc:MGI:2685974]
285	Slc37a1	9.87237388534297	2.89004032474619	0.668743943537766	3.44687656060225	0.000567107632501443	0.0361900104521169	ENSCGRG00000012375	solute carrier family 37 (glycerol-3-phosphate transporter), member 1 [Source:MGI Symbol;Acc:MGI:2446181]
286	Slc39a2	13.6740379894854	-4.67932118244572	1.10246479614485	-3.71382260553072	0.000204151925501072	0.0155302599903698	ENSCGRG00000013256	solute carrier family 39 (zinc transporter), member 2 [Source:MGI Symbol;Acc:MGI:2684326]
287	Slc44a3	11.1452124298232	2.7045639245315	0.654007299813202	3.24094459559663	0.00119134336035056	0.0691388545347088	ENSCGRG00000008935	solute carrier family 44, member 3 [Source:MGI Symbol;Acc:MGI:2384860]
288	Slc44a5	121.896885982979	3.65244957978579	0.294060706077641	10.4314755955688	1.78100707556113e-25	2.14840339229117e-22	ENSCGRG00000007785	solute carrier family 44, member 5 [Source:MGI Symbol;Acc:MGI:3035141]
289	Slc6a13	18.6614038313097	4.11467083816233	0.613749630286983	5.75105574530565	8.86878635139926e-09	1.52832718267786e-06	ENSCGRG00000012728	solute carrier family 6 (neurotransmitter transporter, GABA), member 13 [Source:MGI Symbol;Acc:MGI:95629]
290	Slc9b2	44.3793427380236	-2.14226578457613	0.452244385153808	-3.44349943300089	0.000574237798037341	0.0363555190298904	ENSCGRG00000009179	solute carrier family 9, subfamily B (NHA2, cation proton antiporter 2), member 2 [Source:MGI Symbol;Acc:MGI:2140077]
291	Slco4a1	579.295507797466	-1.71804946176012	0.217979601811677	-5.19813299786596	2.01300086786979e-07	2.76386655744594e-05	ENSCGRG00000008065	solute carrier organic anion transporter family, member 4a1 [Source:MGI Symbol;Acc:MGI:1351866]
292	Spef1	27.5900285761633	-2.70294121680928	0.533627929537008	-3.9690177347459	7.21695110833524e-05	0.00603365694641414	ENSCGRG00000005556	sperm flagellar 1 [Source:MGI Symbol;Acc:MGI:3513546]
293	Spon2	174.141766741789	-2.5901535409431	0.328270127096269	-6.10835673035181	1.00662162838264e-09	2.02378881668167e-07	ENSCGRG00000004494	spondin 2, extracellular matrix protein [Source:MGI Symbol;Acc:MGI:1923724]
294	Srgap3	202.022622145915	1.72156998289731	0.283855372635301	4.00417815461421	6.2233453369546e-05	0.0053080735379035	ENSCGRG00000006803	SLIT-ROBO Rho GTPase activating protein 3 [Source:MGI Symbol;Acc:MGI:2152938]
295	Sspn	27.1750992886485	-5.09981793209662	0.897087097570267	-5.03279496896546	4.83380027720605e-07	6.27947839088122e-05	ENSCGRG00000004365	sarcospan [Source:MGI Symbol;Acc:MGI:1353511]
296	Star	571.512393589001	-2.50705924941721	0.15724953764489	-12.2232267101264	2.3362418325646e-34	6.57574201139183e-31	ENSCGRG00000017968	steroidogenic acute regulatory protein [Source:MGI Symbol;Acc:MGI:102760]
297	Stk38l	117.766111241791	-1.54463696333857	0.253861810336927	-3.78030260378167	0.000156637865596774	0.012078996685837	ENSCGRG00000016070	serine/threonine kinase 38 like [Source:MGI Symbol;Acc:MGI:1922250]
298	Stra6	217.455886072602	-2.80451061601735	0.288861989341152	-7.68376663318918	1.54477956915066e-14	5.79738608084809e-12	ENSCGRG00000011831	stimulated by retinoic acid gene 6 [Source:MGI Symbol;Acc:MGI:107742]
299	Stx11	321.459154989515	1.27072020962953	0.138089076496049	4.96605326293129	6.83291956219338e-07	8.54772930120902e-05	ENSCGRG00000003929	syntaxin 11 [Source:MGI Symbol;Acc:MGI:1921982]
300	Tbp	254.387304411859	1.04538914393944	0.145385377365042	3.16693914864778	0.00154052550569945	0.0870113536463289	ENSCGRG00000012993	TATA box binding protein [Source:MGI Symbol;Acc:MGI:101838]
301	Tead4	324.956694595829	1.36933611031113	0.225152536954633	3.48374315563684	0.000494453746978229	0.0321166726114167	ENSCGRG00000014950	TEA domain family member 4 [Source:MGI Symbol;Acc:MGI:106907]
302	Tigit	25.8971865405936	-2.11719506083172	0.484873784746443	-3.16006475976387	0.00157734075364834	0.0887937688253771	ENSCGRG00000005897	T cell immunoreceptor with Ig and ITIM domains [Source:MGI Symbol;Acc:MGI:3642260]
303	Timp1	13400.1974311116	-1.4472755624492	0.241723248824705	-3.56735674338625	0.000360600403916713	0.0247553643144124	ENSCGRG00000004279	tissue inhibitor of metalloproteinase 1 [Source:MGI Symbol;Acc:MGI:98752]
304	Timp2	1508.30928798311	-1.3659114856274	0.191205869027082	-4.0843358463836	4.42030612282403e-05	0.00403514215147309	ENSCGRG00000010067	tissue inhibitor of metalloproteinase 2 [Source:MGI Symbol;Acc:MGI:98753]
305	Tmc5	6.10006717942002	-5.16212129111414	1.01099523558682	-4.5273791896123	5.97197222416303e-06	0.000626426502619039	ENSCGRG00000011126	N/A
306	Tnc	1314.51774376961	-2.63963916483785	0.204686827204858	-10.0381479950358	1.03600956859247e-23	1.09350809964935e-20	ENSCGRG00000014015	tenascin C [Source:MGI Symbol;Acc:MGI:101922]
307	Tnfsf9	2280.30103959828	-1.68967828780778	0.182381928257057	-6.05715597835759	1.38549230659653e-09	2.6894475946899e-07	ENSCGRG00000012067	tumor necrosis factor (ligand) superfamily, member 9 [Source:MGI Symbol;Acc:MGI:1101058]
308	Tp63	97.3296818028705	2.87879274462289	0.247991122051392	9.24964662011721	2.25236086394521e-20	1.72899410319576e-17	ENSCGRG00000010211	transformation related protein 63 [Source:MGI Symbol;Acc:MGI:1330810]
309	Ush2a	137.223360748391	2.55589269326727	0.359250380311866	5.48622994034173	4.10602360810298e-08	6.30386606305847e-06	ENSCGRG00000015019	usherin [Source:MGI Symbol;Acc:MGI:1341292]
310	Usp18	444.691366488115	1.6312550212957	0.247624393394133	4.22532088310544	2.38600543342405e-05	0.00230256341483802	ENSCGRG00000012104	ubiquitin specific peptidase 18 [Source:MGI Symbol;Acc:MGI:1344364]
311	Vwf	49.5106890972229	3.04046521956995	0.399930175767493	6.1398285691659	8.26105840802115e-10	1.7247288687515e-07	ENSCGRG00000018146	Von Willebrand factor [Source:MGI Symbol;Acc:MGI:98941]
312	Wnt5b	91.1711056748188	2.23422775900716	0.288100107554352	5.72462562505241	1.03662077618547e-08	1.75064516682202e-06	ENSCGRG00000005961	wingless-type MMTV integration site family, member 5B [Source:MGI Symbol;Acc:MGI:98959]
313	Zdhhc9	15.3156653941749	-2.92093543228438	0.563227039949954	-4.14748008506621	3.3615469956741e-05	0.00313645335154388	ENSCGRG00000015497	zinc finger, DHHC domain containing 9 [Source:MGI Symbol;Acc:MGI:2444393]
314	Znf248	14.832054930267	-4.83699870090774	1.14770467728502	-3.70481734922009	0.000211543110930247	0.0159488395419197	ENSCGRG00000007214	zinc finger protein 248 [Source:MGI Symbol;Acc:MGI:1919970]
