# Supplementary material for: Defining lncRNAs Correlated with CHO Cell Growth and IgG Productivity by RNA-Seq
Source: iScience. 2019 Dec 18;23(1):100785. doi: 10.1016/j.isci.2019.100785 (PMC6971398; doi:10.1016/j.isci.2019.100785)
Supplement: Data S1. The Complete RNA-Seq Dataset Provided as a Reference for the Community to Investigate RNAseq Data from CHO Cells (See Also GEO Accession Number GSE140671), Related to Figure 2 [file mmc2.zip › D4_4384vs3080_0.1adj.csv]

	Symbol	baseMean	log2FoldChange	lfcSE	stat	pvalue	padj	ENSEMBL	description
1	A1cf	6.8283278384536	5.7596381328139	1.31333146043925	3.94011396815398	8.14429083866866e-05	0.0029288611174161	ENSCGRG00000017332	APOBEC1 complementation factor [Source:MGI Symbol;Acc:MGI:1917115]
2	Aadat	20.2483198174166	4.4478322837856	1.23960001576358	3.11622276052083	0.00183183837427304	0.0372527635130815	ENSCGRG00000001172	aminoadipate aminotransferase [Source:MGI Symbol;Acc:MGI:1345167]
3	Abca13	16.471019484736	-3.20629894227988	0.86613472099848	-3.02647657230141	0.00247421993614053	0.0471122987132796	N/A	N/A
4	Abcc6	9.999438887891	-4.99514842566061	0.99607977608241	-4.42754288445124	9.53126266774297e-06	0.000475004007086561	ENSCGRG00000010322	ATP-binding cassette, sub-family C (CFTR/MRP), member 6 [Source:MGI Symbol;Acc:MGI:1351634]
5	Abhd6	318.571153953315	-1.12270431373475	0.154281386210499	-3.48546137821129	0.00049128913899732	0.0132434820156757	ENSCGRG00000006994	abhydrolase domain containing 6 [Source:MGI Symbol;Acc:MGI:1913332]
6	Abl2	752.55526997163	-1.58516300461946	0.350131053584171	-2.85664608625712	0.00428142931940886	0.0740967194217522	ENSCGRG00000006399	v-abl Abelson murine leukemia viral oncogene 2 (arg, Abelson-related gene) [Source:MGI Symbol;Acc:MGI:87860]
7	Ablim2	17.1749951740666	4.72228212569458	1.11116182442573	3.72341771830729	0.000196543935094523	0.00623496055004178	ENSCGRG00000017508	actin-binding LIM protein 2 [Source:MGI Symbol;Acc:MGI:2385758]
8	Abo	5.83874705443114	-4.66620023408124	1.33331495728011	-3.06097048643749	0.00220620840060131	0.0431279019909315	N/A	N/A
9	Acaa2	1247.94411023275	1.33490593499983	0.227316396022544	3.29911721020027	0.000969894051268777	0.0229211306164967	ENSCGRG00000014396	acetyl-Coenzyme A acyltransferase 2 (mitochondrial 3-oxoacyl-Coenzyme A thiolase) [Source:MGI Symbol;Acc:MGI:1098623]
10	Acap3	295.699110926267	-1.70900778334316	0.213485485010808	-5.26520705876139	1.40031441312513e-07	1.09328711066639e-05	ENSCGRG00000015604	ArfGAP with coiled-coil, ankyrin repeat and PH domains 3 [Source:MGI Symbol;Acc:MGI:2153589]
11	Acat2	1300.17448802274	1.34127710940313	0.175581497217622	4.30748467615908	1.65121531261905e-05	0.000766154415312062	N/A	N/A
12	Adam19	1194.24785588841	-1.51238177374118	0.253718350087172	-3.65531020007572	0.000256871192711941	0.00778179952855481	ENSCGRG00000001505	a disintegrin and metallopeptidase domain 19 (meltrin beta) [Source:MGI Symbol;Acc:MGI:105377]
13	Adam32	11.0116782084882	-4.05222468689134	1.05993864558815	-3.27119140395739	0.00107095399928553	0.0247038488949478	ENSCGRG00000007279	a disintegrin and metallopeptidase domain 32 [Source:MGI Symbol;Acc:MGI:2653822]
14	Adh7	37.3666987633196	4.46729095498955	1.08402213327485	3.58141068811925	0.000341743964200575	0.00994259421612015	ENSCGRG00000000570	alcohol dehydrogenase 7 (class IV), mu or sigma polypeptide [Source:MGI Symbol;Acc:MGI:87926]
15	Adnp2	435.03143530548	-1.20975115991563	0.183324959467561	-3.40809380789763	0.000654184009818087	0.0168470641252514	ENSCGRG00000008678	ADNP homeobox 2 [Source:MGI Symbol;Acc:MGI:2448562]
16	Aga	4643.94243999808	0.959542366742075	0.132086356614302	2.83587098336514	0.00457009034980573	0.0780055484971598	ENSCGRG00000002360	aspartylglucosaminidase [Source:MGI Symbol;Acc:MGI:104873]
17	Ak8	6.62227277945122	4.5554690459801	1.2983242540631	3.05817790342687	0.0022268732982236	0.0434267187758654	ENSCGRG00000012905	adenylate kinase 8 [Source:MGI Symbol;Acc:MGI:1916120]
18	Akr1b8	2591.21953527929	1.6885378722742	0.177740884852257	6.20889995270567	5.33567767543121e-10	6.62732210962983e-08	ENSCGRG00000008616	Aldose reductase-related protein 2 [Source:UniProtKB/Swiss-Prot;Acc:O08782]
19	Alas2	12.937866705937	-6.50345298919652	1.46588095445527	-4.03749736326626	5.40244518358078e-05	0.00206713939287391	ENSCGRG00000013911	aminolevulinic acid synthase 2, erythroid [Source:MGI Symbol;Acc:MGI:87990]
20	Alox12b	13.8635702895747	-4.14815427954063	1.08263882044406	-3.29121006150322	0.000997573913757747	0.0234125377695441	ENSCGRG00000011272	arachidonate 12-lipoxygenase, 12R type [Source:MGI Symbol;Acc:MGI:1274782]
21	Amhr2	57.7036470860588	-1.97683268715962	0.449107224640022	-3.09919348893597	0.0019404824700835	0.0388746531568713	ENSCGRG00000009218	anti-Mullerian hormone type 2 receptor [Source:MGI Symbol;Acc:MGI:105062]
22	Amn1	209.662606122956	-10.6400249880597	1.19910043282475	-8.38550484353642	5.05085156754719e-17	1.48283818656699e-14	ENSCGRG00000011189	antagonist of mitotic exit network 1 [Source:MGI Symbol;Acc:MGI:2442933]
23	Ampd3	649.812710851599	-2.66974753473634	0.181167570210437	-11.5074956935923	1.20939493396193e-30	1.50216153836026e-27	ENSCGRG00000009498	adenosine monophosphate deaminase 3 [Source:MGI Symbol;Acc:MGI:1096344]
24	Angpt4	62.7315192828171	-2.06694677755235	0.457480844481613	-3.23944553025052	0.00119762338938731	0.0268883101934939	ENSCGRG00000003019	angiopoietin 4 [Source:MGI Symbol;Acc:MGI:1336887]
25	Angptl5	15.3680276517201	-3.86065284988622	0.880878212805632	-3.71866428473904	0.000200279018564361	0.00632858182535956	N/A	N/A
26	Angptl7	25.2946617870084	-8.94068630093247	2.27665552393916	-3.67017482985477	0.00024238463140656	0.00741247091538205	ENSCGRG00000000835	angiopoietin-like 7 [Source:MGI Symbol;Acc:MGI:3605801]
27	Ankh	2828.66601380479	1.02636809792265	0.13428747217086	3.28701992870841	0.00101253667918275	0.0236171303426709	ENSCGRG00000017047	progressive ankylosis [Source:MGI Symbol;Acc:MGI:3045421]
28	Ankrd12	1348.93907040112	-1.79386174053102	0.357135549284002	-3.38498713509059	0.000711815905818784	0.0180151903311221	ENSCGRG00000012368	ankyrin repeat domain 12 [Source:MGI Symbol;Acc:MGI:1914357]
29	Ankrd22	75.7545573208503	3.5623633787122	0.433520649196043	6.86795630960737	6.51281593027043e-12	1.04121226560472e-09	ENSCGRG00000008546	ankyrin repeat domain 22 [Source:MGI Symbol;Acc:MGI:1277101]
30	Ano2	6.71808381988177	6.10282090089707	1.31288753690379	4.20284163347975	2.63585003847775e-05	0.00113799653933958	ENSCGRG00000015268	anoctamin 2 [Source:MGI Symbol;Acc:MGI:2387214]
31	Antxr1	171.006068941574	2.06389793506342	0.321736567002729	4.59672783892706	4.29177626444424e-06	0.000232548024637521	ENSCGRG00000007844	anthrax toxin receptor 1 [Source:MGI Symbol;Acc:MGI:1916788]
32	Anxa4	781.820486102342	1.36926659589842	0.219575000216693	3.57191890881592	0.000354375149009371	0.0102363068534066	ENSCGRG00000002782	annexin A4 [Source:MGI Symbol;Acc:MGI:88030]
33	Apob	21.4522056051382	-6.01371028796654	1.00186552827034	-5.41863916270058	6.0054384568899e-08	5.21343090125813e-06	ENSCGRG00000017487	apolipoprotein B [Source:MGI Symbol;Acc:MGI:88052]
34	Apobr	16.0616139704259	-5.43570940637993	1.41485135646505	-3.42844983926663	0.000607038701050735	0.0159639314427789	ENSCGRG00000015289	apolipoprotein B receptor [Source:MGI Symbol;Acc:MGI:2176230]
35	Arfgef2	1310.57101531927	-1.34087284383061	0.235502588722542	-3.20977509083786	0.00132838867874894	0.0287912644238378	ENSCGRG00000010074	ADP-ribosylation factor guanine nucleotide-exchange factor 2 (brefeldin A-inhibited) [Source:MGI Symbol;Acc:MGI:2139354]
36	Arhgap11a	1264.71007595898	-1.29041377277733	0.216402767391087	-3.25989949463665	0.0011145170010399	0.0254705642347513	ENSCGRG00000001847	Rho GTPase activating protein 11A [Source:MGI Symbol;Acc:MGI:2444300]
37	Arhgap12	807.706514946937	-1.37993177604004	0.22060612690462	-3.60356843426474	0.000313878056578675	0.00924852003572237	ENSCGRG00000010005	Rho GTPase activating protein 12 [Source:MGI Symbol;Acc:MGI:1922665]
38	Arhgap32	3.94351438608552	-4.71429212787235	1.4445537257994	-2.8585503975396	0.00425581499954563	0.0737324514996388	ENSCGRG00000007316	Rho GTPase activating protein 32 [Source:MGI Symbol;Acc:MGI:2450166]
39	Arhgef16	37.5629106792955	4.53898250218563	1.22215599183519	3.23528258903113	0.00121522392955811	0.0270448607678041	ENSCGRG00000000466	Rho guanine nucleotide exchange factor (GEF) 16 [Source:MGI Symbol;Acc:MGI:2446219]
40	Arl3	1017.17033399925	1.68513811337827	0.221072819563743	4.97653042480825	6.47341053492064e-07	4.24903089054323e-05	ENSCGRG00000002057	ADP-ribosylation factor-like 3 [Source:MGI Symbol;Acc:MGI:1929699]
41	Arntl2	106.895766536266	2.44077623327131	0.400523876119371	4.63346592600401	3.59593969319147e-06	0.00019953140283836	ENSCGRG00000016310	aryl hydrocarbon receptor nuclear translocator-like 2 [Source:MGI Symbol;Acc:MGI:2684845]
42	Arpc4	1374.7527062765	1.64739174099708	0.198875109014888	5.3421931258194	9.18287436709739e-08	7.64308620647018e-06	ENSCGRG00000018410	actin related protein 2/3 complex, subunit 4 [Source:MGI Symbol;Acc:MGI:1915339]
43	Arpc5l	709.67648695978	1.21658809549385	0.189316874749524	3.33634070184375	0.000848890618652991	0.0206355123365287	ENSCGRG00000011129	actin related protein 2/3 complex, subunit 5-like [Source:MGI Symbol;Acc:MGI:1921442]
44	Art4	6.28397515669773	4.63642806250719	1.30051477907844	3.11527837050569	0.00183771391097958	0.037325240906399	ENSCGRG00000010910	ADP-ribosyltransferase 4 [Source:MGI Symbol;Acc:MGI:1202710]
45	Asun	2643.34250186569	1.42546651262421	0.123433214816876	6.80938281604359	9.80183359771661e-12	1.53660395244981e-09	N/A	N/A
46	Atcay	8.96494742900247	-3.16287226811128	0.902947833018829	-2.85499302741708	0.00430377737869783	0.0743137765468591	ENSCGRG00000001883	ataxia, cerebellar, Cayman type [Source:MGI Symbol;Acc:MGI:2448730]
47	Atg3	736.89249495688	1.49665662307311	0.232979739541973	3.91319058105354	9.10845909202664e-05	0.00321259641476387	ENSCGRG00000005699	autophagy related 3 [Source:MGI Symbol;Acc:MGI:1915091]
48	Atg5	892.759486377982	1.3020743206727	0.209613134433297	3.4211206367879	0.00062363662600256	0.0162942728156365	ENSCGRG00000017133	autophagy related 5 [Source:MGI Symbol;Acc:MGI:1277186]
49	Atp13a3	3069.24067910491	-1.6728396168117	0.266161315185034	-4.08728486832977	4.36451078955252e-05	0.00171052805142972	ENSCGRG00000015311	ATPase type 13A3 [Source:MGI Symbol;Acc:MGI:2685387]
50	Atp1b1	11.2863635256652	-5.14489609681146	1.21689200016602	-3.74719662506467	0.000178821911415429	0.00572904246750978	ENSCGRG00000009267	ATPase, Na+/K+ transporting, beta 1 polypeptide [Source:MGI Symbol;Acc:MGI:88108]
51	Atp6v1c2	501.422782527698	1.34380394233261	0.27758714522994	2.73370526932314	0.00626260740478631	0.0996949280041302	ENSCGRG00000010289	ATPase, H+ transporting, lysosomal V1 subunit C2 [Source:MGI Symbol;Acc:MGI:1916025]
52	Atp6v1e1	1970.40204746824	1.12778791066694	0.130156762772821	4.17055094473456	3.03864113633833e-05	0.00126308489945815	ENSCGRG00000009684	N/A
53	Atxn7	183.399823262408	-1.77229424064512	0.369296101161978	-3.21512124332768	0.00130389437590603	0.0284513276861549	ENSCGRG00000012349	ataxin 7 [Source:MGI Symbol;Acc:MGI:2179277]
54	Aunip	229.302033785636	-1.41427220291604	0.155634526498787	-5.3285714992126	9.89882286833216e-08	8.07254004317976e-06	ENSCGRG00000017945	aurora kinase A and ninein interacting protein [Source:MGI Symbol;Acc:MGI:1917135]
55	Bcmo1	8.29221696470094	4.55365801944456	1.27805004561233	3.10527395413687	0.00190102862987739	0.038274201105524	N/A	N/A
56	Bdp1	1284.67264634469	-1.66169987721056	0.382908246737324	-2.81199839821692	0.0049234748502201	0.0828981735208593	ENSCGRG00000015752	B double prime 1, subunit of RNA polymerase III transcription initiation factor IIIB [Source:MGI Symbol;Acc:MGI:1347077]
57	Bhlhe40	1583.01492450441	1.73079087793937	0.20992128251186	5.45837165011357	4.80521030897245e-08	4.26317202521858e-06	ENSCGRG00000016348	basic helix-loop-helix family, member e40 [Source:MGI Symbol;Acc:MGI:1097714]
58	Bicd1	261.36786322741	-9.45760280545041	0.866549458840834	-10.239046616679	1.32535913297312e-24	8.56022956804677e-22	ENSCGRG00000008726	bicaudal D homolog 1 (Drosophila) [Source:MGI Symbol;Acc:MGI:1101760]
59	Bid	1223.47298652213	1.37834920591192	0.154512123340525	5.1347861128168	2.82465076567875e-07	2.04527515306793e-05	ENSCGRG00000006666	BH3 interacting domain death agonist [Source:MGI Symbol;Acc:MGI:108093]
60	Bpifa3	34.8181120477088	2.24939655428765	0.40695930924356	4.08992745898916	4.31508124807788e-05	0.00169527048449425	ENSCGRG00000000350	BPI fold containing family A, member 3 [Source:MGI Symbol;Acc:MGI:1920638]
61	Bpifb4	24.4367357749273	6.50740405593993	0.938866254231413	6.30807799143562	2.82521850701667e-10	3.62053993911097e-08	ENSCGRG00000012149	BPI fold containing family B, member 4 [Source:MGI Symbol;Acc:MGI:2685852]
62	Brinp3	94.0736332101758	-4.11337390493947	0.329118057746387	-10.7208076894318	8.12903306103843e-27	6.56297484182937e-24	ENSCGRG00000015127	bone morphogenetic protein/retinoic acid inducible neural specific 3 [Source:MGI Symbol;Acc:MGI:2443035]
63	Brk1	1562.24580628011	1.53329216902673	0.255405696506762	3.71303256456718	0.000204790524581913	0.00645634168990743	ENSCGRG00000015801	BRICK1, SCAR/WAVE actin-nucleating complex subunit [Source:MGI Symbol;Acc:MGI:1915406]
64	Bsg	6826.13523084317	1.363364590735	0.160958956918702	4.83602841938769	1.32458992148656e-06	8.07100130650696e-05	ENSCGRG00000009810	basigin [Source:MGI Symbol;Acc:MGI:88208]
65	Bsx	6.4012001315815	-4.64808799848764	1.41953390750386	-2.86229548747531	0.00420584593773747	0.0729449993089656	ENSCGRG00000010678	brain specific homeobox [Source:MGI Symbol;Acc:MGI:2669849]
66	Btbd19	75.0840336951489	-2.05395815291684	0.260972834505195	-5.62892170359762	1.81339684672015e-08	1.77460114448426e-06	ENSCGRG00000003619	BTB (POZ) domain containing 19 [Source:MGI Symbol;Acc:MGI:1925861]
67	Btg1	1217.8921188144	1.48834321875332	0.171965537309223	5.25326604485719	1.49425449459914e-07	1.15443671408097e-05	N/A	N/A
68	C1qtnf1	150.156981852306	-3.12885315575461	0.324992307733638	-7.82754112789158	4.97503920109659e-15	1.18135232323686e-12	ENSCGRG00000017330	C1q and tumor necrosis factor related protein 1 [Source:MGI Symbol;Acc:MGI:1919254]
69	C1qtnf6	32.1677698797662	7.05226234497298	1.21411108432043	5.32677769585781	9.99703923803487e-08	8.11166796867081e-06	ENSCGRG00000008889	C1q and tumor necrosis factor related protein 6 [Source:MGI Symbol;Acc:MGI:1919959]
70	C1r	4291.52709720814	2.16864409323885	0.173511630145921	9.12723597366841	7.02704318816937e-20	2.9859385884045e-17	ENSCGRG00000018321	N/A
71	C1s	1419.20539255469	2.67522485236575	0.14838663622893	14.0865943508534	4.59177427075633e-45	1.05919113071289e-41	ENSCGRG00000018358	N/A
72	Cabp4	49.8926160227749	-3.07916583232611	0.510777403035846	-4.88315128425896	1.04403706545665e-06	6.50890598298398e-05	ENSCGRG00000013667	calcium binding protein 4 [Source:MGI Symbol;Acc:MGI:1920910]
73	Cadm2	17.128696397769	5.23985040610264	0.81008146630737	5.74619726408513	9.12728191737028e-09	9.63256347188091e-07	ENSCGRG00000006599	cell adhesion molecule 2 [Source:MGI Symbol;Acc:MGI:2442722]
74	Calcrl	29.0668093655058	8.00571333615601	1.19108131651137	6.23026382209568	4.65650336421599e-10	5.8741062360934e-08	ENSCGRG00000005585	calcitonin receptor-like [Source:MGI Symbol;Acc:MGI:1926944]
75	Calr	26316.437070306	1.10913540755245	0.175307665529816	2.9900170380293	0.00278961886356122	0.0522551923316973	ENSCGRG00000016829	calreticulin precursor [Source:RefSeq peptide;Acc:NP_001231051]
76	Camk1	912.631525217001	2.37155970153766	0.17909396293645	9.97575335049381	1.94618866058344e-23	1.1638929000904e-20	ENSCGRG00000018392	calcium/calmodulin-dependent protein kinase I [Source:MGI Symbol;Acc:MGI:1098535]
77	Camkmt	167.217435860196	1.32744237418727	0.26668973313207	2.78405870652103	0.00536833166063814	0.0882713353608189	ENSCGRG00000005846	calmodulin-lysine N-methyltransferase [Source:MGI Symbol;Acc:MGI:1920832]
78	Cand2	407.703553903075	1.4364770197704	0.185546653722426	4.58922056510433	4.44904134270095e-06	0.000239462235201974	ENSCGRG00000004327	cullin-associated and neddylation-dissociated 2 (putative) [Source:MGI Symbol;Acc:MGI:1914338]
79	Caprin2	324.972582944596	-10.5336911730842	1.19243080258619	-8.34323354511294	7.22862065705671e-17	2.08429531695526e-14	ENSCGRG00000001249	caprin family member 2 [Source:MGI Symbol;Acc:MGI:2448541]
80	Cav1	6507.35005973043	1.33120526482318	0.151186122688046	4.93592104112498	7.97733791683555e-07	5.15240301372575e-05	ENSCGRG00000010238	caveolin 1, caveolae protein [Source:MGI Symbol;Acc:MGI:102709]
81	Cbr3	408.45896692794	1.29888756191307	0.203413419922051	3.50972448850962	0.000448571224292805	0.012297248826241	ENSCGRG00000005347	carbonyl reductase [Source:RefSeq peptide;Acc:NP_001230936]
82	Ccdc170	88.9689088693547	1.80062199791958	0.383689796406568	3.16833939443696	0.00153312429812989	0.0320542766737277	ENSCGRG00000009425	coiled-coil domain containing 170 [Source:MGI Symbol;Acc:MGI:2685067]
83	Ccdc182	6.88807362966517	5.58466483471086	1.28998349207766	3.87578784123597	0.000106280258830036	0.00366689602420639	ENSCGRG00000018991	coiled-coil domain containing 182 [Source:MGI Symbol;Acc:MGI:1921547]
84	Ccdc28a	105.125533798085	1.63342708057482	0.326468429589525	3.21153436236368	0.00132028179896197	0.0286540190965577	ENSCGRG00000009431	coiled-coil domain containing 28A [Source:MGI Symbol;Acc:MGI:2443508]
85	Ccdc80	3859.27910510771	1.14646274515102	0.137583646947749	4.08115540535942	4.48123789001317e-05	0.00174779101956625	ENSCGRG00000011447	coiled-coil domain containing 80 [Source:MGI Symbol;Acc:MGI:1915146]
86	Cckbr	5.73851775095035	-6.90185275758944	1.83957884607407	-3.43387850450087	0.00059501082863284	0.0157244514728878	ENSCGRG00000002899	cholecystokinin B receptor [Source:MGI Symbol;Acc:MGI:99479]
87	Ccnd2	2150.12438197399	-8.98658794622912	0.323240026473706	-25.9919092853787	6.11321775771814e-149	9.87101271338748e-145	ENSCGRG00000015532	cyclin D2 [Source:MGI Symbol;Acc:MGI:88314]
88	Ccnl2	1784.31399447795	-1.13805316651749	0.185315659928108	-2.98458676407003	0.00283961655953062	0.0529610209857407	ENSCGRG00000013897	cyclin L2 [Source:MGI Symbol;Acc:MGI:1927119]
89	Cd276	1390.56823543213	1.16084192589321	0.127008938263842	4.53416454813401	5.78319323992993e-06	0.000300261161559963	ENSCGRG00000013307	CD276 antigen [Source:MGI Symbol;Acc:MGI:2183926]
90	Cd36	507.314548095906	3.5022661442512	0.314088695146589	9.28815232324263	1.5698980332993e-20	6.85111987667129e-18	ENSCGRG00000013582	CD36 antigen [Source:MGI Symbol;Acc:MGI:107899]
91	Cd38	130.830146083225	2.34356563324885	0.330770710691204	5.31668335703843	1.05675729379661e-07	8.48928359349947e-06	ENSCGRG00000006736	CD38 antigen [Source:MGI Symbol;Acc:MGI:107474]
92	Cdc26	1222.80110174647	1.31002515712227	0.244202400396624	2.96910536187807	0.00298668170234199	0.0552416373971548	ENSCGRG00000013967	cell division cycle 26 [Source:MGI Symbol;Acc:MGI:1913690]
93	Cdh11	5.91774664552706	5.26201737502038	1.33812411512876	3.49523248360948	0.00047364899588233	0.0128322321082416	ENSCGRG00000007276	cadherin 11 [Source:MGI Symbol;Acc:MGI:99217]
94	Cdh13	150.557137990562	2.66914659506286	0.275098580444029	7.5761354019991	3.56000265608325e-14	7.56360037997056e-12	N/A	N/A
95	Cdh7	102.731084385444	2.43078538149369	0.346212461605108	5.33147441376009	9.74185487733472e-08	7.98485942661542e-06	ENSCGRG00000005690	cadherin 7, type 2 [Source:MGI Symbol;Acc:MGI:2442792]
96	Cecr5	373.890304914837	1.41532885333597	0.260577100702225	3.18664360903962	0.00143934012360999	0.0305752222708009	N/A	N/A
97	Celf2	62.5843205894803	5.77365802217554	0.760699218488083	6.82095550428868	9.0436952594079e-12	1.43165242503588e-09	ENSCGRG00000011178	CUGBP, Elav-like family member 2 [Source:MGI Symbol;Acc:MGI:1338822]
98	Cenpb	75.9806656583116	-5.25885707336869	0.66800627890503	-6.99678239598106	2.61907580981504e-12	4.49895926607271e-10	ENSCGRG00000017608	major centromere autoantigen B [Source:RefSeq peptide;Acc:NP_001231328]
99	Cenpe	2180.62091484329	-1.50108585495182	0.309370744578608	-2.96124753320974	0.00306395578435604	0.0562840660409521	ENSCGRG00000000825	centromere protein E [Source:MGI Symbol;Acc:MGI:1098230]
100	Cep152	395.350877832654	-1.51293231878542	0.312154246858601	-2.97279254536177	0.00295103835923207	0.0547705935477245	ENSCGRG00000014984	centrosomal protein 152 [Source:MGI Symbol;Acc:MGI:2139083]
101	Cep57l1	1367.81408406512	1.26181005950678	0.135359176631687	5.00038176670749	5.72169066484473e-07	3.78639914611672e-05	ENSCGRG00000004355	centrosomal protein 57-like 1 [Source:MGI Symbol;Acc:MGI:1915511]
102	Cep85	1084.19564076985	-1.00471887758663	0.13025777418477	-3.22250537054358	0.0012707478349497	0.0279447709443018	ENSCGRG00000011057	centrosomal protein 85 [Source:MGI Symbol;Acc:MGI:1917262]
103	Cep97	225.036940829161	-2.00786389024675	0.36681955829372	-3.87902268936883	0.000104876973388117	0.00363400963368654	ENSCGRG00000017830	centrosomal protein 97 [Source:MGI Symbol;Acc:MGI:1921451]
104	Cers6	1164.27977315398	-1.32334564133967	0.179449736318242	-4.1147073033813	3.87671019672974e-05	0.00154943662244048	ENSCGRG00000006500	ceramide synthase 6 [Source:MGI Symbol;Acc:MGI:2442564]
105	Cflar	1274.02811916714	-1.29353936640174	0.220020723335879	-3.22050057347956	0.00127966936657031	0.0279984027940525	N/A	N/A
106	Cgnl1	13.394036162142	-4.91982603383832	1.20564960018195	-3.59545885675487	0.000323820305245738	0.00952050455898476	ENSCGRG00000015389	cingulin-like 1 [Source:MGI Symbol;Acc:MGI:1915428]
107	Chd1	882.114148380496	2.28118815629421	0.259319985778665	6.54105255512708	6.10873580126323e-11	8.65243482306995e-09	ENSCGRG00000008652	chromodomain helicase DNA binding protein 1 [Source:MGI Symbol;Acc:MGI:88393]
108	Chd2	1293.43634826333	-1.58373693834512	0.269021200953745	-3.71262351845531	0.00020512189799483	0.00645634168990743	ENSCGRG00000018154	chromodomain helicase DNA binding protein 2 [Source:MGI Symbol;Acc:MGI:2448567]
109	Chd5	1523.46658085049	-1.79285143585696	0.21666468782878	-5.57492292463614	2.47639482547167e-08	2.35213807334653e-06	ENSCGRG00000011341	chromodomain helicase DNA binding protein 5 [Source:MGI Symbol;Acc:MGI:3036258]
110	Chd6	918.100602934955	-1.37476727072667	0.282613814708919	-2.79464318055005	0.00519570271865548	0.0859580038915266	N/A	N/A
111	Chmp4b	1126.22780709135	1.25054966124091	0.217163274482196	3.06491584319118	0.00217731254069329	0.0426146249631206	ENSCGRG00000004851	charged multivesicular body protein 4B [Source:MGI Symbol;Acc:MGI:1922858]
112	Chrnb1	17.435470701274	-2.46835369662711	0.675850072150158	-2.7866997038472	0.00532477973787676	0.0877338963545878	ENSCGRG00000007765	cholinergic receptor, nicotinic, beta polypeptide 1 (muscle) [Source:MGI Symbol;Acc:MGI:87890]
113	Cidec	1514.39408572121	1.91391081878781	0.151393103352702	8.77812983970997	1.66215321762691e-18	6.24157860581902e-16	ENSCGRG00000018241	cell death-inducing DFFA-like effector c [Source:MGI Symbol;Acc:MGI:95585]
114	Cited2	224.742847132231	1.40670871352247	0.216790632618133	3.79050608818872	0.000150340647358004	0.00498470314761742	N/A	N/A
115	Clcn1	29.6987029825602	4.5223951826794	0.59744812554825	6.59041766738333	4.38590967355963e-11	6.43811668172431e-09	ENSCGRG00000003865	chloride channel, voltage-sensitive 1 [Source:MGI Symbol;Acc:MGI:88417]
116	Clcn5	308.222934316922	3.43100236953171	0.435763970896452	6.53115002361414	6.5266581002835e-11	9.00734601241689e-09	ENSCGRG00000001430	chloride channel, voltage-sensitive 5 [Source:MGI Symbol;Acc:MGI:99486]
117	Clcn6	559.821072974278	-2.0076981773409	0.251393878338971	-5.659388709145	1.51913123804986e-08	1.51416124078957e-06	ENSCGRG00000000983	chloride channel, voltage-sensitive 6 [Source:MGI Symbol;Acc:MGI:1347049]
118	Clhc1	218.579859871052	-1.94852670202558	0.233405584992924	-5.8420375902563	5.15661663883333e-09	5.70300608679738e-07	ENSCGRG00000016597	clathrin heavy chain linker domain containing 1 [Source:MGI Symbol;Acc:MGI:1920574]
119	Clic4	5207.66420400797	-1.05649059214119	0.114811638514429	-4.10697118794953	4.00881212202027e-05	0.00159827874899411	ENSCGRG00000017654	chloride intracellular channel 4 (mitochondrial) [Source:MGI Symbol;Acc:MGI:1352754]
120	Cmah	34.9666454770836	3.26447039131173	0.685052443628671	3.91139089497649	9.17661098140922e-05	0.00322118994601771	ENSCGRG00000016460	cytidine monophospho-N-acetylneuraminic acid hydroxylase [Source:MGI Symbol;Acc:MGI:103227]
121	Cmas	1633.73389915507	1.78724024787092	0.246025713190465	4.88679712196995	1.0248960861746e-06	6.46445199353957e-05	ENSCGRG00000005365	cytidine monophospho-N-acetylneuraminic acid synthetase [Source:MGI Symbol;Acc:MGI:1337124]
122	Cnksr1	720.690399869314	1.43164960158676	0.213420702368889	3.96722104026317	7.27155466042092e-05	0.00266849529776856	ENSCGRG00000014132	connector enhancer of kinase suppressor of Ras 1 [Source:MGI Symbol;Acc:MGI:2670958]
123	Cntn6	2.79910781271247	-5.60064741390178	1.74159340022216	-2.87994023894488	0.00397750556790788	0.0699616366067632	ENSCGRG00000001106	contactin 6 [Source:MGI Symbol;Acc:MGI:1858223]
124	Cntnap2	10.2118497352663	5.3161179689577	1.23973100334609	3.81627583360175	0.000135481045760413	0.00453861503297384	N/A	N/A
125	Cobl	11.17044278697	-7.0976847671753	1.58660479844065	-4.10481694802322	4.04635156109355e-05	0.00160531790311984	ENSCGRG00000014412	cordon-bleu WH2 repeat [Source:MGI Symbol;Acc:MGI:105056]
126	Col1a1	16.1240711364516	4.43238083402007	1.2954368235566	2.96997758851405	0.00297821475612543	0.0551901042217579	ENSCGRG00000011250	collagen, type I, alpha 1 [Source:MGI Symbol;Acc:MGI:88467]
127	Col25a1	24.3924894309037	5.65598734267745	0.922374477291103	5.49779397284414	3.84571865392245e-08	3.4690960393791e-06	ENSCGRG00000011334	collagen, type XXV, alpha 1 [Source:MGI Symbol;Acc:MGI:1924268]
128	Col6a1	6961.20568085969	1.87773780948029	0.179267869538766	7.21141670331268	5.53727166956555e-13	1.00461040054466e-10	ENSCGRG00000001617	collagen, type VI, alpha 1 [Source:MGI Symbol;Acc:MGI:88459]
129	Col6a2	4028.2835451334	1.30769527639663	0.221264225208905	3.26637880567051	0.00108932424664724	0.0250560094168277	ENSCGRG00000011810	collagen, type VI, alpha 2 [Source:MGI Symbol;Acc:MGI:88460]
130	Col6a3	584.128161192195	2.28492013151953	0.329436975047139	5.160190748337	2.46698357796141e-07	1.81065381060649e-05	N/A	N/A
131	Col8a1	750.593118515416	1.25296315313837	0.200606686703339	3.32990222506923	0.000868764850877409	0.021062982052729	ENSCGRG00000009647	collagen, type VIII, alpha 1 [Source:MGI Symbol;Acc:MGI:88463]
132	Col9a3	10.7548647476268	-3.01729357013286	0.888185029910711	-2.73854094304677	0.00617124757504697	0.0988562843197257	ENSCGRG00000010697	collagen, type IX, alpha 3 [Source:MGI Symbol;Acc:MGI:894686]
133	Cornifin-A	444.267270072655	1.67655467891786	0.351914000034191	3.10187198602683	0.00192301097460313	0.0386204704066129	N/A	N/A
134	Crbn	513.573057533095	1.27541933804717	0.199282683088452	3.46471066439602	0.000530802222908719	0.0141901713465349	ENSCGRG00000014221	cereblon [Source:MGI Symbol;Acc:MGI:1913277]
135	Crebl2	170.08265170087	1.64537766974387	0.274560003606234	3.86223468493075	0.000112354555572398	0.00385997661452661	ENSCGRG00000007493	cAMP responsive element binding protein-like 2 [Source:MGI Symbol;Acc:MGI:1889385]
136	Creld1	1372.68932744969	1.15399413432004	0.168691500640361	3.37320867642302	0.000742976215094719	0.0185709550234279	ENSCGRG00000016226	cysteine-rich with EGF-like domains 1 [Source:MGI Symbol;Acc:MGI:2152539]
137	Creld2	1187.30567239495	1.5735108987583	0.233463525407761	4.23427341084897	2.29291843815037e-05	0.00101434942522778	ENSCGRG00000001318	cysteine-rich with EGF-like domains 2 [Source:MGI Symbol;Acc:MGI:1923987]
138	Ctbs	324.912367469115	1.5273289830309	0.268366011034001	3.51149714779024	0.000445590244344123	0.0122571476583042	ENSCGRG00000016229	chitobiase, di-N-acetyl- [Source:MGI Symbol;Acc:MGI:1921495]
139	Ctsh	469.547262399486	1.37672793187249	0.239145385347413	3.31081208195223	0.00093025656668948	0.0222531152330889	ENSCGRG00000012949	cathepsin H [Source:MGI Symbol;Acc:MGI:107285]
140	Cuedc2	1049.85346660854	1.3744943141987	0.180840651986942	4.36589784875665	1.26601639205427e-05	0.000608403770312508	ENSCGRG00000014227	CUE domain containing 2 [Source:MGI Symbol;Acc:MGI:1914366]
141	Cux2	42.151091777971	-2.65765707272313	0.544635432126226	-3.80565503039399	0.000141429392778411	0.00471830662229959	ENSCGRG00000015446	cut-like homeobox 2 [Source:MGI Symbol;Acc:MGI:107321]
142	Cwf19l2	308.348401989894	-1.62043133611547	0.339317544912123	-3.05162185369013	0.0022760864284362	0.0441730379326434	ENSCGRG00000003923	CWF19-like 2, cell cycle control (S. pombe) [Source:MGI Symbol;Acc:MGI:1918023]
143	Cxcl12	333.756446300103	2.37336535505098	0.253144286796543	7.06475692958141	1.60897383853701e-12	2.82392397509316e-10	ENSCGRG00000016265	chemokine (C-X-C motif) ligand 12 [Source:MGI Symbol;Acc:MGI:103556]
144	Cxcl3	257.225883905099	-1.86232748217328	0.339262896930282	-3.76511841704464	0.000166470169604628	0.00539757796908821	ENSCGRG00000016792	C-X-C motif chemokine 3 precursor [Source:RefSeq peptide;Acc:NP_001231068]
145	Dapk1	13.9473135287711	-3.6074234545989	0.77202561220515	-3.9149749776366	9.04135840251878e-05	0.00320155294134804	ENSCGRG00000012137	death associated protein kinase 1 [Source:MGI Symbol;Acc:MGI:1916885]
146	Dchs1	18.1849438074645	-3.69028987552357	0.872090685691697	-3.56078493412577	0.00036974784054591	0.0105669351881324	ENSCGRG00000005370	dachsous 1 (Drosophila) [Source:MGI Symbol;Acc:MGI:2685011]
147	Dcn	696.617028147769	2.23928750705565	0.288674537488298	5.73076178012947	9.99805971996844e-09	1.04153980837632e-06	ENSCGRG00000007335	decorin [Source:MGI Symbol;Acc:MGI:94872]
148	Ddc	21.7725889100749	-4.33446971915046	1.35859680312021	-2.75983809899892	0.00578300129217739	0.0935652523695274	ENSCGRG00000007012	dopa decarboxylase [Source:MGI Symbol;Acc:MGI:94876]
149	Ddr2	1783.16536935675	-1.8223945193756	0.321602950372324	-3.84770107743679	0.000119231407338143	0.00405311480902947	ENSCGRG00000001390	discoidin domain receptor family, member 2 [Source:MGI Symbol;Acc:MGI:1345277]
150	Ddx46	2058.24538786421	-1.39185733300231	0.291193775706931	-2.77098928478897	0.00558862658713195	0.0908756832854176	ENSCGRG00000005152	DEAD (Asp-Glu-Ala-Asp) box polypeptide 46 [Source:MGI Symbol;Acc:MGI:1920895]
151	Ddx47	1315.25525058194	1.37537715884967	0.164384892807779	4.80831689961178	1.52206348916322e-06	9.04331136494668e-05	ENSCGRG00000010351	DEAD (Asp-Glu-Ala-Asp) box polypeptide 47 [Source:MGI Symbol;Acc:MGI:1915005]
152	Dennd4c	810.275147372056	-1.60079016518185	0.35982862823873	-2.82308739422129	0.00475636042551573	0.0807580986233464	ENSCGRG00000000299	DENN/MADD domain containing 4C [Source:MGI Symbol;Acc:MGI:1914769]
153	Dennd5b	60.065284274926	-9.84722632571642	1.23847357624495	-7.47877387346321	7.50192270932839e-14	1.55299417932725e-11	ENSCGRG00000001852	DENN/MADD domain containing 5B [Source:MGI Symbol;Acc:MGI:2444273]
154	Dera	99.8632549826546	-6.91121049507728	0.702766269800647	-9.00192320862337	2.2179767708553e-19	9.18299254333345e-17	ENSCGRG00000000865	N/A
155	Derl3	8.70704764485867	-3.04806385345545	0.763034051227374	-3.22803595563302	0.00124643306221731	0.0275700748707162	N/A	N/A
156	Dgki	11.759745364388	2.97658903301676	0.786733932380908	3.0399432817875	0.0023662270522631	0.0454309966859598	ENSCGRG00000004379	diacylglycerol kinase, iota [Source:MGI Symbol;Acc:MGI:2443430]
157	Dhrs9	185.321170242003	2.42225648284547	0.344040597400217	5.34034063423922	9.27720999369219e-08	7.68200562913578e-06	ENSCGRG00000003302	dehydrogenase/reductase (SDR family) member 9 [Source:MGI Symbol;Acc:MGI:2442798]
158	Dhx35	343.996107396501	-1.07558855596539	0.17794641367727	-2.75715618598557	0.00583064940457297	0.0941221032929674	ENSCGRG00000014712	DEAH (Asp-Glu-Ala-His) box polypeptide 35 [Source:MGI Symbol;Acc:MGI:1918965]
159	Dhx58	6.27388693920602	5.11312336294948	1.32202736978729	3.42516423314057	0.000614427880363385	0.0160796871705471	ENSCGRG00000008364	DEXH (Asp-Glu-X-His) box polypeptide 58 [Source:MGI Symbol;Acc:MGI:1931560]
160	Dhx9	3004.18012537652	-1.95720411905459	0.352552433561074	-3.8923050522518	9.92962815362862e-05	0.00346039019932021	ENSCGRG00000011336	DEAH (Asp-Glu-Ala-His) box polypeptide 9 [Source:MGI Symbol;Acc:MGI:108177]
161	Dlc1	47.3410823299458	-3.94757871145839	0.397736412631958	-8.45438361674167	2.80565481569972e-17	8.38942746464878e-15	ENSCGRG00000012317	deleted in liver cancer 1 [Source:MGI Symbol;Acc:MGI:1354949]
162	Dlg2	145.392621389074	1.36589376709638	0.227519370006633	3.4323726650283	0.000598324775336976	0.0157861930512519	N/A	N/A
163	Dnah1	2.51411524782326	-5.86354927004801	1.83247187884378	-2.88058268739023	0.00396940817377786	0.0698953476357591	ENSCGRG00000015643	dynein, axonemal, heavy chain 1 [Source:MGI Symbol;Acc:MGI:107721]
164	Dnah10	12.1210112412574	-4.37339587240328	1.26650850415901	-2.99124195316613	0.0027784525268829	0.0521064726499167	ENSCGRG00000014893	dynein, axonemal, heavy chain 10 [Source:MGI Symbol;Acc:MGI:1860299]
165	Dnah8	312.877007925532	-2.20810792935173	0.251174223494269	-6.46222930860422	1.03171595336983e-10	1.37678657017046e-08	ENSCGRG00000014453	dynein, axonemal, heavy chain 8 [Source:MGI Symbol;Acc:MGI:107714]
166	Dnhd1	87.0242908836013	-1.91096239694923	0.461783795603376	-2.87147342295867	0.00408563135805975	0.0713968501499901	ENSCGRG00000005619	dynein heavy chain domain 1 [Source:MGI Symbol;Acc:MGI:1924755]
167	Dock4	826.961856443969	-1.56154191442415	0.244133867798576	-4.00017999349737	6.32943238647052e-05	0.00238231572830628	ENSCGRG00000000515	dedicator of cytokinesis 4 [Source:MGI Symbol;Acc:MGI:1918006]
168	Dpt	2418.89762753261	4.57457344424959	0.223512466767041	17.8496126020866	2.91048295353114e-71	1.17488920626668e-67	ENSCGRG00000010859	dermatopontin [Source:MGI Symbol;Acc:MGI:1928392]
169	Dpysl3	490.263073759204	1.68157646463492	0.340707263272742	3.21863981818286	0.00128800160078565	0.0281425735424708	N/A	N/A
170	Drgx	6.12188930019215	-7.05250304054078	1.37549104465955	-4.70198665773241	2.57642339283686e-06	0.000147523079872825	ENSCGRG00000013305	paired related homeobox protein-like 1 [Source:MGI Symbol;Acc:MGI:2148204]
171	Dtx4	28.1426581292601	-4.4784337704287	0.731527154958871	-5.32238788856232	1.0241390240602e-07	8.26838641075006e-06	ENSCGRG00000010743	deltex 4, E3 ubiquitin ligase [Source:MGI Symbol;Acc:MGI:2672905]
172	Dus2	784.839196485636	1.14007263119499	0.138867341717981	3.9974130966025	6.40384894123804e-05	0.00239914034464433	ENSCGRG00000008944	dihydrouridine synthase 2 [Source:MGI Symbol;Acc:MGI:1913619]
173	Dusp4	723.816889789993	1.24850888500121	0.160604082716334	4.13156610378355	3.60300044459765e-05	0.00144720517858006	ENSCGRG00000015508	dual specificity phosphatase 4 [Source:MGI Symbol;Acc:MGI:2442191]
174	Dvl1	945.183757131184	-1.05327476439424	0.128838626168927	-3.63487470798592	0.000278115764216749	0.00837036216310839	ENSCGRG00000015631	dishevelled segment polarity protein 1 [Source:MGI Symbol;Acc:MGI:94941]
175	Dynlt1	473.725844411207	1.45113615587694	0.220560998146071	3.92713880711648	8.59623751441336e-05	0.00307087272445205	ENSCGRG00000013688	N/A
176	Dysf	15.2694498744137	2.95722918114338	0.735644307240886	3.22474687436876	0.00126084094772107	0.027774623168966	ENSCGRG00000006144	dysferlin [Source:MGI Symbol;Acc:MGI:1349385]
177	Eaf2	54.3615222187123	2.07045756117741	0.37500209839447	3.96129799490786	7.4543431328681e-05	0.00272937139606397	ENSCGRG00000002099	ELL associated factor 2 [Source:MGI Symbol;Acc:MGI:2146616]
178	Efhc2	8.91753544559226	-7.02186982151777	2.29555575161416	-2.80407361758494	0.00504613818301038	0.084260592803587	ENSCGRG00000015759	EF-hand domain (C-terminal) containing 2 [Source:MGI Symbol;Acc:MGI:1921655]
179	Efnb2	51.7029127354079	-2.09572418383215	0.386875387992226	-3.9050343599044	9.4211998226639e-05	0.00329272973022844	ENSCGRG00000012401	N/A
180	Egfl8	6.4428568450666	-3.47523862467196	1.0560940519295	-2.73676015755437	0.00620475121444103	0.0990980394258945	N/A	N/A
181	Eid3	149.987337704846	-3.62342532496046	0.825245165190979	-3.68189109418913	0.000231510308460076	0.00712406872913536	ENSCGRG00000009160	EP300 interacting inhibitor of differentiation 3 [Source:MGI Symbol;Acc:MGI:1913591]
182	Eif3h	2026.05643575881	1.4326360289518	0.16100029626076	5.26504328201813	1.40156333627263e-07	1.09328711066639e-05	ENSCGRG00000012520	eukaryotic translation initiation factor 3, subunit H [Source:MGI Symbol;Acc:MGI:1915385]
183	Eif3j	465.685719128629	1.90492475848882	0.3469992771636	3.80393373887447	0.00014241628970882	0.00474143470088312	ENSCGRG00000016980	N/A
184	Eif4g3	1705.89803221935	-1.22433489234845	0.198049539171889	-3.22834576793626	0.00124508378749458	0.0275700748707162	ENSCGRG00000012487	eukaryotic translation initiation factor 4 gamma, 3 [Source:MGI Symbol;Acc:MGI:1923935]
185	Elavl2	197.207779280096	-2.03891426328624	0.295715157505538	-4.91673059585338	8.80015242936198e-07	5.63873259035349e-05	ENSCGRG00000000487	ELAV (embryonic lethal, abnormal vision, Drosophila)-like 2 (Hu antigen B) [Source:MGI Symbol;Acc:MGI:1100887]
186	Emc2	756.687234795693	1.27977570783679	0.20555512008466	3.38017951987512	0.000724384990002154	0.0182244382492067	ENSCGRG00000012883	ER membrane protein complex subunit 2 [Source:MGI Symbol;Acc:MGI:1913986]
187	Emc3	1021.41826557539	1.40784286741954	0.17127442769238	4.80445550328348	1.55173204142709e-06	9.11120628106301e-05	ENSCGRG00000018419	ER membrane protein complex subunit 3 [Source:MGI Symbol;Acc:MGI:1913337]
188	Emilin3	24.0827396478778	-2.40921990584768	0.534634441839954	-3.41215840649605	0.000644506484672036	0.0166776381538451	ENSCGRG00000006354	elastin microfibril interfacer 3 [Source:MGI Symbol;Acc:MGI:2389142]
189	Emp1	6512.34505319285	1.26308804324892	0.126331149906118	5.3678411304869	7.96846953057088e-08	6.77194092158568e-06	ENSCGRG00000013556	epithelial membrane protein 1 [Source:MGI Symbol;Acc:MGI:107941]
190	Enthd1	31.9428468016106	3.83814790913193	1.11235912325113	2.92458194517484	0.00344919252483374	0.061882346331656	ENSCGRG00000016883	ENTH domain containing 1 [Source:MGI Symbol;Acc:MGI:2686088]
191	Eny2	624.265906842382	2.04504485966082	0.362021694827735	4.03313497450595	5.50376456582315e-05	0.00210092875754956	ENSCGRG00000009612	enhancer of yellow 2 homolog (Drosophila) [Source:MGI Symbol;Acc:MGI:1919286]
192	Epha2	892.73621231522	-1.41444434133777	0.19299952976186	-4.29784384262543	1.72467594438617e-05	0.00079426117328667	ENSCGRG00000010485	Eph receptor A2 [Source:MGI Symbol;Acc:MGI:95278]
193	Etv3	178.464583299984	-1.80833338411153	0.41559485997447	-2.94366220858825	0.00324353801291427	0.0589790633947373	ENSCGRG00000010839	ets variant 3 [Source:MGI Symbol;Acc:MGI:1350926]
194	Evi2b	4.85579245333082	-6.19482854470081	1.77891525285486	-3.15353192625494	0.00161307583047582	0.0334356038956266	ENSCGRG00000008762	N/A
195	Extl1	47.1617571636177	3.38291769942218	0.706914286250397	3.95798366665059	7.55851249349106e-05	0.00274881309081982	ENSCGRG00000013081	exostoses (multiple)-like 1 [Source:MGI Symbol;Acc:MGI:1888742]
196	Ezr	1450.8599737211	1.7180125453557	0.198633151978905	5.70423433020324	1.16867212406075e-08	1.2055776084278e-06	ENSCGRG00000011903	ezrin [Source:MGI Symbol;Acc:MGI:98931]
197	Fabp4	333.856115592274	10.4688785002787	1.34912940197625	7.32614379693989	2.36869630804355e-13	4.60811316698544e-11	ENSCGRG00000009928	fatty acid binding protein 4, adipocyte [Source:MGI Symbol;Acc:MGI:88038]
198	Fam131a	6.68563553469421	-5.88027752416634	1.57851555145676	-3.35461694916994	0.000794749511100122	0.019562226152033	ENSCGRG00000014887	family with sequence similarity 131, member A [Source:MGI Symbol;Acc:MGI:1925658]
199	Fam134b	1124.83692509843	1.20448281644368	0.167887714730912	3.69008725096704	0.000224177149217621	0.00698800854906744	N/A	N/A
200	Fam162a	589.499382552136	1.74607998612967	0.320584333743732	3.62187843632023	0.000292471560522451	0.00869712391851937	N/A	N/A
201	Fam178b	10.7187981985911	4.84388386981942	1.23578829760939	3.44631954950299	0.00056827794976564	0.0151169424297624	ENSCGRG00000013579	family with sequence similarity 178, member B [Source:MGI Symbol;Acc:MGI:3026913]
202	Fam21c	2059.90847588357	1.15050722553528	0.162691358099132	3.47618171869661	0.000508607535883513	0.013685203842204	N/A	N/A
203	Fam60a	268.902533949937	-10.045979480019	1.05250866768873	-8.98901573900946	2.4945431277982e-19	1.00698469711394e-16	ENSCGRG00000001508	family with sequence similarity 60, member A [Source:MGI Symbol;Acc:MGI:1929091]
204	Fam71e2	75.2122745115588	-2.90182145865788	0.331371603525174	-6.99172449687808	2.71527696879978e-12	4.61511339107474e-10	N/A	N/A
205	Fam71f1	87.0139948734753	-2.43452646913407	0.303694509408912	-6.09021207532782	1.12761211813241e-09	1.32901845777256e-07	ENSCGRG00000010330	family with sequence similarity 71, member F1 [Source:MGI Symbol;Acc:MGI:3032524]
206	Fam78b	856.230416295692	1.3441763036894	0.12322899684078	6.16099962210351	7.22871640402172e-10	8.84258210422263e-08	ENSCGRG00000013462	family with sequence similarity 78, member B [Source:MGI Symbol;Acc:MGI:2443050]
207	Fam98b	1388.43745744092	-2.14706401840613	0.508853632951807	-3.06984448282974	0.00214170259687339	0.0421732583313592	N/A	N/A
208	Fblim1	406.550901158477	-1.16230100160941	0.182889834839909	-3.15675554846239	0.00159535027450343	0.0331533087289664	ENSCGRG00000013455	filamin binding LIM protein 1 [Source:MGI Symbol;Acc:MGI:1921452]
209	Fbxl14	964.627685087436	1.40190348985198	0.139533810611293	5.85478878238785	4.77616624874680e-09	5.31867285644928e-07	ENSCGRG00000007195	F-box and leucine-rich repeat protein 14 [Source:MGI Symbol;Acc:MGI:2141676]
210	Fbxo42	298.912789310782	-1.57424709043515	0.294849328844042	-3.3552207617107	0.000793016721965824	0.0195556527805573	ENSCGRG00000008739	F-box protein 42 [Source:MGI Symbol;Acc:MGI:1924992]
211	Fcrl5	18.0540856136005	-6.13582076653437	1.33103966853048	-4.17031768252374	3.04175318386261e-05	0.00126308489945815	ENSCGRG00000010212	Fc receptor-like 5 [Source:MGI Symbol;Acc:MGI:3053558]
212	Fgd5	50.4149751909986	-2.00319871408764	0.360518810880269	-3.93387576615938	8.35869982244426e-05	0.00299928724517795	ENSCGRG00000018152	FYVE, RhoGEF and PH domain containing 5 [Source:MGI Symbol;Acc:MGI:2443369]
213	Fgf13	226.373312320256	1.55519831436184	0.190479469395026	5.09365033786693	3.5123429085403e-07	2.48744740983335e-05	ENSCGRG00000006503	fibroblast growth factor 13 [Source:MGI Symbol;Acc:MGI:109178]
214	Fgfr1op2	1817.10214484093	1.70717980384565	0.132597419811563	8.46334193168534	2.59822489350869e-17	7.9157617651858e-15	ENSCGRG00000010992	FGFR1 oncogene partner 2 [Source:MGI Symbol;Acc:MGI:1914779]
215	Fig4	969.740101769591	1.02630036594898	0.12312048427791	3.58460143993287	0.000337593337695677	0.00983956610789188	ENSCGRG00000016195	FIG4 phosphoinositide 5-phosphatase [Source:MGI Symbol;Acc:MGI:2143585]
216	Figf	42.764305835298	-2.29866569167899	0.440418182073039	-3.89108184156129	9.97982615272332e-05	0.00346546780404351	N/A	N/A
217	Fkbp4	6709.93904010577	1.61677258062074	0.157673164341856	6.54398029117042	5.99026950858898e-11	8.55972404913152e-09	ENSCGRG00000014957	FK506 binding protein 4 [Source:MGI Symbol;Acc:MGI:95543]
218	Flnc	518.680227985386	-4.40574800171615	0.264274235789695	-14.4576541469427	2.24313422969389e-47	6.03664806781121e-44	ENSCGRG00000008723	filamin C, gamma [Source:MGI Symbol;Acc:MGI:95557]
219	Fmn1	46.9381321794072	-2.33503458900604	0.527802834733954	-3.31576864146065	0.00091391455032739	0.0219286845816797	ENSCGRG00000005947	formin 1 [Source:MGI Symbol;Acc:MGI:101815]
220	Frmd7	12.7961150482571	-3.13475241955536	0.621111148556473	-4.10520713524492	4.03952757561296e-05	0.00160531790311984	ENSCGRG00000009355	FERM domain containing 7 [Source:MGI Symbol;Acc:MGI:2686379]
221	Gabarapl1	1277.29439373253	1.40598719748465	0.161714943970467	5.07698717635789	3.83466742335649e-07	2.68044912921806e-05	ENSCGRG00000005696	gamma-aminobutyric acid (GABA) A receptor-associated protein-like 1 [Source:MGI Symbol;Acc:MGI:1914980]
222	Galnt18	11.6908221133844	2.87425289577104	0.836150214544375	2.73789368851306	0.00618340610952948	0.0989528825080005	ENSCGRG00000012260	UDP-N-acetyl-alpha-D-galactosamine:polypeptide N-acetylgalactosaminyltransferase 18 [Source:MGI Symbol;Acc:MGI:2446239]
223	Gapdh	37357.4448972399	1.47236876545762	0.193538401055609	4.58516893751481	4.53619508789036e-06	0.00024334200027962	ENSCGRG00000016318	glyceraldehyde-3-phosphate dehydrogenase [Source:RefSeq peptide;Acc:NP_001231783]
224	Gas2	177.25936354096	-1.23662877380762	0.234713767094823	-2.77642969627425	0.00549595196137504	0.089911992219172	ENSCGRG00000007786	growth arrest specific 2 [Source:MGI Symbol;Acc:MGI:95657]
225	Gas7	36.7622214260244	-4.3635626678217	0.84792562729291	-4.45628725618793	8.33912758832137e-06	0.000422106248177508	ENSCGRG00000007856	growth arrest specific 7 [Source:MGI Symbol;Acc:MGI:1202388]
226	Gdf10	3.55387105268225	-4.74712912515106	1.39085390393083	-2.9925261112377	0.00276678997811221	0.0519480904378813	ENSCGRG00000014428	growth differentiation factor 10 [Source:MGI Symbol;Acc:MGI:95684]
227	Gimap6	14.2875239404932	-4.86308895634532	0.890339208399382	-4.80505229385014	1.54711062851519e-06	9.11120628106301e-05	ENSCGRG00000014388	GTPase, IMAP family member 6 [Source:MGI Symbol;Acc:MGI:1918876]
228	Ginm1	844.284872735876	1.4030909067503	0.257067407445852	3.18254427567396	0.00145987193390343	0.030894563717875	ENSCGRG00000003540	glycoprotein integral membrane 1 [Source:MGI Symbol;Acc:MGI:2384905]
229	Gli2	585.006767435085	-1.36216561855509	0.271048223339916	-2.86739794217081	0.00413862262306684	0.0720711315783738	ENSCGRG00000014620	GLI-Kruppel family member GLI2 [Source:MGI Symbol;Acc:MGI:95728]
230	Gls2	131.495103538841	1.97454733859504	0.286519783956107	4.84987395525456	1.23539953062584e-06	7.58478943764846e-05	ENSCGRG00000018086	glutaminase 2 (liver, mitochondrial) [Source:MGI Symbol;Acc:MGI:2143539]
231	Glyat	571.945761337356	-2.86970003596757	0.233374412582225	-9.79000872446304	1.24285162620865e-22	6.68944173613037e-20	ENSCGRG00000003145	glycine-N-acyltransferase [Source:MGI Symbol;Acc:MGI:2147502]
232	Gnat1	653.492721643296	-1.20442312587078	0.15659667741039	-3.95577119127641	7.62881514923136e-05	0.00276814557785705	ENSCGRG00000006881	guanine nucleotide binding protein, alpha transducing 1 [Source:MGI Symbol;Acc:MGI:95778]
233	Gpd1	43.2616351652594	5.41066867876749	0.926244375626448	5.20997082954762	1.8887032415667e-07	1.42508837577465e-05	ENSCGRG00000013069	glycerol-3-phosphate dehydrogenase 1 (soluble) [Source:MGI Symbol;Acc:MGI:95679]
234	Gpihbp1	11.0678632507859	5.64410703811695	1.35724433951864	3.72751198151253	0.000193379370353625	0.00614664703366137	ENSCGRG00000010354	GPI-anchored HDL-binding protein 1 [Source:MGI Symbol;Acc:MGI:1915703]
235	Gpr133	385.715052689514	-2.82763304054998	0.211150710205214	-10.6211839763608	2.37529087571995e-26	1.74335553501137e-23	N/A	N/A
236	Gpr152	16.2022499335402	-3.91533337101935	0.9389853542024	-3.54677616151649	0.000389975777632091	0.0110086344080863	ENSCGRG00000014277	G protein-coupled receptor 152 [Source:MGI Symbol;Acc:MGI:2685519]
237	Gpr156	22.6601188922637	-2.32107555590809	0.532014572281476	-3.26328101830338	0.0011013025710356	0.0252954944729898	ENSCGRG00000010085	G protein-coupled receptor 156 [Source:MGI Symbol;Acc:MGI:2653880]
238	Gpr158	49.5477580584115	2.73303581328371	0.727005533115029	2.95468633279669	0.00312987086221985	0.0572993478597097	ENSCGRG00000007745	G protein-coupled receptor 158 [Source:MGI Symbol;Acc:MGI:2441697]
239	Gpr18	27.1549380387349	-2.53503253485779	0.62002210997488	-3.14516208819657	0.00165994833324862	0.0343051821907346	ENSCGRG00000020040	G protein-coupled receptor 18 [Source:MGI Symbol;Acc:MGI:107859]
240	Gpr64	62.3019677005369	6.53008512794419	1.03384047403763	5.7505222290288	8.89682046686664e-09	9.45111579463787e-07	N/A	N/A
241	Gprc5a	120.825712501054	3.52947483901877	0.483916241854205	6.08475616981821	1.16668725331801e-09	1.36510862893666e-07	ENSCGRG00000010045	G protein-coupled receptor, family C, group 5, member A [Source:MGI Symbol;Acc:MGI:1891250]
242	Grhl2	15.0653211084763	-5.30926802375422	0.983024107434003	-4.80588979182307	1.54064753908435e-06	9.11120628106301e-05	ENSCGRG00000010909	grainyhead-like 2 (Drosophila) [Source:MGI Symbol;Acc:MGI:2182543]
243	Gria4	36.4910767311515	-2.53280464821676	0.544410626383171	-3.57789149053946	0.000346377184082898	0.010059266890983	ENSCGRG00000001156	glutamate receptor, ionotropic, AMPA4 (alpha 4) [Source:MGI Symbol;Acc:MGI:95811]
244	Grin2d	6.7123662529282	-3.23989142633171	0.905902360609135	-2.93070096850764	0.00338198158793955	0.0609473847103347	N/A	N/A
245	Gsto1	2635.59626947678	1.23494919008786	0.200667197050433	3.23912776438168	0.00119895852723822	0.0268883101934939	ENSCGRG00000001193	glutathione S-transferase omega 1 [Source:MGI Symbol;Acc:MGI:1342273]
246	Gtf3c6	802.634189743381	1.37631529313738	0.275576298178871	2.87162864747742	0.00408362528610715	0.0713968501499901	ENSCGRG00000004485	general transcription factor IIIC, polypeptide 6, alpha [Source:MGI Symbol;Acc:MGI:1914621]
247	Gxylt1	151.597791186932	-2.00220872240931	0.456510773742895	-3.10451867338917	0.00190588896710791	0.0383242704257676	ENSCGRG00000011148	glucoside xylosyltransferase 1 [Source:MGI Symbol;Acc:MGI:2684933]
248	H6pd	141.359622951077	-4.12972893709984	0.437177055794281	-8.10830849743111	5.1329282012264e-16	1.33679663976133e-13	ENSCGRG00000001127	hexose-6-phosphate dehydrogenase (glucose 1-dehydrogenase) [Source:MGI Symbol;Acc:MGI:2140356]
249	Hcar2	3.81202127841758	-5.68881877579884	1.68092961599576	-3.036329556282	0.00239477460433071	0.0458700184295706	ENSCGRG00000019721	hydroxycarboxylic acid receptor 2 [Source:MGI Symbol;Acc:MGI:1933383]
250	Hdac2	3135.57469795988	1.31792635835368	0.182741317563809	4.01093670224079	6.04783244059095e-05	0.00228698712923237	ENSCGRG00000001967	histone deacetylase 2 [Source:MGI Symbol;Acc:MGI:1097691]
251	Heatr4	88.043915272838	-1.75950468898669	0.380471380197058	-3.08707106341929	0.00202139266470314	0.0402459030295458	ENSCGRG00000010244	HEAT repeat containing 4 [Source:MGI Symbol;Acc:MGI:4937307]
252	Helz2	766.965898819596	-1.27791065956815	0.237946954222499	-2.91219596027705	0.00358897402901847	0.063963756784284	ENSCGRG00000012155	helicase with zinc finger 2, transcriptional coactivator [Source:MGI Symbol;Acc:MGI:2385169]
253	Hgf	245.611958443956	1.98452587653703	0.305646794878804	4.57902192748606	4.67155228644414e-06	0.000248130114372413	ENSCGRG00000011162	hepatocyte growth factor [Source:MGI Symbol;Acc:MGI:96079]
254	Hhat	91.1664792427373	-1.79465324806937	0.364800699806404	-3.31603187162245	0.000913054151969417	0.0219286845816797	ENSCGRG00000017038	hedgehog acyltransferase [Source:MGI Symbol;Acc:MGI:2444681]
255	Hmcn1	16.9327813720891	4.1953949386637	0.907348283979511	3.97910317536245	6.91757178248378e-05	0.00255995903553514	N/A	N/A
256	Hmgn5	2101.9879111664	-1.92636134672272	0.344658969124414	-3.89195978102443	9.9437731621018e-05	0.00346039019932021	ENSCGRG00000016583	high-mobility group nucleosome binding domain 5 [Source:MGI Symbol;Acc:MGI:1355295]
257	Hnrnpa3	3972.96657084846	-1.65074950304126	0.357107348971144	-2.98450033411726	0.00284041891209831	0.0529610209857407	ENSCGRG00000002408	N/A
258	Hnrnph1	1611.82726871716	-0.9832925242067	0.131736579061864	-3.0236858002703	0.00249715637244099	0.0474371575832996	ENSCGRG00000003693	heterogeneous nuclear ribonucleoprotein H2 [Source:MGI Symbol;Acc:MGI:1201779]
259	Hook1	16.6395423394259	-4.34205495861301	0.750027034261989	-5.00927604774774	5.4635161270294e-07	3.6605558051097e-05	ENSCGRG00000014648	hook microtubule tethering protein 1 [Source:MGI Symbol;Acc:MGI:1925213]
260	Hoxd8	747.730405799618	1.23294533949683	0.223065357767234	2.90490125970989	0.00367368974152556	0.0652575008321378	ENSCGRG00000002169	N/A
261	Hp1bp3	2327.15195801293	-0.911085198278564	0.112283726438398	-2.9044520332724	0.00367896571166582	0.0652794058750198	ENSCGRG00000015055	heterochromatin protein 1, binding protein 3 [Source:MGI Symbol;Acc:MGI:109369]
262	Hrsp12	410.280169569527	1.44561784169284	0.218057239965106	3.94692394120647	7.91616907898181e-05	0.0028595611212152	N/A	N/A
263	Hsd11b1	91.8571703628717	-2.78772571934513	0.594749322425167	-3.70368344371024	0.000212491393250575	0.00666232723653794	ENSCGRG00000012490	hydroxysteroid 11-beta dehydrogenase 1 [Source:MGI Symbol;Acc:MGI:103562]
264	Hsd17b7	651.777438867463	-1.64629023039156	0.250511085393892	-4.23664975943729	2.2687961608856e-05	0.00100920803332837	ENSCGRG00000001131	hydroxysteroid (17-beta) dehydrogenase 7 [Source:MGI Symbol;Acc:MGI:1330808]
265	Hspb9	72.9339312236658	2.74405549016998	0.562683771595621	3.83713392573277	0.000124478594378424	0.00421374394848723	ENSCGRG00000019253	heat shock protein, alpha-crystallin-related, B9 [Source:MGI Symbol;Acc:MGI:1922732]
266	Hspg2	8479.692523716	-1.40831034607556	0.286447147439131	-2.87434471844188	0.0040486680232737	0.070981370870576	ENSCGRG00000012498	perlecan (heparan sulfate proteoglycan 2) [Source:MGI Symbol;Acc:MGI:96257]
267	Htra1	3610.72135975703	1.01742920786227	0.147187762515983	2.93819744079712	0.00330126708859389	0.0598266663069871	N/A	N/A
268	Ica1	2.53247793477567	-5.07093256859016	1.59132309611279	-2.81901901557712	0.00481706643433844	0.081606108293581	ENSCGRG00000007819	islet cell autoantigen 1 [Source:MGI Symbol;Acc:MGI:96391]
269	Id2	20.8284160778781	2.93721190825182	0.692116679242989	3.39863129740416	0.000677239474105696	0.017275490976911	ENSCGRG00000001531	inhibitor of DNA binding 2 [Source:MGI Symbol;Acc:MGI:96397]
270	Iffo2	141.999270919925	-1.70808669917652	0.332502202420103	-3.37779476430759	0.000730695938446264	0.0182923214233982	ENSCGRG00000005020	N/A
271	Ifltd1	26.3538794931121	3.37024709160627	0.598530449790841	4.65353866600845	3.26286383614251e-06	0.000183573039589523	N/A	N/A
272	Ifngr1	642.908292463139	1.1574405158803	0.140189624875986	4.08359759622416	4.43437928843056e-05	0.00173370272083022	ENSCGRG00000008498	interferon gamma receptor 1 [Source:MGI Symbol;Acc:MGI:107655]
273	Igj	55.7211838707019	1.80665125309883	0.363783046284429	3.35828941138306	0.000784264538412692	0.0194524109089858	N/A	N/A
274	Igsf6	46.8371655549135	-2.47090132349071	0.685656174117579	-2.75056054909257	0.00594933954786436	0.095586055402354	ENSCGRG00000002682	immunoglobulin superfamily, member 6 [Source:MGI Symbol;Acc:MGI:1891393]
275	Il17ra	363.249641128739	1.78588528301706	0.196900994115987	6.09911995461277	1.06654013213832e-09	1.26628114070863e-07	ENSCGRG00000011692	interleukin 17 receptor A [Source:MGI Symbol;Acc:MGI:107399]
276	Il19	254.769146481973	2.94857734999253	0.270212233386157	8.74725329660984	2.18608621377807e-18	8.02243956678966e-16	ENSCGRG00000010507	interleukin 19 [Source:MGI Symbol;Acc:MGI:1890472]
277	Il1rap	86.7268671320628	-1.79288171480211	0.294573860048916	-4.10056484265226	4.12142929205962e-05	0.00163109604850213	ENSCGRG00000011803	interleukin 1 receptor accessory protein [Source:MGI Symbol;Acc:MGI:104975]
278	Il36g	26.786464294898	3.69731638584455	0.981029846305406	3.17253740734253	0.00151113090619359	0.0317711337790467	N/A	N/A
279	Inhbb	271.447966399766	1.78001098879449	0.289536080517405	4.12745964488351	3.66792774427454e-05	0.0014696285182829	ENSCGRG00000003848	inhibin beta-B [Source:MGI Symbol;Acc:MGI:96571]
280	Ip6k3	92.6163397486505	3.58443588290507	0.588674563167845	5.09529979695877	3.4818980712724e-07	2.47674925801037e-05	ENSCGRG00000006661	inositol hexaphosphate kinase 3 [Source:MGI Symbol;Acc:MGI:3045325]
281	Ipo8	388.757876481612	-8.7413267989932	0.686180365996452	-11.8866185954295	1.38917637485532e-32	1.86925257706574e-29	ENSCGRG00000002481	importin 8 [Source:MGI Symbol;Acc:MGI:2444611]
282	Irak2	276.040007234082	2.52513853311078	0.232624509805628	8.34037666112982	7.40542679697391e-17	2.0978144998375e-14	ENSCGRG00000015780	interleukin-1 receptor-associated kinase 2 [Source:MGI Symbol;Acc:MGI:2429603]
283	Isg20	320.02906062513	1.99804538560877	0.421661912057537	3.35122249480004	0.000804556316220995	0.0197734715951604	ENSCGRG00000000609	N/A
284	Itga10	16.7409540386392	-3.06052779354015	0.801487627190509	-3.08871304912928	0.00201025500070292	0.0400735648103086	ENSCGRG00000007230	integrin, alpha 10 [Source:MGI Symbol;Acc:MGI:2153482]
285	Iyd	72.3645665001927	2.2364174223899	0.517650537561297	3.19028920446778	0.00142130484620504	0.0303768699218176	ENSCGRG00000004409	iodotyrosine deiodinase [Source:MGI Symbol;Acc:MGI:1917587]
286	Kank2	1177.6367249502	-2.39114543834831	0.505155248239271	-3.57550068800165	0.00034955825649643	0.0101152637413044	ENSCGRG00000016493	KN motif and ankyrin repeat domains 2 [Source:MGI Symbol;Acc:MGI:2384568]
287	Katna1	1503.07299942232	1.3450803483023	0.135335746591815	5.61653418792394	1.9482571587226e-08	1.88374301448466e-06	ENSCGRG00000003127	katanin p60 (ATPase-containing) subunit A1 [Source:MGI Symbol;Acc:MGI:1344353]
288	Kcnab2	2218.43776759239	-1.21277253571531	0.139718142256531	-4.49340382612202	7.00936845363604e-06	0.000360839164420608	ENSCGRG00000003689	potassium voltage-gated channel, shaker-related subfamily, beta member 2 [Source:MGI Symbol;Acc:MGI:109239]
289	Kcnk15	144.687407392103	-1.80150223170712	0.339043295661602	-3.58815451168864	0.000333026919258252	0.0097416406979402	ENSCGRG00000017455	potassium channel, subfamily K, member 15 [Source:MGI Symbol;Acc:MGI:2675209]
290	Kiaa0408	13.248245057785	-7.81828619147367	1.30233986461217	-5.55409834813476	2.79048348007313e-08	2.5895365949851e-06	ENSCGRG00000001472	RIKEN cDNA 9330159F19 gene [Source:MGI Symbol;Acc:MGI:3036239]
291	Kiaa1551	937.280477085797	-10.7704458228818	0.847727658102592	-12.0150418885212	2.96219501880757e-33	4.78305629686859e-30	N/A	N/A
292	Kiaa1755	117.335635566158	-3.50926390775278	0.479367007420685	-6.10033932615914	1.05843529156683e-09	1.26596701132811e-07	ENSCGRG00000014495	RIKEN cDNA D630003M21 gene [Source:MGI Symbol;Acc:MGI:3606579]
293	Klhl21	744.854871968329	-1.38496150845355	0.153282518562842	-5.2191144511004	1.79780645943731e-07	1.36930098587426e-05	N/A	N/A
294	L3mbtl4	21.100771832485	2.94150397699777	0.690288605899337	3.41384959296324	0.000640519252183044	0.0166097000580297	ENSCGRG00000001618	l(3)mbt-like 4 (Drosophila) [Source:MGI Symbol;Acc:MGI:2444889]
295	Lama1	62.4193058913655	1.73162559423783	0.333345881489807	3.43985978885338	0.000582015621632223	0.0154062397417959	ENSCGRG00000000990	laminin, alpha 1 [Source:MGI Symbol;Acc:MGI:99892]
296	Lama3	585.897242557411	3.53992691471674	0.307013091591327	9.62488081104048	6.27796639355108e-22	3.07182798050513e-19	ENSCGRG00000006528	laminin, alpha 3 [Source:MGI Symbol;Acc:MGI:99909]
297	Lama5	8431.23036846831	-1.37341576972507	0.258088125115684	-3.0549769333653	0.00225077832205047	0.0437344375043909	ENSCGRG00000013808	laminin, alpha 5 [Source:MGI Symbol;Acc:MGI:105382]
298	Lcn2	30.4791688882126	-5.03947176980227	1.30029917446241	-3.42575720770012	0.000613088148184016	0.0160706726115703	ENSCGRG00000014050	lipocalin 2 [Source:MGI Symbol;Acc:MGI:96757]
299	Leprel2	1259.29963434792	1.46480972657537	0.200394977760433	4.39056525112145	1.13056381749817e-05	0.000548204623457748	N/A	N/A
300	Leprot	1014.32566022712	1.10279174195148	0.164335413696429	3.15105082698054	0.00162684177115624	0.0336777103575125	ENSCGRG00000009906	leptin receptor overlapping transcript [Source:MGI Symbol;Acc:MGI:2687005]
301	Lgals3	6734.70037309489	1.38110665017736	0.241169957225625	3.3011746513326	0.000962809283245856	0.0227954274143267	ENSCGRG00000016019	lectin, galactose binding, soluble 3 [Source:MGI Symbol;Acc:MGI:96778]
302	Lin7b	16.9633382301735	4.38904556750292	1.13238155070417	3.35936510482372	0.000781217806043761	0.0194066521756748	ENSCGRG00000017219	lin-7 homolog B (C. elegans) [Source:MGI Symbol;Acc:MGI:1330858]
303	Lipa	5579.50549196711	1.13552991338603	0.137995983324566	3.98973505895413	6.61471388963431e-05	0.00246669249828927	ENSCGRG00000010480	lysosomal acid lipase A [Source:MGI Symbol;Acc:MGI:96789]
304	Llph	1474.33701102444	1.23604614213107	0.238041368623267	2.73517013103863	0.00623480421976558	0.0993814252088398	ENSCGRG00000011594	LLP homolog, long-term synaptic facilitation (Aplysia) [Source:MGI Symbol;Acc:MGI:1913475]
305	LOC100750638	47.1725355538881	-2.77823870145516	0.672597627708162	-3.26090386046627	0.00111057688131984	0.0254361487981155	N/A	N/A
306	LOC100750739	27.0623425676831	3.18887523634238	0.503083707180213	5.17590352948652	2.26810636731253e-07	1.67228828826463e-05	ENSCGRG00000001493	olfactory receptor 491 [Source:MGI Symbol;Acc:MGI:3030325]
307	LOC100750931	56.9173369102334	-2.20394090180089	0.584737212682206	-2.76872818415889	0.00562755632165992	0.091324775804867	N/A	N/A
308	LOC100750953	82.6634823578454	-1.79865345697385	0.370157446910851	-3.27885057124084	0.00104230811630895	0.024181248784541	N/A	N/A
309	LOC100751430	13.7414489874356	-3.35092742898362	1.00218195936474	-2.7599428451254	0.00578114746819944	0.0935652523695274	N/A	N/A
310	LOC100751841	7.69082235052684	5.58077063270311	1.29377036652858	3.86143342066693	0.000112723731752485	0.00386443757241482	ENSCGRG00000019560	poly(A) binding protein, cytoplasmic 6 [Source:MGI Symbol;Acc:MGI:1914793]
311	LOC100752107	520.153776622012	-1.23500482445629	0.161380623146521	-4.02800727287406	5.62516039922405e-05	0.00214220436241204	N/A	N/A
312	LOC100752482	352.86071793206	-1.84691190351422	0.333143919407255	-3.78800070863782	0.000151864416557319	0.00502490724211275	N/A	N/A
313	LOC100752596	817.08423037104	-10.0408474283228	0.846156291123111	-11.1751044420538	5.39868292159601e-29	5.12779606676534e-26	N/A	N/A
314	LOC100752698	75.6899363788332	-2.63823789296144	0.446814389467244	-4.59536541490639	4.31991547352387e-06	0.000233289883448127	N/A	N/A
315	LOC100752779	40.5153913851662	-2.55167828881173	0.543265347404725	-3.6201752927661	0.000294403497869709	0.00873051723055984	N/A	N/A
316	LOC100752892	49.7116280018893	-1.47375916126649	0.273517718502171	-3.249503050159	0.00115606838434336	0.0262177474747082	N/A	N/A
317	LOC100752894	130.797557747539	1.75240868007698	0.33069074389163	3.53032614586396	0.000415047688255839	0.0115947664745104	N/A	N/A
318	LOC100753132	103.711681094506	1.50739710605225	0.328084592149067	2.81157551254948	0.00492995172178359	0.0829207608871246	ENSCGRG00000014461	RIKEN cDNA 4931406C07 gene [Source:MGI Symbol;Acc:MGI:1918234]
319	LOC100753466	33.3554619926508	2.95357590220738	0.669354265833552	3.5386543754025	0.000402172045973274	0.0113331099935959	N/A	N/A
320	LOC100753467	2853.93330591598	3.08241057378304	0.2205566266189	11.3233871561575	1.00511817721284e-29	1.01435270046598e-26	ENSCGRG00000004051	N/A
321	LOC100753550	185.044268286457	2.0933827264726	0.259070071862695	5.82244106741474	5.79942525707167e-09	6.37029385210451e-07	ENSCGRG00000001881	RIKEN cDNA 9030617O03 gene [Source:MGI Symbol;Acc:MGI:2444813]
322	LOC100753671	7.15513015384961	-3.81854385324505	1.11133381612125	-2.90964002500135	0.00361845256469628	0.064347085420871	N/A	N/A
323	LOC100753723	28.5854459901949	-2.74714180557391	0.75799548894591	-2.85249626994422	0.004337732150608	0.0747506521193888	N/A	N/A
324	LOC100753770	1474.269250495	2.59657089742002	0.244455946546976	8.22891987334949	1.8890908464195e-16	5.17002540629417e-14	ENSCGRG00000004196	N/A
325	LOC100753928	12.1558955005074	-2.70893741045599	0.741935625299936	-2.86274824567993	0.00419984118541879	0.0729191780870508	N/A	N/A
326	LOC100754666	167.839485014342	8.98148599368363	0.822926401222464	10.2032496229181	1.91747275687204e-24	1.19082433096973e-21	N/A	N/A
327	LOC100754741	6.36120681111104	-5.05599619431716	1.46823777878758	-3.04517003866228	0.00232548793286828	0.0448086559093367	ENSCGRG00000018973	N/A
328	LOC100754807	183.852066848461	1.48933888962181	0.264716978992133	3.41638980749901	0.000634573398895452	0.0164999302286069	ENSCGRG00000016841	cytochrome P450, family 4, subfamily f, polypeptide 17 [Source:MGI Symbol;Acc:MGI:3646233]
329	LOC100754898	1500.83133454645	0.953278749898724	0.120865050463954	3.04733459146169	0.00230880555841458	0.0447005795584175	N/A	N/A
330	LOC100754902	197.876485004617	1.51481954940035	0.265200391894106	3.5062431169049	0.000454479894572927	0.0123751886301333	N/A	N/A
331	LOC100755101	189.019290625474	1.73526170365927	0.347607191959416	3.30919275994845	0.000935653951523339	0.0223008622075155	N/A	N/A
332	LOC100755107	9.42484754009185	4.42915422682616	1.26669928725265	3.03481004907066	0.00240687222485517	0.0459559761195136	N/A	N/A
333	LOC100755301	11.0206421230172	4.32588377243844	1.13402160082603	3.29880953677812	0.000970957660350761	0.0229211306164967	N/A	N/A
334	LOC100755428	38.3416733070457	-4.48545413695017	0.700072649188007	-5.57155266778823	2.52479013068535e-08	2.38408106667698e-06	N/A	N/A
335	LOC100755561	121.502778809176	-2.37004961198596	0.528289644011401	-3.37899319341244	0.000727518093646114	0.0182410476057512	N/A	N/A
336	LOC100755926	61.6125363140988	9.05744850016222	1.17654408348027	7.20116323595719	5.97010222038625e-13	1.07110267280641e-10	N/A	N/A
337	LOC100756322	7.89672338092268	-6.04990393268924	1.44879462418886	-3.77206081574726	0.000161904779619594	0.00530279204161781	ENSCGRG00000007223	hemochromatosis type 2 (juvenile) [Source:MGI Symbol;Acc:MGI:1916835]
338	LOC100756494	30.8606941322839	4.08020780899775	1.2455529318843	2.80617966431093	0.00501327312389601	0.0838563597746837	ENSCGRG00000016397	N/A
339	LOC100756619	2339.2648286325	1.77243605574615	0.261051786650229	4.54880455047806	5.39515217557396e-06	0.000281927256242695	N/A	N/A
340	LOC100756639	21.7953804870244	5.5280764498598	1.18915979882555	4.15681219128044	3.22719072587197e-05	0.00132932266965956	ENSCGRG00000018794	RIKEN cDNA 1810011O10 gene [Source:MGI Symbol;Acc:MGI:1916318]
341	LOC100756712	7.0413967164801	5.51505030045834	1.35617399310834	3.63529150742485	0.000277666480506726	0.00837036216310839	ENSCGRG00000000724	N/A
342	LOC100756748	29.273723858508	-2.69107467539381	0.457452118285529	-4.60400573193559	4.14441048033333e-06	0.000226080391979535	ENSCGRG00000016278	cytochrome P450, family 26, subfamily b, polypeptide 1 [Source:MGI Symbol;Acc:MGI:2176159]
343	LOC100756791	4205.83938905841	2.17446259649515	0.229095341218172	6.93815983913999	3.97240128019089e-12	6.61261479084972e-10	ENSCGRG00000014297	N/A
344	LOC100756916	29.7072903518549	-3.89346580487744	0.730217924036491	-4.53084373205682	5.87485835245151e-06	0.000304042749413572	ENSCGRG00000004535	cDNA sequence AB124611 [Source:MGI Symbol;Acc:MGI:3043001]
345	LOC100756987	31.0812340437079	-2.39628449737377	0.577242978190899	-3.13788485107149	0.0017017171443904	0.034958812634188	ENSCGRG00000008555	N/A
346	LOC100757064	46.400895373107	-2.94833136337939	0.570050656617965	-4.14589271185089	3.3849230540739e-05	0.00137906819109873	N/A	N/A
347	LOC100757262	215.854024401951	1.9950519588852	0.262409145046612	5.37362925333097	7.71674432409548e-08	6.62778035112605e-06	ENSCGRG00000008990	aldo-keto reductase family 1, member B7 [Source:MGI Symbol;Acc:MGI:101918]
348	LOC100757265	266.013081215158	-9.134775222456	1.04222742919813	-8.2034040577045	2.33674157260253e-16	6.18546986439558e-14	N/A	N/A
349	LOC100757382	9.8091449740113	-4.09947363359993	0.842512560599682	-4.17146437600553	3.02648377220227e-05	0.00126308489945815	N/A	N/A
350	LOC100757559	94.6097426418685	-1.77173825116631	0.357920843300483	-3.31574920169942	0.00091397812122812	0.0219286845816797	N/A	N/A
351	LOC100757684	133.810798514566	1.55750480014522	0.350645232317671	2.7735791329482	0.0055443354241647	0.0903374208819247	ENSCGRG00000014667	N/A
352	LOC100757831	150.293601243229	-10.9405499402088	1.20710951048932	-8.57883013057353	9.58428928946803e-18	3.15831671749062e-15	ENSCGRG00000014612	N/A
353	LOC100758278	521.116782551789	1.40485743644939	0.208616609460106	3.93015176428231	8.48922618350548e-05	0.00303936885111004	N/A	N/A
354	LOC100758375	136.908202061708	-2.38669434225389	0.44363310460965	-4.06131062540535	4.87979927558245e-05	0.0018895472158952	N/A	N/A
355	LOC100758567	110.790954168597	1.96318436190292	0.409050576564952	3.36931895501906	0.000753541759086961	0.0187479796363284	N/A	N/A
356	LOC100758827	86.7426393340091	-3.64894693765675	0.418497600248288	-7.32139069642878	2.45414176205947e-13	4.66200318023227e-11	N/A	N/A
357	LOC100758870	9.25655408773412	-2.68358431450588	0.761060215868294	-2.75749772492102	0.00582456186252676	0.0941221032929674	N/A	N/A
358	LOC100759100	447.127540805587	1.64472521938937	0.301898501333735	3.51032785517769	0.000447554493839877	0.0122902421973342	ENSCGRG00000002838	N/A
359	LOC100759157	115.410572498532	-1.50486613551001	0.310140199479808	-2.96608964697831	0.00301612558964973	0.0556587198812276	ENSCGRG00000002769	aldehyde oxidase 2 [Source:RefSeq peptide;Acc:NP_001278989]
360	LOC100759829	22.0425370110276	-3.4171661649397	0.873521879475219	-3.24228131059526	0.00118576913991184	0.0267410814275928	ENSCGRG00000000710	solute carrier family 6 (neurotransmitter transporter), member 20B [Source:MGI Symbol;Acc:MGI:1336891]
361	LOC100759960	11.5543944340456	-7.42599745605978	1.46221369775504	-4.67854662136034	2.88915483527455e-06	0.000163688361842731	ENSCGRG00000018553	N/A
362	LOC100760107	16.5550112394	3.2037688661703	0.783108231485722	3.34411804161567	0.000825446075996469	0.0201336522494184	N/A	N/A
363	LOC100760598	15.9981019235146	-3.22216765869025	0.797034353137705	-3.3087722600502	0.000937060263041609	0.0223008622075155	N/A	N/A
364	LOC100760639	4.0275719148048	-7.47137794859257	1.68226418520743	-4.09353983067902	4.24837056568168e-05	0.00167313267131859	ENSCGRG00000019653	N/A
365	LOC100760793	119.63750539049	-2.7521686503367	0.518943982325446	-4.17618514411527	2.96438573895243e-05	0.00124650876372044	N/A	N/A
366	LOC100761160	73.6860416700753	1.81034645652126	0.414438922847675	2.95672990215372	0.00310920345356472	0.05705035018717	N/A	N/A
367	LOC100761755	36.0233108457014	-1.93406004620885	0.442919743350945	-3.04591873751435	0.0023197052058914	0.0448041626310148	N/A	N/A
368	LOC100761793	8.8546902305155	-8.4704977463819	1.36365632573873	-5.78264119545585	7.35368010564052e-09	7.91599151105183e-07	ENSCGRG00000019099	olfactory receptor 32 [Source:MGI Symbol;Acc:MGI:109303]
369	LOC100761862	123.893811208597	-2.50306983423434	0.277133316520939	-6.92124410587876	4.47694259982921e-12	7.37644817953492e-10	N/A	N/A
370	LOC100762023	121.887670894215	2.98435591363676	0.362001692917054	6.62812760233523	3.39971534498973e-11	5.08288922921752e-09	N/A	N/A
371	LOC100762101	99.8844822006484	-1.59916961927801	0.285007435857121	-3.55852862402263	0.00037293815341765	0.010639279793701	N/A	N/A
372	LOC100762270	1091.81010406802	1.25139129434556	0.235282297048152	2.83246466897598	0.00461906704493129	0.0787582635422444	ENSCGRG00000000226	N/A
373	LOC100762374	1440.34559234625	2.01867713307659	0.27999442917833	5.1205112778951	3.04708392610555e-07	2.18672285132561e-05	ENSCGRG00000002303	N/A
374	LOC100762389	84.4912202521028	4.57441619737141	0.508021025608656	7.85293028348682	4.06427614853157e-15	9.79490551796109e-13	ENSCGRG00000013705	N/A
375	LOC100762590	1519.94031518523	2.6315485203146	0.365359765797467	5.60156374943581	2.12426633751381e-08	2.0296170740731e-06	N/A	N/A
376	LOC100763166	16.7529069147258	-3.88706179484068	0.929226059267746	-3.55360168947658	0.000379994257040542	0.0108024071627353	N/A	N/A
377	LOC100763488	6.68186935531622	4.80085020239803	1.3020995733074	3.23776137255639	0.00120471529758773	0.026979941622953	N/A	N/A
378	LOC100763719	5.8797305062978	-2.82960250010546	0.798836794911745	-2.8098855907511	0.00495591138413194	0.0832149058369442	N/A	N/A
379	LOC100763954	88.5334069983097	2.1172549680243	0.415666876186535	3.68634730137964	0.000227495839013456	0.00706381053381069	ENSCGRG00000017447	diamine oxidase-like protein 2 [Source:MGI Symbol;Acc:MGI:3618290]
380	LOC100764068	28.5855068327138	-1.86517333463395	0.465336874125682	-2.75114847994407	0.00593867187646466	0.0955096960052539	N/A	N/A
381	LOC100764100	8.8127517394866	-3.48851575332773	0.907860710265217	-3.19823649132074	0.00138270836278177	0.0297291503779457	ENSCGRG00000002037	N/A
382	LOC100764131	35.4582864864166	5.18864291625657	0.662142136214948	6.95270722665646	3.58341883576003e-12	6.0272358271893e-10	N/A	N/A
383	LOC100764398	5.28631171702827	-6.92036296803974	1.4614518858672	-4.33500447642809	1.45757156267806e-05	0.000690187918550223	ENSCGRG00000018585	N/A
384	LOC100764589	164.421572942647	-2.58593012969136	0.24235500114262	-8.25634965045631	1.50195214653352e-16	4.18138298449598e-14	N/A	N/A
385	LOC100765028	15.8677510940801	-3.14737522958807	0.613226426991433	-4.17857518215324	2.93341029390566e-05	0.00123670433461344	N/A	N/A
386	LOC100765088	90.3642561367471	-1.64191871311722	0.365291793116401	-2.89345731908974	0.00381026071684814	0.0673132164058501	ENSCGRG00000013919	zinc finger protein 709 [Source:MGI Symbol;Acc:MGI:2384299]
387	LOC100765213	372.33692909068	-3.50019237019372	0.363793515540925	-8.01341899989038	1.11562750502364e-15	2.7713903574795e-13	N/A	N/A
388	LOC100765363	7.19722395359705	-7.03780241223063	1.7757141895292	-3.63394061361887	0.000279125134886387	0.00837036216310839	ENSCGRG00000019902	N/A
389	LOC100765884	12.5478431746049	-3.98925509969536	0.933782265030457	-3.64570277939811	0.000266662042973533	0.00806328091365849	N/A	N/A
390	LOC100765968	792.616822941384	1.30914645842857	0.186839413847997	3.87596997224885	0.000106200781519812	0.00366689602420639	N/A	N/A
391	LOC100766027	56.9949942461227	-2.36399996600952	0.470709477885452	-3.77948086637272	0.000157155668371468	0.00515770849023189	N/A	N/A
392	LOC100766588	8.39030042700873	-4.90060433810328	1.47324526103171	-2.92934377698924	0.00339678512970553	0.0611459191631608	N/A	N/A
393	LOC100766671	185.833504513173	1.29660308067645	0.24808798054921	2.86850083740408	0.004124221067969	0.0719155481474032	ENSCGRG00000000260	N/A
394	LOC100766673	89.4851868013392	-2.19965045423242	0.409605909951255	-3.9420523832369	8.07873260834909e-05	0.00291176998721011	N/A	N/A
395	LOC100766840	14.0609206945286	4.64973365793955	1.22244973166418	3.32510290765479	0.000883859051885233	0.0213968097613056	ENSCGRG00000007701	expressed sequence AW551984 [Source:MGI Symbol;Acc:MGI:2143322]
396	LOC100767070	890.337892636374	1.42701563392401	0.299687949782584	2.80976640473447	0.00495774691367686	0.0832149058369442	ENSCGRG00000019518	N/A
397	LOC100767106	699.716892147847	-1.9018168694526	0.380713857914334	-3.45890841994976	0.000542369283994215	0.0144754327746357	N/A	N/A
398	LOC100767287	25.0930797429865	-6.79588833122872	1.02721889208553	-6.04635085896613	1.48163255941225e-09	1.69673198133543e-07	N/A	N/A
399	LOC100767397	1311.7619614498	-4.21138802022277	0.304485438392975	-11.9100129669297	1.04960937109735e-32	1.54073113773717e-29	N/A	N/A
400	LOC100767633	7.30736259231758	-5.79010579721407	1.43791031579972	-3.61993598578363	0.000294675908258817	0.00873051723055984	ENSCGRG00000016584	N/A
401	LOC100768165	222.404013561482	-3.18452470873668	0.245526930970376	-10.58768664497	3.39887726447355e-26	2.3861596169328e-23	ENSCGRG00000008112	nuclear RNA export factor 7 [Source:MGI Symbol;Acc:MGI:2159343]
402	LOC100768211	568.244640830495	-1.29071984643092	0.219054958368514	-3.22182775941771	0.00127375682262997	0.0279447709443018	ENSCGRG00000018352	N/A
403	LOC100768310	48.5759089191994	-2.08246176123706	0.470928981975337	-3.17988341731394	0.00147334314114333	0.0310981276536248	N/A	N/A
404	LOC100768366	11.9672963604755	6.67514886513318	1.21453470496395	5.014419381777	5.31938497864029e-07	3.59381210251485e-05	N/A	N/A
405	LOC100768488	436.082404033622	-1.94684434444054	0.329161265398134	-4.1374304539513	3.51216851760154e-05	0.00141423902877087	N/A	N/A
406	LOC100768654	231.067373546941	1.77148350160214	0.400155580007043	2.96514920736605	0.00302536157291656	0.0557654261619677	ENSCGRG00000008374	N/A
407	LOC100768826	125.768934358971	-1.43030365998084	0.302280242223648	-2.79654784262822	0.00516517630194607	0.085628441219223	N/A	N/A
408	LOC100768845	271.059829834708	-2.72699210226962	0.318237199044583	-6.7309214886861	1.68591923740889e-11	2.59262265966109e-09	N/A	N/A
409	LOC100769039	4.12583219768371	-4.88789377704771	1.54761505999497	-2.78036275786857	0.00542982056518731	0.0891915693449435	ENSCGRG00000019240	N/A
410	LOC100769145	326.721664688102	-1.4396288668033	0.305753616189925	-2.79527803050168	0.0051855097815189	0.0858773604535237	N/A	N/A
411	LOC100769156	8.19671923220133	4.0067136572499	0.943028095853704	3.62847212248867	0.000285103529065104	0.00850936540446254	ENSCGRG00000011862	toll-like receptor 11 [Source:MGI Symbol;Acc:MGI:3045226]
412	LOC100769250	827.905353032536	2.46156518289875	0.215278425044491	8.71709592723826	2.85428301822815e-18	1.02418017545178e-15	ENSCGRG00000002344	N/A
413	LOC100769258	39.9845716458216	-2.07049064324323	0.444043478508531	-3.34545650239413	0.000821472430158994	0.0200974474693595	N/A	N/A
414	LOC100769359	9.76952016143013	3.64282224868717	1.00732561616046	3.03562194677566	0.00240040132520032	0.0459233177701536	ENSCGRG00000007092	expressed sequence AA986860 [Source:MGI Symbol;Acc:MGI:2138143]
415	LOC100769422	545.77766781088	-1.47403857358513	0.31736416973409	-2.80143808801387	0.00508754021091176	0.0847765859500436	N/A	N/A
416	LOC100769437	169.720904367193	1.36802043523995	0.255049573516647	3.07021856073673	0.00213902176805502	0.0421718980327038	N/A	N/A
417	LOC100769471	2030.35973994256	1.33228899424215	0.198314606029181	3.768388564436	0.000164304804621887	0.00534885016175325	ENSCGRG00000003438	TSC22 domain family, member 1 [Source:MGI Symbol;Acc:MGI:109127]
418	LOC100769715	64.1985665497456	-2.76064778089695	0.396639508246144	-5.48529643402448	4.12776643762473e-08	3.68237815847108e-06	ENSCGRG00000011899	carboxylesterase 1G [Source:MGI Symbol;Acc:MGI:88378]
419	LOC100769726	6.52734062842897	4.28749402118068	1.3210951549979	2.80262288939014	0.00506889010093697	0.0845530665907326	N/A	N/A
420	LOC100769968	274.968307308715	1.87841209372371	0.361699311119814	3.57603554454682	0.000348844241598754	0.0101127252586985	N/A	N/A
421	LOC100770025	5.30408467426528	-6.27639526894912	1.82124773235704	-3.12501845142296	0.00177793907150966	0.0362937827909817	N/A	N/A
422	LOC100770260	56.2721103953188	-2.72046365644835	0.507614409487505	-4.206935650001	2.58856811571154e-05	0.00112057933952799	N/A	N/A
423	LOC100770358	9.6696821930113	-5.79168041822115	1.49099896623349	-3.49210028673128	0.000479238277338149	0.0129619103252581	ENSCGRG00000019133	N/A
424	LOC100770584	2568.18264252965	1.32683863896335	0.186829907995597	3.97086390611336	7.16124804662924e-05	0.00263400164485017	N/A	N/A
425	LOC100770654	116.482415912688	-1.53908214746078	0.291413833183545	-3.27410554370864	0.00105997012733295	0.024485461582325	N/A	N/A
426	LOC100770753	225.125194714987	1.51627583488179	0.28682226741331	3.2470049921843	0.00116626344074816	0.0263748680360792	ENSCGRG00000003037	RIKEN cDNA 2810006K23 gene [Source:MGI Symbol;Acc:MGI:1919900]
427	LOC100770947	2606.94973884429	-1.58715991772593	0.236675762617173	-4.23447422719767	2.29087055050603e-05	0.00101434942522778	ENSCGRG00000009266	N/A
428	LOC100770990	9.83791476302316	-5.6511550163837	1.44636420202636	-3.50270872893895	0.000460552782120106	0.0125194373281033	N/A	N/A
429	LOC100771648	113.988208605487	-3.12721042318292	0.400922407805568	-6.3409973425448	2.28282479116448e-10	2.94886175223463e-08	ENSCGRG00000000750	cytochrome P450, family 11, subfamily b, polypeptide 1 [Source:MGI Symbol;Acc:MGI:88583]
430	LOC100771790	14.7191499593779	3.31707985660688	0.824304094486996	3.31445321472782	0.000918225445324292	0.0219979024712928	N/A	N/A
431	LOC100771811	3.76213645535095	-5.46053016190488	1.58141193128805	-3.08304722173975	0.00204892639485302	0.0406437524541668	N/A	N/A
432	LOC100771813	1125.33362657797	-2.71761536327913	0.207355219949032	-10.2850213420341	8.23238350721832e-25	5.53867902046059e-22	ENSCGRG00000001227	RIKEN cDNA 3830417A13 gene [Source:MGI Symbol;Acc:MGI:1917946]
433	LOC100771835	1315.72409218942	0.871392522196403	0.0952732866910269	3.00640432825778	0.00264357226838341	0.0498808955475381	N/A	N/A
434	LOC100771905	9.41149801192842	4.17398672227624	1.10341747781754	3.25264398444535	0.00114336652164834	0.025966159247617	N/A	N/A
435	LOC100771976	1693.79128244539	2.2418334885145	0.270941719898103	6.11523019938187	9.64176790509509e-10	1.16183303256396e-07	N/A	N/A
436	LOC100771977	50.0841525394567	3.33381975497296	0.420725608642811	6.53361050001008	6.42027845790711e-11	8.93691691895053e-09	N/A	N/A
437	LOC100772262	276.348259237288	1.34030226029243	0.190811724473191	3.95856052166963	7.54028354295409e-05	0.00274837377806049	ENSCGRG00000018846	RIKEN cDNA 1600012H06 gene [Source:MGI Symbol;Acc:MGI:1915162]
438	LOC100772354	5917.5366874684	1.2761954459605	0.203088532693418	3.40360401482059	0.000665030874201205	0.0170448468662331	N/A	N/A
439	LOC100772405	237.892415951161	1.35467233723386	0.274264272357257	2.8064531697737	0.00500901927435337	0.0838563597746837	ENSCGRG00000015175	DNA segment, Chr 6, Wayne State University 163, expressed [Source:MGI Symbol;Acc:MGI:107893]
440	LOC100772574	172.561898562549	-4.0125230949793	0.349451464576833	-9.80840242981594	1.03595621475562e-22	5.7681327585031e-20	N/A	N/A
441	LOC100772702	11.6451627464713	3.00125720086471	0.876447931422459	2.75691756864775	0.00583490588940735	0.0941221032929674	N/A	N/A
442	LOC100772886	11.36291348234	-5.01680582243155	1.17994049076797	-3.75598884552719	0.000172658383639475	0.00557078697075505	N/A	N/A
443	LOC100772982	6.66992850233773	-4.12314589316003	1.16221979269235	-3.04433241860602	0.00233197310571795	0.0448800592825123	N/A	N/A
444	LOC100773073	435.533150342094	2.3265963731067	0.33122213731953	5.25820492096332	1.45468369669548e-07	1.12926815627605e-05	ENSCGRG00000014515	annexin A8 [Source:MGI Symbol;Acc:MGI:1201374]
445	LOC100773076	13.2708680127915	-2.68982161362782	0.740838350965588	-2.84118540861613	0.00449461727705593	0.0770430840473695	ENSCGRG00000016267	RIKEN cDNA 5730455P16 gene [Source:MGI Symbol;Acc:MGI:1917841]
446	LOC100773256	93.0641812274795	-1.48209870262043	0.321445328115173	-2.79094490860927	0.00525544166535195	0.0868573352819221	ENSCGRG00000000630	cytochrome b-561 domain containing 1 [Source:MGI Symbol;Acc:MGI:1919273]
447	LOC100773349	81.7273311162833	2.49746131273235	0.374520853358916	5.10652155910362	3.2814318742305e-07	2.34448143686725e-05	ENSCGRG00000007497	killer cell lectin-like receptor family E member 1 [Source:MGI Symbol;Acc:MGI:2662547]
448	LOC100773458	3.54324571205762	-3.96353685525225	1.15512750832436	-2.9248497072259	0.00344622619318332	0.061882346331656	ENSCGRG00000010546	protocadherin beta 13 [Source:MGI Symbol;Acc:MGI:2136748]
449	LOC100773545	3435.5443895587	1.54922357903858	0.216441336560727	4.4550689514287	8.3866236615958e-06	0.000423183788324335	ENSCGRG00000010847	N/A
450	LOC100773640	64.7957944180139	1.92228645139966	0.428361306211178	3.12195319999144	0.0017965549537775	0.0366274909578855	ENSCGRG00000018095	killer cell lectin-like receptor, subfamily D, member 1 [Source:MGI Symbol;Acc:MGI:1196275]
451	LOC100773771	388.003459603426	1.72484086820895	0.249666788710133	4.56559870608666	4.98070765989338e-06	0.00026368356257147	N/A	N/A
452	LOC100773864	231.822252803358	-2.18384180481798	0.291041334399754	-5.49365026584408	3.93709807265992e-08	3.53179569884665e-06	N/A	N/A
453	LOC100774108	14.9423650874307	-7.0956644461894	1.8481501742928	-3.52282083784646	0.000426979892430638	0.0118638465713946	N/A	N/A
454	LOC100774398	17.5772642673161	-8.39230077279289	1.49827772507902	-5.21087522118768	1.87951836430594e-07	1.42481610462197e-05	N/A	N/A
455	LOC100774510	18.4335495335586	2.82150944735093	0.670422732436356	3.33602492639536	0.000849855434680845	0.0206355123365287	N/A	N/A
456	LOC100774536	48.7230041193139	-1.7075290786293	0.385276152852979	-2.91366742944123	0.00357210228273595	0.0638745687257335	N/A	N/A
457	LOC100774692	17.4843299996429	-2.97951368351512	0.654291005246702	-3.65976478904993	0.000252446863426353	0.00767657157014184	N/A	N/A
458	LOC100774820	274.416148019516	-1.97539363561727	0.360586127024612	-3.85603058656	0.000115243074700848	0.00394243628642921	N/A	N/A
459	LOC103158596	5.39135783158417	-4.72039242122692	1.26492843853386	-3.26929950701323	0.00107814113486222	0.0248341582091587	N/A	N/A
460	LOC103158690	120.091811223025	-10.268418190447	1.24122725257037	-7.80151714335391	6.11672955043825e-15	1.41095474358466e-12	N/A	N/A
461	LOC103158729	469.344380442935	-1.50131761321596	0.165458744867949	-5.53826945336819	3.0547502747077e-08	2.81857443918316e-06	N/A	N/A
462	LOC103158763	78.1838796677584	-1.74131842481174	0.272568009716135	-4.24244916083464	2.21093636387566e-05	0.000986187554350836	N/A	N/A
463	LOC103159093	103.303781830563	-2.20446914906363	0.344146802784858	-4.70585992732557	2.52798056733078e-06	0.0001452644207142	N/A	N/A
464	LOC103159096	67.1386747540472	-1.67237010330875	0.38190655864144	-2.84731324451676	0.0044089955084864	0.0758696709523031	N/A	N/A
465	LOC103159124	120.952621133518	-2.00094293206338	0.331006904666641	-4.27779726458656	1.88751805994e-05	0.000858528284897218	N/A	N/A
466	LOC103159132	38.4567778728413	-2.88169621253114	0.623693316351044	-3.68247286221882	0.000230982462849355	0.00712406872913536	N/A	N/A
467	LOC103159135	69.7152452747694	-1.64968941520725	0.334686022124212	-3.1812709348553	0.00146630428779627	0.0309900724280711	N/A	N/A
468	LOC103159162	31.0140660795062	-2.64535741356578	0.692644118133444	-2.97468044397321	0.00293293902624692	0.0545600996046187	N/A	N/A
469	LOC103159212	7.92029667054556	-7.33959318960126	1.36323202324054	-4.95486503671154	7.23805115028266e-07	4.7126133840167e-05	N/A	N/A
470	LOC103159218	8.17217858530681	-4.15505679021823	0.927583247593401	-3.84881281411628	0.000118691659251297	0.00404327894922086	N/A	N/A
471	LOC103159223	9.42893613627017	-7.35849545131296	1.48734772809261	-4.55410178982038	5.26098788704599e-06	0.000277611671281476	N/A	N/A
472	LOC103159380	151.404616054235	2.22690884706439	0.256891737010876	6.39158878930281	1.64170906797643e-10	2.15517693663539e-08	ENSCGRG00000016437	ankyrin 1, erythroid [Source:MGI Symbol;Acc:MGI:88024]
473	LOC103159420	6.50417249945593	-5.3861140221853	1.70242158810309	-2.8201895200435	0.00479952939753495	0.0814054634264672	N/A	N/A
474	LOC103159449	64.7933032283035	2.67778934856262	0.456914366791261	4.5803480913472	4.64202680300383e-06	0.000248130114372413	N/A	N/A
475	LOC103159455	8.13514355039819	4.32595401528097	1.34598481980073	2.77937125257747	0.00544642388931505	0.089322841800849	N/A	N/A
476	LOC103159459	19.283037762338	-2.70827396958129	0.750130766933841	-2.83058842865381	0.00464624656098199	0.0790547346893322	N/A	N/A
477	LOC103159478	182.22043208783	-1.3110846654715	0.236776330991208	-3.06670080455512	0.00216435378762875	0.0424639375563079	N/A	N/A
478	LOC103159484	219.59430284536	-1.55399980509814	0.241943276868233	-4.0052251788949	6.19584304894141e-05	0.00233748312409479	N/A	N/A
479	LOC103159490	120.980138464327	-1.56328872694514	0.221145807552521	-4.42389678127466	9.69363474192204e-06	0.000481609600547123	N/A	N/A
480	LOC103159501	64.4604143557154	2.22932698423431	0.393955392398401	4.17398648487144	2.99315519822956e-05	0.00125533706456656	N/A	N/A
481	LOC103159523	23.4110467544517	-3.7969996469472	0.820888907916035	-3.91287677936877	9.120307859009e-05	0.00321259641476387	N/A	N/A
482	LOC103159529	150.597365795542	-2.22680122511416	0.434396625403334	-3.7795844359255	0.00015709031730258	0.00515770849023189	N/A	N/A
483	LOC103159564	50.5689993503231	2.74417453476867	0.430903820431979	5.01089090341068	5.4178624441243e-07	3.64509270355313e-05	N/A	N/A
484	LOC103159569	4.60952783907624	-4.79088769106593	1.1825189561957	-3.5567507550794	0.000375470080753035	0.010692619742362	N/A	N/A
485	LOC103159575	90.1177028810314	4.0063389145552	0.434268509735901	7.87848148583174	3.31383585687738e-15	8.10734963348471e-13	N/A	N/A
486	LOC103159577	383.373318092362	2.54147957365206	0.270154824135	7.24220668350237	4.41442417744588e-13	8.19306979232399e-11	N/A	N/A
487	LOC103159578	152.779186317704	2.4051113765455	0.413713230599046	4.3995423428659	1.08479410163909e-05	0.000529189436832823	N/A	N/A
488	LOC103159579	197.522534204296	1.67646446413835	0.296566287615099	3.68046541026205	0.000232808639954605	0.00714669412423386	N/A	N/A
489	LOC103159587	57.6111994984715	-3.73986666773307	0.423670464255449	-7.44659926331255	9.57769798482982e-14	1.9576087260892e-11	N/A	N/A
490	LOC103159588	24.7451706255167	-2.95059430154473	0.477325386569664	-4.95601505259204	7.19536441043723e-07	4.70378741438583e-05	N/A	N/A
491	LOC103159621	4.18984094167881	4.3809273733211	1.36258940714312	2.78584645726755	0.00533881536079401	0.0878754858621211	N/A	N/A
492	LOC103159623	5908.67697755076	1.16773530300011	0.181643311494989	3.20833614781918	0.00133505357624314	0.0288582464465836	N/A	N/A
493	LOC103159664	30.7588032862003	2.28936011300506	0.479935875903865	3.55130278409382	0.000383329151814765	0.0108579288394013	N/A	N/A
494	LOC103159666	310.035400323573	1.45439880338705	0.206139000056567	4.21771863852698	2.46786487230003e-05	0.00107408663323527	N/A	N/A
495	LOC103159683	3.89179447196823	-7.51366428157637	2.01235140725847	-3.44308740305678	0.000575113411944382	0.0152485324510114	N/A	N/A
496	LOC103159713	20.2966058506756	5.12146490013239	0.950014631930964	4.77519213592585	1.79535757253555e-06	0.000104279275984646	N/A	N/A
497	LOC103159793	169.717008940163	-2.57666608712511	0.383199247777766	-5.19756653478357	2.01914280496981e-07	1.50940272554849e-05	ENSCGRG00000020015	frizzled class receptor 7 [Source:MGI Symbol;Acc:MGI:108570]
498	LOC103159814	1084.79910282964	1.16219587534103	0.180451162483726	3.19883433653096	0.00137984434269558	0.0297071288020073	N/A	N/A
499	LOC103159842	10.1100503123636	4.98713980709849	1.3697361530934	3.21388706608605	0.00130951167289459	0.0284968800299581	N/A	N/A
500	LOC103159879	17.5268241283071	-4.60413245637686	0.869699121815421	-4.6213338094053	3.81280703157561e-06	0.000210120802521677	N/A	N/A
501	LOC103159895	22.1243558535684	-2.65068436316075	0.606709017419032	-3.40479835165013	0.000662129272820917	0.0169974584550705	N/A	N/A
502	LOC103159899	12.1306452202665	-4.01468877947713	1.12573426830675	-3.0466570800183	0.00231401536867893	0.0447477918060582	N/A	N/A
503	LOC103159954	142.008033272478	3.31323778973845	0.425421676005854	6.41310831792162	1.42582136149228e-10	1.88710963311606e-08	N/A	N/A
504	LOC103159982	287.203697901153	2.55818331826533	0.314206473700633	6.28001324830819	3.38544179493695e-10	4.30430934353125e-08	N/A	N/A
505	LOC103160072	39.8486435449008	-2.25026486220683	0.575320514336067	-2.89456454270098	0.00379684844228516	0.0671497390992098	N/A	N/A
506	LOC103160097	14.2235785714364	-5.31884656586286	1.07238642644359	-4.41434537813102	1.01316098801009e-05	0.000500290840165104	N/A	N/A
507	LOC103160099	37.4050436274794	-5.39175979897069	0.656504448854154	-7.32180460717242	2.44658219273503e-13	4.66200318023227e-11	N/A	N/A
508	LOC103160112	48.6488114829816	-4.52987874820238	0.490860238603938	-8.03674027193772	9.22599416688628e-16	2.32768949707364e-13	N/A	N/A
509	LOC103160120	3019.85186604713	1.30665151063177	0.214015620360223	3.37213241115717	0.00074588579319969	0.0186148653829913	N/A	N/A
510	LOC103160179	238.74056267243	-3.88900061912688	0.331863742228907	-9.95600813820365	2.37404348708299e-23	1.36906000664032e-20	N/A	N/A
511	LOC103160211	4.67357436842562	-6.74993085156575	2.06706137197709	-2.98247958886095	0.00285923713074715	0.053250405940224	N/A	N/A
512	LOC103160252	19.6942897916037	-4.01327681829573	0.787087845762735	-4.35569464835572	1.32645582387143e-05	0.000631807734160825	N/A	N/A
513	LOC103160276	23.2920302527622	-2.91560120579737	0.759915948183531	-3.06696906499629	0.00216241235005121	0.0424639375563079	N/A	N/A
514	LOC103160289	9.71215340618463	4.36536103856934	1.18225731132995	3.19761062301702	0.00138571250246147	0.0297541220442092	N/A	N/A
515	LOC103160307	38.7773584886091	-2.56598671557413	0.586276002650845	-3.37899590959852	0.000727510905807209	0.0182410476057512	N/A	N/A
516	LOC103160371	90.9166427499755	1.79025766298201	0.338155627347784	3.56432087708905	0.000364799469558679	0.0104811691013594	N/A	N/A
517	LOC103160386	136.52790594427	2.21954093678975	0.344715571623133	4.74181780756811	2.11809066088466e-06	0.00012258354803335	N/A	N/A
518	LOC103160402	1311.5516399964	-2.06906258092161	0.37227507833523	-3.98656844513248	6.70357956491706e-05	0.00249407141093815	N/A	N/A
519	LOC103160420	14.4550487558084	-2.83227204241354	0.734966888045842	-3.05770175261584	0.00223041442637879	0.0434433072891898	N/A	N/A
520	LOC103160434	108.383361649595	-2.03580899148247	0.455178485048707	-3.18742326014391	0.00143546543872266	0.0305381560461855	N/A	N/A
521	LOC103160439	17.767179379404	-4.35902422596409	0.850594347760587	-4.43697014349923	9.12339420156149e-06	0.000457501385629234	N/A	N/A
522	LOC103160471	117.354646969501	9.5679235281302	1.17507906638012	7.64455880835442	2.09662969759485e-14	4.63757256535124e-12	N/A	N/A
523	LOC103160475	14.6950066807264	-3.06635817104586	0.782373405284629	-3.17162579091242	0.00151588201225502	0.0317882426647816	N/A	N/A
524	LOC103160553	318.791226471709	-3.0545330242616	0.43782254928725	-5.64057408089364	1.69484129210756e-08	1.66869526485736e-06	N/A	N/A
525	LOC103160555	17.8021856830396	-3.2661697284965	0.888552961000752	-3.01749850088348	0.00254870301713165	0.0483027084713905	N/A	N/A
526	LOC103160577	77.2588548408429	-3.46602551574438	0.908344443903557	-3.17177369703725	0.00151511023028918	0.0317882426647816	N/A	N/A
527	LOC103160578	202.750698045369	-5.72204114978632	1.09392548953621	-4.69600415951835	2.65300140276141e-06	0.000150838076233762	N/A	N/A
528	LOC103160584	52.3078975916436	2.3249067931932	0.393437635695991	4.42241446829073	9.7603992590844e-06	0.000483439162074957	N/A	N/A
529	LOC103160632	5.19993075930576	-3.33959564904116	0.992809597152668	-2.77458352157369	0.00552724395215553	0.0902410597527355	N/A	N/A
530	LOC103160692	190.723436199918	7.53190410080954	1.41772759390416	4.90005388197165	9.58103755846864e-07	6.09074856128319e-05	N/A	N/A
531	LOC103160818	19.4219290488527	4.65073801162131	1.21430737019614	3.3482260016617	0.000813306582497888	0.0199581480054611	N/A	N/A
532	LOC103160827	426.084169502046	-3.18696919102602	0.703146450561077	-3.70051884387469	0.000215159100517501	0.00671987233279706	N/A	N/A
533	LOC103160829	5.67292873850466	4.86908532060661	1.35807398734073	3.15455774856146	0.00160741562926212	0.0333611056114338	N/A	N/A
534	LOC103160835	95.1274207810359	-5.69903626859528	0.528598550144026	-9.67477827262429	3.85927294245529e-22	2.01018323231695e-19	N/A	N/A
535	LOC103160860	12.7789114159835	-3.35140633006583	0.937881232147887	-2.94967394006713	0.00318109452637967	0.0581711589099122	N/A	N/A
536	LOC103160872	432.280984365303	-10.879824518064	1.19069531920716	-8.64609262443205	5.32928616879685e-18	1.79274966182422e-15	N/A	N/A
537	LOC103160873	1213.38983247152	2.10750753679663	0.495740340176944	3.07125507585691	0.002131609649965	0.0420771406087834	N/A	N/A
538	LOC103160921	24.1125729258457	-3.97247503446162	0.896163058571638	-3.7800180462021	0.000156816992328102	0.00515770849023189	N/A	N/A
539	LOC103160981	42.5004306092748	-2.26373971304976	0.528497809434425	-3.1765074184984	0.00149059977113466	0.0313803318181373	N/A	N/A
540	LOC103161044	29.4149474520825	-2.26820770086748	0.398206428328234	-4.22706686884234	2.36757325059319e-05	0.00104166771872829	N/A	N/A
541	LOC103161061	46.7601990095307	-2.3026797786544	0.542130885539943	-3.16845493173195	0.00153251507351956	0.0320542766737277	N/A	N/A
542	LOC103161075	3587.27025954227	-1.41208187450034	0.218621776466402	-3.78333479467583	0.000154741046903359	0.00510961898639782	N/A	N/A
543	LOC103161076	37.0905058050527	3.91065552896832	0.621672248208053	5.34959222939958	8.81526278585529e-08	7.41354417725028e-06	N/A	N/A
544	LOC103161077	10.7646767250201	4.03236504686286	1.08091346728982	3.18934183953264	0.00142597145125087	0.0303922738226216	N/A	N/A
545	LOC103161117	186.432999721317	-4.08639841734512	0.267136273491636	-13.1073023923634	2.99047264970941e-39	6.03589523435723e-36	N/A	N/A
546	LOC103161142	16.1634639246056	-2.95704048141912	0.691646540307191	-3.42961012953874	0.000604449080340025	0.0159217606855634	N/A	N/A
547	LOC103161214	53.2755456434166	2.02349639786413	0.443376415985504	3.24449800503149	0.00117657841574501	0.0265709254252233	N/A	N/A
548	LOC103161223	62.6647063102053	7.27030164237224	1.17395480119178	5.69471595913596	1.23577477192934e-08	1.25497202782032e-06	N/A	N/A
549	LOC103161241	17.6566799640575	-3.87084623320314	0.914375129270879	-3.59358388837866	0.000326160573395682	0.00955810304649741	N/A	N/A
550	LOC103161263	19.1385140785162	-4.77040558869962	0.72425351510511	-5.77897518021854	7.51570115987889e-09	8.03682295553407e-07	N/A	N/A
551	LOC103161281	13.5369064943006	-2.44662094959148	0.57515569605117	-3.23679042327471	0.0012088215288252	0.0270344061301115	N/A	N/A
552	LOC103161308	3.34107552281333	-5.44402890964333	1.51656304932772	-3.20399894424182	0.00135532973674566	0.0292183034168653	N/A	N/A
553	LOC103161381	38.8735661172689	6.74007422675208	1.19324082952328	5.15831471211893	2.49182530656856e-07	1.82061100566346e-05	N/A	N/A
554	LOC103161412	23.1648133835751	-1.95259271378254	0.422708057889815	-3.23540133085864	0.00121471860710193	0.0270448607678041	N/A	N/A
555	LOC103161430	5.65132437232766	-6.03809540685069	1.59578255964942	-3.41721550543047	0.000632651780471335	0.0164764972568881	N/A	N/A
556	LOC103161536	126.881765036068	-4.0445120926699	0.751577555582716	-4.6030506981631	4.16346825970276e-06	0.000226355292893671	N/A	N/A
557	LOC103161582	66.7583211250408	-2.21267810909351	0.49424277882703	-3.29335233229984	0.000990003297633353	0.0232686801264713	N/A	N/A
558	LOC103161593	153.373538817088	-2.86640626591383	0.392028712589578	-5.81958334154255	5.8994502706547e-09	6.43637996758523e-07	N/A	N/A
559	LOC103161605	98.937888370052	-2.8860137552461	0.264728079595035	-8.69213140534602	3.55702322954991e-18	1.22202668271367e-15	N/A	N/A
560	LOC103161613	27.5408450840886	7.07459018479817	1.32887242140906	4.88355961003071	1.04187632884072e-06	6.50890598298398e-05	N/A	N/A
561	LOC103161626	310.576548118859	-1.50735676412795	0.309053277751041	-2.98458010256027	0.00283967839276172	0.0529610209857407	N/A	N/A
562	LOC103161640	599.373308516801	3.13993530206223	0.229963498907688	11.1103406126495	1.11732503728898e-28	1.0023026320614e-25	N/A	N/A
563	LOC103161647	536.927736399075	2.46199594153061	0.382637354754975	4.90551541161325	9.31823232828699e-07	5.94709475908498e-05	N/A	N/A
564	LOC103161659	558.876899139832	-1.48603249286986	0.304091489220884	-2.96315426142754	0.00304503924146828	0.0560641375507278	N/A	N/A
565	LOC103161680	21.6790442692991	4.08938314245527	0.937119815039952	3.73956519272268	0.000184338836976304	0.00589409742704233	N/A	N/A
566	LOC103161692	23.7421657401842	-3.26065689855587	0.634132618663885	-4.21945555091045	2.44892997323924e-05	0.00106872627778092	N/A	N/A
567	LOC103161701	50.1145682940303	8.27209589947468	1.17156631801591	6.56141550038067	5.32993758854906e-11	7.6841519859198e-09	N/A	N/A
568	LOC103161707	20.9194112923138	-2.97110125528377	0.633425727133258	-3.76703795307106	0.000165195895092885	0.00536703846693121	N/A	N/A
569	LOC103161781	28.7012711906866	3.61941360714264	0.795284193014271	3.81555566308989	0.000135876820704288	0.00454244932486985	N/A	N/A
570	LOC103161828	10.6953795748357	-3.48032023126626	0.990352411053703	-2.92356306525728	0.00346050117742692	0.0620163290920228	N/A	N/A
571	LOC103161840	13.5794020692532	-3.82065862490747	1.04111709097391	-3.10790798867734	0.00188416718897071	0.0380771559453192	N/A	N/A
572	LOC103161874	35.2019463467601	-4.27816383207537	0.67136314285275	-5.50104868083925	3.77538943138539e-08	3.42478725553819e-06	N/A	N/A
573	LOC103161878	93.2712416765112	-2.16361470041862	0.428298214698255	-3.6858715388521	0.000227921303531019	0.00706381053381069	N/A	N/A
574	LOC103161930	609.629509648576	2.51884920215582	0.263851570491897	7.32944927266999	2.31100432485118e-13	4.55070571138683e-11	N/A	N/A
575	LOC103161939	97.8394920191281	4.93974381216601	0.468535830529185	9.2944467161164	1.47973791350993e-20	6.63703558040133e-18	N/A	N/A
576	LOC103161946	5.7402017980759	-6.09970285711703	1.78292747566029	-3.09308170505003	0.00198089589267884	0.0395860470038183	N/A	N/A
577	LOC103161953	19.5831535020402	-2.05982167989543	0.493684917535489	-2.98745034897335	0.00281314985464121	0.0526349139083332	N/A	N/A
578	LOC103162024	127.384574523933	1.73742467184732	0.413067969421545	2.79000614049077	0.00527070419181902	0.0870205118459117	N/A	N/A
579	LOC103162068	59.2339331173085	-2.12598230504145	0.372440311060427	-4.13762892618321	3.50913278708652e-05	0.00141423902877087	N/A	N/A
580	LOC103162127	173.015433033125	1.7040695597307	0.393785347697941	2.84192153301746	0.0044842526903476	0.0770031244228945	N/A	N/A
581	LOC103162133	12.8903761259784	2.82625176841215	0.819342153311749	2.73547413450143	0.00622904815420202	0.0993814252088398	N/A	N/A
582	LOC103162175	818.757479283214	2.64368004594685	0.494739929435498	4.16121162400355	3.16563561793915e-05	0.00130730225889676	N/A	N/A
583	LOC103162177	11.9628183066205	3.70488365464237	0.919338917576333	3.39365721854385	0.000689659585865096	0.017536902886557	N/A	N/A
584	LOC103162208	126.785999253085	-1.97256175765119	0.399270793222525	-3.47533373460824	0.000510218165170422	0.013685203842204	N/A	N/A
585	LOC103162211	28.2075433316855	-1.9204878185403	0.403657801736262	-3.30855817000098	0.000937777013618815	0.0223008622075155	N/A	N/A
586	LOC103162226	12.3136274877354	2.8263912645052	0.814182926413177	2.75297932573763	0.00590556254949737	0.0950719027783989	N/A	N/A
587	LOC103162246	98.0852471055522	-1.99662016311544	0.50122001854056	-2.81644309918968	0.0048558643699179	0.0819306603772876	N/A	N/A
588	LOC103162264	75.3020386891186	3.20952993533064	0.388768730317782	6.75097359930193	1.46856322870658e-11	2.28008562056972e-09	N/A	N/A
589	LOC103162266	236.586684199618	-2.75359820121612	0.673082740357419	-3.22194519405352	0.00127323487378491	0.0279447709443018	N/A	N/A
590	LOC103162282	78.7250843413035	2.35509792902785	0.535564352927998	3.30517783461341	0.000949161545664844	0.0225383992321327	N/A	N/A
591	LOC103162292	11.4259200637705	-3.89217065738836	0.995453359563448	-3.32231352166772	0.000892743217348511	0.0215794782262587	N/A	N/A
592	LOC103162297	15.0314146889789	-2.59053201903381	0.714754152536119	-2.80595714092239	0.00501673645521425	0.0838563597746837	N/A	N/A
593	LOC103162310	156.029859573342	-1.42410524701597	0.292494671637414	-2.86891635186791	0.00411880710352776	0.0718987873520679	N/A	N/A
594	LOC103162358	41.2249126415395	-2.83277060177445	0.535405556133446	-4.19832793160826	2.68893053774232e-05	0.00115473833491822	N/A	N/A
595	LOC103162374	41.0074526788139	-4.07722029512837	0.990008452107433	-3.52750300966951	0.000419498992197764	0.0116988777668693	N/A	N/A
596	LOC103162479	13.9510153333007	-3.46958962965746	0.845916615911561	-3.41006084367762	0.000649483884078132	0.0167527416552869	N/A	N/A
597	LOC103162533	13.4622700158495	-3.35447901044372	0.940228293512169	-2.94557877999735	0.0032235104786901	0.0586809737310136	N/A	N/A
598	LOC103162548	32.0997357096866	-3.29523531956334	0.586205521696468	-4.62341741681092	3.77469060030023e-06	0.00020873263398304	N/A	N/A
599	LOC103162571	6.15767551025291	-4.28415411305645	1.21471590768673	-3.04531420797801	0.00232437338672877	0.0448086559093367	N/A	N/A
600	LOC103162583	4.9579061675427	4.64533921221312	1.38488845283104	2.9319160710681	0.0033687777431454	0.0608452508037682	N/A	N/A
601	LOC103162603	13.6109355486019	6.00931091592608	1.12307827716296	4.82989345044365	1.36606130285923e-06	8.29240295386014e-05	N/A	N/A
602	LOC103162619	1760.50586347726	2.73870116860975	0.17673954742451	12.1859464917353	3.69340259220003e-34	6.62637462847266e-31	N/A	N/A
603	LOC103162655	49.8019917872366	1.61424152874939	0.358256721944551	2.87302083947371	0.00406567296750484	0.0712021924146428	N/A	N/A
604	LOC103162656	8.62161562187723	5.12762892494711	1.25650868779594	3.61530840840768	0.000299990270525274	0.00887169028969157	N/A	N/A
605	LOC103162669	16.1660741266193	-3.63400039700767	0.600056463218798	-5.08125165410433	3.74955986971326e-07	2.63235405288087e-05	N/A	N/A
606	LOC103162672	35.468211952562	-2.22765568928234	0.44902071006795	-3.65839069719656	0.00025380394023156	0.00770333124608834	N/A	N/A
607	LOC103162695	209.149251676884	-1.59969537127554	0.232783114442512	-4.3591343512374	1.3057793295687e-05	0.00062379937380313	N/A	N/A
608	LOC103162771	78.789793044773	-1.96251887434148	0.500094665060284	-2.75459122015282	0.00587655059070974	0.0946992638604692	N/A	N/A
609	LOC103162812	33.0427049706072	-3.55054642599425	0.692786925144084	-4.2806580459877	1.86341496730195e-05	0.000849959363757755	N/A	N/A
610	LOC103162817	168.383195050843	-1.50399910107987	0.264435397241015	-3.47546739183737	0.000509963986377557	0.013685203842204	N/A	N/A
611	LOC103162823	51.3622756046432	-2.58166167717066	0.355478713493301	-5.61693035520432	1.94379724173088e-08	1.88374301448466e-06	N/A	N/A
612	LOC103162840	88.2942658571242	-6.21145777391242	0.493085924091273	-11.4107805522142	3.69399481923385e-30	3.9764622897446e-27	N/A	N/A
613	LOC103162843	27.1638497705173	3.55608072362629	0.670659299902411	4.43014541561932	9.41695670880301e-06	0.000470760371445951	N/A	N/A
614	LOC103162844	31.0990576537211	-2.73256374663019	0.715704738503728	-3.00068049067115	0.00269377055327255	0.0507541576705856	N/A	N/A
615	LOC103162848	100.128209557024	-2.31581139055438	0.435232109583722	-3.97684098144481	6.98368319897808e-05	0.00257455553913012	N/A	N/A
616	LOC103162888	23.0737046307739	4.77715439692951	1.09454697884178	3.83007031881299	0.00012810664541857	0.00432748536312479	N/A	N/A
617	LOC103162897	42.557586888296	-2.28426396643224	0.453067227546458	-3.75066074611816	0.000176369194770173	0.00566169659632998	N/A	N/A
618	LOC103162901	41.2103839692701	1.95731495291461	0.446619714316468	3.07275386240792	0.0021209334730617	0.0419176411132525	N/A	N/A
619	LOC103162909	21.43906909861	-2.67047394579066	0.716125475229713	-2.91221513157387	0.00358875374723539	0.063963756784284	N/A	N/A
620	LOC103162929	154.768750673004	-1.49919103963436	0.259930688134629	-3.51720124112348	0.000436122996659588	0.0120377402172006	N/A	N/A
621	LOC103162960	622.980311204006	1.44961044368661	0.212730451107888	4.06452361879749	4.8130665123239e-05	0.00186818713880995	N/A	N/A
622	LOC103162962	327.99380571941	-2.19629826114561	0.377447457915835	-4.26903328299473	1.96321976057282e-05	0.00088795824857057	N/A	N/A
623	LOC103162963	17026.7687976593	1.10754547194323	0.118685571996694	4.40308760728412	1.06721044756112e-05	0.000523776507500592	N/A	N/A
624	LOC103162967	116.253688939532	-2.72692106415124	0.49435662183939	-4.33282061735177	1.47211052633644e-05	0.000695034171601007	N/A	N/A
625	LOC103162968	29.0091876205974	3.46496600718617	0.660023839380073	4.36348406622715	1.28007268157811e-05	0.00061333334093299	N/A	N/A
626	LOC103162975	2617.62755951838	1.42846744506137	0.173425872701192	4.86377800037688	1.15166079379343e-06	7.12485319439945e-05	N/A	N/A
627	LOC103162978	294.709446838077	-3.32753639930017	0.388823227455635	-7.05352382501878	1.7444262315049e-12	3.02873659786125e-10	N/A	N/A
628	LOC103162979	392.141907885916	-1.3743741274357	0.254801104204193	-3.09814837412135	0.00194733906051611	0.0389636726272041	N/A	N/A
629	LOC103162980	54.8479981454492	-3.53247414669035	0.680824544676644	-4.32932635730562	1.4956614727199e-05	0.000704094629737849	N/A	N/A
630	LOC103162981	876.548699896101	-1.03037124870891	0.143208779786802	-3.11020559389474	0.0018695716470017	0.0378568775303451	N/A	N/A
631	LOC103162983	540.344421638301	1.36346734133452	0.276733410578661	2.8131942543023	0.00490520088083569	0.0826767000238558	N/A	N/A
632	LOC103163027	111.506965445518	1.78692369803148	0.289832939861125	4.14708279150827	3.36738321215361e-05	0.00137653510700365	N/A	N/A
633	LOC103163095	20.3731004198048	-3.99436469067548	0.673833880183229	-5.05970728130684	4.19900589581311e-07	2.90992910728302e-05	N/A	N/A
634	LOC103163196	6.80083117069133	-5.17245078512028	1.51366606286453	-3.03071357477458	0.00243976569723802	0.0465110941125174	N/A	N/A
635	LOC103163200	391.069125490666	-1.77130446001814	0.271668524805864	-4.36687304922333	1.26037933764435e-05	0.000607502840744577	N/A	N/A
636	LOC103163202	2.85571282838363	-5.93216519522458	1.65286939305081	-3.2351029772738	0.00121598866151147	0.0270448607678041	N/A	N/A
637	LOC103163206	290.382124374143	-2.71374089690339	0.406077907869047	-5.24229059234794	1.58595336378752e-07	1.2194470935751e-05	N/A	N/A
638	LOC103163215	223.823169361846	1.79651717157915	0.347105919030836	3.49044658829445	0.000482213992349165	0.0130205841713411	N/A	N/A
639	LOC103163222	116.112130984562	1.64708446922411	0.358537816099443	2.96237083177961	0.00305279867364333	0.0561429842634611	N/A	N/A
640	LOC103163325	19.7809385588701	-6.87033506166688	1.17792867800651	-5.3359534225645	9.50437995497773e-08	7.82996036392987e-06	N/A	N/A
641	LOC103163334	35.2569577303028	-4.17452995026218	1.007517539363	-3.56278407997792	0.000366942481731234	0.010524014658107	N/A	N/A
642	LOC103163349	516.427110902628	-1.68518308053398	0.393008794176669	-2.79948081598969	0.00511848578932779	0.0852043196291503	N/A	N/A
643	LOC103163357	51.5238267901973	-2.12269646508998	0.41737452184645	-3.68430242834647	0.000229329825746162	0.00709384807724767	N/A	N/A
644	LOC103163383	68.8286970256368	-2.0205274775301	0.461597609073526	-3.1099922282749	0.00187092266484272	0.0378568775303451	N/A	N/A
645	LOC103163431	15.1977629423211	-3.35101971050146	0.824425759411141	-3.35513195482393	0.000793271355128819	0.0195556527805573	N/A	N/A
646	LOC103163474	17.9857934496148	-4.9359708879129	0.950134810286504	-4.57935899209896	4.66403093354183e-06	0.000248130114372413	N/A	N/A
647	LOC103163538	189.063478902034	3.00772736626326	0.438872068955909	5.52043530887245	3.3816087398215e-08	3.08490600688688e-06	N/A	N/A
648	LOC103163587	205.138980292172	-2.3250432066129	0.410070167591331	-4.2433730698154	2.20184935649521e-05	0.000984854890840116	N/A	N/A
649	LOC103163591	27.2148609292086	-2.32610145059255	0.563043503996618	-3.092370194332	0.00198565053945965	0.0396320139192274	N/A	N/A
650	LOC103163594	29.2859504448884	2.61927974009769	0.734652509623775	2.76908771524966	0.00562134990486918	0.0913158319053547	N/A	N/A
651	LOC103163598	113.366432474474	-1.93470894204795	0.426135091775211	-3.16741443588689	0.0015380096231638	0.0320542766737277	N/A	N/A
652	LOC103163618	18.4303779155241	2.32201209853209	0.616331389617825	2.81836951203807	0.00482682258943705	0.0816112087451727	N/A	N/A
653	LOC103163665	82.1372689142672	-2.37441450591835	0.486604901048865	-3.6774228975912	0.000235602257668746	0.00721872799730028	N/A	N/A
654	LOC103163667	110.987637442754	-1.95274457725836	0.325780705651081	-4.19847478015512	2.68718773665706e-05	0.00115473833491822	N/A	N/A
655	LOC103163695	292.979392907445	1.98610536774932	0.216465770312814	6.47281491666501	9.61937560296545e-11	1.29436714884236e-08	N/A	N/A
656	LOC103163696	1033.1336824236	2.20374232541012	0.247672982080191	6.53595644988372	6.32043065213355e-11	8.8744342382609e-09	N/A	N/A
657	LOC103163710	12.0471259381422	-3.27213950858291	0.794999595199621	-3.3800985863232	0.000724598337523422	0.0182244382492067	N/A	N/A
658	LOC103163731	43.986394416666	-4.25038771413003	0.554211861134172	-6.61376175873921	3.74674567469958e-11	5.55033967058478e-09	N/A	N/A
659	LOC103163756	20.6825595090906	5.11125474004499	0.779245723309543	5.80855576608129	6.30140412808103e-09	6.82877667490768e-07	N/A	N/A
660	LOC103163782	163.43500393348	-1.9251660791809	0.420113465772949	-3.19009907476772	0.00142224027131319	0.0303768699218176	N/A	N/A
661	LOC103163790	8.26113569135239	-4.9732479680503	1.38548726185612	-3.16732285322509	0.00153849411173215	0.0320542766737277	N/A	N/A
662	LOC103163794	75.2246690487391	2.96340728166961	0.5329039610311	4.46317714799206	8.07532361788114e-06	0.0004100385234526	N/A	N/A
663	Lonrf3	126.632477098438	-1.97076607878851	0.40102921373153	-3.45561752265529	0.00054903378780475	0.014629123055583	ENSCGRG00000011202	N/A
664	Lpar1	414.08068232321	1.32911327709669	0.179771935870601	4.1394157145372	3.4819149494918e-05	0.00140908472905875	ENSCGRG00000013742	lysophosphatidic acid receptor 1 [Source:MGI Symbol;Acc:MGI:108429]
665	Lpin3	637.296481851263	-1.84448005087353	0.198063968671785	-6.35914527310894	2.02879466521996e-10	2.641850601557e-08	ENSCGRG00000010131	lipin 3 [Source:MGI Symbol;Acc:MGI:1891342]
666	Lpo	76.953584689553	-4.71868228233616	0.502475904026656	-8.22670251148145	1.92437604002629e-16	5.17881665305076e-14	ENSCGRG00000016547	lactoperoxidase [Source:MGI Symbol;Acc:MGI:1923363]
667	Lrrc14b	12.5628867115678	-3.60094012657045	1.08550114961907	-2.77841955939676	0.00546240363069155	0.089453784406467	ENSCGRG00000004610	leucine rich repeat containing 14B [Source:MGI Symbol;Acc:MGI:2145269]
668	Lrrc15	108.422391284962	4.27318203426195	0.663687679207258	5.557161371364	2.74197241544822e-08	2.57410631350247e-06	ENSCGRG00000005841	leucine rich repeat containing 15 [Source:MGI Symbol;Acc:MGI:1921738]
669	Lrrc19	36.6704600518319	-2.35377904329743	0.548394403919634	-3.22544601099813	0.00125776555842469	0.027774623168966	ENSCGRG00000009415	leucine rich repeat containing 19 [Source:MGI Symbol;Acc:MGI:2140219]
670	Ltbp3	386.298617807364	1.33065916815972	0.240059713016471	3.10629658791352	0.00189446597871777	0.038189690584714	ENSCGRG00000014493	latent transforming growth factor beta binding protein 3 [Source:MGI Symbol;Acc:MGI:1101355]
671	Ltbr	1136.45435630462	1.31361691630182	0.203099435887134	3.58767326161157	0.000333642021227454	0.00974198502126528	ENSCGRG00000016124	lymphotoxin B receptor [Source:MGI Symbol;Acc:MGI:104875]
672	Luzp1	1039.63789067957	-1.94305743813802	0.362079934426448	-3.75081524351288	0.000176260545670515	0.00566169659632998	ENSCGRG00000005366	leucine zipper protein 1 [Source:MGI Symbol;Acc:MGI:107629]
673	Lyrm5	253.566408850108	1.5892279425117	0.295377784490332	3.39993558934493	0.000674017284823876	0.0172205017374227	N/A	N/A
674	M6pr	1250.97200815222	1.13569812551635	0.187679634844669	2.93444531289188	0.00334144429796508	0.0604868846179845	ENSCGRG00000015493	mannose-6-phosphate receptor, cation dependent [Source:MGI Symbol;Acc:MGI:96904]
675	Macrod1	314.116595264469	1.36598977203621	0.23746073583666	3.28907963905365	0.00100515578101754	0.0235562415037593	ENSCGRG00000011068	MACRO domain containing 1 [Source:MGI Symbol;Acc:MGI:2147583]
676	Man1a1	1081.8135331273	0.940650472286654	0.108210105545404	3.28701251858825	0.0010125633234164	0.0236171303426709	ENSCGRG00000013293	mannosidase 1, alpha [Source:MGI Symbol;Acc:MGI:104677]
677	Maoa	380.826836752992	2.74011785082006	0.25281219881773	8.52472847503971	1.53168691683857e-17	4.75618243196008e-15	ENSCGRG00000004415	monoamine oxidase A [Source:MGI Symbol;Acc:MGI:96915]
678	Maob	38.6444316085193	2.89625224891414	0.547358707368995	4.22262351375156	2.41474991018785e-05	0.001059537141299	ENSCGRG00000002629	monoamine oxidase B [Source:MGI Symbol;Acc:MGI:96916]
679	Map1s	1981.06286625907	-1.35159426611745	0.194098212379296	-3.94971059237878	7.82457425242892e-05	0.00283281166937152	ENSCGRG00000012862	microtubule-associated protein 1S [Source:MGI Symbol;Acc:MGI:2443304]
680	March1	34.9945882283776	-2.32935852485701	0.547465672643759	-3.18631123612191	0.00144099486889698	0.0305752222708009	ENSCGRG00000003904	N/A
681	Mbp	13.2975427526753	-5.96926863970377	1.25286251939316	-4.29760333287851	1.7265477910672e-05	0.00079426117328667	ENSCGRG00000009417	myelin basic protein [Source:MGI Symbol;Acc:MGI:96925]
682	Mdn1	1386.06647329366	-1.6447479336796	0.339888088536458	-3.11804228715935	0.00182056680094302	0.0370702296782182	ENSCGRG00000018128	midasin AAA ATPase 1 [Source:MGI Symbol;Acc:MGI:1926159]
683	Med21	622.658829684531	1.68184219608693	0.334591928372568	3.27826107671192	0.00104448743016452	0.0241970423742704	ENSCGRG00000011840	mediator complex subunit 21 [Source:MGI Symbol;Acc:MGI:1347064]
684	Med30	203.546375331387	1.65604682178076	0.363176493810618	2.94921157980598	0.00318585785537283	0.0581759221893321	ENSCGRG00000013988	N/A
685	Megf11	32.52352286616	-2.10208514662851	0.511384805981156	-2.96669480235449	0.00301019601432176	0.0556128547405645	ENSCGRG00000002983	multiple EGF-like-domains 11 [Source:MGI Symbol;Acc:MGI:1920951]
686	Meis1	14.6227624983364	6.51121286717326	1.21048159245474	4.89577900514311	9.79170575118076e-07	6.20026167703199e-05	ENSCGRG00000008633	Meis homeobox 1 [Source:MGI Symbol;Acc:MGI:104717]
687	Mettl20	36.311135410904	-8.17911695551051	1.22691905173799	-6.18961327891343	6.03119973222576e-10	7.4340291661259e-08	N/A	N/A
688	Mfn2	1428.27710334462	-1.31469335472536	0.179855266889072	-4.05732268298972	4.96384776875503e-05	0.00191749401727482	ENSCGRG00000017227	mitofusin 2 [Source:MGI Symbol;Acc:MGI:2442230]
689	Mgst1	6987.13300202388	1.72087395809071	0.21254565124363	5.34431756530043	9.07583317618094e-08	7.59313359045563e-06	ENSCGRG00000001146	microsomal glutathione S-transferase 1 [Source:MGI Symbol;Acc:MGI:1913850]
690	Mir1973	558.078396010584	-3.12837493334309	0.722719119489288	-3.5192267148256	0.000432806680176228	0.0119666600424753	N/A	N/A
691	Mlf2	4799.64216285884	1.34344636612556	0.175894598728583	4.31214983795378	1.61674804286355e-05	0.000752323649801665	ENSCGRG00000018181	myeloid leukemia factor 2 [Source:MGI Symbol;Acc:MGI:1353554]
692	Mllt4	25.2420797855381	3.85189603963766	0.641915043164372	5.08935500687427	3.59283446930325e-07	2.53334053169605e-05	N/A	N/A
693	Mmgt1	112.709886825146	-1.8625411032706	0.454756778366743	-2.80936681612062	0.00496390528271842	0.0832317534787688	ENSCGRG00000002195	membrane magnesium transporter 1 [Source:MGI Symbol;Acc:MGI:2384305]
694	Mmp10	73.7520454607284	2.72201471607641	0.404339867960397	5.28528691997439	1.25507885728889e-07	9.93419524933513e-06	ENSCGRG00000008222	matrix metallopeptidase 10 [Source:MGI Symbol;Acc:MGI:97007]
695	Mmp12	1006.47498629405	3.81139799304032	0.342589250894189	9.41779546176034	4.6065798673369e-21	2.18771897405556e-18	ENSCGRG00000006553	matrix metallopeptidase 12 [Source:MGI Symbol;Acc:MGI:97005]
696	Mmp19	3886.82625578076	1.64186454029304	0.130744461943492	8.0837231945524	6.28188267981026e-16	1.61005650207772e-13	ENSCGRG00000012533	matrix metallopeptidase 19 [Source:MGI Symbol;Acc:MGI:1927899]
697	Mmp2	372.997831710324	-2.09125521465149	0.341295190489767	-4.41346012455895	1.01731462699465e-05	0.000500810343965932	ENSCGRG00000010994	matrix metallopeptidase 2 [Source:MGI Symbol;Acc:MGI:97009]
698	Mmp25	27.3973946269717	-2.02377143813806	0.495470281838668	-2.9039258057568	0.00368515478734937	0.0653174471474537	ENSCGRG00000005820	matrix metallopeptidase 25 [Source:MGI Symbol;Acc:MGI:2443938]
699	Mpc1	212.283716048912	1.81242133378953	0.260000098043911	4.72099373155263	2.34695172711326e-06	0.000135343676920349	ENSCGRG00000015925	N/A
700	Mrpl18	575.483518481735	1.21943896634253	0.193042262942846	3.28672310378596	0.00101360446692704	0.0236171303426709	ENSCGRG00000008991	mitochondrial ribosomal protein L18 [Source:MGI Symbol;Acc:MGI:1914931]
701	Mrpl42	739.62492660915	1.3599064918753	0.279384330412936	2.7737561015278	0.00554132052968525	0.0903374208819247	ENSCGRG00000003801	mitochondrial ribosomal protein L42 [Source:MGI Symbol;Acc:MGI:1333774]
702	Mrpl51	1375.22492702614	1.78267801889468	0.19262285173278	6.21793056950003	5.03754356293014e-10	6.30552061322736e-08	ENSCGRG00000016012	mitochondrial ribosomal protein L51 [Source:MGI Symbol;Acc:MGI:1913743]
703	Msln	7.42264916890847	-2.97198636382247	0.841384134695624	-2.83702029152812	0.00455367178736436	0.0778727605849486	ENSCGRG00000010022	mesothelin [Source:MGI Symbol;Acc:MGI:1888992]
704	Mterfd1	878.669235692479	1.38057785222131	0.244439664369182	3.25485372250604	0.00113450783021438	0.0258376557608908	N/A	N/A
705	Mtmr14	387.895048500388	1.46894616471169	0.24824800627926	3.56088927858746	0.000369600921600875	0.0105669351881324	ENSCGRG00000015036	myotubularin related protein 14 [Source:MGI Symbol;Acc:MGI:1916075]
706	Mtor	1450.77403121576	-1.50950839435256	0.18956049418649	-4.8773131637958	1.07540628787645e-06	6.67868666551577e-05	ENSCGRG00000001524	mechanistic target of rapamycin (serine/threonine kinase) [Source:MGI Symbol;Acc:MGI:1928394]
707	Murc	238.784747094103	2.54126329979983	0.319869063079447	6.11594250548944	9.59879307506469e-10	1.16183303256396e-07	N/A	N/A
708	Mvp	1053.94203494698	1.44723186536257	0.225601372765874	3.8220927207578	0.000132323913589194	0.00445132131817648	ENSCGRG00000006655	major vault protein [Source:MGI Symbol;Acc:MGI:1925638]
709	Mxra8	13.5141067675726	-3.60109166550554	0.926784220822196	-3.25440280166685	0.00113631037235281	0.0258422585667335	ENSCGRG00000014161	matrix-remodelling associated 8 [Source:MGI Symbol;Acc:MGI:1922011]
710	Myo1g	159.81671515066	-4.58050404041039	0.254584818337249	-15.6943433068202	1.65344835149193e-55	5.33964610630804e-52	ENSCGRG00000016686	myosin IG [Source:MGI Symbol;Acc:MGI:1927091]
711	Myom3	146.205276241276	-2.23364813485091	0.328130549472831	-5.02448076467888	5.04796388908295e-07	3.42973430041297e-05	ENSCGRG00000011942	myomesin family, member 3 [Source:MGI Symbol;Acc:MGI:2685280]
712	Nanos3	6.53939490168039	-5.10381655587844	1.42845660081963	-3.1634521150761	0.00155909997829199	0.032441736275104	ENSCGRG00000017734	nanos homolog 3 (Drosophila) [Source:MGI Symbol;Acc:MGI:2675387]
713	Ncapg	611.707644150748	-1.4478917539637	0.253619732035266	-3.40245313847487	0.000667838071141789	0.0170896693101846	ENSCGRG00000000656	non-SMC condensin I complex, subunit G [Source:MGI Symbol;Acc:MGI:1930197]
714	Nckap1l	14.4397451787334	-8.89372851075806	1.58776562210649	-5.23299276313444	1.66787271913353e-07	1.27635738368953e-05	ENSCGRG00000007783	NCK associated protein 1 like [Source:MGI Symbol;Acc:MGI:1926063]
715	Ndufa9	872.453054504087	1.55427440859514	0.229723581085163	4.21947064944386	2.44876598457593e-05	0.00106872627778092	ENSCGRG00000018331	NADH dehydrogenase (ubiquinone) 1 alpha subcomplex, 9 [Source:MGI Symbol;Acc:MGI:1913358]
716	Ndufv2	3891.40031548537	1.25371978295173	0.188336346129263	3.5508668187264	0.000383964660141088	0.0108579288394013	ENSCGRG00000015602	NADH dehydrogenase (ubiquinone) flavoprotein 2 [Source:MGI Symbol;Acc:MGI:1920150]
717	Neb	212.284444227159	-3.47821826709144	0.39368476413239	-7.34916875116187	1.99443262442435e-13	3.97581525760247e-11	ENSCGRG00000000284	N/A
718	Nedd9	9.66548232473309	-5.39638981129867	1.05731518934854	-4.5506083323574	5.34910377501862e-06	0.000281341950017022	ENSCGRG00000010789	neural precursor cell expressed, developmentally down-regulated gene 9 [Source:MGI Symbol;Acc:MGI:97302]
719	Neurl2	195.918327614375	-1.70250894486576	0.240581387536782	-4.64519078382047	3.39762320987298e-06	0.000189831909930169	ENSCGRG00000014807	neuralized E3 ubiquitin protein ligase 2 [Source:MGI Symbol;Acc:MGI:3043305]
720	Nfe2	52.4534937320876	-2.54747760318828	0.610729724149788	-3.21339378920715	0.00131176303852672	0.0285074532746851	ENSCGRG00000006697	nuclear factor, erythroid derived 2 [Source:MGI Symbol;Acc:MGI:97308]
721	Nkain3	14.2472232797816	6.48453718856537	1.32037890741561	4.46809219286267	7.89202939270729e-06	0.00040199557919257	ENSCGRG00000016102	Na+/K+ transporting ATPase interacting 3 [Source:MGI Symbol;Acc:MGI:2444830]
722	Nlrc4	14.8316920906142	-3.09898968442047	0.880663124828188	-2.8546979120873	0.00430777821563511	0.0743137765468591	ENSCGRG00000002924	NLR family, CARD domain containing 4 [Source:MGI Symbol;Acc:MGI:3036243]
723	Noc2l	1136.0143834372	-1.32262482440248	0.210341130357804	-3.50698088589003	0.000453221702551736	0.0123751886301333	ENSCGRG00000002320	NOC2 like nucleolar associated transcriptional repressor [Source:MGI Symbol;Acc:MGI:1931051]
724	Nop2	2785.39027394829	1.55420449144217	0.172716128907354	5.61176305219835	2.00275550446316e-08	1.92491030539087e-06	ENSCGRG00000015782	NOP2 nucleolar protein [Source:MGI Symbol;Acc:MGI:107891]
725	Npas2	387.769382686921	-1.09199830969922	0.185042406757955	-2.74010599981707	0.00614193724111298	0.0984844693468234	ENSCGRG00000005795	neuronal PAS domain protein 2 [Source:MGI Symbol;Acc:MGI:109232]
726	Npl	6.25108694729573	4.45600109580558	1.30180219838483	2.97359967580889	0.00294328794257692	0.0546896092160984	ENSCGRG00000011392	N-acetylneuraminate pyruvate lyase [Source:MGI Symbol;Acc:MGI:1921341]
727	Nppb	68.3569742178368	-2.89364388972014	0.45826500337496	-5.03787409467527	4.70730908289546e-07	3.23442211751119e-05	ENSCGRG00000000797	natriuretic peptide type B [Source:MGI Symbol;Acc:MGI:97368]
728	Nqo1	526.339243118306	1.31241190847036	0.241244590554924	3.01540194570117	0.00256638904679339	0.0485626094131858	ENSCGRG00000009975	NAD(P)H dehydrogenase, quinone 1 [Source:MGI Symbol;Acc:MGI:103187]
729	Nr1d1	354.679493330228	-1.53323341578186	0.256184562829026	-3.70151466032545	0.000214316270830524	0.00670652097887689	ENSCGRG00000002561	nuclear receptor subfamily 1, group D, member 1 [Source:MGI Symbol;Acc:MGI:2444210]
730	Nr4a1	423.006026438241	1.2577239926334	0.204109082674624	3.29608796970937	0.000980413104498429	0.0231105553260381	ENSCGRG00000016594	nuclear receptor subfamily 4, group A, member 1 [Source:MGI Symbol;Acc:MGI:1352454]
731	Nrg4	265.553530587168	1.91992899662895	0.257543368500296	5.18346290056486	2.17803568792668e-07	1.61324505747486e-05	ENSCGRG00000017051	neuregulin 4 [Source:MGI Symbol;Acc:MGI:1933833]
732	Nrm	92.2209628514035	-1.72263726002204	0.316452972664987	-3.59508318003788	0.000324287948686543	0.00952050455898476	ENSCGRG00000013957	nurim (nuclear envelope membrane protein) [Source:MGI Symbol;Acc:MGI:2146855]
733	Nrxn1	27.2901108376493	5.16799115509494	0.770606048188614	5.94730428751065	2.72594389761826e-09	3.09970536020015e-07	N/A	N/A
734	Ntn4	331.915148295648	1.48374635910489	0.216637723168182	4.14878740987313	3.34241022998254e-05	0.00136979436506416	ENSCGRG00000000474	netrin 4 [Source:MGI Symbol;Acc:MGI:1888978]
735	Ntrk3	8.48064474762137	-8.51031370474875	1.63713304942357	-4.84099396003157	1.29191299732656e-06	7.90171180599693e-05	N/A	N/A
736	Nudt13	242.455715576539	1.39407209653256	0.243884500559929	3.31759334420098	0.000907965711762334	0.0218819736534723	ENSCGRG00000005060	nudix (nucleoside diphosphate linked moiety X)-type motif 13 [Source:MGI Symbol;Acc:MGI:1914975]
737	Nus1	3847.72850272924	1.31545680903003	0.166224217816927	4.39463224975684	1.10960435696684e-05	0.000539662094938058	ENSCGRG00000006471	NUS1 dehydrodolichyl diphosphate synthase subunit [Source:MGI Symbol;Acc:MGI:1196365]
738	Oc90	11.8254432009417	5.94800275276335	1.25275498064044	4.2809969506571	1.86057907753793e-05	0.000849959363757755	ENSCGRG00000006050	otoconin 90 [Source:MGI Symbol;Acc:MGI:1313269]
739	Odc1	4164.72128444859	1.00819163053429	0.135117370052378	3.13230733879048	0.00173438215382561	0.0354943835713842	ENSCGRG00000006664	N/A
740	Olfml3	414.778959997854	1.30075370447414	0.24272752212626	2.94894949481935	0.00318856079380436	0.0581759221893321	ENSCGRG00000004872	olfactomedin-like 3 [Source:MGI Symbol;Acc:MGI:1914877]
741	Olr1	56.1671907526107	2.73934682689585	0.698666506140211	3.08356606083295	0.00204535694092269	0.0406228518143649	ENSCGRG00000008979	oxidized low density lipoprotein (lectin-like) receptor 1 [Source:MGI Symbol;Acc:MGI:1261434]
742	Opn3	34.8321241747003	-2.57657437482755	0.466424407502805	-4.26995637893245	1.95511201734157e-05	0.000886775105168943	ENSCGRG00000001632	opsin 3 [Source:MGI Symbol;Acc:MGI:1338022]
743	Optc	6.02529793186499	-4.75216840977857	1.52450360485485	-2.73348380140707	0.00626682058117249	0.0996949280041302	ENSCGRG00000003603	opticin [Source:MGI Symbol;Acc:MGI:2151113]
744	Osbpl2	1072.99289719728	-1.21688263752239	0.136955440304864	-4.61405647993661	3.94885040945096e-06	0.000216877848848315	ENSCGRG00000011589	oxysterol binding protein-like 2 [Source:MGI Symbol;Acc:MGI:2442832]
745	Oxr1	683.518580355951	2.34124416640418	0.253953465877709	6.9157617503388	4.65355931311935e-12	7.59000224534729e-10	ENSCGRG00000009893	oxidation resistance 1 [Source:MGI Symbol;Acc:MGI:2179326]
746	Pafah2	243.256715547706	-2.45171324986257	0.358512273314583	-5.20693679991088	1.91983443742919e-07	1.44184030982182e-05	ENSCGRG00000017260	platelet-activating factor acetylhydrolase 2 [Source:MGI Symbol;Acc:MGI:2140321]
747	Pak6	9.50660148153515	3.68842604178288	0.901279899163892	3.44339593498177	0.000574457627137839	0.0152485324510114	ENSCGRG00000006259	p21 protein (Cdc42/Rac)-activated kinase 6 [Source:MGI Symbol;Acc:MGI:2679420]
748	Pamr1	207.791815332481	1.55366011981125	0.272772604364255	3.5513009869441	0.000383331769507528	0.0108579288394013	ENSCGRG00000004840	peptidase domain containing associated with muscle regeneration 1 [Source:MGI Symbol;Acc:MGI:2445082]
749	Parp11	649.097229630664	1.15984088597423	0.142041402690617	4.04725928048754	5.18208297545215e-05	0.0019970189452178	ENSCGRG00000015516	poly (ADP-ribose) polymerase family, member 11 [Source:MGI Symbol;Acc:MGI:2141505]
750	Parvg	17.1383126759295	-4.11978210017925	1.08854418662283	-3.24729087059363	0.00116509251998787	0.0263748680360792	ENSCGRG00000002905	parvin, gamma [Source:MGI Symbol;Acc:MGI:2158329]
751	Pcdh10	2.26678097743647	-5.82064457683441	1.7994128150867	-2.9096614363397	0.003618204707973	0.064347085420871	ENSCGRG00000013042	protocadherin 10 [Source:MGI Symbol;Acc:MGI:1338042]
752	Pcdh15	29.9650510526537	3.26222528895597	0.642849477276952	4.16468066455532	3.11788652559452e-05	0.00129088496740448	ENSCGRG00000009734	protocadherin 15 [Source:MGI Symbol;Acc:MGI:1891428]
753	Pcp2	8.66691798963638	-3.9967230476406	1.13486393258054	-3.0063168358532	0.00264433310142396	0.0498808955475381	ENSCGRG00000013571	Purkinje cell protein 2 (L7) [Source:MGI Symbol;Acc:MGI:97508]
754	Pcp4l1	161.619822261801	2.25899822532956	0.28539250482954	5.86573121676153	4.47157659085306e-09	5.01406577864614e-07	ENSCGRG00000005197	Purkinje cell protein 4-like 1 [Source:MGI Symbol;Acc:MGI:1913675]
755	Pdik1l	367.861384617116	-1.62525610488697	0.294395210873506	-3.53366347597551	0.00040984254773537	0.0115090915100574	ENSCGRG00000006158	PDLIM1 interacting kinase 1 like [Source:MGI Symbol;Acc:MGI:2385213]
756	Pdpn	6694.59632207383	-1.32487261739813	0.114241003503641	-6.47674734976739	9.37209245678204e-11	1.27169056218201e-08	N/A	N/A
757	Pecam1	314.636267719419	-2.16867496977102	0.386374977110499	-4.09890019507382	4.15117979420898e-05	0.00163885330408539	ENSCGRG00000008836	platelet/endothelial cell adhesion molecule 1 [Source:MGI Symbol;Acc:MGI:97537]
758	Phb2	1381.46030508535	1.46106606613229	0.173591669672925	5.04692170460632	4.48985234038746e-07	3.09818998889899e-05	ENSCGRG00000018210	prohibitin 2 [Source:MGI Symbol;Acc:MGI:102520]
759	Phf10	608.021337132143	1.48106410329488	0.158059217387053	5.6694042738385	1.43294884851e-08	1.43713199111124e-06	ENSCGRG00000005052	PHD finger protein 10 [Source:MGI Symbol;Acc:MGI:1919307]
760	Phospho1	281.833096613369	1.11493007878734	0.185570679861001	2.85587991843943	0.00429177419082989	0.0741962289714457	ENSCGRG00000003213	phosphatase, orphan 1 [Source:MGI Symbol;Acc:MGI:2447348]
761	Phyhd1	76.5563505797513	-4.11771045850478	0.331197780690659	-10.666581009138	1.45896357652369e-26	1.12180404143467e-23	ENSCGRG00000004453	phytanoyl-CoA dioxygenase domain containing 1 [Source:MGI Symbol;Acc:MGI:3612860]
762	Pigk	1267.91841362635	1.42508688511089	0.25423504177286	3.30451844297815	0.000951397159556057	0.0225583112119701	ENSCGRG00000001615	phosphatidylinositol glycan anchor biosynthesis, class K [Source:MGI Symbol;Acc:MGI:1913863]
763	Pik3r5	257.604131518947	1.64735233784781	0.263885958943704	4.02594303000901	5.67474279697359e-05	0.00215094065593269	ENSCGRG00000012612	phosphoinositide-3-kinase regulatory subunit 5 [Source:MGI Symbol;Acc:MGI:2443588]
764	Pipox	342.867123806776	1.41000353209934	0.235302927207252	3.50629310553155	0.000454394541077184	0.0123751886301333	ENSCGRG00000016377	pipecolic acid oxidase [Source:MGI Symbol;Acc:MGI:1197006]
765	Pir	493.898317911882	1.5297079296559	0.234633920988459	4.02646567450583	5.66215006578214e-05	0.00215094065593269	ENSCGRG00000006372	pirin [Source:MGI Symbol;Acc:MGI:1916906]
766	Pirt	149.061403361028	-3.47320819559699	0.251581193700442	-11.4803720118876	1.65566603591225e-30	1.90957424870537e-27	ENSCGRG00000006331	phosphoinositide-interacting regulator of transient receptor potential channels [Source:MGI Symbol;Acc:MGI:2443635]
767	Plb1	211.884611257205	-1.36089302046483	0.238103033289613	-3.25880149036104	0.00111883924987441	0.0255168041916979	ENSCGRG00000010665	phospholipase B1 [Source:MGI Symbol;Acc:MGI:1922406]
768	Plch1	62.6397377422505	-1.97845846856098	0.461534963768664	-3.01926414514997	0.00253389501496488	0.0480784991852385	ENSCGRG00000012116	phospholipase C, eta 1 [Source:MGI Symbol;Acc:MGI:2683547]
769	Plcl2	28.1398342345573	-3.48396120521003	0.921917330986879	-3.14453216904557	0.00166352620643743	0.0343051821907346	ENSCGRG00000017193	phospholipase C-like 2 [Source:MGI Symbol;Acc:MGI:1352756]
770	Plekha5	1783.69198050637	1.4424665714173	0.159970570024867	5.36038641709439	8.30441266894028e-08	7.02048960028161e-06	ENSCGRG00000005116	pleckstrin homology domain containing, family A member 5 [Source:MGI Symbol;Acc:MGI:1923802]
771	Plekha6	101.385935673897	2.39713138323077	0.378086148236159	4.79300522106857	1.64301347125456e-06	9.61222410157512e-05	ENSCGRG00000001696	pleckstrin homology domain containing, family A member 6 [Source:MGI Symbol;Acc:MGI:2388662]
772	Plekhg5	568.012893137029	-1.22857417919885	0.190334536819992	-3.38147605385136	0.000720975165151841	0.0181899781120418	ENSCGRG00000013619	pleckstrin homology domain containing, family G (with RhoGef domain) member 5 [Source:MGI Symbol;Acc:MGI:2652860]
773	Plekhm2	2033.61139634223	-1.13061272144234	0.142828354615665	-3.82032140739469	0.000133277881996327	0.00447409139416775	ENSCGRG00000008697	pleckstrin homology domain containing, family M (with RUN domain) member 2 [Source:MGI Symbol;Acc:MGI:1916832]
774	Plet1	1997.37606010684	1.40715726237155	0.20349475865463	4.0403731628578	5.33662206559213e-05	0.00204680371717615	ENSCGRG00000001917	placenta expressed transcript 1 [Source:MGI Symbol;Acc:MGI:1923759]
775	Plin4	477.790205581039	1.76519973544428	0.283014874410395	4.17023040637675	3.04291834947185e-05	0.00126308489945815	ENSCGRG00000009474	perilipin 4 [Source:MGI Symbol;Acc:MGI:1929709]
776	Pls1	6.66067070951754	4.14952596394555	1.3002411058687	2.74146344638358	0.00611661661341739	0.0981759527404082	ENSCGRG00000017443	plastin 1 (I-isoform) [Source:MGI Symbol;Acc:MGI:104809]
777	Polq	251.859145192621	-1.39731681789148	0.25909090401327	-3.13540268912225	0.00171618354931072	0.0352112017417029	ENSCGRG00000001328	polymerase (DNA directed), theta [Source:MGI Symbol;Acc:MGI:2155399]
778	Polr2a	995.354472956454	-1.65995377100583	0.32018037500936	-3.35745521646431	0.000786634853270117	0.0194812775701727	N/A	N/A
779	Pop4	235.988016246842	1.61353981344186	0.273869898346611	3.75571510023687	0.000172847233067956	0.00557078697075505	ENSCGRG00000008155	processing of precursor 4, ribonuclease P/MRP family, (S. cerevisiae) [Source:MGI Symbol;Acc:MGI:1913411]
780	Pou2f3	16.0086116567818	-4.56023303766008	0.949287281544896	-4.18763699274413	2.81873882634852e-05	0.00119147057144109	ENSCGRG00000008137	POU domain, class 2, transcription factor 3 [Source:MGI Symbol;Acc:MGI:102565]
781	Pparg	895.755424723979	1.44628705314357	0.295659033135691	2.91323604520858	0.00357704100860453	0.0638921251835591	ENSCGRG00000012652	peroxisome proliferator-activated receptor gamma [Source:RefSeq peptide;Acc:NP_001231210]
782	Ppfia3	55.4346912234538	-2.29726449465574	0.437642211880957	-3.91256132852273	9.13223356893922e-05	0.00321259641476387	ENSCGRG00000002755	protein tyrosine phosphatase, receptor type, f polypeptide (PTPRF), interacting protein (liprin), alpha 3 [Source:MGI Symbol;Acc:MGI:1924037]
783	Ppfibp1	4083.36704770548	1.45236860451758	0.181356121076844	4.78288848838407	1.72793994884943e-06	0.000100725799112172	ENSCGRG00000011034	PTPRF interacting protein, binding protein 1 (liprin beta 1) [Source:MGI Symbol;Acc:MGI:1914783]
784	Pqlc2	196.212604573311	-1.90075356744014	0.282457372523212	-4.65837041166578	3.18722341528739e-06	0.000179944393309949	ENSCGRG00000016835	PQ loop repeat containing 2 [Source:MGI Symbol;Acc:MGI:2384837]
785	Prdm2	867.664903427265	-1.79887575019762	0.28582818604704	-4.2470033003557	2.16648769404752e-05	0.000971729910994034	ENSCGRG00000012649	PR domain containing 2, with ZNF domain [Source:MGI Symbol;Acc:MGI:107628]
786	Prkcb	11.131799987974	-3.92934145158706	0.985662032366197	-3.39302807762345	0.000691245525287878	0.0175422765162797	ENSCGRG00000000328	protein kinase C, beta [Source:MGI Symbol;Acc:MGI:97596]
787	Prkd2	156.845885688966	-1.64410021450398	0.341650867328691	-3.10005861265344	0.00193482350735962	0.0388094349979327	ENSCGRG00000003304	protein kinase D2 [Source:MGI Symbol;Acc:MGI:2141917]
788	Prkdc	1115.91765785814	-1.42991606197308	0.259210711600483	-3.25971699253787	0.00111523434160954	0.0254705642347513	ENSCGRG00000009424	protein kinase, DNA activated, catalytic polypeptide [Source:MGI Symbol;Acc:MGI:104779]
789	Prnp	1011.22708828053	1.51021030621546	0.170231367260087	5.43523688017301	5.47236832875544e-08	4.80230061980511e-06	ENSCGRG00000015179	Major prion protein [Source:UniProtKB/Swiss-Prot;Acc:Q60506]
790	Proc	8.35245641405883	4.94846654973166	1.27911535157182	3.41134522672134	0.000646431888875768	0.0167006971354833	ENSCGRG00000009760	protein C [Source:MGI Symbol;Acc:MGI:97771]
791	Prr5	39.4481777611088	-6.50779034455123	0.802321003278691	-7.38211740640765	1.55791713549465e-13	3.14446099835401e-11	ENSCGRG00000011636	proline rich 5 (renal) [Source:MGI Symbol;Acc:MGI:1924714]
792	Prrx1	670.486556626513	1.3139136297768	0.142271168619329	5.12367429135328	2.99638408532581e-07	2.15993811722125e-05	ENSCGRG00000010208	paired related homeobox 1 [Source:MGI Symbol;Acc:MGI:97712]
793	Psma8	48.6150372361322	2.10202533036545	0.458340594041719	3.30990283070194	0.00093328364289509	0.0222925014524068	ENSCGRG00000007659	proteasome (prosome, macropain) subunit, alpha type, 8 [Source:MGI Symbol;Acc:MGI:1920927]
794	Psmb8	560.309285548346	1.73556112745668	0.238915601932301	4.81592084162656	1.46522604312795e-06	8.82798690984588e-05	ENSCGRG00000017438	proteasome (prosome, macropain) subunit, beta type 8 (large multifunctional peptidase 7) [Source:MGI Symbol;Acc:MGI:1346527]
795	Psmb9	323.384733820666	1.29641397333212	0.255100771125679	2.78890365353093	0.0052886795792813	0.0872280992509246	ENSCGRG00000005837	proteasome (prosome, macropain) subunit, beta type 9 (large multifunctional peptidase 2) [Source:MGI Symbol;Acc:MGI:1346526]
796	Pstpip1	925.881439524654	1.76617517078342	0.235083591567217	5.02464958182556	5.04352573911893e-07	3.42973430041297e-05	ENSCGRG00000004304	proline-serine-threonine phosphatase-interacting protein 1 [Source:MGI Symbol;Acc:MGI:1321396]
797	Ptchd3	120.915729664723	-2.513945424452	0.338197318432421	-5.70372033897808	1.1722034094455e-08	1.2055776084278e-06	ENSCGRG00000017553	patched domain containing 3 [Source:MGI Symbol;Acc:MGI:1921925]
798	Ptdss1	1962.30409676609	1.12099061129579	0.127916487460194	4.19045364063359	2.78397293626519e-05	0.00117986380582346	ENSCGRG00000001840	phosphatidylserine synthase 1 [Source:MGI Symbol;Acc:MGI:1276575]
799	Ptgir	33.615673388067	-2.1516585875874	0.55622127189597	-2.81667776121886	0.00485231826909524	0.0819306603772876	N/A	N/A
800	Ptgis	81.3818428714843	-1.96369297042018	0.328779667975018	-4.19347850245955	2.74709121494878e-05	0.001167296890731	ENSCGRG00000011537	prostaglandin I2 (prostacyclin) synthase [Source:MGI Symbol;Acc:MGI:1097156]
801	Ptgs1	15.6395083552261	2.67929108717994	0.714518385625929	2.93110524318296	0.00337758333797066	0.0609361320203488	ENSCGRG00000017834	prostaglandin-endoperoxide synthase 1 [Source:MGI Symbol;Acc:MGI:97797]
802	Pthlh	90.138799544435	-2.84281187341363	0.469588381522204	-4.80814573259564	1.52336699774912e-06	9.04331136494668e-05	ENSCGRG00000007492	parathyroid hormone-like peptide [Source:MGI Symbol;Acc:MGI:97800]
803	Ptpn5	6.84254723282701	-4.12387498610557	1.29290543626016	-2.73717813084692	0.00619687280383703	0.0990702031322341	ENSCGRG00000013241	protein tyrosine phosphatase, non-receptor type 5 [Source:MGI Symbol;Acc:MGI:97807]
804	Ptpn6	7.19557513658116	4.22930466641504	1.30221140755817	2.79857951216042	0.00513279303877488	0.0852666761287016	ENSCGRG00000018197	protein tyrosine phosphatase, non-receptor type 6 [Source:MGI Symbol;Acc:MGI:96055]
805	Ptprf	98.3940122322717	-5.23315761627116	0.494319457426392	-9.40322102583257	5.29177710555479e-21	2.44132356923981e-18	ENSCGRG00000007871	protein tyrosine phosphatase, receptor type, F [Source:MGI Symbol;Acc:MGI:102695]
806	Ptprg	15.5091700283695	-2.64668482500069	0.567392682878938	-3.63367802668587	0.000279409500583107	0.00837036216310839	ENSCGRG00000004852	protein tyrosine phosphatase, receptor type, G [Source:MGI Symbol;Acc:MGI:97814]
807	Ptrf	2938.88098636478	1.29538827386885	0.177977533779892	3.99165983514691	6.56124430092886e-05	0.00245241693812727	N/A	N/A
808	Pusl1	171.55460925615	-1.24957080999938	0.195892938044142	-3.3927119370095	0.000692043732016485	0.0175422765162797	ENSCGRG00000006466	pseudouridylate synthase-like 1 [Source:MGI Symbol;Acc:MGI:3047787]
809	Pvrig	49.7599213655679	-4.70066899121438	0.526266755466181	-7.82057093241131	5.25842913961479e-15	1.23054862778783e-12	ENSCGRG00000007569	poliovirus receptor related immunoglobulin domain containing [Source:MGI Symbol;Acc:MGI:5596028]
810	Pyroxd1	459.149938390504	1.59475918157808	0.177600802274564	5.6857664375627	1.30227276283864e-08	1.31423739384722e-06	ENSCGRG00000003991	pyridine nucleotide-disulphide oxidoreductase domain 1 [Source:MGI Symbol;Acc:MGI:2676395]
811	Qtrtd1	504.429232172284	-1.28238311917332	0.197391456893871	-3.53318542467186	0.000410584390949533	0.0115099065289273	N/A	N/A
812	Rab12	838.461274067424	1.29732953063998	0.193090697562596	3.68928715319332	0.000224883281349446	0.00699651318680059	ENSCGRG00000016593	RAB12, member RAS oncogene family [Source:MGI Symbol;Acc:MGI:894284]
813	Rab44	465.7427679967	-1.15177618863552	0.192853222989687	-2.9390936751141	0.00329173568547568	0.0597209619251414	ENSCGRG00000015338	RAB44, member RAS oncogene family [Source:MGI Symbol;Acc:MGI:3045302]
814	Rab7a	4655.61594544127	1.08460841396907	0.154125001532016	3.24182260036588	0.00118767928077919	0.0267468024361808	ENSCGRG00000011649	RAB7, member RAS oncogene family [Source:MGI Symbol;Acc:MGI:105068]
815	Ralgapb	1095.53965386944	-1.68995736922928	0.229724206278904	-4.8100933132252	1.50859851584128e-06	9.02197786492193e-05	ENSCGRG00000012436	Ral GTPase activating protein, beta subunit (non-catalytic) [Source:MGI Symbol;Acc:MGI:2444531]
816	Ranbp2	3174.64111563643	-1.60507087569079	0.285740119768715	-3.57005651077398	0.000356904224810967	0.0102909509250405	ENSCGRG00000008995	RAN binding protein 2 [Source:MGI Symbol;Acc:MGI:894323]
817	Ranbp3l	67.2961332539002	-3.81321845735965	0.484767989642775	-6.6593835104859	2.74978548209674e-11	4.14960618499216e-09	ENSCGRG00000006643	RAN binding protein 3-like [Source:MGI Symbol;Acc:MGI:2444654]
818	Rapgef4	44.723794055253	2.14593787671576	0.40496430280217	3.85459993681754	0.00011591902612152	0.00395717656402575	ENSCGRG00000015862	Rap guanine nucleotide exchange factor (GEF) 4 [Source:MGI Symbol;Acc:MGI:1917723]
819	Rarb	7.5220259409538	-4.13843930064299	0.978751784776553	-3.630621016679	0.000282740095415375	0.00845445244568899	ENSCGRG00000007633	retinoic acid receptor, beta [Source:MGI Symbol;Acc:MGI:97857]
820	Rarg	755.617394404067	1.08027314483857	0.168351896508708	2.94211502447669	0.00325978820228452	0.0592078741308078	ENSCGRG00000004271	retinoic acid receptor, gamma [Source:MGI Symbol;Acc:MGI:97858]
821	Rarres2	1064.42661738497	5.24983880155851	0.640169838607959	7.28693546540878	3.17084694425809e-13	5.9534494894111e-11	ENSCGRG00000018398	retinoic acid receptor responder protein 2 precursor [Source:RefSeq peptide;Acc:NP_001231216]
822	Rbl1	548.931479170357	-1.23087540303658	0.212842862850421	-3.03469373445397	0.00240780056958621	0.0459559761195136	ENSCGRG00000018259	retinoblastoma-like 1 (p107) [Source:MGI Symbol;Acc:MGI:103300]
823	Rbm15	302.154551329542	-1.36155369225902	0.228595255476393	-3.3972323262766	0.000680711476703191	0.0173366691077704	ENSCGRG00000010592	RNA binding motif protein 15 [Source:MGI Symbol;Acc:MGI:2443205]
824	Rcan1	3329.45446994823	1.69638098268764	0.204999092599812	5.42157756832679	5.90753524237543e-08	5.15616062479114e-06	ENSCGRG00000012032	Calcipressin-1 [Source:UniProtKB/Swiss-Prot;Acc:O35847]
825	Rcan3	237.014910427723	-1.74093402379287	0.347985382127162	-3.32189678774867	0.000894077595427451	0.0215794782262587	ENSCGRG00000017343	regulator of calcineurin 3 [Source:MGI Symbol;Acc:MGI:1858220]
826	Rcc2	1929.7951491534	-1.35090779391061	0.134428950985317	-5.69777036550048	1.21384393355729e-08	1.2405024047563e-06	ENSCGRG00000015004	regulator of chromosome condensation 2 [Source:MGI Symbol;Acc:MGI:1919784]
827	Recql	667.024334676818	1.09138373605141	0.129148762804477	3.92122405459624	8.810029776936e-05	0.00312649562215792	ENSCGRG00000003545	RecQ protein-like [Source:MGI Symbol;Acc:MGI:103021]
828	Rere	2414.05462350345	-1.53393059470139	0.220761749508507	-4.29860741769337	1.71874597580548e-05	0.00079426117328667	ENSCGRG00000001232	arginine glutamic acid dipeptide (RE) repeats [Source:MGI Symbol;Acc:MGI:2683486]
829	Rfx3	96.6159419109722	-1.70815459623497	0.39179580196978	-2.86677930153129	0.00414672076572384	0.0720743812746424	ENSCGRG00000001003	regulatory factor X, 3 (influences HLA class II expression) [Source:MGI Symbol;Acc:MGI:106582]
830	Rhno1	650.068315529212	1.27631628694477	0.201683365180949	3.42791675259554	0.00060823194122244	0.0159693026909248	N/A	N/A
831	Rif1	1781.58108109939	-1.6658112931913	0.323166381821993	-3.34455826245412	0.000824137176901233	0.0201321376632741	ENSCGRG00000010713	replication timing regulatory factor 1 [Source:MGI Symbol;Acc:MGI:1098622]
832	Rltpr	20.797879900303	3.38686418773592	0.530820231570524	5.27843801040675	1.30289727013106e-07	1.02623815711249e-05	N/A	N/A
833	Rn45s	3876.36541466803	-6.92379750524842	1.26766679595068	-5.00039523380707	5.72129100597205e-07	3.78639914611672e-05	N/A	N/A
834	Rn5-8s	6603.18881754453	-5.46273300189692	1.16257338764456	-4.19566674501162	2.7207003900161e-05	0.00116219971422195	N/A	N/A
835	Rnaset2	1149.39059144614	1.95141608375719	0.224897126337214	6.07590503840922	1.23290358034242e-09	1.42197815084207e-07	ENSCGRG00000011844	N/A
836	Rnf114	426.408970773035	-1.0840414744636	0.156490876771898	-3.18918894211259	0.00142672592788426	0.0303922738226216	ENSCGRG00000008932	ring finger protein 114 [Source:MGI Symbol;Acc:MGI:1933159]
837	Rnf182	16.1171723382743	-5.59323804655566	1.16600181147101	-4.29525537315945	1.74492354870908e-05	0.000800434106278566	ENSCGRG00000010534	ring finger protein 182 [Source:MGI Symbol;Acc:MGI:3045355]
838	Rnf223	515.42770864147	-1.16166873580148	0.183463822688765	-3.14343300291233	0.00166978634897705	0.0343903573685364	ENSCGRG00000016203	ring finger 223 [Source:MGI Symbol;Acc:MGI:3588193]
839	Rorc	6.1592799213204	-6.3819183900896	1.39716982064419	-4.14907035903168	3.3382820332998e-05	0.00136979436506416	ENSCGRG00000009792	RAR-related orphan receptor gamma [Source:MGI Symbol;Acc:MGI:104856]
840	Rpl30	1183.55970197169	1.80167507080412	0.33477127600453	3.6344592780012	0.000278564249573139	0.00837036216310839	N/A	N/A
841	Rps8	7175.23100576156	1.39679940049505	0.242529924821346	3.34736796035339	0.000815828422742173	0.019989653326279	ENSCGRG00000003760	ribosomal protein S8 [Source:MGI Symbol;Acc:MGI:98166]
842	Rsc1a1	1465.44920892684	-1.72724809528762	0.259614551615225	-4.39992900035683	1.08286301818133e-05	0.000529189436832823	N/A	N/A
843	Rsph3	165.698658137094	1.52652358835105	0.246150343447009	3.8251463493594	0.000130694424322216	0.00440568448753824	N/A	N/A
844	Rsu1	2597.33216162027	1.12419385426924	0.176217663837891	3.06003008894806	0.00221314755968134	0.0432112377825569	ENSCGRG00000001565	Ras suppressor protein 1 [Source:MGI Symbol;Acc:MGI:103040]
845	Rwdd1	2270.1166755689	1.97880222993843	0.275387658878327	5.0613732470601	4.16247427355521e-07	2.89704621099551e-05	ENSCGRG00000003673	RWD domain containing 1 [Source:MGI Symbol;Acc:MGI:1913771]
846	S100a13	1337.33753152288	1.39209081152879	0.257892461522088	3.12970881755883	0.00174979656922464	0.0357645129155321	N/A	N/A
847	S100a4	8889.15646907524	-2.84388586113098	0.297871779600315	-7.58354270230249	3.36244805207558e-14	7.23912649291526e-12	ENSCGRG00000017648	S100 calcium binding protein A4 [Source:MGI Symbol;Acc:MGI:1330282]
848	Sardh	520.907566010506	-2.72769636817715	0.240598181937165	-8.90586059380779	5.29734649989052e-19	2.03657747461267e-16	ENSCGRG00000007093	sarcosine dehydrogenase [Source:MGI Symbol;Acc:MGI:2183102]
849	Sash3	10.7085666825962	4.03763392285748	1.25047330901942	2.76109165804092	0.0057608506181482	0.0933940310554608	ENSCGRG00000014727	SAM and SH3 domain containing 3 [Source:MGI Symbol;Acc:MGI:1921381]
850	Scml1	7.48282495195069	-4.68138249102001	1.46357319713089	-2.79891706019846	0.00512743059108066	0.0852653159157358	N/A	N/A
851	Scnn1a	229.433110397891	1.42881879366617	0.303630068027535	2.77922505642124	0.00544887590102411	0.089322841800849	ENSCGRG00000015971	sodium channel, nonvoltage-gated 1 alpha [Source:MGI Symbol;Acc:MGI:101782]
852	Scnn1b	19.309371593563	-3.18493921303735	0.672931982844408	-3.86365454250871	0.000111703166967244	0.0038457804627294	ENSCGRG00000012921	sodium channel, nonvoltage-gated 1 beta [Source:MGI Symbol;Acc:MGI:104696]
853	Sdf2l1	489.963712713727	1.32139808691267	0.259154134556378	2.84168951212048	0.00448751719092982	0.0770031244228945	ENSCGRG00000017248	stromal cell-derived factor 2-like 1 [Source:MGI Symbol;Acc:MGI:2149842]
854	Sec11c	601.926612034544	1.46275459893782	0.293246503125119	2.99335913254571	0.00275924852163464	0.0518668054468389	ENSCGRG00000008201	SEC11 homolog C, signal peptidase complex subunit [Source:MGI Symbol;Acc:MGI:1913536]
855	Sec13	1282.08355123241	1.58747037488394	0.193232468819216	5.1880922512081	2.12459355217015e-07	1.58091299939592e-05	ENSCGRG00000015867	SEC13 homolog, nuclear pore and COPII coat complex component [Source:MGI Symbol;Acc:MGI:99832]
856	Selenbp1	32.2344039306502	-2.66204818847542	0.60988919414242	-3.40567714218139	0.000660001802784095	0.0169698234228579	ENSCGRG00000016861	N/A
857	Sephs2	1431.86983494217	1.38118121825123	0.211145992758833	3.77093927820594	0.000162634246630084	0.00531590117476916	ENSCGRG00000001057	selenide, water dikinase 2 [Source:RefSeq peptide;Acc:NP_001243797]
858	Serpine3	11.8280989304632	-2.59817291549929	0.699337157301388	-2.87874081015048	0.00399266327124772	0.070151832253359	ENSCGRG00000013500	serpin peptidase inhibitor, clade E (nexin, plasminogen activator inhibitor type 1), member 3 [Source:MGI Symbol;Acc:MGI:2442020]
859	Sfxn3	334.514480540406	-1.34308063172806	0.187426798789731	-4.04487584434183	5.23508603270439e-05	0.00201264128976376	ENSCGRG00000000764	sideroflexin 3 [Source:MGI Symbol;Acc:MGI:2137679]
860	Sgca	38.6228936602094	-2.68365021780636	0.650786736391871	-3.2248470961791	0.00126039966226214	0.027774623168966	ENSCGRG00000017615	sarcoglycan, alpha (dystrophin-associated glycoprotein) [Source:MGI Symbol;Acc:MGI:894698]
861	Sgk1	1521.18428233055	1.52173950232697	0.20659015295068	4.5344707297325	5.77481092465252e-06	0.000300261161559963	ENSCGRG00000008308	serum/glucocorticoid regulated kinase 1 [Source:MGI Symbol;Acc:MGI:1340062]
862	Sh2d2a	6.77758300770835	4.9059237910192	1.35281503843759	3.19405178647958	0.00140290948474689	0.030043474071894	ENSCGRG00000016931	SH2 domain containing 2A [Source:MGI Symbol;Acc:MGI:1351596]
863	Shank2	30.9001189275506	3.4323194182439	0.77336865043567	3.68175890749995	0.00023163040086679	0.00712406872913536	ENSCGRG00000000697	SH3/ankyrin domain gene 2 [Source:MGI Symbol;Acc:MGI:2671987]
864	Shd	12.6401219600117	-3.64288137919749	0.972437922100223	-3.14459032189118	0.00166319560748132	0.0343051821907346	ENSCGRG00000008041	src homology 2 domain-containing transforming protein D [Source:MGI Symbol;Acc:MGI:1099461]
865	Sirpa	378.684397934147	-1.41195014036544	0.252018986628756	-3.28144974593722	0.00103274925975861	0.0239939601400321	N/A	N/A
866	Ska2	543.542389761157	1.6110087599581	0.317754905047869	3.22904931737363	0.00124202474156908	0.0275480405248844	ENSCGRG00000006023	N/A
867	Ski	552.356288172251	-1.79445542464098	0.228141743853902	-5.30149767196643	1.1485651313734e-07	9.18112929519127e-06	ENSCGRG00000012831	ski sarcoma viral oncogene homolog (avian) [Source:MGI Symbol;Acc:MGI:98310]
868	Skil	364.492934681215	-1.72194559580066	0.406494027156086	-2.79704748193736	0.00515719535880317	0.0855840014990696	ENSCGRG00000015546	SKI-like [Source:MGI Symbol;Acc:MGI:106203]
869	Slc12a5	164.488762607815	-2.35361156219607	0.34355732292976	-5.14804646395651	2.6321330123928e-07	1.91446179059038e-05	ENSCGRG00000013363	solute carrier family 12, member 5 [Source:MGI Symbol;Acc:MGI:1862037]
870	Slc14a2	225.133580089767	10.7872029918334	1.17125061614428	8.71055293417705	3.0239606898946e-18	1.06147594042887e-15	ENSCGRG00000017548	solute carrier family 14 (urea transporter), member 2 [Source:MGI Symbol;Acc:MGI:1351653]
871	Slc16a4	68.9918802463641	-2.94925323284178	0.809889273356917	-2.91927651087519	0.00350844865246733	0.062805898438348	ENSCGRG00000011618	solute carrier family 16 (monocarboxylic acid transporters), member 4 [Source:MGI Symbol;Acc:MGI:2385183]
872	Slc16a5	9.70149640365359	-5.78772352920715	1.33176103430093	-3.90667762044639	9.35738646017968e-05	0.0032775210232651	ENSCGRG00000011181	solute carrier family 16 (monocarboxylic acid transporters), member 5 [Source:MGI Symbol;Acc:MGI:2443515]
873	Slc22a14	37.8122595373638	6.13573411856353	0.716799864649079	7.74382347373885	9.64709228933603e-15	2.16349443327651e-12	ENSCGRG00000008916	solute carrier family 22 (organic cation transporter), member 14 [Source:MGI Symbol;Acc:MGI:2685974]
874	Slc34a2	3.32033841443941	-5.13999079597804	1.60567767163164	-2.83682608018594	0.00455644245699809	0.0778727605849486	ENSCGRG00000000585	solute carrier family 34 (sodium phosphate), member 2 [Source:MGI Symbol;Acc:MGI:1342284]
875	Slc39a2	13.6740379894854	-3.24644212087382	0.828070034994198	-3.21407551013643	0.00130865253689912	0.0284968800299581	ENSCGRG00000013256	solute carrier family 39 (zinc transporter), member 2 [Source:MGI Symbol;Acc:MGI:2684326]
876	Slc43a2	272.296611270233	-2.80247948732065	0.713630226411056	-3.10737536686428	0.00188756557961389	0.0380981517675318	N/A	N/A
877	Slc44a3	11.1452124298232	6.04177994502787	1.26413792284763	4.31663139415558	1.58428390560472e-05	0.000741490789095634	ENSCGRG00000008935	solute carrier family 44, member 3 [Source:MGI Symbol;Acc:MGI:2384860]
878	Slc44a5	121.896885982979	7.72678161928604	0.739380486813011	9.65919340034065	4.49388207860646e-22	2.26758481010183e-19	ENSCGRG00000007785	solute carrier family 44, member 5 [Source:MGI Symbol;Acc:MGI:3035141]
879	Slc5a3	88.7284124592203	-2.20497259885026	0.505374584073965	-3.20556305991836	0.00134798506706169	0.0290988166816112	ENSCGRG00000017580	solute carrier family 5 (inositol transporters), member 3 [Source:MGI Symbol;Acc:MGI:1858226]
880	Slc7a1	520.068330401947	-1.56464022079851	0.290662611747146	-3.37049789165728	0.000750324801663225	0.0186967508834199	ENSCGRG00000017054	solute carrier family 7 (cationic amino acid transporter, y+ system), member 1 [Source:MGI Symbol;Acc:MGI:88117]
881	Slc7a11	708.979361912599	-1.64180398743978	0.344516629959388	-3.06760659664879	0.0021578048501092	0.0424385808949003	ENSCGRG00000013963	solute carrier family 7 (cationic amino acid transporter, y+ system), member 11 [Source:MGI Symbol;Acc:MGI:1347355]
882	Slc9a8	257.708712903444	-1.35478626340541	0.177574850397212	-4.33520715890939	1.45622917716938e-05	0.000690187918550223	ENSCGRG00000012738	solute carrier family 9 (sodium/hydrogen exchanger), member 8 [Source:MGI Symbol;Acc:MGI:1924281]
883	Slco4a1	579.295507797466	-1.73284464380902	0.228470511459599	-5.02420262358824	5.0552843469269e-07	3.42973430041297e-05	ENSCGRG00000008065	solute carrier organic anion transporter family, member 4a1 [Source:MGI Symbol;Acc:MGI:1351866]
884	Smad3	1123.09635759701	-3.30284157443203	0.1373606798494	-19.786441627187	3.89596156158013e-87	2.09693637782781e-83	ENSCGRG00000002991	SMAD family member 3 [Source:MGI Symbol;Acc:MGI:1201674]
885	Smim1	24.8985081613401	-2.3802932449039	0.647666819990013	-2.77199740479284	0.00557134807349721	0.0906860457084268	ENSCGRG00000009750	small integral membrane protein 1 [Source:MGI Symbol;Acc:MGI:1916109]
886	Snrnp27	619.104767659364	1.32879620735778	0.241310396561139	3.08247683165267	0.00205285709826879	0.0406717589763756	ENSCGRG00000002757	small nuclear ribonucleoprotein 27 (U4/U6.U5) [Source:MGI Symbol;Acc:MGI:1913868]
887	Snx3	1670.43321615814	1.24011731069142	0.183581642408787	3.56873814491437	0.000358704715295344	0.0103244296575293	ENSCGRG00000012512	sorting nexin 3 [Source:MGI Symbol;Acc:MGI:1860188]
888	Snx9	2422.57624489858	1.09268819834766	0.101568787921884	4.99883584332025	5.76774785919845e-07	3.80129896663173e-05	ENSCGRG00000001804	sorting nexin 9 [Source:MGI Symbol;Acc:MGI:1913866]
889	Sod2	469.343223961645	1.23405683844776	0.212789458100171	3.05040646055428	0.00228531854501434	0.0442989658419526	ENSCGRG00000011928	superoxide dismutase 2, mitochondrial [Source:MGI Symbol;Acc:MGI:98352]
890	Soga1	195.421907580121	-2.57881248938997	0.626446914740196	-3.18279161690136	0.00145862549586643	0.030894563717875	ENSCGRG00000009388	suppressor of glucose, autophagy associated 1 [Source:MGI Symbol;Acc:MGI:2444575]
891	Sorcs3	6.13409969264102	-5.96315923390324	1.44482734632867	-3.7223802185418	0.000197353539034126	0.00624836783290986	N/A	N/A
892	Sparc	9081.44503176394	1.24992992740652	0.17541295673857	3.79086835459034	0.000150121512122821	0.00498470314761742	ENSCGRG00000010162	secreted acidic cysteine rich glycoprotein [Source:MGI Symbol;Acc:MGI:98373]
893	Spata6l	78.3460601324508	1.58273010774805	0.330916898111716	3.01516064220466	0.00256843181017283	0.0485626094131858	ENSCGRG00000005433	RIKEN cDNA 4430402I18 gene [Source:MGI Symbol;Acc:MGI:1918036]
894	Spef1	27.5900285761633	-2.8537141396837	0.570167319038139	-3.97909800019736	6.91772234593679e-05	0.00255995903553514	ENSCGRG00000005556	sperm flagellar 1 [Source:MGI Symbol;Acc:MGI:3513546]
895	Spen	1749.75079624577	-1.9842341168207	0.311421764957195	-4.49317219781308	7.01699991503504e-06	0.000360839164420608	ENSCGRG00000010581	SPEN homolog, transcriptional regulator (Drosophila) [Source:MGI Symbol;Acc:MGI:1891706]
896	Spp1	32986.9845427278	3.0655236086632	0.22654851209537	10.9493595212747	6.69191053021219e-28	5.68706733322822e-25	ENSCGRG00000000743	secreted phosphoprotein 1 [Source:MGI Symbol;Acc:MGI:98389]
897	Sqstm1	911.48280555778	1.17587718668943	0.174637492530036	3.38366451217022	0.000715253427856469	0.0180738608757409	ENSCGRG00000014501	sequestosome 1 [Source:MGI Symbol;Acc:MGI:107931]
898	Src	2511.28631867179	-1.34179848665262	0.19702138101906	-3.84139011723935	0.000122339499874994	0.00415003341277631	ENSCGRG00000013456	Rous sarcoma oncogene [Source:MGI Symbol;Acc:MGI:98397]
899	Srcap	784.833763005416	-1.73204958494689	0.382689230498755	-2.99743758853822	0.00272259599863916	0.0512374797086557	ENSCGRG00000007295	N/A
900	Srgap1	211.581655903787	-2.55283413204497	0.408203603747027	-4.82080906013595	1.42977159048702e-06	8.64663740509138e-05	ENSCGRG00000000715	SLIT-ROBO Rho GTPase activating protein 1 [Source:MGI Symbol;Acc:MGI:2152936]
901	Srgap3	202.022622145915	1.76951565428453	0.314184436089932	3.77024771915917	0.00016308558849172	0.00531988484318343	ENSCGRG00000006803	SLIT-ROBO Rho GTPase activating protein 3 [Source:MGI Symbol;Acc:MGI:2152938]
902	Srm	1380.77410296519	-1.36578715308413	0.157684755487227	-4.95180811835816	7.35270862137093e-07	4.76803960278218e-05	ENSCGRG00000001989	spermidine synthase [Source:MGI Symbol;Acc:MGI:102690]
903	Srpx2	450.088658837686	2.06637729967153	0.227792363097079	6.50335585797949	7.8547684674698e-11	1.07483852918843e-08	ENSCGRG00000004629	sushi-repeat-containing protein, X-linked 2 [Source:MGI Symbol;Acc:MGI:1916042]
904	Srsf10	1668.39043912729	-0.932254474534011	0.120485978322361	-2.88242647525069	0.00394625220193825	0.0695634653981408	ENSCGRG00000011531	serine/arginine-rich splicing factor 10 [Source:MGI Symbol;Acc:MGI:1333805]
905	Sspn	27.1750992886485	-5.8039864388011	1.32965796434876	-3.92508756237632	8.66981956137971e-05	0.00308351489994709	ENSCGRG00000004365	sarcospan [Source:MGI Symbol;Acc:MGI:1353511]
906	St3gal3	358.367729837641	1.77026095743611	0.282603013649175	4.194217327726	2.73815367399527e-05	0.00116656906000004	ENSCGRG00000011735	ST3 beta-galactoside alpha-2,3-sialyltransferase 3 [Source:MGI Symbol;Acc:MGI:1316659]
907	St8sia1	4.52751727078397	-6.74891399891596	1.65072302695362	-3.73409190854402	0.000188393692808954	0.00601184379009125	ENSCGRG00000004197	ST8 alpha-N-acetyl-neuraminide alpha-2,8-sialyltransferase 1 [Source:MGI Symbol;Acc:MGI:106011]
908	Stab2	15.9834125904158	-3.5725050165965	1.01827737718483	-2.93391818655032	0.00334712422122675	0.0605218530796734	ENSCGRG00000012382	stabilin 2 [Source:MGI Symbol;Acc:MGI:2178743]
909	Star	571.512393589001	-1.72399530333875	0.187250597140766	-6.08293281842687	1.18003801970227e-09	1.37079668375054e-07	ENSCGRG00000017968	steroidogenic acute regulatory protein [Source:MGI Symbol;Acc:MGI:102760]
910	Stk3	1136.28535797478	1.24557637799474	0.18754521488741	3.52242459329168	0.000427618672481057	0.0118638465713946	ENSCGRG00000002291	N/A
911	Stk32b	139.950054718449	2.34359756982664	0.362313583824953	4.85390321428065	1.21054834337285e-06	7.46058171772575e-05	ENSCGRG00000014682	serine/threonine kinase 32B [Source:MGI Symbol;Acc:MGI:1927552]
912	Stk38l	117.766111241791	-2.3121299263706	0.312713014558798	-5.52317091147063	3.32935583243693e-08	3.05449480831586e-06	ENSCGRG00000016070	serine/threonine kinase 38 like [Source:MGI Symbol;Acc:MGI:1922250]
913	Stk4	2087.7884522883	-0.961987908807837	0.133128664911203	-2.83203777592269	0.00462523840180423	0.0787803000779883	ENSCGRG00000010197	serine/threonine kinase 4 [Source:MGI Symbol;Acc:MGI:1929004]
914	Stmn4	29.4998501069053	-2.68481209348645	0.628650067590097	-3.34025191600628	0.000837024263206195	0.0203852651251741	ENSCGRG00000004858	stathmin-like 4 [Source:MGI Symbol;Acc:MGI:1931224]
915	Stra6	217.455886072602	-6.02674973210556	0.255851324120203	-21.2693338605813	2.18359319806357e-100	1.76292396845662e-96	ENSCGRG00000011831	stimulated by retinoic acid gene 6 [Source:MGI Symbol;Acc:MGI:107742]
916	Strap	4829.66348278258	1.61336801094073	0.15673160010914	6.56157092445588	5.32438396728248e-11	7.6841519859198e-09	ENSCGRG00000001020	serine/threonine kinase receptor associated protein [Source:MGI Symbol;Acc:MGI:1329037]
917	Stx11	321.459154989515	1.46652954210818	0.158701140179862	5.55488788793774	2.77789995736694e-08	2.5895365949851e-06	ENSCGRG00000003929	syntaxin 11 [Source:MGI Symbol;Acc:MGI:1921982]
918	Stx16	726.662537128425	-1.91888360187352	0.309218409804176	-4.31384761986557	1.60437549854405e-05	0.000748724022398577	ENSCGRG00000016172	syntaxin 16 [Source:MGI Symbol;Acc:MGI:1923396]
919	Sucnr1	236.091938346781	1.76087211470526	0.254991312048076	4.61156736886156	3.9964409095693e-06	0.000218747563955307	ENSCGRG00000017168	succinate receptor 1 [Source:MGI Symbol;Acc:MGI:1934135]
920	Sumf1	359.149837157599	1.46524653150471	0.312298556015232	2.81872590771958	0.00482146697913398	0.081606108293581	ENSCGRG00000014480	sulfatase modifying factor 1 [Source:MGI Symbol;Acc:MGI:1889844]
921	Supt3h	327.713112212956	1.24309581145878	0.232002346511818	2.83675282010175	0.00455748800103898	0.0778727605849486	ENSCGRG00000005081	suppressor of Ty 3 [Source:MGI Symbol;Acc:MGI:1923723]
922	Susd4	40.0255104979241	1.90321865041048	0.434070619621191	3.03696239759271	0.00238975265040274	0.0458281900784477	ENSCGRG00000009367	sushi domain containing 4 [Source:MGI Symbol;Acc:MGI:2138351]
923	Svep1	34.284916878431	-3.06596548029824	0.659603215548859	-3.76135670823349	0.000168994224100251	0.00546843634578507	ENSCGRG00000016548	sushi, von Willebrand factor type A, EGF and pentraxin domain containing 1 [Source:MGI Symbol;Acc:MGI:1928849]
924	Syne2	1095.99364258998	-1.52999674236994	0.319740014956931	-2.95563331907669	0.00312027810130055	0.0571885703765039	ENSCGRG00000002980	spectrin repeat containing, nuclear envelope 2 [Source:MGI Symbol;Acc:MGI:2449316]
925	Synj2	551.689196089366	1.26533166634943	0.194340820804943	3.50090713217247	0.000463677391954503	0.0125831913409905	ENSCGRG00000001656	synaptojanin 2 [Source:MGI Symbol;Acc:MGI:1201671]
926	Synpo2	34.6788693728022	-2.87108084747678	0.544698748540551	-4.19703249343051	2.70435145251752e-05	0.00115828018312468	ENSCGRG00000000819	synaptopodin 2 [Source:MGI Symbol;Acc:MGI:2153070]
927	Tada3	538.726341079128	1.35822312750536	0.195322953806111	3.95888251593708	7.53012642630548e-05	0.00274837377806049	ENSCGRG00000015113	N/A
928	Tamm41	222.200835976606	1.91116206588799	0.303335581145992	4.37205408002746	1.23083026207432e-05	0.000595036414422574	ENSCGRG00000017400	TAM41 mitochondrial translocator assembly and maintenance homolog [Source:MGI Symbol;Acc:MGI:1916221]
929	Tanc2	427.064550039299	-2.30407416217253	0.597684121857162	-2.87628798989949	0.00402382403325957	0.0706224855054808	ENSCGRG00000015825	tetratricopeptide repeat, ankyrin repeat and coiled-coil containing 2 [Source:MGI Symbol;Acc:MGI:2444121]
930	Tapbpl	1422.46312725199	1.71372364596068	0.209939826938548	5.37659367305247	7.59082149056101e-08	6.55449169027212e-06	ENSCGRG00000017554	TAP binding protein-like [Source:MGI Symbol;Acc:MGI:2384853]
931	Tatdn2	808.342002737547	1.36311081537243	0.161650990485267	4.81375531517201	1.48120150923444e-06	8.89106348312583e-05	ENSCGRG00000015786	TatD DNase domain containing 2 [Source:MGI Symbol;Acc:MGI:3576210]
932	Tbp	254.387304411859	1.24178808431738	0.164307175609021	3.99754655365257	6.40024064367459e-05	0.00239914034464433	ENSCGRG00000012993	TATA box binding protein [Source:MGI Symbol;Acc:MGI:101838]
933	Tcf25	1843.77558177399	0.947145218892307	0.115571765291852	3.13383391918032	0.00172538481188351	0.0353550616211715	ENSCGRG00000013360	transcription factor 25 (basic helix-loop-helix) [Source:MGI Symbol;Acc:MGI:1914105]
934	Tcp1	2971.5029509276	1.42441352178641	0.170575277573202	4.92129359546262	8.59740426485677e-07	5.53076839301363e-05	ENSCGRG00000007435	T-complex protein 1 subunit alpha [Source:UniProtKB/Swiss-Prot;Acc:P18279]
935	Tead4	324.956694595829	1.78987702059131	0.246672752144813	4.88466808511865	1.03603229307756e-06	6.50890598298398e-05	ENSCGRG00000014950	TEA domain family member 4 [Source:MGI Symbol;Acc:MGI:106907]
936	Tfpi	2785.83750371293	1.66598171199674	0.275319953502868	3.9264106997037	8.62228829550809e-05	0.00307337945049821	ENSCGRG00000005739	tissue factor pathway inhibitor [Source:MGI Symbol;Acc:MGI:1095418]
937	Tgm4	8.75615619650767	4.01914387832428	1.12956172883342	3.04027773776458	0.00236360074706001	0.0454309966859598	ENSCGRG00000016745	transglutaminase 4 (prostate) [Source:MGI Symbol;Acc:MGI:3027002]
938	Themis	29.6877630598668	2.93625520532212	0.553459961765079	4.24835194419897	2.15348895521963e-05	0.000968590143730681	ENSCGRG00000007777	thymocyte selection associated [Source:MGI Symbol;Acc:MGI:2443552]
939	Tlr2	365.788407383349	1.30020740723365	0.225809700963814	3.16746757760914	0.00153772855843027	0.0320542766737277	N/A	N/A
940	Tmcc1	487.039593839728	1.30769654923023	0.167117974753999	4.32469367566804	1.52743959286742e-05	0.000716964160059016	ENSCGRG00000004818	transmembrane and coiled coil domains 1 [Source:MGI Symbol;Acc:MGI:2442368]
941	Tmcc3	27.1795554542665	-3.08768345814658	0.562520106861933	-4.44912266583157	8.62217647386839e-06	0.000433714278889573	ENSCGRG00000008758	transmembrane and coiled coil domains 3 [Source:MGI Symbol;Acc:MGI:2442900]
942	Tmem170b	99.0757508912344	-1.95966976040289	0.388795578986633	-3.53580990623609	0.000406527107176363	0.0114358766543149	ENSCGRG00000012023	transmembrane protein 170B [Source:MGI Symbol;Acc:MGI:3647046]
943	Tmem176a	73.4509562887961	3.6657023421368	0.546096052057741	5.64138823162542	1.68684525318846e-08	1.66869526485736e-06	ENSCGRG00000015426	transmembrane protein 176A [Source:MGI Symbol;Acc:MGI:1913308]
944	Tmem176b	179.991692614052	3.53410209416219	0.345579008449668	8.53390837213007	1.4148491044075e-17	4.47952323311135e-15	ENSCGRG00000014371	transmembrane protein 176B [Source:MGI Symbol;Acc:MGI:1916348]
945	Tmem201	284.751711774111	-1.76612567054321	0.296868878832389	-3.97873692408471	6.92823495713665e-05	0.00255995903553514	ENSCGRG00000001034	transmembrane protein 201 [Source:MGI Symbol;Acc:MGI:1196277]
946	Tmem232	23.8097893608164	2.41938797255291	0.660922869972126	2.77555151315784	0.00551081685167744	0.090063926825947	ENSCGRG00000005574	transmembrane protein 232 [Source:MGI Symbol;Acc:MGI:2685786]
947	Tmem245	226.870433058848	-1.66507832827608	0.352349013341638	-3.06547141231142	0.00217327152609864	0.0425871545290227	ENSCGRG00000011106	transmembrane protein 245 [Source:MGI Symbol;Acc:MGI:2445107]
948	Tmem50b	626.971470949616	1.46485740825168	0.235883957962418	3.73020240600979	0.000191326007594765	0.00609337484148455	ENSCGRG00000013927	transmembrane protein 50B [Source:MGI Symbol;Acc:MGI:1925225]
949	Tmppe	168.838569876998	-1.53590720873077	0.305654380611127	-3.11117644088167	0.00186343561328983	0.0378001191555162	ENSCGRG00000017142	transmembrane protein with metallophosphoesterase domain [Source:MGI Symbol;Acc:MGI:5317335]
950	Tmtc1	2.47417786915702	-6.41008072002861	1.64941860385635	-3.53161908425691	0.000413023844863699	0.0115582253431788	N/A	N/A
951	Tnc	1314.51774376961	2.76077846556958	0.315715115142215	6.89170667000951	5.51269570810542e-12	8.90134975987781e-10	ENSCGRG00000014015	tenascin C [Source:MGI Symbol;Acc:MGI:101922]
952	Tnfaip8	371.943481314949	1.6618561194011	0.307090609338833	3.5067618023179	0.000453594988185891	0.0123751886301333	ENSCGRG00000005562	tumor necrosis factor, alpha-induced protein 8 [Source:MGI Symbol;Acc:MGI:2147191]
953	Tnfrsf1a	1476.29100616727	1.1491962097276	0.171226913344924	3.29523962082898	0.000983377879023578	0.0231466510387663	ENSCGRG00000015641	tumor necrosis factor receptor superfamily, member 1a [Source:MGI Symbol;Acc:MGI:1314884]
954	Tnfsf4	25.9967423298462	5.59143446997495	1.11874773428147	4.47506780647851	7.63870669337554e-06	0.000391562530088682	ENSCGRG00000008694	tumor necrosis factor (ligand) superfamily, member 4 [Source:MGI Symbol;Acc:MGI:104511]
955	Tnrc18	443.778564910327	-1.37190956853439	0.244338415033891	-3.22072592516443	0.00127866365427492	0.0279984027940525	N/A	N/A
956	Tp53inp1	94.4670130189469	-1.77454649886244	0.347907359958164	-3.41925505193203	0.000627928389121337	0.0163799025834285	ENSCGRG00000006438	transformation related protein 53 inducible nuclear protein 1 [Source:MGI Symbol;Acc:MGI:1926609]
957	Tp63	97.3296818028705	8.42722393588156	1.0326557976455	7.59426466499401	3.09545151910932e-14	6.75435887554841e-12	ENSCGRG00000010211	transformation related protein 63 [Source:MGI Symbol;Acc:MGI:1330810]
958	Tpi1	8483.00897103653	1.33564020125861	0.176131445740396	4.26203110626759	2.02577236351463e-05	0.000913691238929348	N/A	N/A
959	Tpm2	470.625742250358	1.24162483978639	0.200456743494152	3.27583062369957	0.00105351722129043	0.0243712644300525	ENSCGRG00000017067	tropomyosin 2, beta [Source:MGI Symbol;Acc:MGI:98810]
960	Tpm3	2203.03353608244	1.44154975919192	0.149414686737965	5.73295220953077	9.86974498072405e-09	1.03484917015423e-06	ENSCGRG00000005034	tropomyosin 3, gamma [Source:MGI Symbol;Acc:MGI:1890149]
961	Tprkb	228.986833254638	1.64068755624798	0.284471505475153	3.71118032986623	0.000206295071003875	0.0064806352363805	ENSCGRG00000005059	Tp53rk binding protein [Source:MGI Symbol;Acc:MGI:1917036]
962	Traf1	210.880634181301	2.38307403795382	0.330703562349184	5.43723062569878	5.41150745778009e-08	4.77484212681831e-06	ENSCGRG00000014062	TNF receptor-associated factor 1 [Source:MGI Symbol;Acc:MGI:101836]
963	Traf5	89.849329745781	1.56342598115799	0.29161669434895	3.35530680992494	0.000792770071019806	0.0195556527805573	ENSCGRG00000005659	TNF receptor-associated factor 5 [Source:MGI Symbol;Acc:MGI:107548]
964	Treml4	42.4577352043069	-1.89541735557483	0.44766565045258	-2.92730713989075	0.00341911042171792	0.0614792605562129	ENSCGRG00000008499	triggering receptor expressed on myeloid cells-like 4 [Source:MGI Symbol;Acc:MGI:1923239]
965	Trim54	48.8669733404133	2.49883393925591	0.543760277528401	3.51969703861789	0.000432039992545189	0.0119659515602524	ENSCGRG00000007705	tripartite motif-containing 54 [Source:MGI Symbol;Acc:MGI:1889623]
966	Trim56	62.3302821865375	-1.99948782789582	0.489717926181921	-2.88844914909077	0.00387146620697291	0.0683197429988979	ENSCGRG00000006425	tripartite motif-containing 56 [Source:MGI Symbol;Acc:MGI:2685298]
967	Trnae-cuc	8.33974860924079	-4.1411991474597	0.844873842744382	-4.20919250522292	2.56284967255641e-05	0.00111242832426796	N/A	N/A
968	Trnal-caa	18.0596905205048	-8.10430098019556	2.44144870880428	-3.0798674788286	0.00207092718024696	0.0409794867395193	N/A	N/A
969	Trnan-guu	15.9188025148547	-5.71421080022102	1.21266803214509	-4.2297217074542	2.33980581902325e-05	0.00103226351256198	N/A	N/A
970	Trnap-ugg	6.00380044903909	-5.09998712806212	1.53213419602199	-2.94688587922892	0.00320991642650194	0.0584994588473214	N/A	N/A
971	Trnar-ucu	6.52738836567814	-5.64339280863965	1.53931736325073	-3.28615165961366	0.0010156630959553	0.0236309971331272	N/A	N/A
972	Trnas-gcu	4.48898439920561	-5.82956608187474	1.64082713177772	-3.19631695477354	0.00139194114001815	0.0298481720954489	N/A	N/A
973	Tspan16	18.1152276056739	-6.74418826579972	1.48576018862128	-4.14550464620677	3.39066124893908e-05	0.00137906819109873	N/A	N/A
974	Tspan9	517.238397442096	1.31142820973066	0.159678520302733	4.54955185977555	5.37602839979835e-06	0.000281840034323195	ENSCGRG00000015107	tetraspanin 9 [Source:MGI Symbol;Acc:MGI:1924558]
975	Tspyl1	2614.7875316145	1.15863613802924	0.177050643882028	3.24016690778224	0.00119459751740828	0.0268651338629408	ENSCGRG00000019692	N/A
976	Ttc33	348.035575877188	1.65363258675987	0.327671204796514	3.2614098230034	0.00110859687624808	0.0254268661374683	ENSCGRG00000011459	tetratricopeptide repeat domain 33 [Source:MGI Symbol;Acc:MGI:1914765]
977	Tulp3	932.719363027496	1.26388248524062	0.144467282862711	4.69947223389434	2.60834680897002e-06	0.000148823236482116	ENSCGRG00000018186	tubby-like protein 3 [Source:MGI Symbol;Acc:MGI:1329045]
978	Txnip	4233.39295836204	-0.889707075572139	0.0997449839163062	-3.05523709449578	0.00224882668133915	0.0437344375043909	ENSCGRG00000006152	thioredoxin interacting protein [Source:MGI Symbol;Acc:MGI:1889549]
979	Ube2q1	1217.25668999405	1.01338911330392	0.149426761714028	2.8671344253761	0.00414207036011215	0.0720711315783738	ENSCGRG00000008867	ubiquitin-conjugating enzyme E2Q family member 1 [Source:MGI Symbol;Acc:MGI:1917343]
980	Ube4b	3002.77539603183	-1.40301791641488	0.113800572087895	-7.18850002846986	6.55069734554631e-13	1.16235285756633e-10	ENSCGRG00000008786	ubiquitination factor E4B [Source:MGI Symbol;Acc:MGI:1927086]
981	Ubr4	3631.73496976341	-1.5479332180882	0.262416063225381	-3.66963327446907	0.000242898676784686	0.00741414921369061	ENSCGRG00000004866	ubiquitin protein ligase E3 component n-recognin 4 [Source:MGI Symbol;Acc:MGI:1916366]
982	Ubxn7	902.902486569814	-1.55162415074812	0.319532495238321	-3.02523738409138	0.00248438051807801	0.0472500497354602	ENSCGRG00000014722	UBX domain protein 7 [Source:MGI Symbol;Acc:MGI:2146388]
983	Uhrf1bp1	488.340982611945	-1.47332775277082	0.28782064243466	-3.08652376193392	0.00202511759981666	0.0402704111874872	ENSCGRG00000001453	UHRF1 (ICBP90) binding protein 1 [Source:MGI Symbol;Acc:MGI:3041238]
984	Unc13c	5.96811194915072	-4.17888416262009	1.14514389575038	-3.13840179844292	0.00169871844680627	0.0349416646631603	ENSCGRG00000013222	unc-13 homolog C (C. elegans) [Source:MGI Symbol;Acc:MGI:2149021]
985	Unc5d	25.56628886867	-6.06678918364443	0.729518360486897	-7.51430941267137	5.72121285224314e-14	1.19974576526195e-11	ENSCGRG00000008230	unc-5 netrin receptor D [Source:MGI Symbol;Acc:MGI:2389364]
986	Uprt	329.631681085101	-2.10961390707076	0.439243283054262	-3.47108644609883	0.000518357096275939	0.0138804511336112	ENSCGRG00000001103	uracil phosphoribosyltransferase [Source:MGI Symbol;Acc:MGI:2685620]
987	Usp18	444.691366488115	3.02732973122089	0.273203515854582	8.93973572360517	3.90102170232286e-19	1.53633652261969e-16	ENSCGRG00000012104	ubiquitin specific peptidase 18 [Source:MGI Symbol;Acc:MGI:1344364]
988	Usp5	2641.54007859599	1.31721320626308	0.136369118135406	5.36962265030449	7.89015612114685e-08	6.74086512635758e-06	ENSCGRG00000018142	N/A
989	Vcam1	472.367191615275	2.35853263376311	0.228012493409517	7.77839015100185	7.34532423698634e-15	1.6704922599242e-12	N/A	N/A
990	Veph1	19.5691591064714	5.63495197242916	0.955146025876919	5.28713865198948	1.24244466561065e-07	9.88263744611586e-06	ENSCGRG00000005218	ventricular zone expressed PH domain-containing 1 [Source:MGI Symbol;Acc:MGI:1920039]
991	Vgll3	342.628461341468	-1.59136209848727	0.242866096272568	-4.14384557256864	3.41529775881251e-05	0.00138559831436044	ENSCGRG00000000166	vestigial like family member 3 [Source:MGI Symbol;Acc:MGI:1920819]
992	Vhl	341.33657734194	1.33890768048096	0.234929918397053	3.20923441724253	0.00133088936235894	0.0288067969624795	ENSCGRG00000015893	von Hippel-Lindau tumor suppressor [Source:MGI Symbol;Acc:MGI:103223]
993	Vim	18857.6699052526	1.09851594578631	0.145779543602558	3.52280870397883	0.000426999440030143	0.0118638465713946	ENSCGRG00000014836	vimentin [Source:MGI Symbol;Acc:MGI:98932]
994	Vnn1	1020.47811270195	1.42231205193358	0.25910865657151	3.23165409559106	0.00123075943199887	0.0273357256512872	ENSCGRG00000010058	vanin 1 [Source:MGI Symbol;Acc:MGI:108395]
995	Vps13d	1329.3666473396	-2.0325814312623	0.311858204523165	-4.6419138876098	3.45196730461558e-06	0.000192203158853889	ENSCGRG00000008512	N/A
996	Vwf	49.5106890972229	4.21095698905314	0.501392794143179	7.23184403662678	4.76479229816483e-13	8.74285241346222e-11	ENSCGRG00000018146	Von Willebrand factor [Source:MGI Symbol;Acc:MGI:98941]
997	Wdr63	64.0537931283246	1.73827264169569	0.39806548233381	2.89728748700545	0.00376404654931477	0.0666426092453789	ENSCGRG00000009993	WD repeat domain 63 [Source:MGI Symbol;Acc:MGI:3045269]
998	Wdr81	936.611097531669	-1.20012671999171	0.193477991562077	-3.17950488478776	0.00147526882905039	0.0310981276536248	ENSCGRG00000000887	WD repeat domain 81 [Source:MGI Symbol;Acc:MGI:2681828]
999	Wdr87	29.194137257278	-3.63457977239867	0.831660923980094	-3.66689979503054	0.000245508946190495	0.00747968481912816	N/A	N/A
1000	Wnt4	365.396022358743	-1.40179624620346	0.289224824002598	-2.82421727906374	0.00473962423023131	0.080558644679521	ENSCGRG00000011397	wingless-type MMTV integration site family, member 4 [Source:MGI Symbol;Acc:MGI:98957]
1001	Wnt5b	91.1711056748188	3.44278568550364	0.426461143111525	6.70125105403829	2.06642662206615e-11	3.14779157231153e-09	ENSCGRG00000005961	wingless-type MMTV integration site family, member 5B [Source:MGI Symbol;Acc:MGI:98959]
1002	Wrap73	352.996223301111	-1.246338920032	0.222704839292977	-2.96974426514717	0.00298047754266259	0.0551901042217579	ENSCGRG00000000534	WD repeat containing, antisense to Trp73 [Source:MGI Symbol;Acc:MGI:1891749]
1003	Xylt1	71.6198962148618	-2.35666364246284	0.622284542886227	-2.84709167533606	0.00441206546257587	0.0758696709523031	ENSCGRG00000004274	N/A
1004	Ybx3	9775.54212205473	1.97766893015963	0.163031555672173	8.54255744353542	1.31283401900929e-17	4.23966618098859e-15	ENSCGRG00000004563	Y box protein 3 [Source:MGI Symbol;Acc:MGI:2137670]
1005	Zdhhc9	15.3156653941749	-4.13679186391825	0.870951958588647	-4.07810020767705	4.54051972736181e-05	0.00176664510934244	ENSCGRG00000015497	zinc finger, DHHC domain containing 9 [Source:MGI Symbol;Acc:MGI:2444393]
1006	Zfand4	238.279901348791	1.6675498640801	0.30819169415449	3.51270778509776	0.000443565021638664	0.0122222600757671	ENSCGRG00000002816	zinc finger, AN1-type domain 4 [Source:MGI Symbol;Acc:MGI:1914742]
1007	Zfpm1	205.731066506411	-1.52300273330999	0.285331653509568	-3.28754353416795	0.00101065561696005	0.0236171303426709	ENSCGRG00000018408	zinc finger protein, multitype 1 [Source:MGI Symbol;Acc:MGI:1095400]
1008	Zfpm2	76.963603126263	7.51553309155761	1.17202791479275	5.91331529169421	3.35289483509655e-09	3.78595754561566e-07	N/A	N/A
1009	Zhx3	520.655341187541	-1.37474479029086	0.244108317625891	-3.23537639868578	0.00121482469335014	0.0270448607678041	ENSCGRG00000009914	zinc fingers and homeoboxes 3 [Source:MGI Symbol;Acc:MGI:2444772]
1010	Znf248	14.832054930267	-5.87099677370145	1.45891489442	-3.62326431322218	0.000290908280339117	0.00866659779084083	ENSCGRG00000007214	zinc finger protein 248 [Source:MGI Symbol;Acc:MGI:1919970]
1011	Znf32	345.943266497935	1.44834487226367	0.239489003582711	3.60510235804763	0.000312029921076067	0.00921087227717596	ENSCGRG00000005812	zinc finger protein 637 [Source:MGI Symbol;Acc:MGI:2448537]
1012	Znf436	290.371536194309	-1.65019645218105	0.229185810287031	-4.64790533988906	3.35322720384498e-06	0.000188001943265573	ENSCGRG00000019305	zinc finger protein 46 [Source:MGI Symbol;Acc:MGI:99192]
1013	Znf853	16.3752629992019	-3.57064789546195	0.874616533422611	-3.41370792872735	0.00064085236490695	0.0166097000580297	ENSCGRG00000005787	zinc finger protein 853 [Source:MGI Symbol;Acc:MGI:2685638]
1014	Zscan30	99.5875052279351	-2.84190949922541	0.504465839923836	-4.47393424864013	7.67933649050712e-06	0.000392399513646261	N/A	N/A
1015	Zswim3	544.453772173511	-1.44266793264857	0.171421859518389	-5.00347758644751	5.63052153275038e-07	3.75686079294712e-05	ENSCGRG00000016629	zinc finger SWIM-type containing 3 [Source:MGI Symbol;Acc:MGI:1914788]
