# Supplementary material for: Defining lncRNAs Correlated with CHO Cell Growth and IgG Productivity by RNA-Seq
Source: iScience. 2019 Dec 18;23(1):100785. doi: 10.1016/j.isci.2019.100785 (PMC6971398; doi:10.1016/j.isci.2019.100785)
Supplement: Data S1. The Complete RNA-Seq Dataset Provided as a Reference for the Community to Investigate RNAseq Data from CHO Cells (See Also GEO Accession Number GSE140671), Related to Figure 2 [file mmc2.zip › D7_3936vs3080_0.1adj.csv]

	Symbol	baseMean	log2FoldChange	lfcSE	stat	pvalue	padj	ENSEMBL	description
1	Ablim2	17.1749951740666	7.56288739896922	1.26766864541775	5.50453379396202	3.70146458319776e-08	1.07455904891898e-05	ENSCGRG00000017508	actin-binding LIM protein 2 [Source:MGI Symbol;Acc:MGI:2385758]
2	Adamts7	420.699089466961	1.97173160627191	0.185844557272841	7.46198396068611	8.52292626681121e-14	6.66974564679717e-11	ENSCGRG00000004537	a disintegrin-like and metallopeptidase (reprolysin type) with thrombospondin type 1 motif, 7 [Source:MGI Symbol;Acc:MGI:1347346]
3	Add2	61.5097078643438	-1.98625077309476	0.344009262595548	-4.07340273863818	4.63312048208168e-05	0.00591429330191405	ENSCGRG00000001564	adducin 2 (beta) [Source:MGI Symbol;Acc:MGI:87919]
4	Ampd3	649.812710851599	-1.20822250861347	0.170712296332998	-3.65093798912154	0.000261284325210943	0.0258398712608339	ENSCGRG00000009498	adenosine monophosphate deaminase 3 [Source:MGI Symbol;Acc:MGI:1096344]
5	Ankrd22	75.7545573208503	2.31761595191927	0.367452872865727	4.71530794598319	2.41345448877553e-06	0.000452497576494488	ENSCGRG00000008546	ankyrin repeat domain 22 [Source:MGI Symbol;Acc:MGI:1277101]
6	Asb4	4.06674293894773	6.47757834311032	1.51632534379189	3.88611577753719	0.000101860940614283	0.01160376626656	ENSCGRG00000008162	ankyrin repeat and SOCS box-containing 4 [Source:MGI Symbol;Acc:MGI:1929751]
7	B3galt6	563.664912196881	-1.039985752311	0.13402312303074	-3.39511004743171	0.000686010205680687	0.0598483240301665	ENSCGRG00000019157	UDP-Gal:betaGal beta 1,3-galactosyltransferase, polypeptide 6 [Source:MGI Symbol;Acc:MGI:2152819]
8	Bhlhe40	1583.01492450441	1.35116045276407	0.203005810200229	3.77426612217258	0.000160479380591075	0.0169909904191692	ENSCGRG00000016348	basic helix-loop-helix family, member e40 [Source:MGI Symbol;Acc:MGI:1097714]
9	Bpifa3	34.8181120477088	-3.15438324715433	0.513846230776974	-5.00036896747888	5.72207052846572e-07	0.000117035849365744	ENSCGRG00000000350	BPI fold containing family A, member 3 [Source:MGI Symbol;Acc:MGI:1920638]
10	Brinp3	94.0736332101758	-2.53405040067429	0.288645368932513	-6.75253480477229	1.45284195110267e-11	9.01713871651618e-09	ENSCGRG00000015127	bone morphogenetic protein/retinoic acid inducible neural specific 3 [Source:MGI Symbol;Acc:MGI:2443035]
11	C1qtnf1	150.156981852306	-3.33277185862566	0.318335314132255	-8.63180814668553	6.03896168017161e-18	8.36117471395452e-15	ENSCGRG00000017330	C1q and tumor necrosis factor related protein 1 [Source:MGI Symbol;Acc:MGI:1919254]
12	C1r	4291.52709720814	1.37589638179357	0.168676757760578	4.68905077126915	2.74475288138477e-06	0.000504110276653516	ENSCGRG00000018321	N/A
13	C1s	1419.20539255469	1.42141492657625	0.134999727567562	6.19595639877484	5.79321633722019e-10	2.67364361163144e-07	ENSCGRG00000018358	N/A
14	C3	135.941310357274	1.51048958422327	0.237534582445193	3.89638878673871	9.76376105180556e-05	0.0111934990555063	ENSCGRG00000012620	complement component 3 [Source:MGI Symbol;Acc:MGI:88227]
15	Ca3	21.4133880313794	4.20979795803074	0.667532434663989	5.43020124427989	5.62905390947455e-08	1.51219912412884e-05	ENSCGRG00000003496	carbonic anhydrase 3 [Source:MGI Symbol;Acc:MGI:88270]
16	Cd36	507.314548095906	2.62330564718974	0.284756784549494	7.15818992581122	8.17492464045166e-13	5.88561874413958e-10	ENSCGRG00000013582	CD36 antigen [Source:MGI Symbol;Acc:MGI:107899]
17	Cep85	1084.19564076985	-0.998329765979827	0.12493630845513	-3.30862397304726	0.000937556658015035	0.0767049194891482	ENSCGRG00000011057	centrosomal protein 85 [Source:MGI Symbol;Acc:MGI:1917262]
18	Chd1	882.114148380496	1.41877483126625	0.249273264283312	3.34497296748771	0.000822905904981838	0.0685716823322598	ENSCGRG00000008652	chromodomain helicase DNA binding protein 1 [Source:MGI Symbol;Acc:MGI:88393]
19	Chd5	1523.46658085049	-1.37107101593957	0.216187701953356	-3.63623142350632	0.00027665580494879	0.026916366666342	ENSCGRG00000011341	chromodomain helicase DNA binding protein 5 [Source:MGI Symbol;Acc:MGI:3036258]
20	Ciapin1	665.552614975796	1.22652605169655	0.188509716855955	3.40334472766528	0.000665662363637323	0.0588435786079945	ENSCGRG00000018361	cytokine induced apoptosis inhibitor 1 [Source:MGI Symbol;Acc:MGI:1922083]
21	Clcn5	308.222934316922	2.21079091157879	0.407296055702566	3.99176075509289	6.55845209793407e-05	0.00797605265612942	ENSCGRG00000001430	chloride channel, voltage-sensitive 5 [Source:MGI Symbol;Acc:MGI:99486]
22	Clec4f	90.5566692667411	-3.59154253964701	0.286096864301562	-10.5089583776659	7.85563753018124e-26	2.82787239811464e-22	ENSCGRG00000010874	C-type lectin domain family 4, member f [Source:MGI Symbol;Acc:MGI:1859834]
23	Cntnap2	10.2118497352663	3.34252478572383	0.817301432497195	3.37398440203045	0.000740885657207843	0.0638047892061434	N/A	N/A
24	Col3a1	13.4121222868714	4.51507975523916	0.665476943954875	5.90571512690078	3.51120260546874e-09	1.37387251512678e-06	ENSCGRG00000000351	collagen, type III, alpha 1 [Source:MGI Symbol;Acc:MGI:88453]
25	Col5a2	5284.55876727179	0.884363040413223	0.092876981295661	3.22362479395155	0.00126579131489439	0.0999253415648426	ENSCGRG00000007829	collagen, type V, alpha 2 [Source:MGI Symbol;Acc:MGI:88458]
26	Col6a1	6961.20568085969	1.96062338320435	0.174626943623969	7.87771264808632	3.33428425446935e-15	3.5302224880114e-12	ENSCGRG00000001617	collagen, type VI, alpha 1 [Source:MGI Symbol;Acc:MGI:88459]
27	Col6a2	4028.2835451334	1.98502093927467	0.216137882150905	6.47761708692977	9.3182459791324e-11	4.79197455366869e-08	ENSCGRG00000011810	collagen, type VI, alpha 2 [Source:MGI Symbol;Acc:MGI:88460]
28	Col6a3	584.128161192195	2.93317725474293	0.281607728792627	8.33860194139405	7.51740070008071e-17	9.02037968005018e-14	N/A	N/A
29	Cpxm1	185.531091392427	1.7344439866945	0.201477375294058	5.70526335423848	1.16163343513218e-08	3.80149821798985e-06	ENSCGRG00000015217	carboxypeptidase X 1 (M14 family) [Source:MGI Symbol;Acc:MGI:1934569]
30	Crtap	1828.9765146317	1.31624442800581	0.143551321408316	5.09421940606594	3.50181043291489e-07	7.73210709403382e-05	ENSCGRG00000017250	N/A
31	Cryab	104.435795149719	-2.20660404047897	0.39073078573748	-4.15027839871146	3.32071128800786e-05	0.00449394605059049	ENSCGRG00000002687	crystallin, alpha B [Source:MGI Symbol;Acc:MGI:88516]
32	Csf2	41.6530515039182	2.30653318727086	0.456014127684716	3.77525734847404	0.000159842555997445	0.0169909904191692	ENSCGRG00000010073	colony stimulating factor 2 (granulocyte-macrophage) [Source:MGI Symbol;Acc:MGI:1339752]
33	Ctgf	53.8614422276808	2.7684472623445	0.307996700216559	7.08931219096856	1.34780171987332e-12	9.33041659846148e-10	ENSCGRG00000009322	connective tissue growth factor [Source:MGI Symbol;Acc:MGI:95537]
34	Cxcl12	333.756446300103	1.57226057718273	0.207194378321215	4.76508139101608	1.88777431928429e-06	0.000361468616731893	ENSCGRG00000016265	chemokine (C-X-C motif) ligand 12 [Source:MGI Symbol;Acc:MGI:103556]
35	Cxcl3	257.225883905099	-2.18499779091445	0.351800947311005	-4.54812672456736	5.41255417242999e-06	0.000936736178361225	ENSCGRG00000016792	C-X-C motif chemokine 3 precursor [Source:RefSeq peptide;Acc:NP_001231068]
36	Cyr61	398.203225691316	1.63077467098701	0.179752510710237	5.81806710867985	5.9532002353637e-09	2.10637679806044e-06	ENSCGRG00000015911	cysteine rich protein 61 [Source:MGI Symbol;Acc:MGI:88613]
37	Dcn	696.617028147769	2.75192182356779	0.252040418689174	8.59766593833115	8.13537003646233e-18	1.04591803775918e-14	ENSCGRG00000007335	decorin [Source:MGI Symbol;Acc:MGI:94872]
38	Dffa	714.567715913002	-1.25564873710274	0.152004545579641	-4.41227750015007	1.0228889208998e-05	0.00165864663849329	N/A	N/A
39	Dlc1	47.3410823299458	-2.43367433196427	0.338565346647939	-5.46042839158468	4.74987046832325e-08	1.33582685248985e-05	ENSCGRG00000012317	deleted in liver cancer 1 [Source:MGI Symbol;Acc:MGI:1354949]
40	Dpt	2418.89762753261	2.53457347169896	0.172669270818751	11.2910129389745	1.45351810234733e-29	6.54046808103738e-26	ENSCGRG00000010859	dermatopontin [Source:MGI Symbol;Acc:MGI:1928392]
41	Ecm1	1781.88040872596	1.75773953574044	0.216697196771734	5.41205448197223	6.23057246357475e-08	1.64917755546885e-05	ENSCGRG00000011489	extracellular matrix protein 1 [Source:MGI Symbol;Acc:MGI:103060]
42	Enpp6	51.596204932944	2.73045566891387	0.322174056324685	6.65942252665592	2.74905566309027e-11	1.59613718967619e-08	ENSCGRG00000008783	ectonucleotide pyrophosphatase/phosphodiesterase 6 [Source:MGI Symbol;Acc:MGI:2445171]
43	Epha2	892.73621231522	-1.1973330523037	0.186145395980955	-3.28974320506535	0.00100278854410647	0.0805767455596978	ENSCGRG00000010485	Eph receptor A2 [Source:MGI Symbol;Acc:MGI:95278]
44	Extl1	47.1617571636177	2.53374483440618	0.368597019529206	5.28702683536108	1.24320407622597e-07	3.06526440657414e-05	ENSCGRG00000013081	exostoses (multiple)-like 1 [Source:MGI Symbol;Acc:MGI:1888742]
45	Fabp4	333.856115592274	8.39016376373598	1.38448866425748	5.6376057562023	1.72430710953895e-08	5.35100063182612e-06	ENSCGRG00000009928	fatty acid binding protein 4, adipocyte [Source:MGI Symbol;Acc:MGI:88038]
46	Fam213a	32.6950244331836	-2.63790520111841	0.44034156955839	-4.66215965586922	3.12908288079412e-06	0.0005688925532466	ENSCGRG00000010614	family with sequence similarity 213, member A [Source:MGI Symbol;Acc:MGI:1917814]
47	Fam71f1	87.0139948734753	-1.65393738060745	0.276777829329496	-3.86221281695835	0.000112364615911723	0.0127198158603465	ENSCGRG00000010330	family with sequence similarity 71, member F1 [Source:MGI Symbol;Acc:MGI:3032524]
48	Fibin	17.5821265617434	4.38273668705426	0.688630501540978	5.51496655729693	3.48846287151665e-08	1.02932529876112e-05	ENSCGRG00000020061	fin bud initiation factor homolog (zebrafish) [Source:MGI Symbol;Acc:MGI:1914856]
49	Flnc	518.680227985386	-4.32169837069928	0.267855558303755	-13.9505631081233	3.12131214700676e-44	2.80902486669873e-40	ENSCGRG00000008723	filamin C, gamma [Source:MGI Symbol;Acc:MGI:95557]
50	Fn1	9722.95266962687	1.67605087749128	0.266480509713175	4.09443969446213	4.23190540496562e-05	0.0054798608189911	ENSCGRG00000004728	fibronectin 1 [Source:MGI Symbol;Acc:MGI:95566]
51	Fth1	89774.0666551209	1.17226332094321	0.16496907209432	3.56006621584357	0.000370761293456029	0.0349154540715748	ENSCGRG00000003282	Ferritin heavy chain [Source:UniProtKB/Swiss-Prot;Acc:P29389]
52	Gimap6	14.2875239404932	-3.79915704909234	0.703650694395985	-4.56788371555613	4.92673211616419e-06	0.000869375013321953	ENSCGRG00000014388	GTPase, IMAP family member 6 [Source:MGI Symbol;Acc:MGI:1918876]
53	Gldc	108.52268042415	1.45495497801942	0.237033847080988	3.67033015753656	0.000242237382526528	0.0240885671165469	ENSCGRG00000010145	N/A
54	Glyat	571.945761337356	-1.32490718401403	0.2238571741994	-3.30543207265617	0.000948300872752773	0.0769981244544893	ENSCGRG00000003145	glycine-N-acyltransferase [Source:MGI Symbol;Acc:MGI:2147502]
55	Gpihbp1	11.0678632507859	6.71023668717116	1.39508372203291	4.39061404682171	1.13031012127464e-05	0.00178460104147564	ENSCGRG00000010354	GPI-anchored HDL-binding protein 1 [Source:MGI Symbol;Acc:MGI:1915703]
56	Gpr64	62.3019677005369	3.23651680308877	0.487987173160965	5.43365573564571	5.52110530442162e-08	1.50567233900432e-05	N/A	N/A
57	Gpr68	94.1601660043025	2.59692909974794	0.388274037757438	5.18182109380103	2.19729925292739e-07	5.13625834460262e-05	ENSCGRG00000018842	G protein-coupled receptor 68 [Source:MGI Symbol;Acc:MGI:2441763]
58	Gpx7	8.37136960896468	2.88301780016623	0.6297793969345	3.64898456607351	0.000263278919098341	0.0258948484418089	ENSCGRG00000014358	glutathione peroxidase 7 precursor [Source:RefSeq peptide;Acc:NP_001243771]
59	Gusb	2087.72108422223	1.09641733963096	0.136643408030655	3.74298948102244	0.000181843844097237	0.0190291124994545	ENSCGRG00000002349	glucuronidase, beta [Source:MGI Symbol;Acc:MGI:95872]
60	Hdac9	14.0682647526604	3.81139566260128	0.750862278788771	4.29697063366233	1.73148123126551e-05	0.00255450251488098	ENSCGRG00000008247	N/A
61	Hmgcs2	898.733016318193	1.44617205972347	0.143739277512554	5.99146993018029	2.0795277954081e-09	8.70451646268615e-07	ENSCGRG00000010687	3-hydroxy-3-methylglutaryl-Coenzyme A synthase 2 [Source:MGI Symbol;Acc:MGI:101939]
62	Hp1bp3	2327.15195801293	-1.0327766030855	0.109525739047267	-4.08866542476455	4.33862092422176e-05	0.00557791700107624	ENSCGRG00000015055	heterochromatin protein 1, binding protein 3 [Source:MGI Symbol;Acc:MGI:109369]
63	Hsd11b1	91.8571703628717	3.02769883668785	0.383805751933325	6.36451205762816	1.95911532195016e-10	9.79503241105025e-08	ENSCGRG00000012490	hydroxysteroid 11-beta dehydrogenase 1 [Source:MGI Symbol;Acc:MGI:103562]
64	Hsd17b7	651.777438867463	-1.70804174959375	0.246419657420096	-4.55758789956425	5.17444375226228e-06	0.000904221486378337	ENSCGRG00000001131	hydroxysteroid (17-beta) dehydrogenase 7 [Source:MGI Symbol;Acc:MGI:1330808]
65	Htra1	3610.72135975703	1.1794776276522	0.142129204066679	4.18292025790935	2.87788356427412e-05	0.00398454048256691	N/A	N/A
66	Id2	20.8284160778781	2.42703469716606	0.494603602174134	3.72434043817653	0.00019582652159925	0.0201410374986566	ENSCGRG00000001531	inhibitor of DNA binding 2 [Source:MGI Symbol;Acc:MGI:96397]
67	Iffo2	141.999270919925	-1.72573587493112	0.317144538995681	-3.59701408645569	0.00032189105780193	0.0308176444115795	ENSCGRG00000005020	N/A
68	Igsf9b	17.852328258696	-3.25055936492157	0.765233209823082	-3.48337843938671	0.000495127919285767	0.0454684052001251	ENSCGRG00000011603	immunoglobulin superfamily, member 9B [Source:MGI Symbol;Acc:MGI:2685354]
69	Il10	185.039374959846	1.55340061313491	0.277463168409503	3.49033033092324	0.000482423836388268	0.0447584877894456	ENSCGRG00000016042	interleukin 10 [Source:MGI Symbol;Acc:MGI:96537]
70	Il19	254.769146481973	1.50196385137378	0.216399817296349	4.23753292451645	2.25989287864421e-05	0.00320281983643442	ENSCGRG00000010507	interleukin 19 [Source:MGI Symbol;Acc:MGI:1890472]
71	Islr	11.796963878216	3.69175353821119	0.63157656334381	4.91910437753023	8.69411015103248e-07	0.000175826166975768	ENSCGRG00000017425	immunoglobulin superfamily containing leucine-rich repeat [Source:MGI Symbol;Acc:MGI:1349645]
72	Itga5	4065.36638256775	1.33888212427913	0.166692952147868	4.52280443680182	6.10256199596645e-06	0.00102654218098505	ENSCGRG00000009094	integrin alpha 5 (fibronectin receptor alpha) [Source:MGI Symbol;Acc:MGI:96604]
73	Itgb5	1872.42906237188	1.20369016356792	0.165541208807019	3.73760507915616	0.000185781454240017	0.0192177034187705	ENSCGRG00000014776	integrin beta 5 [Source:MGI Symbol;Acc:MGI:96614]
74	Krt5	4.24249442208986	5.23531794044979	1.28959731470367	3.60605235968346	0.000310890433393942	0.0300844995196644	ENSCGRG00000005503	keratin 5 [Source:MGI Symbol;Acc:MGI:96702]
75	Lama3	585.897242557411	1.80245797852261	0.258065615116269	4.71777488547991	2.38438115346517e-06	0.000451752382960206	ENSCGRG00000006528	laminin, alpha 3 [Source:MGI Symbol;Acc:MGI:99909]
76	Leprel2	1259.29963434792	1.20820238113072	0.192801639522282	3.23254450508722	0.00122693022596159	0.0977146775977108	N/A	N/A
77	Lnx1	111.914512755301	1.75795774462943	0.223246746729513	5.25425459090557	1.4862517337423e-07	3.61500607508482e-05	ENSCGRG00000001114	ligand of numb-protein X 1 [Source:MGI Symbol;Acc:MGI:1278335]
78	LOC100754872	251.410197298716	2.69530466355691	0.276544639272079	7.63110855589388	2.32743587566524e-14	1.99483420600469e-11	N/A	N/A
79	LOC100756494	30.8606941322839	2.66352354754687	0.504334104357782	4.12139696456289	3.76581890062483e-05	0.00498389517590782	ENSCGRG00000016397	N/A
80	LOC100756621	37.3982195945677	3.83110203056494	0.572622168318052	5.66890300349108	1.43714693372482e-08	4.53810660703738e-06	N/A	N/A
81	LOC100756639	21.7953804870244	4.37155997351759	0.726048320146475	5.21535188185894	1.83468614381854e-07	4.34506788191973e-05	ENSCGRG00000018794	RIKEN cDNA 1810011O10 gene [Source:MGI Symbol;Acc:MGI:1916318]
82	LOC100756717	2170.73900245073	-1.34875927163761	0.211972713654557	-3.60327873219182	0.000314228250222059	0.0302448891751168	N/A	N/A
83	LOC100756757	10.5276447776981	3.04429181987117	0.630509118602198	3.90054520480561	9.59763023424411e-05	0.0110735734991128	ENSCGRG00000013080	cytochrome P450, family 2, subfamily c, polypeptide 70 [Source:MGI Symbol;Acc:MGI:2385878]
84	LOC100756791	4205.83938905841	1.99089971998491	0.221528356515829	6.34653387663848	2.20220071356615e-10	1.07128136874263e-07	ENSCGRG00000014297	N/A
85	LOC100758409	1828.06943880928	1.4502776828301	0.108320122482605	7.98849892593046	1.36591656932413e-15	1.53657077070406e-12	ENSCGRG00000002367	MAM domain containing 2 [Source:MGI Symbol;Acc:MGI:1918988]
86	LOC100758536	5.95915221996223	4.90286961601304	1.11906410069964	3.8584984654519	0.000114085784000792	0.0128339376639391	N/A	N/A
87	LOC100758827	86.7426393340091	-2.16045667154344	0.454226260403104	-3.46852286660861	0.000523327988236388	0.0475726285872058	N/A	N/A
88	LOC100760143	25.9185122935322	1.96669583767995	0.364719673489181	3.78848040671922	0.00015157154395741	0.0163361450280804	N/A	N/A
89	LOC100761793	8.8546902305155	-7.44379104214045	1.3523717521986	-5.07170349444865	3.94270358284406e-07	8.44818116519169e-05	ENSCGRG00000019099	olfactory receptor 32 [Source:MGI Symbol;Acc:MGI:109303]
90	LOC100761862	123.893811208597	-2.11892214216171	0.26817063016349	-5.72008814129041	1.06468807333652e-08	3.54876307999705e-06	N/A	N/A
91	LOC100762389	84.4912202521028	2.03827602459679	0.300925646446656	4.82947711847237	1.36892043194801e-06	0.000267817378854697	ENSCGRG00000013705	N/A
92	LOC100765166	15.2792725368632	3.12760671044383	0.645129707858897	3.94129146239659	8.1044076593524e-05	0.00947215801692752	N/A	N/A
93	LOC100765930	5811.83577542026	1.11990967206594	0.136688295054255	3.91362823811982	9.09195797637155e-05	0.0105578162333362	N/A	N/A
94	LOC100767287	25.0930797429865	-6.8561424022939	0.932060407257864	-6.72829770768039	1.71659433313581e-11	1.02989938007038e-08	N/A	N/A
95	LOC100768367	298.20590702262	1.66627894912473	0.302933198986443	3.56948809843708	0.00035767946587524	0.0338835405594129	ENSCGRG00000006278	N/A
96	LOC100768431	255.68286963201	1.82483278606778	0.206537345662823	6.00312878703661	1.93550971367825e-09	8.29458079440354e-07	N/A	N/A
97	LOC100768654	231.067373546941	1.75135546658083	0.347754060709026	3.35407432333513	0.000796309707111192	0.0672900395225087	ENSCGRG00000008374	N/A
98	LOC100769250	827.905353032536	2.30986952243282	0.18930643189525	9.11171904959952	8.10868019996792e-20	1.62164594354692e-16	ENSCGRG00000002344	N/A
99	LOC100770947	2606.94973884429	-1.45656998467511	0.236258955895522	-3.68920399504089	0.000224956792839601	0.022747175923146	ENSCGRG00000009266	N/A
100	LOC100771813	1125.33362657797	-1.45198077480722	0.203013884955558	-4.27073386766558	1.94830792201904e-05	0.00280540754307366	ENSCGRG00000001227	RIKEN cDNA 3830417A13 gene [Source:MGI Symbol;Acc:MGI:1917946]
101	LOC100771938	53.8967574984757	1.62710544829492	0.27304584781753	3.81673244952696	0.000135230672029753	0.0148415662552654	ENSCGRG00000018111	N/A
102	LOC100771977	50.0841525394567	-2.80578445874657	0.663043499335966	-3.34943628924732	0.000809761761959541	0.0681070184743447	N/A	N/A
103	LOC100772325	7849.45479705787	1.31115618687032	0.195327063217445	3.71783445768978	0.000200937866268119	0.0205493219031811	N/A	N/A
104	LOC100772500	40.4173827529692	1.93296128772778	0.311541173175576	4.32687202550571	1.51241773075592e-05	0.00224975262279965	N/A	N/A
105	LOC100772821	1087.68747338895	1.25301589159273	0.18713537185056	3.56989373128803	0.000357126074304489	0.0338835405594129	N/A	N/A
106	LOC100773771	388.003459603426	-3.3256495305865	0.270345191229842	-10.1377317547153	3.75722240539832e-24	1.12710410124607e-20	N/A	N/A
107	LOC100774232	5.647719654895	4.7656680840627	1.10280325144577	3.79098046533747	0.000150053757195257	0.0162699853961292	N/A	N/A
108	LOC103158848	72.9766362199112	-2.22678188600685	0.369511846893124	-4.44321176463001	8.86258589283417e-06	0.00146346498610204	N/A	N/A
109	LOC103158869	120.597660165864	-1.74065483202904	0.265460425296226	-4.35353906337737	1.33957212408327e-05	0.00204330158147244	N/A	N/A
110	LOC103158939	311.585950227803	-5.06061908978201	0.35491066165332	-12.6106569135213	1.84449144315565e-36	1.10663338284529e-32	N/A	N/A
111	LOC103159218	8.17217858530681	-3.91689536061447	0.871494321172562	-3.82324104580547	0.00013170890680228	0.0145437338253634	N/A	N/A
112	LOC103159455	8.13514355039819	5.80495239694844	1.38293615292606	3.77457042046565	0.000160283627175859	0.0169909904191692	N/A	N/A
113	LOC103159564	50.5689993503231	-4.82236312958296	0.640599379359635	-6.61474357514622	3.72196345942557e-11	2.0300491001879e-08	N/A	N/A
114	LOC103159575	90.1177028810314	1.88845455198476	0.296340964335745	4.39862256028426	1.08940099431674e-05	0.00175072575863455	N/A	N/A
115	LOC103159577	383.373318092362	1.50141030494452	0.200489660523218	4.57104771304268	4.85291760827963e-06	0.000864828356746783	N/A	N/A
116	LOC103159587	57.6111994984715	-1.93862434739397	0.397649607719892	-3.40415737974611	0.000663685025838524	0.0588435786079945	N/A	N/A
117	LOC103159655	27.5192400829127	-3.98484865443706	0.651593146647431	-5.21780526883832	1.81055666292782e-07	4.34506788191973e-05	N/A	N/A
118	LOC103159735	16.1828643643811	2.92510322665517	0.545659279547257	4.28864827127227	1.79763779203629e-05	0.00260932924345655	N/A	N/A
119	LOC103160061	12.0782590259501	3.83145458022954	0.819159829738671	3.96319736594515	7.39525939168129e-05	0.00881505124442858	N/A	N/A
120	LOC103160274	167.968304001921	-3.12176363232975	0.287762221221256	-8.8156156177919	1.1902919551487e-18	2.14240649007215e-15	N/A	N/A
121	LOC103160471	117.354646969501	3.46668738020296	0.408403888785144	7.05606620949155	1.71282238178288e-12	1.14181814998926e-09	N/A	N/A
122	LOC103160672	51.5698718253297	2.62971969297293	0.507439717643488	4.0295568540584	5.58820994761423e-05	0.00698487436438254	N/A	N/A
123	LOC103160818	19.4219290488527	2.08767345075504	0.443308276616116	3.38976515734031	0.000699525216406384	0.0605324729331659	N/A	N/A
124	LOC103160922	11.4779026112359	2.77121494683429	0.650653617267145	3.3600865162262	0.000779180680669396	0.0666200899200133	N/A	N/A
125	LOC103160969	10.0513870529354	2.95596536252188	0.555661467138048	4.26699168832535	1.98126538094221e-05	0.00283022187234753	N/A	N/A
126	LOC103161117	186.432999721317	-1.96280434055963	0.24292829061329	-5.67180477975628	1.41300943131098e-08	4.53810660703738e-06	N/A	N/A
127	LOC103161223	62.6647063102053	7.64023674155961	1.21187346252187	5.8217911844993	5.82202625154931e-09	2.10637679806044e-06	N/A	N/A
128	LOC103161381	38.8735661172689	5.32725886770139	0.805258377044013	5.8891611713355	3.88160755583771e-09	1.48649051909623e-06	N/A	N/A
129	LOC103161537	11.856135876312	3.94921643820162	0.783609521608586	4.29327853313262	1.76053917726899e-05	0.00257625566273696	N/A	N/A
130	LOC103161605	98.937888370052	-3.03226645613545	0.279750147369359	-8.74817753780511	2.16825949669875e-18	3.54786388009825e-15	N/A	N/A
131	LOC103161613	27.5408450840886	5.78800345525509	1.37196528275972	3.79239986602867	0.000149198418174321	0.0162699853961292	N/A	N/A
132	LOC103161680	21.6790442692991	4.4641244777858	0.877201930202697	4.42219954551203	9.77011593061953e-06	0.00159865742395655	N/A	N/A
133	LOC103161701	50.1145682940303	3.35447917053297	0.450145479371456	6.1524924646115	7.62745968687311e-10	3.36908870548462e-07	N/A	N/A
134	LOC103161930	609.629509648576	1.86171238712348	0.234809491816138	5.43738618284672	5.40678662144037e-08	1.49718080614316e-05	N/A	N/A
135	LOC103162404	89.1832537941359	4.19647268327526	0.705157474844	5.12156548202664	3.03009478253723e-07	6.90362987226425e-05	N/A	N/A
136	LOC103162823	51.3622756046432	-1.69904025849515	0.331728290753439	-3.3584044196039	0.00078393826995216	0.0666200899200133	N/A	N/A
137	LOC103162840	88.2942658571242	-3.08966971561428	0.433344857750928	-5.77993985642896	7.47273347277744e-09	2.53776848634945e-06	N/A	N/A
138	LOC103162888	23.0737046307739	7.2786956883583	1.25466288625203	5.33508503438153	9.54997919666746e-08	2.42098697972983e-05	N/A	N/A
139	LOC103162958	92.0312479749805	-1.56800066795274	0.297065465266624	-3.30916340729569	0.000935752054436095	0.0767049194891482	N/A	N/A
140	LOC103162960	622.980311204006	1.41101970328188	0.204198196238155	4.04536973283203	5.22406087676419e-05	0.00657537564481669	N/A	N/A
141	LOC103162964	586.007746027116	-1.12148649014313	0.161596462875896	-3.32014686382102	0.00089970104084342	0.0742831148355079	N/A	N/A
142	LOC103162979	392.141907885916	-1.59006819952788	0.254227505232244	-3.95356787963808	7.69944077323401e-05	0.00905766238414634	N/A	N/A
143	LOC103163200	391.069125490666	-2.02841606609567	0.282137872264876	-5.11612834458244	3.11870890123785e-07	7.01670518917251e-05	N/A	N/A
144	LOC103163249	18.6696912708302	-2.23822316500374	0.477732718688438	-3.46063939020427	0.000538894161770086	0.0487414875261295	N/A	N/A
145	LOC103163398	36.5058072869977	-3.09479991375297	0.496807011023915	-5.05193638040464	4.37353386450812e-07	9.153399538056e-05	N/A	N/A
146	LOC103163422	252.674722832034	-1.89714642358656	0.3190360146122	-4.11296487783805	3.90609831844431e-05	0.00509462779954197	N/A	N/A
147	LOC103163483	1850.6720449886	-1.10615715498243	0.157697883048399	-3.30501997988972	0.000949696295844026	0.0769981244544893	N/A	N/A
148	LOC103163731	43.986394416666	-2.27517252652355	0.520158585375228	-3.2494129162227	0.00115643480136291	0.0925096443988049	N/A	N/A
149	LOC103163750	125.442438746506	-1.47632116439592	0.250461067201877	-3.55887113966623	0.000372452201885792	0.0349154540715748	N/A	N/A
150	Lpl	2313.69092637732	1.14231712957429	0.137409420829448	4.0561602362397	4.9886042271082e-05	0.00632323151293806	ENSCGRG00000008147	lipoprotein lipase [Source:MGI Symbol;Acc:MGI:96820]
151	Lrrc15	108.422391284962	3.291565468763	0.35688148149135	7.58403870307698	3.34961168876743e-14	2.74043912664204e-11	ENSCGRG00000005841	leucine rich repeat containing 15 [Source:MGI Symbol;Acc:MGI:1921738]
152	Ltbp3	386.298617807364	1.33791802682676	0.221162666901126	3.40453267568086	0.000662773703805584	0.0588435786079945	ENSCGRG00000014493	latent transforming growth factor beta binding protein 3 [Source:MGI Symbol;Acc:MGI:1101355]
153	Malrd1	99.6008386437879	3.05102121695244	0.544132865638163	4.53208925974187	5.84031602516896e-06	0.00100114141082872	ENSCGRG00000004473	MAM and LDL receptor class A domain containing 1 [Source:MGI Symbol;Acc:MGI:1928271]
154	Map7d2	10.6196458885458	3.21056435212261	0.79568193219533	3.29981333641355	0.000967491564662552	0.0780891509971358	ENSCGRG00000015312	MAP7 domain containing 2 [Source:MGI Symbol;Acc:MGI:1917474]
155	Meis1	14.6227624983364	6.48638596045418	1.25773436315814	4.69210640386314	2.70406418709806e-06	0.000501757229933794	ENSCGRG00000008633	Meis homeobox 1 [Source:MGI Symbol;Acc:MGI:104717]
156	Mmp19	3886.82625578076	1.26035463573253	0.124879979835189	5.40832994930595	6.36151482165863e-08	1.6594334097831e-05	ENSCGRG00000012533	matrix metallopeptidase 19 [Source:MGI Symbol;Acc:MGI:1927899]
157	Mmp2	372.997831710324	2.05884046188995	0.286584330315854	5.14291189453514	2.70512504401701e-07	6.24224944452079e-05	ENSCGRG00000010994	matrix metallopeptidase 2 [Source:MGI Symbol;Acc:MGI:97009]
158	Morc1	22.4367529267309	2.39887096148185	0.373987594447561	4.85018350258416	1.23347306761676e-06	0.00024397012905532	ENSCGRG00000003426	microrchidia 1 [Source:MGI Symbol;Acc:MGI:1316740]
159	Myl9	94.4338403722543	1.64302906563488	0.264856812179494	3.9948625682192	6.47317909485782e-05	0.00792590139648611	ENSCGRG00000011104	N/A
160	Nedd9	9.66548232473309	-3.79874745668962	0.735025244812914	-4.3723463631327	1.22918313207329e-05	0.00192383192992932	ENSCGRG00000010789	neural precursor cell expressed, developmentally down-regulated gene 9 [Source:MGI Symbol;Acc:MGI:97302]
161	Nkd1	101.186075432068	-2.83758785667244	0.307571618214848	-7.32390514126617	2.40856971682806e-13	1.80632693054951e-10	ENSCGRG00000012753	naked cuticle 1 homolog (Drosophila) [Source:MGI Symbol;Acc:MGI:2135954]
162	Nol4	30.0514061755628	-2.99226904506779	0.577000707921942	-4.17210327698992	3.0180077737891e-05	0.00411523650912348	ENSCGRG00000003512	N/A
163	Olfml2b	935.827755059274	1.04642738030012	0.132704750473779	3.47738025904463	0.000506339155685851	0.0462619211329423	ENSCGRG00000003910	olfactomedin-like 2B [Source:MGI Symbol;Acc:MGI:2443310]
164	Olfml3	414.778959997854	1.95897124663078	0.216925502271094	6.3340120526378	2.38866841943812e-10	1.13141165477544e-07	ENSCGRG00000004872	olfactomedin-like 3 [Source:MGI Symbol;Acc:MGI:1914877]
165	Olr1	56.1671907526107	1.86127545587541	0.277504000709222	4.59925965713054	4.23995041579129e-06	0.000763148675338275	ENSCGRG00000008979	oxidized low density lipoprotein (lectin-like) receptor 1 [Source:MGI Symbol;Acc:MGI:1261434]
166	Osbp2	127.944253061663	2.00548409490138	0.217271697325557	6.53799648857041	6.23483880806636e-11	3.30061363842313e-08	ENSCGRG00000007280	oxysterol binding protein 2 [Source:MGI Symbol;Acc:MGI:1921559]
167	Pamr1	207.791815332481	1.99134120107607	0.212495387287682	6.61839637229828	3.63116316193555e-11	2.0300491001879e-08	ENSCGRG00000004840	peptidase domain containing associated with muscle regeneration 1 [Source:MGI Symbol;Acc:MGI:2445082]
168	Pcolce	2043.52906321345	1.50786607965146	0.181669390296607	5.08012702317933	3.77182581609546e-07	8.1794087787834e-05	ENSCGRG00000016630	procollagen C-endopeptidase enhancer protein [Source:MGI Symbol;Acc:MGI:105099]
169	Pcp4l1	161.619822261801	1.76119663576906	0.191210373981886	6.15151840641938	7.67446174370073e-10	3.36908870548462e-07	ENSCGRG00000005197	Purkinje cell protein 4-like 1 [Source:MGI Symbol;Acc:MGI:1913675]
170	Pde1c	239.268184679737	-3.77440151048619	0.324738182910814	-9.82157066094373	9.09158104007928e-23	2.33770524486267e-19	ENSCGRG00000011815	phosphodiesterase 1C [Source:MGI Symbol;Acc:MGI:108413]
171	Pde3a	10.6793441319601	-4.27212757723718	0.845734010636023	-4.35972188672316	1.30227846843822e-05	0.00202066466839824	ENSCGRG00000007234	phosphodiesterase 3A, cGMP inhibited [Source:MGI Symbol;Acc:MGI:1860764]
172	Phyhd1	76.5563505797513	-1.45666758213904	0.239146810565924	-3.6450625427747	0.000267326782048672	0.0261500801635546	ENSCGRG00000004453	phytanoyl-CoA dioxygenase domain containing 1 [Source:MGI Symbol;Acc:MGI:3612860]
173	Pik3r5	257.604131518947	1.52178803025793	0.221895638870249	4.22191952174679	2.42230602991842e-05	0.00340617861191419	ENSCGRG00000012612	phosphoinositide-3-kinase regulatory subunit 5 [Source:MGI Symbol;Acc:MGI:2443588]
174	Pkd1l1	40.1429237005201	2.61770822771658	0.363865401762381	5.58653204495351	2.316488199975e-08	7.06681135045765e-06	ENSCGRG00000007996	polycystic kidney disease 1 like 1 [Source:MGI Symbol;Acc:MGI:2156538]
175	Pla1a	204.903838459628	1.54835232241715	0.289888440476038	3.32331230632712	0.000889552628686705	0.0737836763305622	ENSCGRG00000006687	phospholipase A1 member A [Source:MGI Symbol;Acc:MGI:1934677]
176	Plek	52.8335219537742	1.85416768462239	0.329632250497867	3.85036713484273	0.000117940897973389	0.0131852063516959	ENSCGRG00000009141	pleckstrin [Source:MGI Symbol;Acc:MGI:1860485]
177	Postn	28.8641344151723	4.14112706634486	0.46417379744478	7.66127813590504	1.84091683827394e-14	1.74392958800488e-11	ENSCGRG00000000364	periostin, osteoblast specific factor [Source:MGI Symbol;Acc:MGI:1926321]
178	Prr5	39.4481777611088	-2.9895814481739	0.43065649866075	-5.58361235678691	2.35573465763353e-08	7.06681135045765e-06	ENSCGRG00000011636	proline rich 5 (renal) [Source:MGI Symbol;Acc:MGI:1924714]
179	Pstpip1	925.881439524654	1.52918264992732	0.214990224551057	4.39192131259869	1.12353364488977e-05	0.00178460104147564	ENSCGRG00000004304	proline-serine-threonine phosphatase-interacting protein 1 [Source:MGI Symbol;Acc:MGI:1321396]
180	Pthlh	90.138799544435	1.89465862593965	0.301455821670252	4.34457068356472	1.3954830624592e-05	0.00209853540448526	ENSCGRG00000007492	parathyroid hormone-like peptide [Source:MGI Symbol;Acc:MGI:97800]
181	Ptprf	98.3940122322717	-1.71415218022946	0.251971884350031	-4.48141141786944	7.41510096301038e-06	0.00123578150215948	ENSCGRG00000007871	protein tyrosine phosphatase, receptor type, F [Source:MGI Symbol;Acc:MGI:102695]
182	Ptprg	15.5091700283695	-2.98139919209492	0.581805758749677	-4.11896351202125	3.80580398540816e-05	0.00500004860827456	ENSCGRG00000004852	protein tyrosine phosphatase, receptor type, G [Source:MGI Symbol;Acc:MGI:97814]
183	Ptrf	2938.88098636478	1.28228718582101	0.169107856312108	4.12354990659252	3.73077579543656e-05	0.00497559071228727	N/A	N/A
184	Ranbp3l	67.2961332539002	-2.55885200194087	0.393057255175043	-5.0218879698345	5.11660261386519e-07	0.000105854862582712	ENSCGRG00000006643	RAN binding protein 3-like [Source:MGI Symbol;Acc:MGI:2444654]
185	Rapgef4	44.723794055253	1.69292758877225	0.288021913397602	3.84680830351124	0.000119666523678293	0.0132955417264542	ENSCGRG00000015862	Rap guanine nucleotide exchange factor (GEF) 4 [Source:MGI Symbol;Acc:MGI:1917723]
186	Rarres2	1064.42661738497	3.09992806383687	0.630348857420091	3.98979951103431	6.61291678048343e-05	0.00798831470684036	ENSCGRG00000018398	retinoic acid receptor responder protein 2 precursor [Source:RefSeq peptide;Acc:NP_001231216]
187	Rcan3	237.014910427723	-1.84913498731944	0.3444088710901	-3.67055727280488	0.000242022230882927	0.0240885671165469	ENSCGRG00000017343	regulator of calcineurin 3 [Source:MGI Symbol;Acc:MGI:1858220]
188	Rcc2	1929.7951491534	-1.37591655790821	0.134871253262324	-5.86451180703907	4.50456044873054e-09	1.6891163232646e-06	ENSCGRG00000015004	regulator of chromosome condensation 2 [Source:MGI Symbol;Acc:MGI:1919784]
189	Rnf19a	241.944121594711	1.55705069631372	0.245577752811276	3.95837238701181	7.54622413316971e-05	0.00893582159032378	ENSCGRG00000013032	ring finger protein 19A [Source:MGI Symbol;Acc:MGI:1353623]
190	Rorc	6.1592799213204	-3.99196420366171	0.826244161266578	-4.1234805190246	3.73190036201334e-05	0.00497559071228727	ENSCGRG00000009792	RAR-related orphan receptor gamma [Source:MGI Symbol;Acc:MGI:104856]
191	Selenbp1	32.2344039306502	1.94389033479009	0.406023127319395	3.34692223824961	0.000817141290990207	0.0684080283559662	ENSCGRG00000016861	N/A
192	Serpine1	2461.49243959062	1.3282600990562	0.17735405222044	4.19103814674147	2.77680963656354e-05	0.00387440284096955	ENSCGRG00000011881	serine (or cysteine) peptidase inhibitor, clade E, member 1 [Source:MGI Symbol;Acc:MGI:97608]
193	Serpinh1	13494.4710583174	1.02146931224872	0.128463798639391	3.39789743220089	0.000679058741523741	0.0596213575057845	ENSCGRG00000004245	serpin H1 precursor [Source:RefSeq peptide;Acc:NP_001233689]
194	Serpini2	4.14642189788883	4.87761934902488	1.23189888534408	3.48458538226923	0.000492900173437137	0.0454684052001251	ENSCGRG00000005437	serine (or cysteine) peptidase inhibitor, clade I, member 2 [Source:MGI Symbol;Acc:MGI:1915181]
195	Sgcg	34.9962686607558	2.02790276396196	0.425119394028115	3.39420003770842	0.000688293964900521	0.0598483240301665	ENSCGRG00000007623	sarcoglycan, gamma (dystrophin-associated glycoprotein) [Source:MGI Symbol;Acc:MGI:1346524]
196	Shank2	30.9001189275506	3.39166887027561	0.672020185679369	4.17652092803887	2.96001520827515e-05	0.0040669705140263	ENSCGRG00000000697	SH3/ankyrin domain gene 2 [Source:MGI Symbol;Acc:MGI:2671987]
197	Slc14a2	225.133580089767	3.81858768135561	0.591917843928402	5.46296283141886	4.682526706791e-08	1.33582685248985e-05	ENSCGRG00000017548	solute carrier family 14 (urea transporter), member 2 [Source:MGI Symbol;Acc:MGI:1351653]
198	Slc16a7	11.572411232328	3.9820026675552	0.695875558621285	4.88167765737381	1.05187098034056e-06	0.000210362508612776	ENSCGRG00000008196	solute carrier family 16 (monocarboxylic acid transporters), member 7 [Source:MGI Symbol;Acc:MGI:1330284]
199	Slc44a5	121.896885982979	3.33089687522366	0.508346077309213	5.4017026924597	6.60112929691362e-08	1.69733894593069e-05	ENSCGRG00000007785	solute carrier family 44, member 5 [Source:MGI Symbol;Acc:MGI:3035141]
200	Slc6a13	18.6614038313097	-3.72451582567397	0.616432963414704	-5.09309772722308	3.52260004284001e-07	7.73210709403382e-05	ENSCGRG00000012728	solute carrier family 6 (neurotransmitter transporter, GABA), member 13 [Source:MGI Symbol;Acc:MGI:95629]
201	Smad3	1123.09635759701	-1.79979943465459	0.129726894953195	-9.36457266144955	7.63586590271369e-21	1.7179743797868e-17	ENSCGRG00000002991	SMAD family member 3 [Source:MGI Symbol;Acc:MGI:1201674]
202	Sparc	9081.44503176394	1.34064002641162	0.173465447758405	4.35635762312123	1.32244645338402e-05	0.00203441997559478	ENSCGRG00000010162	secreted acidic cysteine rich glycoprotein [Source:MGI Symbol;Acc:MGI:98373]
203	Spi1	3.05704405270679	5.65744332648921	1.44697049191594	3.50558691701554	0.000455601716684597	0.0424889911844874	ENSCGRG00000010357	spleen focus forming virus (SFFV) proviral integration oncogene [Source:MGI Symbol;Acc:MGI:98282]
204	Spon2	174.141766741789	3.51203870189092	0.336596734908194	8.69609208172539	3.43509721996741e-18	5.15235957184945e-15	ENSCGRG00000004494	spondin 2, extracellular matrix protein [Source:MGI Symbol;Acc:MGI:1923724]
205	Spp1	32986.9845427278	2.29731168931886	0.223939912421496	7.64646717095588	2.06576170441388e-14	1.85908224588727e-11	ENSCGRG00000000743	secreted phosphoprotein 1 [Source:MGI Symbol;Acc:MGI:98389]
206	Spp2	13.7769242676486	2.47696412205014	0.511026687632885	3.70235384397024	0.000213608418666972	0.0217216832067052	ENSCGRG00000006313	secreted phosphoprotein 2 [Source:MGI Symbol;Acc:MGI:1922646]
207	Srgap1	211.581655903787	-1.89401021901933	0.405879804334604	-3.22521028225147	0.00125880171638942	0.0998113308074593	ENSCGRG00000000715	SLIT-ROBO Rho GTPase activating protein 1 [Source:MGI Symbol;Acc:MGI:2152936]
208	Srpx2	450.088658837686	1.54744080763884	0.190376110958748	5.05566744729982	4.28888126099807e-07	9.08183221372992e-05	ENSCGRG00000004629	sushi-repeat-containing protein, X-linked 2 [Source:MGI Symbol;Acc:MGI:1916042]
209	St3gal3	358.367729837641	1.71749078761443	0.250197667294731	4.52653415652817	5.99589119554704e-06	0.00101811363800614	ENSCGRG00000011735	ST3 beta-galactoside alpha-2,3-sialyltransferase 3 [Source:MGI Symbol;Acc:MGI:1316659]
210	Stk32b	139.950054718449	1.51129616996776	0.247449406445588	3.7435275459038	0.000181454699463266	0.0190291124994545	ENSCGRG00000014682	serine/threonine kinase 32B [Source:MGI Symbol;Acc:MGI:1927552]
211	Stmn4	29.4998501069053	-3.66836614472372	0.448466346726178	-6.87544041266759	6.17986350043671e-12	3.97254868372715e-09	ENSCGRG00000004858	stathmin-like 4 [Source:MGI Symbol;Acc:MGI:1931224]
212	Stra6	217.455886072602	-1.74488382254101	0.199380017834772	-5.81764077672564	5.96839917223638e-09	2.10637679806044e-06	ENSCGRG00000011831	stimulated by retinoic acid gene 6 [Source:MGI Symbol;Acc:MGI:107742]
213	Sulf1	7.4407761547055	3.36572004758889	0.817190986650263	3.40282454443887	0.000666930942609638	0.0588435786079945	ENSCGRG00000005074	sulfatase 1 [Source:MGI Symbol;Acc:MGI:2138563]
214	Tbxas1	20.0665978910621	2.32937682330267	0.435962290081553	4.00129635582746	6.2996398651309e-05	0.0078082609623207	ENSCGRG00000017821	thromboxane A synthase 1, platelet [Source:MGI Symbol;Acc:MGI:98497]
215	Tceb3	1362.38200948137	-0.972187729226093	0.115309334299139	-3.35814295398139	0.000784680207958377	0.0666200899200133	N/A	N/A
216	Tgm2	15910.2937382468	1.17248041671066	0.157145286796408	3.73869256893889	0.000184979770959331	0.0192177034187705	ENSCGRG00000014460	transglutaminase 2, C polypeptide [Source:MGI Symbol;Acc:MGI:98731]
217	Tmc5	6.10006717942002	3.55465367418112	0.742419123094684	4.00001977465392	6.3337190982767e-05	0.0078082609623207	ENSCGRG00000011126	N/A
218	Tmem176a	73.4509562887961	2.22134589188748	0.474167787452037	3.45106402094394	0.000558381098409101	0.050251506951327	ENSCGRG00000015426	transmembrane protein 176A [Source:MGI Symbol;Acc:MGI:1913308]
219	Tmem176b	179.991692614052	2.16754732039065	0.273294321026415	5.79077096708691	7.00640643582063e-09	2.42515979689107e-06	ENSCGRG00000014371	transmembrane protein 176B [Source:MGI Symbol;Acc:MGI:1916348]
220	Tnc	1314.51774376961	4.99070450774748	0.2164002797867	20.3592250960533	3.8461845859788e-92	6.92274763630325e-88	ENSCGRG00000014015	tenascin C [Source:MGI Symbol;Acc:MGI:101922]
221	Tp63	97.3296818028705	1.8499479195293	0.317624612446656	3.98264293520576	6.81531106492528e-05	0.00817791892383934	ENSCGRG00000010211	transformation related protein 63 [Source:MGI Symbol;Acc:MGI:1330810]
222	Trim54	48.8669733404133	2.10394331097741	0.349673124350706	4.3440021679584	1.39910133084189e-05	0.00209853540448526	ENSCGRG00000007705	tripartite motif-containing 54 [Source:MGI Symbol;Acc:MGI:1889623]
223	Unc5d	25.56628886867	-3.45247474120783	0.484451066697371	-5.91909573042175	3.2371651024994e-09	1.29479410399748e-06	ENSCGRG00000008230	unc-5 netrin receptor D [Source:MGI Symbol;Acc:MGI:2389364]
224	Vcam1	472.367191615275	1.59157312931186	0.190386489060574	5.28719571203624	1.24205731120069e-07	3.06526440657414e-05	N/A	N/A
225	Vim	18857.6699052526	1.45019081811041	0.144762206772107	5.97689367053754	2.27432535736503e-09	9.30354138800298e-07	ENSCGRG00000014836	vimentin [Source:MGI Symbol;Acc:MGI:98932]
226	Wisp2	160.188900506154	1.62502058979041	0.216533846264928	4.80321255549467	1.56139979277041e-06	0.000302189622258866	ENSCGRG00000017396	WNT1 inducible signaling pathway protein 2 [Source:MGI Symbol;Acc:MGI:1328326]
227	Wnt5b	91.1711056748188	1.78091730064224	0.325425065437625	3.67505434258049	0.000237798794000086	0.0239113994033941	ENSCGRG00000005961	wingless-type MMTV integration site family, member 5B [Source:MGI Symbol;Acc:MGI:98959]
228	Zfpm2	76.963603126263	4.63498632241695	0.515248060725591	7.86033782639065	3.83098824354537e-15	3.83077541086518e-12	N/A	N/A
