# Supplementary material for: Defining lncRNAs Correlated with CHO Cell Growth and IgG Productivity by RNA-Seq
Source: iScience. 2019 Dec 18;23(1):100785. doi: 10.1016/j.isci.2019.100785 (PMC6971398; doi:10.1016/j.isci.2019.100785)
Supplement: Data S1. The Complete RNA-Seq Dataset Provided as a Reference for the Community to Investigate RNAseq Data from CHO Cells (See Also GEO Accession Number GSE140671), Related to Figure 2 [file mmc2.zip › 3068_FB4vST_0.1adj.csv]

Symbol	baseMean	log2FoldChange	lfcSE	stat	pvalue	padj	ENSEMBL	description
Abhd12	213.25241875990025	1.6651666791727524	0.3624876586095971	2.979975049619516	0.00288271862436937	0.07055754580450284	ENSCGRG00000002358	abhydrolase domain containing 12 [Source:MGI Symbol;Acc:MGI:1923442]
Abhd4	730.7294333758744	1.9407789628241618	0.23204837785204635	5.842818099626931	5.132505227433189e-9	2.5399485244259994e-6	ENSCGRG00000011698	abhydrolase domain containing 4 [Source:MGI Symbol;Acc:MGI:1915938]
Abhd6	178.14889431541624	2.987088539756877	0.4991541062774836	4.812393625187089	1.4913325550699351e-6	2.952092792760936e-4	ENSCGRG00000006994	abhydrolase domain containing 6 [Source:MGI Symbol;Acc:MGI:1913332]
Acad10	221.60773480484565	1.6128792043775937	0.31163226952814477	3.298492499550346	9.720547694444867e-4	0.03421455218901144	ENSCGRG00000014818	acyl-Coenzyme A dehydrogenase family, member 10 [Source:MGI Symbol;Acc:MGI:1919235]
Acap1	41.91794053856458	5.357683024135125	1.291911501064453	3.6943091840900477	2.2048539191405774e-4	0.011998648337976007	ENSCGRG00000011550	ArfGAP with coiled-coil, ankyrin repeat and PH domains 1 [Source:MGI Symbol;Acc:MGI:2388270]
Adam8	2.903516508104717	-5.557447219039401	1.702546185385623	-2.9206166393612327	0.003493394016473399	0.08087922170303033	ENSCGRG00000015790	a disintegrin and metallopeptidase domain 8 [Source:MGI Symbol;Acc:MGI:107825]
Aebp1	3275.6257760623107	1.8047259425780173	0.2119185094620496	5.755813614172747	8.622548164388995e-9	3.901333506607547e-6	ENSCGRG00000003786	AE binding protein 1 [Source:MGI Symbol;Acc:MGI:1197012]
Aen	426.98025658801896	-1.44184696369654	0.2244253993247726	-3.8181260479138603	1.3446922056132215e-4	0.00865631941792316	ENSCGRG00000000641	apoptosis enhancing nuclease [Source:MGI Symbol;Acc:MGI:1915298]
Aga	2804.4711345925016	1.4002749433701496	0.22570287802323835	3.612326301683441	3.0346237352541096e-4	0.015017594209838774	ENSCGRG00000002360	aspartylglucosaminidase [Source:MGI Symbol;Acc:MGI:104873]
Agpat9	444.6700078358326	1.2591597628344762	0.22618976339264438	2.9806709729077188	0.0028761763451002962	0.07050639102323265	N/A	N/A
Agt	21.420715000560666	4.367923831659527	1.2270932946265014	3.0828636644859317	0.002050190580497965	0.056989881037981985	ENSCGRG00000007235	angiotensinogen (serpin peptidase inhibitor, clade A, member 8) [Source:MGI Symbol;Acc:MGI:87963]
Ak5	8.392119190468728	-3.6323234161289863	0.9184218049455741	-3.3180406856612223	9.06512790701558e-4	0.03300123345643649	ENSCGRG00000010694	adenylate kinase 5 [Source:MGI Symbol;Acc:MGI:2677491]
Amn1	124.64086480591065	1.7393713355721225	0.4016384943448777	2.8742484873964846	0.004049901911313856	0.08838210344690318	ENSCGRG00000011189	antagonist of mitotic exit network 1 [Source:MGI Symbol;Acc:MGI:2442933]
Angptl3	18.042561200339744	-4.490949084662736	1.0694623687094595	-3.6522898778149697	2.5991224861878306e-4	0.013407069606277031	ENSCGRG00000017083	angiopoietin-like 3 [Source:MGI Symbol;Acc:MGI:1353627]
Ankdd1a	7.41080047353496	-3.9809467359124833	0.9668778288452677	-3.5123198959346458	4.442129673371687e-4	0.019871628674438993	ENSCGRG00000012140	ankyrin repeat and death domain containing 1A [Source:MGI Symbol;Acc:MGI:2686319]
Ankh	1714.3952308351134	1.211469417472107	0.1727104665131006	3.6274982599472536	2.861807031457703e-4	0.01438108276426012	ENSCGRG00000017047	progressive ankylosis [Source:MGI Symbol;Acc:MGI:3045421]
Ankrd22	44.88115500340102	4.163862036097951	1.1923080030799225	3.001656892457255	0.0026851463173043423	0.0680351633293305	ENSCGRG00000008546	ankyrin repeat domain 22 [Source:MGI Symbol;Acc:MGI:1277101]
Anp32b	8047.0913780648125	-1.9053285834675662	0.4564277284910697	-2.8928261810724845	0.003817925212743638	0.08551720462377405	ENSCGRG00000007588	acidic (leucine-rich) nuclear phosphoprotein 32 family, member B [Source:MGI Symbol;Acc:MGI:1914878]
Anp32e	2807.4894314884696	-2.3112838956570334	0.4429638700620363	-3.897205870749931	9.730889538169874e-5	0.006889713132715414	ENSCGRG00000008209	N/A
Anxa11	2417.643368892742	1.0675088884226545	0.15116540602244946	3.192174720384343	0.0014120588922366313	0.04504880786623849	ENSCGRG00000004243	annexin A11 [Source:MGI Symbol;Acc:MGI:108481]
Anxa5	2936.4665977536392	1.3965556032218378	0.24736819212208616	3.2809113230698945	0.0010347227036120895	0.03573228800729962	ENSCGRG00000004178	annexin A5 [Source:MGI Symbol;Acc:MGI:106008]
Apobr	11.530258722000013	-5.172812159641008	1.490221872455558	-3.0786352983533147	0.002079510796074967	0.05707302073941625	ENSCGRG00000015289	apolipoprotein B receptor [Source:MGI Symbol;Acc:MGI:2176230]
Aqp1	3109.767762698993	1.2523530171064483	0.20808762432334696	3.2072571281232722	0.0013400716075241297	0.043469466036017756	ENSCGRG00000012127	aquaporin 1 [Source:MGI Symbol;Acc:MGI:103201]
Areg	1970.5739507587784	1.5755228054494863	0.34130357973030523	2.9022851313515705	0.0037045119295759646	0.08344900557150067	ENSCGRG00000007006	amphiregulin [Source:MGI Symbol;Acc:MGI:88068]
Arhgap11a	1503.790110183221	-1.8025651184702183	0.4037764242988007	-3.01553667939765	0.0025652491003548008	0.06605412154994898	ENSCGRG00000001847	Rho GTPase activating protein 11A [Source:MGI Symbol;Acc:MGI:2444300]
Arhgap22	1485.7499728958437	1.3610592298832396	0.18137419028968949	4.278981082823899	1.877508174278222e-5	0.002170234996194885	ENSCGRG00000014751	Rho GTPase activating protein 22 [Source:MGI Symbol;Acc:MGI:2443418]
Arid4b	539.907796473737	-1.9389917993816734	0.44872988868420144	-3.0174707163610184	0.002548936669957739	0.06574097899910546	ENSCGRG00000004910	AT rich interactive domain 4B (RBP1-like) [Source:MGI Symbol;Acc:MGI:2137512]
Arntl2	67.80747402068646	4.651843269486651	1.2338303744806334	3.296142527271953	9.802227225326275e-4	0.034342493438112145	ENSCGRG00000016310	aryl hydrocarbon receptor nuclear translocator-like 2 [Source:MGI Symbol;Acc:MGI:2684845]
Arsa	417.1962605830137	1.7157343618038268	0.23301766470194799	4.852730210514455	1.2177329927810944e-6	2.5590999491585453e-4	ENSCGRG00000006931	arylsulfatase A [Source:MGI Symbol;Acc:MGI:88077]
Arsg	238.2532370399892	1.6838281503749275	0.2884880248536607	3.8090511736533434	1.3950108649805407e-4	0.008907819378158	ENSCGRG00000009380	arylsulfatase G [Source:MGI Symbol;Acc:MGI:1921258]
Asap3	267.8466406794197	3.6074038293399195	0.4070895207494996	7.424512728930222	1.1319585771698721e-13	2.240712003507762e-10	ENSCGRG00000011471	ArfGAP with SH3 domain, ankyrin repeat and PH domain 3 [Source:MGI Symbol;Acc:MGI:2684986]
Asb15	36.62046576791261	4.46539998288466	1.2876202847075482	3.013650474638842	0.002581249995288895	0.06635823851525152	ENSCGRG00000016390	ankyrin repeat and SOCS box-containing 15 [Source:MGI Symbol;Acc:MGI:1926160]
Ascc1	603.9790401235527	1.4897595964135648	0.29094169183774066	3.1098915042984543	0.0018715607543667847	0.05327451092402636	ENSCGRG00000009484	activating signal cointegrator 1 complex subunit 1 [Source:MGI Symbol;Acc:MGI:1916340]
Aspm	1086.5811268329114	-1.8026681376104214	0.36732797872423295	-3.315036445409031	9.163117713668009e-4	0.03312948221772753	ENSCGRG00000014020	asp (abnormal spindle)-like, microcephaly associated (Drosophila) [Source:MGI Symbol;Acc:MGI:1334448]
Astl	5.185147789809338	-5.471626873570605	1.6479944016076091	-2.9652190372021505	0.0030246748939687282	0.07246407204370466	ENSCGRG00000012362	astacin-like metalloendopeptidase (M12 family) [Source:MGI Symbol;Acc:MGI:3046414]
Atad5	443.9063190334928	-2.278690679673143	0.3899490481319707	-4.343460221446104	1.4025588316451025e-5	0.00172822705593753	ENSCGRG00000011319	ATPase family, AAA domain containing 5 [Source:MGI Symbol;Acc:MGI:2442925]
Atf3	65.42031572635952	3.2844243032488034	0.7201799515809022	3.7483156766609884	1.7802609912624358e-4	0.010326817969828548	ENSCGRG00000002540	activating transcription factor 3 [Source:MGI Symbol;Acc:MGI:109384]
Atp13a2	993.7466764478958	1.2206676567410495	0.22038344025336196	2.88454139425839	0.003919842220959618	0.087145229590908	ENSCGRG00000003035	ATPase type 13A2 [Source:MGI Symbol;Acc:MGI:1922022]
Atp6ap1	1729.009599379939	1.7991440761143125	0.2899531037747637	4.18751018556551	2.820313676642423e-5	0.002791405461456838	ENSCGRG00000003393	ATPase, H+ transporting, lysosomal accessory protein 1 [Source:MGI Symbol;Acc:MGI:109629]
Atp6v1c2	322.7295228554126	2.3749527665508494	0.5628444894074298	3.180257246036501	0.0014714436561853426	0.04596012177386802	ENSCGRG00000010289	ATPase, H+ transporting, lysosomal V1 subunit C2 [Source:MGI Symbol;Acc:MGI:1916025]
Atp6v1d	1172.2867180590893	1.7061865341325004	0.3527005944242537	3.178968369025925	0.0014780021898995173	0.04598358090225689	ENSCGRG00000012192	N/A
Atp6v1g2	139.55841480885502	2.8182898921844286	0.47895427789920736	4.6629239877741755	3.117479245499914e-6	5.36613057953659e-4	ENSCGRG00000014089	ATPase, H+ transporting, lysosomal V1 subunit G2 [Source:MGI Symbol;Acc:MGI:1913487]
Avpi1	382.26179129545244	1.728956286549639	0.38234584818668443	2.992039252561507	0.002771206289367632	0.06938805116088485	ENSCGRG00000016108	arginine vasopressin-induced 1 [Source:MGI Symbol;Acc:MGI:1916784]
B4galnt4	10.82769867077266	-3.5778289607161136	0.9055445687776623	-3.305046005670201	9.496081114517752e-4	0.033793245062809694	ENSCGRG00000005886	beta-1,4-N-acetyl-galactosaminyl transferase 4 [Source:MGI Symbol;Acc:MGI:2652891]
Bard1	202.3174760183795	-2.43928709528254	0.47605498882513664	-3.8951899215208305	9.81218154189487e-5	0.006906031417664319	ENSCGRG00000013939	BRCA1 associated RING domain 1 [Source:MGI Symbol;Acc:MGI:1328361]
Baz1a	1506.886115805883	-1.685896517450463	0.3693477303260815	-2.9807520835645556	0.0028754147175345302	0.07050639102323265	ENSCGRG00000008314	bromodomain adjacent to zinc finger domain 1A [Source:MGI Symbol;Acc:MGI:1309478]
Bcl6	211.66872961864536	1.7525465116035737	0.34609086847138176	3.3736342598099056	7.41828602904294e-4	0.02893496984136059	ENSCGRG00000012269	B cell leukemia/lymphoma 6 [Source:MGI Symbol;Acc:MGI:107187]
Bdnf	140.20770621230153	1.8199097033215483	0.3688123331760483	3.3484433450627162	8.126689449597261e-4	0.03093611877976496	ENSCGRG00000010139	brain derived neurotrophic factor [Source:MGI Symbol;Acc:MGI:88145]
Bdp1	1575.1811390172031	-2.225272094102531	0.5525295840132939	-2.9687271792163603	0.0029903596470543968	0.07207813602854403	ENSCGRG00000015752	B double prime 1, subunit of RNA polymerase III transcription initiation factor IIIB [Source:MGI Symbol;Acc:MGI:1347077]
Bean1	189.4743663886737	4.612167545485838	0.8768661435582298	4.592724983567858	4.374954455043601e-6	6.885691591424065e-4	ENSCGRG00000006647	brain expressed, associated with Nedd4, 1 [Source:MGI Symbol;Acc:MGI:1929597]
Best4	6.375668555007324	-3.871789324411812	1.0985362096127513	-2.9920059028817136	0.0027715090409305494	0.06938805116088485	ENSCGRG00000003687	N/A
Bet1	260.02057094069863	2.2085941475139297	0.3991607693536087	4.067613281290251	4.7497120192019494e-5	0.004065315247430385	ENSCGRG00000006458	Bet1 golgi vesicular membrane trafficking protein [Source:MGI Symbol;Acc:MGI:1343104]
Bgn	2951.842216739819	2.4520643053256483	0.459715082536751	4.0614325601449695	4.8772508003912834e-5	0.004108305514627466	ENSCGRG00000012775	biglycan [Source:MGI Symbol;Acc:MGI:88158]
Bhlhe40	851.53052264718	3.322337794197964	0.34497821424993524	7.934922207851627	2.106273027184576e-15	1.1118313219498316e-11	ENSCGRG00000016348	basic helix-loop-helix family, member e40 [Source:MGI Symbol;Acc:MGI:1097714]
Birc3	603.0071561652101	-1.6386438227554019	0.22835119341550697	-4.61430179660577	3.9441895991360686e-6	6.439194483702967e-4	ENSCGRG00000017280	baculoviral IAP repeat-containing 3 [Source:MGI Symbol;Acc:MGI:1197007]
Brca2	480.0659401345827	-2.13806818955892	0.46554841513588757	-3.336077706084409	8.49694101580349e-4	0.03188178930100117	ENSCGRG00000011581	breast cancer 2, early onset [Source:MGI Symbol;Acc:MGI:109337]
Bre	876.0820614781346	1.6308141640187281	0.2625054014948862	3.984114830939758	6.773211686503322e-5	0.005344799030857524	N/A	N/A
C1ql4	6.7817496552854095	-4.830650166498627	1.2997149322064983	-3.2666299051974863	0.0010883586096521872	0.0370650471880689	ENSCGRG00000002056	complement component 1, q subcomponent-like 4 [Source:MGI Symbol;Acc:MGI:3579909]
C1qtnf5	126.77273884092524	2.218567897816888	0.5162692295549993	3.1642509442288977	0.0015548267151695035	0.04784278748204976	ENSCGRG00000013924	C1q and tumor necrosis factor related protein 5 [Source:MGI Symbol;Acc:MGI:2385958]
C4bpb	7.9540040235474025	-4.185264371432154	1.1729781866476217	-3.069368136333959	0.0021451207924436224	0.05832618468556288	N/A	N/A
C5ar2	27.72326473510723	4.324440531465584	1.2979568292077528	2.881049620908371	0.003963532358948633	0.08769296942111081	ENSCGRG00000007416	complement component 5a receptor 2 [Source:MGI Symbol;Acc:MGI:2442013]
Cabp4	25.927889419991587	4.320450357394822	1.2834114897810063	2.910592500080444	0.0036074416773517835	0.08232891114519827	ENSCGRG00000013667	calcium binding protein 4 [Source:MGI Symbol;Acc:MGI:1920910]
Cacnb4	155.1060655021743	2.2888812046166693	0.5919157246854144	2.878650849833556	0.003993802250489188	0.08781785028570546	ENSCGRG00000010643	calcium channel, voltage-dependent, beta 4 subunit [Source:MGI Symbol;Acc:MGI:103301]
Cage1	41.48321377566574	-2.2158465083823313	0.5743884594467609	-2.839339789716543	0.004520698973468313	0.09570827398909654	ENSCGRG00000011960	cancer antigen 1 [Source:MGI Symbol;Acc:MGI:1918463]
Camkk2	247.04798244072802	-1.3268312900866406	0.20480462919757442	-3.6223243208521705	2.91967742644317e-4	0.014494047562744214	ENSCGRG00000015616	calcium/calmodulin-dependent protein kinase kinase 2, beta [Source:MGI Symbol;Acc:MGI:2444812]
Camkmt	98.67278073148682	2.154090427700869	0.5378332647187043	2.9174988419513115	0.003528509589920358	0.08132748004902625	ENSCGRG00000005846	calmodulin-lysine N-methyltransferase [Source:MGI Symbol;Acc:MGI:1920832]
Capn6	7.065047806110618	-4.6323176993407635	1.0931555030600477	-3.7024514694294903	2.135262142095083e-4	0.011864565362181662	ENSCGRG00000017669	calpain 6 [Source:MGI Symbol;Acc:MGI:1100850]
Casc5	696.744878586754	-2.0565697312683473	0.4337313500858853	-3.3929003062743583	6.915680253280647e-4	0.027447797616780033	N/A	N/A
Catsperg	35.30760857047076	5.444179203075036	1.2208889338236344	3.9800644986891385	6.889657277454589e-5	0.005401218447810439	N/A	N/A
Cav1	3933.557187443838	1.5052758829719144	0.1988900199034709	4.627247675360595	3.7055727240765933e-6	6.177952463513131e-4	ENSCGRG00000010238	caveolin 1, caveolae protein [Source:MGI Symbol;Acc:MGI:102709]
Ccdc135	133.0637287059371	4.389668702300615	1.163976701372201	3.268713366078657	0.0010803768642174607	0.03687251728824937	N/A	N/A
Ccdc146	109.71882117231183	-2.1083424477571313	0.361273192551685	-4.216697995985504	2.4790562565278434e-5	0.0025827851893667716	ENSCGRG00000006953	coiled-coil domain containing 146 [Source:MGI Symbol;Acc:MGI:1922422]
Ccdc15	96.4728772102661	-2.308877286250876	0.5202149869695057	-3.3138506746457375	9.202063654199946e-4	0.03319450570111853	ENSCGRG00000003784	coiled-coil domain containing 15 [Source:MGI Symbol;Acc:MGI:2444488]
Ccdc38	5.816228249535077	-5.584441925672647	1.3017003388326716	-3.840729909800042	1.2266902323607962e-4	0.008157915439530683	ENSCGRG00000000527	coiled-coil domain containing 38 [Source:MGI Symbol;Acc:MGI:2444738]
Ccdc67	88.4378662525385	3.942024255263188	1.0773715092849385	3.1159741329805026	0.001833383537973152	0.05266219839307638	N/A	N/A
Ccdc88c	38.434288227631825	4.3127781632116795	1.2237349878300203	3.0462605871070556	0.0023170692432998275	0.06187708016339978	ENSCGRG00000002550	coiled-coil domain containing 88C [Source:MGI Symbol;Acc:MGI:1915589]
Ccr7	82.35383160823501	5.137061859061378	1.3477349640026801	3.3775923901393785	7.312338398587291e-4	0.0286533154502462	ENSCGRG00000004923	chemokine (C-C motif) receptor 7 [Source:MGI Symbol;Acc:MGI:103011]
Cd59	169.91186556834836	2.161940637038721	0.4305459562900082	3.662740558304861	2.4953123461670746e-4	0.01304150703429102	ENSCGRG00000004026	N/A
Cd68	171.94086584156665	4.100600177130802	0.7641291558001749	4.600842213288102	4.2078609320584945e-6	6.730877345462456e-4	ENSCGRG00000017877	CD68 antigen [Source:MGI Symbol;Acc:MGI:88342]
Cd99l2	339.71882351880265	1.4906900922912234	0.25637059484475017	3.532884074004458	4.1105267323792366e-4	0.0187591646495555	ENSCGRG00000000480	CD99 antigen-like 2 [Source:MGI Symbol;Acc:MGI:2177151]
Cdk5rap2	705.9986719203002	-1.3575695607640808	0.24418276052620183	-3.1640524432519084	0.0015558875696675691	0.04784278748204976	ENSCGRG00000011800	CDK5 regulatory subunit associated protein 2 [Source:MGI Symbol;Acc:MGI:2384875]
Cdnf	75.11405300907205	5.150867551241844	1.2564960379435421	3.6338395925175586	2.7923450248907715e-4	0.014127660004527238	ENSCGRG00000013703	cerebral dopamine neurotrophic factor [Source:MGI Symbol;Acc:MGI:3606576]
Cenpe	2877.2759450688764	-2.5557313931417984	0.4927135394118823	-3.9998269476682364	6.338881896628e-5	0.005121557842602093	ENSCGRG00000000825	centromere protein E [Source:MGI Symbol;Acc:MGI:1098230]
Cenpf	1500.4016828832052	-2.4580534630606934	0.47641352879738563	-3.931649395154238	8.436504320890158e-5	0.0063019095483781385	ENSCGRG00000014069	centromere protein F [Source:MGI Symbol;Acc:MGI:1313302]
Cenpj	276.13109896449174	-1.8075997504583745	0.42600931914271795	-2.86997770893275	0.00410500736734376	0.08917269776303949	ENSCGRG00000011910	centromere protein J [Source:MGI Symbol;Acc:MGI:2684927]
Cenpu	105.38329394124841	-1.8541709909640351	0.40868175445588956	-3.105615742333976	0.0018988329185191807	0.053616191087580964	ENSCGRG00000008300	centromere protein U [Source:MGI Symbol;Acc:MGI:1919126]
Cep128	206.52658391036658	-1.9045602426877817	0.3391488897163554	-3.890909809760135	9.986905161844491e-5	0.006997903988626963	ENSCGRG00000007757	centrosomal protein 128 [Source:MGI Symbol;Acc:MGI:1922466]
Cep152	409.9706704009655	-1.7239036925210993	0.3863906397254149	-2.9476417767503933	0.0032020788269503187	0.07570097930922103	ENSCGRG00000014984	centrosomal protein 152 [Source:MGI Symbol;Acc:MGI:2139083]
Cept1	422.6900064432901	1.6028503444927196	0.32396798138068217	3.1419396430275093	0.0016783262944807555	0.050123960411726426	ENSCGRG00000015205	choline/ethanolaminephosphotransferase 1 [Source:MGI Symbol;Acc:MGI:2139793]
Cercam	213.90138641820997	1.817471710607457	0.34578769112271024	3.564352466927222	3.6475554157918035e-4	0.017140263372248964	ENSCGRG00000013874	cerebral endothelial cell adhesion molecule [Source:MGI Symbol;Acc:MGI:2139134]
Cfh	457.63319738891715	1.739230785918609	0.3089960791830415	3.735543467895246	1.8731021953611148e-4	0.010593730844906647	N/A	N/A
Chac1	41.4059814415638	6.083125818316511	1.2914114596054576	4.2574837606560445	2.067406726912828e-5	0.00230966603069532	ENSCGRG00000001166	ChaC, cation transport regulator 1 [Source:MGI Symbol;Acc:MGI:1916315]
Chaf1a	453.89046321376736	-1.5673768342184813	0.25602965253160903	-3.837111536821063	1.2448993934670365e-4	0.008214261164559996	ENSCGRG00000014179	chromatin assembly factor 1, subunit A (p150) [Source:MGI Symbol;Acc:MGI:1351331]
Cilp2	35.052343695529274	4.985907162363244	1.2911276599051411	3.4086053597251755	6.529586503732992e-4	0.026513469711055296	N/A	N/A
Clcn1	21.732677362534037	-3.9339109508056396	0.96449588786459	-3.472226779005882	5.161601135057596e-4	0.02186046976558116	ENSCGRG00000003865	chloride channel, voltage-sensitive 1 [Source:MGI Symbol;Acc:MGI:88417]
Cln5	800.419351580286	1.5974099747364094	0.26133875371203275	3.874080899348214	1.0702785736766129e-4	0.0074008380894300735	ENSCGRG00000007787	ceroid-lipofuscinosis, neuronal 5 [Source:MGI Symbol;Acc:MGI:2442253]
Clspn	733.0369943368225	-2.596650409057541	0.4266729456959842	-4.71482414957185	2.419195896316354e-6	4.353452978871112e-4	ENSCGRG00000012297	claspin [Source:MGI Symbol;Acc:MGI:2445153]
Clu	10388.135897632215	1.8084422146121362	0.29614973687146673	4.1312875264244715	3.607370304336804e-5	0.0033461828883307276	ENSCGRG00000005462	clusterin [Source:MGI Symbol;Acc:MGI:88423]
Cmbl	63.50640280446801	6.193015961907318	1.2212839826316266	4.591932376859566	4.3916067866496e-6	6.885691591424065e-4	ENSCGRG00000005661	carboxymethylenebutenolidase-like (Pseudomonas) [Source:MGI Symbol;Acc:MGI:1916824]
Cntln	496.5653574775358	-1.7240122338168697	0.3203009523891803	-3.556185907657608	3.762778579142645e-4	0.017522958042087332	N/A	N/A
Cog8	217.1409730378637	1.858141831732136	0.3958429237167983	3.216375119343709	0.00129821020133822	0.04263248171939612	ENSCGRG00000001633	component of oligomeric golgi complex 8 [Source:MGI Symbol;Acc:MGI:2142885]
Col16a1	2075.477203477039	1.4908937100017907	0.2694208741282289	3.3625130651512296	7.72364710834164e-4	0.029908686746699976	N/A	N/A
Col18a1	89.85783129936159	2.30597210879358	0.44490771636935883	3.868239512941276	1.0962395993241203e-4	0.00748278029952447	ENSCGRG00000003055	collagen, type XVIII, alpha 1 [Source:MGI Symbol;Acc:MGI:88451]
Col5a2	3108.8927659236024	1.332669045366635	0.16534644633162246	4.522059960973471	6.124070497205217e-6	9.063624335863721e-4	ENSCGRG00000007829	collagen, type V, alpha 2 [Source:MGI Symbol;Acc:MGI:88458]
Col6a1	3959.071284330957	1.9844342921414257	0.18276375162917036	7.657272183051992	1.899238407250864e-14	5.012723236204114e-11	ENSCGRG00000001617	collagen, type VI, alpha 1 [Source:MGI Symbol;Acc:MGI:88459]
Col6a2	2275.2995974028204	1.6926781628106229	0.24636724681267075	4.496196943466823	6.917966349629376e-6	0.0010050726157131266	ENSCGRG00000011810	collagen, type VI, alpha 2 [Source:MGI Symbol;Acc:MGI:88460]
Col7a1	1580.1244676527162	2.8159972105062328	0.41886211160235653	5.326418045428497	1.001684443452165e-7	3.1725349693016974e-5	ENSCGRG00000015211	collagen, type VII, alpha 1 [Source:MGI Symbol;Acc:MGI:88462]
Commd10	145.24888304944974	3.5775203595018024	0.7279931635069116	4.110695002086012	3.944699770543262e-5	0.0035292805404702316	ENSCGRG00000008955	COMM domain containing 10 [Source:MGI Symbol;Acc:MGI:1916706]
Cr1l	690.7627959688422	1.1512316332484582	0.19032158049650486	2.975328026648566	0.0029267540067765023	0.07130473300201953	ENSCGRG00000013881	complement component (3b/4b) receptor 1-like [Source:MGI Symbol;Acc:MGI:88513]
Crip1	228.56609473699226	3.0330314665621754	0.6622302837951999	3.696703436471209	2.1841724182956895e-4	0.011927087729700187	ENSCGRG00000014433	N/A
Crlf1	41.49766177262588	4.72848536131352	1.2512878061751718	3.3114067284471713	9.282817942911068e-4	0.033258530530303095	ENSCGRG00000012856	cytokine receptor-like factor 1 [Source:MGI Symbol;Acc:MGI:1340030]
Csmd3	6.09120587588774	-4.219979621932021	1.1940905504827295	-3.0441720853928147	0.002333216353334496	0.0618908110073787	ENSCGRG00000002669	CUB and Sushi multiple domains 3 [Source:MGI Symbol;Acc:MGI:2386403]
Csrp1	2820.341997746365	1.6958191851593676	0.24455815105508188	4.542300796950387	5.564356800294813e-6	8.392109932330347e-4	ENSCGRG00000012075	cysteine and glycine-rich protein 1 [Source:MGI Symbol;Acc:MGI:88549]
Ctbs	189.6453473478344	2.047004719842769	0.5098788725846872	2.8674304775763746	0.004138197124874601	0.08941524782548589	ENSCGRG00000016229	chitobiase, di-N-acetyl- [Source:MGI Symbol;Acc:MGI:1921495]
Ctnnal1	187.726805827923	-1.506587481977385	0.25832024426129235	-3.56776134170886	3.600442083204466e-4	0.017019880844664458	ENSCGRG00000016101	catenin (cadherin associated protein), alpha-like 1 [Source:MGI Symbol;Acc:MGI:1859649]
Ctsa	3526.8928483589907	1.494184530340833	0.20577581646545132	4.4185077004533735	9.938473988253264e-6	0.0012795583258372251	ENSCGRG00000014927	cathepsin A [Source:MGI Symbol;Acc:MGI:97748]
Ctsb	7733.374100216472	2.1360197894204127	0.22137323070321066	7.006525964192657	2.443082410757478e-12	3.2240544213962855e-9	ENSCGRG00000018351	cathepsin B [Source:MGI Symbol;Acc:MGI:88561]
Ctso	180.00719066992133	2.073123633023127	0.35287915302795314	4.217197642684455	2.47357159271922e-5	0.0025827851893667716	ENSCGRG00000007319	cathepsin O [Source:MGI Symbol;Acc:MGI:2139628]
Cxcl10	7.939454141152818	-4.875179734897198	1.1694169389701028	-3.668680597319213	2.438054425470158e-4	0.012826920226493498	ENSCGRG00000002606	chemokine (C-X-C motif) ligand 10 [Source:MGI Symbol;Acc:MGI:1352450]
Cxcl12	191.5965398196419	3.6561522048055934	0.9162367638355152	3.351960787109154	0.00080241383320365275	0.030619338464127822	ENSCGRG00000016265	chemokine (C-X-C motif) ligand 12 [Source:MGI Symbol;Acc:MGI:103556]
Dcbld1	100.36276060910092	2.7523097929310314	0.6370645486382471	3.402084289327782	6.687400900933799e-4	0.02667548631415306	ENSCGRG00000009791	discoidin, CUB and LCCL domain containing 1 [Source:MGI Symbol;Acc:MGI:1913936]
Dcn	358.9126329999783	4.410202620246941	0.8728171195210872	4.382636446939406	1.1725168458124095e-5	0.0014745733003321839	ENSCGRG00000007335	decorin [Source:MGI Symbol;Acc:MGI:94872]
Dcun1d2	132.6520811757504	1.9498357638083053	0.4163711376153537	3.2780208323373934	0.0010453768029896056	0.03598823272205085	ENSCGRG00000015388	DCN1, defective in cullin neddylation 1, domain containing 2 (S. cerevisiae) [Source:MGI Symbol;Acc:MGI:2142792]
Ddit3	1048.1562625540378	2.4086505866995913	0.35263808036770194	5.171557433833701	2.3215089398874924e-7	6.449722030185672e-5	ENSCGRG00000015899	DNA-damage inducible transcript 3 [Source:MGI Symbol;Acc:MGI:109247]
Ddx46	3146.8264688759646	-2.630344892136386	0.4511302688135591	-4.533906352137359	5.7902709061438385e-6	8.650446232989983e-4	ENSCGRG00000005152	DEAD (Asp-Glu-Ala-Asp) box polypeptide 46 [Source:MGI Symbol;Acc:MGI:1920895]
Ddx51	181.09961495111466	-1.317001734751599	0.2319830791186697	-3.1555716770875866	0.0016018390248967735	0.0485952544028071	ENSCGRG00000005173	DEAD (Asp-Glu-Ala-Asp) box polypeptide 51 [Source:MGI Symbol;Acc:MGI:1916913]
Dgat2l6	27.01073247277354	-2.7208864600906764	0.5618287492289334	-3.801734892172946	1.436864272806769e-4	0.009029653014422196	ENSCGRG00000016487	diacylglycerol O-acyltransferase 2-like 6 [Source:MGI Symbol;Acc:MGI:3045268]
Dhfr	78436.0042338631	1.5740529461054675	0.2515013311539213	3.932744374935249	8.398153169072924e-5	0.0063019095483781385	ENSCGRG00000002677	dihydrofolate reductase [Source:RefSeq peptide;Acc:NP_001230945]
Dhrs9	102.11144495948608	4.507504471636669	1.2933392276118352	3.0328794543397013	0.002422323419411694	0.06350979084404568	ENSCGRG00000003302	dehydrogenase/reductase (SDR family) member 9 [Source:MGI Symbol;Acc:MGI:2442798]
Dhx9	5101.493519662951	-2.684194761483163	0.4620507554621317	-4.543293644574624	5.538201845701533e-6	8.392109932330347e-4	ENSCGRG00000011336	DEAH (Asp-Glu-Ala-His) box polypeptide 9 [Source:MGI Symbol;Acc:MGI:108177]
Dis3	556.1388654860582	-1.898795422803585	0.314848457057255	-4.172905703150735	3.007394321789699e-5	0.0029039692975525414	ENSCGRG00000012184	DIS3 homolog, exosome endoribonuclease and 3'-5' exoribonuclease [Source:MGI Symbol;Acc:MGI:1919912]
Dna2	160.55043561066483	-1.748666714062245	0.31021814098305694	-3.751244880951841	1.7595873724883396e-4	0.010282223479972452	ENSCGRG00000014801	DNA replication helicase/nuclease 2 [Source:MGI Symbol;Acc:MGI:2443732]
Dnaja4	10.642268037067868	-3.922385764764989	1.1233463424938053	-2.970965531996858	0.00296865096879516	0.07188311428415926	ENSCGRG00000015072	DnaJ heat shock protein family (Hsp40) member A4 [Source:MGI Symbol;Acc:MGI:1927638]
Dpt	1255.3800728018175	2.5967720766510998	0.34398054584023385	5.848614406421561	4.956846577813476e-9	2.5399485244259994e-6	ENSCGRG00000010859	dermatopontin [Source:MGI Symbol;Acc:MGI:1928392]
Dram2	358.18584776080615	1.7142503414662378	0.31550403185723863	3.5793135006783983	3.4449799852009303e-4	0.016481783397474904	ENSCGRG00000010853	DNA-damage regulated autophagy modulator 2 [Source:MGI Symbol;Acc:MGI:1914421]
Dscr3	407.8830164847155	1.5513143975241714	0.199053557957892	4.854733101567762	1.2054899340157225e-6	2.5590999491585453e-4	ENSCGRG00000004021	DSCR3 arrestin fold containing [Source:MGI Symbol;Acc:MGI:1206040]
Dtl	264.05242098291166	-1.7489976029292822	0.26818173953847957	-4.340471145467779	1.4217753850198971e-5	0.0017319411536288532	ENSCGRG00000009837	denticleless E3 ubiquitin protein ligase [Source:MGI Symbol;Acc:MGI:1924093]
Dynlt1	309.11610234117853	2.8415054388247682	0.6117116808606241	3.688899539941523	2.2522612249734308e-4	0.012172972272586775	ENSCGRG00000013688	N/A
Dyrk1b	8.423533290073735	-3.225833267319212	0.7931375635614017	-3.3296503506148833	8.695510339293204e-4	0.032324437026536895	ENSCGRG00000005310	dual-specificity tyrosine-(Y)-phosphorylation regulated kinase 1b [Source:MGI Symbol;Acc:MGI:1330302]
Dzip1	235.79394464595003	-1.3947636064640618	0.21507839759872183	-3.7651438488665687	1.6645322653423164e-4	0.009909598854872527	ENSCGRG00000008014	DAZ interacting protein 1 [Source:MGI Symbol;Acc:MGI:1914311]
E2f1	180.38476924405933	-1.6619943311318182	0.32754262884252966	-3.288218801371527	0.001008234482981119	0.0351682847411652	ENSCGRG00000002889	E2F transcription factor 1 [Source:MGI Symbol;Acc:MGI:101941]
Ebf4	111.20755901780214	4.247696188926217	0.750084041232041	4.883097742206173	1.0443207134702595e-6	2.329276453311976e-4	ENSCGRG00000014262	early B cell factor 4 [Source:MGI Symbol;Acc:MGI:2385972]
Eci1	39.34506984495418	4.936597981996151	1.2977160512177464	3.3533032724620475	7.985315766570253e-4	0.03054479721724795	ENSCGRG00000013554	N/A
Ecm1	939.1992261973759	2.2071774116294276	0.3449713744588701	4.702462380981363	2.5704258930177684e-6	4.5736252181830764e-4	ENSCGRG00000011489	extracellular matrix protein 1 [Source:MGI Symbol;Acc:MGI:103060]
Eda2r	3.817192903852562	-6.725351644267846	1.8469778361789846	-3.3245602753143406	8.855808828104228e-4	0.03246848942622588	ENSCGRG00000013098	ectodysplasin A2 receptor [Source:MGI Symbol;Acc:MGI:2442860]
Eef1a2	77.7065380305427	2.5015916232117825	0.6217329347673592	3.0827209165102265	0.0020511742012892997	0.056989881037981985	ENSCGRG00000010593	eukaryotic translation elongation factor 1 alpha 2 [Source:MGI Symbol;Acc:MGI:1096317]
Efna4	23.679671870711335	4.285308765399847	1.2501432731916604	2.95993774796034	0.0030770121170721936	0.07338488537041454	ENSCGRG00000018357	ephrin A4 [Source:MGI Symbol;Acc:MGI:106643]
Egr2	110.30784490332556	4.881939830043535	0.851579624408475	5.045890256365809	4.5141447173610595e-7	1.1469872007152373e-4	ENSCGRG00000018534	early growth response 2 [Source:MGI Symbol;Acc:MGI:95296]
Egr3	477.9515970032556	3.5742496049135455	0.38944333156030514	7.675794812600353	1.6439609584267502e-14	5.012723236204114e-11	ENSCGRG00000015251	early growth response 3 [Source:MGI Symbol;Acc:MGI:1306780]
Ehd2	703.6684811744318	1.6003599620292825	0.272237031810817	3.7298285782580334	1.916100863055117e-4	0.010798353475922003	N/A	N/A
Eid3	296.3283429475479	-2.8486056103424815	0.7343043802311162	-3.082704080981871	0.002051290236906399	0.056989881037981985	ENSCGRG00000009160	EP300 interacting inhibitor of differentiation 3 [Source:MGI Symbol;Acc:MGI:1913591]
Eif3a	10809.424703188746	-1.761222788937023	0.39316451691588644	-2.9917763114607716	0.0027735941137181177	0.06938805116088485	ENSCGRG00000002093	eukaryotic translation initiation factor 3, subunit A [Source:MGI Symbol;Acc:MGI:95301]
Eif5b	3838.976459066616	-2.1876049822655848	0.4922966241437409	-3.2554407301328325	0.001132165245578155	0.03814674218930991	ENSCGRG00000003140	eukaryotic translation initiation factor 5B [Source:MGI Symbol;Acc:MGI:2441772]
Elovl7	249.701318576946	1.8229963705601049	0.2950266694511786	4.196345612218694	2.7125621758676512e-5	0.002701643686606297	ENSCGRG00000015726	ELOVL family member 7, elongation of long chain fatty acids (yeast) [Source:MGI Symbol;Acc:MGI:1921809]
Eltd1	7.202922971762439	-4.918486974620626	1.5027152317638344	-2.883796199239247	0.003929129447329396	0.087145229590908	N/A	N/A
Eno2	523.0650923829511	1.585289048151914	0.3093758940441605	3.2333693952508487	0.0012233926071914779	0.040959081030622076	ENSCGRG00000016207	enolase 2, gamma neuronal [Source:MGI Symbol;Acc:MGI:95394]
Eno3	37.96306432230988	5.173955437890629	1.334493039373793	3.4387537452595813	5.843985693957244e-4	0.02429012006548738	ENSCGRG00000007398	enolase 3, beta muscle [Source:MGI Symbol;Acc:MGI:95395]
Eps8l3	12.60723967493837	-3.708931048712587	1.012019348981176	-3.0868664231928022	0.002022784709991012	0.05659508598483686	ENSCGRG00000005981	EPS8-like 3 [Source:MGI Symbol;Acc:MGI:2139743]
Erc2	5.054322893331225	-5.797240128440149	1.5626893082646822	-3.3354535672270416	8.516037430110821e-4	0.03188178930100117	ENSCGRG00000014618	ELKS/RAB6-interacting/CAST family member 2 [Source:MGI Symbol;Acc:MGI:1098749]
Ereg	7814.006876956562	1.7020163534503974	0.1722308023534893	6.4857960217625985	8.82645146311793e-11	7.765315853885308e-8	ENSCGRG00000007979	epiregulin [Source:MGI Symbol;Acc:MGI:107508]
Erlec1	941.9462422510726	1.5422134626097812	0.2722317468389712	3.516309074910547	4.3759125670364833e-4	0.01974272119988312	ENSCGRG00000005742	endoplasmic reticulum lectin 1 [Source:MGI Symbol;Acc:MGI:1914003]
Esf1	983.3576839928737	-1.7887225947236893	0.42419288457348	-2.837765879106853	0.004543049210232369	0.09585470889979894	N/A	N/A
Ets1	1806.2130703755229	-1.932597262114642	0.3203946916096839	-4.206170690977682	2.5973409218064623e-5	0.0026459328152184237	ENSCGRG00000008702	E26 avian leukemia oncogene 1, 5' domain [Source:MGI Symbol;Acc:MGI:95455]
Exog	170.38768734632544	1.9911425505243534	0.35576145385133806	3.9525924874109526	7.730903312825002e-5	0.005914327771106122	ENSCGRG00000007736	endo/exonuclease (5'-3'), endonuclease G-like [Source:MGI Symbol;Acc:MGI:2143333]
Exosc2	408.5473136180387	-1.5880827865965206	0.35526986921415726	-2.823544501801479	0.004749583178291921	0.09909670515340036	ENSCGRG00000017629	exosome component 2 [Source:MGI Symbol;Acc:MGI:2385133]
Ezh2	777.7242834036809	-1.293940342703491	0.17019692413365312	-4.165632520042402	3.104904990696084e-5	0.002979956086828072	ENSCGRG00000011414	enhancer of zeste 2 polycomb repressive complex 2 subunit [Source:MGI Symbol;Acc:MGI:107940]
F2rl2	49.011056964151315	4.244311537573548	1.2718064514824008	2.877284536956943	0.004011137314148991	0.08796643489923192	ENSCGRG00000006051	coagulation factor II (thrombin) receptor-like 2 [Source:MGI Symbol;Acc:MGI:1298208]
Fam109a	76.80521349685708	3.514137205543863	0.7799891158188358	3.755404588880253	1.7306168156058292e-4	0.010188121892912235	ENSCGRG00000015766	family with sequence similarity 109, member A [Source:MGI Symbol;Acc:MGI:2442708]
Fam120b	288.1410534537427	1.5387411806887288	0.31496920594107164	3.028164855411349	0.0024604382358674663	0.06400871201177968	ENSCGRG00000010542	family with sequence similarity 120, member B [Source:MGI Symbol;Acc:MGI:1914794]
Fam131b	51.756913667547444	3.9038374698585487	1.0778869931317825	3.079056515465	0.0020765728490216256	0.05707302073941625	ENSCGRG00000004159	family with sequence similarity 131, member B [Source:MGI Symbol;Acc:MGI:1923406]
Fam133a	27.632605128790757	4.670677257921104	1.2929960193924286	3.159881929968974	0.0015783308515276626	0.04825182888955997	N/A	N/A
Fam20c	182.826748519642	2.2466871215915245	0.4029961064314957	4.123425994322456	3.7327842714265676e-5	0.003436765797808786	ENSCGRG00000008074	family with sequence similarity 20, member C [Source:MGI Symbol;Acc:MGI:2136853]
Fam72a	28.70874821727386	-3.198615674472003	0.625726382662796	-4.176990528397369	2.9539132069115118e-5	0.0029039692975525414	ENSCGRG00000014406	family with sequence similarity 72, member A [Source:MGI Symbol;Acc:MGI:1919669]
Fam98b	1820.6032537327824	-2.7821780121037136	0.5515460570029582	-3.983738952503785	6.783939158893421e-5	0.005344799030857524	N/A	N/A
Fat4	45.38359567254125	5.432221740061543	1.3183439921627633	3.6767787983683866	2.3619768634271538e-4	0.012509787829174718	ENSCGRG00000012661	FAT atypical cadherin 4 [Source:MGI Symbol;Acc:MGI:3045256]
Fgf22	4.354394390567281	-6.009433366338516	1.6309357021699589	-3.325986952398004	8.810605279562478e-4	0.03246848942622588	ENSCGRG00000014730	fibroblast growth factor 22 [Source:MGI Symbol;Acc:MGI:1914362]
Figf	25.63261106740763	4.4247442053855135	1.2525648987533973	3.0655351339366623	0.002172808477154359	0.058918827130507584	N/A	N/A
Flot2	880.9450637330586	1.3218998271795386	0.22891241180369987	3.2192982488443267	0.0012850475209351892	0.042431747578406266	ENSCGRG00000004742	flotillin 2 [Source:MGI Symbol;Acc:MGI:103309]
Fn1	5548.196933335276	1.7042457752777664	0.34603648953175076	3.234581636379448	0.0012182108899978707	0.040872007741538735	ENSCGRG00000004728	fibronectin 1 [Source:MGI Symbol;Acc:MGI:95566]
Fos	44.40650735156379	5.093029759804095	1.2063674938694402	3.736893842044145	1.8630753424366046e-4	0.010593730844906647	ENSCGRG00000002655	proto-oncogene c-Fos [Source:RefSeq peptide;Acc:NP_001233612]
Fosb	12.668806572762938	4.367538106508961	1.3191713770729807	2.8673875673232874	0.00413875831372071	0.08941524782548589	N/A	N/A
Foxh1	5.715226149892685	-4.359429514970512	1.1349538762682672	-3.325656745329439	8.821048659084164e-4	0.03246848942622588	ENSCGRG00000004056	forkhead box H1 [Source:MGI Symbol;Acc:MGI:1347465]
Foxp1	201.49310936006367	-1.9985089447497968	0.4043097796632697	-3.4961965184367196	4.7194098995225825e-4	0.02041982928110372	ENSCGRG00000010151	forkhead box P1 [Source:MGI Symbol;Acc:MGI:1914004]
Frs3	48.002862067330376	5.213643707622829	1.232464646946643	3.755630003967215	1.729059782399479e-4	0.010188121892912235	ENSCGRG00000014844	fibroblast growth factor receptor substrate 3 [Source:MGI Symbol;Acc:MGI:2135965]
Fth1	54366.69375833307	1.7189619706162842	0.34110233153315683	3.3245139803006523	8.857279257470055e-4	0.03246848942622588	ENSCGRG00000003282	Ferritin heavy chain [Source:UniProtKB/Swiss-Prot;Acc:P29389]
Fut11	113.57916250290037	-1.5301321331681152	0.26540600126816377	-3.5612217807085997	3.691331163975959e-4	0.017294650980095645	ENSCGRG00000002841	fucosyltransferase 11 [Source:MGI Symbol;Acc:MGI:1920318]
Fyb	126.90182229915901	1.8690375963735737	0.4423830660504089	2.9026316651688906	0.003700415741849111	0.08344900557150067	ENSCGRG00000005481	FYN binding protein [Source:MGI Symbol;Acc:MGI:1346327]
Fzd5	48.15760270417661	-2.3304324994273182	0.6064243798287763	-2.8782978665847754	0.003998274188936199	0.08781785028570546	ENSCGRG00000016065	frizzled class receptor 5 [Source:MGI Symbol;Acc:MGI:108571]
Gaa	3909.8863961561688	1.4500776387102132	0.19740220463445565	4.382499879325335	1.1732523101910531e-5	0.0014745733003321839	ENSCGRG00000017097	glucosidase, alpha, acid [Source:MGI Symbol;Acc:MGI:95609]
Gabarapl1	767.5332969558182	2.3776060032355666	0.40597143325235663	4.415688779264629	1.0068886312803385e-5	0.0012858942229802774	ENSCGRG00000005696	gamma-aminobutyric acid (GABA) A receptor-associated protein-like 1 [Source:MGI Symbol;Acc:MGI:1914980]
Galns	212.19440967997573	1.4330506350975416	0.2913932460178727	2.910459133717765	0.003608981594069143	0.08232891114519827	ENSCGRG00000015115	galactosamine (N-acetyl)-6-sulfate sulfatase [Source:MGI Symbol;Acc:MGI:1355303]
Ganc	57.030723552561064	4.067612076334204	1.0293582581894074	3.3833211594754817	7.161483263314261e-4	0.028141252843137628	ENSCGRG00000011260	glucosidase, alpha; neutral C [Source:MGI Symbol;Acc:MGI:1923301]
Gas7	22.173191862184073	4.295082318817902	1.2896284252645998	2.8768905410374472	0.0040161488022319195	0.08796643489923192	ENSCGRG00000007856	growth arrest specific 7 [Source:MGI Symbol;Acc:MGI:1202388]
Gba	414.97170690578645	1.9781352302664932	0.23019510267406051	6.052138874205191	1.4293516187447048e-9	9.054084893776459e-7	ENSCGRG00000016846	glucosidase, beta, acid [Source:MGI Symbol;Acc:MGI:95665]
Gbgt1	26.354259669778596	4.486058769982687	1.2542301426049158	3.1103512319990396	0.0018686499902774195	0.05327451092402636	ENSCGRG00000001068	globoside alpha-1,3-N-acetylgalactosaminyltransferase 1 [Source:MGI Symbol;Acc:MGI:2449143]
Gdf5	7.40201025400966	-4.706457481755282	1.2969729281863294	-3.1777802693210977	0.0014840717610343397	0.04608188315243099	N/A	N/A
Gem	306.95535383874835	3.459441422347032	0.7028007762160614	4.0900337889527	4.313103507222273e-5	0.0037739105093991796	ENSCGRG00000016726	GTP binding protein (gene overexpressed in skeletal muscle) [Source:MGI Symbol;Acc:MGI:99844]
Gla	378.9502343266242	2.5976081186304287	0.5240487009434516	3.8405698063670055	1.227490601808477e-4	0.008157915439530683	N/A	N/A
Gldc	65.78018077267902	3.1216829053914497	0.8669551180743852	2.9260112222471957	0.003433385518336896	0.0796062856052461	ENSCGRG00000010145	N/A
Gli1	319.6345746690991	2.093146982560378	0.37361026710027284	4.036785427618995	5.418858801600214e-5	0.004492829737284869	ENSCGRG00000004166	GLI-Kruppel family member GLI1 [Source:MGI Symbol;Acc:MGI:95727]
Glt8d1	490.1259425083942	1.2682546885834387	0.20644259183617855	3.3098411610938574	9.334892832611326e-4	0.03329445110298039	ENSCGRG00000017585	glycosyltransferase 8 domain containing 1 [Source:MGI Symbol;Acc:MGI:1923735]
Glt8d2	104.8485946428667	2.563995897137626	0.507645564711323	3.8984550126856012	9.680838120870513e-5	0.006889713132715414	ENSCGRG00000013282	glycosyltransferase 8 domain containing 2 [Source:MGI Symbol;Acc:MGI:1922032]
Gmppa	248.40450160464508	1.7528946410941189	0.36657275069248707	3.186085540091672	0.001442119514175097	0.04558364196901564	ENSCGRG00000017779	GDP-mannose pyrophosphorylase A [Source:MGI Symbol;Acc:MGI:1916330]
Gnat2	7.6966538568483	-4.200676179595674	1.070686629258429	-3.377004606267295	7.327982291834876e-4	0.0286533154502462	ENSCGRG00000001064	guanine nucleotide binding protein, alpha transducing 2 [Source:MGI Symbol;Acc:MGI:95779]
Golt1b	408.3328444982648	1.5627771031981135	0.2863072125406988	3.415263603734608	6.372031282269317e-4	0.026036186475856118	ENSCGRG00000003469	N/A
Gpnmb	556.3017850465179	2.1796084607190487	0.3494772610918221	4.562946255833547	5.044073012013567e-6	7.755139827014257e-4	ENSCGRG00000005342	glycoprotein (transmembrane) nmb [Source:MGI Symbol;Acc:MGI:1934765]
Gpr68	47.63573941466811	5.327345190748811	1.2823570692742503	3.6981764312428247	2.1715393641914544e-4	0.011927087729700187	ENSCGRG00000018842	G protein-coupled receptor 68 [Source:MGI Symbol;Acc:MGI:2441763]
Grasp	46.21356819900457	2.7146095575010607	0.7265678742477154	2.931105451070115	0.0033775810776317545	0.07854239933241772	ENSCGRG00000012525	GRP1 (general receptor for phosphoinositides 1)-associated scaffold protein [Source:MGI Symbol;Acc:MGI:1860303]
Grik5	465.6176259892525	1.4062733344580425	0.2789019766570487	2.9448010501080444	0.0032316238728892412	0.07615312895910062	ENSCGRG00000012476	glutamate receptor, ionotropic, kainate 5 (gamma 2) [Source:MGI Symbol;Acc:MGI:95818]
Grina	770.1040494695395	1.7512072141519468	0.32969341543151803	3.537361253952723	4.0414646482842415e-4	0.01849729311278302	ENSCGRG00000004486	glutamate receptor, ionotropic, N-methyl D-aspartate-associated protein 1 (glutamate binding) [Source:MGI Symbol;Acc:MGI:1913418]
Grn	1942.106926357943	1.8044480365863094	0.20649987801029404	5.905502451698116	3.515735577558488e-9	1.9883995930791506e-6	ENSCGRG00000005488	granulin [Source:MGI Symbol;Acc:MGI:95832]
Gtpbp2	491.7852503922391	2.125186176635025	0.2234967257171109	6.891482060741213	5.5214085711173576e-12	6.245501866586748e-9	ENSCGRG00000005459	GTP binding protein 2 [Source:MGI Symbol;Acc:MGI:1860138]
Hbp1	422.3925728273756	2.3035651884222137	0.4374132524977869	3.929013759613406	8.529495950490317e-5	0.006341459993988951	ENSCGRG00000013859	high mobility group box transcription factor 1 [Source:MGI Symbol;Acc:MGI:894659]
Heatr9	13.303729422399728	-4.383074866229876	1.323708588928288	-2.869296457903759	0.004113860143930389	0.08924258799901594	ENSCGRG00000016701	HEAT repeat containing 9 [Source:MGI Symbol;Acc:MGI:3650286]
Hells	1090.424339313957	-1.9864836050111798	0.33088646145379413	-4.235655632848356	2.2788579928327195e-5	0.0025061107760068714	N/A	N/A
Hhat	46.81141990893086	4.981057229214146	1.2606502506237878	3.4871644425706014	4.8817109583817737e-4	0.020937256131878704	ENSCGRG00000017038	hedgehog acyltransferase [Source:MGI Symbol;Acc:MGI:2444681]
Hid1	111.47807678919968	4.020622538346326	0.692467332012692	4.9614759842016625	6.995952128334035e-7	1.7310609047546527e-4	ENSCGRG00000010591	HID1 domain containing [Source:MGI Symbol;Acc:MGI:2445087]
Hmgcs2	497.76718137538427	2.9319372655408884	0.3340189587299484	7.026471712095966	2.118215001157703e-12	3.0494593416666712e-9	ENSCGRG00000010687	3-hydroxy-3-methylglutaryl-Coenzyme A synthase 2 [Source:MGI Symbol;Acc:MGI:101939]
Hmgn5	3008.0941277853194	-2.853372067918036	0.5549351825171046	-4.0877018409748445	4.3566758073420365e-5	0.003790786707970796	ENSCGRG00000016583	high-mobility group nucleosome binding domain 5 [Source:MGI Symbol;Acc:MGI:1355295]
Hnrnpa3	5391.548504669002	-2.5904616077384994	0.5509886231763866	-3.6398194493669753	2.728292760362928e-4	0.01389236146402165	ENSCGRG00000002408	N/A
Hnrnph3	549.1547834620959	-1.7278509552431687	0.3255907227315075	-3.510199691606308	4.477702816154485e-4	0.019948517396023265	ENSCGRG00000017341	heterogeneous nuclear ribonucleoprotein H3 [Source:MGI Symbol;Acc:MGI:1926462]
Hnrnpu	7907.65398657544	-1.344753801946182	0.20281871111754188	-3.7461597948164416	1.7956223636116813e-4	0.010345040164417786	N/A	N/A
Hnrnpul2	1363.9748021309867	-1.424557828811494	0.24307972022095764	-3.4539916671253033	5.523544422767067e-4	0.02320181683791493	ENSCGRG00000006625	heterogeneous nuclear ribonucleoprotein U-like 2 [Source:MGI Symbol;Acc:MGI:1915943]
Hpcal1	574.4854235252253	1.6899023140704894	0.3709290477677561	2.978844121264807	0.002893379307022803	0.07065965874461555	ENSCGRG00000008967	hippocalcin-like 1 [Source:MGI Symbol;Acc:MGI:1855689]
Hr	424.3124910447433	4.765137161488556	1.1863719280723268	3.5234942448103483	4.2589634623078486e-4	0.019269984396887742	ENSCGRG00000003331	hairless [Source:MGI Symbol;Acc:MGI:96223]
Hs1bp3	209.73864319621956	3.026140056857677	0.5081765089652414	4.803798509118993	1.5568350042359688e-6	3.043708534207506e-4	ENSCGRG00000012286	HCLS1 binding protein 3 [Source:MGI Symbol;Acc:MGI:1913224]
Hsd11b1	46.80395865017517	3.297665594297524	0.8332754416051081	3.2554698700239943	0.0011320490729350833	0.03814674218930991	ENSCGRG00000012490	hydroxysteroid 11-beta dehydrogenase 1 [Source:MGI Symbol;Acc:MGI:103562]
Hsf5	11.709403137675707	-4.312583991869645	0.9809374202329542	-3.8000604465300643	1.4466079754619775e-4	0.009029653014422196	ENSCGRG00000015996	heat shock transcription factor family member 5 [Source:MGI Symbol;Acc:MGI:2685585]
Hspa5	34054.0395498394	1.39998063662242	0.12097337728113636	6.737169402216493	1.6150185348205185e-11	1.7050289011611822e-8	ENSCGRG00000003285	78 kDa glucose-regulated protein precursor [Source:RefSeq peptide;Acc:NP_001233668]
Htatsf1	2011.1776003524774	-2.0258648510292723	0.48152642499902854	-2.9923640230357518	0.002768259571212108	0.06938805116088485	ENSCGRG00000002085	HIV TAT specific factor 1 [Source:MGI Symbol;Acc:MGI:1919709]
Htra1	2162.36108985418	1.5298105361104315	0.30559913585831644	3.0917889631315285	0.00198954236882265	0.05596162158556924	N/A	N/A
Icam5	124.03994685424739	3.352066570357929	0.558596190557931	4.953675152837982	7.28247450411685e-7	1.7742348653414531e-4	ENSCGRG00000009450	intercellular adhesion molecule 5, telencephalin [Source:MGI Symbol;Acc:MGI:109430]
Icmt	1496.5251381339433	-1.5304172326016565	0.18247386565464055	-5.1813158475522005	2.2032604381131363e-7	6.343787690538114e-5	ENSCGRG00000011305	isoprenylcysteine carboxyl methyltransferase [Source:MGI Symbol;Acc:MGI:1888594]
Igj	33.380041897240595	4.245378980785662	1.2633420752130171	2.8974072437564535	0.0037626098326957874	0.08451728980222764	N/A	N/A
Il23a	105.93220769274905	3.310406822024078	0.7116783961888835	3.8296010331323496	1.2835117960219137e-4	0.008364482634486841	ENSCGRG00000009717	interleukin 23, alpha subunit p19 [Source:MGI Symbol;Acc:MGI:1932410]
Il33	65.00055846110232	-3.252628056807598	0.7671010669060121	-3.477593333100257	5.059368764262047e-4	0.021537678427648865	ENSCGRG00000006729	interleukin 33 [Source:MGI Symbol;Acc:MGI:1924375]
Ing4	184.1433121287782	2.5609457417167807	0.4561428587921003	4.331939441577958	1.4780159912023504e-5	0.001786706964632093	ENSCGRG00000015891	inhibitor of growth family, member 4 [Source:MGI Symbol;Acc:MGI:107307]
Insig1	1714.2669972004344	1.297124390951972	0.20873493616439642	3.411800167797154	6.453540451322481e-4	0.026272047965846482	N/A	N/A
Ipo8	419.06361976921005	-1.5298513678873285	0.30959632893172867	-3.0520028142017686	0.0022731996961586572	0.0611178105065679	ENSCGRG00000002481	importin 8 [Source:MGI Symbol;Acc:MGI:2444611]
Isg20	164.6853212533768	4.950013606029024	1.3428887404377414	3.2504934875580176	0.0011520490699982577	0.038734286778115516	ENSCGRG00000000609	N/A
Itm2b	2129.2717992036105	2.6911801275857266	0.32630648614216884	6.45472191425245	1.0841780016706919e-10	9.036338333924779e-8	ENSCGRG00000015806	integral membrane protein 2B [Source:MGI Symbol;Acc:MGI:1309517]
Itm2c	3224.0743338491793	1.3132776518029812	0.18514295912341544	3.9337988035307	8.361378065242875e-5	0.0063019095483781385	N/A	N/A
Ivns1abp	2055.432022995472	-1.1922757053795805	0.200564012872665	-3.028026792842433	0.0024615626177806158	0.06400871201177968	N/A	N/A
Kazald1	109.26400784054007	2.6336043631773793	0.6020534711266751	3.402757330876976	6.670950212597464e-4	0.02667548631415306	ENSCGRG00000001113	Kazal-type serine peptidase inhibitor domain 1 [Source:MGI Symbol;Acc:MGI:2147606]
Kcnab1	16.969212103221928	-2.927879634789072	0.6393519197546339	-3.664518806742716	2.4780403186415196e-4	0.012994121352982484	ENSCGRG00000001816	potassium voltage-gated channel, shaker-related subfamily, beta member 1 [Source:MGI Symbol;Acc:MGI:109155]
Kdm5a	375.722905087879	-1.5078246725837472	0.2638709624535452	-3.4973994989125115	4.698176959576556e-4	0.020383652145713516	ENSCGRG00000012357	lysine (K)-specific demethylase 5A [Source:MGI Symbol;Acc:MGI:2136980]
Kiaa1211	4.254716192806476	-4.613031886060489	1.326888389731117	-3.0357258504278484	0.0023995743539180795	0.06317075797473327	ENSCGRG00000007747	RIKEN cDNA C530008M17 gene [Source:MGI Symbol;Acc:MGI:2444817]
Kiaa1524	262.29528475557635	-1.5951227828518941	0.3035355471769757	-3.3279801707763945	8.747809272823213e-4	0.03244269499869517	ENSCGRG00000003223	RIKEN cDNA C330027C09 gene [Source:MGI Symbol;Acc:MGI:2146335]
Kif14	685.8884027827015	-1.7161243779041506	0.30950702107012046	-3.6547212185106575	2.574615860986445e-4	0.013324057769471027	ENSCGRG00000017959	kinesin family member 14 [Source:MGI Symbol;Acc:MGI:1098226]
Kif15	1212.2796397516902	-2.1365206733047706	0.2626973181651841	-5.9062581354865396	3.499654681138188e-9	1.9883995930791506e-6	ENSCGRG00000010504	kinesin family member 15 [Source:MGI Symbol;Acc:MGI:1098258]
Kif20b	2145.664213009074	-2.2555402931973303	0.37302782869985357	-4.478426712287887	7.519517699960256e-6	0.0010620120743410526	ENSCGRG00000002141	kinesin family member 20B [Source:MGI Symbol;Acc:MGI:2444576]
Kif9	27.77912471797219	-3.1585481938605637	0.4634810029807133	-5.552731776681905	2.812394447332408e-8	1.0862702065355125e-5	ENSCGRG00000017770	kinesin family member 9 [Source:MGI Symbol;Acc:MGI:1098237]
Kiz	455.7600665675744	2.47971285070261	0.3984088739133065	4.755793542876131	1.9766840434077006e-6	3.72652006088147e-4	ENSCGRG00000011793	kizuna centrosomal protein [Source:MGI Symbol;Acc:MGI:2684960]
Klln	11.902197113917753	-3.2859084719946865	0.8981973704964988	-3.007074012898214	0.0026377553217343946	0.06737337624997722	N/A	N/A
Kpnb1	8167.125485204897	-1.5500618468524767	0.19836254699613765	-4.8653304807087006	1.1426571319347592e-6	2.5091751199814437e-4	ENSCGRG00000013910	karyopherin (importin) beta 1 [Source:MGI Symbol;Acc:MGI:107532]
Lamp2	1185.2063982767286	1.5633113764248638	0.31253139518685064	3.1304019076828746	0.0017456728908403706	0.051237547417210566	ENSCGRG00000010452	lysosomal-associated membrane protein 2 [Source:MGI Symbol;Acc:MGI:96748]
Lcat	88.72769808300862	2.1009786587460995	0.5234092438478011	2.896426029620861	0.00377439611881895	0.08466195033656784	ENSCGRG00000016567	lecithin cholesterol acyltransferase [Source:MGI Symbol;Acc:MGI:96755]
Lcp1	112.51547364229741	2.1824074345651434	0.5614781104967413	2.8450707231146075	0.00444015633883786	0.09463568745872995	ENSCGRG00000003926	lymphocyte cytosolic protein 1 [Source:MGI Symbol;Acc:MGI:104808]
Lctl	71.53042388723269	-2.0138781991093997	0.41783671252710486	-3.41979451672895	6.266845390906249e-4	0.025911687626734032	ENSCGRG00000001713	lactase-like [Source:MGI Symbol;Acc:MGI:2183549]
Lgals3	3988.82696152344	2.1408943480570652	0.4227911883444493	3.6801425626408437	2.331035958138339e-4	0.012419020291124768	ENSCGRG00000016019	lectin, galactose binding, soluble 3 [Source:MGI Symbol;Acc:MGI:96778]
Lgmn	3634.1657746444416	2.115569294584509	0.23810851402511568	6.428190105381551	1.2913218573787014e-10	9.737796634975769e-8	ENSCGRG00000012811	legumain [Source:MGI Symbol;Acc:MGI:1330838]
Lias	265.8598866317984	1.743064409149051	0.37090926899413296	3.1223320775146597	0.0017942442910776643	0.05191968539548339	ENSCGRG00000003473	lipoic acid synthetase [Source:MGI Symbol;Acc:MGI:1934604]
Lin54	449.27745583691257	-1.7440529042846005	0.2588179424776247	-4.478400502174033	7.520440830217576e-6	0.0010620120743410526	ENSCGRG00000013744	lin-54 homolog (C. elegans) [Source:MGI Symbol;Acc:MGI:2140902]
Lipa	3318.507438076686	1.1281254128100981	0.18262138117730478	2.9742569494729207	0.002936990242801189	0.07144420504608237	ENSCGRG00000010480	lysosomal acid lipase A [Source:MGI Symbol;Acc:MGI:96789]
Lipe	188.0959915067123	1.9552902895521407	0.39108959465094706	3.5038717664018173	4.5854610863755284e-4	0.020004231890865802	N/A	N/A
Lmnb1	647.8564425285302	-1.646652190706162	0.34536214888585864	-3.074134480023437	0.0021111424494605104	0.057741022158301625	ENSCGRG00000016666	lamin B1 [Source:MGI Symbol;Acc:MGI:96795]
LOC100689011	421.4628008023056	1.5461925887971963	0.2714602798652227	3.54096035174384	3.986734821166941e-4	0.018325494135067528	ENSCGRG00000015633	MHC class I antigen Hm1-C3 precursor [Source:RefSeq peptide;Acc:NP_001230926]
LOC100750637	95.74492928957467	3.456275801124521	0.879581106596907	3.2644099320328235	0.0010969233245907918	0.03727656173437721	N/A	N/A
LOC100750842	37.83080081817654	3.25652691979372	0.9190249027514742	2.906955416631422	0.003649652100242884	0.08268367762438672	N/A	N/A
LOC100751364	71.94097941680931	5.424573781261912	1.2359898970747945	3.9155751127048997	9.018895965406612e-5	0.006612186875378662	ENSCGRG00000008667	nuclear receptor subfamily 1, group H, member 5 [Source:MGI Symbol;Acc:MGI:3026618]
LOC100751430	16.940988069460538	-3.783059929104872	1.1242968282596415	-2.8445312198685286	0.004447682696775501	0.0946686870781409	N/A	N/A
LOC100752107	299.0663372810109	2.0559731061793887	0.34845667254617313	4.221502187659536	2.426795994235755e-5	0.0025827851893667716	N/A	N/A
LOC100752211	429.00045025112627	1.5735191346832862	0.32210309779559537	3.0690690053203458	0.002147269870654405	0.05832618468556288	ENSCGRG00000016321	cytochrome b5 reductase 1 [Source:MGI Symbol;Acc:MGI:1919267]
LOC100752482	419.31255889722746	-2.0418765260898235	0.5057077216974762	-2.8809408337257314	0.003964900612876695	0.08769296942111081	N/A	N/A
LOC100752758	883.146131137538	-2.821093347431692	0.5291284378112724	-4.226064386106783	2.3781397226579915e-5	0.0025619197719736024	N/A	N/A
LOC100752799	92.73307380263526	3.020905510370815	0.766728025182354	3.177062699736727	0.0014877486798457718	0.04610565184743179	N/A	N/A
LOC100752946	35.21054490348169	4.760052672486657	1.2527306466137647	3.3327915965424157	8.597931945224139e-4	0.03203690594931046	N/A	N/A
LOC100753242	202.22001304634284	-1.405763463104347	0.2686270001342409	-3.0555415575240468	0.0022465446719297415	0.06059599796444923	N/A	N/A
LOC100753264	77.72292427599791	3.2785780813116645	0.7914155807809756	3.4035412569618932	6.65183668779306e-4	0.02667548631415306	ENSCGRG00000004654	RIKEN cDNA 1110008P14 gene [Source:MGI Symbol;Acc:MGI:1920987]
LOC100753744	36.887395321317506	3.9255424835723205	1.1215320373108557	2.9785863191755206	0.0028958145065203014	0.07065965874461555	ENSCGRG00000013573	zinc finger, BED type containing 5 [Source:MGI Symbol;Acc:MGI:1919220]
LOC100753761	172.32366111879938	3.7771572858927294	0.5924335109097617	5.388275184281063	7.113707429400226e-8	2.2990340990200406e-5	ENSCGRG00000015704	N/A
LOC100754141	19.14775372429722	4.555349590820852	1.2578946261617774	3.156374951862674	0.0015974336650415766	0.0485952544028071	N/A	N/A
LOC100754866	323.4949415367208	2.191175174246708	0.5051526930702114	3.179657746182309	0.0014744909065875066	0.04596464172582629	N/A	N/A
LOC100754967	40.48155178986923	5.529211860385314	1.2386478806570556	3.991650441480933	6.561504257444758e-5	0.005247877849540161	N/A	N/A
LOC100755423	723.0185534910653	1.75580011846703	0.31225109925007244	3.7496669204939623	1.7706960194098924e-4	0.01030909638359377	ENSCGRG00000016388	N/A
LOC100756113	59.47623213437721	3.2279264907455922	0.8484515471453077	3.1150441046597517	0.001839174077469518	0.052667560019543015	N/A	N/A
LOC100756273	8.572956316994638	-4.110561568629607	0.935393760401919	-3.769106890763923	1.638327199049229e-4	0.009909598854872527	N/A	N/A
LOC100756414	10.37241487426129	-2.928838331169785	0.7460959002199239	-3.1415208551041944	0.0016807283837209184	0.050123960411726426	N/A	N/A
LOC100756494	18.124017743790073	-3.4551642872284853	0.9952764622855983	-2.8838236362146725	0.003928787151391788	0.087145229590908	ENSCGRG00000016397	N/A
LOC100756685	952.2288714676308	1.8816508607905655	0.31174336963458693	4.159473741460277	3.1898168788037887e-5	0.0030430084393214935	ENSCGRG00000019445	N/A
LOC100756703	18.90484844607428	4.6183180939418245	1.231025433794035	3.276419383789512	0.0010513232131965536	0.03611443471622695	N/A	N/A
LOC100756717	2586.785828347017	-2.0122967771942486	0.2723961700157158	-5.239920503987787	1.6064578570824542e-7	4.892282043222643e-5	N/A	N/A
LOC100756791	2388.203311832091	2.292021242716716	0.43589632392575767	3.9162035747892845	8.995429788775963e-5	0.006612186875378662	ENSCGRG00000014297	N/A
LOC100756951	201.8199322590336	1.753610593856531	0.40669988371292676	2.8734901088889337	0.004059637898711237	0.0884297465804555	ENSCGRG00000000807	N/A
LOC100757064	51.206452813122105	-2.730693341665328	0.7088780744978782	-3.026939213014966	0.002470436324013168	0.0641341469296271	N/A	N/A
LOC100757262	154.1451129108266	3.482264046716534	0.8415490577404807	3.4428195472935292	5.756833047492299e-4	0.02399084424739159	ENSCGRG00000008990	aldo-keto reductase family 1, member B7 [Source:MGI Symbol;Acc:MGI:101918]
LOC100757559	122.42877155435107	-2.227358309380178	0.4706317755619632	-3.489768209334996	4.8343966537645495e-4	0.020852505643621542	N/A	N/A
LOC100757562	103.95799100555617	6.409376814497436	1.2064054163017701	4.827907961181899	1.379748313041833e-6	2.765784086750692e-4	ENSCGRG00000018289	N/A
LOC100757714	132.31641776327544	1.6684969874037026	0.34759675974133314	3.11721687937732	0.00182567210153174	0.05256607890883024	N/A	N/A
LOC100758180	19.459585081996632	-3.325686618168193	0.826570157589838	-3.3157791777029577	9.138800969655347e-4	0.03312948221772753	N/A	N/A
LOC100758861	310.35512216477065	1.917462552918539	0.3349010444984321	3.978787388355312	6.926764798574941e-5	0.005403558982770087	N/A	N/A
LOC100759042	67.18671489747526	-2.1886284574204824	0.4419818161826875	-3.628352791863436	2.852353142826809e-4	0.01438108276426012	ENSCGRG00000017851	RIKEN cDNA 4930432K21 gene [Source:MGI Symbol;Acc:MGI:1921916]
LOC100759157	59.11426316635286	5.41250480127566	1.2080825221641913	3.996036869986593	6.441170659480311e-5	0.005177785713884782	ENSCGRG00000002769	aldehyde oxidase 2 [Source:RefSeq peptide;Acc:NP_001278989]
LOC100759246	216.65578230194316	2.125191673508535	0.3298859977044376	4.668974080455977	3.0270756282121185e-6	5.267776884435945e-4	ENSCGRG00000013504	N/A
LOC100759406	160.70126391017732	2.6527425915215646	0.5547383199294676	3.727487387320416	1.9339823608837125e-4	0.010860476832253357	ENSCGRG00000016399	oligosaccharyltransferase complex subunit 4 (non-catalytic) [Source:MGI Symbol;Acc:MGI:1914945]
LOC100759598	79.8337857892743	-2.3043615725218167	0.464350382354938	-3.7028053322165553	2.1322849681791123e-4	0.011864565362181662	N/A	N/A
LOC100759640	905.8496925012016	-1.3115768600421132	0.1809397073668773	-4.015781665036397	5.924908906751599e-5	0.004823926883659048	N/A	N/A
LOC100759681	273.7845312941911	2.0850622025976393	0.32531920505609513	4.611162447719063	4.00423459031356e-6	6.470516221653626e-4	N/A	N/A
LOC100759972	54.668079139838575	4.220756553297723	1.2279496732725677	2.960865686691323	0.003067756917866619	0.07327450761890766	N/A	N/A
LOC100760414	26.326417202602748	-2.1887188368360633	0.5030972313078685	-3.187766173838262	0.0014337642836958593	0.04541018239321525	ENSCGRG00000013036	cytochrome P450, family 27, subfamily b, polypeptide 1 [Source:MGI Symbol;Acc:MGI:1098274]
LOC100760973	25.31297619594818	-2.2876176391825767	0.5501641733463732	-3.094812823061563	0.001969371364955552	0.05549282016981516	N/A	N/A
LOC100761293	2.3565675320171318	-4.412530796642181	1.3165408356601507	-2.907291739265933	0.003645730123276835	0.08268367762438672	N/A	N/A
LOC100761526	7.761455832633736	-3.5576453115039626	1.0201647935680505	-2.9139241321843485	0.0035691663520102447	0.08179640861133754	N/A	N/A
LOC100761686	7.911420774848336	-3.7575408732112896	1.0153720106315236	-3.124547790633807	0.0017807859171634283	0.051884401402445754	N/A	N/A
LOC100761695	855.9227258889376	-2.90518124248683	0.6937581539324916	-3.3444201392283026	8.245476482598693e-4	0.031238125736467198	N/A	N/A
LOC100761779	296.0014849339475	-1.0797083156706777	0.15931125654766895	-3.1055295505844196	0.0018993864107181688	0.053616191087580964	N/A	N/A
LOC100761886	49.62902424409758	-2.7594192099779566	0.5492413289126848	-3.9590187314590866	7.52583348474555e-5	0.005785393158467501	N/A	N/A
LOC100762081	95.91690715897874	-2.3543782327477394	0.3172105264904009	-5.578048596316452	2.4323171194380714e-8	9.876454847031103e-6	ENSCGRG00000006376	N/A
LOC100762150	19.342465477898276	-2.249078223786183	0.5833610079575355	-2.852634475676445	0.004335846284030303	0.0925691232408169	N/A	N/A
LOC100762642	105.31033898211635	4.228495965291676	0.8789807229232256	4.145180172385604	3.395466224314814e-5	0.0032006311385862733	ENSCGRG00000004173	RIKEN cDNA 4930404N11 gene [Source:MGI Symbol;Acc:MGI:1921072]
LOC100763086	4.321667012681843	-4.92411635433437	1.3949067726869226	-3.110712442276676	0.0018663659068571788	0.05327451092402636	N/A	N/A
LOC100763569	1035.6940316886946	1.3886322533403357	0.2643722695308722	3.0399169854133685	0.0023664336569788834	0.06266696219384214	ENSCGRG00000012911	N/A
LOC100764934	10.873654284845108	-3.964496373736265	0.9406358942952757	-3.5928183195125203	3.271206722994017e-4	0.01584184393435268	N/A	N/A
LOC100765098	6.9886680132327825	-3.7961373872943387	1.105038990648586	-2.9059380834050317	0.003661538948634518	0.08283076805635585	N/A	N/A
LOC100765126	7.509307369966731	-3.561528586512664	0.9315234690122219	-3.1953742281424518	0.0013964963462887406	0.04485784206861764	N/A	N/A
LOC100765287	86.51599146541818	2.6718564964618556	0.6561854235819229	3.1803418984057283	0.0014710138371202765	0.04596012177386802	N/A	N/A
LOC100765374	411.6308238565682	-1.1733781688715896	0.20781124562522837	-2.8314909829836443	0.004633153991356218	0.09705109339565748	ENSCGRG00000008002	N/A
LOC100765484	190.4348267554193	2.621279046006627	0.35650221394107867	5.711932396644317	1.1170046365313892e-8	4.9135792844753e-6	N/A	N/A
LOC100765644	37.63439771357759	5.181941988534354	1.2026580881049644	3.8223494551611807	1.3218618031189466e-4	0.008544083067016995	ENSCGRG00000013073	RIKEN cDNA 4931414P19 gene [Source:MGI Symbol;Acc:MGI:1921609]
LOC100765930	3379.022036441214	2.0375673945267363	0.3530134410636245	4.114871347189791	3.873954234157627e-5	0.0035055965286925816	N/A	N/A
LOC100765968	439.0678917666779	2.6443792376513775	0.33458894011405976	6.1550651860404475	7.504662133705214e-10	4.951826231223157e-7	N/A	N/A
LOC100766053	563.0385755562803	-1.452163122516675	0.2663605400853838	-3.255739838631996	0.0011309733070293722	0.03814674218930991	ENSCGRG00000015066	kinetochore associated 1 [Source:MGI Symbol;Acc:MGI:2673709]
LOC100766410	96.50528627869777	2.6022461482053245	0.6920559056124651	2.9149142881728394	0.003557862406985769	0.08165552040148788	N/A	N/A
LOC100766510	1205.7011515920033	-1.1043571824175322	0.17000987782581464	-3.055085318210317	0.002249965067131608	0.06059599796444923	N/A	N/A
LOC100766755	8.706369124614813	-3.488111309800765	0.9270317244196259	-3.1316606892791548	0.0017382063615040228	0.051237547417210566	N/A	N/A
LOC100767106	990.9382887421425	-2.7856357525751783	0.5541342226189707	-3.9713722091610126	7.145982972250024e-5	0.005532931514730847	N/A	N/A
LOC100767259	85.95694022950848	2.268852024553897	0.5391751578460042	3.1230843990658834	0.0017896641980471358	0.05191968539548339	N/A	N/A
LOC100767508	7.003537767984422	-4.412275307141461	1.0609547800398453	-3.6074231234214955	3.0925312387760517e-4	0.015162020030110699	ENSCGRG00000001435	predicted gene 11437 [Source:MGI Symbol;Acc:MGI:3650287]
LOC100767715	82.84847921559638	3.1692799282879935	0.7831327398549481	3.299973677572853	9.669389730970705e-4	0.03421455218901144	N/A	N/A
LOC100768165	126.00825323167679	3.5972796617372684	0.6194461888604971	4.86291983902173	1.1566669850886927e-6	2.5091751199814437e-4	ENSCGRG00000008112	nuclear RNA export factor 7 [Source:MGI Symbol;Acc:MGI:2159343]
LOC100768431	144.70707086300143	4.994952972426841	1.1927647807524653	3.697284278400312	2.1791826434863662e-4	0.011927087729700187	N/A	N/A
LOC100768660	240.53094278685748	1.6878102896377778	0.36508597306983886	3.020789266821963	0.0025211676009272055	0.06523727145144319	ENSCGRG00000002676	cytochrome c oxidase assembly protein 18 [Source:MGI Symbol;Acc:MGI:2448532]
LOC100768693	3512.795609516569	1.9364423517828024	0.22675787574310513	5.960012840271722	2.5221811448930394e-09	1.5362023311740836e-6	ENSCGRG00000000161	cathepsin L [Source:MGI Symbol;Acc:MGI:88564]
LOC100768815	23.046264939895632	-2.579937834526645	0.6540440667268542	-3.050215475219107	0.00228677238279534	0.06136734846877795	ENSCGRG00000019574	lysophosphatidylcholine acyltransferase 2B [Source:MGI Symbol;Acc:MGI:1918152]
LOC100768826	69.10821352757449	4.985046102363467	1.2381093288532592	3.5538732316294572	3.7960214156403707e-4	0.017577133081310207	N/A	N/A
LOC100769039	23.910617033476157	-5.5186794878019265	1.280093588219431	-3.8541845943806434	1.1611596580103727e-4	0.007816632260008892	ENSCGRG00000019883	histone cluster 1, H2ad [Source:MGI Symbol;Acc:MGI:2448289]
LOC100769422	853.8849842262363	-2.9690868310943848	0.6185406959272702	-3.8544340672671935	1.1599763737952788e-4	0.007816632260008892	N/A	N/A
LOC100769454	89.26861068628553	2.8352963553791444	0.7935120614049488	2.8359163825105203	0.004569440779733216	0.09609782760671341	N/A	N/A
LOC100769997	3566.2373617258863	1.4412869526375018	0.2341294640317654	3.6574826472936537	2.5470449712175367e-4	0.01323329302721632	ENSCGRG00000000871	N/A
LOC100770118	30.1278177319707	4.443068317575792	1.2834322762539858	3.0060844566847504	0.002646354840130446	0.06748417914380957	ENSCGRG00000015376	N/A
LOC100770272	182.8475459005713	1.5192831143865941	0.3109683368978656	3.0045522415110257	0.002659720784895567	0.06760728467031493	ENSCGRG00000010673	N/A
LOC100770523	11.111285939014342	-4.006437764016933	1.0885735287692155	-3.1430814482180485	0.0016717931481504173	0.050123960411726426	N/A	N/A
LOC100770536	6.704661329357198	-4.69333613766231	0.9710632694811696	-4.2307991312823745	2.3286254869573973e-5	0.0025257611788669413	ENSCGRG00000011049	predicted gene 1123 [Source:MGI Symbol;Acc:MGI:2685969]
LOC100770794	83.18486010043597	2.228782615396004	0.5473825355246612	3.003055464857426	0.0026728371379880107	0.06783180916214446	ENSCGRG00000014155	N/A
LOC100771200	35.26416407382435	4.056357735974585	1.179616353671112	2.9428171493638735	0.003252404562162366	0.07619094474320004	ENSCGRG00000001042	GTF2I repeat domain containing 2 [Source:MGI Symbol;Acc:MGI:2149780]
LOC100771655	7.258036601842067	-3.735296759983126	1.0230511690207944	-3.0793516049419978	0.002074516898096618	0.05707302073941625	N/A	N/A
LOC100771736	20.487471310935614	4.482208906465289	1.340188952309398	2.907982787821406	0.0036376835875266264	0.08268367762438672	ENSCGRG00000018975	N/A
LOC100771832	4.855962309667441	-4.531571674211163	1.1549579962871162	-3.4171019086211873	6.329158289020946e-4	0.02603338978310018	ENSCGRG00000019367	N/A
LOC100771938	28.680028127188486	4.148243275930212	1.237251687598186	2.879996698267813	0.003976793356229731	0.08781785028570546	ENSCGRG00000018111	N/A
LOC100772028	122.41239245143753	1.7742026479576416	0.3581681966135802	3.3203398807614697	8.990791690972146e-4	0.03280603161710482	ENSCGRG00000007199	RIKEN cDNA 1700001O22 gene [Source:MGI Symbol;Acc:MGI:1923631]
LOC100772821	626.8081745447591	1.8030470329348105	0.3360767409210476	3.6244237815309304	2.8960640823115415e-4	0.01442203484512125	N/A	N/A
LOC100773073	225.71340815665968	2.6842954686405185	0.6276447431985829	3.3447790181764443	8.23481533823778e-4	0.031238125736467198	ENSCGRG00000014515	annexin A8 [Source:MGI Symbol;Acc:MGI:1201374]
LOC100773418	52.80570067321756	-2.111794585153241	0.4900591158775517	-3.1156079643533987	0.001835661373640955	0.05266219839307638	ENSCGRG00000008922	RIKEN cDNA 2610008E11 gene [Source:MGI Symbol;Acc:MGI:1919378]
LOC100773545	2109.6758120562754	1.7816343191637776	0.33934283530869547	3.52643902840626	4.21188132938824e-4	0.01911156238744761	ENSCGRG00000010847	N/A
LOC100773547	58.54230899617291	-2.0869525539300744	0.5028153596327838	-2.987160245673187	0.00281582084486083	0.06977891734139888	N/A	N/A
LOC100773623	863.930082496686	-2.3443754194300666	0.5593046262341586	-3.1457149399159707	0.0016568140301107	0.04997582282063437	N/A	N/A
LOC100773845	11.032359897096256	-6.874274166836166	1.4048775880068214	-4.476768452857169	7.578136170784222e-6	0.0010620120743410526	N/A	N/A
LOC100773856	61.64968279892351	5.3544142245685835	1.2201845223186818	3.9087954621684387	9.275745438231879e-5	0.006738105722928442	N/A	N/A
LOC100774820	433.0992791865033	-2.8954958821678343	0.5695332653589593	-4.056889249463628	4.973064892087374e-5	0.004166849504290775	N/A	N/A
LOC100774966	35.903053275375086	5.325920092620904	1.2262568356999783	3.8662027838511412	1.1054303430424605e-4	0.007513130863699745	ENSCGRG00000015082	2'-5' oligoadenylate synthetase-like 2 [Source:MGI Symbol;Acc:MGI:1344390]
LOC100775043	18.439178283570808	-3.606175183053885	0.9231592418963085	-3.272688551681183	0.0010652979196744058	0.036515276744510584	ENSCGRG00000019240	N/A
LOC103158654	10.51950731774847	-3.373525462687802	0.780612548045561	-3.5722753483126044	3.538930306940883e-4	0.016779191718777193	N/A	N/A
LOC103159029	14.814432040405087	4.412961768216741	1.3049409493180344	2.933465510064733	0.003352008943800266	0.07817733966718853	N/A	N/A
LOC103159266	1250.7368885181268	2.2154707787316115	0.31954013588017227	5.102671292040437	3.3489239337778506e-7	8.988738883950178e-5	N/A	N/A
LOC103159400	20.639558594615746	-4.24750010087292	0.8133329529156323	-4.503122106416955	6.696238366950704e-6	9.818669516576976e-4	N/A	N/A
LOC103159466	4.701471941106329	-4.363539943807505	1.321604619894379	-2.8590831071612994	0.004248674600980006	0.0912917381019259	N/A	N/A
LOC103159478	230.87297866020293	-1.908508367163352	0.2701104911554205	-4.900016510949339	9.582860173238804e-7	2.1882256153849517e-4	N/A	N/A
LOC103159484	118.1868624018106	2.2549573685163353	0.5246923876195622	3.1828075024523503	0.0014585454766059657	0.04578755377991792	N/A	N/A
LOC103159518	30.893146350278197	-3.3457975393719797	0.8565766444254731	-3.2231033342061095	0.0012680979801989452	0.04218823448409768	N/A	N/A
LOC103159577	201.45712592069057	1.9970922723028506	0.3918881215037266	3.6034002923159942	3.140812630816166e-4	0.015351206426421238	N/A	N/A
LOC103159656	8.032382012196456	-4.976123380309108	1.331285694824746	-3.29843616337064	9.722498411881249e-4	0.03421455218901144	N/A	N/A
LOC103159717	41.183025753732544	-2.734676695049846	0.5031004726728062	-4.272932169806898	1.929191567544348e-5	0.0022138172220023404	N/A	N/A
LOC103159743	24.800400510607417	-2.0791700779832953	0.4659545516904149	-3.2067667798101187	0.0013423577408482365	0.043469466036017756	N/A	N/A
LOC103159750	5.8681093658629	-5.487332959609757	1.6815408181997384	-2.9154037807640556	0.0035522862381582275	0.08164587063494004	N/A	N/A
LOC103159914	22.653864527457408	4.265664504129754	1.2578256646078958	2.926241773382792	0.0034308419366321234	0.0796062856052461	N/A	N/A
LOC103159921	133.27265371820033	4.9031061993951734	1.0557769305980966	4.0900152044691795	4.3134491172092166e-5	0.0037739105093991796	N/A	N/A
LOC103159943	9.17259691311034	-5.396392405230068	1.4946712507922337	-3.2190556297638477	0.001286135314324009	0.042431747578406266	N/A	N/A
LOC103159945	5.3458785755169504	-6.903374454672289	1.8025058774758647	-3.5053488773080215	4.5600930142462886e-4	0.019948517396023265	N/A	N/A
LOC103159956	44.7909075940212	4.414700790176566	1.190870714993492	3.2159144071960313	0.0013002960766903466	0.04263248171939612	N/A	N/A
LOC103159967	132.36204536821515	3.333634503617177	0.7357316770764724	3.735970719404436	1.8699242776901937e-4	0.010593730844906647	N/A	N/A
LOC103159979	4.723097901844451	-3.6564361366563944	0.9717305829987865	-3.1608284123945025	0.0015732114426364311	0.0481883489469836	N/A	N/A
LOC103160104	4.778586879846091	-6.379551509828041	1.9280731159979942	-3.0053782509734	0.002652507625589909	0.0675323324097135	N/A	N/A
LOC103160112	27.906585618129583	4.642290767229666	1.2905848326950513	3.1437904457902492	0.0016677482104078712	0.050123960411726426	N/A	N/A
LOC103160179	121.48935906987943	4.1460775646059975	1.2201370685700006	2.9186188630909022	0.0035158580600590386	0.08117164530743	N/A	N/A
LOC103160324	469.88127108570274	7.434578751736321	1.25068711496853	5.4766825123864145	4.3337375775719056e-8	1.5250904061873044e-5	N/A	N/A
LOC103160331	74.60136787733363	-2.0379917412924486	0.46227143797440873	-3.143238195589605	0.00167089810447771	0.050123960411726426	N/A	N/A
LOC103160402	1963.7825264104172	-2.728062794134087	0.5492058603050497	-3.902180308532345	9.533010085599387e-5	0.006862033987070541	N/A	N/A
LOC103160413	67.71418265258603	2.587552123552402	0.513627669740109	3.898913046963647	9.66254629293015e-5	0.006889713132715414	N/A	N/A
LOC103160428	133.3427780034623	2.5327276646935335	0.4715097213129006	4.1309119959370095	3.6132689688340136e-5	0.0033461828883307276	N/A	N/A
LOC103160468	54.36343423901985	3.690021724477682	1.0181318070523833	3.0497615360294597	0.002290231304941132	0.06136734846877795	N/A	N/A
LOC103160500	18.62365885967302	-2.804375729758672	0.6046527987510966	-3.6705581014785484	2.420214461891906e-4	0.012775505406173409	N/A	N/A
LOC103160516	3.3285844407336618	-4.238944939637062	1.2185080377510429	-2.9987347852542134	0.0027110318502247426	0.06858131051143614	N/A	N/A
LOC103160543	95.65490135875426	-1.8481664092750976	0.3342246949354161	-3.779505008742805	1.5714043255678082e-4	0.00957106111526608	N/A	N/A
LOC103160608	374.1476829638986	2.323256113211264	0.32214424689699744	5.396010107999572	6.813910950104121e-8	2.2480227876218514e-5	N/A	N/A
LOC103160625	538.1239764812175	-2.5410117988991763	0.5365134200423998	-3.6458534402055345	2.6650584161626924e-4	0.01370255359686766	N/A	N/A
LOC103160667	28.089736788596188	-2.557874587012328	0.5791409407017377	-3.406618229926241	6.577305662982712e-4	0.026638929022760674	N/A	N/A
LOC103160668	7.802930890343039	-6.8940777483427285	2.134115901858866	-2.9563133108779063	0.0031134064776464194	0.07402988735737041	N/A	N/A
LOC103160815	164.53567453629412	-2.3738143554029927	0.4201567838150038	-4.257581749458252	2.066501039028696e-5	0.00230966603069532	N/A	N/A
LOC103160820	21.474471636320327	-5.474683821466864	1.0321490006623797	-4.737418064259849	2.164583282658338e-6	3.9585729745864875e-4	N/A	N/A
LOC103160827	912.9878144466367	-2.785791674497403	0.7135692027149418	-3.0842547091475847	0.002040628063248322	0.056989881037981985	N/A	N/A
LOC103160851	21.4539728953738	4.591432609951728	1.3222569440358412	3.0300238749375574	0.0024453440748823854	0.06390176364659646	N/A	N/A
LOC103160977	5.037604998446986	-3.79715926048281	1.0286103598565532	-3.1228508725204915	0.0017910847436078971	0.05191968539548339	N/A	N/A
LOC103160984	28.24254975389786	4.374565751529334	1.2914312013324085	2.9344213202362854	0.003341702634271262	0.07805192170548629	N/A	N/A
LOC103161023	5.683487885034717	-5.66243446149721	1.5202189556242536	-3.3399609589074437	8.379016818917549e-4	0.03159288341532817	N/A	N/A
LOC103161036	3.8883753164114023	-3.924570441664233	1.1831551417034478	-2.822628937854148	0.004763166460514522	0.09911892781696184	N/A	N/A
LOC103161052	48.496431738426665	4.277086454576723	1.2544525496413264	2.943215313254551	0.0032482241905910946	0.07619094474320004	N/A	N/A
LOC103161054	117.22589096423592	2.0346378750756955	0.44498912187187445	3.2577771075760005	0.0011228856597568014	0.03807712485633556	N/A	N/A
LOC103161105	63.71931423921504	3.6983410233752463	0.7569883938557849	4.112848423997403	3.90806997338137e-5	0.0035163747783220106	N/A	N/A
LOC103161125	60.994779840787444	-2.6132171319740567	0.5780829042983466	-3.508587810107813	4.5049249428580156e-4	0.019948517396023265	N/A	N/A
LOC103161142	8.823272461988573	4.396764180510616	1.315582739591151	2.897424513926102	0.0037624026843351976	0.08451728980222764	N/A	N/A
LOC103161283	10.386126862733487	-3.022509201187358	0.7629976134166501	-3.1946976734973496	0.0013997738913328985	0.04487210393349753	N/A	N/A
LOC103161296	70.72672448002251	-2.5775121776160845	0.6667209899535929	-2.988580991028376	0.0028027620634960343	0.06970567564789534	N/A	N/A
LOC103161300	49.11110922692901	3.635901622693978	0.9883512856205329	3.086897509378258	0.0020225731925808343	0.05659508598483686	N/A	N/A
LOC103161306	793.0868015605369	-2.101517241412755	0.47828854338301674	-3.170794621097858	0.0015202258400783901	0.047020110163049585	N/A	N/A
LOC103161307	25.151082796432856	-3.2862324620253887	0.5796081600689889	-4.660510578358161	3.154259482623707e-6	5.371059480304196e-4	N/A	N/A
LOC103161312	65.2383334837591	6.014122545811582	1.2825564794972282	4.233076774302133	2.30515768166817e-5	0.0025175501411653202	N/A	N/A
LOC103161335	113.36178743392884	4.851824450234648	1.2138506829631455	3.5151456512736843	4.39512864425117e-4	0.0197730844347618	N/A	N/A
LOC103161414	110.78505029655965	2.468311749548715	0.5834671904509422	3.227858017812418	0.0012472086159213	0.04166834523571668	N/A	N/A
LOC103161532	80.21566361985961	-2.3509820654647866	0.5989907289788535	-2.948325373506703	0.0031950059068348103	0.07570097930922103	N/A	N/A
LOC103161533	132.67695487725246	-2.6743715915487676	0.6692672921199084	-3.1219351601800156	0.0017966650414703775	0.05191968539548339	N/A	N/A
LOC103161536	139.97171972727386	-3.2452697014531573	0.7461917436891004	-3.5651790886611767	3.63607820104782e-4	0.01713718285470038	N/A	N/A
LOC103161605	51.8019064459291	5.725801021865849	1.2220091581555612	4.206873972126375	2.5892744123668007e-5	0.0026459328152184237	N/A	N/A
LOC103161626	368.6004128477337	-2.0103740631304476	0.3872973359258372	-3.6804063188346867	2.3286260009927848e-4	0.012419020291124768	N/A	N/A
LOC103161637	17.064322547977294	-3.9001521171821567	0.8742420177536598	-3.792073074889819	1.4939493666158427e-4	0.009205518353979956	N/A	N/A
LOC103161648	51.209639640810714	3.530144566250435	0.8811591020709144	3.3423953274811145	8.305867468528788e-4	0.03139181795504103	N/A	N/A
LOC103161679	5.5500591963365276	-5.764865149127287	1.1601766722965874	-4.464753319123746	8.016105535970043e-6	0.0010787737829134338	N/A	N/A
LOC103161695	84.45952147505591	3.1663422537840233	0.7797122081262264	3.310682744427379	9.30686601076537e-4	0.03326941989762537	N/A	N/A
LOC103161696	5.8257251737741065	-4.2453636091845315	1.201983798840045	-3.045299871758493	0.0023244841954642623	0.0618908110073787	N/A	N/A
LOC103161843	20.9666197900476	4.231461671455576	1.2776484733569087	2.85407077672434	0.004316291400982297	0.09236863598102114	N/A	N/A
LOC103161878	142.6165813119089	-2.873872157522021	0.6342125220234498	-3.6090578115646754	3.073111252231329e-4	0.015160682177674557	N/A	N/A
LOC103161939	62.76250927720317	-4.200473283679016	0.9635127033386466	-3.7524266887502713	1.7513105494749247e-4	0.010271760689438855	N/A	N/A
LOC103161977	26.42416457434	4.368579208666163	1.3118175456754224	2.8842552993883888	0.003923405407463401	0.087145229590908	N/A	N/A
LOC103162040	52.621801411621895	5.378750238016611	1.2377344705980786	3.873034040151662	1.0748880781566791e-4	0.0074008380894300735	N/A	N/A
LOC103162127	107.88839650828677	5.5965546220414515	1.337836722378107	3.7460416786973885	1.7964675708606284e-4	0.010345040164417786	N/A	N/A
LOC103162134	16.81162872814212	-3.306871083858652	0.8731751570730176	-3.117253807657152	0.001825443412421945	0.05256607890883024	N/A	N/A
LOC103162198	34.88704086575472	4.516519993569143	1.27650640097071	3.079935588147668	0.0020704536663566416	0.05707302073941625	N/A	N/A
LOC103162211	15.69879518851709	4.132787575624384	1.2567031001984914	2.823121128883077	0.004755859963882299	0.09909710314215801	N/A	N/A
LOC103162235	15.70165766189054	4.469191814271324	1.249206599198299	3.109357023924579	0.0018749500503650721	0.05327451092402636	N/A	N/A
LOC103162249	89.81684957255098	3.1968526351384847	0.7676966844500863	3.402242301317568	6.683535338766704e-4	0.02667548631415306	N/A	N/A
LOC103162333	48.693621566751084	4.747229246355257	1.2176141162779424	3.418379181047527	6.299527872560439e-4	0.02597899046611123	N/A	N/A
LOC103162381	38.32812587661196	5.039540622000848	1.234661905380789	3.6079335580584146	3.086455005617459e-4	0.015162020030110699	N/A	N/A
LOC103162484	38.56201960676857	5.185560032458513	1.250335216074881	3.6794912856888073	2.336996745867126e-4	0.012419020291124768	N/A	N/A
LOC103162498	5.354306666343726	-5.7037857181868334	1.3471401633353657	-3.7997703258969384	1.448302516837104e-4	0.009029653014422196	N/A	N/A
LOC103162518	38.97696416512814	4.259054633004486	1.2308090614079126	2.985103252392833	0.0028348261708434517	0.06987237053418274	N/A	N/A
LOC103162625	32.03008034301363	4.415106252859219	1.2838455807927729	2.9833367886603264	0.002851240588033987	0.07011218315544444	N/A	N/A
LOC103162649	7.1826020089827765	-4.395297242716762	1.0027441972334987	-3.799907047588062	1.447503717784797e-4	0.009029653014422196	N/A	N/A
LOC103162664	49.547269394017405	5.021771139084325	1.2803307180530092	3.465361391242878	5.295194020249009e-4	0.022361251334576882	N/A	N/A
LOC103162669	16.63264836319678	-2.8065576521587112	0.6707305957824221	-3.3122018965692406	9.256471753045862e-4	0.033258530530303095	N/A	N/A
LOC103162686	264.64350015040026	3.1925319776234407	0.538718811006929	4.840316364725467	1.2963259471983935e-6	2.631874064081251e-4	N/A	N/A
LOC103162716	208.84153912301022	2.9246001159426984	0.47451364752807657	4.930601316547188	8.197688627735546e-7	1.909097016306178e-4	N/A	N/A
LOC103162788	20.217504307225695	-3.103673310148314	0.7868971918451954	-3.2008130611332244	0.0013704040963225922	0.04410918550683856	N/A	N/A
LOC103162807	56.640970067425656	-2.861706972844745	0.7095289901617559	-3.208811061553024	0.001332850467074898	0.043340903483774305	N/A	N/A
LOC103162823	30.912792194863357	4.900117715470367	1.228199596944392	3.5133989829379373	4.424126029671412e-4	0.01984715575237294	N/A	N/A
LOC103162843	17.282130769344164	4.703540767329353	1.340710755674291	3.0719364703961207	0.002126749836745777	0.05806760416328643	N/A	N/A
LOC103162849	105.81449980816086	5.857490965091895	1.291752334914297	4.081686807804804	4.471002006603196e-5	0.0038690047965337826	N/A	N/A
LOC103162926	5.354607426362352	-3.5219751317523404	1.006834495542233	-2.917075888872331	0.0035332979460551946	0.08132748004902625	N/A	N/A
LOC103162978	347.53930846240905	-2.142416875979552	0.4975266333341484	-3.1303939747329657	0.001745720038918678	0.051237547417210566	N/A	N/A
LOC103162979	408.2110356404879	-1.6760405755755217	0.338685768991798	-3.2215055214817374	0.0012751900530351197	0.042335240419002426	N/A	N/A
LOC103162980	143.21012167111886	-3.118605348722081	0.7155993441883216	-3.540588555003141	3.9923563252073106e-4	0.018325494135067528	N/A	N/A
LOC103163068	17.54779070946611	-3.8449654051605657	1.1334151543887687	-2.8762654988475718	0.004024110779461007	0.08801908605461949	N/A	N/A
LOC103163093	342.1816231626596	1.9622711598652451	0.48689500541036557	2.8287590627126344	0.00467288639397137	0.09775406728524519	N/A	N/A
LOC103163137	58.564839371758005	-2.2472028515493143	0.5763243338172522	-2.8842099028135797	0.00392397107229688	0.087145229590908	N/A	N/A
LOC103163319	21.028357750931008	-2.5260888173719303	0.6279522817874464	-3.091200355424172	0.001993490724021416	0.05597326082553748	N/A	N/A
LOC103163329	5.638059707791651	-4.435377036100596	1.209874108468098	-3.1824918877342587	0.0014601360608018786	0.04578755377991792	N/A	N/A
LOC103163349	1061.223819049767	-3.4247243794714497	0.6046640271516206	-4.696429341311251	2.6474875973229528e-6	4.658401510134031e-4	N/A	N/A
LOC103163383	61.08384771999299	-2.294950020891048	0.4753976616552342	-3.596962412932526	3.2195498514790585e-4	0.015639506579147967	N/A	N/A
LOC103163422	129.75665713005714	3.1075660445361692	0.627834885835164	4.017941023553308	5.870888562669004e-5	0.00481717053256095	N/A	N/A
LOC103163483	944.9216980215728	4.145564803498602	0.44182250786120936	8.058897497127841	7.698561785127253e-16	6.095721221463759e-12	N/A	N/A
LOC103163510	7.442798796481261	-3.7837092532990058	0.9976776505673587	-3.2061926522647757	0.0013450390475908498	0.043469466036017756	N/A	N/A
LOC103163723	122.34101619705886	1.8073965129209173	0.41211120149703334	2.96627222885268	0.0030143354517084653	0.07232578214129584	N/A	N/A
LOC103163771	6462.7441880094675	1.7825062264539404	0.40278759604604786	2.973139534306507	0.0029477041415640246	0.0714852110043	N/A	N/A
LOC103163803	30.982998337542757	4.582551589022654	1.2525812054487455	3.1914809761729863	0.001415454319643454	0.04504880786623849	N/A	N/A
Lpin1	106.76953179955024	2.674030116819353	0.7299483528513568	2.861938941211098	0.004210580149374977	0.0907193840074859	ENSCGRG00000010809	phosphatidate phosphatase LPIN1 [Source:RefSeq peptide;Acc:NP_001230946]
Lpin3	362.2125153718817	2.240272069159951	0.2984478001493518	5.546395609585431	2.9161860087257627e-8	1.099540991290028e-5	ENSCGRG00000010131	lipin 3 [Source:MGI Symbol;Acc:MGI:1891342]
Lpxn	116.20662835723667	4.299446050860029	1.0969499105225462	3.3861924911133188	7.086965380401072e-4	0.027987327621952964	ENSCGRG00000005048	leupaxin [Source:MGI Symbol;Acc:MGI:2147677]
Lrit3	4.924488506171805	-4.6551830900164575	1.3827196670142128	-2.94363397469016	0.0032438338932788873	0.07619094474320004	ENSCGRG00000000901	leucine-rich repeat, immunoglobulin-like and transmembrane domains 3 [Source:MGI Symbol;Acc:MGI:2685267]
Lurap1l	42.70979266381431	5.6602557363238635	1.2160898421360633	4.173452535947466	3.0001818614110434e-5	0.0029039692975525414	ENSCGRG00000000725	leucine rich adaptor protein 1-like [Source:MGI Symbol;Acc:MGI:106510]
Man2a2	195.03266732433767	1.79255376231873	0.37612414781595815	3.2106188039499712	0.0013244950591035493	0.04324681186796661	ENSCGRG00000003735	mannosidase 2, alpha 2 [Source:MGI Symbol;Acc:MGI:2150656]
Man2b1	294.88078582848743	1.4876048085307885	0.3092742885065612	2.918581794071391	0.003516276122814914	0.08117164530743	ENSCGRG00000006261	mannosidase 2, alpha B1 [Source:MGI Symbol;Acc:MGI:107286]
Mcm2	1587.7857977603378	-1.1099289208101992	0.16453252319164577	-3.190654406226832	0.0014195096694400735	0.04504880786623849	ENSCGRG00000006481	minichromosome maintenance complex component 2 [Source:MGI Symbol;Acc:MGI:105380]
Mcm3	1278.3152637018366	-1.3219672282087442	0.19126094466309912	-3.853398971681341	1.1648934158639165e-4	0.007816632260008892	ENSCGRG00000014554	minichromosome maintenance complex component 3 [Source:MGI Symbol;Acc:MGI:101845]
Mcm4	1319.7810862269098	-1.1247216052390983	0.17660550709341097	-3.0562982627288644	0.002240882206703461	0.06055735601596588	ENSCGRG00000007508	minichromosome maintenance complex component 4 [Source:MGI Symbol;Acc:MGI:103199]
Mcm5	1229.160076351407	-1.377930446266345	0.20800595631140723	-3.8122367244043285	1.3771488520086282e-4	0.008829364056845602	ENSCGRG00000002921	minichromosome maintenance complex component 5 [Source:MGI Symbol;Acc:MGI:103197]
Mcm6	1158.7809076118706	-1.2563669435478717	0.21394889934815373	-3.138153292081937	0.0017001593701763524	0.05041895840096014	ENSCGRG00000006899	minichromosome maintenance complex component 6 [Source:MGI Symbol;Acc:MGI:1298227]
Mcph1	263.4062857035863	-1.4919161090813708	0.3033606825888988	-2.9896873933042887	0.0027926308988658545	0.0696442565581727	ENSCGRG00000010223	microcephaly, primary autosomal recessive 1 [Source:MGI Symbol;Acc:MGI:2443308]
Med7	154.5690425056694	2.228215775857034	0.5374374682569032	3.0575711076965293	0.0022313869328855116	0.06040383499004267	ENSCGRG00000000252	mediator complex subunit 7 [Source:MGI Symbol;Acc:MGI:1913463]
Medag	1932.5422045406797	1.6583905839398385	0.14888643018515862	7.209710662575107	5.607088985283203e-13	8.87938611709448e-10	ENSCGRG00000013004	mesenteric estrogen dependent adipogenesis [Source:MGI Symbol;Acc:MGI:1917967]
Mettl7a	266.2093038656479	1.9203613444335985	0.3482494448816163	3.834604371491236	1.257665608784639e-4	0.008264063311499394	ENSCGRG00000000694	N/A
Mfge8	4010.5417787485635	1.4784042528955863	0.2140804499806927	4.173392536567477	3.0009724205851206e-5	0.0029039692975525414	N/A	N/A
Mgarp	72.73281770470398	4.956411763970664	1.1850193744596906	3.6889264069987626	2.2520234296174475e-4	0.012172972272586775	ENSCGRG00000017429	mitochondria localized glutamic acid rich protein [Source:MGI Symbol;Acc:MGI:1914999]
Mios	295.72079246339723	-1.4712709230187822	0.2820757223527823	-3.1420939558532828	0.0016774419815187617	0.050123960411726426	ENSCGRG00000003048	missing oocyte, meiosis regulator, homolog (Drosophila) [Source:MGI Symbol;Acc:MGI:2182066]
Mis18bp1	407.8966515152783	-1.8186532198387317	0.3316368747848143	-3.7200046584628663	1.992191033646388e-4	0.01114782233527357	ENSCGRG00000015859	MIS18 binding protein 1 [Source:MGI Symbol;Acc:MGI:2145099]
Mki67	5697.950630420357	-1.7539805071657752	0.3223286673073311	-3.6267888184143233	2.8696780459119717e-4	0.01438108276426012	ENSCGRG00000005751	antigen identified by monoclonal antibody Ki 67 [Source:MGI Symbol;Acc:MGI:106035]
Mmp12	584.858896003565	5.34551556744495	1.2441779061962914	3.8262639474749935	1.3010278818283364e-4	0.008443884236325219	ENSCGRG00000006553	matrix metallopeptidase 12 [Source:MGI Symbol;Acc:MGI:97005]
Mmp17	164.04200954745846	2.3176760753691488	0.3879906924838296	4.465863764812367	7.974634657930886e-6	0.0010787737829134338	ENSCGRG00000016840	matrix metallopeptidase 17 [Source:MGI Symbol;Acc:MGI:1346076]
Mmp19	2076.563599142808	1.9071920912202112	0.22482249935568102	5.881215600255463	4.0726425198694975e-9	2.2239436877466678e-6	ENSCGRG00000012533	matrix metallopeptidase 19 [Source:MGI Symbol;Acc:MGI:1927899]
Mmp2	189.6250449515376	6.875799579139222	1.3111592953736375	4.797919749808419	1.6032198358970661e-6	3.0961694294226753e-4	ENSCGRG00000010994	matrix metallopeptidase 2 [Source:MGI Symbol;Acc:MGI:97009]
Mms22l	274.46267892672415	-1.591240983445624	0.272059060546393	-3.6987501195641004	2.1666377485720745e-4	0.011927087729700187	ENSCGRG00000002710	MMS22-like, DNA repair protein [Source:MGI Symbol;Acc:MGI:2684980]
Mns1	235.2379567626265	-1.6280732050627293	0.32958306996076103	-3.1649401908470662	0.0015511483242143847	0.04784278748204976	ENSCGRG00000014094	meiosis-specific nuclear structural protein 1 [Source:MGI Symbol;Acc:MGI:107933]
Mok	38.333845103531644	4.218321122971515	1.2621439318488568	2.878719716956543	0.003992930303751425	0.08781785028570546	ENSCGRG00000004953	MOK protein kinase [Source:MGI Symbol;Acc:MGI:1336881]
Mpped2	9.17928050249445	4.770017336483946	1.3902997382518987	3.0101817044322345	0.0026109144296405304	0.06690362606438097	ENSCGRG00000011583	metallophosphoesterase domain containing 2 [Source:MGI Symbol;Acc:MGI:1924265]
Mpzl1	283.1650142891277	1.7683066266356875	0.33939697312475725	3.486607776786364	4.891882273803436e-4	0.020937256131878704	ENSCGRG00000007597	myelin protein zero-like 1 [Source:MGI Symbol;Acc:MGI:1915731]
Mrgprf	34.21851708863972	5.252756168322992	1.2402323336624674	3.763644553450409	1.6745485644535825e-4	0.009931891785276004	ENSCGRG00000009525	MAS-related GPR, member F [Source:MGI Symbol;Acc:MGI:2384823]
Mroh1	240.90513738647263	1.9584635109703659	0.33337096198898697	4.120037936281276	3.788100231215244e-5	0.003447606624225552	ENSCGRG00000012035	maestro heat-like repeat family member 1 [Source:MGI Symbol;Acc:MGI:2442558]
Mrrf	147.1126832768951	3.7584925437329932	0.8840907332036262	3.589597677957904	3.3118871592885857e-4	0.015989952760516478	ENSCGRG00000013789	mitochondrial ribosome recycling factor [Source:MGI Symbol;Acc:MGI:1915121]
Msh6	735.4853752162115	-1.2552765985665573	0.2128689701302198	-3.148951664657114	0.0016385729483101002	0.049519925972211346	ENSCGRG00000010225	mutS homolog 6 [Source:MGI Symbol;Acc:MGI:1343961]
Msmo1	5921.304233567856	1.523624661264004	0.2575844054458329	3.644095452588406	2.683338296126387e-4	0.013737677331262995	ENSCGRG00000006036	methylsterol monoxygenase 1 [Source:MGI Symbol;Acc:MGI:1913484]
Mttp	2.74410119725936	-5.492993823333962	1.615627369972336	-3.037848586767161	0.0023827364396215205	0.0629761261252947	ENSCGRG00000013439	microsomal triglyceride transfer protein [Source:MGI Symbol;Acc:MGI:106926]
Mxra7	117.69452572123032	3.4174433701705134	0.8586618281806779	3.298715252605071	9.712838113953716e-4	0.03421455218901144	N/A	N/A
Mybl2	1379.3506733634517	-1.7160327158433897	0.22424825611213337	-5.043830595305285	4.563033193044958e-7	1.1469872007152373e-4	ENSCGRG00000003436	myeloblastosis oncogene-like 2 [Source:MGI Symbol;Acc:MGI:101785]
Myl9	48.74204738048197	4.2079236766328565	1.1766146983684453	3.0791398245623527	0.0020759922276191345	0.05707302073941625	ENSCGRG00000011104	N/A
Mylip	31.937180874383117	4.856133558021953	1.2619665813850713	3.3845357874793907	7.129872376988158e-4	0.028086731085070767	ENSCGRG00000017150	myosin regulatory light chain interacting protein [Source:MGI Symbol;Acc:MGI:2388271]
Mylk	90.95830656833206	6.47754159230053	1.2440875366839428	4.7364666213808135	2.174765400284317e-6	3.9585729745864875e-4	ENSCGRG00000013421	myosin, light polypeptide kinase [Source:MGI Symbol;Acc:MGI:894806]
N4bp2	407.8850676661322	-1.9155264197844522	0.3794968413058701	-3.5061264659931033	4.546791293376864e-4	0.019948517396023265	ENSCGRG00000001323	NEDD4 binding protein 2 [Source:MGI Symbol;Acc:MGI:2684414]
Naga	485.0146784058753	1.5901349795204855	0.283039436802676	3.5513513245862494	3.832584550120129e-4	0.01769469648271206	ENSCGRG00000008777	N-acetyl galactosaminidase, alpha [Source:MGI Symbol;Acc:MGI:1261422]
Naglu	227.66625440968647	2.8070788300752607	0.4038669584883158	5.502099844145563	3.752943070159727e-8	1.3821303827685914e-5	ENSCGRG00000011161	alpha-N-acetylglucosaminidase (Sanfilippo disease IIIB) [Source:MGI Symbol;Acc:MGI:1351641]
Nasp	1673.9068609924109	-2.4260820260589187	0.41393837933871414	-4.447810633744657	8.674995418835152e-6	0.001144810228772279	ENSCGRG00000001930	nuclear autoantigenic sperm protein (histone-binding) [Source:MGI Symbol;Acc:MGI:1355328]
Ncapg2	719.3913851552642	-1.1430450940666728	0.17650957313005067	-3.16176954852373	0.0015681361146490057	0.048125975797638866	ENSCGRG00000000345	non-SMC condensin II complex, subunit G2 [Source:MGI Symbol;Acc:MGI:1923294]
Ncl	21319.835808151613	-2.6996650516548675	0.47570882987165797	-4.445371660442459	8.774004801140623e-6	0.0011483069424038255	ENSCGRG00000017894	N/A
Ndrg2	25.715681294023845	4.9354389070898055	1.2485784526221497	3.4843436527614093	4.933456019777102e-4	0.02105827750112943	ENSCGRG00000011144	N-myc downstream regulated gene 2 [Source:MGI Symbol;Acc:MGI:1352498]
Neil2	8.277857689253016	-3.127377165504103	0.7643915005081566	-3.3260634937630593	8.808186161190001e-4	0.03246848942622588	ENSCGRG00000014475	nei like 2 (E. coli) [Source:MGI Symbol;Acc:MGI:2686058]
Nek2	741.2137117440277	-1.2692584421527553	0.1627193797093689	-4.205374569727415	2.6065011314351737e-5	0.0026459328152184237	ENSCGRG00000012324	NIMA (never in mitosis gene a)-related expressed kinase 2 [Source:MGI Symbol;Acc:MGI:109359]
Neu1	412.1355401009309	1.998476309965055	0.2731307412248251	5.175227815459915	2.2763305542883232e-7	6.437137617448194e-5	ENSCGRG00000014293	neuraminidase 1 [Source:MGI Symbol;Acc:MGI:97305]
Nme3	69.87491089947211	5.541616410086274	1.3818613128060677	3.58694021131536	3.3458100077494107e-4	0.01606369444630755	ENSCGRG00000018144	NME/NM23 nucleoside diphosphate kinase 3 [Source:MGI Symbol;Acc:MGI:1930182]
Nnmt	252.0444518352099	2.021774116452902	0.3899321435595642	3.6847734649817747	2.2890614086447944e-4	0.012329787914047267	ENSCGRG00000003160	nicotinamide N-methyltransferase [Source:MGI Symbol;Acc:MGI:1099443]
Nodal	12.408855877486694	-3.065762747774432	0.8631587252980125	-2.874095081639544	0.0040518696073788656	0.08838210344690318	ENSCGRG00000016264	nodal [Source:MGI Symbol;Acc:MGI:97359]
Notch4	21.93040200043174	4.340901329157032	1.2631526986814043	2.973463803985593	0.0029445913411170533	0.0714852110043	ENSCGRG00000014592	notch 4 [Source:MGI Symbol;Acc:MGI:107471]
Npc2	4394.151679731796	1.962089895973626	0.3642078372067205	3.7811580492454553	1.5610052842691645e-4	0.009544432309531463	ENSCGRG00000011212	Niemann-Pick type C2 [Source:MGI Symbol;Acc:MGI:1915213]
Nqo2	90.96918725141985	5.984250764027364	1.286314167671441	4.197487984665758	2.6989197170274003e-5	0.002701643686606297	ENSCGRG00000017302	N-ribosyldihydronicotinamide quinone reductase 2 [Source:MGI Symbol;Acc:MGI:104513]
Nr4a1	227.253810608369	2.5426436326803636	0.39645965479640377	4.937907573381072	7.896524965882811e-7	1.894687414541215e-4	ENSCGRG00000016594	nuclear receptor subfamily 4, group A, member 1 [Source:MGI Symbol;Acc:MGI:1352454]
Nr4a3	28.7191549579058	4.765571088654055	1.2433112348889541	3.3624795390080173	7.724585046350272e-4	0.029908686746699976	ENSCGRG00000013687	nuclear receptor subfamily 4, group A, member 3 [Source:MGI Symbol;Acc:MGI:1352457]
Nrg2	70.11324116876156	-1.8592568181660232	0.40693327597548773	-3.1314576434924586	0.0017394087485188658	0.051237547417210566	N/A	N/A
Ntn4	208.00739295885012	1.9432872273850061	0.454863840406781	2.9862227022686865	0.0028244686799593762	0.06977891734139888	ENSCGRG00000000474	netrin 4 [Source:MGI Symbol;Acc:MGI:1888978]
Nup133	636.1658928091166	-1.20100272757605	0.20822473260975427	-2.9585353244729555	0.003091048123643058	0.07360877907670897	ENSCGRG00000012295	nucleoporin 133 [Source:MGI Symbol;Acc:MGI:2442620]
Nup155	690.0621003527244	-1.279879442091057	0.17758982815679722	-3.913044731122474	9.113964397036097e-5	0.006651094018039799	ENSCGRG00000000498	nucleoporin 155 [Source:MGI Symbol;Acc:MGI:2181182]
Nup160	854.1328668584922	-1.5873178089447135	0.24797588788188638	-4.042148278146262	5.296372170727282e-5	0.004414386826086171	ENSCGRG00000011544	nucleoporin 160 [Source:MGI Symbol;Acc:MGI:1926227]
Nupr1	9775.906992521264	2.584264796421911	0.40545417035799225	4.9310191924662865	8.180169577912826e-7	1.909097016306178e-4	ENSCGRG00000005955	nuclear protein transcription regulator 1 [Source:MGI Symbol;Acc:MGI:1891834]
Omg	7.950965787136952	-8.46235555528609	2.008738875137524	-3.92156150909641	8.797698376210943e-5	0.006510296798396097	ENSCGRG00000008672	oligodendrocyte myelin glycoprotein [Source:MGI Symbol;Acc:MGI:106586]
Opn1sw	5.5602768289312365	-4.550507659661783	1.0883799016919344	-3.6435303084667514	2.689239689752165e-4	0.013737677331262995	ENSCGRG00000009183	opsin 1 (cone pigments), short-wave-sensitive (color blindness, tritan) [Source:MGI Symbol;Acc:MGI:99438]
Orc1	405.879345729718	-1.5857666651235456	0.319786031754094	-3.1296056269649024	0.0017504112877438063	0.051237547417210566	ENSCGRG00000014882	origin recognition complex subunit 1 [Source:RefSeq peptide;Acc:NP_001233617]
Osbp2	64.19567613276213	4.4363288215525305	1.2097456660503547	3.1836165476050273	0.0014544754716108957	0.04578755377991792	ENSCGRG00000007280	oxysterol binding protein 2 [Source:MGI Symbol;Acc:MGI:1921559]
Otud4	2252.658094485789	-1.8200094819770165	0.3191660101116525	-3.8696068570202975	1.090109953126923e-4	0.007473152042302144	ENSCGRG00000007250	OTU domain containing 4 [Source:MGI Symbol;Acc:MGI:1098801]
Oxsm	111.06521316000628	2.6417820586228413	0.6878609182940065	2.990167784212675	0.002788242451911193	0.0696442565581727	ENSCGRG00000015193	3-oxoacyl-ACP synthase, mitochondrial [Source:MGI Symbol;Acc:MGI:1918397]
P2rx4	441.3015795834171	1.6700820562011869	0.358117329687799	3.030067147060491	0.0024449937417028744	0.06390176364659646	ENSCGRG00000014434	purinergic receptor P2X, ligand-gated ion channel, 7 [Source:MGI Symbol;Acc:MGI:1339957]
Pamr1	106.87476773384886	5.3672801358792475	1.2454512056092477	3.83982737631113	1.2312085059660476e-4	0.008157915439530683	ENSCGRG00000004840	peptidase domain containing associated with muscle regeneration 1 [Source:MGI Symbol;Acc:MGI:2445082]
Paxbp1	854.6003983732329	-1.4526737599395396	0.30346887177527154	-2.859308943755363	0.004245650785586768	0.0912917381019259	ENSCGRG00000015983	PAX3 and PAX7 binding protein 1 [Source:MGI Symbol;Acc:MGI:1914617]
Pbdc1	515.4035844882053	1.994314627892754	0.47159855595336736	2.9884572575132258	0.002803897157597205	0.06970567564789534	ENSCGRG00000001026	N/A
Pcbd1	6.942220914517508	-3.923609359454826	0.9947408649063257	-3.3562980837708607	7.89933786677398e-4	0.030289083403930443	ENSCGRG00000015935	pterin 4 alpha carbinolamine dehydratase/dimerization cofactor of hepatocyte nuclear factor 1 alpha (TCF1) 1 [Source:MGI Symbol;Acc:MGI:94873]
Pcdhga1	3.2750829158386585	-6.641937488564565	2.112837150706068	-2.8667495674331973	0.004147110353515718	0.08947362337639633	N/A	N/A
Pcnt	659.8824924115257	-1.76657135621964	0.3515475626318172	-3.3611635553736052	7.761485066683828e-4	0.02997826280878173	ENSCGRG00000003076	pericentrin (kendrin) [Source:MGI Symbol;Acc:MGI:102722]
Pcolce2	1186.4756154688405	1.1323538239347275	0.16027794414864258	3.415262942890744	6.372046742944695e-4	0.026036186475856118	ENSCGRG00000013993	procollagen C-endopeptidase enhancer 2 [Source:MGI Symbol;Acc:MGI:1923727]
Pcp4l1	88.2985603949551	2.3805216974529286	0.5961961328278663	3.0116921225488493	0.002597959444649737	0.06667955553561303	ENSCGRG00000005197	Purkinje cell protein 4-like 1 [Source:MGI Symbol;Acc:MGI:1913675]
Pdia3	11193.050456793255	0.9508947301677603	0.12211014240510441	2.99673902789018	0.002728842125985288	0.06881201259092838	ENSCGRG00000006901	protein disulfide-isomerase A3 precursor [Source:RefSeq peptide;Acc:NP_001233703]
Pdia4	3376.94448469742	1.185554034324756	0.13481776778150467	4.4548396215620585	8.395593041583477e-6	0.0011172488353488733	ENSCGRG00000011480	protein disulfide isomerase associated 4 [Source:MGI Symbol;Acc:MGI:104864]
Pdia6	8825.234054448607	1.3483081561794035	0.1653490893230701	4.616570061458104	3.901343512788066e-6	6.435591236303314e-4	ENSCGRG00000011992	protein disulfide isomerase associated 6 [Source:MGI Symbol;Acc:MGI:1919103]
Pdpn	3600.9369831711338	2.562994109429412	0.2569047527814079	7.699474561263957	1.3662686691590016e-14	5.012723236204114e-11	N/A	N/A
Pecam1	165.98559430965855	4.929170197042632	1.2797265591586775	3.3946374444064524	6.871953690577114e-4	0.02734277855376361	ENSCGRG00000008836	platelet/endothelial cell adhesion molecule 1 [Source:MGI Symbol;Acc:MGI:97537]
Peg10	6.737490146614281	-5.7871430084197595	1.2769438677410996	-4.073930451540683	4.622629126492257e-5	0.003978475806909314	N/A	N/A
Pex11a	126.34027868400965	2.160791626014254	0.4492598697086985	3.507611588622127	4.521486794083823e-4	0.019948517396023265	ENSCGRG00000014513	peroxisomal biogenesis factor 11 alpha [Source:MGI Symbol;Acc:MGI:1338788]
Phf19	201.84959284336875	-1.900869482587016	0.41894897310962714	-3.140971971117647	0.0016838814687445353	0.050123960411726426	ENSCGRG00000004292	PHD finger protein 19 [Source:MGI Symbol;Acc:MGI:1921266]
Phyhd1	39.152371160067766	5.338493779783026	1.2406405684966684	3.831513654935455	1.2735730456759663e-4	0.008334009401373802	ENSCGRG00000004453	phytanoyl-CoA dioxygenase domain containing 1 [Source:MGI Symbol;Acc:MGI:3612860]
Pigc	111.45318184460719	2.1608535625792813	0.51340664813932	3.0694792667166344	0.002144322889367475	0.05832618468556288	ENSCGRG00000010683	phosphatidylinositol glycan anchor biosynthesis, class C [Source:MGI Symbol;Acc:MGI:1914542]
Pik3r5	136.95485197394586	5.738292383417555	1.2232928459211405	4.212670661713825	2.5236890171008893e-5	0.0026121006061967113	ENSCGRG00000012612	phosphoinositide-3-kinase regulatory subunit 5 [Source:MGI Symbol;Acc:MGI:2443588]
Pipox	187.05715124633497	2.9786972267923546	0.5834266559857161	4.102888857600987	4.080232830498926e-5	0.003609752352166536	ENSCGRG00000016377	pipecolic acid oxidase [Source:MGI Symbol;Acc:MGI:1197006]
Pkd2l1	4.988306850078386	-4.301405425737625	1.1540298715883075	-3.2204044423057057	0.001280098608374085	0.04240929197115483	ENSCGRG00000009444	polycystic kidney disease 2-like 1 [Source:MGI Symbol;Acc:MGI:1352448]
Pkib	137.36389724279871	3.948101195106181	0.784119847532132	4.289062067450357	1.7942923020879427e-5	0.0020892950658724014	ENSCGRG00000001653	protein kinase inhibitor beta, cAMP dependent, testis specific [Source:MGI Symbol;Acc:MGI:101937]
Plaa	1177.7953325413587	-1.2511833927954543	0.23478534460507744	-2.8375744371733265	0.004545774588516608	0.09585470889979894	ENSCGRG00000010261	phospholipase A2, activating protein [Source:MGI Symbol;Acc:MGI:104810]
Plau	48.3054166706604	4.7486605536849655	1.2730280168843457	3.2707041775515617	0.0010728006765158187	0.0366930270265756	ENSCGRG00000004659	plasminogen activator, urokinase [Source:MGI Symbol;Acc:MGI:97611]
Plb1	112.11287927285741	3.6229017594693103	0.6801557100877805	4.466534962054615	7.94966755809815e-6	0.0010787737829134338	ENSCGRG00000010665	phospholipase B1 [Source:MGI Symbol;Acc:MGI:1922406]
Pld3	446.4150221289763	1.6230190610329078	0.3113199624468268	3.334371982294746	8.549224336103828e-4	0.03193054636475005	ENSCGRG00000012107	phospholipase D family, member 3 [Source:MGI Symbol;Acc:MGI:1333782]
Plin4	263.66723857183615	3.0678836643917373	0.5551056583708518	4.472880299865014	7.717298185052886e-6	0.0010720274917412063	ENSCGRG00000009474	perilipin 4 [Source:MGI Symbol;Acc:MGI:1929709]
Pltp	1470.5555123653544	2.355158436665803	0.27505024776335063	6.435900168567376	1.227436918815876e-10	9.718845523184105e-8	ENSCGRG00000009952	phospholipid transfer protein [Source:MGI Symbol;Acc:MGI:103151]
Plxdc1	308.31205078880964	2.4422923218778383	0.3667704957422791	5.064010989754704	4.1052596680116716e-7	1.0657523295513579e-4	ENSCGRG00000005786	plexin domain containing 1 [Source:MGI Symbol;Acc:MGI:1919574]
Pnpla2	266.42345291570285	1.995443978496491	0.42472187773239906	3.320953197197967	8.971057983920959e-4	0.03280603161710482	ENSCGRG00000009148	patatin-like phospholipase domain containing 2 [Source:MGI Symbol;Acc:MGI:1914103]
Pold4	198.040275931899	6.317473143866901	1.2098339338560045	4.7382624033986085	2.1555857196858825e-6	3.9585729745864875e-4	ENSCGRG00000014876	polymerase (DNA-directed), delta 4 [Source:MGI Symbol;Acc:MGI:1916995]
Pole	443.033614830617	-1.8137092459651258	0.3160797039062549	-3.8874585430781092	1.0129928191203463e-4	0.007066852107308283	ENSCGRG00000007289	polymerase (DNA directed), epsilon [Source:MGI Symbol;Acc:MGI:1196391]
Polq	252.75489431775694	-1.7609040340634263	0.3334179743350151	-3.5269290316085233	4.204094329538225e-4	0.01911156238744761	ENSCGRG00000001328	polymerase (DNA directed), theta [Source:MGI Symbol;Acc:MGI:2155399]
Polr3g	424.69895020982483	-1.159864344389643	0.19929501520403292	-2.8846774871911256	0.003918148274785058	0.087145229590908	ENSCGRG00000014922	polymerase (RNA) III (DNA directed) polypeptide G [Source:MGI Symbol;Acc:MGI:1914736]
Pou2f1	198.03170054992475	-2.5387650989478194	0.5572031196753736	-3.5064459067726474	4.541337320665151e-4	0.019948517396023265	ENSCGRG00000010511	POU domain, class 2, transcription factor 1 [Source:MGI Symbol;Acc:MGI:101898]
Ppard	2796.7735795052477	1.1982985955106076	0.15100139515011834	4.061790913783956	4.869768395255152e-5	0.004108305514627466	ENSCGRG00000001518	peroxisome proliferator activator receptor delta [Source:MGI Symbol;Acc:MGI:101884]
Ppig	1184.5284075778727	-2.050053702454492	0.44458647568019233	-3.295402091329541	9.828094419519107e-4	0.034357108880243833	ENSCGRG00000003323	peptidyl-prolyl isomerase G (cyclophilin G) [Source:MGI Symbol;Acc:MGI:2445173]
Ppip5k2	1778.0159452687167	-1.4541709265071985	0.2869353176718414	-3.0292835083484837	0.0024513452394361156	0.06395305306706808	ENSCGRG00000001000	diphosphoinositol pentakisphosphate kinase 2 [Source:MGI Symbol;Acc:MGI:2142810]
Prex2	722.5107145661175	-2.3013522981548884	0.4274751897195919	-4.015179918534269	5.940046364697616e-5	0.004823926883659048	ENSCGRG00000011320	phosphatidylinositol-3,4,5-trisphosphate-dependent Rac exchange factor 2 [Source:MGI Symbol;Acc:MGI:1923385]
Prickle1	78.08024004432922	2.496525922229011	0.6443714508910579	2.9665551117518985	0.0030115638187283274	0.07232578214129584	ENSCGRG00000017144	prickle planar cell polarity protein 1 [Source:MGI Symbol;Acc:MGI:1916034]
Prickle4	44.48397119665806	3.3991838906013387	0.8840756276630358	3.1832360284824177	0.0014563884160942791	0.04578755377991792	ENSCGRG00000009109	N/A
Prmt2	313.2588511268761	1.5796589107741759	0.3003341067935306	3.311966198820167	9.264273858707334e-4	0.033258530530303095	ENSCGRG00000002449	protein arginine N-methyltransferase 2 [Source:MGI Symbol;Acc:MGI:1316652]
Prr13	1980.832192958516	1.7285102258078051	0.3653707929901896	3.12982796388258	0.0017490870474467413	0.051237547417210566	ENSCGRG00000007537	proline rich 13 [Source:MGI Symbol;Acc:MGI:1913401]
Prrt2	7.702024377701837	-3.56896449609238	1.0443359161158121	-2.85732009147937	0.004272347537154047	0.09167601029589634	ENSCGRG00000014219	proline-rich transmembrane protein 2 [Source:MGI Symbol;Acc:MGI:1916267]
Prss12	16.903163088066652	-4.028964892081013	0.8162298752318965	-4.219402518661048	2.4495060515642033e-5	0.0025827851893667716	ENSCGRG00000000565	protease, serine 12 neurotrypsin (motopsin) [Source:MGI Symbol;Acc:MGI:1100881]
Prss36	31.58518087141574	5.2812155201329745	1.2560618812892033	3.738870743049422	1.8484873378857647e-4	0.010593730844906647	ENSCGRG00000010509	protease, serine 36 [Source:MGI Symbol;Acc:MGI:1924863]
Prss56	29.40680188344322	4.9107656844637395	1.2619387438401861	3.4279026655278044	6.08263502741714e-4	0.02521586604559629	ENSCGRG00000018314	protease, serine 56 [Source:MGI Symbol;Acc:MGI:1916703]
Psap	8265.80494055513	1.5796690414330932	0.21679021566354012	4.588336875201638	4.46791233077108e-6	6.936652908832434e-4	ENSCGRG00000017384	prosaposin [Source:MGI Symbol;Acc:MGI:97783]
Psmd5	1222.0399831412606	-2.4101827693942304	0.424902660245881	-4.295619772342359	1.7420594982071552e-5	0.0020742296401209405	ENSCGRG00000001050	proteasome (prosome, macropain) 26S subunit, non-ATPase, 5 [Source:MGI Symbol;Acc:MGI:1914248]
Pstpip1	501.30886550284066	3.1163354791166826	0.4500604556581619	5.624517654397526	1.8602702952894128e-8	7.752431683211353e-6	ENSCGRG00000004304	proline-serine-threonine phosphatase-interacting protein 1 [Source:MGI Symbol;Acc:MGI:1321396]
Ptges	48.75785479448223	6.001322010912574	1.2251351276699145	4.421030291158818	9.823140069462345e-6	0.0012750757880328335	ENSCGRG00000001587	prostaglandin E synthase [Source:MGI Symbol;Acc:MGI:1927593]
Pus3	328.51826839984165	1.816524755836681	0.3234651908364333	3.807402743803395	1.4043393954106312e-4	0.008931372958121589	ENSCGRG00000010155	pseudouridine synthase 3 [Source:MGI Symbol;Acc:MGI:1914299]
Pusl1	114.29695612291194	2.683040515757248	0.5091760866481859	4.120535253034682	3.7799322209239584e-5	0.003447606624225552	ENSCGRG00000006466	pseudouridylate synthase-like 1 [Source:MGI Symbol;Acc:MGI:3047787]
Pxmp2	21.434593944947583	4.651410384948083	1.269999108759438	3.2019297148949333	0.0013651030112765028	0.04402804742683238	ENSCGRG00000005865	peroxisomal membrane protein 2 [Source:MGI Symbol;Acc:MGI:107487]
Qsox1	743.4085922128933	2.201622230457424	0.234304899887735	6.89981187124501	5.207145165407726e-12	6.245501866586748e-9	ENSCGRG00000012103	quiescin Q6 sulfhydryl oxidase 1 [Source:MGI Symbol;Acc:MGI:1330818]
Rab11a	1244.74879382803	1.6050318191377868	0.26816954298557677	3.803822414208664	1.4248034012793575e-4	0.009025274665063962	ENSCGRG00000018359	RAB11A, member RAS oncogene family [Source:MGI Symbol;Acc:MGI:1858202]
Rab20	39.8504274016227	5.231850845445715	1.3607449940326024	3.4149589857783615	6.379161627072603e-4	0.026036186475856118	ENSCGRG00000007670	RAB20, member RAS oncogene family [Source:MGI Symbol;Acc:MGI:102789]
Rab27b	74.44853473668566	3.145872905993399	0.9008935263431842	2.8426338189677436	0.0044742443673196275	0.09497873163655982	ENSCGRG00000013484	RAB27B, member RAS oncogene family [Source:MGI Symbol;Acc:MGI:1931295]
Rab44	266.58643673043184	1.5610898484242375	0.288260596008835	3.3862670140082676	7.085040961279586e-4	0.027987327621952964	ENSCGRG00000015338	RAB44, member RAS oncogene family [Source:MGI Symbol;Acc:MGI:3045302]
Rad51c	104.77378577235976	-1.6938696703213092	0.3926973437988001	-2.823821416445092	0.004745481791101097	0.09909670515340036	ENSCGRG00000016784	DNA repair protein RAD51 homolog 3 [Source:UniProtKB/Swiss-Prot;Acc:Q8R2J9]
Rad54l	260.1408670714755	-1.5889146508526764	0.18019873135705908	-5.571360811315675	2.527572538329047e-8	1.0006659679244697e-5	ENSCGRG00000016038	RAD54 like (S. cerevisiae) [Source:MGI Symbol;Acc:MGI:894697]
Rap1gap2	55.92863267423653	4.0723574434912955	1.0865725611329746	3.2095370962927827	0.0013294888989069007	0.04332054774298288	ENSCGRG00000013332	RAP1 GTPase activating protein 2 [Source:MGI Symbol;Acc:MGI:3028623]
Rap2b	392.1372890737012	-1.2683317021363396	0.23184143728805764	-2.947571449732314	0.003202807283226704	0.07570097930922103	ENSCGRG00000018683	RAP2B, member of RAS oncogene family [Source:MGI Symbol;Acc:MGI:1921262]
Rarg	438.6245414927787	1.4539535366538519	0.278140202267831	3.124291378403161	0.0017823386185230167	0.051884401402445754	ENSCGRG00000004271	retinoic acid receptor, gamma [Source:MGI Symbol;Acc:MGI:97858]
Rbm15	371.0032013570042	-1.8336231299990984	0.32199475652590304	-3.877891189130259	1.0536582072027504e-4	0.007318303232132788	ENSCGRG00000010592	RNA binding motif protein 15 [Source:MGI Symbol;Acc:MGI:2443205]
Rbm25	2447.7709465484604	-2.1014292628521347	0.43260925174590864	-3.5053960496935224	4.5592850323643915e-4	0.019948517396023265	ENSCGRG00000017595	RNA binding motif protein 25 [Source:MGI Symbol;Acc:MGI:1914289]
Rbm28	1016.554289336981	-1.6781910381604814	0.3277474612900896	-3.335582015299602	8.512104129209005e-4	0.03188178930100117	ENSCGRG00000005098	RNA binding motif protein 28 [Source:MGI Symbol;Acc:MGI:2655711]
Rbm3	319.7650350807701	-1.6965710840655308	0.38258700192398437	-2.905505356309095	0.003666605734245103	0.08283076805635585	ENSCGRG00000014636	RNA-binding protein 3 [Source:RefSeq peptide;Acc:NP_001233728]
Rbmx2	93.64104757004051	-1.7943892029453576	0.375813887281399	-3.2181533018193567	0.0012901884046762257	0.04247697209241728	ENSCGRG00000015474	RNA binding motif protein, X-linked 2 [Source:MGI Symbol;Acc:MGI:1919414]
Rdh11	524.0430295539691	1.713770072648309	0.2858157674237698	3.949423721797358	7.833956972408405e-5	0.0059643530103394	ENSCGRG00000012995	retinol dehydrogenase 11 [Source:MGI Symbol;Acc:MGI:102581]
Rdh13	88.79908862326116	-1.8230785185274543	0.41719454675317325	-2.9677186038071834	0.0030001885717661192	0.07220514623478459	ENSCGRG00000000539	retinol dehydrogenase 13 (all-trans and 9-cis) [Source:MGI Symbol;Acc:MGI:1918732]
Recql4	142.44508664944348	-1.899241217645541	0.2709272374714009	-4.85103944952423	1.2281611274062227e-6	2.5590999491585453e-4	ENSCGRG00000013535	RecQ protein-like 4 [Source:MGI Symbol;Acc:MGI:1931028]
Rftn2	244.66763213238596	1.6308972780800255	0.3477648028116762	3.0075923983752615	0.002633260610779097	0.06736722945443907	ENSCGRG00000004817	raftlin family member 2 [Source:MGI Symbol;Acc:MGI:1921263]
Rgs2	44.43391561127297	5.7210006052538835	1.205724408517707	4.2597114798786135	2.0469095103007426e-5	0.00230966603069532	ENSCGRG00000012637	regulator of G-protein signaling 2 [Source:MGI Symbol;Acc:MGI:1098271]
Rhoq	338.52664271197693	1.498507168481723	0.3102410914845946	2.9446282031467454	0.0032334295634973737	0.07615312895910062	ENSCGRG00000002890	ras homolog family member Q [Source:MGI Symbol;Acc:MGI:1931553]
Rif1	2087.924169557526	-1.9616227364441228	0.4841885535640758	-2.843231682346626	0.004465859423418268	0.09492798634798885	ENSCGRG00000010713	replication timing regulatory factor 1 [Source:MGI Symbol;Acc:MGI:1098622]
Rmnd1	309.07274015611455	1.873609589219366	0.3711365578069114	3.472164251651666	5.162803544030913e-4	0.02186046976558116	ENSCGRG00000004642	required for meiotic nuclear division 1 homolog [Source:MGI Symbol;Acc:MGI:1913334]
Rn45s	11132.708299430145	-4.003047862451819	1.2063887933248447	-2.83331988878172	0.004606726032642788	0.09662531583169694	N/A	N/A
Rnase4	1044.9823796109697	2.3741997604549696	0.32664912677096586	5.477551026757711	4.312526679644103e-8	1.5250904061873044e-5	N/A	N/A
Rnaset2	777.9736826226409	2.417761610890798	0.4832495086219422	3.7926559209468023	1.490446075710107e-4	0.009205518353979956	ENSCGRG00000011844	N/A
Rnf125	87.40368953787673	2.5449810989137895	0.5834870194850067	3.3591468751482623	7.818350174549381e-4	0.030051309068971844	ENSCGRG00000009925	ring finger protein 125 [Source:MGI Symbol;Acc:MGI:1914914]
Rnf212	53.29774167580328	3.765895814236747	1.065037766177405	2.9866859322111003	0.002820192852718255	0.06977891734139888	ENSCGRG00000018231	ring finger protein 212 [Source:MGI Symbol;Acc:MGI:3645767]
Rpain	56.70988100481868	3.2213089341340644	0.9189765137171414	2.8687854303797464	0.004120512254666633	0.08926461294788071	ENSCGRG00000009991	RPA interacting protein [Source:MGI Symbol;Acc:MGI:1916973]
Rpgr	152.14511670791035	-1.9151329456488655	0.2577761956186879	-5.160175638930394	2.4671826917585976e-7	6.736259501153302e-5	ENSCGRG00000016681	retinitis pigmentosa GTPase regulator [Source:MGI Symbol;Acc:MGI:1344037]
Rrh	28.50358850605402	-3.100115626127609	0.5830405593800171	-4.313856188806093	1.6043132821158174e-5	0.0019246897829989459	ENSCGRG00000017802	N/A
Rsph4a	3.615843735815751	-5.759723881946699	1.7621957206209529	-2.9365417931000812	0.003318940952879302	0.07763478423899059	ENSCGRG00000015606	radial spoke head 4 homolog A (Chlamydomonas) [Source:MGI Symbol;Acc:MGI:3027894]
Rtel1	540.05664939303006	-1.2507902330052978	0.1856321541668675	-3.5868125070919508	3.347448324880962e-4	0.01606369444630755	ENSCGRG00000013342	regulator of telomere elongation helicase 1 [Source:MGI Symbol;Acc:MGI:2139369]
Rufy4	27.590820178930045	4.793766124686721	1.276520830287159	3.2970896550264492	9.769231128664913e-4	0.03430278140876664	ENSCGRG00000007177	RUN and FYVE domain containing 4 [Source:MGI Symbol;Acc:MGI:3588214]
Rundc3b	26.621190242898013	-2.012470388166693	0.5023912546446261	-2.8414266256591305	0.0044912185674071	0.095211428692716	ENSCGRG00000004863	RUN domain containing 3B [Source:MGI Symbol;Acc:MGI:2685286]
S100a4	4704.57587941485	2.6848248887746387	0.5572587090974949	3.768200216115604	1.6442879892930029e-4	0.009909598854872527	ENSCGRG00000017648	S100 calcium binding protein A4 [Source:MGI Symbol;Acc:MGI:1330282]
Sapcd2	223.65402998327755	-1.503152994224423	0.26611854233098864	-3.4503063388993565	5.599507577793397e-4	0.02342563223792832	ENSCGRG00000000919	suppressor APC domain containing 2 [Source:MGI Symbol;Acc:MGI:1919330]
Scnm1	172.48474115782807	4.170787939387761	0.903043430065559	3.970822796868454	7.162483963878654e-5	0.005532931514730847	ENSCGRG00000011013	sodium channel modifier 1 [Source:MGI Symbol;Acc:MGI:1341284]
Scpep1	1429.8838935106037	1.611665926732633	0.2096089844032151	4.898184249757419	9.672631540600318e-7	2.1882256153849517e-4	ENSCGRG00000006189	serine carboxypeptidase 1 [Source:MGI Symbol;Acc:MGI:1921867]
Sdhaf2	1006.7846244352359	1.249744030799521	0.22833436550048472	2.9114387955629635	0.0035976838341926563	0.08232891114519827	ENSCGRG00000017134	succinate dehydrogenase complex assembly factor 2 [Source:MGI Symbol;Acc:MGI:1913322]
Sds	551.2175649068608	1.806578757510444	0.29742609756372224	4.107293431194489	4.0032252605379226e-5	0.003561521080105536	ENSCGRG00000003790	serine dehydratase [Source:MGI Symbol;Acc:MGI:98270]
Sec11a	816.3582957715026	1.895848479579392	0.33639695038863704	3.896842635891254	9.745489654762899e-5	0.006889713132715414	ENSCGRG00000004235	SEC11 homolog A, signal peptidase complex subunit [Source:MGI Symbol;Acc:MGI:1929464]
Senp8	108.20858419101863	4.773501800161992	1.0379817548178247	4.035272566208028	5.4538947058090864e-5	0.004498326904228786	N/A	N/A
Sepp1	848.1692687745002	1.7684752621086053	0.3569759492642348	3.3153851508114034	9.151693787765292e-4	0.03312948221772753	N/A	N/A
Sept11	2390.3948397733766	-1.3007314789530904	0.12323134011007669	-5.8083355872992355	6.30969486239874e-9	2.9388331717925428e-6	ENSCGRG00000002281	septin 11 [Source:MGI Symbol;Acc:MGI:1277214]
Sept14	5.443848477577923	-5.3402465872258285	1.4490704084616979	-3.281610098954943	0.0010321622024959687	0.03573228800729962	ENSCGRG00000005414	septin 14 [Source:MGI Symbol;Acc:MGI:1921472]
Serp1	1135.8504060339621	1.2625833865110416	0.23873862502349816	2.838337892426036	0.004534914811987766	0.09585470889979894	ENSCGRG00000008904	stress-associated endoplasmic reticulum protein 1 [Source:MGI Symbol;Acc:MGI:92638]
Serpine1	1388.7344437783293	2.215599074144933	0.3524012560930376	4.627215553945903	3.7061472848809515e-6	6.177952463513131e-4	ENSCGRG00000011881	serine (or cysteine) peptidase inhibitor, clade E, member 1 [Source:MGI Symbol;Acc:MGI:97608]
Serpinf1	2057.5233166553903	2.4760660010116124	0.32353626032408184	5.845105270105316	5.0624801744513275e-9	2.5399485244259994e-6	ENSCGRG00000001007	serine (or cysteine) peptidase inhibitor, clade F, member 1 [Source:MGI Symbol;Acc:MGI:108080]
Serpini1	134.18947873324927	3.991442493346146	0.759852395417686	4.48308120520232	7.357291545376119e-6	0.001059182444659784	ENSCGRG00000015630	serine (or cysteine) peptidase inhibitor, clade I, member 1 [Source:MGI Symbol;Acc:MGI:1194506]
Setd1b	97.19528421462229	-1.9595694624183522	0.4525561890434264	-3.0374282685266545	0.002386061863802527	0.0629761261252947	ENSCGRG00000018075	SET domain containing 1B [Source:MGI Symbol;Acc:MGI:2652820]
Sfpq	2320.1449449591832	-1.4236076011585128	0.19311876659144223	-4.342639067344375	1.4078131486230195e-5	0.00172822705593753	ENSCGRG00000010128	N/A
Sgip1	66.43662907894895	4.157578432695433	1.0501055913668578	3.4021492327490828	6.685811891278851e-4	0.02667548631415306	ENSCGRG00000008534	SH3-domain GRB2-like (endophilin) interacting protein 1 [Source:MGI Symbol;Acc:MGI:1920344]
Sgol2	987.8477279513262	-1.6558526739932895	0.30546575716873575	-3.505761769168078	4.553025417658143e-4	0.019948517396023265	N/A	N/A
Sh3bp2	596.3637137267384	1.523623964547793	0.2234279639696893	4.201181656714992	2.6552542221713454e-5	0.0026782551504653134	ENSCGRG00000006312	SH3-domain binding protein 2 [Source:MGI Symbol;Acc:MGI:1346349]
Shisa4	64.42767775612836	2.760906300721393	0.62921746625861	3.4581745051335218	5.438489957911593e-4	0.022905299726991485	ENSCGRG00000012414	shisa family member 4 [Source:MGI Symbol;Acc:MGI:1924802]
Shpk	41.1606773889557	3.5124403342195873	1.0193197170301649	2.871991765280253	0.004078935959161464	0.08872806297978152	ENSCGRG00000015056	sedoheptulokinase [Source:MGI Symbol;Acc:MGI:1921887]
Sil1	274.34836362463	2.5751069060641156	0.5283597753273466	3.766646323728866	1.6545512880019583e-4	0.009909598854872527	ENSCGRG00000008023	endoplasmic reticulum chaperone SIL1 homolog (S. cerevisiae) [Source:MGI Symbol;Acc:MGI:1932040]
Slc11a1	392.8104223433179	1.7604066729764214	0.3231802143691961	3.63711675403636	2.7570697825019105e-4	0.013993896498621877	ENSCGRG00000010844	solute carrier family 11 (proton-coupled divalent metal ion transporters), member 1 [Source:MGI Symbol;Acc:MGI:1345275]
Slc12a2	516.0467703418923	-1.6562291994517366	0.35480737481377805	-3.0192909583484244	0.002533670747426876	0.0654538498470669	ENSCGRG00000015650	solute carrier family 12, member 2 [Source:MGI Symbol;Acc:MGI:101924]
Slc17a6	109.41750796399086	3.1327560767188194	0.8152545601217394	3.1251509658740324	0.0017771382977828179	0.051884401402445754	ENSCGRG00000012037	solute carrier family 17 (sodium-dependent inorganic phosphate cotransporter), member 6 [Source:MGI Symbol;Acc:MGI:2156052]
Slc25a29	3.7732465847179473	-6.501361773575338	2.0856330081392582	-2.8367403324387466	0.004557666242571467	0.09597766305500233	ENSCGRG00000000556	solute carrier family 25 (mitochondrial carrier, palmitoylcarnitine transporter), member 29 [Source:MGI Symbol;Acc:MGI:2444911]
Slc26a8	30.720117357010526	4.949129226702655	1.282484418107255	3.402900389559759	6.66745838055646e-4	0.02667548631415306	ENSCGRG00000002720	solute carrier family 26, member 8 [Source:MGI Symbol;Acc:MGI:2385046]
Slc28a1	14.966516437720951	4.19538479955552	1.2490110952697377	2.890624681003857	0.003844769858990691	0.0859968580324528	ENSCGRG00000009341	solute carrier family 28 (sodium-coupled nucleoside transporter), member 1 [Source:MGI Symbol;Acc:MGI:3605073]
Slc35d2	114.63814582476863	3.458852725638747	0.6930682077882024	4.146619614956909	3.374199396457761e-5	0.0031996300384613836	ENSCGRG00000004014	solute carrier family 35, member D2 [Source:MGI Symbol;Acc:MGI:1917734]
Slc35f6	440.87494731170534	1.4146392721493246	0.2777529373521485	2.987103500461867	0.00281634357052546	0.06977891734139888	ENSCGRG00000006612	solute carrier family 35, member F6 [Source:MGI Symbol;Acc:MGI:1922169]
Slc43a2	426.6131168059934	-3.319161804760061	0.7648289427954629	-3.5749161035216055	3.5034021983816767e-4	0.01666062378785953	N/A	N/A
Slc5a4	5.35276544155013	-4.130743499983671	1.1960080906842063	-2.964679776734673	0.0030299814600926608	0.07248155045623471	N/A	N/A
Slc6a6	1249.8987928764566	-1.578065896543741	0.3163905721278474	-3.138852681809023	0.0016961069411353638	0.05039315106907996	ENSCGRG00000013785	solute carrier family 6 (neurotransmitter transporter, taurine), member 6 [Source:MGI Symbol;Acc:MGI:98488]
Slc9a9	342.2276027059627	1.7196421252895495	0.2996355544077036	3.7868657703567257	1.5255945900622675e-4	0.009364075941172894	ENSCGRG00000015450	solute carrier family 9 (sodium/hydrogen exchanger), member 9 [Source:MGI Symbol;Acc:MGI:2679732]
Slco3a1	208.96532468927555	2.623340724350598	0.47524450128308715	4.2891147990689715	1.7938663999615884e-5	0.0020892950658724014	ENSCGRG00000017692	solute carrier organic anion transporter family, member 3a1 [Source:MGI Symbol;Acc:MGI:1351867]
Slco4a1	338.90757965808325	2.483903294077682	0.3346474974522696	5.674450900764227	1.3913421458542918e-8	5.9549443842563685e-6	ENSCGRG00000008065	solute carrier organic anion transporter family, member 4a1 [Source:MGI Symbol;Acc:MGI:1351866]
Slk	3109.021294019995	-2.086233954782427	0.4016188397915726	-3.73805037343463	1.8545279504208925e-4	0.010593730844906647	ENSCGRG00000012868	STE20-like kinase [Source:MGI Symbol;Acc:MGI:103241]
Slpi	437.96642613716716	2.1293748089644837	0.5073136633670119	3.0442947229001307	0.0023322653492749944	0.0618908110073787	ENSCGRG00000009814	secretory leukocyte peptidase inhibitor [Source:MGI Symbol;Acc:MGI:109297]
Smc1a	2989.936040142063	-2.275574047113975	0.4157532880910506	-4.066381661478459	4.7748714070601894e-5	0.004065315247430385	ENSCGRG00000006227	structural maintenance of chromosomes 1A [Source:MGI Symbol;Acc:MGI:1344345]
Smc3	3557.2180653338705	-1.824570791530571	0.4023826695080336	-3.0806701797694247	0.002065352900798575	0.05707302073941625	ENSCGRG00000005064	structural maintenance of chromosomes 3 [Source:MGI Symbol;Acc:MGI:1339795]
Smc4	2414.9351755933753	-1.806599446793374	0.4139661240990393	-2.9510553520073715	0.0031669015831152243	0.0751889857124628	ENSCGRG00000010464	structural maintenance of chromosomes 4 [Source:MGI Symbol;Acc:MGI:1917349]
Smek1	1154.1834817721478	-1.16410725129843	0.18793732259890358	-3.0815845547256537	0.002059019883807081	0.05707302073941625	N/A	N/A
Smim14	547.1971090193983	1.7108802150867564	0.26578241219779253	4.2362386023033904	2.2729524588524315e-5	0.0025061107760068714	ENSCGRG00000001712	N/A
Smyd2	557.8521012829844	-3.0229958539832955	0.4692502109518426	-5.1955935156997635	2.0406772002287935e-7	6.097389460910033e-5	ENSCGRG00000011113	SET and MYND domain containing 2 [Source:MGI Symbol;Acc:MGI:1915889]
Snai1	231.5899042529204	3.0424131052384844	0.6871693148027148	3.576193743783304	3.4863331268109623e-4	0.01662938897475253	ENSCGRG00000009080	snail family zinc finger 1 [Source:MGI Symbol;Acc:MGI:98330]
Sparc	5174.105308209092	1.939746696748939	0.18344331326108912	7.385301605949305	1.5210818818386893e-13	2.676428075644165e-10	ENSCGRG00000010162	secreted acidic cysteine rich glycoprotein [Source:MGI Symbol;Acc:MGI:98373]
Specc1	30.12193524062084	4.382493882127523	1.272264236797167	2.9848605907263237	0.0028370759190123455	0.06987237053418274	ENSCGRG00000009913	sperm antigen with calponin homology and coiled-coil domains 1 [Source:MGI Symbol;Acc:MGI:2442356]
Spg21	356.26700880375466	2.686200651184182	0.3221065166739304	6.523426387520488	6.871914618974804e-11	6.401390582710882e-8	ENSCGRG00000011095	SPG21, maspardin [Source:MGI Symbol;Acc:MGI:106403]
Spp1	16590.28861740776	5.482718522764707	0.39824154453388855	12.298455772051613	9.232227922973288e-35	1.4620156138820499e-30	ENSCGRG00000000743	secreted phosphoprotein 1 [Source:MGI Symbol;Acc:MGI:98389]
Spry1	25.59996453006416	4.546434657588617	1.2630246492393375	3.136496314029402	0.0017097958605293442	0.05060995747166859	ENSCGRG00000019317	sprouty homolog 1 (Drosophila) [Source:MGI Symbol;Acc:MGI:1345139]
Sqstm1	580.2255378899641	1.7643476540983218	0.3797153799261833	3.10597151373336	0.00189654985075081	0.053616191087580964	ENSCGRG00000014501	sequestosome 1 [Source:MGI Symbol;Acc:MGI:107931]
Ssc5d	78.15028493923772	2.8064084699847043	0.6244742049178739	3.5573062134018745	3.746773117877814e-4	0.017502625101685265	N/A	N/A
St3gal5	497.2377150212667	2.1699319370113646	0.5019322579553005	3.157735752523317	0.0015899961364330903	0.0485147954076193	ENSCGRG00000010720	ST3 beta-galactoside alpha-2,3-sialyltransferase 5 [Source:MGI Symbol;Acc:MGI:1339963]
Styk1	24.466205162533356	4.647198535932435	1.3333981969428084	3.046528819766744	0.002315002853421271	0.06187708016339978	ENSCGRG00000003797	serine/threonine/tyrosine kinase 1 [Source:MGI Symbol;Acc:MGI:2141396]
Sucnr1	129.12153119196816	4.105351696060095	0.8826800505160071	3.9882958647144564	6.654963351062895e-5	0.005295879378262915	ENSCGRG00000017168	succinate receptor 1 [Source:MGI Symbol;Acc:MGI:1934135]
Surf6	903.8902786163281	-2.6301150508598594	0.5431617087364531	-3.7652737982879967	1.6636667755376511e-4	0.009909598854872527	ENSCGRG00000017035	surfeit gene 6 [Source:MGI Symbol;Acc:MGI:98447]
Synpo2	20.225072871896266	4.435508113226428	1.264636774647538	3.0447838380933074	0.002328475989632174	0.0618908110073787	ENSCGRG00000000819	synaptopodin 2 [Source:MGI Symbol;Acc:MGI:2153070]
Taf15	903.5566965823166	-1.8644563869326396	0.40540595262927537	-3.1560806591844006	0.0015990463435653864	0.0485952544028071	ENSCGRG00000005110	TATA-box binding protein associated factor 15 [Source:MGI Symbol;Acc:MGI:1917689]
Tceal1	20.64027190884263	4.924191292815597	1.3218138662019991	3.2827835318163636	0.0010278756189390597	0.035710660727395635	ENSCGRG00000018509	transcription elongation factor A (SII)-like 1 [Source:MGI Symbol;Acc:MGI:2385317]
Tgm2	8677.479712750357	1.5437934594637424	0.17764612878669822	5.397421071268408	6.760559839914658e-8	2.2480227876218514e-5	ENSCGRG00000014460	transglutaminase 2, C polypeptide [Source:MGI Symbol;Acc:MGI:98731]
Thbd	3462.2519079151853	1.6179449191704032	0.16296430830082864	6.338703420520666	2.3170677090897012e-10	1.6678674655065686e-7	ENSCGRG00000019562	thrombomodulin [Source:MGI Symbol;Acc:MGI:98736]
Timeless	775.8414923907092	-1.3354300653549749	0.15497203864316897	-4.842599808355161	1.281512275081771e-6	2.631874064081251e-4	N/A	N/A
Timp1	7110.858278954504	2.4448632690180516	0.5131048657237133	3.6247965913821187	2.8918897149523746e-4	0.01442203484512125	ENSCGRG00000004279	tissue inhibitor of metalloproteinase 1 [Source:MGI Symbol;Acc:MGI:98752]
Timp2	874.1776318083752	1.7277363751159065	0.3765324769917467	3.0349941750703198	0.0024054033252566406	0.06317075797473327	ENSCGRG00000010067	tissue inhibitor of metalloproteinase 2 [Source:MGI Symbol;Acc:MGI:98753]
Tinagl1	2573.6558896462375	1.4858881098783676	0.18830264850348313	4.784455324007546	1.7145162589401212e-6	3.2712143947681636e-4	ENSCGRG00000017494	tubulointerstitial nephritis antigen-like 1 [Source:MGI Symbol;Acc:MGI:2137617]
Tle6	3.5644150798431644	-4.787811216810919	1.4274295688800704	-2.944347523490931	0.0032363637149201005	0.07615312895910062	ENSCGRG00000001940	transducin-like enhancer of split 6 [Source:MGI Symbol;Acc:MGI:2149593]
Tlr2	229.19411233169023	1.890709924944348	0.409172825008853	3.191188036974206	0.001416890325844021	0.04504880786623849	N/A	N/A
Tmed4	595.5522710195863	1.4443948458617266	0.29557439120587825	2.907668494669908	0.003641341197246157	0.08268367762438672	ENSCGRG00000013138	transmembrane p24 trafficking protein 4 [Source:MGI Symbol;Acc:MGI:1915070]
Tmeff2	100.30438861566472	2.462389034859867	0.6038674583684958	3.1090043156342033	0.0018771897635518255	0.05327451092402636	ENSCGRG00000000377	N/A
Tmem143	64.6333269674844	2.5983297795730915	0.5973186638192807	3.370675320905562	7.498417571385929e-4	0.02917566109593798	ENSCGRG00000006898	transmembrane protein 143 [Source:MGI Symbol;Acc:MGI:1917459]
Tmem150a	93.33478362341559	4.050610308804977	0.9133572192250914	3.7944056664096206	1.4799753523240345e-4	0.009190937129177809	ENSCGRG00000009215	transmembrane protein 150A [Source:MGI Symbol;Acc:MGI:2385244]
Tmem180	44.220692289670986	2.993946615574373	0.6514526955495512	3.697864988985963	2.174204697597293e-4	0.011927087729700187	N/A	N/A
Tmem194a	115.52475962736875	-1.9379450512084664	0.4293010654284593	-3.1515937402507506	0.0016238203047659481	0.04916791270798003	N/A	N/A
Tmem240	15.904924855888412	4.7234637319434025	1.4221192931288764	2.910094287601514	0.0036131973507143723	0.08232891114519827	ENSCGRG00000015679	transmembrane protein 240 [Source:MGI Symbol;Acc:MGI:3648074]
Tmem50b	344.0313536899354	2.5740313838581597	0.3907185605235332	5.090797018886951	3.5656156419105984e-7	9.410848217549373e-5	ENSCGRG00000013927	transmembrane protein 50B [Source:MGI Symbol;Acc:MGI:1925225]
Tmem59l	105.71108474315223	3.0282700387208816	0.6636693522152508	3.6815132864644875	2.3185370432029183e-4	0.012419020291124768	ENSCGRG00000007742	transmembrane protein 59-like [Source:MGI Symbol;Acc:MGI:1915187]
Tmem63a	313.9359695582418	1.4337971468073196	0.2387415010482184	3.55545492660166	3.7732563098963e-4	0.017522958042087332	ENSCGRG00000007164	transmembrane protein 63a [Source:MGI Symbol;Acc:MGI:2384789]
Tmem66	1005.5911389901498	1.8769549444604268	0.31245614965140944	4.134956041609926	3.550225853431902e-5	0.0033267086754406867	N/A	N/A
Tmem80	74.28013252779374	2.9701723931628825	0.6333402046745984	3.7660800227694606	1.6583066091515594e-4	0.009909598854872527	ENSCGRG00000014071	transmembrane protein 80 [Source:MGI Symbol;Acc:MGI:1918698]
Tmem86b	9.54657885284483	-3.7317573330357154	0.9018822565113157	-3.4891415255102953	4.845745186191417e-4	0.020852505643621542	ENSCGRG00000001814	transmembrane protein 86B [Source:MGI Symbol;Acc:MGI:1915505]
Tnc	679.3760427435357	2.601120445858607	0.32677136006392404	6.169934674639306	6.831821251757044e-10	4.703857449688024e-7	ENSCGRG00000014015	tenascin C [Source:MGI Symbol;Acc:MGI:101922]
Tnfaip2	236.0649139889867	1.7671047948702956	0.26480733336732987	4.464159957795883	8.03834973375759e-6	0.0010787737829134338	ENSCGRG00000011103	tumor necrosis factor, alpha-induced protein 2 [Source:MGI Symbol;Acc:MGI:104960]
Tnfsf9	1297.6705015378511	1.6365854182677988	0.24492516234731673	4.293649976458467	1.757594917076473e-5	0.0020771099333450017	ENSCGRG00000012067	tumor necrosis factor (ligand) superfamily, member 9 [Source:MGI Symbol;Acc:MGI:1101058]
Tnn	3.7468152448886842	-4.814303276289575	1.39340507222364	-3.0352557629341073	0.0024033178701493778	0.06317075797473327	ENSCGRG00000010254	tenascin N [Source:MGI Symbol;Acc:MGI:2665790]
Top2a	6166.878195499556	-1.364054386665678	0.26567109720480386	-2.9325428853253306	0.003361984868805115	0.07829469467999677	ENSCGRG00000003033	DNA topoisomerase 2-alpha [Source:UniProtKB/Swiss-Prot;Acc:P41515]
Topbp1	1360.2062042417228	-1.697037607860607	0.16850044249577154	-6.599834936144801	4.1161581281841474e-11	4.07396750737026e-8	ENSCGRG00000015346	topoisomerase (DNA) II binding protein 1 [Source:MGI Symbol;Acc:MGI:1920018]
Tpk1	217.83437227586452	1.7801816137446493	0.3320279613647255	3.599754394511885	3.185178861759208e-4	0.015520151524559638	ENSCGRG00000016116	thiamine pyrophosphokinase [Source:MGI Symbol;Acc:MGI:1352500]
Tpr	4670.845533124911	-1.9634750961525123	0.39957191796728997	-3.4499736679297985	5.606412363080849e-4	0.02342563223792832	ENSCGRG00000006574	translocated promoter region, nuclear basket protein [Source:MGI Symbol;Acc:MGI:1922066]
Trib3	769.5906522942096	2.0346025033614343	0.2744223028057928	5.2825152614005315	1.2742221700386213e-7	3.95658476171208e-5	ENSCGRG00000000335	tribbles pseudokinase 3 [Source:MGI Symbol;Acc:MGI:1345675]
Trim37	900.2708737187617	-1.590423451070923	0.1859957045588302	-5.405828875105773	6.450936504091712e-8	2.220805010408616e-5	ENSCGRG00000014482	tripartite motif-containing 37 [Source:MGI Symbol;Acc:MGI:2153072]
Trip13	452.10553551032996	-1.3334748900059978	0.263986256318475	-2.8354218121940056	0.004576521590685488	0.09611909271895941	ENSCGRG00000012798	thyroid hormone receptor interactor 13 [Source:MGI Symbol;Acc:MGI:1916966]
Trnak-cuu	26.840135931722575	-3.0484604693339703	0.703400749062869	-3.5022680483279243	4.6131525880915516e-4	0.020069748457422473	N/A	N/A
Tspan7	375.5173133401227	2.155078219380403	0.30301428480865733	5.181655774580788	2.199248066418979e-7	6.343787690538114e-5	ENSCGRG00000016113	tetraspanin 7 [Source:MGI Symbol;Acc:MGI:1298407]
Tspyl2	1300.7369891769777	1.2480989238984368	0.2303499196361665	2.8788220296525067	0.003991635211990477	0.08781785028570546	ENSCGRG00000007501	TSPY-like 2 [Source:MGI Symbol;Acc:MGI:106244]
Tstd1	22.50390762832994	4.930488363782539	1.3245933927186515	3.280648904749888	0.0010356857915730312	0.03573228800729962	ENSCGRG00000004696	thiosulfate sulfurtransferase (rhodanese)-like domain containing 1 [Source:MGI Symbol;Acc:MGI:3648482]
Txndc12	870.3726771633719	1.5615186599405513	0.32894167009335473	2.968782151991401	0.0029898247630771257	0.07207813602854403	ENSCGRG00000014419	thioredoxin domain containing 12 (endoplasmic reticulum) [Source:MGI Symbol;Acc:MGI:1913323]
Ubap1	371.70713333057074	1.4370874979812593	0.29852289969060747	2.8544711248056855	0.004310855030013364	0.09236863598102114	ENSCGRG00000002971	ubiquitin-associated protein 1 [Source:MGI Symbol;Acc:MGI:2149543]
Uchl5	738.1623093163023	-1.4736959823584208	0.22756869284727826	-3.9053415938619254	9.409237740157605e-5	0.006803867070919445	ENSCGRG00000003354	ubiquitin carboxyl-terminal esterase L5 [Source:MGI Symbol;Acc:MGI:1914848]
Ulk4	80.92030586927638	-2.019688451791529	0.4492061414499815	-3.1939143717832	0.0014035774280626858	0.04490313565818321	ENSCGRG00000012108	unc-51-like kinase 4 [Source:MGI Symbol;Acc:MGI:1921622]
Upp1	55.77193333210683	3.848755637290565	1.0609670073539674	3.076243760594639	0.0020962639324817118	0.057433279644948765	ENSCGRG00000006630	uridine phosphorylase 1 [Source:MGI Symbol;Acc:MGI:1097668]
Usp44	4.2675560009677564	-5.925195124245185	1.5895393374728408	-3.3596102327447266	7.805250586271307e-4	0.030051309068971844	ENSCGRG00000000618	ubiquitin specific peptidase 44 [Source:MGI Symbol;Acc:MGI:3045318]
Uxs1	541.3752163724262	1.299887239727263	0.2177876516300142	3.282668845801449	0.0010282938426176061	0.035710660727395635	ENSCGRG00000009167	UDP-glucuronate decarboxylase 1 [Source:MGI Symbol;Acc:MGI:1915133]
Vegfa	1148.5893102729053	1.5781294471305505	0.23329718697618246	4.257089248619135	2.0710569358343993e-5	0.00230966603069532	N/A	N/A
Wdr41	115.3767898621309	3.2065575942574545	0.6002865429816919	4.367239486186939	1.2582673801862027e-5	0.0015689702545376935	ENSCGRG00000017666	WD repeat domain 41 [Source:MGI Symbol;Acc:MGI:2445123]
Whsc1	1652.8434609431301	-1.568240519568993	0.24968630768909203	-3.9380534237071942	8.214530753801694e-5	0.006224177464937972	N/A	N/A
Wls	916.6014793377191	1.2214705967003379	0.1740370383369109	3.657313995122077	2.5487208722537114e-4	0.01323329302721632	ENSCGRG00000006248	wntless homolog (Drosophila) [Source:MGI Symbol;Acc:MGI:1915401]
Xaf1	41.55292038561795	3.6410924620288374	1.0713773991295055	2.852524202760659	0.004337350937401246	0.0925691232408169	ENSCGRG00000015659	N/A
Xbp1	492.8792251414692	1.649087321805375	0.3310978128719968	3.213928874533557	0.0013093210189228514	0.042839685238971636	ENSCGRG00000009353	X-box-binding protein 1 isoform 2 [Source:RefSeq peptide;Acc:NP_001230976]
Xdh	1967.1882622436754	2.193473699094056	0.21287297426543292	7.556202021057098	4.150090991043481e-14	9.388691562023509e-11	ENSCGRG00000016470	xanthine dehydrogenase [Source:MGI Symbol;Acc:MGI:98973]
Xkr9	17.950298341276213	4.424997404947929	1.2934423304143718	2.968848949760725	0.0029891749396165636	0.07207813602854403	ENSCGRG00000005822	X-linked Kx blood group related 9 [Source:MGI Symbol;Acc:MGI:2686466]
Xpo1	3130.340637615416	-1.3356361924234428	0.24824923209131192	-3.0238711531086273	0.0024956270087451854	0.06468207743124182	ENSCGRG00000001520	exportin 1 [Source:MGI Symbol;Acc:MGI:2144013]
Yif1b	228.64162635046134	1.7983531455457227	0.3759845188215541	3.2272356548819863	0.001249924731927529	0.04167117485221968	N/A	N/A
Zbtb2	206.46753551646623	-1.718632688267318	0.26882205119030433	-4.217177060164661	2.473797300621597e-5	0.0025827851893667716	ENSCGRG00000004431	zinc finger and BTB domain containing 2 [Source:MGI Symbol;Acc:MGI:2685949]
Zgrf1	134.43821377232464	-2.1666387076846503	0.2721592990570676	-5.811582453524181	6.188503930004595e-9	2.9388331717925428e-6	ENSCGRG00000000701	zinc finger, GRF-type containing 1 [Source:MGI Symbol;Acc:MGI:1918893]
Znf202	117.0288504011571	2.0172157671310917	0.4782857481300463	2.9945556019798123	0.0027484495692844187	0.06919625974433713	ENSCGRG00000009095	zinc finger protein 202 [Source:MGI Symbol;Acc:MGI:1933401]
Znf304	48.917831279826544	-3.1094007368061845	0.7649442367578563	-3.3001598218252104	9.662978217192926e-4	0.03421455218901144	N/A	N/A
Znf326	449.3960675917722	-1.7588495281797436	0.3916338708458226	-2.9974093530861134	0.002722848210272546	0.06877037361702718	ENSCGRG00000007894	zinc finger protein 326 [Source:MGI Symbol;Acc:MGI:1927246]
