# Supplementary material for: Defining lncRNAs Correlated with CHO Cell Growth and IgG Productivity by RNA-Seq
Source: iScience. 2019 Dec 18;23(1):100785. doi: 10.1016/j.isci.2019.100785 (PMC6971398; doi:10.1016/j.isci.2019.100785)
Supplement: Data S1. The Complete RNA-Seq Dataset Provided as a Reference for the Community to Investigate RNAseq Data from CHO Cells (See Also GEO Accession Number GSE140671), Related to Figure 2 [file mmc2.zip › 4384_FB4vST_0.1adj.csv]

Symbol	baseMean	log2FoldChange	lfcSE	stat	pvalue	padj	ENSEMBL	description
Abhd6	178.14889431541624	1.606749329909152	0.21580490787823997	4.734771044987084	2.193025195198651e-6	5.13533399875684e-4	ENSCGRG00000006994	abhydrolase domain containing 6 [Source:MGI Symbol;Acc:MGI:1913332]
Actc1	177.23036505836424	2.0710941054318095	0.4263655896689519	3.485580545710896	4.910703591834453e-4	0.038395953515813194	ENSCGRG00000006849	actin, alpha, cardiac muscle 1 [Source:MGI Symbol;Acc:MGI:87905]
Adamtsl2	4.572442353052243	5.29844944653652	1.3759909597933606	3.4255217392730635	6.136198261009669e-4	0.044015513705777116	N/A	N/A
Aebp1	3275.6257760623107	2.7543759534514143	0.2107958113521876	10.291539660177143	7.69361815415367e-25	2.9726217143111243e-21	ENSCGRG00000003786	AE binding protein 1 [Source:MGI Symbol;Acc:MGI:1197012]
Ahi1	288.32524876511627	1.3495743856628886	0.22539762284177492	3.392280163835074	6.931352773114683e-4	0.04742146407119469	ENSCGRG00000014446	Abelson helper integration site 1 [Source:MGI Symbol;Acc:MGI:87971]
Ajuba	458.50326506816043	-1.4407052363176505	0.24402525442792886	-3.5067794011837896	4.53564991756271e-4	0.036320450505664084	ENSCGRG00000016750	ajuba LIM protein [Source:MGI Symbol;Acc:MGI:1341886]
Alyref	517.6756172075801	-1.9136157856678493	0.36312976699935534	-3.6588938877848913	2.533061885374958e-4	0.023442198466149686	N/A	N/A
Ankh	1714.3952308351134	1.5481657636110038	0.15597410599153	6.175404928701135	6.59941087888975e-10	3.399796504441369e-7	ENSCGRG00000017047	progressive ankylosis [Source:MGI Symbol;Acc:MGI:3045421]
App	5447.346771559323	1.4277167833261062	0.26867260483417627	3.1367332115051134	0.0017084150646755002	0.08920119873162113	ENSCGRG00000018078	amyloid beta (A4) precursor protein [Source:MGI Symbol;Acc:MGI:88059]
Arfgap3	533.5895245550407	1.3115140449145306	0.22167576285169635	3.277541643916416	0.0010471528279546141	0.06224518060014832	ENSCGRG00000010932	ADP-ribosylation factor GTPase activating protein 3 [Source:MGI Symbol;Acc:MGI:1913501]
Arhgef19	56.93254095201639	2.54979202278523	0.623843718315582	3.1495540699988767	0.001635198464002424	0.08595802165877024	N/A	N/A
Arsg	238.2532370399892	1.2492221126491527	0.20273856228693868	3.2764344603956537	0.0010512670859418101	0.062250317292071554	ENSCGRG00000009380	arylsulfatase G [Source:MGI Symbol;Acc:MGI:1921258]
Asap3	267.8466406794197	1.8779913160784445	0.28808082758150244	4.488423704598914	7.175211209031114e-6	0.0013523523077509252	ENSCGRG00000011471	ArfGAP with SH3 domain, ankyrin repeat and PH domain 3 [Source:MGI Symbol;Acc:MGI:2684986]
B3galt4	30.091411703629785	-2.5457378993266824	0.5642636751850176	-3.474927564604621	5.109913122384325e-4	0.03948685365322487	ENSCGRG00000004664	UDP-Gal:betaGlcNAc beta 1,3-galactosyltransferase, polypeptide 4 [Source:MGI Symbol;Acc:MGI:1859517]
Bcat2	9.023704180754459	4.3086924999434855	1.0349755402008691	3.59789179027325	3.2080702907027905e-4	0.02801170979819866	ENSCGRG00000002555	branched chain aminotransferase 2, mitochondrial [Source:MGI Symbol;Acc:MGI:1276534]
Bcl3	46.20343476561695	2.1384217341650453	0.4386373009455586	3.54155752393866	3.977721154133636e-4	0.03294962749650219	N/A	N/A
Bean1	189.4743663886737	1.5309468007167746	0.2658802757044574	3.5579333498478065	3.7378412208081166e-4	0.031740843993181014	ENSCGRG00000006647	brain expressed, associated with Nedd4, 1 [Source:MGI Symbol;Acc:MGI:1929597]
Bfar	88.91272600296432	1.703039718474606	0.3157556738992624	3.540956854223172	3.9867876686159237e-4	0.03294962749650219	ENSCGRG00000002049	bifunctional apoptosis regulator [Source:MGI Symbol;Acc:MGI:1914368]
Bhlhe40	851.53052264718	2.3667021624707747	0.26552286266005665	6.7103060124458755	1.9421668260876654e-11	1.3050516650949942e-8	ENSCGRG00000016348	basic helix-loop-helix family, member e40 [Source:MGI Symbol;Acc:MGI:1097714]
Bmp1	1595.2327955108942	1.5090938755016619	0.2122451297523306	4.354075760696498	1.3362949095224e-5	0.0022206922394267413	ENSCGRG00000013211	bone morphogenetic protein 1 [Source:MGI Symbol;Acc:MGI:88176]
C1qtnf6	16.841980525584745	2.441683121468355	0.5771025232008381	3.2173150282710505	0.0012939643350914937	0.07193603884474473	ENSCGRG00000008889	C1q and tumor necrosis factor related protein 6 [Source:MGI Symbol;Acc:MGI:1919959]
Cacnb4	155.1060655021743	2.3953989058776384	0.5026933897181618	3.6014724724578433	3.16419931215526e-4	0.027944400211062596	ENSCGRG00000010643	calcium channel, voltage-dependent, beta 4 subunit [Source:MGI Symbol;Acc:MGI:103301]
Calcr	218.0272245032988	2.004837716248193	0.38150081838216837	3.721814337249146	1.9779643918460747e-4	0.01898722961241061	ENSCGRG00000009098	calcitonin receptor [Source:MGI Symbol;Acc:MGI:101950]
Ccdc135	133.0637287059371	2.893785553756367	0.26917126848122147	8.577524139417147	9.693704099871505e-18	1.498161968635141e-14	N/A	N/A
Ccdc80	2312.6123232209143	1.5473438776671504	0.18475225411438387	5.209037267551628	1.8982298724319644e-7	5.7523809173403946e-5	ENSCGRG00000011447	coiled-coil domain containing 80 [Source:MGI Symbol;Acc:MGI:1915146]
Ccdc85b	377.85657451005954	-2.2231375689815143	0.5043767438386212	-3.247919513086241	0.0011625215023606862	0.06773241695209484	ENSCGRG00000019924	coiled-coil domain containing 85B [Source:MGI Symbol;Acc:MGI:2147607]
Ccne1	105.79189428544775	-1.4573827769679613	0.27413727845390007	-3.1824211620073934	0.0014604927121028156	0.07891109645819372	ENSCGRG00000006182	cyclin E1 [Source:MGI Symbol;Acc:MGI:88316]
Ccnf	614.4173497643425	-1.1387228376514384	0.1621192898373583	-3.415758467026515	6.360463572462621e-4	0.04509218555615129	ENSCGRG00000010143	cyclin F [Source:MGI Symbol;Acc:MGI:102551]
Ccr7	82.35383160823501	4.365605679716189	1.075422465704604	3.5154958163515766	4.3893367548372545e-4	0.03551685840105223	ENSCGRG00000004923	chemokine (C-C motif) receptor 7 [Source:MGI Symbol;Acc:MGI:103011]
Cd38	70.33139734408121	1.7375350356656043	0.3689232032249146	3.124153007643112	0.0017831770379855341	0.09279124956924724	ENSCGRG00000006736	CD38 antigen [Source:MGI Symbol;Acc:MGI:107474]
Cd68	171.94086584156665	2.2561891365489526	0.49604036707293075	3.3691343422098607	7.54046669263277e-4	0.049447543495006484	ENSCGRG00000017877	CD68 antigen [Source:MGI Symbol;Acc:MGI:88342]
Cdc20	1163.996402468054	-1.9185370004631148	0.2513073904765395	-5.306547082492	1.1172131350872481e-7	3.597193542244463e-5	ENSCGRG00000017241	cell division cycle 20 [Source:MGI Symbol;Acc:MGI:1859866]
Cdc25a	689.9429216184088	-1.5378865757354103	0.2772826984638565	-3.436651764763703	5.889522953801384e-4	0.04293517794858509	ENSCGRG00000010280	M-phase inducer phosphatase 1 [Source:RefSeq peptide;Acc:NP_001278990]
Cdc25b	860.4242031875295	-1.4124791902323746	0.14900919598756018	-5.553460536625554	2.8006891594854972e-8	1.1698554313472529e-5	ENSCGRG00000008443	M-phase inducer phosphatase 2 [Source:RefSeq peptide;Acc:NP_001278987]
Cdc45	208.377769290172	-1.382331524396163	0.2095125469168132	-3.805829461810712	1.413297433252974e-4	0.014858851585663071	ENSCGRG00000003462	cell division control protein 45 homolog [Source:RefSeq peptide;Acc:NP_001233719]
Cdca5	307.5895280690885	-1.9446168707601665	0.335797461008017	-4.049031121192871	5.143010616128542e-5	0.006462213745712733	ENSCGRG00000001446	cell division cycle associated 5 [Source:MGI Symbol;Acc:MGI:1915099]
Cdca7	1176.4159763632147	-1.0109099996627542	0.10021152579280161	-4.250484119184968	2.1330896035731124e-5	0.0032640494874477677	ENSCGRG00000010342	cell division cycle associated 7 [Source:MGI Symbol;Acc:MGI:1914203]
Cdh17	65.49665933209602	3.080547611743201	0.4769448215720686	5.232439892724468	1.6728705945482904e-7	5.170843007748766e-5	ENSCGRG00000012734	cadherin 17 [Source:MGI Symbol;Acc:MGI:1095414]
Cdk15	34.338109920194015	2.5454253424908506	0.519249827659906	3.7755676311051998	1.5964370061463158e-4	0.016339691344365106	ENSCGRG00000016935	cyclin-dependent kinase 15 [Source:MGI Symbol;Acc:MGI:3583944]
Cdkl4	6.0890230943950066	3.8063576406628736	1.0002466775883727	3.220600689930414	0.001279222471081474	0.07163910585466172	ENSCGRG00000003626	cyclin-dependent kinase-like 4 [Source:MGI Symbol;Acc:MGI:3587025]
Cenpa	826.173791804697	-1.4664843836961483	0.26763678740923413	-3.2937246464070262	9.886930073723513e-4	0.060396246754702336	ENSCGRG00000006875	Histone H3-like centromeric protein A [Source:UniProtKB/Swiss-Prot;Acc:Q8R565]
Cfh	457.63319738891715	1.8633189257222051	0.2574713897139711	4.965042626371788	6.868598213205042e-7	1.7992234811031174e-4	N/A	N/A
Chaf1a	453.89046321376736	-1.512252117875438	0.2440879633016145	-3.798997724473816	1.4528242613850222e-4	0.01517121551331454	ENSCGRG00000014179	chromatin assembly factor 1, subunit A (p150) [Source:MGI Symbol;Acc:MGI:1351331]
Chaf1b	177.58128334774642	-1.9772483327020125	0.38191145504603774	-3.6455723272637175	2.667973618069757e-4	0.024255018980745936	ENSCGRG00000015477	chromatin assembly factor 1, subunit B (p60) [Source:MGI Symbol;Acc:MGI:1314881]
Chtf18	175.08488614502826	-1.883143015200884	0.23398217891442802	-5.548202519109364	2.8862144788345482e-8	1.173853809747051e-5	ENSCGRG00000009394	CTF18, chromosome transmission fidelity factor 18 [Source:MGI Symbol;Acc:MGI:2384887]
Cisd3	413.68437509227635	-2.1797284540016157	0.46933318564359744	-3.3979398901732343	6.789533636156189e-4	0.04742146407119469	ENSCGRG00000005689	CDGSH iron sulfur domain 3 [Source:MGI Symbol;Acc:MGI:101788]
Clec4f	48.219519653940424	2.7215935366455453	0.6485297992590805	3.2945764995924707	9.857011058651654e-4	0.060396246754702336	ENSCGRG00000010874	C-type lectin domain family 4, member f [Source:MGI Symbol;Acc:MGI:1859834]
Col15a1	37.634730924964465	2.672414243713927	0.5844362973658717	3.5717352813320806	3.5462376231637326e-4	0.030448390258886383	ENSCGRG00000008138	collagen, type XV, alpha 1 [Source:MGI Symbol;Acc:MGI:88449]
Col18a1	89.85783129936159	1.6794974343631888	0.3087607336826725	3.5449291773186937	3.927185909178842e-4	0.03294962749650219	ENSCGRG00000003055	collagen, type XVIII, alpha 1 [Source:MGI Symbol;Acc:MGI:88451]
Col27a1	595.7301858218509	1.8762750859272999	0.2911811995829864	4.4347388741288585	9.218395552875795e-6	0.0016761212149375931	ENSCGRG00000010702	collagen, type XXVII, alpha 1 [Source:MGI Symbol;Acc:MGI:2672118]
Col5a2	3108.8927659236024	1.8075298009930518	0.1568972886322875	7.792150590550782	6.587815025867962e-15	7.272477230342096e-12	ENSCGRG00000007829	collagen, type V, alpha 2 [Source:MGI Symbol;Acc:MGI:88458]
Col5a3	41.493615935055345	2.1337188181525977	0.4996338909471255	3.099782351624624	0.0019366289419846861	0.0981340147494735	ENSCGRG00000009741	collagen, type V, alpha 3 [Source:MGI Symbol;Acc:MGI:1858212]
Col6a1	3959.071284330957	1.3115271121172314	0.17330548666107662	4.19239243600507	2.7602796908998383e-5	0.003942751891860731	ENSCGRG00000001617	collagen, type VI, alpha 1 [Source:MGI Symbol;Acc:MGI:88459]
Col6a2	2275.2995974028204	1.3503032729570565	0.23515651221259715	3.254601648216237	0.0011355151633356687	0.06672770665153141	ENSCGRG00000011810	collagen, type VI, alpha 2 [Source:MGI Symbol;Acc:MGI:88460]
Col6a3	301.73158568623415	3.6902506506191934	0.3893392088567203	7.975790979327762	1.5140799356419558e-15	1.8000081081035712e-12	N/A	N/A
Col7a1	1580.1244676527162	3.186485705378444	0.3932598967185571	6.615277139532767	3.708563004779746e-11	2.292633649554839e-8	ENSCGRG00000015211	collagen, type VII, alpha 1 [Source:MGI Symbol;Acc:MGI:88462]
Cpxm1	96.67001260058363	2.38775868387266	0.4301877926173454	4.190719062907259	2.7807179308496904e-5	0.003942751891860731	ENSCGRG00000015217	carboxypeptidase X 1 (M14 family) [Source:MGI Symbol;Acc:MGI:1934569]
Ctbs	189.6453473478344	1.4878821147810184	0.2867717292128322	3.148565643267248	0.0016407386858192962	0.08595802165877024	ENSCGRG00000016229	chitobiase, di-N-acetyl- [Source:MGI Symbol;Acc:MGI:1921495]
Dcn	358.9126329999783	2.9444749463047493	0.3085251701082204	7.6477145924786445	2.04582658764412e-14	2.1078833274693248e-11	ENSCGRG00000007335	decorin [Source:MGI Symbol;Acc:MGI:94872]
Ddit3	1048.1562625540378	2.0884983189093904	0.32634882369328283	4.607143366330391	4.082385440569726e-6	8.526117160000691e-4	ENSCGRG00000015899	DNA-damage inducible transcript 3 [Source:MGI Symbol;Acc:MGI:109247]
Ddx39a	403.9878379450584	-1.5840790021466087	0.2880141066194936	-3.468984603401469	5.224293929028422e-4	0.039971021125314	ENSCGRG00000014915	DEAD (Asp-Glu-Ala-Asp) box polypeptide 39 [Source:MGI Symbol;Acc:MGI:1915528]
Ddx60	47.06473159017437	2.553361877064728	0.438198495556384	4.492026778513423	7.054855023772715e-6	0.0013523523077509252	ENSCGRG00000005295	DEAD (Asp-Glu-Ala-Asp) box polypeptide 60 [Source:MGI Symbol;Acc:MGI:2384570]
Dnase1l3	22.216053120162467	-3.541422625547077	0.7542410755912181	-3.919781380917865	8.862932916792588e-5	0.010122855790634402	ENSCGRG00000008029	deoxyribonuclease 1-like 3 [Source:MGI Symbol;Acc:MGI:1314633]
Dock6	211.31913146315568	1.5074678229138176	0.2865337342949108	3.2195347764643514	0.0012839878564698348	0.07163910585466172	ENSCGRG00000007238	dedicator of cytokinesis 6 [Source:MGI Symbol;Acc:MGI:1914789]
Dpt	1255.3800728018175	2.184169618130804	0.2887353562490927	5.538660516622039	3.04793813393583e-8	1.2063947242996488e-5	ENSCGRG00000010859	dermatopontin [Source:MGI Symbol;Acc:MGI:1928392]
Dpysl3	255.31905461090454	2.9901030648326037	0.36051064572293606	6.671482777681619	2.532316780297064e-11	1.6307064933121302e-8	N/A	N/A
Dtl	264.05242098291166	-1.8481369763838478	0.24838864686955126	-5.08547589264853	3.667054105553192e-7	1.0304422036604469e-4	ENSCGRG00000009837	denticleless E3 ubiquitin protein ligase [Source:MGI Symbol;Acc:MGI:1924093]
Dtymk	363.9027644701036	-2.1418455967853185	0.4694952305593707	-3.316078619604389	9.1290142927549e-4	0.05712101858078015	ENSCGRG00000013955	deoxythymidylate kinase [Source:MGI Symbol;Acc:MGI:108396]
Dusp14	25.431289775179266	2.902017339001964	0.6660316542751508	3.478895970496302	5.034839966390495e-4	0.039102237025409596	ENSCGRG00000001770	dual specificity phosphatase 14 [Source:MGI Symbol;Acc:MGI:1927168]
Ehd2	703.6684811744318	1.3797266213219666	0.23426081651406017	3.3926464204614826	6.922092584126407e-4	0.04742146407119469	N/A	N/A
Eif1ad	759.5142062800401	-2.1227474694632007	0.4438385611377253	-3.464739442197458	5.307454301752508e-4	0.040209169722345596	ENSCGRG00000015253	eukaryotic translation initiation factor 1A domain containing [Source:MGI Symbol;Acc:MGI:1917110]
Espl1	1131.6923239220598	-1.2859852390562942	0.21927928009270578	-3.196940167072617	0.0013889373376324862	0.07612066153585133	ENSCGRG00000002376	extra spindle pole bodies 1, separase [Source:MGI Symbol;Acc:MGI:2146156]
Exd1	215.58181263094428	1.5795486545271074	0.32031089962159365	3.1050649696308414	0.0019023723340187658	0.09703354594805289	ENSCGRG00000011633	exonuclease 3'-5' domain containing 1 [Source:MGI Symbol;Acc:MGI:3045306]
Fa2h	22.515415093810336	2.4901016763121766	0.6150059297779197	3.097757409069164	0.0019499097414489564	0.09848318645128636	ENSCGRG00000003457	fatty acid 2-hydroxylase [Source:MGI Symbol;Acc:MGI:2443327]
Fam13a	415.86234092262913	1.3614063513923962	0.1992851702552023	3.896144653799051	9.773602910672014e-5	0.01094572702785768	ENSCGRG00000002274	family with sequence similarity 13, member A [Source:MGI Symbol;Acc:MGI:1889842]
Fam212b	27.276470597342243	-2.6949651024784	0.5793477154093913	-3.642031453021658	2.704950133146351e-4	0.02444737094022038	ENSCGRG00000012092	family with sequence similarity 212, member B [Source:MGI Symbol;Acc:MGI:1923497]
Fam213a	16.585540175057634	4.991312224183614	1.3077283077618544	3.369468793562953	7.531321862578631e-4	0.049447543495006484	ENSCGRG00000010614	family with sequence similarity 213, member A [Source:MGI Symbol;Acc:MGI:1917814]
Fam71e2	37.975677680055014	3.844285324536516	0.906629690891923	3.5949879609710416	3.244065780165523e-4	0.02816687451261694	N/A	N/A
Ficd	176.40052749879874	1.6446920818583617	0.3039555084515393	3.4864628265362128	4.894534024670528e-4	0.038395953515813194	ENSCGRG00000009971	FIC domain containing [Source:MGI Symbol;Acc:MGI:1098550]
Filip1l	246.34943411561076	2.0315573956305806	0.43210121719784206	3.3478149038563942	8.145139222635544e-4	0.05180375583779108	ENSCGRG00000013279	filamin A interacting protein 1-like [Source:MGI Symbol;Acc:MGI:1925999]
Foxm1	1188.0154010920962	-1.253160436453317	0.16217728616623897	-4.120169670660466	3.7859349748118384e-5	0.005132598687343593	ENSCGRG00000015123	forkhead box M1 [Source:MGI Symbol;Acc:MGI:1347487]
Gabpb2	189.4369225182006	-1.9854295909803314	0.36453138977877253	-3.8418285215687273	1.221211443537046e-4	0.013106821430461837	ENSCGRG00000007331	GA repeat binding protein, beta 2 [Source:MGI Symbol;Acc:MGI:95612]
Gen1	208.48289735690122	-1.364571278406618	0.20587903645796546	-3.786732204979186	1.5264145182988884e-4	0.01583270898007337	ENSCGRG00000008503	GEN1, Holliday junction 5' flap endonuclease [Source:MGI Symbol;Acc:MGI:2443149]
Gins1	84.32289412485608	-1.7505094844930433	0.3669195467536112	-3.1765737041928683	0.0014902591628596666	0.07997206722915329	ENSCGRG00000001775	GINS complex subunit 1 (Psf1 homolog) [Source:MGI Symbol;Acc:MGI:1916520]
Gle1	471.4877727825318	-1.4517062599053072	0.21146112735221734	-4.098832584678654	4.1523924195847505e-5	0.005438578376667993	ENSCGRG00000017733	N/A
Gli1	319.6345746690991	3.1604603732233585	0.31566706864308913	8.158905785051036	3.3807321396047583e-16	4.3541012681326283e-13	ENSCGRG00000004166	GLI-Kruppel family member GLI1 [Source:MGI Symbol;Acc:MGI:95727]
Glipr1	326.0416615934716	1.7575426086634225	0.27856951377678146	4.20929085902005	2.561734407357453e-5	0.0037414494616061313	ENSCGRG00000003558	GLI pathogenesis-related 1 (glioma) [Source:MGI Symbol;Acc:MGI:1920940]
Glipr2	380.47410614310974	1.4014405619411996	0.22692235659613408	3.5980503352218105	3.20611579147937e-4	0.02801170979819866	ENSCGRG00000015132	GLI pathogenesis-related 2 [Source:MGI Symbol;Acc:MGI:1917770]
Gnat1	379.2260057629332	2.0337606849400722	0.32962592501216476	4.395279843857696	1.1063013807720737e-5	0.0019429417999809544	ENSCGRG00000006881	guanine nucleotide binding protein, alpha transducing 1 [Source:MGI Symbol;Acc:MGI:95778]
Gpr133	233.385455776192	3.8883988522097006	0.39139335359031574	8.44019532060414	3.168078170706698e-17	4.451149829842911e-14	N/A	N/A
Gpr68	47.63573941466811	3.6089026779086226	0.6518208910018756	4.639219483345411	3.497274821914721e-6	7.40416196886192e-4	ENSCGRG00000018842	G protein-coupled receptor 68 [Source:MGI Symbol;Acc:MGI:2441763]
Grap2	43.32690688117156	1.7000167055882272	0.328743137232923	3.391870669157198	6.94171979613343e-4	0.04742146407119469	ENSCGRG00000017717	GRB2-related adaptor protein 2 [Source:MGI Symbol;Acc:MGI:1333842]
Grasp	46.21356819900457	2.431403422643984	0.461704902368912	3.9991798060820294	6.356237763017976e-5	0.007796480525987525	ENSCGRG00000012525	GRP1 (general receptor for phosphoinositides 1)-associated scaffold protein [Source:MGI Symbol;Acc:MGI:1860303]
Gtpbp2	491.7852503922391	2.0611032264334765	0.16745105012760159	8.815356634595405	1.1930467710511086e-18	2.0487264273994316e-15	ENSCGRG00000005459	GTP binding protein 2 [Source:MGI Symbol;Acc:MGI:1860138]
Gtse1	509.2267805666968	-1.2453432782209175	0.17556452982131882	-3.761470373154904	1.6891743191689982e-4	0.016836673316452458	ENSCGRG00000003064	G two S phase expressed protein 1 [Source:MGI Symbol;Acc:MGI:1352755]
Hhat	46.81141990893086	2.571323797746213	0.6117287013448752	3.247127840590241	0.0011657601364773358	0.06773241695209484	ENSCGRG00000017038	hedgehog acyltransferase [Source:MGI Symbol;Acc:MGI:2444681]
Hid1	111.47807678919968	1.5513875986056012	0.2851276399895328	3.389447259199154	7.003367938925993e-4	0.04742146407119469	ENSCGRG00000010591	HID1 domain containing [Source:MGI Symbol;Acc:MGI:2445087]
Hr	424.3124910447433	3.1590905719233793	0.34415296901494846	7.47960442872255	7.454665485159266e-14	6.400658615174247e-11	ENSCGRG00000003331	hairless [Source:MGI Symbol;Acc:MGI:96223]
Hspa5	34054.0395498394	1.225767166041103	0.11951478146763196	5.361718922554321	8.243373879540694e-8	2.8311409624066983e-5	ENSCGRG00000003285	78 kDa glucose-regulated protein precursor [Source:RefSeq peptide;Acc:NP_001233668]
Icam5	124.03994685424739	3.1358118032344513	0.4108612664976821	6.208541691597219	5.347853585914328e-10	2.850037143803653e-7	ENSCGRG00000009450	intercellular adhesion molecule 5, telencephalin [Source:MGI Symbol;Acc:MGI:109430]
Il10	95.35514402356036	3.2031601484502055	0.7324734558286281	3.5744607902100025	3.509503980474755e-4	0.030301331853763876	ENSCGRG00000016042	interleukin 10 [Source:MGI Symbol;Acc:MGI:96537]
Inhba	3.1652308855746445	5.3860353484979475	1.5410493407708712	3.1154569297405983	0.0018366016762563268	0.09430125882571937	ENSCGRG00000006604	inhibin beta-A [Source:MGI Symbol;Acc:MGI:96570]
Ints1	719.4371751350179	-1.37767609414445	0.2338467831842108	-3.389884533065569	6.992206821545667e-4	0.04742146407119469	ENSCGRG00000007884	integrator complex subunit 1 [Source:MGI Symbol;Acc:MGI:1915760]
Ip6k3	48.23001808244898	2.9328902951344284	0.5379113009477781	4.3648976890359394	1.2718227048141357e-5	0.0021600021871321395	ENSCGRG00000006661	inositol hexaphosphate kinase 3 [Source:MGI Symbol;Acc:MGI:3045325]
Iqgap3	469.7765614227226	-1.5618696206185323	0.22513983789578612	-4.339112655617936	1.4305917732807769e-5	0.002327346932216253	ENSCGRG00000008429	IQ motif containing GTPase activating protein 3 [Source:MGI Symbol;Acc:MGI:3028642]
Itga5	2427.21115765939	1.134997801921791	0.17380562799157295	3.1646575980111735	0.0015526555033407987	0.08189860342707182	ENSCGRG00000009094	integrin alpha 5 (fibronectin receptor alpha) [Source:MGI Symbol;Acc:MGI:96604]
Kansl1l	244.3610230106292	1.4739846494168811	0.2755088073774944	3.226837490816081	0.0012516652630936407	0.07104148859016152	ENSCGRG00000017698	KAT8 regulatory NSL complex subunit 1-like [Source:MGI Symbol;Acc:MGI:1915941]
Kiaa1755	59.51830832795207	4.710599278557087	1.2758773908143148	3.2335683722734423	0.0012225406870561902	0.06972090892418235	ENSCGRG00000014495	RIKEN cDNA D630003M21 gene [Source:MGI Symbol;Acc:MGI:3606579]
Kif21b	48.88870726309445	2.4747274781572117	0.48587477029846515	3.8894075036561437	1.0048925947687824e-4	0.01117310435406585	ENSCGRG00000013075	kinesin family member 21B [Source:MGI Symbol;Acc:MGI:109234]
Klhl8	110.20150352085872	1.226857548489889	0.18358918095248258	3.4963664222396145	4.716405631038308e-4	0.03738053796292157	ENSCGRG00000006350	kelch-like 8 [Source:MGI Symbol;Acc:MGI:2179430]
Lhfpl2	92.45497835437601	2.0561951548287447	0.32743850078398656	4.493157190083065	7.0174946489759905e-6	0.0013523523077509252	ENSCGRG00000011030	lipoma HMGIC fusion partner-like 2 [Source:MGI Symbol;Acc:MGI:2145236]
Lig1	439.60037783233145	-1.2030401318411186	0.18121834922293703	-3.4106790717952946	6.480131602140613e-4	0.04573079174022063	ENSCGRG00000011829	ligase I, DNA, ATP-dependent [Source:MGI Symbol;Acc:MGI:101789]
LOC100750381	490.1263898539058	1.9289270474324924	0.357934831986392	3.754774407544755	1.7349767325140278e-4	0.017079022548410382	N/A	N/A
LOC100752107	299.0663372810109	1.529966912261029	0.23050255246632217	4.099756820167724	4.135844874382664e-5	0.005438578376667993	N/A	N/A
LOC100756436	299.5816215914354	-2.328108466042582	0.39788771600989864	-4.380999702132197	1.1813603280771391e-5	0.002043093955542328	N/A	N/A
LOC100756639	11.534990591249752	3.4462301415717334	0.8828344828332914	3.2410012255840717	0.0011911067180117249	0.06894589635532287	ENSCGRG00000018794	RIKEN cDNA 1810011O10 gene [Source:MGI Symbol;Acc:MGI:1916318]
LOC100756672	261.05108474077605	1.343114841796243	0.21641596441524064	3.503218180431497	4.5967278185570317e-4	0.036619808472061303	N/A	N/A
LOC100756896	812.2060781822356	-1.295123578587769	0.22847588775627173	-3.1082539380443603	0.001881962872479783	0.09631038474892399	N/A	N/A
LOC100756967	81.51178367172507	-2.0682005631570743	0.4339500280876884	-3.417992778966245	6.308478061105231e-4	0.044929736605705685	N/A	N/A
LOC100757562	103.95799100555617	1.8166663059209056	0.28124593222453204	4.3794546483126435	1.1897667809693273e-5	0.002043093955542328	ENSCGRG00000018289	N/A
LOC100758417	32.71079801692388	3.63511224915715	0.5264491040533085	5.793816961510365	6.880444494641313e-9	3.0382077047051854e-6	N/A	N/A
LOC100758827	93.11504032525275	-2.6324579099913192	0.5159137807645816	-3.968677491490507	7.227261621138701e-5	0.008612686978591307	N/A	N/A
LOC100759157	59.11426316635286	2.3300694665612682	0.5095442073651157	3.424839181008782	6.151634396925175e-4	0.044015513705777116	ENSCGRG00000002769	aldehyde oxidase 2 [Source:RefSeq peptide;Acc:NP_001278989]
LOC100759640	905.8496925012016	-1.311091250607419	0.17127318685372717	-4.239593851350476	2.239245608400589e-5	0.0033599554250321457	N/A	N/A
LOC100759681	273.7845312941911	1.5326611221520097	0.22010033646803617	4.305757258887616	1.6641546437973922e-5	0.0026791156270717393	N/A	N/A
LOC100759972	54.668079139838575	1.7382074905875524	0.3341910982953714	3.4508549023263106	5.588139110709411e-4	0.04172207244251882	N/A	N/A
LOC100760107	8.734819759233119	4.2950090329152095	0.9202931217721008	4.031374835280797	5.5451524913428473e-5	0.006911317076911589	N/A	N/A
LOC100762031	504.4344449492856	1.5297442253265592	0.22447212473911127	4.208904449509973	2.5661186860579097e-5	0.0037414494616061313	N/A	N/A
LOC100762081	95.91690715897874	-1.552770007396567	0.2853984079783668	-3.391075351579293	6.961895738668958e-4	0.04742146407119469	ENSCGRG00000006376	N/A
LOC100763569	1035.6940316886946	1.7886038002310518	0.2414929432454645	4.9841675840873725	6.222912830643239e-7	1.6581916861653663e-4	ENSCGRG00000012911	N/A
LOC100764401	20.17544634317191	3.690655370849837	0.8599688113733629	3.6114017497552218	3.045464597300822e-4	0.027206737197274105	N/A	N/A
LOC100765968	439.0678917666779	1.6908756225037656	0.21054459416189297	5.25263128310122	1.4994151540590697e-7	4.729277797139372e-5	N/A	N/A
LOC100765974	216.45473047086614	1.891433113209422	0.2801188151233227	4.663987358054083	3.1014044242589e-6	6.751014841819901e-4	N/A	N/A
LOC100766081	41.70826881864326	4.126253015727696	0.6107243117734383	5.798509158286562	6.690704981866245e-9	3.0382077047051854e-6	N/A	N/A
LOC100766273	6.306080748705546	5.2364044473739675	1.3575577335678597	3.426330852558398	6.117946757161433e-4	0.044015513705777116	N/A	N/A
LOC100766673	51.94147065244397	3.605530186842658	0.617002951475663	4.8955481961590666	9.803206112851086e-7	2.4436862979695733e-4	N/A	N/A
LOC100767397	783.2124466723594	2.129886531974134	0.36196536649301553	4.268154288409769	1.9709699064905152e-5	0.0030461339904810916	N/A	N/A
LOC100769997	3566.2373617258863	1.3383354043042806	0.2241172834057285	3.3615118483265887	7.751703084272744e-4	0.04991773798643136	ENSCGRG00000000871	N/A
LOC100770272	182.8475459005713	1.8772939571706737	0.25041011931593543	5.160859553039944	2.458185514155262e-7	7.168161720994259e-5	ENSCGRG00000010673	N/A
LOC100772325	4422.575929511446	2.2689511764927155	0.3289726140432847	5.118932713195354	3.072695549221974e-7	8.794168465412149e-5	N/A	N/A
LOC100773073	225.71340815665968	2.5538711571578188	0.4438976433832622	4.435501485050017	9.185819845328556e-6	0.0016761212149375931	ENSCGRG00000014515	annexin A8 [Source:MGI Symbol;Acc:MGI:1201374]
LOC100774398	32.53650520035574	-5.851071604991198	1.6625420602732797	-3.1675042876235127	0.0015375344280591835	0.08137874858100919	N/A	N/A
LOC103158897	316.7758045969834	1.7051958231261009	0.35014188671340624	3.1993696410331625	0.001377284571857053	0.0760211894930384	N/A	N/A
LOC103159266	1250.7368885181268	1.890826063408857	0.29089737771486845	4.4890867457996855	7.15291671658568e-6	0.0013523523077509252	N/A	N/A
LOC103159478	230.87297866020293	-1.5209620204697094	0.2545879446818983	-3.6765272641564497	2.3643059683233625e-4	0.022145665903295496	N/A	N/A
LOC103159484	118.1868624018106	2.6579107285591546	0.3766468367117364	5.503692121605452	3.71918816511088e-8	1.3685726926616346e-5	N/A	N/A
LOC103159497	5465.889039624092	1.7971222490817513	0.28940303622834784	4.188483176120391	2.8082512454631115e-5	0.003945342528674087	N/A	N/A
LOC103159574	18.741674478075907	3.2597265870067824	0.5345983961687333	5.003314834939012	5.635279339404629e-7	1.5279516173771673e-4	N/A	N/A
LOC103159577	201.45712592069057	2.0336129853355636	0.2621385915795345	5.526277057816868	3.270974479071457e-8	1.232997818879253e-5	N/A	N/A
LOC103159776	112.22663884479186	1.7616731568630248	0.3135421198065488	3.7529587950348846	1.747595894725445e-4	0.017094363641127694	N/A	N/A
LOC103159967	132.36204536821515	1.7626192528916438	0.3623620604192137	3.2499449605956707	0.0011542734599521431	0.06757309213469838	N/A	N/A
LOC103160003	348.33235835409977	1.6989944698033916	0.31965328871839666	3.485125942388344	4.919054542951157e-4	0.038395953515813194	N/A	N/A
LOC103160324	469.88127108570274	2.5929603362176397	0.42968353661361464	4.673201704030239	2.9654027849071502e-6	6.547185720105715e-4	N/A	N/A
LOC103160413	67.71418265258603	2.6807873175198704	0.35586700723851594	5.889348476168264	3.877211114281878e-9	1.8276812350889513e-6	N/A	N/A
LOC103160428	133.3427780034623	1.6240109076976568	0.32628128634218767	3.18451731824668	0.0014499563460955798	0.07880938954963528	N/A	N/A
LOC103161105	63.71931423921504	1.6599345379950832	0.289402859173184	3.7144485729860874	2.0364727761586925e-4	0.019428201700946047	N/A	N/A
LOC103161257	62.526057220486834	1.6089409561616095	0.30558551446931476	3.350873673507439	8.055704215794124e-4	0.051446656469048835	N/A	N/A
LOC103161334	37.39793431818218	3.5441784602621675	0.5531439760976601	5.3498114187517585	8.804593006966199e-8	2.8952124451630343e-5	N/A	N/A
LOC103161335	113.36178743392884	2.891958174145482	0.3053144577723645	7.556129802226297	4.1523947079541734e-14	4.010953763214484e-11	N/A	N/A
LOC103161427	106.29498819590138	2.2062496568733105	0.39589432781226386	4.095252299045268	4.217088896111192e-5	0.0054768999066721405	N/A	N/A
LOC103161508	68.76921100151804	-2.150556811983564	0.4723245244881703	-3.3146581007178235	9.175527597516509e-4	0.05718055605629744	N/A	N/A
LOC103161593	86.44204833097271	2.7685072727610294	0.6539629781626644	3.3389424859716543	8.409797428680087e-4	0.053105280332846914	N/A	N/A
LOC103161605	51.8019064459291	2.553040376184294	0.44213843347277276	4.451270747953048	8.536363271953203e-6	0.0015895119803377923	N/A	N/A
LOC103161640	332.0694067948564	2.2301249360467357	0.3251377570826985	5.059893535856354	4.194906362047974e-7	1.1577192468830614e-4	N/A	N/A
LOC103161786	19.404652497233613	-2.8938338826148478	0.6800751421331668	-3.395023930225621	6.862260231994816e-4	0.04742146407119469	N/A	N/A
LOC103162678	12.309375129532906	4.574799901383393	0.8530891191563891	4.676929187196463	2.9120275928086416e-6	6.522519774906893e-4	N/A	N/A
LOC103162770	169.76479676961296	1.4433306176505551	0.23488630655866255	3.654398289561519	2.577858289607603e-4	0.023574437790464794	N/A	N/A
LOC103162884	15.161527877705508	2.7375548500494946	0.5958550301118213	3.6126108542280355	3.0312944851150286e-4	0.027206737197274105	N/A	N/A
LOC103162968	15.075587306770446	2.7078495760724617	0.6155702621235978	3.4486511223394025	5.633941092651291e-4	0.04186180749371428	N/A	N/A
LOC103162983	337.22355661004815	1.5882250242240215	0.2918261519157678	3.4378773695115763	5.862931490443902e-4	0.04293517794858509	N/A	N/A
LOC103163059	15.029143019374551	5.606354574983954	1.2711336461889644	3.950325828694434	7.804487438447596e-5	0.009137754042515727	N/A	N/A
LOC103163334	63.90884152335791	-3.871175197028117	0.947712938079722	-3.467519081216261	5.25286447153747e-4	0.039991635668774186	N/A	N/A
LOC103163398	18.277955440464837	5.585201160612424	0.8439047820855667	5.925121845540478	3.1206591539225467e-9	1.5557995878668697e-6	N/A	N/A
LOC103163422	129.75665713005714	4.860784077146052	0.4237542919365899	10.090332199077112	6.096285547755262e-24	1.8843618628111516e-20	N/A	N/A
LOC103163483	944.9216980215728	4.634468776414569	0.28195888515568357	14.362045279961576	8.954498847747174e-47	1.3839177969193256e-42	N/A	N/A
LOC103163587	183.74971826496053	-2.451579819484434	0.48610557626963824	-3.8399422057398547	1.230632775723826e-4	0.013116847964697748	N/A	N/A
LOC103163825	480.7098392280252	1.5655337136314509	0.2852132019962119	3.438028836138231	5.859652950131431e-4	0.04293517794858509	N/A	N/A
Lpin3	362.2125153718817	1.7203803547421466	0.2706824639574274	4.194648731288213	2.7329477941109932e-5	0.003942751891860731	ENSCGRG00000010131	lipin 3 [Source:MGI Symbol;Acc:MGI:1891342]
Lpl	2100.0050969559074	-1.782232470147263	0.1600247350133871	-7.4817806717564475	7.332224361600513e-14	6.400658615174247e-11	ENSCGRG00000008147	lipoprotein lipase [Source:MGI Symbol;Acc:MGI:96820]
Lrpprc	4312.433099973514	-2.280611233947012	0.4509762357451044	-3.7599514094668414	1.6994636281893131e-4	0.016836673316452458	ENSCGRG00000004072	leucine-rich PPR-motif containing [Source:MGI Symbol;Acc:MGI:1919666]
Lsm2	656.9477557080451	-2.7827004294639135	0.5519409372805446	-3.9818353383446805	6.838515141220001e-5	0.008321988307681506	ENSCGRG00000013311	LSM2 homolog, U6 small nuclear RNA and mRNA degradation associated [Source:MGI Symbol;Acc:MGI:90676]
Mcm2	1587.7857977603378	-1.1484937265228157	0.15804954832210025	-3.5655351868086314	3.631144376634526e-4	0.03100515819938486	ENSCGRG00000006481	minichromosome maintenance complex component 2 [Source:MGI Symbol;Acc:MGI:105380]
Mcm3	1278.3152637018366	-1.7924768569093448	0.18489934421730667	-6.530657863064311	6.548142812815206e-11	3.892367198925346e-8	ENSCGRG00000014554	minichromosome maintenance complex component 3 [Source:MGI Symbol;Acc:MGI:101845]
Mcm4	1319.7810862269098	-1.2569691272623011	0.16943918375706207	-3.966063879914886	7.306928684213366e-5	0.008620502504925007	ENSCGRG00000007508	minichromosome maintenance complex component 4 [Source:MGI Symbol;Acc:MGI:103199]
Mcm5	1229.160076351407	-1.9795406122482697	0.20173101157603687	-6.913057643601149	4.743170926695171e-12	3.4907479367654224e-9	ENSCGRG00000002921	minichromosome maintenance complex component 5 [Source:MGI Symbol;Acc:MGI:103197]
Mcm7	1234.8240876469256	-1.8267749621562457	0.24040096529197622	-5.165588498893341	2.3968358713214664e-7	7.12367276755255e-5	ENSCGRG00000003449	minichromosome maintenance complex component 7 [Source:MGI Symbol;Acc:MGI:1298398]
Medag	1932.5422045406797	1.0862770093530283	0.12633593081406652	3.968107136279987	7.244576559151536e-5	0.008612686978591307	ENSCGRG00000013004	mesenteric estrogen dependent adipogenesis [Source:MGI Symbol;Acc:MGI:1917967]
Mme	11.342697330848711	-23.62179128056015	7.261214364824877	-3.172586240042038	0.001510876790455509	0.08051931309134445	ENSCGRG00000002387	membrane metallo endopeptidase [Source:MGI Symbol;Acc:MGI:97004]
Mmp19	2076.563599142808	2.472712441690671	0.18960645139739501	9.956148258969266	2.3707011553013544e-23	6.106531059197072e-20	ENSCGRG00000012533	matrix metallopeptidase 19 [Source:MGI Symbol;Acc:MGI:1927899]
Mpeg1	105.21393395098629	1.7160465149219482	0.3025297710902939	3.7387527519174486	1.8493549995528174e-4	0.017863613448805497	ENSCGRG00000008421	macrophage expressed gene 1 [Source:MGI Symbol;Acc:MGI:1333743]
Mrgprf	34.21851708863972	4.384517367241098	0.7099832733274526	5.351611804476333	8.717425060145111e-8	2.8952124451630343e-5	ENSCGRG00000009525	MAS-related GPR, member F [Source:MGI Symbol;Acc:MGI:2384823]
Mrpl12	948.638678243949	-2.341702282482759	0.5517656028192996	-3.1838515717278706	0.0014532951162501491	0.07880938954963528	ENSCGRG00000015907	mitochondrial ribosomal protein L12 [Source:MGI Symbol;Acc:MGI:1926273]
Mrps16	198.37772590458547	-2.1101308408794566	0.47698923035522034	-3.197490096416825	0.00138629171544521	0.07612066153585133	ENSCGRG00000002182	mitochondrial ribosomal protein S16 [Source:MGI Symbol;Acc:MGI:1913492]
Mybl2	1379.3506733634517	-2.0846132264404287	0.21891986075835693	-6.850226930185117	7.373292992305308e-12	5.179738327094479e-9	ENSCGRG00000003436	myeloblastosis oncogene-like 2 [Source:MGI Symbol;Acc:MGI:101785]
Myl9	48.74204738048197	2.1186896840847633	0.34028086743398467	4.507238960947912	6.567665420465262e-6	0.0013182242736790991	ENSCGRG00000011104	N/A
Ncapg2	719.3913851552642	-1.29238436123402	0.16564799031629177	-4.270633523305038	1.9491848039735918e-5	0.003042894055092107	ENSCGRG00000000345	non-SMC condensin II complex, subunit G2 [Source:MGI Symbol;Acc:MGI:1923294]
Nek2	741.2137117440277	-1.2062393970183618	0.15125127349444933	-4.107581258282797	3.9982413340604756e-5	0.0053269672256814355	ENSCGRG00000012324	NIMA (never in mitosis gene a)-related expressed kinase 2 [Source:MGI Symbol;Acc:MGI:109359]
Neu1	412.1355401009309	1.2444619760331697	0.19045229564091193	3.4628066471588563	5.345723909143352e-4	0.04030154293454171	ENSCGRG00000014293	neuraminidase 1 [Source:MGI Symbol;Acc:MGI:97305]
Nlrp3	149.67181071210243	1.9454322823257708	0.3999368701764216	3.4017113276014768	6.696533179713177e-4	0.04704314558748506	ENSCGRG00000016221	NLR family, pyrin domain containing 3 [Source:MGI Symbol;Acc:MGI:2653833]
Nnmt	252.0444518352099	1.850605768260429	0.3213926535904363	3.937996881385265	8.216466218017804e-5	0.009547780857102643	ENSCGRG00000003160	nicotinamide N-methyltransferase [Source:MGI Symbol;Acc:MGI:1099443]
Nod2	251.39455821527258	1.5696426747213559	0.2555048310116564	3.853861275739548	1.162694896521163e-4	0.012654541989953926	ENSCGRG00000006598	nucleotide-binding oligomerization domain containing 2 [Source:MGI Symbol;Acc:MGI:2429397]
Nol4	15.38824688170461	3.3802518792258627	0.7473880840447976	3.740077528901518	1.839635041489903e-4	0.017863613448805497	ENSCGRG00000003512	N/A
Nr4a1	227.253810608369	3.0838632872327514	0.33693277264981214	7.416615388461496	1.2015120553457448e-13	9.773352008088677e-11	ENSCGRG00000016594	nuclear receptor subfamily 4, group A, member 1 [Source:MGI Symbol;Acc:MGI:1352454]
Nr4a3	28.7191549579058	2.901152678136871	0.5631355579846776	4.113024199190661	3.9050943243715584e-5	0.005248107198535864	ENSCGRG00000013687	nuclear receptor subfamily 4, group A, member 3 [Source:MGI Symbol;Acc:MGI:1352457]
Nt5c3b	157.16282460166016	-1.9910626728829974	0.4511283586945818	-3.116851656656292	0.0018279352675905183	0.09420250314218481	ENSCGRG00000016741	5'-nucleotidase, cytosolic IIIB [Source:MGI Symbol;Acc:MGI:1915356]
Nudcd3	905.532442988773	-1.582953761460319	0.22214829388606552	-4.492455212152151	7.0406728564902305e-6	0.0013523523077509252	ENSCGRG00000004390	NudC domain containing 3 [Source:MGI Symbol;Acc:MGI:2144158]
Nup85	294.8467006780149	-2.092265334038088	0.375248047493485	-4.0168172583045925	5.898943151244086e-5	0.0072934533121981875	ENSCGRG00000014975	nucleoporin 85 [Source:MGI Symbol;Acc:MGI:3046173]
Nupr1	9775.906992521264	1.8514923198181759	0.39809790433920894	3.181453118170254	0.0014653823800389258	0.07891109645819372	ENSCGRG00000005955	nuclear protein transcription regulator 1 [Source:MGI Symbol;Acc:MGI:1891834]
Nyap1	74.99726715889646	1.9327790796393416	0.3185291352639994	4.231376127653455	2.3226589673272163e-5	0.0034516052250040505	ENSCGRG00000017829	neuronal tyrosine-phosphorylated phosphoinositide 3-kinase adaptor 1 [Source:MGI Symbol;Acc:MGI:2443880]
Osbp2	64.19567613276213	5.914325580336999	1.2100475621078648	4.404259176665965	1.0614598159475985e-5	0.0018856162592494406	ENSCGRG00000007280	oxysterol binding protein 2 [Source:MGI Symbol;Acc:MGI:1921559]
Ostn	12.912073617477342	2.9730291578434827	0.765628325136903	3.119093924190061	0.0018140812365761711	0.09408263594390848	ENSCGRG00000017564	osteocrin [Source:MGI Symbol;Acc:MGI:2677164]
P4ha3	162.69204832415852	1.8010707030114002	0.33096192074079245	3.6744656290615776	2.3834772530717668e-4	0.02219074755796636	ENSCGRG00000010705	procollagen-proline, 2-oxoglutarate 4-dioxygenase (proline 4-hydroxylase), alpha polypeptide III [Source:MGI Symbol;Acc:MGI:2444049]
Pam	5892.82068119322	1.24812324676629	0.1762054631344804	3.763565182647078	1.6750803917499644e-4	0.016810628217205	ENSCGRG00000001577	peptidylglycine alpha-amidating monooxygenase [Source:MGI Symbol;Acc:MGI:97475]
Pamr1	106.87476773384886	3.1246099264182727	0.44699893009321817	5.681551464043757	1.3347833676593937e-8	5.730299151993314e-6	ENSCGRG00000004840	peptidase domain containing associated with muscle regeneration 1 [Source:MGI Symbol;Acc:MGI:2445082]
Papln	9.971211287645023	4.216393257770765	1.1276709675966945	3.2202928526119248	0.0012805970417451656	0.07163910585466172	ENSCGRG00000017393	papilin, proteoglycan-like sulfated glycoprotein [Source:MGI Symbol;Acc:MGI:2386139]
Pcna	1315.2825856643053	-1.930704882285081	0.316842729837588	-4.247351303448704	2.1631263773546252e-5	0.0032775606041191897	ENSCGRG00000004727	Proliferating cell nuclear antigen [Source:UniProtKB/Swiss-Prot;Acc:P57761]
Pde2a	202.05832299712796	-1.451565831205431	0.25620024525246193	-3.3825234227637697	7.182315278838161e-4	0.047845983894156806	ENSCGRG00000001973	N/A
Pdia4	3376.94448469742	1.1933814258744178	0.12376182551525226	4.916046790844086	8.830929913297007e-7	2.2374101936066434e-4	ENSCGRG00000011480	protein disulfide isomerase associated 4 [Source:MGI Symbol;Acc:MGI:104864]
Pgp	166.21347644953386	-2.893178756059597	0.5305176762455773	-4.35087530291821	1.3559515260072233e-5	0.002229386258983153	ENSCGRG00000015699	phosphoglycolate phosphatase [Source:MGI Symbol;Acc:MGI:1914328]
Phf19	201.84959284336875	-1.9382187586240978	0.40686419779946587	-3.326063746139519	8.808178185756547e-4	0.055337558480027416	ENSCGRG00000004292	PHD finger protein 19 [Source:MGI Symbol;Acc:MGI:1921266]
Phyhd1	39.152371160067766	4.7120525400712285	1.2565385671427285	3.2844913377667	0.0010216663871039575	0.061439120671952	ENSCGRG00000004453	phytanoyl-CoA dioxygenase domain containing 1 [Source:MGI Symbol;Acc:MGI:3612860]
Pik3r5	136.95485197394586	2.220853671327784	0.3402720745611159	4.807597487147913	1.52754934477663e-6	3.68879298805044e-4	ENSCGRG00000012612	phosphoinositide-3-kinase regulatory subunit 5 [Source:MGI Symbol;Acc:MGI:2443588]
Pip4k2c	634.3137692286052	1.355191859546377	0.1839818109993363	4.186442967604006	2.8336009102738512e-5	0.003945342528674087	ENSCGRG00000012875	phosphatidylinositol-5-phosphate 4-kinase, type II, gamma [Source:MGI Symbol;Acc:MGI:2152214]
Pipox	187.05715124633497	2.052129050171034	0.38965178278249807	3.7653274392147305	1.663309639423478e-4	0.016801601619143697	ENSCGRG00000016377	pipecolic acid oxidase [Source:MGI Symbol;Acc:MGI:1197006]
Pkmyt1	291.17184641683434	-1.6811499101641496	0.29007477094018885	-3.778982246163761	1.574706496449096e-4	0.01622472593508052	ENSCGRG00000006343	protein kinase, membrane associated tyrosine/threonine 1 [Source:MGI Symbol;Acc:MGI:2137630]
Plb1	112.11287927285741	1.7503167158836248	0.31651391274620794	3.6818419925094754	2.3155491081011402e-4	0.021821226503477512	ENSCGRG00000010665	phospholipase B1 [Source:MGI Symbol;Acc:MGI:1922406]
Plcb4	50.44795465956812	2.076594972466257	0.3420275571895712	4.361147049090998	1.2938237302893941e-05	0.00217348323387202	ENSCGRG00000007883	phospholipase C, beta 4 [Source:MGI Symbol;Acc:MGI:107464]
Plcd3	141.13179439032888	1.711057674371812	0.30478216729095226	3.6947541375531294	2.2009965651735407e-4	0.020868958229912315	ENSCGRG00000004821	phospholipase C, delta 3 [Source:MGI Symbol;Acc:MGI:107451]
Plek	27.285204854243656	3.9983424066857216	0.7327639732692411	4.658225609449251	3.189465626559959e-6	6.846276563678356e-4	ENSCGRG00000009141	pleckstrin [Source:MGI Symbol;Acc:MGI:1860485]
Plk1	1146.8992425855806	-1.081420335301672	0.1558735212431957	-3.1850042946417854	0.0014475186004598106	0.07880938954963528	ENSCGRG00000001185	polo-like kinase 1 [Source:MGI Symbol;Acc:MGI:97621]
Pltp	1470.5555123653544	1.6164519388477638	0.24665372925824725	4.181933276373189	2.8904080301790052e-5	0.003988505009501475	ENSCGRG00000009952	phospholipid transfer protein [Source:MGI Symbol;Acc:MGI:103151]
Plxnc1	268.744775242943	1.6476609276605303	0.2599121323191757	4.088683423343878	4.338284357076842e-5	0.005587348728218549	ENSCGRG00000017374	plexin C1 [Source:MGI Symbol;Acc:MGI:1890127]
Pold1	572.0890758295651	-1.2601969090387533	0.20382428667294583	-3.312826058854658	9.235840029209021e-4	0.05726242489212607	ENSCGRG00000014843	polymerase (DNA directed), delta 1, catalytic subunit [Source:MGI Symbol;Acc:MGI:97741]
Pole	443.033614830617	-1.6556500123575368	0.3086150352454475	-3.4693303609943773	5.217574488420747e-4	0.039971021125314	ENSCGRG00000007289	polymerase (DNA directed), epsilon [Source:MGI Symbol;Acc:MGI:1196391]
Ppih	118.53455411827676	-2.633475538779412	0.5155621193787989	-3.9733583230019116	7.086631701994573e-5	0.008556554137056728	ENSCGRG00000001340	predicted pseudogene 7879 [Source:MGI Symbol;Acc:MGI:3645078]
Prom2	205.61097801540566	4.605783581167324	0.4269637426386754	9.417242446857715	4.6308997628587e-21	1.0224365119283028e-17	ENSCGRG00000007645	prominin 2 [Source:MGI Symbol;Acc:MGI:2138997]
Pros1	3159.7829653239237	1.1940347908041151	0.1851797869843195	3.2890862442483177	0.001005132191863331	0.060918894216657964	ENSCGRG00000002594	N/A
Prpf31	275.66906315762554	-1.4313382668633747	0.26135901767798614	-3.2383645058882826	0.0012021710848165138	0.06919254274105428	ENSCGRG00000012910	pre-mRNA processing factor 31 [Source:MGI Symbol;Acc:MGI:1916238]
Prpf4	377.34534988299345	-1.1325766267498723	0.15963773826619285	-3.430355077541753	6.027918744468695e-4	0.04373778600740079	ENSCGRG00000017560	pre-mRNA processing factor 4 [Source:MGI Symbol;Acc:MGI:1917302]
Ptgs1	8.234974354831097	3.2417429931063233	0.7899095236776084	3.3633984814056994	7.698914657291048e-4	0.04978524101608082	ENSCGRG00000017834	prostaglandin-endoperoxide synthase 1 [Source:MGI Symbol;Acc:MGI:97797]
Pycr1	218.70543822893976	1.8458608758957022	0.37321770344605376	3.378452746298518	7.289495911563887e-4	0.048351570520695226	ENSCGRG00000017177	pyrroline-5-carboxylate reductase 1 [Source:MGI Symbol;Acc:MGI:2384795]
Rab44	266.58643673043184	3.1437715087286153	0.2772550175762996	9.229080975255151	2.729637874161755e-20	5.2733191681462407e-17	ENSCGRG00000015338	RAB44, member RAS oncogene family [Source:MGI Symbol;Acc:MGI:3045302]
Rad54l	260.1408670714755	-1.3297547701488	0.15465973854504317	-4.815682972402867	1.4669727129517826e-6	3.5987402029634603e-4	ENSCGRG00000016038	RAD54 like (S. cerevisiae) [Source:MGI Symbol;Acc:MGI:894697]
Rarg	438.6245414927787	1.4852082815147802	0.22053069875796513	4.082178970382956	4.461541744953706e-5	0.005698605592418143	ENSCGRG00000004271	retinoic acid receptor, gamma [Source:MGI Symbol;Acc:MGI:97858]
Rcan1	1900.351729968589	1.9823781191210739	0.2195783257167702	6.364087228729564	1.964544762600395e-10	1.0843585466424679e-7	ENSCGRG00000012032	Calcipressin-1 [Source:UniProtKB/Swiss-Prot;Acc:O35847]
Recql4	142.44508664944348	-1.7001333801724672	0.24304191899028052	-4.588389048622957	4.466796052936648e-6	9.204577733084786e-4	ENSCGRG00000013535	RecQ protein-like 4 [Source:MGI Symbol;Acc:MGI:1931028]
Rfc3	126.51987363747425	-1.724766519456346	0.33834525080875993	-3.3687602116792577	7.550708679923345e-4	0.049447543495006484	ENSCGRG00000007178	replication factor C (activator 1) 3 [Source:MGI Symbol;Acc:MGI:1916513]
Rfc4	473.8523428182308	-1.8530347951473145	0.3931940629518082	-3.225054531358932	0.001259486759864397	0.07104148859016152	ENSCGRG00000014484	replication factor C (activator 1) 4 [Source:MGI Symbol;Acc:MGI:2146571]
Rgs16	14.987886993534126	5.5031864390519605	1.3948921687675593	3.5258811028211907	4.2207641316556704e-4	0.034514237912559996	ENSCGRG00000009123	regulator of G-protein signaling 16 [Source:MGI Symbol;Acc:MGI:108407]
Rgs2	44.43391561127297	1.6747517390721276	0.3317711555492232	3.2847618610692786	0.0010206860110287366	0.061439120671952	ENSCGRG00000012637	regulator of G-protein signaling 2 [Source:MGI Symbol;Acc:MGI:1098271]
Rhoq	338.52664271197693	1.5266740538637948	0.2780342907866008	3.3870338456396696	7.065267104680675e-4	0.04747552308819123	ENSCGRG00000002890	ras homolog family member Q [Source:MGI Symbol;Acc:MGI:1931553]
Rnase4	1044.9823796109697	1.8811243390062935	0.27534352104727333	4.7074354005322725	2.508527379554003e-6	5.701366272206929e-4	N/A	N/A
Rnaseh2a	330.5039489800554	-2.8862710578475426	0.5095822498760922	-4.51606891269459	6.299817057805207e-6	0.0012811009556365721	ENSCGRG00000016602	ribonuclease H2, large subunit [Source:MGI Symbol;Acc:MGI:1916974]
Rnf125	87.40368953787673	1.8832729866699935	0.3037129438287135	4.274794711025066	1.913134902098621e-5	0.0030170918277483863	ENSCGRG00000009925	ring finger protein 125 [Source:MGI Symbol;Acc:MGI:1914914]
Rpa2	671.7439183091503	-1.5387221437743543	0.294832656585439	-3.2349185944970444	0.001216774169362505	0.06964905476850931	ENSCGRG00000017486	replication protein A2 [Source:MGI Symbol;Acc:MGI:1339939]
Rtel1	540.05664939303006	-1.2059578059672582	0.17704285564772873	-3.507598784340263	4.5217043991034557e-4	0.036320450505664084	ENSCGRG00000013342	regulator of telomere elongation helicase 1 [Source:MGI Symbol;Acc:MGI:2139369]
Samd11	38.99923648141003	2.0649624281929877	0.4570927741356212	3.237854569612404	0.0012043218374211324	0.06919254274105428	N/A	N/A
Sapcd2	223.65402998327755	-1.533484627508108	0.24477951311680757	-3.875006182949313	1.0662199224818567e-4	0.01168682900848021	ENSCGRG00000000919	suppressor APC domain containing 2 [Source:MGI Symbol;Acc:MGI:1919330]
Sardh	327.2991416821002	3.4458632714996185	0.4858641568437404	5.888272947243897	3.9025222101543445e-9	1.8276812350889513e-6	ENSCGRG00000007093	sarcosine dehydrogenase [Source:MGI Symbol;Acc:MGI:2183102]
Serpine1	1388.7344437783293	1.7568186124428253	0.3311755847847682	3.5384737449267623	4.024473014057632e-4	0.033084165123542925	ENSCGRG00000011881	serine (or cysteine) peptidase inhibitor, clade E, member 1 [Source:MGI Symbol;Acc:MGI:97608]
Serpinf1	2057.5233166553903	4.810389696025666	0.3340832433241164	12.64782738955016	1.1501142057664905e-36	5.9250050167070374e-33	ENSCGRG00000001007	serine (or cysteine) peptidase inhibitor, clade F, member 1 [Source:MGI Symbol;Acc:MGI:108080]
Sh3bp2	596.3637137267384	1.2075899420731826	0.17998891654169843	3.4592543436294365	5.416731374781055e-4	0.04063863271710738	ENSCGRG00000006312	SH3-domain binding protein 2 [Source:MGI Symbol;Acc:MGI:1346349]
Sh3kbp1	606.5114093795737	1.742653839569505	0.1783171935808404	6.492314709537572	8.452744945298889e-11	4.8384138196146046e-8	ENSCGRG00000013395	SH3-domain kinase binding protein 1 [Source:MGI Symbol;Acc:MGI:1889583]
Shmt1	315.9251215685089	-1.419450741343026	0.2692088916226214	-3.0997796380056433	0.001936646683829791	0.0981340147494735	ENSCGRG00000004572	serine hydroxymethyltransferase 1 (soluble) [Source:MGI Symbol;Acc:MGI:98299]
Slc25a10	284.5235652845932	-1.3316034750163372	0.23241599994590828	-3.2125196822462816	0.0013157613262502687	0.07288563188959822	ENSCGRG00000015941	solute carrier family 25 (mitochondrial carrier, dicarboxylate transporter), member 10 [Source:MGI Symbol;Acc:MGI:1353497]
Slc26a4	23.157244285927934	2.398679160743319	0.5623475732828536	3.2252591567775593	0.0012585868211284518	0.07104148859016152	ENSCGRG00000015572	solute carrier family 26, member 4 [Source:MGI Symbol;Acc:MGI:1346029]
Slc4a10	29.91663401969973	2.750096803625372	0.6389575804381498	3.388541538891404	7.026538513298986e-4	0.04742146407119469	ENSCGRG00000009945	solute carrier family 4, sodium bicarbonate cotransporter-like, member 10 [Source:MGI Symbol;Acc:MGI:2150150]
Slc9a9	342.2276027059627	1.7192679771245523	0.25672667486626966	4.418338986372422	9.946233636320225e-6	0.0017874307075503382	ENSCGRG00000015450	solute carrier family 9 (sodium/hydrogen exchanger), member 9 [Source:MGI Symbol;Acc:MGI:2679732]
Slco4a1	338.90757965808325	1.7211961679334893	0.26451231183431156	4.295579511338818	1.742375715406891e-5	0.002776125431094175	ENSCGRG00000008065	solute carrier organic anion transporter family, member 4a1 [Source:MGI Symbol;Acc:MGI:1351866]
Smad3	890.9744673152771	-1.287069338745149	0.19466792213643136	-3.606689948290131	3.101278583379173e-4	0.02754612672765811	ENSCGRG00000002991	SMAD family member 3 [Source:MGI Symbol;Acc:MGI:1201674]
Socs3	263.30335397587487	1.5975181007484052	0.28799473557805283	3.515882323317068	4.3829520268737394e-4	0.03551685840105223	ENSCGRG00000013219	suppressor of cytokine signaling 3 [Source:MGI Symbol;Acc:MGI:1201791]
Sparc	5174.105308209092	1.4555898855836238	0.17601712175758433	4.946265318788248	7.565083256386945e-7	1.948639362124337e-4	ENSCGRG00000010162	secreted acidic cysteine rich glycoprotein [Source:MGI Symbol;Acc:MGI:98373]
Spp1	16590.28861740776	4.969425603815856	0.3367366619067503	13.020450693630899	9.361671528332775e-39	7.234231673519152e-35	ENSCGRG00000000743	secreted phosphoprotein 1 [Source:MGI Symbol;Acc:MGI:98389]
Srpx	359.9582861779552	1.3216883977815472	0.18171278761918377	4.05434260688549	5.027548716832083e-5	0.006368915198249167	ENSCGRG00000016681	retinitis pigmentosa GTPase regulator [Source:MGI Symbol;Acc:MGI:1344037]
Srpx2	250.21395750494727	1.5103034445252332	0.24057560029717495	3.846362401927022	1.198844055116988e-4	0.012956737672610524	ENSCGRG00000004629	sushi-repeat-containing protein, X-linked 2 [Source:MGI Symbol;Acc:MGI:1916042]
Sssca1	268.92923203522753	-2.2436923658103813	0.42780246984932424	-3.8773265279965408	1.0561057742389204e-4	0.011658653386330367	ENSCGRG00000010780	Sjogren syndrome/scleroderma autoantigen 1 [Source:MGI Symbol;Acc:MGI:1913482]
Stk32b	74.49086025989537	2.1876533001959615	0.4525281930256135	3.5416374585618176	3.9765160735507753e-4	0.03294962749650219	ENSCGRG00000014682	serine/threonine kinase 32B [Source:MGI Symbol;Acc:MGI:1927552]
Stx11	190.97054793327482	1.2072044237818647	0.18963449854258516	3.281269641562477	0.0010334089957633407	0.06190440321520322	ENSCGRG00000003929	syntaxin 11 [Source:MGI Symbol;Acc:MGI:1921982]
Sucnr1	129.12153119196816	1.6170257538147912	0.28230650494541343	3.6558252644344624	2.5635593447716676e-4	0.023574437790464794	ENSCGRG00000017168	succinate receptor 1 [Source:MGI Symbol;Acc:MGI:1934135]
Surf6	903.8902786163281	-2.3567918499541682	0.5419876854798008	-3.2691321162850406	0.001078779179786717	0.06363561917405997	ENSCGRG00000017035	surfeit gene 6 [Source:MGI Symbol;Acc:MGI:98447]
Synpr	104.98235925797101	2.194047140904249	0.46806918638977524	3.4377068326030757	5.866624856430887e-4	0.04293517794858509	ENSCGRG00000014759	synaptoporin [Source:MGI Symbol;Acc:MGI:1919253]
Tatdn2	884.6532624696501	-1.5632904246621995	0.17860086406341547	-5.47773343131011	4.308084793943854e-8	1.5484058253581923e-5	ENSCGRG00000015786	TatD DNase domain containing 2 [Source:MGI Symbol;Acc:MGI:3576210]
Tcf19	368.03653634779886	-1.710798876149424	0.3552963187046371	-3.168725134932207	0.0015310911707303036	0.08131619946266956	ENSCGRG00000011756	transcription factor 19 [Source:MGI Symbol;Acc:MGI:103180]
Tgm2	8677.479712750357	1.2352907224885534	0.17036754959245756	3.8172071108792203	1.3497086568921892e-4	0.014287498145389578	ENSCGRG00000014460	transglutaminase 2, C polypeptide [Source:MGI Symbol;Acc:MGI:98731]
Thbs2	43.65516734277029	2.7280085572221084	0.5468959283476965	3.9185628296330663	8.907851100137681e-5	0.010122855790634402	ENSCGRG00000003728	thrombospondin 2 [Source:MGI Symbol;Acc:MGI:98738]
Ticrr	376.7040098284929	-1.3284831969331576	0.2216751215826955	-3.3541007709998363	7.962335970738221e-4	0.051061370301974766	ENSCGRG00000012656	TOPBP1-interacting checkpoint and replication regulator [Source:MGI Symbol;Acc:MGI:1924261]
Tk1	197.60692005856637	-1.6082510628301405	0.26010842679876	-3.9340846227203525	8.351435852673757e-5	0.009632197097244248	ENSCGRG00000013585	Thymidine kinase, cytosolic [Source:UniProtKB/Swiss-Prot;Acc:P09768]
Tmem108	115.30313310930859	1.6286142303410651	0.3083995468364136	3.3840896989822755	7.14146680699987e-4	0.04777981363730865	ENSCGRG00000015560	transmembrane protein 108 [Source:MGI Symbol;Acc:MGI:1932411]
Tmem50b	344.0313536899354	1.9321919216491443	0.2500580738112283	5.387666154483086	7.137847853270146e-8	2.5071690584611388e-5	ENSCGRG00000013927	transmembrane protein 50B [Source:MGI Symbol;Acc:MGI:1925225]
Tmem59l	105.71108474315223	1.881117950760732	0.40832634089471276	3.174312603001506	0.0015019183935229415	0.08031885388199676	ENSCGRG00000007742	transmembrane protein 59-like [Source:MGI Symbol;Acc:MGI:1915187]
Tmprss11f	6.635104887480001	-3.112822356645059	0.7116637649964737	-3.552042383296596	3.822532832928054e-4	0.03228264750431862	ENSCGRG00000012915	transmembrane protease, serine 11f [Source:MGI Symbol;Acc:MGI:2442348]
Tnc	679.3760427435357	3.1746320479595163	0.3587384803222191	7.218822873175795	5.243950490319846e-13	4.052262741394661e-10	ENSCGRG00000014015	tenascin C [Source:MGI Symbol;Acc:MGI:101922]
Topbp1	1360.2062042417228	-1.4858012664660454	0.1627697956364441	-5.534434458325214	3.1223415704940766e-8	1.2063947242996488e-5	ENSCGRG00000015346	topoisomerase (DNA) II binding protein 1 [Source:MGI Symbol;Acc:MGI:1920018]
Tp53inp2	91.26608779071782	2.300572194543243	0.5138625081762623	3.3386551198508685	8.41850124978809e-4	0.053105280332846914	ENSCGRG00000010964	transformation related protein 53 inducible nuclear protein 2 [Source:MGI Symbol;Acc:MGI:1915978]
Tpk1	217.83437227586452	1.3570612345098227	0.19724293430951087	3.914455726850524	9.060836055868286e-5	0.01022154899587185	ENSCGRG00000016116	thiamine pyrophosphokinase [Source:MGI Symbol;Acc:MGI:1352500]
Trib3	769.5906522942096	1.387282458803523	0.2447709125371364	3.277840286519501	0.001046045635819052	0.06224518060014832	ENSCGRG00000000335	tribbles pseudokinase 3 [Source:MGI Symbol;Acc:MGI:1345675]
Trim28	1099.9405530405852	-1.6960904850787994	0.335484316439455	-3.3120117093705304	9.262766886464909e-4	0.05726242489212607	ENSCGRG00000005461	tripartite motif-containing 28 [Source:MGI Symbol;Acc:MGI:109274]
Trip13	452.10553551032996	-1.3927576631808951	0.2453441036529254	-3.2924987820472817	9.9301327934337e-4	0.06042133949705427	ENSCGRG00000012798	thyroid hormone receptor interactor 13 [Source:MGI Symbol;Acc:MGI:1916966]
Tspan2	214.7663120292202	1.5753379229498132	0.3177593046930778	3.116747197018372	0.0018285830438470039	0.09420250314218481	ENSCGRG00000011401	tetraspanin 2 [Source:MGI Symbol;Acc:MGI:1917997]
Ush2a	74.0719477351741	3.0391709595453107	0.5115021171587402	4.798041643418091	1.6022447179365556e-6	3.80964494087838e-4	ENSCGRG00000015019	usherin [Source:MGI Symbol;Acc:MGI:1341292]
Vcam1	255.54848648252624	1.7295194471837567	0.303342972878087	3.7731447529611835	1.6120269499159568e-4	0.016390708230888888	N/A	N/A
Vegfa	1148.5893102729053	1.279282998700336	0.206220274944575	3.3668876552792373	7.602165142487758e-4	0.049509299139424236	N/A	N/A
Wdr34	159.35841535039998	-2.1437847855627994	0.4709404294773513	-3.310020094413259	9.328927370085544e-4	0.057441662352459	ENSCGRG00000013926	WD repeat domain 34 [Source:MGI Symbol;Acc:MGI:1919070]
Xdh	1967.1882622436754	1.4886684756623392	0.19197059074839976	4.7075230191149275	2.5074497359774104e-6	5.701366272206929e-4	ENSCGRG00000016470	xanthine dehydrogenase [Source:MGI Symbol;Acc:MGI:98973]
Znf260	350.7272286887225	1.5097058142653519	0.22298346656684062	4.147138475251027	3.366564642048037e-5	0.004604447481668356	N/A	N/A
Zwint	149.5299888263891	-2.158251121451775	0.46739363566386305	-3.3660890963908754	7.624207826064683e-4	0.049509299139424236	ENSCGRG00000005872	ZW10 interactor [Source:MGI Symbol;Acc:MGI:1289227]
