# Supplementary material for: Defining lncRNAs Correlated with CHO Cell Growth and IgG Productivity by RNA-Seq
Source: iScience. 2019 Dec 18;23(1):100785. doi: 10.1016/j.isci.2019.100785 (PMC6971398; doi:10.1016/j.isci.2019.100785)
Supplement: Data S1. The Complete RNA-Seq Dataset Provided as a Reference for the Community to Investigate RNAseq Data from CHO Cells (See Also GEO Accession Number GSE140671), Related to Figure 2 [file mmc2.zip › 3936_D7vsD4_0.1adj.csv]

	Symbol	baseMean	log2FoldChange	lfcSE	stat	pvalue	padj	ENSEMBL	description
1	Abcb8	451.909900911433	-1.17384794018168	0.18504545402865	-3.18238263431938	0.00146068703091229	0.0491229380798886	ENSCGRG00000015543	ATP-binding cassette, sub-family B (MDR/TAP), member 8 [Source:MGI Symbol;Acc:MGI:1351667]
2	Abi3bp	7.40570937227697	3.14799302480312	0.632579506205973	4.0517128660305	5.08440387496677e-05	0.00386758058684997	ENSCGRG00000015322	ABI gene family, member 3 (NESH) binding protein [Source:MGI Symbol;Acc:MGI:2444583]
3	Acot13	312.588869546952	1.58771340588001	0.300320910457372	3.3389313572329	0.000841013434344516	0.0327225154803877	ENSCGRG00000008625	acyl-CoA thioesterase 13 [Source:MGI Symbol;Acc:MGI:1914084]
4	Acvr2b	135.276526295072	-1.44316643657262	0.280282903192958	-3.06192038856057	0.00219921935625465	0.066749614559105	ENSCGRG00000007426	activin receptor IIB [Source:MGI Symbol;Acc:MGI:87912]
5	Adam10	6099.41872528683	1.03515644541484	0.130691508784525	3.44470691998768	0.000571678885007665	0.0242736507725458	ENSCGRG00000013660	a disintegrin and metallopeptidase domain 10 [Source:MGI Symbol;Acc:MGI:109548]
6	Adcy6	522.989211227138	-1.20003301376708	0.190751182939274	-3.22446499973599	0.00126208283144768	0.0437463513330231	ENSCGRG00000016433	adenylate cyclase 6 [Source:MGI Symbol;Acc:MGI:87917]
7	Adh7	37.3666987633196	2.10037738717111	0.407004889783001	3.72333336648096	0.000196609641582738	0.0108721091871112	ENSCGRG00000000570	alcohol dehydrogenase 7 (class IV), mu or sigma polypeptide [Source:MGI Symbol;Acc:MGI:87926]
8	Adora2b	34.0326851172247	2.20786564237034	0.432712290260223	3.75053627590105	0.00017645677329405	0.00999735971361063	ENSCGRG00000005410	adenosine A2b receptor [Source:MGI Symbol;Acc:MGI:99403]
9	Aga	4643.94243999808	1.09226125365622	0.128474924529471	3.94862075064845	7.86027646159634e-05	0.00535526936816017	ENSCGRG00000002360	aspartylglucosaminidase [Source:MGI Symbol;Acc:MGI:104873]
10	Ak1	24.7818395699791	3.77887142117337	0.489011149873147	6.53136216072117	6.51741877191558e-11	2.84423678135462e-08	ENSCGRG00000013875	adenylate kinase 1 [Source:MGI Symbol;Acc:MGI:87977]
11	Alas2	12.937866705937	-5.96271222457379	1.67299274443947	-3.21444892198527	0.00130695164991957	0.0450926245539558	ENSCGRG00000013911	aminolevulinic acid synthase 2, erythroid [Source:MGI Symbol;Acc:MGI:87990]
12	Aldh8a1	121.0832084861	1.67601485537898	0.351933048869256	3.10017021181534	0.00193409461739071	0.0602892389710575	ENSCGRG00000018136	aldehyde dehydrogenase 8 family, member A1 [Source:MGI Symbol;Acc:MGI:2653900]
13	Ammecr1	130.375655432868	-1.63674045980979	0.265107093364789	-3.96737011348611	7.26700933482121e-05	0.00499320849912162	N/A	N/A
14	Amz2	1191.04708084143	1.29091947177665	0.191885691773058	3.67904956608451	0.000234104770513864	0.0124821708886587	ENSCGRG00000005662	archaelysin family metallopeptidase 2 [Source:MGI Symbol;Acc:MGI:104837]
15	Angpt4	62.7315192828171	2.12435365117324	0.289645881736816	5.31473515598208	1.06812563688507e-07	1.98241662744635e-05	ENSCGRG00000003019	angiopoietin 4 [Source:MGI Symbol;Acc:MGI:1336887]
16	Angptl4	169.279561179561	1.5843676586847	0.291559172867779	3.42779528468742	0.000608504135369549	0.0253234955510621	ENSCGRG00000011479	angiopoietin-like 4 [Source:MGI Symbol;Acc:MGI:1888999]
17	Ankrd37	70.6597754182714	1.98264228735839	0.35976539770761	3.88497558559858	0.000102340172202182	0.00669022979979206	ENSCGRG00000017776	ankyrin repeat domain 37 [Source:MGI Symbol;Acc:MGI:3603344]
18	Ankrd52	1328.1748428411	-1.96198779212345	0.34140861504359	-4.03336421732204	5.49839573860579e-05	0.00407259614638842	ENSCGRG00000015221	ankyrin repeat domain 52 [Source:MGI Symbol;Acc:MGI:2444029]
19	Anxa1	7753.42585568681	1.34578593269822	0.202089762013958	3.76477969192976	0.000166695988246107	0.00951109583819748	ENSCGRG00000005770	annexin A1 [Source:MGI Symbol;Acc:MGI:96819]
20	Anxa5	4917.46400604625	1.26520314144786	0.179916357815804	3.78087156156821	0.000156280288496741	0.00919708451165641	ENSCGRG00000004178	annexin A5 [Source:MGI Symbol;Acc:MGI:106008]
21	Aph1a	356.635332536617	-1.5869964538927	0.247423430026719	-4.04987495753064	5.12450076850591e-05	0.00386758058684997	ENSCGRG00000007432	aph1 homolog A, gamma secretase subunit [Source:MGI Symbol;Acc:MGI:2385110]
22	Apoh	10.2829467124864	2.88844234053141	0.739572986768626	3.11460786294361	0.00184189598993681	0.0586609359950882	ENSCGRG00000000239	apolipoprotein H [Source:MGI Symbol;Acc:MGI:88058]
23	Arl3	1017.17033399925	1.38452443403627	0.209976446089654	3.80786487344265	0.000140171827541328	0.00852342635467536	ENSCGRG00000002057	ADP-ribosylation factor-like 3 [Source:MGI Symbol;Acc:MGI:1929699]
24	Asip	294.76745993589	1.38371270045262	0.195527950889197	4.08509471970125	4.40588398183391e-05	0.0034703321294962	ENSCGRG00000003294	nonagouti [Source:MGI Symbol;Acc:MGI:87853]
25	Asz1	8.95331011531992	-3.28743840899522	0.860481084442585	-3.14065696170964	0.00168569350901709	0.0547663844871208	ENSCGRG00000004511	ankyrin repeat, SAM and basic leucine zipper domain containing 1 [Source:MGI Symbol;Acc:MGI:1921318]
26	Atf5	1445.42208258984	-1.74375347479588	0.198593279584512	-5.83499590972614	5.37918866864541e-09	1.33627322204027e-06	ENSCGRG00000017257	activating transcription factor 5 [Source:MGI Symbol;Acc:MGI:2141857]
27	Atp6v1e2	41.9498307755096	1.84504380680518	0.338978313456616	3.71729180322709	0.000201369811601834	0.0110973322455113	ENSCGRG00000003624	ATPase, H+ transporting, lysosomal V1 subunit E2 [Source:MGI Symbol;Acc:MGI:1922165]
28	Atpif1	891.738117769502	1.29922875550779	0.237319677865824	3.00972199697013	0.00261486908707553	0.0758030361741626	ENSCGRG00000014378	ATPase inhibitory factor 1 [Source:MGI Symbol;Acc:MGI:1196457]
29	Banf2	5.75689760874509	3.60915278512998	0.921498196546423	3.28181899404995	0.00103139789441907	0.0375775129897698	ENSCGRG00000004954	barrier to autointegration factor 2 [Source:MGI Symbol;Acc:MGI:2684961]
30	Bard1	118.737887854465	-1.97708210115782	0.402432281672438	-3.45926423857266	0.000541653236868868	0.0234479217579668	ENSCGRG00000013939	BRCA1 associated RING domain 1 [Source:MGI Symbol;Acc:MGI:1328361]
31	Bcat1	1954.71487152764	-1.52867756485616	0.303648807007112	-3.10791625837971	0.00188411446851351	0.0593585225604887	ENSCGRG00000012643	branched chain aminotransferase 1, cytosolic [Source:MGI Symbol;Acc:MGI:104861]
32	Bcl2l12	369.31556783831	-1.73918873418124	0.282149718915499	-4.09082893258442	4.29834104449984e-05	0.00340222121791857	ENSCGRG00000017315	BCL2-like 12 (proline rich) [Source:MGI Symbol;Acc:MGI:1922986]
33	Bend3	197.74870256732	-1.72676260980909	0.237072920501882	-4.81624011156882	1.46288479213002e-06	0.000202058832963553	ENSCGRG00000008860	BEN domain containing 3 [Source:MGI Symbol;Acc:MGI:2677212]
34	Bend6	1058.339104823	1.52663069563784	0.232521239346277	4.04981582570323	5.1257957861268e-05	0.00386758058684997	ENSCGRG00000016870	BEN domain containing 6 [Source:MGI Symbol;Acc:MGI:2444572]
35	Bsg	6826.13523084317	1.31632725301962	0.158158334465332	4.62425679159373	3.75943896012058e-06	0.000449656747326422	ENSCGRG00000009810	basigin [Source:MGI Symbol;Acc:MGI:88208]
36	Btbd16	39.0012833900745	1.87422050867331	0.37814819797097	3.40939878827911	0.000651062312004548	0.0268181202855547	N/A	N/A
37	Btg2	53.6001884732469	1.59064214917121	0.263552541191454	3.81586018447643	0.000135709336035319	0.00836373530138279	ENSCGRG00000006140	B cell translocation gene 2, anti-proliferative [Source:MGI Symbol;Acc:MGI:108384]
38	Cad	3046.32799820989	-1.62969622083615	0.2017711196524	-5.17781594271174	2.24498549484566e-07	3.77696263064713e-05	ENSCGRG00000008756	carbamoyl-phosphate synthetase 2, aspartate transcarbamylase, and dihydroorotase [Source:MGI Symbol;Acc:MGI:1916969]
39	Calmodulin	525.476602757698	1.20429109954908	0.193301598021357	3.2039497095078	0.00135556152807723	0.0462753741942135	ENSCGRG00000018678	N/A
40	Calr	26316.437070306	1.33544601124977	0.174552751244877	4.29946537752232	1.71210619020073e-05	0.00157973592303835	ENSCGRG00000016829	calreticulin precursor [Source:RefSeq peptide;Acc:NP_001231051]
41	Camk2b	12.5834423080943	2.25002056423336	0.565742360572071	2.9431383957682	0.00324903137501402	0.0896788198501734	ENSCGRG00000003423	calcium/calmodulin-dependent protein kinase II, beta [Source:MGI Symbol;Acc:MGI:88257]
42	Cbl	475.915365464595	-2.81063840434443	0.627070935878686	-3.54932078059803	0.00038622627184216	0.0180083749614911	ENSCGRG00000011139	Casitas B-lineage lymphoma [Source:MGI Symbol;Acc:MGI:88279]
43	Ccbe1	505.661170359742	-1.3030184006761	0.220659858806387	-3.25413015234903	0.00113740156355405	0.0399695841183694	ENSCGRG00000001929	collagen and calcium binding EGF domains 1 [Source:MGI Symbol;Acc:MGI:2445053]
44	Ccdc104	1351.89227757501	1.54884006721083	0.214863804027584	4.48599321254656	7.2575051733429e-06	0.0007971900410474	N/A	N/A
45	Ccdc109b	325.550695152377	1.67547993354031	0.185161687250069	5.8895414543634	3.87268657632887e-09	1.00858500238681e-06	N/A	N/A
46	Ccdc112	217.634234755976	1.54010847070436	0.245820810019522	3.88553747710517	0.00010210373946998	0.00669022979979206	ENSCGRG00000007584	coiled-coil domain containing 112 [Source:MGI Symbol;Acc:MGI:1918800]
47	Ccdc122	354.484266970521	1.59146439682609	0.308816259537818	3.25922572085838	0.00111716745000521	0.0397332661128506	ENSCGRG00000011070	coiled-coil domain containing 122 [Source:MGI Symbol;Acc:MGI:1918358]
48	Ccdc135	259.304645810362	1.32202326220562	0.199965010832179	3.68594864880156	0.000227852295034288	0.0122637700263955	N/A	N/A
49	Ccdc176	280.20540349537	1.35101130398964	0.238636674601617	3.21010508777554	0.00132686453256212	0.0454880713530372	N/A	N/A
50	Ccdc181	40.2468304529019	2.67394398871255	0.513573481992007	4.06754157143943	4.75117344700405e-05	0.00365319988803687	ENSCGRG00000017476	coiled-coil domain containing 181 [Source:MGI Symbol;Acc:MGI:1922145]
51	Ccdc67	163.382878763904	2.60223772446798	0.331380981973979	6.0874803729842	1.14701431914388e-09	3.42978522429932e-07	N/A	N/A
52	Ccdc81	13.7302661787586	2.73347185619228	0.534094120948247	4.02271672950939	5.75306736617787e-05	0.00420338365437439	ENSCGRG00000017084	coiled-coil domain containing 81 [Source:MGI Symbol;Acc:MGI:1918134]
53	Ccdc88c	71.3155104795223	1.46720960045826	0.278652861001997	3.16611534711923	0.00154489519161783	0.0510131342720923	ENSCGRG00000002550	coiled-coil domain containing 88C [Source:MGI Symbol;Acc:MGI:1915589]
54	Ccr7	159.472192605874	3.35693705705546	0.437820473668722	6.33130409162119	2.43097693396568e-10	9.12860105877765e-08	ENSCGRG00000004923	chemokine (C-C motif) receptor 7 [Source:MGI Symbol;Acc:MGI:103011]
55	Cd276	1390.56823543213	1.28025770620072	0.116935941477841	5.9459495232381	2.74858843860604e-09	7.39690958636195e-07	ENSCGRG00000013307	CD276 antigen [Source:MGI Symbol;Acc:MGI:2183926]
56	Cd38	130.830146083225	1.52402329320308	0.278979205337606	3.36606017407469	0.000762500728348914	0.030250858134275	ENSCGRG00000006736	CD38 antigen [Source:MGI Symbol;Acc:MGI:107474]
57	Cd53	491.124578242106	1.97114399361986	0.27698423099815	5.00455021538017	5.599261496894e-07	8.52936560286296e-05	ENSCGRG00000006615	CD53 antigen [Source:MGI Symbol;Acc:MGI:88341]
58	Cd63	13910.629465214	1.34760357481448	0.149162570298129	5.1128179983024	3.17388063071182e-07	5.17663136809128e-05	ENSCGRG00000015765	CD63 antigen [Source:MGI Symbol;Acc:MGI:99529]
59	Cd68	329.94393900929	2.4058534909454	0.297247092602148	6.12584962323392	9.02009675516703e-10	2.74806608123928e-07	ENSCGRG00000017877	CD68 antigen [Source:MGI Symbol;Acc:MGI:88342]
60	Cd82	183.696563186071	3.7965278169982	0.910211247605536	3.52837357781021	0.0004181216155083	0.0192897420731786	ENSCGRG00000012389	CD82 antigen [Source:MGI Symbol;Acc:MGI:104651]
61	Cdh17	127.209369762123	2.40720743194492	0.360215824658258	5.05875868433196	4.21994492365943e-07	6.68033830218911e-05	ENSCGRG00000012734	cadherin 17 [Source:MGI Symbol;Acc:MGI:1095414]
62	Cdkl1	69.82771235962	1.91127356279721	0.433086299303417	3.06246368035496	0.00219523113523155	0.066749614559105	ENSCGRG00000016755	cyclin-dependent kinase-like 1 (CDC2-related kinase) [Source:MGI Symbol;Acc:MGI:1918341]
63	Centrin-2	44.1798032882578	1.86408246961224	0.426927038651514	2.99610906100325	0.00273448615124678	0.0779390557804156	ENSCGRG00000008453	centrin 4 [Source:MGI Symbol;Acc:MGI:2677454]
64	Cep63	1129.65883816132	1.41623530942876	0.174353291789041	4.76774943666337	1.86295272688613e-06	0.000248604113066367	ENSCGRG00000006856	centrosomal protein 63 [Source:MGI Symbol;Acc:MGI:2158560]
65	Cerk	581.774986319538	-1.79649515868762	0.208415015342453	-5.81307760372141	6.13346096703318e-09	1.47913452852794e-06	ENSCGRG00000010805	ceramide kinase [Source:MGI Symbol;Acc:MGI:2386052]
66	Cfdp1	1649.60714094764	1.25834510060091	0.187818253491918	3.58528836979482	0.000336705950537384	0.0164751241919004	ENSCGRG00000013809	craniofacial development protein 1 [Source:MGI Symbol;Acc:MGI:1344403]
67	Cfp	16.974633215742	2.54510436404467	0.437808560919501	4.47716659356033	7.56402240781341e-06	0.000819706508852101	ENSCGRG00000005054	complement factor properdin [Source:MGI Symbol;Acc:MGI:97545]
68	Chd5	1523.46658085049	-1.29643229735109	0.216290809423825	-3.28941298303526	0.00100396594799499	0.0371812801887043	ENSCGRG00000011341	chromodomain helicase DNA binding protein 5 [Source:MGI Symbol;Acc:MGI:3036258]
69	Ckap2	1279.73978540066	1.23654440033401	0.199457557818689	3.26676966638265	0.00108782148223905	0.0390225770012311	ENSCGRG00000008750	cytoskeleton associated protein 2 [Source:MGI Symbol;Acc:MGI:1931797]
70	Ckmt1b	668.148315020992	1.1789995648146	0.165085431399989	3.59836152140003	0.000320228281283772	0.0158126179140339	N/A	N/A
71	Clec4f	90.5566692667411	3.72141234120751	0.499870161233297	6.27452903519586	3.50694186417536e-10	1.28696796092817e-07	ENSCGRG00000010874	C-type lectin domain family 4, member f [Source:MGI Symbol;Acc:MGI:1859834]
72	Clic6	12.6935934061393	2.87889257343028	0.623309061470061	3.68024502531528	0.000233009947227686	0.0124821708886587	ENSCGRG00000007263	chloride intracellular channel 6 [Source:MGI Symbol;Acc:MGI:2146607]
73	Clu	18324.8741453847	1.45218547623515	0.200043089921439	4.33518086455557	1.45640326061999e-05	0.00139979425293041	ENSCGRG00000005462	clusterin [Source:MGI Symbol;Acc:MGI:88423]
74	Cluap1	388.08880106739	1.26118155408252	0.221008696281427	3.05969432306992	0.00221563000590021	0.0669958383993835	ENSCGRG00000007812	N/A
75	Col15a1	72.7834082047597	2.05076993781669	0.412269232501871	3.55546162928586	0.000377316011124781	0.0177108186966042	ENSCGRG00000008138	collagen, type XV, alpha 1 [Source:MGI Symbol;Acc:MGI:88449]
76	Col1a1	16.1240711364516	2.71703155805031	0.640209333781787	3.3302686243807	0.000867622374703258	0.0333559487722226	ENSCGRG00000011250	collagen, type I, alpha 1 [Source:MGI Symbol;Acc:MGI:88467]
77	Col5a3	73.114998249484	1.94523335650832	0.343896767056027	3.95546276119993	7.63866465443926e-05	0.00522633551589961	ENSCGRG00000009741	collagen, type V, alpha 3 [Source:MGI Symbol;Acc:MGI:1858212]
78	Col6a1	6961.20568085969	1.17774947145026	0.174413553932111	3.3987437178182	0.000676961182060317	0.0275881382470152	ENSCGRG00000001617	collagen, type VI, alpha 1 [Source:MGI Symbol;Acc:MGI:88459]
79	Col6a2	4028.2835451334	1.32008832388706	0.21590021235361	3.40493330299224	0.000661802154295599	0.0271520513937659	ENSCGRG00000011810	collagen, type VI, alpha 2 [Source:MGI Symbol;Acc:MGI:88460]
80	Col6a3	584.128161192195	2.44895949013597	0.280218048055244	6.65195194367828	2.89231150070541e-11	1.50652109038355e-08	N/A	N/A
81	Cpne5	54.4228826774157	1.92484303808182	0.345050956225564	3.88313816607645	0.000103116934540818	0.0067138271856072	ENSCGRG00000015807	copine V [Source:MGI Symbol;Acc:MGI:2385908]
82	Cpxm1	185.531091392427	2.02188975227036	0.204332711519491	7.0322917993096	2.0316834237603e-12	1.42633009754163e-09	ENSCGRG00000015217	carboxypeptidase X 1 (M14 family) [Source:MGI Symbol;Acc:MGI:1934569]
83	Crebbp	301.73215896828	-1.91757504210182	0.39495865966863	-3.37405576193397	0.000740693619008331	0.0296039105597216	N/A	N/A
84	Crlf1	79.5837794563159	1.76111368407652	0.30849798271589	3.81250850654194	0.000137563493235737	0.00844577081854542	ENSCGRG00000012856	cytokine receptor-like factor 1 [Source:MGI Symbol;Acc:MGI:1340030]
85	Csf2	41.6530515039182	2.98663490353364	0.470807229479343	5.10117995738607	3.37542422011118e-07	5.45029748821353e-05	ENSCGRG00000010073	colony stimulating factor 2 (granulocyte-macrophage) [Source:MGI Symbol;Acc:MGI:1339752]
86	Csrp1	4743.69250493862	1.31100483969922	0.144123919173328	5.03762555960541	4.71342363415821e-07	7.2483477543574e-05	ENSCGRG00000012075	cysteine and glycine-rich protein 1 [Source:MGI Symbol;Acc:MGI:88549]
87	Ctbs	324.912367469115	1.49668420140538	0.241176700360311	3.78030588909352	0.000156635798644052	0.00919708451165641	ENSCGRG00000016229	chitobiase, di-N-acetyl- [Source:MGI Symbol;Acc:MGI:1921495]
88	Ctsb	13758.6559283822	1.17270789364833	0.162874481910745	3.60857874132337	0.000307879071364862	0.0154869886770356	ENSCGRG00000018351	cathepsin B [Source:MGI Symbol;Acc:MGI:88561]
89	Cxcl3	257.225883905099	-1.84843722375896	0.353000208301734	-3.57924639511209	0.000344586463649091	0.0165596357992317	ENSCGRG00000016792	C-X-C motif chemokine 3 precursor [Source:RefSeq peptide;Acc:NP_001231068]
90	Dcaf6	688.264275429652	0.991215411613261	0.139217241244307	2.9181221180729	0.00352146408788694	0.0953159941832549	ENSCGRG00000006591	DDB1 and CUL4 associated factor 6 [Source:MGI Symbol;Acc:MGI:1921356]
91	Dcaf7	367.985588058826	-1.49842132508423	0.257131970580489	-3.55249027299443	0.000381603126871359	0.0178601324335995	ENSCGRG00000003695	DDB1 and CUL4 associated factor 7 [Source:MGI Symbol;Acc:MGI:1919083]
92	Dcn	696.617028147769	2.62181111075432	0.251904469612076	8.08579781521873	6.17585673858101e-16	8.31012989648896e-13	ENSCGRG00000007335	decorin [Source:MGI Symbol;Acc:MGI:94872]
93	Dcun1d5	378.615777934512	1.51066124503666	0.243394674118854	3.80328266288797	0.000142791269768148	0.00863539562901232	ENSCGRG00000016664	DCN1, defective in cullin neddylation 1, domain containing 5 (S. cerevisiae) [Source:MGI Symbol;Acc:MGI:1924113]
94	Ddit4	833.801087429175	-1.42607635652407	0.26592666372825	-3.16295419199653	0.00156176904069688	0.0514650708165969	ENSCGRG00000014709	DNA-damage-inducible transcript 4 [Source:MGI Symbol;Acc:MGI:1921997]
95	Ddr2	1783.16536935675	-2.09051151575863	0.321960861737048	-4.67618643742819	2.92258921752834e-06	0.000363008062272539	ENSCGRG00000001390	discoidin domain receptor family, member 2 [Source:MGI Symbol;Acc:MGI:1345277]
96	Ddx39b	1033.08645726747	-1.26322185970485	0.18303739463815	-3.70557808869907	0.000210909135548355	0.0114664976824892	N/A	N/A
97	Degs1	6658.90127758055	1.12287986714487	0.151976582979146	3.53947533152212	0.000400923239076361	0.0186026078774885	ENSCGRG00000017997	delta(4)-desaturase, sphingolipid 1 [Source:MGI Symbol;Acc:MGI:1097711]
98	Dennd1b	100.732692427174	-1.72728124051915	0.393319731987221	-2.90430061575224	0.00368074559673191	0.0975911316099018	ENSCGRG00000018101	DENN/MADD domain containing 1B [Source:MGI Symbol;Acc:MGI:2447812]
99	Dennd4b	266.282334002745	-1.86957844694792	0.259552960866608	-4.94934036559484	7.44654245819945e-07	0.000111332704696802	ENSCGRG00000014978	DENN/MADD domain containing 4B [Source:MGI Symbol;Acc:MGI:2446201]
100	Dgat2	334.421878013823	-1.4868434676533	0.212249922084357	-4.24914628036327	2.1458676204234e-05	0.00192496247038759	ENSCGRG00000009277	diacylglycerol O-acyltransferase 2 [Source:MGI Symbol;Acc:MGI:1915050]
101	Dhfr	138578.420264616	1.76072096935468	0.194274897817582	6.05203493524689	1.43027440749607e-09	4.12404301032839e-07	ENSCGRG00000002677	dihydrofolate reductase [Source:RefSeq peptide;Acc:NP_001230945]
102	Dkk3	1391.43839342157	2.01020247226009	0.197239471018914	7.22593689881809	4.97658799152549e-13	3.65258937723464e-10	ENSCGRG00000013280	dickkopf WNT signaling pathway inhibitor 3 [Source:MGI Symbol;Acc:MGI:1354952]
103	Dna2	134.407126544478	-1.16565350781785	0.192447220335036	-3.01740397229824	0.00254949803152935	0.0743082034568673	ENSCGRG00000014801	DNA replication helicase/nuclease 2 [Source:MGI Symbol;Acc:MGI:2443732]
104	Dnajc28	172.836783103825	1.5355255254624	0.238183522936611	3.99088489842439	6.58272238418235e-05	0.0046618955411137	ENSCGRG00000014454	DnaJ heat shock protein family (Hsp40) member C28 [Source:MGI Symbol;Acc:MGI:2181053]
105	Dpt	2418.89762753261	2.70234761242614	0.173161108669137	12.2278329584429	2.20749384565396e-34	3.56444031257746e-30	ENSCGRG00000010859	dermatopontin [Source:MGI Symbol;Acc:MGI:1928392]
106	Drap1	1494.45475932398	1.59097104778778	0.212594383704718	4.73205608509357	2.22256979477287e-06	0.000291771012001606	ENSCGRG00000014049	Dr1 associated protein 1 (negative cofactor 2 alpha) [Source:MGI Symbol;Acc:MGI:1913806]
107	Dusp1	218.694934080051	1.26348152456378	0.23302854716992	2.91174206801308	0.0035941929298327	0.0960851543675638	ENSCGRG00000014542	dual specificity phosphatase 1 [Source:MGI Symbol;Acc:MGI:105120]
108	Dusp14	48.3065347380771	2.75365911472978	0.370912983206968	5.84691480804408	5.00773803140585e-09	1.26343665614235e-06	ENSCGRG00000001770	dual specificity phosphatase 14 [Source:MGI Symbol;Acc:MGI:1927168]
109	Dusp4	723.816889789993	-1.20573197063099	0.155010606425657	-4.00469028683892	6.20987870219901e-05	0.004456484951307	ENSCGRG00000015508	dual specificity phosphatase 4 [Source:MGI Symbol;Acc:MGI:2442191]
110	Dynlrb1	1720.90873649117	1.43104189561867	0.247339869200664	3.42071578525457	0.000624565658492954	0.0258586197120147	N/A	N/A
111	Ecm1	1781.88040872596	2.49341537044901	0.217405897783196	8.77829391560953	1.65973068782707e-18	2.97774126848262e-15	ENSCGRG00000011489	extracellular matrix protein 1 [Source:MGI Symbol;Acc:MGI:103060]
112	Edaradd	846.240319222432	-1.11898842446048	0.136591893023332	-3.90964582098668	9.24315448795726e-05	0.00616732295524983	ENSCGRG00000015990	EDAR (ectodysplasin-A receptor)-associated death domain [Source:MGI Symbol;Acc:MGI:1931001]
113	Edc3	258.089605626544	-1.28638629993508	0.166155325756538	-4.22149453242141	2.4268784284067e-05	0.00212971771649364	ENSCGRG00000011885	enhancer of mRNA decapping 3 [Source:MGI Symbol;Acc:MGI:2142951]
114	Efs	698.899903988615	-1.25848740649639	0.225592819715704	-2.98557776184553	0.00283043163775241	0.0792079370100316	ENSCGRG00000018275	embryonal Fyn-associated substrate [Source:MGI Symbol;Acc:MGI:105311]
115	Eid3	149.987337704846	-3.38049710795279	0.846271483353939	-3.30335437530328	0.000955355746288882	0.0357086324891819	ENSCGRG00000009160	EP300 interacting inhibitor of differentiation 3 [Source:MGI Symbol;Acc:MGI:1913591]
116	Eif4ebp2	1926.94449144196	-1.35903678723866	0.166843596329676	-4.6395205063068	3.49218484357601e-06	0.000427184156585014	ENSCGRG00000013786	eukaryotic translation initiation factor 4E binding protein 2 [Source:MGI Symbol;Acc:MGI:109198]
117	Emc1	1770.06998191567	-1.40990104899245	0.200956025149294	-4.10506999060334	4.04192485302611e-05	0.00323816228838546	ENSCGRG00000009884	ER membrane protein complex subunit 1 [Source:MGI Symbol;Acc:MGI:2443696]
118	Enpp6	51.596204932944	1.99752754653679	0.309470765523265	4.56445391029817	5.00796203225508e-06	0.000577596878105877	ENSCGRG00000008783	ectonucleotide pyrophosphatase/phosphodiesterase 6 [Source:MGI Symbol;Acc:MGI:2445171]
119	Enthd1	31.9428468016106	2.42727621788205	0.451841102038727	4.07734867157568	4.55521579786694e-05	0.00353620526385373	ENSCGRG00000016883	ENTH domain containing 1 [Source:MGI Symbol;Acc:MGI:2686088]
120	Entpd7	171.820945016201	-1.35512033437885	0.23584012640866	-3.26559286320591	0.0010923518179573	0.0390225770012311	ENSCGRG00000009513	ectonucleoside triphosphate diphosphohydrolase 7 [Source:MGI Symbol;Acc:MGI:2135885]
121	Epb41l4a	53.0332084571411	1.72622512943976	0.378771041638752	3.01306727087934	0.00258621582075582	0.0752425709148545	ENSCGRG00000018300	erythrocyte membrane protein band 4.1 like 4a [Source:MGI Symbol;Acc:MGI:103007]
122	Epg5	208.691275062652	-1.25110748397837	0.228586928574533	-2.91418668342628	0.00356616580238786	0.0957714387489552	ENSCGRG00000013577	ectopic P-granules autophagy protein 5 homolog (C. elegans) [Source:MGI Symbol;Acc:MGI:1918673]
123	Ephx1	137.994782134012	1.74055889473662	0.221184655859603	5.22457757987057	1.74553133009424e-07	3.09726311945403e-05	N/A	N/A
124	Erich6	21.8066781837285	2.75773176931722	0.491660294984948	4.41924900334404	9.90444779195859e-06	0.00103848778244646	N/A	N/A
125	Erlec1	1644.18840268594	1.66648581180431	0.18041789800364	5.99454556920583	2.04055242201188e-09	5.68082757900444e-07	ENSCGRG00000005742	endoplasmic reticulum lectin 1 [Source:MGI Symbol;Acc:MGI:1914003]
126	Erp44	1584.93284514676	0.99172453316977	0.140005348400711	2.90533209691687	0.00366863620875967	0.0974862446320844	ENSCGRG00000017653	endoplasmic reticulum protein 44 [Source:MGI Symbol;Acc:MGI:1923549]
127	Espl1	1025.86602497881	-1.1770568189769	0.181052126095471	-3.27029751610606	0.00107434425255774	0.0387417317552716	ENSCGRG00000002376	extra spindle pole bodies 1, separase [Source:MGI Symbol;Acc:MGI:2146156]
128	Etfdh	1261.34274126572	0.951801256087852	0.125497522664942	2.92307567174929	0.00346592273136252	0.0943471814227884	ENSCGRG00000007314	electron transferring flavoprotein, dehydrogenase [Source:MGI Symbol;Acc:MGI:106100]
129	Fabp4	333.856115592274	2.88117980930407	0.757109155642634	3.03287483907639	0.00242236046543285	0.0717685402483379	ENSCGRG00000009928	fatty acid binding protein 4, adipocyte [Source:MGI Symbol;Acc:MGI:88038]
130	Fam114a1	1318.61735221643	1.15907151691339	0.151617233703578	3.78656833506574	0.000152742104603621	0.00906737780527453	ENSCGRG00000016367	family with sequence similarity 114, member A1 [Source:MGI Symbol;Acc:MGI:1915553]
131	Fam134b	1124.83692509843	1.04461326862504	0.157697989525052	2.91475350629539	0.0035596957278077	0.0957714387489552	N/A	N/A
132	Fam161b	187.41493625318	1.26880917426944	0.222956632742106	3.06717349081645	0.00216093396439124	0.0658350957038215	ENSCGRG00000009481	family with sequence similarity 161, member B [Source:MGI Symbol;Acc:MGI:2443027]
133	Fam162a	589.499382552136	1.62855030316005	0.303185202989068	3.44208026035004	0.00057725894918799	0.0242766017839927	N/A	N/A
134	Fam168b	1089.2514023683	-1.06519635155768	0.158378200510912	-3.03219666145556	0.00242780973457518	0.0717982486889844	ENSCGRG00000018385	family with sequence similarity 168, member B [Source:MGI Symbol;Acc:MGI:2448487]
135	Fam213a	32.6950244331836	2.31986711474809	0.568785860395471	3.05018942070865	0.00228697078322078	0.0688594843705184	ENSCGRG00000010614	family with sequence similarity 213, member A [Source:MGI Symbol;Acc:MGI:1917814]
136	Fam25a	381.278521565377	2.73731411845648	0.398387187076768	5.40266275511661	6.56588355750697e-08	1.27734122654295e-05	ENSCGRG00000014057	family with sequence similarity 25, member C [Source:MGI Symbol;Acc:MGI:1916384]
137	Fanca	257.52258168531	-1.67121436264624	0.24245723177825	-4.48017926278464	7.45803743848711e-06	0.000813681962967915	ENSCGRG00000016046	Fanconi anemia, complementation group A [Source:MGI Symbol;Acc:MGI:1341823]
138	Fas	600.392128971342	1.20638551664247	0.193572699998563	3.21028231732022	0.00132604663435349	0.0454880713530372	ENSCGRG00000008803	Fas (TNF receptor superfamily member 6) [Source:MGI Symbol;Acc:MGI:95484]
139	Fign	114.921279913695	-1.74915100243149	0.337562262407544	-3.44881117162557	0.000563060299093755	0.0241801453443268	ENSCGRG00000000128	fidgetin [Source:MGI Symbol;Acc:MGI:1890647]
140	Filip1l	397.659370944346	2.17498036336804	0.259143800820777	6.13565849389751	8.48071654269522e-10	2.63342557720961e-07	ENSCGRG00000013279	filamin A interacting protein 1-like [Source:MGI Symbol;Acc:MGI:1925999]
141	Fkbp7	251.081157521739	1.74272035734485	0.259140534973573	4.46768336239545	7.90712273933701e-06	0.000851175405813831	ENSCGRG00000002637	FK506 binding protein 7 [Source:MGI Symbol;Acc:MGI:1336879]
142	Fmo4	164.119516536028	1.51163591812563	0.267669803187089	3.46200208753759	0.000536172996447079	0.0233189568722489	ENSCGRG00000011267	flavin containing monooxygenase 4 [Source:MGI Symbol;Acc:MGI:2429497]
143	Fra10ac1	427.644821817789	1.36098704594885	0.220546262657616	3.51864745235981	0.000433752697299876	0.0198408068082184	ENSCGRG00000014936	FRA10AC1 homolog (human) [Source:MGI Symbol;Acc:MGI:1917817]
144	Fut11	109.776102793395	-1.2910458575668	0.204856517421314	-3.44672146990321	0.000567433262678862	0.0242736507725458	ENSCGRG00000002841	fucosyltransferase 11 [Source:MGI Symbol;Acc:MGI:1920318]
145	Fzd5	30.8934078994965	-2.45957131505548	0.477175308920076	-3.9285536767962	8.54582776015299e-05	0.0057495617017996	ENSCGRG00000016065	frizzled class receptor 5 [Source:MGI Symbol;Acc:MGI:108571]
146	Gabrr3	32.0549134005956	1.92613366039895	0.46306570768732	2.89628693598579	0.0037760696159972	0.0993032509601087	ENSCGRG00000002193	gamma-aminobutyric acid (GABA) receptor, rho 3 [Source:MGI Symbol;Acc:MGI:3588203]
147	Gamt	193.379466656349	1.86737155633617	0.262387566139664	4.88746122570614	1.02144604235449e-06	0.000148588191404485	ENSCGRG00000017379	guanidinoacetate methyltransferase [Source:MGI Symbol;Acc:MGI:1098221]
148	Gan	104.17578937245	-2.24846179859266	0.47856851667396	-3.47598983199477	0.000508971582849891	0.0223325112724924	ENSCGRG00000015007	giant axonal neuropathy [Source:MGI Symbol;Acc:MGI:1890619]
149	Gareml	5.82993319570338	-4.11933135643709	1.07684557578847	-3.28215013849878	0.00103018737198893	0.0375775129897698	N/A	N/A
150	Gjb4	51.1572803276866	2.16244343538413	0.403791875823051	3.90666833364982	9.35774594821881e-05	0.00621808740024235	ENSCGRG00000019527	gap junction protein, beta 4 [Source:MGI Symbol;Acc:MGI:95722]
151	Gjb5	254.557502038638	1.55105343775354	0.28458701421111	3.39471194675006	0.000687008410613798	0.0277328120154525	ENSCGRG00000010220	gap junction protein, beta 5 [Source:MGI Symbol;Acc:MGI:95723]
152	Glt8d2	179.065701450444	1.26395370690663	0.186664021755209	3.6375044306926	0.000275292458151563	0.0141436819710232	ENSCGRG00000013282	glycosyltransferase 8 domain containing 2 [Source:MGI Symbol;Acc:MGI:1922032]
153	Gmds	419.318888540232	1.1505082756288	0.182810599225106	3.09361589155591	0.00197733307970093	0.0613999946883285	ENSCGRG00000014781	GDP-mannose 4,6 dehydratase [Source:RefSeq peptide;Acc:NP_001233625]
154	Gnl3	2078.38748551407	1.14269369429011	0.165982917553489	3.36017225019089	0.000778938912748518	0.0306768942052447	ENSCGRG00000015225	guanine nucleotide binding protein-like 3 (nucleolar) [Source:MGI Symbol;Acc:MGI:1353651]
155	Gpr18	27.1549380387349	-2.66268869474075	0.668285341766572	-3.10904050136316	0.00187695986949692	0.0593585225604887	ENSCGRG00000020040	G protein-coupled receptor 18 [Source:MGI Symbol;Acc:MGI:107859]
156	Gpr68	94.1601660043025	2.23378020364434	0.383350511285991	4.30107083304009	1.69974711496301e-05	0.00157734578536251	ENSCGRG00000018842	G protein-coupled receptor 68 [Source:MGI Symbol;Acc:MGI:2441763]
157	Gsn	14.3072478842778	2.68490406398026	0.577395759742191	3.6369189205628	0.000275918735422822	0.0141436819710232	ENSCGRG00000002651	gelsolin [Source:MGI Symbol;Acc:MGI:95851]
158	Gtf2h5	1342.86281958191	1.62017149272219	0.237353714123785	4.36146110383236	1.29196766355459e-05	0.00127203669898877	ENSCGRG00000002874	general transcription factor IIH, polypeptide 5 [Source:MGI Symbol;Acc:MGI:107227]
159	Gtf3c6	802.634189743381	1.54479341824555	0.266810212175164	3.59742946006224	0.000321377614226433	0.0158209888320555	ENSCGRG00000004485	general transcription factor IIIC, polypeptide 6, alpha [Source:MGI Symbol;Acc:MGI:1914621]
160	Gtpbp2	855.01845368691	-1.78020287808003	0.155581049453689	-7.6824290718945	1.56099974671316e-14	1.48267428883397e-11	ENSCGRG00000005459	GTP binding protein 2 [Source:MGI Symbol;Acc:MGI:1860138]
161	Hcfc1	1219.46803742045	-1.49989011563054	0.268730236870074	-3.404632190131	0.000662532250519833	0.0271520513937659	ENSCGRG00000001954	host cell factor C1 [Source:MGI Symbol;Acc:MGI:105942]
162	Hdac2	3135.57469795988	1.15398237555018	0.179064253291159	3.17774131000783	0.00148427117840348	0.0496720983579705	ENSCGRG00000001967	histone deacetylase 2 [Source:MGI Symbol;Acc:MGI:1097691]
163	Higd1a	884.036310979846	1.44884307063099	0.264511768247044	3.26594380142285	0.00109099898959415	0.0390225770012311	ENSCGRG00000016649	N/A
164	Hmgcs2	898.733016318193	1.72680043969925	0.144609323442209	7.89601881675639	2.87953234679714e-15	3.32112920026667e-12	ENSCGRG00000010687	3-hydroxy-3-methylglutaryl-Coenzyme A synthase 2 [Source:MGI Symbol;Acc:MGI:101939]
165	Hr	826.059161287397	2.39242200071742	0.272470046561141	6.6336080710827	3.27578930388288e-11	1.60963293521876e-08	ENSCGRG00000003331	hairless [Source:MGI Symbol;Acc:MGI:96223]
166	Hsd11b1	91.8571703628717	2.25449617584185	0.36192088687889	4.61297961971279	3.96937236661765e-06	0.000466433576940628	ENSCGRG00000012490	hydroxysteroid 11-beta dehydrogenase 1 [Source:MGI Symbol;Acc:MGI:103562]
167	Hspa2	846.983241133462	1.1065059554995	0.108056568991101	4.82657796418926	1.38899033066903e-06	0.000195026320602721	ENSCGRG00000012804	heat shock protein 2 [Source:MGI Symbol;Acc:MGI:96243]
168	Hus1	291.530430994692	-1.4307625223042	0.21907711801982	-3.86074104510778	0.000113043659575763	0.00718628335106236	ENSCGRG00000005833	HUS1 checkpoint clamp component [Source:MGI Symbol;Acc:MGI:1277962]
169	Iars	3055.92393413728	-1.2618974715353	0.178719193652622	-3.78770157238905	0.000152047319381398	0.00905943935812337	ENSCGRG00000007869	isoleucine-tRNA synthetase [Source:MGI Symbol;Acc:MGI:2145219]
170	Ier2	135.46809173789	-1.87488815612314	0.291495705888723	-4.42519608125687	9.63547225484344e-06	0.00101688869607161	N/A	N/A
171	Ift81	586.48754511803	1.19366766677058	0.147480979975194	4.12734690366041	3.66972587039617e-05	0.00301574860278792	ENSCGRG00000015018	intraflagellar transport 81 [Source:MGI Symbol;Acc:MGI:1098597]
172	Igf1r	263.89132893431	-1.938798399778	0.453418111619605	-2.98584433299533	0.00282796559527941	0.0792079370100316	ENSCGRG00000001686	insulin-like growth factor I receptor [Source:MGI Symbol;Acc:MGI:96433]
173	Il10	185.039374959846	2.45393723653389	0.281957061085178	6.62857929012149	3.38933051324939e-11	1.60963293521876e-08	ENSCGRG00000016042	interleukin 10 [Source:MGI Symbol;Acc:MGI:96537]
174	Il19	254.769146481973	1.63722654822156	0.217605314230648	4.8356541806928	1.32708464356817e-06	0.000187968734558731	ENSCGRG00000010507	interleukin 19 [Source:MGI Symbol;Acc:MGI:1890472]
175	Ino80d	396.898761679002	-2.5369004374159	0.523563649626571	-3.72817696203118	0.000192869931564642	0.0107760234774196	ENSCGRG00000011135	INO80 complex subunit D [Source:MGI Symbol;Acc:MGI:3027003]
176	Ip6k3	92.6163397486505	1.95070523472523	0.416248360431229	3.28107654908041	0.00103411674139838	0.0375775129897698	ENSCGRG00000006661	inositol hexaphosphate kinase 3 [Source:MGI Symbol;Acc:MGI:3045325]
177	Isg20	320.02906062513	3.11866295050157	0.377217636473578	6.71681333213032	1.85741660622038e-11	1.07113235502288e-08	ENSCGRG00000000609	N/A
178	Itfg2	143.279946902426	-1.41737013488289	0.232656365743838	-3.57784164426533	0.000346443229529664	0.0165994623952982	ENSCGRG00000015033	integrin alpha FG-GAP repeat containing 2 [Source:MGI Symbol;Acc:MGI:1915450]
179	Kank3	21.1699400232765	2.54363920481835	0.511679271834363	3.82793834324257	0.000129221114886116	0.00802512823871585	ENSCGRG00000009721	N/A
180	Kcnk15	144.687407392103	1.88021821238315	0.293932378693212	4.40664522030729	1.04983931854171e-05	0.0010692752492939	ENSCGRG00000017455	potassium channel, subfamily K, member 15 [Source:MGI Symbol;Acc:MGI:2675209]
181	Kdm6b	384.641644678183	-1.77773682448294	0.272412613595347	-4.37855761530038	1.19467359450088e-05	0.00119076509446949	N/A	N/A
182	Kiaa0247	547.444778004725	-1.15205207729481	0.178665721101366	-3.17402562213889	0.0015034041877074	0.0500525101420854	N/A	N/A
183	Kiaa1755	117.335635566158	2.77168386343645	0.330393940896114	6.6185274366241	3.62794580990329e-11	1.67372688550024e-08	ENSCGRG00000014495	RIKEN cDNA D630003M21 gene [Source:MGI Symbol;Acc:MGI:3606579]
184	Kiz	771.252611551232	1.62016196062522	0.220657494617485	4.691431223302	2.71300473772351e-06	0.000342241308593918	ENSCGRG00000011793	kizuna centrosomal protein [Source:MGI Symbol;Acc:MGI:2684960]
185	Klhdc10	321.776371273164	-1.18675579164127	0.200957117963605	-2.99463535812203	0.00274773109016697	0.0781119963255741	ENSCGRG00000006133	kelch domain containing 10 [Source:MGI Symbol;Acc:MGI:1924038]
186	Klhl24	137.211562344426	-1.96822160575595	0.462777224596933	-2.98903885393145	0.00279856541537048	0.0788628896369758	ENSCGRG00000010463	kelch-like 24 [Source:MGI Symbol;Acc:MGI:1923035]
187	Kmt2c	1373.86693964641	-1.77590554852093	0.379937868430207	-3.13457316776664	0.00172104328037194	0.0552478843899916	ENSCGRG00000016022	lysine (K)-specific methyltransferase 2C [Source:MGI Symbol;Acc:MGI:2444959]
188	Kmt2d	1414.97683680107	-2.30314834243264	0.470658663562059	-3.65059856480243	0.000261629883204434	0.0136716431200712	ENSCGRG00000006236	lysine (K)-specific methyltransferase 2D [Source:MGI Symbol;Acc:MGI:2682319]
189	Krt7	25.3571240685475	2.51431376854538	0.484685703687049	3.98062342905406	6.87347632322459e-05	0.00478388026685808	N/A	N/A
190	L3mbtl2	83.8506956052826	-1.42166224685733	0.259483027152997	-3.22448737906407	0.00126198419130974	0.0437463513330231	N/A	N/A
191	Lancl1	344.677451858991	-1.53391900232153	0.213913485602158	-4.4361695987941	9.15737109510249e-06	0.000972789941267237	ENSCGRG00000009941	LanC (bacterial lantibiotic synthetase component C)-like 1 [Source:MGI Symbol;Acc:MGI:1336997]
192	Lat	209.441562068871	1.87176079167319	0.373960981865945	3.44099612887774	0.000579576824761244	0.0243076025699216	ENSCGRG00000001506	linker for activation of T cells [Source:MGI Symbol;Acc:MGI:1342293]
193	Layn	1159.20515763726	1.82082405624367	0.187715687855287	6.58368818100731	4.58919089810268e-11	2.058379595324e-08	ENSCGRG00000002101	Layilin [Source:UniProtKB/Swiss-Prot;Acc:Q9Z209]
194	Lbr	1511.91363530185	-1.15192717562486	0.169880452993867	-3.33743326505122	0.000845560248141952	0.0328203397277598	ENSCGRG00000013136	lamin B receptor [Source:MGI Symbol;Acc:MGI:2138281]
195	Lcn2	30.4791688882126	3.55749978143101	0.537919602216468	5.52598802583448	3.27636477953452e-08	6.61293276189299e-06	ENSCGRG00000014050	lipocalin 2 [Source:MGI Symbol;Acc:MGI:96757]
196	Lcp1	189.953067421902	1.30406155664714	0.208785575752713	3.44419892673857	0.000572754130447759	0.0242736507725458	ENSCGRG00000003926	lymphocyte cytosolic protein 1 [Source:MGI Symbol;Acc:MGI:104808]
197	Leprel4	900.658718278097	1.30092654151618	0.193014935896865	3.70937118139703	0.000207774637077795	0.011334246840862	N/A	N/A
198	Lgals3	6734.70037309489	1.48878367931154	0.239258978268848	3.7775852138547	0.000158356330361051	0.00923097352469274	ENSCGRG00000016019	lectin, galactose binding, soluble 3 [Source:MGI Symbol;Acc:MGI:96778]
199	Lgals9	1705.15024008203	1.14945203717726	0.17803207073016	3.17071825396949	0.00152062552161923	0.0505216878551145	ENSCGRG00000009003	lectin, galactose binding, soluble 9 [Source:MGI Symbol;Acc:MGI:109496]
200	Lgr6	21.226995421313	2.10840925241619	0.452034805971981	3.37019789531309	0.000751142187948236	0.029947389898272	ENSCGRG00000011351	leucine-rich repeat-containing G protein-coupled receptor 6 [Source:MGI Symbol;Acc:MGI:2441805]
201	Lipa	5579.50549196711	1.3128592720299	0.134003835600177	5.43190997517823	5.57540499312498e-08	1.11143289412332e-05	ENSCGRG00000010480	lysosomal acid lipase A [Source:MGI Symbol;Acc:MGI:96789]
202	Llph	1474.33701102444	1.51782482260392	0.231268085912107	4.03368375797987	5.49092042898622e-05	0.00407259614638842	ENSCGRG00000011594	LLP homolog, long-term synaptic facilitation (Aplysia) [Source:MGI Symbol;Acc:MGI:1913475]
203	Lnpep	293.24390804559	-2.37885975731932	0.573612236258757	-3.12736922820616	0.0017637826575617	0.0563956407359382	ENSCGRG00000008791	leucyl/cystinyl aminopeptidase [Source:MGI Symbol;Acc:MGI:2387123]
204	LOC100750638	47.1725355538881	-3.82125235079043	0.668503598215293	-4.84109563315622	1.29125208257626e-06	0.000184511923693442	N/A	N/A
205	LOC100750644	219.764601043334	1.46150887068578	0.243906033497425	3.59378715399379	0.00032590610167645	0.015995154479543	ENSCGRG00000003515	glutathione S-transferase, mu 7 [Source:MGI Symbol;Acc:MGI:1915562]
206	LOC100750691	132.186584283171	1.6828059915499	0.349694334006468	3.13943745742373	0.0016927254353852	0.0548844128617767	N/A	N/A
207	LOC100750714	171.866679660785	1.48165329708924	0.259541054205061	3.45490927866701	0.000550478015833359	0.0237662259937466	N/A	N/A
208	LOC100750900	9.16501918042674	3.18372204200792	0.627605331872409	4.14075440298377	3.46165444227121e-05	0.00286642739894119	N/A	N/A
209	LOC100751267	64.27120675232	1.32557507188704	0.255570658248743	2.89787793419171	0.00375696780762108	0.0991739782853657	ENSCGRG00000011005	testicular cell adhesion molecule 1 [Source:MGI Symbol;Acc:MGI:1923120]
210	LOC100751425	83.7436680785402	2.8305981668727	0.431087706195047	5.20923151804171	1.8962438040213e-07	3.25730305356723e-05	N/A	N/A
211	LOC100751631	21.4082315237684	2.22335154657247	0.546678517260193	2.9969881642002	0.00272661299205536	0.0779377577559117	N/A	N/A
212	LOC100751796	124.298869376167	-1.56368018893337	0.238723208707028	-4.09980116098952	4.13505256974157e-05	0.0032890982188974	ENSCGRG00000003495	RIKEN cDNA 2410131K14 gene [Source:MGI Symbol;Acc:MGI:1924042]
213	LOC100752189	46.6091375959437	1.75518227479498	0.37310676963031	3.13642064236284	0.00171023714152029	0.0550103568209724	N/A	N/A
214	LOC100752460	36.5734237675371	2.23743067777348	0.4587197045616	3.6023483635428	0.00031535536069424	0.0157161821269441	N/A	N/A
215	LOC100752784	200.489103920162	2.03599835512431	0.424648300356178	3.41702970007435	0.000633083726287077	0.0261442530137019	N/A	N/A
216	LOC100752967	63.5593462750138	-1.88094370075305	0.391563626812965	-3.30975890324698	0.000933763641471721	0.034982555728176	N/A	N/A
217	LOC100753241	13.6737627917962	-2.95346484813528	0.632144645532215	-3.74677277448112	0.000179124204749134	0.0101130018674275	N/A	N/A
218	LOC100753256	336.972864978061	-1.20533053550115	0.188995948066504	-3.28244092599114	0.00102912546171132	0.0375775129897698	N/A	N/A
219	LOC100753513	169.201965026767	1.88232033298268	0.362299096517304	3.58090275336792	0.000342409089418963	0.0165139432547339	N/A	N/A
220	LOC100753866	307.669310978179	-1.48965264527716	0.301981240163315	-2.99584882844622	0.0027368207485908	0.0779390557804156	ENSCGRG00000006631	asparagine-linked glycosylation 10B (alpha-1,2-glucosyltransferase) [Source:MGI Symbol;Acc:MGI:2146159]
221	LOC100754445	42.5700984712674	2.44258080688339	0.40661248510299	4.56852254719066	4.91174238651765e-06	0.000570574851187774	ENSCGRG00000018845	N/A
222	LOC100754535	9.73890390256802	3.73023878264253	0.693861125852964	4.53300547433736	5.8150307452635e-06	0.000656610499606781	ENSCGRG00000004425	glycoprotein galactosyltransferase alpha 1, 3 [Source:MGI Symbol;Acc:MGI:95704]
223	LOC100754667	52.0248797546257	-1.72003588401321	0.377924599020812	-3.00343874474692	0.00266947281209369	0.0769713883872799	ENSCGRG00000019051	N/A
224	LOC100754872	251.410197298716	1.56317884009939	0.271839963219984	3.59850085245422	0.000320056801870755	0.0158126179140339	N/A	N/A
225	LOC100755641	563.862100273469	1.38016546299592	0.25598093720921	3.106492893355	0.00189320859098604	0.0593585225604887	ENSCGRG00000009680	N/A
226	LOC100756033	151.276392337872	-1.54799388477566	0.26731028620023	-3.60267237652478	0.000314962400987807	0.0157161821269441	N/A	N/A
227	LOC100756494	30.8606941322839	2.06030817419923	0.484285840376474	3.04643570072413	0.00231572002531429	0.0692443171273146	ENSCGRG00000016397	N/A
228	LOC100756515	635.270189430585	1.70883082713381	0.290456963603014	3.86931100728821	0.000109143346569804	0.00701796344017775	N/A	N/A
229	LOC100756639	21.7953804870244	4.1817551506461	0.650046868159283	5.53312818829489	3.14569396205393e-08	6.42955954497277e-06	ENSCGRG00000018794	RIKEN cDNA 1810011O10 gene [Source:MGI Symbol;Acc:MGI:1916318]
230	LOC100756689	41.4309413143936	-1.67452164427062	0.360393231064405	-3.02325085388398	0.00250074852320869	0.0732841858516347	N/A	N/A
231	LOC100756700	2050.72848924648	1.49529658855955	0.274986117008264	3.31047289856832	0.000931384709514021	0.0349745788477277	N/A	N/A
232	LOC100756791	4205.83938905841	2.22272924380994	0.221727872092426	7.38638190874843	1.50878027858884e-13	1.16010834087496e-10	ENSCGRG00000014297	N/A
233	LOC100757489	88.4378262941868	2.1102342101468	0.360574871613937	4.23011094089421	2.33576089749069e-05	0.00206095798971487	N/A	N/A
234	LOC100757562	185.719930226117	1.33588305554566	0.187621266289592	4.00232111036638	6.27240899364413e-05	0.00448144194780406	ENSCGRG00000018289	N/A
235	LOC100757647	150.31046356383	1.82578054614555	0.387270181417939	3.20401132067877	0.00135527147568828	0.0462753741942135	N/A	N/A
236	LOC100758111	5.48212724091811	4.08867841429198	1.04746382157512	3.34495172186675	0.000822968942380794	0.0320977766005379	ENSCGRG00000015378	N/A
237	LOC100758264	232.55589432977	1.50525213733479	0.22374280619706	4.11315855135515	3.90282136434074e-05	0.0031667767120608	N/A	N/A
238	LOC100758827	86.7426393340091	-3.56438766627328	0.447293472562114	-6.66100747790006	2.71956803123232e-11	1.4800218891117e-08	N/A	N/A
239	LOC100759157	115.410572498532	2.97189936144465	0.24667288516443	9.67652711051877	3.79384715403654e-22	1.5314812499057e-18	ENSCGRG00000002769	aldehyde oxidase 2 [Source:RefSeq peptide;Acc:NP_001278989]
240	LOC100759447	106.82545313286	1.44823576462542	0.256356832501026	3.36746735198021	0.000758620081418727	0.0301710306765226	N/A	N/A
241	LOC100759472	38.2362409276755	-1.75295192704673	0.390350809985698	-2.99215320282894	0.00277017206593715	0.0783361967577707	N/A	N/A
242	LOC100759979	38.8600785239047	2.160472092869	0.507133456908887	3.1066962171082	0.00189190705727224	0.0593585225604887	N/A	N/A
243	LOC100760022	65.0520745526161	1.95124824004349	0.338407037689563	4.03740344364733	5.40460779235222e-05	0.004040194538107	ENSCGRG00000006070	nephrocan [Source:MGI Symbol;Acc:MGI:1913900]
244	LOC100760534	867.947277661236	1.27093210302058	0.222895008224005	3.07754582646389	0.0020871274462539	0.0639484760430013	N/A	N/A
245	LOC100760721	987.637202912041	1.45637778486489	0.243232952295202	3.5826366284702	0.000340143608198394	0.0164933899146531	N/A	N/A
246	LOC100760781	34.4878090115832	2.21995191766266	0.389119849508892	4.20176307892035	2.64844232123996e-05	0.00228686621182147	N/A	N/A
247	LOC100760793	119.63750539049	-2.40208818398768	0.522611560559045	-3.47701011688818	0.000507038685167878	0.0223083205705878	N/A	N/A
248	LOC100761082	16.0865096577164	2.26560068135288	0.452432439611184	3.71467214436712	0.000203467321078053	0.01117478514778	N/A	N/A
249	LOC100761305	7.60569914132812	3.52233792939576	0.891016812610592	3.29665544701495	0.000978434530626904	0.0364867953026157	N/A	N/A
250	LOC100761823	36.8679426898752	2.55809576554989	0.635104860817079	3.10678344091123	0.00189134896460959	0.0593585225604887	N/A	N/A
251	LOC100762023	121.887670894215	2.08438137663271	0.295435707114838	5.07527979794505	3.8692621347043e-07	6.18583917713568e-05	N/A	N/A
252	LOC100762026	1056.52423704387	-1.47982876337857	0.258521881918495	-3.46147202711276	0.000537229947140433	0.0233189568722489	ENSCGRG00000006420	nuclear pore membrane protein 121 [Source:MGI Symbol;Acc:MGI:2137624]
253	LOC100762590	1519.94031518523	2.51777556311332	0.356737194739182	5.41803067046397	6.02590808168076e-08	1.18658948530365e-05	N/A	N/A
254	LOC100763697	569.379291270487	1.33389401518838	0.230717425624928	3.24609860932111	0.00116998306062533	0.0409798622124019	N/A	N/A
255	LOC100763833	4713.17457752902	2.08346066885707	0.365081876747192	4.10455370035687	4.05096167866392e-05	0.00323816228838546	ENSCGRG00000017183	chemokine (C-C motif) ligand 2 [Source:MGI Symbol;Acc:MGI:98259]
256	LOC100764753	1167.8430832661	1.40099759779845	0.268981836530368	3.03379256980114	0.00241500417143259	0.0716821183016949	N/A	N/A
257	LOC100765123	65.8592693625812	1.69510353097881	0.329942338249283	3.36465164230881	0.000766403560361054	0.030257012931907	N/A	N/A
258	LOC100765166	15.2792725368632	3.59091086555781	0.675688515662364	4.44871904014823	8.63839255800939e-06	0.000923735924729653	N/A	N/A
259	LOC100765186	985.569444766146	1.74976897301692	0.342941054644746	3.39652093711086	0.000682483360148118	0.0276502130386705	N/A	N/A
260	LOC100765213	372.33692909068	1.94785740371156	0.318762090171408	4.27558654248232	1.90634728185984e-05	0.00173908415594299	N/A	N/A
261	LOC100765300	41.4930942527759	1.6438575974343	0.353326449939533	2.99693129935323	0.00272712164068187	0.0779377577559117	N/A	N/A
262	LOC100765930	5811.83577542026	1.02570828324049	0.136692172196213	3.22436739015801	0.00126251314307232	0.0437463513330231	N/A	N/A
263	LOC100765974	389.667205213907	1.31431545832582	0.201902963418246	3.61239352437733	0.000303383692442637	0.0153085515058477	N/A	N/A
264	LOC100766081	83.0378874363615	1.35351229167311	0.254564471541576	3.01907719603532	0.00253545917561724	0.0740326569777425	N/A	N/A
265	LOC100766092	379.540923767008	-1.77861886263291	0.32708782715476	-3.64934510799443	0.000262909707386413	0.013694203371511	ENSCGRG00000009205	N/A
266	LOC100766273	12.5263887991922	2.39147813785514	0.592708901936417	3.0478969207852	0.00230448961679308	0.0690363522121667	N/A	N/A
267	LOC100766491	181.86442882252	1.81966422089202	0.337979129214407	3.653189245859	0.000259003195496896	0.0135783266158714	N/A	N/A
268	LOC100766555	52.6943016083536	2.44066258339164	0.542074604977633	3.42332967755804	0.000618590040019257	0.0256770523809536	N/A	N/A
269	LOC100766630	5.86436305969666	4.57892669884675	1.23399335080376	3.23661727636062	0.00120955513950651	0.0422742139342241	ENSCGRG00000003941	carboxylesterase 1A [Source:MGI Symbol;Acc:MGI:3648919]
270	LOC100767070	890.337892636374	1.74937559827477	0.290589871337057	4.00706704674852	6.14774156174425e-05	0.00445146112096343	ENSCGRG00000019518	N/A
271	LOC100767394	20.0862413120576	3.50340560608356	0.697954242057798	4.18142469735247	2.89688193879256e-05	0.00246189224556229	N/A	N/A
272	LOC100767442	302.176762354328	-1.39097895034626	0.230574601637898	-3.49568618529331	0.000472844443608481	0.0212083867526282	N/A	N/A
273	LOC100767956	99.4215973923746	1.86300316595703	0.336514580567709	3.797876047688	0.000145941267787907	0.00876027379543247	N/A	N/A
274	LOC100768310	48.5759089191994	-2.35238293629198	0.480419054236621	-3.67891410630918	0.00023422913106234	0.0124821708886587	N/A	N/A
275	LOC100768431	255.68286963201	1.51946205998277	0.205411618829319	4.54939971062742	5.37991665398886e-06	0.000611757142337734	N/A	N/A
276	LOC100768693	6105.51436129919	1.29577241083009	0.127176605684252	5.58915616818472	2.28175680554573e-08	4.72352912040346e-06	ENSCGRG00000000161	cathepsin L [Source:MGI Symbol;Acc:MGI:88564]
277	LOC100768826	125.768934358971	1.7146475561925	0.289985623363154	3.89565883428854	9.79321587809172e-05	0.00648078101571914	N/A	N/A
278	LOC100769031	13.1148071591408	-3.03060995697811	0.745472045581725	-3.28066957138346	0.00103560991394362	0.0375775129897698	N/A	N/A
279	LOC100769145	326.721664688102	1.47932187471886	0.299316790747506	2.98800268359204	0.00280807088743039	0.0789338712566581	N/A	N/A
280	LOC100769195	726.548086790775	-1.14942111553878	0.183887794728443	-3.06958172863614	0.00214358746595517	0.0654300695893727	ENSCGRG00000002815	histone cell cycle regulator [Source:MGI Symbol;Acc:MGI:99430]
281	LOC100769491	96.7598197430477	1.94319684539993	0.385497932166979	3.5233245922846	0.000426169083610685	0.0195492960030163	N/A	N/A
282	LOC100769997	6201.65604042957	1.15885490948495	0.143700428006155	3.99367222997562	6.50577825327063e-05	0.00462770050465026	ENSCGRG00000000871	N/A
283	LOC100770584	2568.18264252965	1.32061476725537	0.180575839513398	4.0739241114237	4.62275503928983e-05	0.00357146534064176	N/A	N/A
284	LOC100770616	37.9412509359978	-1.86490412412901	0.420453960485847	-3.04418971801061	0.00233307959769009	0.0693908029946455	N/A	N/A
285	LOC100771379	100.164287147354	1.50803984440504	0.275486426352487	3.3507180586197	0.000806023213079749	0.0316663183007268	N/A	N/A
286	LOC100771938	53.8967574984757	1.46760228540368	0.269959428390099	3.26952753584543	0.00107727251669252	0.0387417317552716	ENSCGRG00000018111	N/A
287	LOC100771976	1693.79128244539	2.50921082394806	0.256945735903971	7.4889288061432	6.9437991213108e-14	5.60607622059028e-11	N/A	N/A
288	LOC100772378	7.42466138405837	5.2874715680884	1.0651348801517	4.41494232795899	1.01036922861998e-05	0.00105254399577592	N/A	N/A
289	LOC100772407	22.8811445383437	1.84362431398817	0.407930563201253	3.08548053715222	0.00203223524079119	0.0625038141582007	N/A	N/A
290	LOC100772500	40.4173827529692	1.54826311569284	0.3031689896874	3.17743782424763	0.00148582544787885	0.0496720983579705	N/A	N/A
291	LOC100772821	1087.68747338895	1.59423185188408	0.187774404030427	5.37490376483571	7.662359562613e-08	1.45557788067661e-05	N/A	N/A
292	LOC100773073	435.533150342094	2.41409754224223	0.292280813394911	6.25814270966073	3.89589241243372e-10	1.36754293007755e-07	ENSCGRG00000014515	annexin A8 [Source:MGI Symbol;Acc:MGI:1201374]
293	LOC100773147	30.803107710869	2.28889939944994	0.551149567793234	3.09160525254739	0.00199077392033061	0.061554126080525	ENSCGRG00000006436	bone morphogenetic protein 8b [Source:MGI Symbol;Acc:MGI:107335]
294	LOC100773368	1308.13839871966	-1.90166827029006	0.341406628747286	-3.85670827306504	0.000114924181452775	0.0072771794428155	N/A	N/A
295	LOC100773575	140.083963813166	-1.68216764839406	0.266048921227383	-4.12407290588171	3.72230987398789e-05	0.00303556250178194	ENSCGRG00000002695	solute carrier family 35, member E2 [Source:MGI Symbol;Acc:MGI:2444240]
296	LOC100774398	17.5772642673161	-6.12699609613344	1.49716417796538	-3.70168728117969	0.000214170485286654	0.0116047343151799	N/A	N/A
297	LOC100774469	89.0909811719496	2.15372077953076	0.358209321140648	4.37944572132907	1.18981551710223e-05	0.00119076509446949	N/A	N/A
298	LOC100774754	374.192634324754	1.46131782287579	0.267112447491842	3.28084793645341	0.00103495525962184	0.0375775129897698	N/A	N/A
299	LOC103158717	409.263851291739	2.04703547358169	0.367221566282706	3.98144637217455	6.84971766791271e-05	0.00478388026685808	N/A	N/A
300	LOC103158722	10.1070087770354	2.34615686815685	0.603668490085311	2.91748599829486	0.0035286549091554	0.0953159941832549	N/A	N/A
301	LOC103159000	238.171321762194	1.82255237069506	0.206850353676434	5.98302032352243	2.19037424784871e-09	5.99457169152765e-07	N/A	N/A
302	LOC103159011	303.505856376002	1.44062997917476	0.252262854875484	3.39196779040638	0.000693925971113087	0.0279422011360674	N/A	N/A
303	LOC103159057	85.5496614786998	-1.69600342339562	0.331903119391747	-3.3474856298747	0.000815482155488503	0.0318827853866171	N/A	N/A
304	LOC103159309	200.405451535444	-1.44155503154811	0.233384013803701	-3.67031364687829	0.000242253030456242	0.012867301588082	N/A	N/A
305	LOC103159419	522.269816933516	1.46255312781559	0.292413165906375	3.00120079878831	0.00268917169748755	0.0773733349902281	N/A	N/A
306	LOC103159475	63.0767596220903	-2.57336104676857	0.493233321740678	-4.03135485459523	5.54562400541225e-05	0.00408882149841971	N/A	N/A
307	LOC103159493	41.0403450806039	-2.86590519981387	0.436930782376184	-5.22037538002733	1.78560828580597e-07	3.10127838352271e-05	N/A	N/A
308	LOC103159501	64.4604143557154	1.82232081535446	0.286363741547529	4.3209322100156	1.55371405254173e-05	0.00146364412037916	N/A	N/A
309	LOC103159529	150.597365795542	-3.33328350501275	0.442504340655093	-6.21083400045956	5.27041263093021e-10	1.77294484899229e-07	N/A	N/A
310	LOC103159577	383.373318092362	2.01063588911392	0.20353760089703	7.0044718131173	2.47919326663604e-12	1.66798056984884e-09	N/A	N/A
311	LOC103159666	310.035400323573	1.28136623463485	0.172378019599921	4.03997989726303	5.34557830949962e-05	0.00401465362620885	N/A	N/A
312	LOC103159793	169.717008940163	-2.11573411069836	0.384534113048965	-3.98084736316303	6.86700355696008e-05	0.00478388026685808	ENSCGRG00000020015	frizzled class receptor 7 [Source:MGI Symbol;Acc:MGI:108570]
313	LOC103159824	158.839182244076	-2.2107433173998	0.359637714422426	-4.52060713178992	6.1662529874932e-06	0.000681962239651046	N/A	N/A
314	LOC103159890	71.2060983385645	2.1086363022532	0.520949200722344	2.92480303150352	0.00344674311076624	0.0940110827863894	N/A	N/A
315	LOC103159896	15.3910434227691	2.57224864978523	0.588919189394436	3.37446322832089	0.000739597962656051	0.0296039105597216	N/A	N/A
316	LOC103159900	101.99332420256	-1.23191230666865	0.219990912924226	-2.94080240564452	0.00327363285454465	0.0902036684340145	N/A	N/A
317	LOC103159904	351.570266305224	1.59829206018702	0.229862880441405	4.40840886323174	1.04132822273065e-05	0.0010692752492939	N/A	N/A
318	LOC103159967	244.532416617651	1.71275533943812	0.264755467719161	4.25975277652534	2.04653137331912e-05	0.00184610849636781	N/A	N/A
319	LOC103159983	249.47351412361	1.2405907167775	0.202768129705489	3.23338888122416	0.00122330915378332	0.0426625764711432	N/A	N/A
320	LOC103160040	11.2537199955977	2.53585444787409	0.644938622068628	3.02492652850512	0.00248693532514911	0.0730118994457868	N/A	N/A
321	LOC103160096	21.1608521875774	-2.79072701645203	0.628542203681167	-3.50933398395912	0.000449230410391647	0.0204023595848933	N/A	N/A
322	LOC103160179	238.74056267243	2.73459307331819	0.26147767738202	8.22108638152087	2.01667940301422e-16	2.96030202913369e-13	N/A	N/A
323	LOC103160180	21.6551755036726	2.01369872397035	0.368507558880462	3.87708796961923	0.00010571414351636	0.00682786510143466	N/A	N/A
324	LOC103160276	23.2920302527622	-3.02831584924931	0.807424081339898	-3.02610908566595	0.00247722912783236	0.0729123647197646	N/A	N/A
325	LOC103160317	27.2049468771174	3.52694119269535	0.477649282859841	6.15928631643622	7.30735070775853e-10	2.40799575261586e-07	N/A	N/A
326	LOC103160323	11.7216013622723	2.69064889030483	0.5896165382839	3.5712810833162	0.000355239402047551	0.0168340168530285	N/A	N/A
327	LOC103160324	921.577435456916	2.50821988024721	0.256294425329262	7.50409368855855	6.18550544150373e-14	5.25670296652425e-11	N/A	N/A
328	LOC103160388	304.723231314781	1.41227252241247	0.243455096109196	3.39820375466794	0.000678298809937763	0.0275881382470152	N/A	N/A
329	LOC103160461	31.1363334534469	2.09300786127849	0.333541304644168	4.52131517014412	6.14566067692079e-06	0.000681962239651046	N/A	N/A
330	LOC103160475	14.6950066807264	-3.50491761715837	0.975702482799928	-2.99266955645941	0.00276549000837034	0.0783361967577707	N/A	N/A
331	LOC103160478	7.94484283951336	3.29542290031078	0.932388280152666	2.90700822531341	0.00364903602575248	0.0973900573683063	N/A	N/A
332	LOC103160499	8.92087247676761	3.13968768760569	0.705422100070729	3.62155535902318	0.000292837123635405	0.0148693114318896	N/A	N/A
333	LOC103160605	66.0962928253187	1.55572643377776	0.311908092792013	3.11233967790612	0.00185610798454968	0.0589288138984467	N/A	N/A
334	LOC103160610	290.820550952942	2.70495833608677	0.579303866958463	3.65955754187573	0.0002526511075953	0.0133318870403311	N/A	N/A
335	LOC103160815	108.36679434495	-1.78634036127026	0.328210366213583	-3.66038975066165	0.000251831894620691	0.0133318870403311	N/A	N/A
336	LOC103160818	19.4219290488527	3.65851683229956	0.531491998572762	5.78287977962406	7.34325432122298e-09	1.69387896463982e-06	N/A	N/A
337	LOC103160827	426.084169502046	-3.07773911801497	0.707278200786851	-3.52446408573117	0.000424340333550325	0.0195208642901342	N/A	N/A
338	LOC103160873	1213.38983247152	2.00058880363209	0.488708978201694	2.89666522624574	0.00377151981437904	0.0993032509601087	N/A	N/A
339	LOC103160912	20.0269629418342	-2.29735788992644	0.58067311582775	-2.94898341688209	0.00318821083061746	0.0883019558867583	N/A	N/A
340	LOC103160951	183.01714023202	-1.73478099475726	0.27395841869032	-4.19705479223054	2.70408529739402e-05	0.00231020451306991	N/A	N/A
341	LOC103160957	126.418864956703	-1.72452771107129	0.302569879640144	-3.76628768106547	0.000165692863104867	0.00951109583819748	N/A	N/A
342	LOC103160985	30.1521954936242	3.12689851421669	0.390788142257385	6.5046395696964	7.78798803998179e-11	3.22442674055349e-08	N/A	N/A
343	LOC103161061	46.7601990095307	2.99580046067926	0.532377502777081	4.52843695945501	5.94216033978677e-06	0.000666305993100951	N/A	N/A
344	LOC103161255	32.9204994392742	-2.59528610803508	0.473697463115971	-4.24389776987629	2.19670456405261e-05	0.0019596789279424	N/A	N/A
345	LOC103161354	75.1375763084934	1.46250936666128	0.302840549956776	2.89771916629188	0.0037588700508233	0.0991739782853657	N/A	N/A
346	LOC103161377	10.2929907668485	-3.05072644811669	0.696977994410343	-3.5377931113616	0.000403486073014792	0.0186678785701142	N/A	N/A
347	LOC103161515	7.93740473823202	3.09679714434991	0.785912778838271	3.19607303922673	0.00139311841153424	0.0473572273495651	N/A	N/A
348	LOC103161582	66.7583211250408	2.10525002608688	0.489765832219008	3.10411103705963	0.00190851690318021	0.0597225241000986	N/A	N/A
349	LOC103161647	536.927736399075	2.31548648620506	0.366925985513433	4.71627536289755	2.40201296888042e-06	0.000310282427268097	N/A	N/A
350	LOC103161744	44.7876635931846	2.50622830520336	0.509672326762026	3.76960981320706	0.000163502958676512	0.00942886526339155	N/A	N/A
351	LOC103161919	9.55506630931158	4.04120876093418	1.00412388631912	3.44205163058396	0.000577320048578381	0.0242766017839927	N/A	N/A
352	LOC103161930	609.629509648576	1.30675832236378	0.233288419242075	3.09400622623126	0.00197473342200554	0.0613999946883285	N/A	N/A
353	LOC103161931	126.835282882157	2.35469426714521	0.351199490004486	5.03910688025613	4.67709255804826e-07	7.2483477543574e-05	N/A	N/A
354	LOC103161938	301.346542216508	-1.83443318783675	0.286774640218471	-4.35697761198034	1.31870750547119e-05	0.00129049515702081	N/A	N/A
355	LOC103162201	139.568939096579	-1.33291821432222	0.249950063357693	-2.99242058014882	0.00276774670805344	0.0783361967577707	ENSCGRG00000010319	bladder cancer associated protein [Source:MGI Symbol;Acc:MGI:1858907]
356	LOC103162211	28.2075433316855	-2.13556566611429	0.467205425365317	-3.31888946747715	0.000903761951912161	0.0342559723885579	N/A	N/A
357	LOC103162398	14.8978152466165	2.2210771042471	0.502559669011906	3.25556288021032	0.00113167834090415	0.0399695841183694	N/A	N/A
358	LOC103162417	2074.27966505798	1.31314676437462	0.188563277262109	3.86175014682877	0.000112577666129954	0.00718494693676031	N/A	N/A
359	LOC103162469	10.9505916863539	3.33113208230663	0.796936945794745	3.44590572199769	0.000569148884539832	0.0242736507725458	N/A	N/A
360	LOC103162524	31.6972163686274	4.38146697945376	0.774791823116703	4.90003168007203	9.58212032270094e-07	0.000140656815318775	N/A	N/A
361	LOC103162542	168.694516144771	1.42711185351386	0.25284675387619	3.3306710087529	0.000866369297990305	0.0333559487722226	N/A	N/A
362	LOC103162620	26.2227394380759	-2.40052833376583	0.480146291950712	-3.7812763807224	0.000156026336752921	0.00919708451165641	N/A	N/A
363	LOC103162693	1675.15331939542	-1.32235808994243	0.252813733244883	-2.91675448068719	0.00353694063999834	0.0953438739800555	N/A	N/A
364	LOC103162696	34.2787467671806	-2.63105628784451	0.58623024544572	-3.490256265382	0.000482557568772301	0.0215244670247689	N/A	N/A
365	LOC103162746	28.858025750051	-3.79584294435224	0.729973397100814	-4.39862665733234	1.08938043217464e-05	0.00109938911489525	N/A	N/A
366	LOC103162797	500.275837038843	1.59832723850354	0.259186604326104	3.90978824085903	9.23770667216232e-05	0.00616732295524983	N/A	N/A
367	LOC103162848	100.128209557024	-2.64990154451669	0.441526578998761	-4.67681707515354	2.91361943435162e-06	0.000363008062272539	N/A	N/A
368	LOC103162968	29.0091876205974	2.56365014873829	0.414578389290222	4.77277084173331	1.81708503665682e-06	0.000244503934057481	N/A	N/A
369	LOC103162980	54.8479981454492	-4.01902739970179	0.744578578251753	-4.61209199308917	3.98636487383456e-06	0.000466433576940628	N/A	N/A
370	LOC103163008	38.0047677085601	3.44477580104326	0.443017935063174	6.45529915152147	1.08005336569928e-10	4.35990542398658e-08	N/A	N/A
371	LOC103163010	14.1367886723054	3.77129702671866	0.592583668168531	5.37702049036442	7.57285581169619e-08	1.45557788067661e-05	N/A	N/A
372	LOC103163023	119.64358332813	1.31613487019667	0.214890866087222	3.40252884074996	0.000667653081529157	0.0272926438163324	N/A	N/A
373	LOC103163058	4778.66127416732	1.60592413480746	0.231448759256334	4.41117782340568	1.02809840499941e-05	0.0010641477529183	N/A	N/A
374	LOC103163066	218.171960305102	-2.11156829677227	0.434920598388012	-3.51007931495845	0.000447973047052075	0.0204023595848933	N/A	N/A
375	LOC103163067	254.583584391061	-1.91162560883528	0.354347522742204	-3.74396044269598	0.000181142184039226	0.0101912991138724	N/A	N/A
376	LOC103163076	15.0158818995975	2.02964818205042	0.481438643769337	3.00076801068224	0.00269299648631375	0.0773733349902281	N/A	N/A
377	LOC103163096	106.714414139598	1.45565062015843	0.285491690374508	3.04978445535527	0.00229005654963575	0.0688594843705184	N/A	N/A
378	LOC103163200	391.069125490666	-2.79411685618226	0.280721778382626	-7.86955101306751	3.55916263899997e-15	3.59186244574578e-12	N/A	N/A
379	LOC103163299	229.760177772601	-1.68252079728271	0.347930764751955	-3.15453075080617	0.00160756436080272	0.0526518087908346	ENSCGRG00000008835	ataxin 1-like [Source:MGI Symbol;Acc:MGI:3694797]
380	LOC103163303	79.9432970859278	1.52940537681185	0.318551843965091	2.9648011586905	0.00302878626686967	0.084303733436227	N/A	N/A
381	LOC103163309	4089.55557408508	1.30083128316547	0.224700166952525	3.18588451514396	0.00144312190441015	0.0487491409843319	N/A	N/A
382	LOC103163384	3.27865226342079	-5.0303015599288	1.44186508513771	-3.08304785588388	0.0020489220286496	0.0628972319327092	N/A	N/A
383	LOC103163400	81.7853655076996	1.66086709606518	0.357691779451805	3.00790976240198	0.00263051233186967	0.0761198613310027	N/A	N/A
384	LOC103163422	252.674722832034	-2.78364671943366	0.317320966145684	-6.92889677419888	4.24135132241478e-12	2.63404230011659e-09	N/A	N/A
385	LOC103163426	8.85412945516637	2.91502691164639	0.668176735826053	3.48719775172152	0.000488110296428099	0.0217121679240345	N/A	N/A
386	LOC103163481	55.7213728099681	-1.72442650969171	0.387730999428413	-2.93880038132192	0.0032948520860312	0.0906336910275056	N/A	N/A
387	LOC103163710	12.0471259381422	-3.60624314852017	0.965910455587408	-3.12790966318058	0.00176054283414729	0.0563956407359382	N/A	N/A
388	LOC103163740	20.6684611724081	-2.68057088091575	0.603940135344863	-3.46989421227645	0.00052066338986048	0.0227220317731816	N/A	N/A
389	Lonrf3	126.632477098438	-2.4963477455239	0.404765196813668	-4.72220749177365	2.33298486536262e-06	0.00030379602113718	ENSCGRG00000011202	N/A
390	Loxl2	409.059604687012	2.11851337146955	0.193794126496317	7.91329901723075	2.50656347814646e-15	3.11334465243314e-12	ENSCGRG00000017482	lysyl oxidase-like 2 [Source:MGI Symbol;Acc:MGI:2137913]
391	Lrpap1	2138.80304763015	1.31085946011178	0.18909226698417	3.8388505831991	0.000123611621507865	0.00770639711385135	ENSCGRG00000009472	low density lipoprotein receptor-related protein associated protein 1 [Source:MGI Symbol;Acc:MGI:96829]
392	Lrrc14	113.537393716707	-1.63543526632855	0.273299584573819	-3.84366762666505	0.000121209140826602	0.00758590696483392	ENSCGRG00000007143	leucine rich repeat containing 14 [Source:MGI Symbol;Acc:MGI:2445060]
393	Lrrc2	96.7537222114886	-2.07982047901432	0.468537143344127	-3.19047913175848	0.00142037098325929	0.0480811955276474	ENSCGRG00000002151	leucine rich repeat containing 2 [Source:MGI Symbol;Acc:MGI:1921499]
394	Lrrc41	655.528808379087	-1.15155679669164	0.155310269096732	-3.64814444830811	0.0002641411256713	0.0137141053254485	ENSCGRG00000017775	leucine rich repeat containing 41 [Source:MGI Symbol;Acc:MGI:2441984]
395	Lxn	98.5711276752156	2.34392873710504	0.453663956238242	3.87724484653606	0.000105646027267243	0.00682786510143466	ENSCGRG00000015933	latexin [Source:MGI Symbol;Acc:MGI:107633]
396	Ly6g6c	11.40469736196	3.12214141630516	0.77433947697649	3.27657182801884	0.00105075582085331	0.0380416014334495	ENSCGRG00000015774	lymphocyte antigen 6 complex, locus G6C [Source:MGI Symbol;Acc:MGI:2148930]
397	Macrod1	314.116595264469	1.28183155916775	0.212235503338365	3.28347070817641	0.00102537299948135	0.0375775129897698	ENSCGRG00000011068	MACRO domain containing 1 [Source:MGI Symbol;Acc:MGI:2147583]
398	Mafg	1067.25132895922	-1.28551808463648	0.194285580826842	-3.60580327646494	0.000311188820988522	0.0156048630201915	ENSCGRG00000018223	v-maf musculoaponeurotic fibrosarcoma oncogene family, protein G (avian) [Source:MGI Symbol;Acc:MGI:96911]
399	Manf	3961.51390036647	1.07395821812339	0.167615436842409	2.9173668405135	0.00353000337657685	0.0953159941832549	ENSCGRG00000009653	mesencephalic astrocyte-derived neurotrophic factor [Source:MGI Symbol;Acc:MGI:1922090]
400	Mb	5.36167161910361	4.10939432404803	0.858091928744245	4.10728933027562	4.00329631338544e-05	0.00323206127861174	ENSCGRG00000006911	myoglobin [Source:MGI Symbol;Acc:MGI:96922]
401	Mbtps2	118.135155024136	-1.44713987153546	0.289826992202738	-2.97480011872462	0.00293179512285772	0.081761132726742	ENSCGRG00000016934	Membrane-bound transcription factor site-2 protease [Source:UniProtKB/Swiss-Prot;Acc:O54862]
402	Med6	757.191177056101	1.26599052510684	0.218832201487494	3.11210150862831	0.00185760613577193	0.0589288138984467	ENSCGRG00000010169	mediator complex subunit 6 [Source:MGI Symbol;Acc:MGI:1917042]
403	Med7	255.250122515795	1.27246603873382	0.206527950452525	3.3288643813405	0.000872008545553222	0.0334449453326553	ENSCGRG00000000252	mediator complex subunit 7 [Source:MGI Symbol;Acc:MGI:1913463]
404	Mgarp	130.586211838113	1.75538536078357	0.265642321708904	4.40601050515206	1.05291858944528e-05	0.0010692752492939	ENSCGRG00000017429	mitochondria localized glutamic acid rich protein [Source:MGI Symbol;Acc:MGI:1914999]
405	Mgst2	4.44198481992761	2.90570588061629	0.798837264620865	2.90515162809358	0.00367075225963382	0.0974862446320844	ENSCGRG00000015371	microsomal glutathione S-transferase 2 [Source:MGI Symbol;Acc:MGI:2448481]
406	Mib1	646.535252652417	-2.06134253757627	0.341334568193882	-4.32531649128638	1.52313020809061e-05	0.0014467049100023	ENSCGRG00000000932	mindbomb E3 ubiquitin protein ligase 1 [Source:MGI Symbol;Acc:MGI:2443157]
407	Micall1	438.312181705583	-1.81259017160452	0.322428503339587	-3.80744152011401	0.000140411928552898	0.00852342635467536	ENSCGRG00000008662	microtubule associated monooxygenase, calponin and LIM domain containing -like 1 [Source:MGI Symbol;Acc:MGI:105870]
408	Mitd1	232.397198119765	1.41184920921593	0.21882894377934	3.77868984885555	0.000157655634981204	0.00922342586246922	ENSCGRG00000002201	MIT, microtubule interacting and transport, domain containing 1 [Source:MGI Symbol;Acc:MGI:1916278]
409	Mmp12	1006.47498629405	1.92011120417419	0.317894023899386	4.19998050631996	2.66937961604958e-05	0.0022926847159762	ENSCGRG00000006553	matrix metallopeptidase 12 [Source:MGI Symbol;Acc:MGI:97005]
410	Mmp19	3886.82625578076	1.17171805077719	0.124886214131155	4.69832122094617	2.62308655299555e-06	0.000336150623581104	ENSCGRG00000012533	matrix metallopeptidase 19 [Source:MGI Symbol;Acc:MGI:1927899]
411	Mmp2	372.997831710324	2.22835212981795	0.287364736172029	5.71882845121607	1.0726101676525e-08	2.37252553110753e-06	ENSCGRG00000010994	matrix metallopeptidase 2 [Source:MGI Symbol;Acc:MGI:97009]
412	Mob1b	107.011097811125	-2.05834134628377	0.344971888618476	-4.27101133214976	1.94588519094611e-05	0.00176518023473072	ENSCGRG00000007463	MOB kinase activator 1B [Source:MGI Symbol;Acc:MGI:1915723]
413	Mpeg1	186.604692780095	1.15764575966549	0.185264583334086	3.09116426160969	0.00199373307364307	0.061554126080525	ENSCGRG00000008421	macrophage expressed gene 1 [Source:MGI Symbol;Acc:MGI:1333743]
414	Mrpl32	341.570889039176	1.30194568668815	0.197694689251128	3.62671950714986	0.000287044811757734	0.0146211753168837	ENSCGRG00000002784	mitochondrial ribosomal protein L32 [Source:MGI Symbol;Acc:MGI:2137226]
415	Mrs2	163.086706839408	-1.74552345924101	0.243881471260039	-4.75870902583824	1.94835061104477e-06	0.000257868994397868	ENSCGRG00000015185	MRS2 magnesium transporter [Source:MGI Symbol;Acc:MGI:2685748]
416	Mxra7	214.068564693544	1.85591858112345	0.255764789384099	4.9692378824421	6.72165666380126e-07	0.000101434196402242	N/A	N/A
417	Myeov2	1147.11701018821	1.6488821787023	0.27384293007013	3.88514568445745	0.000102268543514107	0.00669022979979206	N/A	N/A
418	Myl9	94.4338403722543	1.49786800685446	0.262994650555353	3.47119420188041	0.000518149120056789	0.0226735876464958	ENSCGRG00000011104	N/A
419	Myo3a	16.1979748988316	3.30573149793205	0.627097516544282	4.33866970515864	1.43347770723503e-05	0.00139435930956169	ENSCGRG00000002964	myosin IIIA [Source:MGI Symbol;Acc:MGI:2183924]
420	Myom3	146.205276241276	1.78929520014834	0.300658520372932	4.00564965840099	6.18472601839734e-05	0.004456484951307	ENSCGRG00000011942	myomesin family, member 3 [Source:MGI Symbol;Acc:MGI:2685280]
421	Myzap	797.503362679298	1.9380907132028	0.194399664602967	6.96054808142395	3.38951451145255e-12	2.18921963265697e-09	ENSCGRG00000013683	myocardial zonula adherens protein [Source:MGI Symbol;Acc:MGI:2142908]
422	N4bp2	313.195452619913	-1.45277826945308	0.266045161762036	-3.26191148519417	0.00110663692303204	0.039445621183661	ENSCGRG00000001323	NEDD4 binding protein 2 [Source:MGI Symbol;Acc:MGI:2684414]
423	Ncf1	9.37793517503753	2.71031495161739	0.64596462878688	3.29019942607019	0.00100116399475399	0.0371627471799832	ENSCGRG00000001248	neutrophil cytosolic factor 1 [Source:MGI Symbol;Acc:MGI:97283]
424	Nckap5	25.3371585666877	2.70395061254294	0.608236842927239	3.4838207130364	0.000494310493741847	0.0218674836779441	ENSCGRG00000014095	NCK-associated protein 5 [Source:MGI Symbol;Acc:MGI:2686394]
425	Ndc1	844.203492857669	-1.06085536430574	0.142880071612426	-3.33071546097403	0.000866230971032174	0.0333559487722226	ENSCGRG00000011303	NDC1 transmembrane nucleoporin [Source:MGI Symbol;Acc:MGI:1920037]
426	Ndufa6	879.094132291791	1.41449975085786	0.275397848988858	3.01214135543326	0.00259411769108162	0.0753367236652787	ENSCGRG00000010762	NADH dehydrogenase (ubiquinone) 1 alpha subcomplex, 6 (B14) [Source:MGI Symbol;Acc:MGI:1914380]
427	Ndufaf1	412.655299040401	1.27908973137106	0.206277874307764	3.3650105857416	0.000765407224335203	0.030257012931907	ENSCGRG00000008200	NADH dehydrogenase (ubiquinone) 1 alpha subcomplex, assembly factor 1 [Source:MGI Symbol;Acc:MGI:1916952]
428	Neu1	734.393409639573	1.06145447188867	0.156301334859444	3.04854703637692	0.00229950911643994	0.0690151927567951	ENSCGRG00000014293	neuraminidase 1 [Source:MGI Symbol;Acc:MGI:97305]
429	Ngf	33.1355457333095	1.705560610843	0.32995511932423	3.39621374087757	0.000683249829840189	0.0276502130386705	ENSCGRG00000007561	nerve growth factor [Source:MGI Symbol;Acc:MGI:97321]
430	Nid2	57.500767286482	1.61262739861251	0.286997327669241	3.58074727119314	0.000342612930596139	0.0165139432547339	ENSCGRG00000001662	nidogen 2 [Source:MGI Symbol;Acc:MGI:1298229]
431	Ninj1	1351.92950895925	1.38929670585766	0.173162131522977	4.64497750208032	3.4011351710916e-06	0.000419222363416917	ENSCGRG00000006061	ninjurin 1 [Source:MGI Symbol;Acc:MGI:1196617]
432	Nkiras1	259.766213472766	1.46696827928299	0.191149834100791	4.61421158281916	3.9459029718824e-06	0.000466433576940628	ENSCGRG00000003169	NFKB inhibitor interacting Ras-like protein 1 [Source:MGI Symbol;Acc:MGI:1916971]
433	Nnt	136.571557930448	-1.63957758358005	0.284107912197427	-3.71202292362079	0.000205609360231738	0.0112541503039386	N/A	N/A
434	Nol4	30.0514061755628	-2.29970542729018	0.58423699994762	-2.93501254922705	0.00333534198524496	0.0915914405369904	ENSCGRG00000003512	N/A
435	Npas2	387.769382686921	-1.20128529107692	0.178468121106486	-3.45340549636887	0.000553556221322859	0.0238353928152005	ENSCGRG00000005795	neuronal PAS domain protein 2 [Source:MGI Symbol;Acc:MGI:109232]
436	Nppa	3.84203067535866	4.34993526448255	1.1912055166034	3.16064080570819	0.00157422496799096	0.0516646556059959	ENSCGRG00000000833	natriuretic peptide type A [Source:MGI Symbol;Acc:MGI:97367]
437	Nppb	68.3569742178368	3.04916941202501	0.326026668951025	7.55829858714417	4.08375749715831e-14	3.66335735036752e-11	ENSCGRG00000000797	natriuretic peptide type B [Source:MGI Symbol;Acc:MGI:97368]
438	Nsd1	860.80017965237	-1.49084142921667	0.271697219914932	-3.33414868499259	0.000855609081781963	0.033130743030056	ENSCGRG00000016964	nuclear receptor-binding SET-domain protein 1 [Source:MGI Symbol;Acc:MGI:1276545]
439	Nsrp1	1128.80733419695	1.37085936503191	0.258057623713136	3.04543168693355	0.00232346554055485	0.0693475010782608	ENSCGRG00000010270	nuclear speckle regulatory protein 1 [Source:MGI Symbol;Acc:MGI:2144305]
440	Nucb2	3916.94136263584	2.10871626049475	0.223542410685772	6.81639674144651	9.33522685912242e-12	5.58281141089814e-09	ENSCGRG00000004946	nucleobindin 2 [Source:MGI Symbol;Acc:MGI:1858179]
441	Nudt6	129.700968732134	1.43814993329544	0.266376388930316	3.20293940465375	0.00136032600580947	0.0463400506662564	ENSCGRG00000009231	nudix (nucleoside diphosphate linked moiety X)-type motif 6 [Source:MGI Symbol;Acc:MGI:2387618]
442	Nupr1	18314.6714271172	1.86245996580155	0.204353426224807	6.25141202024689	4.06758217978403e-10	1.39743083951006e-07	ENSCGRG00000005955	nuclear protein transcription regulator 1 [Source:MGI Symbol;Acc:MGI:1891834]
443	Olfm2	244.590150650624	1.64259355270192	0.254358821673863	4.1580278011228	3.21006964538482e-05	0.00269906930913986	ENSCGRG00000012966	olfactomedin 2 [Source:MGI Symbol;Acc:MGI:3045350]
444	Olr1	56.1671907526107	2.32227423662772	0.286791944120397	6.05774245589421	1.38045179000852e-09	4.05275546423046e-07	ENSCGRG00000008979	oxidized low density lipoprotein (lectin-like) receptor 1 [Source:MGI Symbol;Acc:MGI:1261434]
445	Optc	6.02529793186499	3.75391527061492	0.96538189300287	3.28258981534922	0.001028582133367	0.0375775129897698	ENSCGRG00000003603	opticin [Source:MGI Symbol;Acc:MGI:2151113]
446	Osbp2	127.944253061663	1.8002527098256	0.215792717295318	5.63174802345758	1.78392192665617e-08	3.79012991443647e-06	ENSCGRG00000007280	oxysterol binding protein 2 [Source:MGI Symbol;Acc:MGI:1921559]
447	Ost4	977.076783947147	1.85713975742859	0.296182372219312	4.29524973810877	1.74496787344946e-05	0.00160090887798798	ENSCGRG00000016399	oligosaccharyltransferase complex subunit 4 (non-catalytic) [Source:MGI Symbol;Acc:MGI:1914945]
448	Ostf1	3254.89349702549	1.24441378138494	0.218364515731487	3.01995623444002	0.00252811214010654	0.0739518600114135	ENSCGRG00000016529	osteoclast stimulating factor 1 [Source:MGI Symbol;Acc:MGI:700012]
449	Otof	29.9255226938312	2.14958217293197	0.445894679430218	3.50894447587971	0.00044988881492749	0.0204023595848933	ENSCGRG00000018155	otoferlin [Source:MGI Symbol;Acc:MGI:1891247]
450	Oxtr	83.7705803049783	-2.6629882684582	0.58190358499713	-3.5710826008183	0.000355508747561946	0.0168340168530285	ENSCGRG00000015885	oxytocin receptor [Source:MGI Symbol;Acc:MGI:109147]
451	P2rx4	772.781047612929	1.26998718929023	0.209518276100866	3.26952236013668	0.00107729222506453	0.0387417317552716	ENSCGRG00000014434	purinergic receptor P2X, ligand-gated ion channel, 7 [Source:MGI Symbol;Acc:MGI:1339957]
452	Pafah2	243.256715547706	-2.28296030164773	0.361698192356292	-4.69451558456769	2.67239237809275e-06	0.000339772596291839	ENSCGRG00000017260	platelet-activating factor acetylhydrolase 2 [Source:MGI Symbol;Acc:MGI:2140321]
453	Pamr1	207.791815332481	1.8317990513665	0.211676521331491	5.89029214389232	3.85513485191746e-09	1.00858500238681e-06	ENSCGRG00000004840	peptidase domain containing associated with muscle regeneration 1 [Source:MGI Symbol;Acc:MGI:2445082]
454	Pank3	234.100530736103	-1.79003376207589	0.416156315698948	-2.89571782499752	0.0037829238689368	0.099321742620687	ENSCGRG00000016906	pantothenate kinase 3 [Source:MGI Symbol;Acc:MGI:2387464]
455	Pck2	760.820201373646	-1.44943612546106	0.292457621220345	-2.95589364754007	0.00311764573299087	0.0864959203618617	ENSCGRG00000011060	phosphoenolpyruvate carboxykinase 2 (mitochondrial) [Source:MGI Symbol;Acc:MGI:1860456]
456	Pcp4l1	161.619822261801	1.75979752359376	0.19091722824758	6.15363544535167	7.57266445935335e-10	2.44551626050357e-07	ENSCGRG00000005197	Purkinje cell protein 4-like 1 [Source:MGI Symbol;Acc:MGI:1913675]
457	Pdgfa	615.942852712195	1.13002855169283	0.169755006478362	3.2108982366959	0.00132320783868339	0.0454880713530372	ENSCGRG00000017339	platelet derived growth factor, alpha [Source:MGI Symbol;Acc:MGI:97527]
458	Pdia3	18182.8451773131	1.1337337878797	0.10598604433969	5.17776930517106	2.2455466188278e-07	3.77696263064713e-05	ENSCGRG00000006901	protein disulfide-isomerase A3 precursor [Source:RefSeq peptide;Acc:NP_001233703]
459	Pdpn	6694.59632207383	1.16390255775662	0.110901401383941	5.2203132675589	1.78620728102813e-07	3.10127838352271e-05	N/A	N/A
460	Pebp4	11.2193189352685	2.61304923075997	0.568955915685709	3.56457622484608	0.000364444531393729	0.017206683767294	N/A	N/A
461	Pecam1	314.636267719419	2.90444255511682	0.348302496983358	6.65938393920411	2.74977746165547e-11	1.4800218891117e-08	ENSCGRG00000008836	platelet/endothelial cell adhesion molecule 1 [Source:MGI Symbol;Acc:MGI:97537]
462	Pfas	450.384145141143	-1.63706280015563	0.218456015870473	-4.81607382265126	1.46410376272594e-06	0.000202058832963553	ENSCGRG00000008551	phosphoribosylformylglycinamidine synthase (FGAR amidotransferase) [Source:MGI Symbol;Acc:MGI:2684864]
463	Pfdn5	1495.76220856827	1.33709869792317	0.236877716154761	3.17520875079111	0.00149728744544077	0.0499518602924216	ENSCGRG00000013304	prefoldin 5 [Source:MGI Symbol;Acc:MGI:1928753]
464	Pfkfb2	179.309613333376	-2.73179068066413	0.377696131654058	-5.68400891621869	1.31573413094943e-08	2.8326878683254e-06	ENSCGRG00000008482	N/A
465	Pgap1	175.545752143836	-1.80348502225167	0.392220499095334	-3.10672829273602	0.00189170180703724	0.0593585225604887	ENSCGRG00000002450	post-GPI attachment to proteins 1 [Source:MGI Symbol;Acc:MGI:2443342]
466	Phf19	129.301496102326	-1.67508892712806	0.211720235385538	-5.14890050269312	2.62017816611951e-07	4.31714457636039e-05	ENSCGRG00000004292	PHD finger protein 19 [Source:MGI Symbol;Acc:MGI:1921266]
467	Phf21b	261.831118969963	-1.2201034564234	0.194984909431683	-3.25738518715868	0.00112443735811364	0.03981642548566	ENSCGRG00000002623	PHD finger protein 21B [Source:MGI Symbol;Acc:MGI:2443812]
468	Pign	119.003844111572	-1.52704058548416	0.265464360233889	-3.54879308067186	0.000387001059740967	0.0180083749614911	ENSCGRG00000004413	phosphatidylinositol glycan anchor biosynthesis, class N [Source:MGI Symbol;Acc:MGI:1351629]
469	Pik3r5	257.604131518947	1.42928116170446	0.221744103462239	3.80762621328094	0.000140307133898436	0.00852342635467536	ENSCGRG00000012612	phosphoinositide-3-kinase regulatory subunit 5 [Source:MGI Symbol;Acc:MGI:2443588]
470	Pipox	342.867123806776	1.4773785173571	0.206730023045048	4.31681863858487	1.58294113338513e-05	0.00147744222432194	ENSCGRG00000016377	pipecolic acid oxidase [Source:MGI Symbol;Acc:MGI:1197006]
471	Pkd1	553.901341008606	-1.53562319643186	0.255085147074249	-3.72683673124249	0.000193897970534789	0.0107961052766388	ENSCGRG00000015662	polycystic kidney disease 1 homolog [Source:MGI Symbol;Acc:MGI:97603]
472	Pkd1l1	40.1429237005201	1.63080100739768	0.33710623686155	3.10240034836868	0.00191958163862656	0.0599525816613211	ENSCGRG00000007996	polycystic kidney disease 1 like 1 [Source:MGI Symbol;Acc:MGI:2156538]
473	Plac1	698.277586778771	1.56618439419761	0.280238824260255	3.50137742715191	0.00046285983095874	0.0208765298617061	ENSCGRG00000007734	placental specific protein 1 [Source:MGI Symbol;Acc:MGI:1926287]
474	Plat	1539.90941683564	1.16990515359719	0.128258829251362	4.5606423845462	5.09973685251486e-06	0.00058401029047913	ENSCGRG00000003681	plasminogen activator, tissue [Source:MGI Symbol;Acc:MGI:97610]
475	Plb1	211.884611257205	1.26715492595637	0.198058026052053	3.44440686819691	0.000572313763077492	0.0242736507725458	ENSCGRG00000010665	phospholipase B1 [Source:MGI Symbol;Acc:MGI:1922406]
476	Plet1	1997.37606010684	1.58896379237356	0.194295124513056	5.16740342388229	2.37368547955091e-07	3.95132983900087e-05	ENSCGRG00000001917	placenta expressed transcript 1 [Source:MGI Symbol;Acc:MGI:1923759]
477	Plin4	477.790205581039	1.90808526750628	0.247642263151458	5.34287948247308	9.14815891239301e-08	1.71762002277221e-05	ENSCGRG00000009474	perilipin 4 [Source:MGI Symbol;Acc:MGI:1929709]
478	Plxnb3	88.9569584606714	1.49308545579584	0.295565223297715	3.07249596194867	0.0021227670532431	0.0649172719862052	ENSCGRG00000003374	plexin B3 [Source:MGI Symbol;Acc:MGI:2154240]
479	Polr2a	995.354472956454	-1.85344893564486	0.318844888671712	-3.97838096200363	6.93861346889255e-05	0.00480848891339949	N/A	N/A
480	Polr2e	1579.0213104487	1.23869474189387	0.1794652093293	3.64266836795751	0.000269826374646751	0.0139197650844124	ENSCGRG00000016441	polymerase (RNA) II (DNA directed) polypeptide E [Source:MGI Symbol;Acc:MGI:1913670]
481	Postn	28.8641344151723	2.33636814222203	0.404875240497715	4.32579092598466	1.51985528120871e-05	0.0014467049100023	ENSCGRG00000000364	periostin, osteoblast specific factor [Source:MGI Symbol;Acc:MGI:1926321]
482	Pou2f1	124.323537568998	-2.00852332191688	0.453778887034096	-3.13712440545688	0.00170613717141713	0.0549880177781884	ENSCGRG00000010511	POU domain, class 2, transcription factor 1 [Source:MGI Symbol;Acc:MGI:101898]
483	Ppap2c	500.107274581628	-1.24477341065576	0.220040727513874	-2.99858538639397	0.00271236140900549	0.0777912960412285	N/A	N/A
484	Ppp1r15b	430.77120845227	-1.85017283533308	0.342165267123561	-3.69765857665219	0.000217597287349706	0.0117509812670091	ENSCGRG00000001664	protein phosphatase 1, regulatory (inhibitor) subunit 15b [Source:MGI Symbol;Acc:MGI:2444211]
485	Ppp1r36	1113.03231325379	1.19618561677161	0.161291721789869	3.78955044479441	0.000150920162695637	0.00902558469276464	ENSCGRG00000016868	protein phosphatase 1, regulatory subunit 36 [Source:MGI Symbol;Acc:MGI:2684916]
486	Ppp4r1	1034.0215709022	-1.08995218689132	0.158650671319169	-3.18302899049343	0.00145743021056123	0.0491229380798886	ENSCGRG00000015354	protein phosphatase 4, regulatory subunit 1 [Source:MGI Symbol;Acc:MGI:1917601]
487	Ppt1	1832.27828266719	0.980912464761325	0.136265078051284	2.90573322015162	0.00366393689081043	0.0974862446320844	ENSCGRG00000017745	palmitoyl-protein thioesterase 1 [Source:MGI Symbol;Acc:MGI:1298204]
488	Pptc7	175.756854230362	-1.48313462410666	0.279178712432987	-3.2171941605365	0.00129450961388645	0.0447589865854916	ENSCGRG00000012723	PTC7 protein phosphatase homolog [Source:MGI Symbol;Acc:MGI:2444593]
489	Prdx1	11651.4413861956	1.37450287519248	0.24265066530463	3.25381499976567	0.00113866406728494	0.0399695841183694	ENSCGRG00000003612	peroxiredoxin-1 [Source:RefSeq peptide;Acc:NP_001233694]
490	Prkch	17.6482760752512	3.22126076471159	0.735655583978502	3.58360396006655	0.000338885794647604	0.0164933899146531	ENSCGRG00000011905	protein kinase C, eta [Source:MGI Symbol;Acc:MGI:97600]
491	Prps2	447.690299633793	-1.3801981956958	0.260271414688541	-3.05540927698985	0.0022475358793795	0.0678335735408238	ENSCGRG00000004885	phosphoribosyl pyrophosphate synthetase 2 [Source:MGI Symbol;Acc:MGI:97776]
492	Psma6	2196.45907869074	1.33346653107756	0.198391035435825	3.77287224048249	0.000161378935892726	0.00933973361240088	N/A	N/A
493	Pstpip1	925.881439524654	1.72376324869481	0.215642611490455	5.28096344271948	1.2850633223406e-07	2.33145140065546e-05	ENSCGRG00000004304	proline-serine-threonine phosphatase-interacting protein 1 [Source:MGI Symbol;Acc:MGI:1321396]
494	Ptchd3	120.915729664723	2.15654405827632	0.241363019060183	6.5112773434579	7.45144179085178e-11	3.16627448939168e-08	ENSCGRG00000017553	patched domain containing 3 [Source:MGI Symbol;Acc:MGI:1921925]
495	Ptrf	2938.88098636478	1.43813396549271	0.169286679233086	5.03980271003397	4.66011992453346e-07	7.2483477543574e-05	N/A	N/A
496	Qtrtd1	504.429232172284	-1.53387372710093	0.198467969817721	-4.78118069757693	1.74268629079214e-06	0.000236463491911098	N/A	N/A
497	Rab4a	464.440388480488	1.44063956382034	0.257783263624342	3.31936624227915	0.000902220155635817	0.0342559723885579	ENSCGRG00000006065	RAB4A, member RAS oncogene family [Source:MGI Symbol;Acc:MGI:105069]
498	Rab7b	173.836423618289	1.2257789878687	0.213357237317027	3.003490742596	0.00266901668747998	0.0769713883872799	ENSCGRG00000014151	RAB7B, member RAS oncogene family [Source:MGI Symbol;Acc:MGI:2442295]
499	Rad54l2	416.657606258252	-1.77895616244416	0.394332915441156	-3.0278823171209	0.00246273973184809	0.0726980958869307	ENSCGRG00000007921	RAD54 like 2 (S. cerevisiae) [Source:MGI Symbol;Acc:MGI:1933196]
500	Rbm15	302.154551329542	-1.46473129025818	0.227421163828868	-3.86845610463517	0.00010952664810335	0.00701796344017775	ENSCGRG00000010592	RNA binding motif protein 15 [Source:MGI Symbol;Acc:MGI:2443205]
501	Rcc2	1929.7951491534	-1.64533039768538	0.134727193108287	-7.87048161919285	3.53278571134364e-15	3.59186244574578e-12	ENSCGRG00000015004	regulator of chromosome condensation 2 [Source:MGI Symbol;Acc:MGI:1919784]
502	Rgs10	367.721080972937	1.55870846125743	0.333173174113107	2.92264214587005	0.00347075158017813	0.0943471814227884	ENSCGRG00000011493	regulator of G-protein signalling 10 [Source:MGI Symbol;Acc:MGI:1915115]
503	Rgs16	29.0143710311199	2.71712327735686	0.61200200153446	3.48391144357336	0.00049414295803802	0.0218674836779441	ENSCGRG00000009123	regulator of G-protein signaling 16 [Source:MGI Symbol;Acc:MGI:108407]
504	Rnase4	1934.88396352618	1.64460247779586	0.175382100483127	6.04189352365894	1.52315975337764e-09	4.31481763820854e-07	N/A	N/A
505	Rpl23	7756.96161050024	1.43365530153485	0.265893713592673	3.19184981602768	0.0014136481520464	0.0479541527543977	ENSCGRG00000005142	N/A
506	Rpl23a	3712.16268630591	1.50288521127905	0.262906936764826	3.49143587405222	0.000480431777318854	0.0214890080564198	ENSCGRG00000013550	ribosomal protein L23A, pseudogene 3 [Source:MGI Symbol;Acc:MGI:3781353]
507	Rps3a	11312.1189125335	1.12065756503062	0.180713595537967	2.96433183521553	0.00303340986724765	0.084303733436227	ENSCGRG00000005632	ribosomal protein S3A1 [Source:MGI Symbol;Acc:MGI:1202063]
508	Rras	625.547359091787	1.40692506530707	0.247733713371705	3.31792775960463	0.000906879359975731	0.034293632378286	ENSCGRG00000006997	related RAS viral (r-ras) oncogene [Source:MGI Symbol;Acc:MGI:98179]
509	Rsu1	2597.33216162027	1.32689586670525	0.171058117344332	4.33731750063995	1.44232204503647e-05	0.00139456132103017	ENSCGRG00000001565	Ras suppressor protein 1 [Source:MGI Symbol;Acc:MGI:103040]
510	Rwdd1	2270.1166755689	1.61056867496451	0.270043727213165	3.79792630189026	0.000145911689770466	0.00876027379543247	ENSCGRG00000003673	RWD domain containing 1 [Source:MGI Symbol;Acc:MGI:1913771]
511	S100a10	5850.22638624658	1.22527424011233	0.205474739031633	3.11625527502237	0.00183163639253048	0.0584494719964224	ENSCGRG00000014967	S100 calcium binding protein A10 (calpactin) [Source:MGI Symbol;Acc:MGI:1339468]
512	S100a13	1337.33753152288	1.58105938548735	0.252449650405539	3.94572495214806	7.95588989631934e-05	0.00539763672923817	N/A	N/A
513	S100a4	8889.15646907524	2.4686476861925	0.295612754777726	6.37213772080879	1.86411371923684e-10	7.34142542061395e-08	ENSCGRG00000017648	S100 calcium binding protein A4 [Source:MGI Symbol;Acc:MGI:1330282]
514	S100a5	225.386477843045	1.9584734494169	0.336722434844325	4.07905980286331	4.52182047545503e-05	0.00353620526385373	ENSCGRG00000016973	S100 calcium binding protein A5 [Source:MGI Symbol;Acc:MGI:1338915]
515	Sbsn	5149.09816552173	2.39519976905157	0.190882707746079	9.48350581205332	2.45880321919592e-21	7.94045911607129e-18	N/A	N/A
516	Sec11c	601.926612034544	1.63365656852347	0.274322515572966	3.82285087176294	0.000131917569010049	0.0081611991831619	ENSCGRG00000008201	SEC11 homolog C, signal peptidase complex subunit [Source:MGI Symbol;Acc:MGI:1913536]
517	Sema6d	51.0421477097592	1.53646843328363	0.289582917637174	3.28578059896005	0.00101700191449495	0.0375775129897698	ENSCGRG00000002814	sema domain, transmembrane domain (TM), and cytoplasmic domain, (semaphorin) 6D [Source:MGI Symbol;Acc:MGI:2387661]
518	Senp1	697.653736898617	-1.73719029408394	0.308381862518899	-3.73636693141176	0.000186698176309824	0.0104674147669261	ENSCGRG00000008690	SUMO1/sentrin specific peptidase 1 [Source:MGI Symbol;Acc:MGI:2445054]
519	Sepp1	1441.89044409357	1.32071705967688	0.204328975652457	3.60083319855315	0.000317199036559271	0.0157594241333002	N/A	N/A
520	Sept7	2755.45880799224	1.28583529063796	0.203621041704503	3.4420450069886	0.000577334184991217	0.0242766017839927	ENSCGRG00000015598	septin 7 [Source:MGI Symbol;Acc:MGI:1335094]
521	Septin-12	216.171200097615	1.6311443462894	0.239725009920075	4.36409136417201	1.27652222212767e-05	0.00126454014237396	ENSCGRG00000006048	rogdi homolog [Source:MGI Symbol;Acc:MGI:1913299]
522	Serpinf1	3904.24377497606	1.05358141954184	0.160407175907005	2.9214336339439	0.00348424499073962	0.0945547964125592	ENSCGRG00000001007	serine (or cysteine) peptidase inhibitor, clade F, member 1 [Source:MGI Symbol;Acc:MGI:108080]
523	Serping1	44.6886180744027	2.41777127050394	0.444129374942162	4.12674520801843	3.67933656251453e-05	0.00301574860278792	ENSCGRG00000003974	serine (or cysteine) peptidase inhibitor, clade G, member 1 [Source:MGI Symbol;Acc:MGI:894696]
524	Sesn2	330.089881153144	-2.04854164761842	0.252617379574104	-5.79365976072097	6.88689101845481e-09	1.63533278345573e-06	ENSCGRG00000014569	sestrin 2 [Source:MGI Symbol;Acc:MGI:2651874]
525	Setd1b	69.7027519572195	-1.71369079293422	0.340008612396233	-3.31970500470055	0.000901126146169027	0.0342559723885579	ENSCGRG00000018075	SET domain containing 1B [Source:MGI Symbol;Acc:MGI:2652820]
526	Sfxn2	105.742838850323	-1.62924532701736	0.33232704420761	-3.14233477081639	0.00167606281138373	0.0545632786601071	ENSCGRG00000002014	sideroflexin 2 [Source:MGI Symbol;Acc:MGI:2137678]
527	Sh3kbp1	1031.5043545929	1.14160828402	0.162380671588464	3.42802981323786	0.000607978688510811	0.0253234955510621	ENSCGRG00000013395	SH3-domain kinase binding protein 1 [Source:MGI Symbol;Acc:MGI:1889583]
528	Sil1	484.468183716746	1.21770520562472	0.199681337155638	3.16876235864939	0.00153089510664388	0.0506544329651203	ENSCGRG00000008023	endoplasmic reticulum chaperone SIL1 homolog (S. cerevisiae) [Source:MGI Symbol;Acc:MGI:1932040]
529	Ska2	543.542389761157	1.57022323723529	0.302430290017581	3.25781103624526	0.00112275142191344	0.03981642548566	ENSCGRG00000006023	N/A
530	Slc11a2	178.227211419077	-1.2484688657211	0.1828970525321	-3.62775865337408	0.000285892313207027	0.014608554371373	ENSCGRG00000001904	solute carrier family 11 (proton-coupled divalent metal ion transporters), member 2 [Source:MGI Symbol;Acc:MGI:1345279]
531	Slc16a7	11.572411232328	2.96032923337767	0.585079489533103	4.05990429531563	4.90928341444758e-05	0.0037568814830846	ENSCGRG00000008196	solute carrier family 16 (monocarboxylic acid transporters), member 7 [Source:MGI Symbol;Acc:MGI:1330284]
532	Slc1a5	2074.02936877687	-1.46828331292893	0.178572193405852	-4.94657536182127	7.55304941103394e-07	0.000111889072330243	N/A	N/A
533	Slc23a2	288.332714323083	-1.65092363891834	0.348224832622593	-3.06112901302611	0.00220504060461289	0.0668007329131039	ENSCGRG00000015035	solute carrier family 23 (nucleobase transporters), member 2 [Source:MGI Symbol;Acc:MGI:1859682]
534	Slc25a20	1017.11484260599	1.34940257103235	0.164954722307607	4.63424180658292	3.58248050206292e-06	0.000431688900498582	ENSCGRG00000012758	solute carrier family 25 (mitochondrial carnitine/acylcarnitine translocase), member 20 [Source:MGI Symbol;Acc:MGI:1928738]
535	Slc25a36	129.032224820504	-1.59079595936625	0.34671527199979	-2.90103592161841	0.00371931239519774	0.0984520282709145	ENSCGRG00000007377	solute carrier family 25, member 36 [Source:MGI Symbol;Acc:MGI:1924909]
536	Slc35a3	166.76970258207	-1.49305608309538	0.218455117885882	-4.15688856897643	3.22611244605185e-05	0.00269906930913986	ENSCGRG00000015452	UDP-N-acetylglucosamine transporter [Source:RefSeq peptide;Acc:NP_001233747]
537	Slc5a6	299.02754090427	-1.42986866038488	0.202481021501087	-4.17276717294311	3.00922408265672e-05	0.00254397598233812	ENSCGRG00000007391	solute carrier family 5 (sodium-dependent vitamin transporter), member 6 [Source:MGI Symbol;Acc:MGI:2660847]
538	Slc6a9	194.861350518488	-1.31691525408577	0.232686464750697	-3.14566106863516	0.00165711920497246	0.0541649874548388	ENSCGRG00000009358	solute carrier family 6 (neurotransmitter transporter, glycine), member 9 [Source:MGI Symbol;Acc:MGI:95760]
539	Slc7a1	520.068330401947	-2.43169201683628	0.290431987376105	-6.35856102765856	2.03652474629873e-10	7.8294678758299e-08	ENSCGRG00000017054	solute carrier family 7 (cationic amino acid transporter, y+ system), member 1 [Source:MGI Symbol;Acc:MGI:88117]
540	Slc7a11	708.979361912599	-1.94346572925413	0.344749693770976	-3.94054948584075	8.12951774845797e-05	0.00549235661440799	ENSCGRG00000013963	solute carrier family 7 (cationic amino acid transporter, y+ system), member 11 [Source:MGI Symbol;Acc:MGI:1347355]
541	Slc7a5	2069.45265127326	-1.53537414516702	0.165181019320026	-5.75375820029606	8.72809733816044e-09	1.98496602421516e-06	ENSCGRG00000016574	solute carrier family 7 (cationic amino acid transporter, y+ system), member 5 [Source:MGI Symbol;Acc:MGI:1298205]
542	Slc9a3r2	3.91769218492313	3.62455385595168	1.01736862658588	2.98769912478125	0.00281086121091091	0.0789338712566581	ENSCGRG00000018252	solute carrier family 9 (sodium/hydrogen exchanger), member 3 regulator 2 [Source:MGI Symbol;Acc:MGI:1890662]
543	Slc9a6	130.787768098403	-1.49292382499025	0.278965508343052	-3.25474403506741	0.00113494605891192	0.0399695841183694	ENSCGRG00000017576	solute carrier family 9 (sodium/hydrogen exchanger), member 6 [Source:MGI Symbol;Acc:MGI:2443511]
544	Slc9c2	55.1628593600616	2.15036614157229	0.5345518850052	2.92844097039506	0.00340666512450551	0.0932329182464244	N/A	N/A
545	Slpi	802.378977631879	1.50581688176627	0.272390514962884	3.38064040581806	0.000723171168582208	0.0290473752713853	ENSCGRG00000009814	secretory leukocyte peptidase inhibitor [Source:MGI Symbol;Acc:MGI:109297]
546	Smad5	354.557949146451	-1.73497125097668	0.306120958502009	-3.75671354187263	0.00017215937181029	0.00978823019936884	ENSCGRG00000009097	SMAD family member 5 [Source:MGI Symbol;Acc:MGI:1328787]
547	Smco2	42.0086818230964	3.98381992135123	0.595592743149086	5.70668037803692	1.15200815178367e-08	2.51371292254742e-06	ENSCGRG00000013841	single-pass membrane protein with coiled-coil domains 2 [Source:MGI Symbol;Acc:MGI:1916621]
548	Sod1	1574.51560949538	1.60647505357148	0.285122406461266	3.58271580802296	0.00034004048776305	0.0164933899146531	ENSCGRG00000013557	superoxide dismutase 1, soluble [Source:MGI Symbol;Acc:MGI:98351]
549	Sorbs2	296.158281227807	1.52443012909104	0.221591477434852	4.23963791047011	2.23880617109175e-05	0.00198626391453948	ENSCGRG00000005778	sorbin and SH3 domain containing 2 [Source:MGI Symbol;Acc:MGI:1924574]
550	Spa17	24.8195187309049	2.41479254551622	0.435159298175099	4.20496598020244	2.61121430500118e-05	0.00226684287004592	ENSCGRG00000003407	sperm autoantigenic protein 17 [Source:MGI Symbol;Acc:MGI:1333778]
551	Spon2	174.141766741789	1.99060784127697	0.325368091877278	4.3201696037422	1.5590932600806e-05	0.00146364412037916	ENSCGRG00000004494	spondin 2, extracellular matrix protein [Source:MGI Symbol;Acc:MGI:1923724]
552	Spp1	32986.9845427278	3.21671821369575	0.224016643221666	11.7480365526701	7.22787688847151e-32	5.83542640590747e-28	ENSCGRG00000000743	secreted phosphoprotein 1 [Source:MGI Symbol;Acc:MGI:98389]
553	Spp2	13.7769242676486	3.20732483332231	0.545378505137674	4.80833459312661	1.52192880679985e-06	0.000208259190198281	ENSCGRG00000006313	secreted phosphoprotein 2 [Source:MGI Symbol;Acc:MGI:1922646]
554	Srp54	1224.86675437817	0.978596192560892	0.124534932385839	3.16082953030532	0.00157320540504215	0.0516646556059959	N/A	N/A
555	Srpx2	450.088658837686	1.68331697344147	0.191016839968342	5.75004001166783	8.92223314028955e-09	2.00093470161466e-06	ENSCGRG00000004629	sushi-repeat-containing protein, X-linked 2 [Source:MGI Symbol;Acc:MGI:1916042]
556	Ssb	1787.98685978526	1.2403769908342	0.20844306163624	3.14433344515358	0.00166465640824396	0.0543014283311419	ENSCGRG00000005387	Sjogren syndrome antigen B [Source:MGI Symbol;Acc:MGI:98423]
557	Ssbp1	661.642341503863	1.60018503796333	0.269620273665527	3.76537907717428	0.000166296590700774	0.00951109583819748	ENSCGRG00000013769	N/A
558	Ssu72	1202.79599137523	1.83949375682154	0.200245236128575	6.26497429029906	3.72886924632473e-10	1.33800114934234e-07	ENSCGRG00000016360	Ssu72 RNA polymerase II CTD phosphatase homolog (yeast) [Source:MGI Symbol;Acc:MGI:1916241]
559	St3gal3	358.367729837641	1.57697859676118	0.249938994503518	3.96903291545433	7.21649140629694e-05	0.00497968746741353	ENSCGRG00000011735	ST3 beta-galactoside alpha-2,3-sialyltransferase 3 [Source:MGI Symbol;Acc:MGI:1316659]
560	Stap2	88.0540358743891	1.73568905430325	0.309044381200094	3.72349935343768	0.000196480364444607	0.0108721091871112	ENSCGRG00000010106	signal transducing adaptor family member 2 [Source:MGI Symbol;Acc:MGI:2147039]
561	Star	571.512393589001	2.32101040954575	0.156495715922778	11.0932615540814	1.35264262200785e-28	7.28037347252026e-25	ENSCGRG00000017968	steroidogenic acute regulatory protein [Source:MGI Symbol;Acc:MGI:102760]
562	Stk32b	139.950054718449	2.29262217097882	0.257598270000788	6.62915814711194	3.37606728782921e-11	1.60963293521876e-08	ENSCGRG00000014682	serine/threonine kinase 32B [Source:MGI Symbol;Acc:MGI:1927552]
563	Stx2	337.784926725415	1.09666042052237	0.160817120339032	3.18186222164944	0.00146331412748042	0.0491229380798886	ENSCGRG00000002466	syntaxin 2 [Source:MGI Symbol;Acc:MGI:108059]
564	Stx8	131.809402727148	1.579128040418	0.326584019557996	3.04413406706905	0.00233351124209404	0.0693908029946455	ENSCGRG00000012196	syntaxin 8 [Source:MGI Symbol;Acc:MGI:1890156]
565	Sucnr1	236.091938346781	1.40297353245247	0.19404665132644	4.21553799635115	2.4918343117519e-05	0.00217489992604638	ENSCGRG00000017168	succinate receptor 1 [Source:MGI Symbol;Acc:MGI:1934135]
566	Synpr	191.503475148768	1.87972029646113	0.357803519118169	3.6186278964807	0.000296169123133131	0.0149913568377137	ENSCGRG00000014759	synaptoporin [Source:MGI Symbol;Acc:MGI:1919253]
567	Tbc1d2	474.299098700185	-1.29632687698889	0.207326167759108	-3.43113647426439	0.00060105812977352	0.025143226998583	ENSCGRG00000004770	TBC1 domain family, member 2 [Source:MGI Symbol;Acc:MGI:2652885]
568	Tet3	402.767127283319	-2.02339127129644	0.394497939846457	-3.64622631777275	0.000266119620237304	0.0137725432947812	ENSCGRG00000016230	tet methylcytosine dioxygenase 3 [Source:MGI Symbol;Acc:MGI:2446229]
569	Tex33	12.7553972824613	2.4220240842057	0.557854966879659	3.29308098440008	0.000990959268786102	0.0368687080946755	ENSCGRG00000001438	testis expressed 33 [Source:MGI Symbol;Acc:MGI:1920626]
570	Tfpi	2785.83750371293	1.53313725066539	0.270270840723804	3.50823917003015	0.000451083320233288	0.0204023595848933	ENSCGRG00000005739	tissue factor pathway inhibitor [Source:MGI Symbol;Acc:MGI:1095418]
571	Tgm2	15910.2937382468	1.93700171676795	0.1572396616557	8.59858894257409	8.070217989567e-18	1.30309809877538e-14	ENSCGRG00000014460	transglutaminase 2, C polypeptide [Source:MGI Symbol;Acc:MGI:98731]
572	Thbs2	84.0119094125975	2.68539032936753	0.341510037418499	6.1504131606897	7.7281363015906e-10	2.44678856591732e-07	ENSCGRG00000003728	thrombospondin 2 [Source:MGI Symbol;Acc:MGI:98738]
573	Timp1	13400.1974311116	1.85527955766418	0.241764850058531	5.2543496568483	1.48548431723469e-07	2.66512391893206e-05	ENSCGRG00000004279	tissue inhibitor of metalloproteinase 1 [Source:MGI Symbol;Acc:MGI:98752]
574	Timp2	1508.30928798311	1.22077646959877	0.191156835578561	3.32613775988308	0.000880583954138556	0.0336141586465136	ENSCGRG00000010067	tissue inhibitor of metalloproteinase 2 [Source:MGI Symbol;Acc:MGI:98753]
575	Tinagl1	4329.82350343721	1.49492009959456	0.155560780947059	5.84953092504138	4.92961227731665e-09	1.26343665614235e-06	ENSCGRG00000017494	tubulointerstitial nephritis antigen-like 1 [Source:MGI Symbol;Acc:MGI:2137617]
576	Tmeff2	175.504114229946	1.32685680043543	0.240257256308397	3.0879163073517	0.00201565228398224	0.062112094331033	ENSCGRG00000000377	N/A
577	Tmem14c	221.325133761793	-2.08427971409809	0.41926513521266	-3.57605984245852	0.000348811837148006	0.0166143502490527	ENSCGRG00000003511	N/A
578	Tmem170b	99.0757508912344	-1.77582293446046	0.398267349210739	-2.99010309556955	0.00278883302571207	0.0787260259898127	ENSCGRG00000012023	transmembrane protein 170B [Source:MGI Symbol;Acc:MGI:3647046]
579	Tmem194a	81.0539106796497	-1.96530995018195	0.387807213941565	-3.55936506552142	0.000371752476028389	0.0175005458613131	N/A	N/A
580	Tmem253	41.3735221210503	-1.9680810025756	0.469613715772692	-2.94522594932878	0.00322718895783782	0.0892284590791222	ENSCGRG00000008250	transmembrane protein 253 [Source:MGI Symbol;Acc:MGI:3588246]
581	Tmem40	57.587754044283	2.25216723551473	0.418107376276953	3.98750375953479	6.67721466260959e-05	0.00470816529070555	ENSCGRG00000003563	transmembrane protein 40 [Source:MGI Symbol;Acc:MGI:2137870]
582	Tmppe	168.838569876998	-2.18579095178052	0.301534593782574	-5.30893795958173	1.10265855514e-07	2.02325314657336e-05	ENSCGRG00000017142	transmembrane protein with metallophosphoesterase domain [Source:MGI Symbol;Acc:MGI:5317335]
583	Tnc	1314.51774376961	2.46904605972028	0.204517072916263	9.21235343403598	3.19051595568088e-20	8.58621018939652e-17	ENSCGRG00000014015	tenascin C [Source:MGI Symbol;Acc:MGI:101922]
584	Tnfaip6	269.198131972153	1.35016711486515	0.231081846287017	3.31140081507555	0.000928301412979845	0.0349400534158172	ENSCGRG00000002653	tumor necrosis factor alpha induced protein 6 [Source:MGI Symbol;Acc:MGI:1195266]
585	Tnfrsf21	2258.68381065223	0.870055183168007	0.0978703797073943	2.91296185116681	0.00358018336187118	0.0958693544678838	ENSCGRG00000004557	tumor necrosis factor receptor superfamily, member 21 [Source:MGI Symbol;Acc:MGI:2151075]
586	Tnni1	37.0311350603213	1.99864522857232	0.367551437616493	3.84621738121513	0.000119955347859633	0.00753664981279956	ENSCGRG00000013016	troponin I, skeletal, slow 1 [Source:MGI Symbol;Acc:MGI:105073]
587	Tnnt2	59.2353344736402	1.61812915742288	0.308596296458836	3.34795546335904	0.000814100930669695	0.0318827853866171	ENSCGRG00000011708	troponin T2, cardiac [Source:MGI Symbol;Acc:MGI:104597]
588	Tnrc18	443.778564910327	-1.33902206586517	0.24025046318198	-3.13863938140607	0.00169734191135147	0.0549118209579894	N/A	N/A
589	Tp63	97.3296818028705	1.74649889052034	0.307597045600102	3.77616237351403	0.000159263189933061	0.00925044146708323	ENSCGRG00000010211	transformation related protein 63 [Source:MGI Symbol;Acc:MGI:1330810]
590	Tpm2	470.625742250358	1.62654032285867	0.180008079246228	5.78628374070236	7.19606246756073e-09	1.68398290816961e-06	ENSCGRG00000017067	tropomyosin 2, beta [Source:MGI Symbol;Acc:MGI:98810]
591	Tprg1l	1572.07698125776	1.07836974191659	0.168380618397699	2.93030899809413	0.00338625095389727	0.092831569019659	ENSCGRG00000000517	N/A
592	Trib3	1277.69151070533	-2.17300551814193	0.176330433080575	-9.00606316037977	2.135861820682e-19	4.31097010231903e-16	ENSCGRG00000000335	tribbles pseudokinase 3 [Source:MGI Symbol;Acc:MGI:1345675]
593	Trim54	48.8669733404133	2.61442984594799	0.361320113955653	5.61681253503625	1.94512258457609e-08	4.07894732118834e-06	ENSCGRG00000007705	tripartite motif-containing 54 [Source:MGI Symbol;Acc:MGI:1889623]
594	Trim56	62.3302821865375	-2.04193105982515	0.48150092561596	-3.02588942532181	0.00247902943154461	0.0729123647197646	ENSCGRG00000006425	tripartite motif-containing 56 [Source:MGI Symbol;Acc:MGI:2685298]
595	Tsn	274.27236016066	-1.27430558215047	0.217533825559167	-3.1689006510016	0.00153016689820884	0.0506544329651203	ENSCGRG00000008331	Translin [Source:UniProtKB/Swiss-Prot;Acc:P97891]
596	Tspan2	387.888977437141	1.34630969546758	0.21860222316407	3.48279712679316	0.000496204238613479	0.0218912837182837	ENSCGRG00000011401	tetraspanin 2 [Source:MGI Symbol;Acc:MGI:1917997]
597	Ttpa	37.0497625728509	2.65041708774515	0.498069316027251	4.14692196559843	3.36974846980984e-05	0.00280470765680513	ENSCGRG00000007760	tocopherol (alpha) transfer protein [Source:MGI Symbol;Acc:MGI:1354168]
598	Ube2l3	1442.95654911506	1.42515026098029	0.206033534715031	4.07791751678296	4.54408805249808e-05	0.00353620526385373	ENSCGRG00000016329	N/A
599	Ubn2	304.691766496952	-2.40932591450159	0.626111588803723	-2.9137991476346	0.00357059553643841	0.0957714387489552	ENSCGRG00000015569	ubinuclein 2 [Source:MGI Symbol;Acc:MGI:2444236]
600	Ufsp2	456.000947908573	1.41980557492056	0.269944365685527	3.09264863550425	0.00198378861940874	0.0614822165788732	ENSCGRG00000018006	UFM1-specific peptidase 2 [Source:MGI Symbol;Acc:MGI:1913679]
601	Uhmk1	1089.63030192336	-1.87266337789936	0.319732014373211	-4.02743803964253	5.63879205049867e-05	0.00413861705633646	ENSCGRG00000000667	U2AF homology motif (UHM) kinase 1 [Source:MGI Symbol;Acc:MGI:1341908]
602	Uhrf1bp1	488.340982611945	-1.68705941752271	0.285893260171134	-3.85492444327594	0.000115765376679845	0.0073018106923807	ENSCGRG00000001453	UHRF1 (ICBP90) binding protein 1 [Source:MGI Symbol;Acc:MGI:3041238]
603	Urb1	484.824898425129	-1.29236422890048	0.225422385141675	-3.1381165971371	0.00170037223502785	0.0549118209579894	ENSCGRG00000015840	URB1 ribosome biogenesis 1 homolog (S. cerevisiae) [Source:MGI Symbol;Acc:MGI:2146468]
604	Utp23	169.94530846475	1.51915976617929	0.280830103386659	3.32655671237599	0.000879261256542324	0.0336141586465136	ENSCGRG00000012466	N/A
605	Vcam1	472.367191615275	1.50995874868527	0.190313916475813	4.86037103903364	1.1716594809568e-06	0.000168917728919728	N/A	N/A
606	Wars	746.116129194887	-1.09219716831151	0.153026600150463	-3.3146829838186	0.000917471094188119	0.0346130975650831	ENSCGRG00000000720	N/A
607	Wdfy3	644.895105591306	-1.76917851753476	0.397745956992475	-2.97731754652634	0.00290782662017844	0.0812330042145697	ENSCGRG00000014019	WD repeat and FYVE domain containing 3 [Source:MGI Symbol;Acc:MGI:1096875]
608	Wdr6	408.900692071399	-1.37053853998086	0.219657057308292	-3.57637514080476	0.000348391600700585	0.0166143502490527	ENSCGRG00000011567	WD repeat domain 6 [Source:MGI Symbol;Acc:MGI:1930140]
609	Wdr63	64.0537931283246	2.58738433296136	0.344474957859363	5.81296778344544	6.13748767024043e-09	1.47913452852794e-06	ENSCGRG00000009993	WD repeat domain 63 [Source:MGI Symbol;Acc:MGI:3045269]
610	Wdr90	183.507609337784	-1.3317396042685	0.186179503530504	-4.01105969983955	6.0446821635722e-05	0.00439655328356758	ENSCGRG00000013663	WD repeat domain 90 [Source:MGI Symbol;Acc:MGI:1921267]
611	Wisp2	160.188900506154	2.65555919889673	0.226176138380141	9.15479728765844	5.44599597314801e-20	1.2562356711203e-16	ENSCGRG00000017396	WNT1 inducible signaling pathway protein 2 [Source:MGI Symbol;Acc:MGI:1328326]
612	Wnt5b	91.1711056748188	2.12904304207269	0.332944021863593	4.63765810453309	3.52379042489988e-06	0.000427809353314724	ENSCGRG00000005961	wingless-type MMTV integration site family, member 5B [Source:MGI Symbol;Acc:MGI:98959]
613	Ypel4	62.5065024823369	1.97514066920891	0.380072904093576	3.65766186832798	0.000254526517972386	0.0133870999534206	ENSCGRG00000003533	yippee-like 4 (Drosophila) [Source:MGI Symbol;Acc:MGI:3605071]
614	Zcrb1	618.521636424582	1.70767585805371	0.32076657834113	3.50009456452337	0.000465093135735788	0.0209188269156707	ENSCGRG00000004778	zinc finger CCHC-type and RNA binding motif 1 [Source:MGI Symbol;Acc:MGI:1914447]
615	Zfp36l2	68.4001259560624	-1.65611796020193	0.365973429377946	-2.92686674358146	0.0034239555065322	0.0935475627140024	N/A	N/A
