# Supplementary material for: Defining lncRNAs Correlated with CHO Cell Growth and IgG Productivity by RNA-Seq
Source: iScience. 2019 Dec 18;23(1):100785. doi: 10.1016/j.isci.2019.100785 (PMC6971398; doi:10.1016/j.isci.2019.100785)
Supplement: Data S1. The Complete RNA-Seq Dataset Provided as a Reference for the Community to Investigate RNAseq Data from CHO Cells (See Also GEO Accession Number GSE140671), Related to Figure 2 [file mmc2.zip › D7_3068vs3936_0.1adj.csv]

	Symbol	baseMean	log2FoldChange	lfcSE	stat	pvalue	padj	ENSEMBL	description
1	Actc1	307.754511104363	-1.54032953652488	0.260551497053231	-3.66671098269892	0.000245690216009188	0.0363978166781354	ENSCGRG00000006849	actin, alpha, cardiac muscle 1 [Source:MGI Symbol;Acc:MGI:87905]
2	Add2	61.5097078643438	-5.43209667536022	1.07413156224507	-4.51260752873508	6.40354510999911e-06	0.00170482787928527	ENSCGRG00000001564	adducin 2 (beta) [Source:MGI Symbol;Acc:MGI:87919]
3	Alpl	45.2870680890891	2.39474890027721	0.451149929530941	4.01149658038888	6.03350511311354e-05	0.0110835488927896	ENSCGRG00000005012	alkaline phosphatase, liver/bone/kidney [Source:MGI Symbol;Acc:MGI:87983]
4	Ampd3	649.812710851599	1.29838985962787	0.170888922864435	4.17480166033155	2.98245780883383e-05	0.00608752777203082	ENSCGRG00000009498	adenosine monophosphate deaminase 3 [Source:MGI Symbol;Acc:MGI:1096344]
5	Apobr	16.0616139704259	-3.61240388161183	0.697942564806574	-4.33766549505358	1.44004096483548e-05	0.00330669406550346	ENSCGRG00000015289	apolipoprotein B receptor [Source:MGI Symbol;Acc:MGI:2176230]
6	Arhgef16	37.5629106792955	5.56934364515889	0.571722487219676	8.71818278248439	2.82702318024507e-18	1.29831039552755e-14	ENSCGRG00000000466	Rho guanine nucleotide exchange factor (GEF) 16 [Source:MGI Symbol;Acc:MGI:2446219]
7	Bpifb4	24.4367357749273	-5.41339451177424	1.26556420611786	-3.815240655284	0.00013605027772422	0.0211800305236773	ENSCGRG00000012149	BPI fold containing family B, member 4 [Source:MGI Symbol;Acc:MGI:2685852]
8	Brinp3	94.0736332101758	-2.53325596950251	0.388353063836812	-5.0168098315816	5.25365226938129e-07	0.00020106165039278	ENSCGRG00000015127	bone morphogenetic protein/retinoic acid inducible neural specific 3 [Source:MGI Symbol;Acc:MGI:2443035]
9	C1qtnf1	150.156981852306	3.62808740547324	0.318127472453658	9.56574068024061	1.11400904127242e-21	6.8214486960581e-18	ENSCGRG00000017330	C1q and tumor necrosis factor related protein 1 [Source:MGI Symbol;Acc:MGI:1919254]
10	C3	135.941310357274	-2.41634461630337	0.248998687936814	-7.35498701120445	1.90945683747542e-13	2.69820939264796e-10	ENSCGRG00000012620	complement component 3 [Source:MGI Symbol;Acc:MGI:88227]
11	Ca3	21.4133880313794	-3.97640188573781	0.665912298214436	-5.09292198704002	3.52586805213336e-07	0.000154214752661166	ENSCGRG00000003496	carbonic anhydrase 3 [Source:MGI Symbol;Acc:MGI:88270]
12	Cd82	183.696563186071	-6.89577007092325	1.13910787961766	-5.5401316092382	3.02244413476007e-08	1.68249390168311e-05	ENSCGRG00000012389	CD82 antigen [Source:MGI Symbol;Acc:MGI:104651]
13	Cda	35.0465792097927	2.30490177742572	0.414779198020714	4.14663822320876	3.37392530179076e-05	0.0066644094402039	ENSCGRG00000006873	cytidine deaminase [Source:MGI Symbol;Acc:MGI:1919519]
14	Cdh17	127.209369762123	-1.84547687993313	0.35603328766256	-3.54043968047915	0.000399460935857641	0.055591646906855	ENSCGRG00000012734	cadherin 17 [Source:MGI Symbol;Acc:MGI:1095414]
15	Clec4f	90.5566692667411	-4.5828951044771	0.704634422898365	-5.67376851575217	1.3968986449965e-08	9.16465289592347e-06	ENSCGRG00000010874	C-type lectin domain family 4, member f [Source:MGI Symbol;Acc:MGI:1859834]
16	Col3a1	13.4121222868714	-2.63227352663939	0.513585935724509	-3.98630664025119	6.71097702148001e-05	0.0119689949402512	ENSCGRG00000000351	collagen, type III, alpha 1 [Source:MGI Symbol;Acc:MGI:88453]
17	Col9a3	10.7548647476268	-3.81840393904828	0.676847687533436	-4.77720689289847	1.77746866960156e-06	0.000544201657676344	ENSCGRG00000010697	collagen, type IX, alpha 3 [Source:MGI Symbol;Acc:MGI:894686]
18	Crlf1	79.5837794563159	-1.79749772614701	0.310791869713456	-3.90143804773202	9.56229353217052e-05	0.0159690301987248	ENSCGRG00000012856	cytokine receptor-like factor 1 [Source:MGI Symbol;Acc:MGI:1340030]
19	Csf2	41.6530515039182	-3.01164293240786	0.478682219054282	-5.06950192652032	3.98858100785388e-07	0.0001665232570779	ENSCGRG00000010073	colony stimulating factor 2 (granulocyte-macrophage) [Source:MGI Symbol;Acc:MGI:1339752]
20	Ctgf	53.8614422276808	-2.00931077797329	0.294201343818321	-4.84140642855701	1.28923380782052e-06	0.000401410594062083	ENSCGRG00000009322	connective tissue growth factor [Source:MGI Symbol;Acc:MGI:95537]
21	Ctnna3	23.7697596783935	-3.02470698528118	0.514805254283323	-4.73916003044	2.14605969676415e-06	0.000646280600484547	ENSCGRG00000006511	catenin (cadherin associated protein), alpha 3 [Source:MGI Symbol;Acc:MGI:2661445]
22	Cxcl1	194.398610663515	-2.13524071841821	0.345162790582225	-4.49144073462271	7.07429871806132e-06	0.00183035024578572	ENSCGRG00000016848	growth-regulated alpha protein precursor [Source:RefSeq peptide;Acc:NP_001230973]
23	Dffa	714.567715913002	1.17623701835222	0.152539653220248	3.87620205729287	0.000106099586814706	0.0173768608210836	N/A	N/A
24	Dhfr	138578.420264616	1.41636785744542	0.194227745471168	4.28056946605337	1.86415686577938e-05	0.00407673352671038	ENSCGRG00000002677	dihydrofolate reductase [Source:RefSeq peptide;Acc:NP_001230945]
25	F13b	27.203726442166	3.2649462777493	0.547380468251461	4.89601645011014	9.77988829621987e-07	0.000337228623525072	ENSCGRG00000013915	coagulation factor XIII, beta subunit [Source:MGI Symbol;Acc:MGI:88379]
26	Fabp4	333.856115592274	-3.96671471630804	0.796416931386861	-4.24620833926519	2.17418478114413e-05	0.00459077867007099	ENSCGRG00000009928	fatty acid binding protein 4, adipocyte [Source:MGI Symbol;Acc:MGI:88038]
27	Fam13c	132.323516592976	2.80250516499099	0.26722623792037	8.29837175244232	1.05547958328326e-16	3.23152665748557e-13	ENSCGRG00000017409	family with sequence similarity 13, member C [Source:MGI Symbol;Acc:MGI:1918971]
28	Fam189a2	27.9221551192276	-2.74726733042792	0.576500816421445	-3.75074027323845	0.000176313260073895	0.026767558574855	N/A	N/A
29	Flnc	518.680227985386	1.75937433881852	0.272764943928686	4.30558201938301	1.66547267218082e-05	0.00372287597213738	ENSCGRG00000008723	filamin C, gamma [Source:MGI Symbol;Acc:MGI:95557]
30	Fscn1	81.2249386751217	-2.34305922437538	0.426717215165908	-4.12005108106706	3.78788412373066e-05	0.00731517896302223	ENSCGRG00000016688	fascin actin-bundling protein 1 [Source:MGI Symbol;Acc:MGI:1352745]
31	Gabra3	47.8045954963601	4.25336249113444	0.466349317017119	7.8662064177069	3.65557181721893e-15	8.39410678528896e-12	ENSCGRG00000006940	gamma-aminobutyric acid (GABA) A receptor, subunit alpha 3 [Source:MGI Symbol;Acc:MGI:95615]
32	Gfpt2	70.9495555910031	-1.65600886896314	0.300108728688224	-3.56886110218629	0.000358536434250188	0.0507313312263678	ENSCGRG00000004350	glutamine fructose-6-phosphate transaminase 2 [Source:MGI Symbol;Acc:MGI:1338883]
33	Gldc	108.52268042415	-1.43974308161549	0.239534117930663	-3.56851286271362	0.000359013231324323	0.0507313312263678	ENSCGRG00000010145	N/A
34	Glipr1	577.301840839851	-1.44629842564673	0.224270645568812	-3.84060929035538	0.000122729317257418	0.01943566860361	ENSCGRG00000003558	GLI pathogenesis-related 1 (glioma) [Source:MGI Symbol;Acc:MGI:1920940]
35	Gpr64	62.3019677005369	2.05225182381428	0.26317689763673	5.57529682988537	2.47108153330529e-08	1.41855524271307e-05	N/A	N/A
36	Hp1bp3	2327.15195801293	1.01969929962921	0.109684062022945	3.96353664233472	7.38475225213592e-05	0.0127510001070972	ENSCGRG00000015055	heterochromatin protein 1, binding protein 3 [Source:MGI Symbol;Acc:MGI:109369]
37	Hr	826.059161287397	-2.76586760816775	0.273514574254991	-7.97363399514274	1.54075391636099e-15	4.04337849193592e-12	ENSCGRG00000003331	hairless [Source:MGI Symbol;Acc:MGI:96223]
38	Hsd11b1	91.8571703628717	1.76201965425564	0.332271403432246	3.54245698358602	0.000396418071596662	0.0555893127880205	ENSCGRG00000012490	hydroxysteroid 11-beta dehydrogenase 1 [Source:MGI Symbol;Acc:MGI:103562]
39	Htr3a	44.5104348690108	2.41614935889774	0.3742190206294	4.89335591519829	9.9130896409112e-07	0.000337228623525072	ENSCGRG00000006099	5-hydroxytryptamine (serotonin) receptor 3A [Source:MGI Symbol;Acc:MGI:96282]
40	Il10	185.039374959846	-2.69162718656034	0.284878053054909	-7.39497010474561	1.41440091662764e-13	2.16521206987081e-10	ENSCGRG00000016042	interleukin 10 [Source:MGI Symbol;Acc:MGI:96537]
41	Il13ra2	33.6581635244314	-2.36071019023202	0.418917620512257	-4.23889471953808	2.24622961260412e-05	0.0046890043163111	ENSCGRG00000009677	interleukin 13 receptor, alpha 2 [Source:MGI Symbol;Acc:MGI:1277954]
42	Il33	61.3912696357684	-4.60595155724584	0.552898958091341	-7.2725567622799	3.52746278975573e-13	4.6285351034152e-10	ENSCGRG00000006729	interleukin 33 [Source:MGI Symbol;Acc:MGI:1924375]
43	Il36g	26.786464294898	2.65166354589594	0.449681138909838	4.59592557113933	4.30832479530976e-06	0.00121553489677847	N/A	N/A
44	Jag2	12.9045066445547	-3.74927649069764	0.820639628895786	-3.85591175292648	0.000115299079174874	0.0184177746473255	ENSCGRG00000004799	jagged 2 [Source:MGI Symbol;Acc:MGI:1098270]
45	Klhl13	20.1873127049205	-2.7009312817532	0.454601898190315	-4.65455333436864	3.2468378774466e-06	0.000946736695376095	ENSCGRG00000018288	kelch-like 13 [Source:MGI Symbol;Acc:MGI:1914705]
46	Lama3	585.897242557411	-2.82495995031868	0.262299637120768	-8.5398419692292	1.34405523174696e-17	4.93805892143834e-14	ENSCGRG00000006528	laminin, alpha 3 [Source:MGI Symbol;Acc:MGI:99909]
47	Lingo1	15.6675560453847	2.66292406452756	0.558367861689352	3.72149205994681	0.000198049094224318	0.029820998859842	ENSCGRG00000002075	leucine rich repeat and Ig domain containing 1 [Source:MGI Symbol;Acc:MGI:1915522]
48	Lnx1	111.914512755301	-1.82227839486033	0.226924439769036	-5.45254576985414	4.96537863559705e-08	2.68276486870347e-05	ENSCGRG00000001114	ligand of numb-protein X 1 [Source:MGI Symbol;Acc:MGI:1278335]
49	LOC100750533	18.9914360768072	-3.1537961456576	0.762302168285855	-3.36983646617828	0.000752128055557317	0.0927288079234088	N/A	N/A
50	LOC100754535	9.73890390256802	-3.48287264565935	0.711056791970029	-4.07549745345846	4.59160848000189e-05	0.00860692324261578	ENSCGRG00000004425	glycoprotein galactosyltransferase alpha 1, 3 [Source:MGI Symbol;Acc:MGI:95704]
51	LOC100754805	3.26420062934072	6.358877403102	1.7179205186122	3.36099070930547	0.000776634378861995	0.0944819439714891	N/A	N/A
52	LOC100754872	251.410197298716	-2.04921200568966	0.274215644333274	-5.33977377012412	9.30626377494803e-08	4.74877959849432e-05	N/A	N/A
53	LOC100756621	37.3982195945677	-4.36372307050274	0.631507604297877	-5.9837134882689	2.18106835501931e-09	1.66942607007103e-06	N/A	N/A
54	LOC100756757	10.5276447776981	-3.39238479372995	0.681755114688795	-4.1179335989145	3.82284801551516e-05	0.00731517896302223	ENSCGRG00000013080	cytochrome P450, family 2, subfamily c, polypeptide 70 [Source:MGI Symbol;Acc:MGI:2385878]
55	LOC100758536	5.95915221996223	-4.66759700004455	1.11550296717856	-3.65990465238259	0.000252309114232539	0.0367850668924741	N/A	N/A
56	LOC100760210	5.69340210619671	-7.21164613196883	1.50849392141825	-4.3929137115895	1.11841525958757e-05	0.00273937177581649	ENSCGRG00000019394	olfactory receptor 992 [Source:MGI Symbol;Acc:MGI:3030826]
57	LOC100762389	84.4912202521028	1.74678174565628	0.22154896219947	5.24407441768601	1.5706879986648e-07	7.2133846338681e-05	ENSCGRG00000013705	N/A
58	LOC100763326	25.6263651812408	-3.60127524784194	0.707966391009422	-4.26053098766469	2.03941802749634e-05	0.00435629176338463	N/A	N/A
59	LOC100763617	18.3110850965603	-2.40136943052987	0.478514900413201	-3.79592553594513	0.00014709364852897	0.0227068094409847	ENSCGRG00000001911	N/A
60	LOC100763833	4713.17457752902	-1.81536880640903	0.365051895757558	-3.37049696217718	0.00075032733289892	0.0927288079234088	ENSCGRG00000017183	chemokine (C-C motif) ligand 2 [Source:MGI Symbol;Acc:MGI:98259]
61	LOC100763954	88.5334069983097	-2.0204490333872	0.394944488314513	-3.63465392007927	0.000278354035693964	0.0399481534038915	ENSCGRG00000017447	diamine oxidase-like protein 2 [Source:MGI Symbol;Acc:MGI:3618290]
62	LOC100765299	29.9107183250392	-2.62069593007687	0.468102159894063	-4.34890843019486	1.36816820571433e-05	0.00318142404290787	N/A	N/A
63	LOC100766673	89.4851868013392	-2.9828460404826	0.429739275813221	-5.57985661241643	2.40716939078801e-08	1.41855524271307e-05	N/A	N/A
64	LOC100768251	12.8219040941479	-3.41707426410766	0.826520045010455	-3.42654939887233	0.000611302558990638	0.0782603811175125	ENSCGRG00000012650	urate oxidase [Source:MGI Symbol;Acc:MGI:98907]
65	LOC100768431	255.68286963201	-1.39947500570618	0.205572210966415	-3.96217222724766	7.42709314893524e-05	0.0127510001070972	N/A	N/A
66	LOC100770645	19.2410446439661	-2.8415890644469	0.457221904077126	-4.93551718236379	7.99386421299466e-07	0.000282398626139831	ENSCGRG00000007071	t-complex 11 family, X-linked 2 [Source:MGI Symbol;Acc:MGI:1919091]
67	LOC100771790	14.7191499593779	-5.84147428910891	1.35032771193168	-3.89276746817864	9.91071373632631e-05	0.0164017848050734	N/A	N/A
68	LOC100771813	1125.33362657797	-1.74957101172624	0.207472546811433	-5.61331380418039	1.98488165704242e-08	1.21540920132897e-05	ENSCGRG00000001227	RIKEN cDNA 3830417A13 gene [Source:MGI Symbol;Acc:MGI:1917946]
69	LOC100772005	1248.97726987757	1.08723511134542	0.131255210490717	3.82668702252998	0.000129879479217421	0.020392188318154	N/A	N/A
70	LOC100772574	172.561898562549	-1.56203399860246	0.281015699650806	-3.47692851002782	0.000507193034659543	0.069015822568117	N/A	N/A
71	LOC100773157	8.36209396877218	-5.57260656379818	1.2000243195447	-4.15628582008188	3.23463120962625e-05	0.00652968959569607	ENSCGRG00000016519	expressed sequence AU021092 [Source:MGI Symbol;Acc:MGI:2146559]
72	LOC100773261	2063.11214546385	1.48155529362031	0.175903717308043	5.09706563693047	3.44958748637803e-07	0.000154214752661166	N/A	N/A
73	LOC100773771	388.003459603426	-2.8163212089795	0.458320341681834	-4.86855700113645	1.12416098110435e-06	0.000368764950408693	N/A	N/A
74	LOC103158848	72.9766362199112	-5.20798430011396	0.908718239415373	-5.08740949490245	3.62987513660725e-07	0.000155071642463896	N/A	N/A
75	LOC103158939	311.585950227803	-5.49040694930935	1.22980703296895	-3.9887919950707	6.6410621345794e-05	0.0119604226874729	N/A	N/A
76	LOC103159308	7.40685457091987	-3.88772239719459	0.946003649586927	-3.49127606211201	0.000480719264548487	0.0659015887295202	N/A	N/A
77	LOC103159353	83.6111634152409	-2.64327256132243	0.338216059600331	-6.08578452198152	1.15922262111502e-09	9.67950888631045e-07	N/A	N/A
78	LOC103159497	9107.6047059739	-1.42814719853494	0.248354729867233	-3.3950820999646	0.000686080237648802	0.0865609448070245	N/A	N/A
79	LOC103159587	57.6111994984715	-3.07751238871935	0.57223099928875	-4.35584561321614	1.32554183855094e-05	0.00316161765572821	N/A	N/A
80	LOC103159588	24.7451706255167	-3.61488208282526	0.654791080564259	-4.62730735350442	3.70450547841145e-06	0.00106330883810029	N/A	N/A
81	LOC103159962	4.4266490132875	-5.41470451983003	1.39100628818459	-3.47212090997246	0.00051636371632362	0.0692379669260212	N/A	N/A
82	LOC103159982	287.203697901153	-2.31914753718535	0.295760221925656	-5.86348301057235	4.53257244317769e-09	3.08382799189534e-06	N/A	N/A
83	LOC103160179	238.74056267243	-2.3045422707396	0.259727988905351	-6.62069489416901	3.57514207612288e-11	4.37835732922516e-08	N/A	N/A
84	LOC103160274	167.968304001921	-5.93145092809276	1.05867266683706	-5.05018084895404	4.41391983717968e-07	0.00017626892914998	N/A	N/A
85	LOC103160386	136.52790594427	-6.61586187478903	1.06993911839235	-5.63667527469195	1.73364575141631e-08	1.09817491219026e-05	N/A	N/A
86	LOC103160584	52.3078975916436	2.53396591226935	0.331957162161783	5.87124976866239	4.32522058154066e-09	3.05593469549623e-06	N/A	N/A
87	LOC103160599	10.5977539773892	-4.38666083807711	0.870447460544602	-4.36752188923315	1.2566420562356e-05	0.00303743612803262	N/A	N/A
88	LOC103160672	51.5698718253297	2.33686512223718	0.390710298392271	4.4838915910968	7.32939089903293e-06	0.0018700126502116	N/A	N/A
89	LOC103160835	95.1274207810359	-2.3426903468469	0.393696421355062	-4.46467824136128	8.01891682987273e-06	0.00201791098855838	N/A	N/A
90	LOC103160922	11.4779026112359	-5.03272864327453	1.13021395784495	-3.93533110406298	8.3082074944262e-05	0.0140019974011568	N/A	N/A
91	LOC103160969	10.0513870529354	-3.83582021362023	0.669447330607771	-4.85603207939856	1.19761308136986e-06	0.000382278771435804	N/A	N/A
92	LOC103161069	34.1888482087026	-2.23139736814844	0.451222206707678	-3.64883386267803	0.000263433390402797	0.038104499068499	N/A	N/A
93	LOC103161096	34.6699696681537	-2.54211174668309	0.392814330074487	-4.98237741375376	6.2807780125678e-07	0.000230755784181741	N/A	N/A
94	LOC103161214	53.2755456434166	2.7080976021821	0.404127813954724	5.25362280978465	1.49136151468428e-07	7.02469513455132e-05	N/A	N/A
95	LOC103161492	7.23203678529031	3.23694847343838	0.788330002151904	3.36405561817779	0.000768060632510916	0.0940618254615036	N/A	N/A
96	LOC103161537	11.856135876312	-3.11194599810898	0.735051289311316	-3.43783288885243	0.000586389461191723	0.0762796924028474	N/A	N/A
97	LOC103161701	50.1145682940303	-3.91406611466818	0.538090254296652	-6.18688702752767	6.1363908320424e-10	5.93292103076941e-07	N/A	N/A
98	LOC103161939	97.8394920191281	-2.18998276670724	0.350258128388858	-4.58239262959855	4.59685751138566e-06	0.00124182753653169	N/A	N/A
99	LOC103162404	89.1832537941359	-5.00377332289643	0.725959264094081	-6.08685781796513	1.15148141275176e-09	9.67950888631045e-07	N/A	N/A
100	LOC103162546	7.22304531329213	-4.48143077973801	1.03834036372774	-3.75259251699332	0.000175015210032861	0.026767558574855	N/A	N/A
101	LOC103162574	18.7991966880945	-4.54883514537101	0.921105788462713	-4.30338479499232	1.68208331892979e-05	0.00372287597213738	N/A	N/A
102	LOC103162575	6.56888009037355	-5.19539644207403	1.33140836999198	-3.46282481413322	0.000534536300659321	0.0706433945547607	N/A	N/A
103	LOC103162635	10.8557707642841	-3.97662922638197	0.77914353697969	-4.35307047377745	1.34243972317256e-05	0.00316161765572821	N/A	N/A
104	LOC103162840	88.2942658571242	-4.97902823056566	1.10787217212319	-3.96622086952816	7.30212003687527e-05	0.0127510001070972	N/A	N/A
105	LOC103162962	327.99380571941	2.15766960873199	0.368259442665368	4.27064978056769	1.94904271068638e-05	0.00421222524650693	N/A	N/A
106	LOC103162981	876.548699896101	1.33836913792117	0.142336753518077	5.29312787160295	1.20241780319327e-07	5.96984190396225e-05	N/A	N/A
107	LOC103162983	540.344421638301	1.61541270589568	0.253218364113838	4.06941340443723	4.71316531977137e-05	0.00874554009335355	N/A	N/A
108	LOC103163059	29.6167987672023	-2.30106516285399	0.429992766935656	-3.99100355655431	6.57942935643556e-05	0.0119604226874729	N/A	N/A
109	LOC103163260	162.990351599401	1.56839316263547	0.211048031637047	4.65974808808256	3.16596606736762e-06	0.000938045107379729	N/A	N/A
110	LOC103163356	37.8685013073489	-3.50275192438245	0.461533228327918	-6.32194876679218	2.58285022868426e-10	2.79099757064293e-07	N/A	N/A
111	LOC103163405	28.6778102189763	-2.48605728245704	0.461960477624818	-4.11527581647333	3.86716702763253e-05	0.00732369673171233	N/A	N/A
112	LOC103163538	189.063478902034	-2.2411424456353	0.418956563184819	-3.95310657583263	7.71430560568312e-05	0.0131214624052221	N/A	N/A
113	Megf10	1248.57895348275	5.11511390867986	0.238827435129424	18.9683040623191	3.11804720966325e-80	5.72785272415138e-76	ENSCGRG00000011574	multiple EGF-like-domains 10 [Source:MGI Symbol;Acc:MGI:2685177]
114	Meis1	14.6227624983364	-3.41172965511058	0.84537405271921	-3.34380638404611	0.000826373886375289	0.0998716335046978	ENSCGRG00000008633	Meis homeobox 1 [Source:MGI Symbol;Acc:MGI:104717]
115	Mmp19	3886.82625578076	-1.146645162964	0.124953656843855	-4.49512784523573	6.95281608196438e-06	0.00182461759179551	ENSCGRG00000012533	matrix metallopeptidase 19 [Source:MGI Symbol;Acc:MGI:1927899]
116	Morc1	22.4367529267309	-2.47197105850422	0.386772860942907	-4.87885461555592	1.06703678140696e-06	0.000356390284989924	ENSCGRG00000003426	microrchidia 1 [Source:MGI Symbol;Acc:MGI:1316740]
117	Mpeg1	186.604692780095	-2.10014320299455	0.194786566012597	-7.77867146225785	7.32901191236946e-15	1.4959327647803e-11	ENSCGRG00000008421	macrophage expressed gene 1 [Source:MGI Symbol;Acc:MGI:1333743]
118	Myo1a	85.8239975593048	5.48180054592825	0.399064772539649	12.2707850508668	1.29986858706457e-34	1.19392929721881e-30	ENSCGRG00000003965	myosin IA [Source:MGI Symbol;Acc:MGI:107732]
119	Ncald	58.3816415916278	2.15984572426798	0.316844905417841	4.97051774106936	6.67743508808589e-07	0.000240518593270858	ENSCGRG00000001733	neurocalcin delta [Source:MGI Symbol;Acc:MGI:1196326]
120	Ndrg1	6335.68608947931	1.57891400305598	0.166365741193591	5.97449628273055	2.30802196943547e-09	1.69593454314118e-06	N/A	N/A
121	Nkd1	101.186075432068	1.82720899567531	0.31340260104973	3.96374022038519	7.37845436927453e-05	0.0127510001070972	ENSCGRG00000012753	naked cuticle 1 homolog (Drosophila) [Source:MGI Symbol;Acc:MGI:2135954]
122	Notch1	230.769289184504	-1.8969634146918	0.285646340179258	-4.59309548005164	4.36719124591067e-06	0.00121553489677847	ENSCGRG00000002375	notch 1 [Source:MGI Symbol;Acc:MGI:97363]
123	Nppb	68.3569742178368	-3.04352512644156	0.331798159586392	-7.40981393261845	1.26476740701166e-13	2.11216156970947e-10	ENSCGRG00000000797	natriuretic peptide type B [Source:MGI Symbol;Acc:MGI:97368]
124	Olr1	56.1671907526107	-2.58273189921448	0.305550866776115	-6.53825472521779	6.22408540053553e-11	7.14602805048986e-08	ENSCGRG00000008979	oxidized low density lipoprotein (lectin-like) receptor 1 [Source:MGI Symbol;Acc:MGI:1261434]
125	Osbp2	127.944253061663	-1.91032980799841	0.218381819941752	-6.06903682564219	1.28679640294365e-09	1.02775869226412e-06	ENSCGRG00000007280	oxysterol binding protein 2 [Source:MGI Symbol;Acc:MGI:1921559]
126	Pamr1	207.791815332481	-1.36016734455497	0.209975410173678	-3.6918839362791	0.000222599048933168	0.0332450774707504	ENSCGRG00000004840	peptidase domain containing associated with muscle regeneration 1 [Source:MGI Symbol;Acc:MGI:2445082]
127	Pde1b	198.47750968301	-1.62758952586585	0.194230871327778	-5.36797790185057	7.96243065095595e-08	4.17913860165888e-05	ENSCGRG00000012953	phosphodiesterase 1B, Ca2+-calmodulin dependent [Source:MGI Symbol;Acc:MGI:97523]
128	Pde1c	239.268184679737	-6.76326402252731	1.22143698523494	-5.05822371230864	4.23179811524532e-07	0.000172751403060126	ENSCGRG00000011815	phosphodiesterase 1C [Source:MGI Symbol;Acc:MGI:108413]
129	Pik3r5	257.604131518947	-1.51091359132438	0.222935270874696	-4.15345264556038	3.27496010434632e-05	0.00653924099096107	ENSCGRG00000012612	phosphoinositide-3-kinase regulatory subunit 5 [Source:MGI Symbol;Acc:MGI:2443588]
130	Postn	28.8641344151723	-3.34072355109416	0.43753688205555	-6.29835143822944	3.00827850609725e-10	3.07011534205592e-07	ENSCGRG00000000364	periostin, osteoblast specific factor [Source:MGI Symbol;Acc:MGI:1926321]
131	Prlr	88.4573868256857	2.38062729233024	0.292313462474196	6.142942498817	8.10066144603183e-10	7.44045753818023e-07	ENSCGRG00000009919	N/A
132	Prr5	39.4481777611088	2.70013565274102	0.435714912646082	4.85448877380509	1.2069770682241e-06	0.000382278771435804	ENSCGRG00000011636	proline rich 5 (renal) [Source:MGI Symbol;Acc:MGI:1924714]
133	Psma8	48.6150372361322	-1.78824392851286	0.291727727908455	-4.12467281193545	3.71262150202563e-05	0.0072554103183203	ENSCGRG00000007659	proteasome (prosome, macropain) subunit, alpha type, 8 [Source:MGI Symbol;Acc:MGI:1920927]
134	Ptx3	42.357661669732	-2.72617921685173	0.46706835349673	-4.58437549900406	4.55345302829036e-06	0.00124182753653169	ENSCGRG00000001702	pentraxin related gene [Source:MGI Symbol;Acc:MGI:104641]
135	Rab38	12.1662438744233	-6.0812353276609	1.41861526869634	-3.87439283096862	0.000106890869503672	0.0173768608210836	ENSCGRG00000009572	RAB38, member RAS oncogene family [Source:MGI Symbol;Acc:MGI:1919683]
136	Rapgef4	44.723794055253	-1.60907956414583	0.291916938484399	-3.50824816381596	0.00045106806975316	0.0623016574538763	ENSCGRG00000015862	Rap guanine nucleotide exchange factor (GEF) 4 [Source:MGI Symbol;Acc:MGI:1917723]
137	S100a5	225.386477843045	-1.72598185219714	0.336301648516876	-3.39284495484336	0.000691707777981174	0.0865609448070245	ENSCGRG00000016973	S100 calcium binding protein A5 [Source:MGI Symbol;Acc:MGI:1338915]
138	Sash3	10.7085666825962	2.54076345379916	0.570938948880976	3.42558684586385	0.000613472775227098	0.0782603811175125	ENSCGRG00000014727	SAM and SH3 domain containing 3 [Source:MGI Symbol;Acc:MGI:1921381]
139	Sema6d	51.0421477097592	-2.23005286467681	0.311879680149896	-5.27475968670029	1.32930162253533e-07	6.42612389630896e-05	ENSCGRG00000002814	sema domain, transmembrane domain (TM), and cytoplasmic domain, (semaphorin) 6D [Source:MGI Symbol;Acc:MGI:2387661]
140	Shank2	30.9001189275506	-3.01501356773409	0.663406150223346	-3.66299146638122	0.000249286846674662	0.0366351949873084	ENSCGRG00000000697	SH3/ankyrin domain gene 2 [Source:MGI Symbol;Acc:MGI:2671987]
141	Slc14a2	225.133580089767	-5.00788319180506	0.884199633943335	-5.00217430690245	5.66872995951409e-07	0.000212519529298518	ENSCGRG00000017548	solute carrier family 14 (urea transporter), member 2 [Source:MGI Symbol;Acc:MGI:1351653]
142	Slc22a16	3.65987865127937	-5.791226880147	1.51386686954164	-3.43905034463313	0.000583758662528214	0.0762796924028474	ENSCGRG00000017931	solute carrier family 22 (organic cation transporter), member 16 [Source:MGI Symbol;Acc:MGI:1918090]
143	Srpx2	450.088658837686	-1.31940638182345	0.190345607159646	-3.85847560162657	0.000114096455310607	0.0183855428425951	ENSCGRG00000004629	sushi-repeat-containing protein, X-linked 2 [Source:MGI Symbol;Acc:MGI:1916042]
144	St14	110.040116023703	-1.90659850958244	0.313512053613334	-4.21558276190332	2.49134003362055e-05	0.00514223779973141	ENSCGRG00000004329	suppression of tumorigenicity 14 (colon carcinoma) [Source:MGI Symbol;Acc:MGI:1338881]
145	St3gal1	8757.98538469162	1.69617467752502	0.143356391437483	7.75139612305638	9.08876783103714e-15	1.66960665056152e-11	ENSCGRG00000003215	N/A
146	Stmn4	29.4998501069053	2.60158746100245	0.456118943220397	4.42126991271849	9.81225120451176e-06	0.00243582506252542	ENSCGRG00000004858	stathmin-like 4 [Source:MGI Symbol;Acc:MGI:1931224]
147	Susd4	40.0255104979241	-1.72470863807761	0.32891426724877	-3.465176949878	0.000529882709798855	0.0705358360797461	ENSCGRG00000009367	sushi domain containing 4 [Source:MGI Symbol;Acc:MGI:2138351]
148	Tgm2	15910.2937382468	-1.12501504695428	0.157159462576526	-3.43633490073916	0.000589641607033442	0.0762796924028474	ENSCGRG00000014460	transglutaminase 2, C polypeptide [Source:MGI Symbol;Acc:MGI:98731]
149	Timp1	13400.1974311116	-1.8046217851421	0.241770315821534	-5.04470236669272	4.54227865659451e-07	0.00017753544451413	ENSCGRG00000004279	tissue inhibitor of metalloproteinase 1 [Source:MGI Symbol;Acc:MGI:98752]
150	Tmc5	6.10006717942002	-4.9203194552706	1.0067018984312	-4.30649526071768	1.65861481358265e-05	0.00372287597213738	ENSCGRG00000011126	N/A
151	Tmem108	203.002201515032	-1.43037504426169	0.249203265261791	-3.39246174263574	0.000692676041732858	0.0865609448070245	ENSCGRG00000015560	transmembrane protein 108 [Source:MGI Symbol;Acc:MGI:1932411]
152	Tmem200a	4.29919344800445	-5.4793512914759	1.40879709696447	-3.47416161014292	0.000512452283689211	0.0692187386130206	ENSCGRG00000019142	transmembrane protein 200A [Source:MGI Symbol;Acc:MGI:1924470]
