# Supplementary material for: Defining lncRNAs Correlated with CHO Cell Growth and IgG Productivity by RNA-Seq
Source: iScience. 2019 Dec 18;23(1):100785. doi: 10.1016/j.isci.2019.100785 (PMC6971398; doi:10.1016/j.isci.2019.100785)
Supplement: Data S1. The Complete RNA-Seq Dataset Provided as a Reference for the Community to Investigate RNAseq Data from CHO Cells (See Also GEO Accession Number GSE140671), Related to Figure 2 [file mmc2.zip › D4_3068vs3080_0.1adj.csv]

	Symbol	baseMean	log2FoldChange	lfcSE	stat	pvalue	padj	ENSEMBL	description
1	Abcc6	9.999438887891	-7.94722453848884	1.44413156148839	-5.09805493772313	3.43161237642981e-07	6.15669389357913e-05	ENSCGRG00000010322	ATP-binding cassette, sub-family C (CFTR/MRP), member 6 [Source:MGI Symbol;Acc:MGI:1351634]
2	Abcg1	9.08250732889898	-4.65642892706545	1.273562559904	-3.19691121153186	0.00138907676705921	0.0798200091021532	ENSCGRG00000006270	ATP-binding cassette, sub-family G (WHITE), member 1 [Source:MGI Symbol;Acc:MGI:107704]
3	Abhd6	318.571153953315	-1.57714206521224	0.161082868914109	-6.15943564439572	7.3004640529942e-10	1.93246873874914e-07	ENSCGRG00000006994	abhydrolase domain containing 6 [Source:MGI Symbol;Acc:MGI:1913332]
4	Adam19	1194.24785588841	-1.49016280479025	0.254714952511121	-3.55377764495224	0.000379740128602774	0.0279984650983972	ENSCGRG00000001505	a disintegrin and metallopeptidase domain 19 (meltrin beta) [Source:MGI Symbol;Acc:MGI:105377]
5	Adamtsl2	9.16990593046202	4.62733072322466	1.28852749271937	3.13719982332103	0.00170569834012695	0.0936799697211899	N/A	N/A
6	Add2	61.5097078643438	-8.13406119510681	1.22962934810739	-6.13932865705017	8.28709555430387e-10	2.15825374057007e-07	ENSCGRG00000001564	adducin 2 (beta) [Source:MGI Symbol;Acc:MGI:87919]
7	Akr1e2	541.222241657164	-1.1462179938856	0.159070393187926	-3.52834667669032	0.00041816411402823	0.0300093153298393	ENSCGRG00000011283	aldo-keto reductase family 1, member E1 [Source:MGI Symbol;Acc:MGI:1914758]
8	Ankrd22	75.7545573208503	2.23297665340173	0.446109882944895	3.69418884379242	0.000220589825318318	0.0178269589823295	ENSCGRG00000008546	ankyrin repeat domain 22 [Source:MGI Symbol;Acc:MGI:1277101]
9	Apob	21.4522056051382	-8.78707839564503	1.43471511932982	-5.71689514135408	1.08488015288248e-08	2.3996657299443e-06	ENSCGRG00000017487	apolipoprotein B [Source:MGI Symbol;Acc:MGI:88052]
10	Arhgef16	37.5629106792955	7.84433957907051	1.20644569928955	6.0171602274551	1.77503367498672e-09	4.277831156718e-07	ENSCGRG00000000466	Rho guanine nucleotide exchange factor (GEF) 16 [Source:MGI Symbol;Acc:MGI:2446219]
11	Asap3	488.3191063832	1.50670847938713	0.259891958817783	3.54665062689466	0.000390161630917682	0.0285065151784064	ENSCGRG00000011471	ArfGAP with SH3 domain, ankyrin repeat and PH domain 3 [Source:MGI Symbol;Acc:MGI:2684986]
12	Atp1b1	11.2863635256652	-6.36874581517979	1.48496128078407	-3.89490513274848	9.82371703936537e-05	0.00916899185171287	ENSCGRG00000009267	ATPase, Na+/K+ transporting, beta 1 polypeptide [Source:MGI Symbol;Acc:MGI:88108]
13	Atp6v1e2	41.9498307755096	2.8737155691825	0.573112360128403	3.99355035363146	6.50912477068001e-05	0.00640870961415672	ENSCGRG00000003624	ATPase, H+ transporting, lysosomal V1 subunit E2 [Source:MGI Symbol;Acc:MGI:1922165]
14	Bcl3	68.7275337967654	2.73205460078015	0.358679903907179	5.98609533645529	2.14938412638644e-09	5.02987036069013e-07	N/A	N/A
15	Bpifa3	34.8181120477088	-6.78651507506581	1.24451007242883	-4.98312766745348	6.25646407974191e-07	0.000106340132100624	ENSCGRG00000000350	BPI fold containing family A, member 3 [Source:MGI Symbol;Acc:MGI:1920638]
16	Brinp3	94.0736332101758	-5.41285198986806	0.432958301485988	-11.150934102838	7.08585657215734e-29	1.90692210117708e-25	ENSCGRG00000015127	bone morphogenetic protein/retinoic acid inducible neural specific 3 [Source:MGI Symbol;Acc:MGI:2443035]
17	C1qtnf6	32.1677698797662	5.56156202156476	1.22714092758869	4.05544254042811	5.00394727603236e-05	0.0050499210416309	ENSCGRG00000008889	C1q and tumor necrosis factor related protein 6 [Source:MGI Symbol;Acc:MGI:1919959]
18	Ca3	21.4133880313794	4.722882354164	1.26189994049802	3.27911882760671	0.00104131778777716	0.0644220625258152	ENSCGRG00000003496	carbonic anhydrase 3 [Source:MGI Symbol;Acc:MGI:88270]
19	Ca5b	611.016689123394	2.0622609633121	0.304981882737792	4.84388924787724	1.27321921005613e-06	0.000192137108268938	ENSCGRG00000003954	carbonic anhydrase 5b, mitochondrial [Source:MGI Symbol;Acc:MGI:1926249]
20	Ccdc135	259.304645810362	-1.66722776527284	0.235392931484093	-4.59769653119263	4.27187602511228e-06	0.000570065968408991	N/A	N/A
21	Ccdc170	88.9689088693547	2.00947849157792	0.388041801268038	3.6710374660713	0.000241567922582368	0.0191205747349877	ENSCGRG00000009425	coiled-coil domain containing 170 [Source:MGI Symbol;Acc:MGI:2685067]
22	Cd82	183.696563186071	-7.86410834912021	1.42900262391523	-5.09386457839765	3.50837410011443e-07	6.18344228685528e-05	ENSCGRG00000012389	CD82 antigen [Source:MGI Symbol;Acc:MGI:104651]
23	Cda	35.0465792097927	3.33081771961234	0.605345246050586	4.53601516953471	5.73270585717416e-06	0.000728866153352687	ENSCGRG00000006873	cytidine deaminase [Source:MGI Symbol;Acc:MGI:1919519]
24	Celf2	62.5843205894803	3.80584521577489	0.775438637452227	4.15362681131834	3.27246722054438e-05	0.00343120313052793	ENSCGRG00000011178	CUGBP, Elav-like family member 2 [Source:MGI Symbol;Acc:MGI:1338822]
25	Cgnl1	13.394036162142	-5.36057985969115	1.336236493417	-3.57393124832108	0.00035166130229238	0.0262883104079401	ENSCGRG00000015389	cingulin-like 1 [Source:MGI Symbol;Acc:MGI:1915428]
26	Chd1	882.114148380496	1.45939611346558	0.260752445935966	3.3535010941342	0.00079796098328625	0.0515387039884923	ENSCGRG00000008652	chromodomain helicase DNA binding protein 1 [Source:MGI Symbol;Acc:MGI:88393]
27	Clec4f	90.5566692667411	-7.59851661925226	1.14670168952918	-6.11628480412441	9.57820802855708e-10	2.41655195370486e-07	ENSCGRG00000010874	C-type lectin domain family 4, member f [Source:MGI Symbol;Acc:MGI:1859834]
28	Clhc1	218.579859871052	-1.93604494964003	0.240911731018355	-5.60820530908865	2.04435427425002e-08	4.40135846217535e-06	ENSCGRG00000016597	clathrin heavy chain linker domain containing 1 [Source:MGI Symbol;Acc:MGI:1920574]
29	Col27a1	1036.15253688819	1.7514636023988	0.27966790774856	4.17102237817866	3.03236078307012e-05	0.00322128483975219	ENSCGRG00000010702	collagen, type XXVII, alpha 1 [Source:MGI Symbol;Acc:MGI:2672118]
30	Col6a1	6961.20568085969	2.25361475093437	0.179370178400916	9.30284100227386	1.36742106705414e-20	1.69844215151717e-17	ENSCGRG00000001617	collagen, type VI, alpha 1 [Source:MGI Symbol;Acc:MGI:88459]
31	Col6a2	4028.2835451334	1.68724789671086	0.221428617785045	4.97806203649684	6.42240733825962e-07	0.000108023553427998	ENSCGRG00000011810	collagen, type VI, alpha 2 [Source:MGI Symbol;Acc:MGI:88460]
32	Col6a3	584.128161192195	2.22980790244137	0.331909211485936	4.95570880469495	7.2067080849703e-07	0.000119965686028882	N/A	N/A
33	Cpxm1	185.531091392427	2.09176706608213	0.293442570300197	5.13492150719469	2.82261803703283e-07	5.17918334590558e-05	ENSCGRG00000015217	carboxypeptidase X 1 (M14 family) [Source:MGI Symbol;Acc:MGI:1934569]
34	Crb1	8.3752189558283	-5.43717863364647	1.3146869951744	-3.69077670254254	0.000223570338717034	0.0178712389072473	ENSCGRG00000017565	crumbs family member 1, photoreceptor morphogenesis associated [Source:MGI Symbol;Acc:MGI:2136343]
35	Ctsb	13758.6559283822	1.12220105435566	0.164206714486494	3.2717209848242	0.00106895012625905	0.0658791514836064	ENSCGRG00000018351	cathepsin B [Source:MGI Symbol;Acc:MGI:88561]
36	Cxcl1	194.398610663515	-2.37040615861547	0.360613393715488	-4.95112962804418	7.37839337759335e-07	0.000120342341280808	ENSCGRG00000016848	growth-regulated alpha protein precursor [Source:RefSeq peptide;Acc:NP_001230973]
37	Cxcl3	257.225883905099	-4.4580086667785	0.361627578880493	-10.7100409157048	9.13214436821019e-27	2.10652478733557e-23	ENSCGRG00000016792	C-X-C motif chemokine 3 precursor [Source:RefSeq peptide;Acc:NP_001231068]
38	Dapp1	26.1335855965243	4.0902405040673	0.707839927251066	4.95207725418807	7.34254416360622e-07	0.000120342341280808	ENSCGRG00000000958	dual adaptor for phosphotyrosine and 3-phosphoinositides 1 [Source:MGI Symbol;Acc:MGI:1347063]
39	Dgat2	334.421878013823	-1.55772169864333	0.216865809100771	-4.48553509636073	7.2731172834446e-06	0.000893724755488579	ENSCGRG00000009277	diacylglycerol O-acyltransferase 2 [Source:MGI Symbol;Acc:MGI:1915050]
40	Dlc1	47.3410823299458	-2.23907820138222	0.362464759748773	-4.5635214353184	5.03026712944315e-06	0.000644632724913639	ENSCGRG00000012317	deleted in liver cancer 1 [Source:MGI Symbol;Acc:MGI:1354949]
41	Dnah10	12.1210112412574	-4.87291178715059	1.35127522218024	-3.17326123949122	0.00150736825688096	0.0854016675223047	ENSCGRG00000014893	dynein, axonemal, heavy chain 10 [Source:MGI Symbol;Acc:MGI:1860299]
42	Dpt	2418.89762753261	3.9783495006794	0.224697170820727	15.10204595618	1.56985710490735e-51	8.44949422431299e-48	ENSCGRG00000010859	dermatopontin [Source:MGI Symbol;Acc:MGI:1928392]
43	Dtx4	28.1426581292601	-3.32581440594588	0.717038698642672	-3.82246022482894	0.000132126796151364	0.0115779621019433	ENSCGRG00000010743	deltex 4, E3 ubiquitin ligase [Source:MGI Symbol;Acc:MGI:2672905]
44	Elavl2	197.207779280096	-2.20816392356454	0.302436855315414	-5.36707545497568	8.00235848031259e-08	1.61517602977009e-05	ENSCGRG00000000487	ELAV (embryonic lethal, abnormal vision, Drosophila)-like 2 (Hu antigen B) [Source:MGI Symbol;Acc:MGI:1100887]
45	Enpp6	51.596204932944	3.59120503516958	0.774911949524314	3.87946338457399	0.000104687157562763	0.00965933447523392	ENSCGRG00000008783	ectonucleotide pyrophosphatase/phosphodiesterase 6 [Source:MGI Symbol;Acc:MGI:2445171]
46	Ephx1	137.994782134012	1.95956737626069	0.279825642135304	4.91236208751333	8.99856755816993e-07	0.000143861257783931	N/A	N/A
47	Extl1	47.1617571636177	4.88698769203682	0.702207422016725	6.12643081863239	8.98722562324039e-10	2.30344019267401e-07	ENSCGRG00000013081	exostoses (multiple)-like 1 [Source:MGI Symbol;Acc:MGI:1888742]
48	F13b	27.203726442166	3.84812743436932	0.697782713346671	4.67647717725412	2.91845063554966e-06	0.000406243296657073	ENSCGRG00000013915	coagulation factor XIII, beta subunit [Source:MGI Symbol;Acc:MGI:88379]
49	Fam13c	132.323516592976	4.52594658583175	0.382048629003349	10.3153991034897	6.00313697064229e-25	1.21165815831201e-21	ENSCGRG00000017409	family with sequence similarity 13, member C [Source:MGI Symbol;Acc:MGI:1918971]
50	Fam71e2	75.2122745115588	-2.98390046045051	0.365772589849489	-6.55855038431527	5.43333498745363e-11	1.67415510177411e-08	N/A	N/A
51	Fam83h	79.0235216615539	1.75860315722785	0.329846089936852	3.55814633646674	0.000373481232134067	0.0276684028319825	ENSCGRG00000003834	family with sequence similarity 83, member H [Source:MGI Symbol;Acc:MGI:2145900]
52	Fgd5	50.4149751909986	-2.06385465623792	0.378823096248812	-3.90391232784134	9.46500798682797e-05	0.00893751368206499	ENSCGRG00000018152	FYVE, RhoGEF and PH domain containing 5 [Source:MGI Symbol;Acc:MGI:2443369]
53	Fibin	17.5821265617434	6.30175811476084	1.21947407851688	4.68791892730712	2.75997307938916e-06	0.000387524220112146	ENSCGRG00000020061	fin bud initiation factor homolog (zebrafish) [Source:MGI Symbol;Acc:MGI:1914856]
54	Flnc	518.680227985386	-2.49293504581527	0.258955056899224	-7.36796789350449	1.73248496238459e-13	9.64635678883585e-11	ENSCGRG00000008723	filamin C, gamma [Source:MGI Symbol;Acc:MGI:95557]
55	Fmo2	13.9429288300119	-3.44712103880042	0.804406894998176	-3.55809796742948	0.000373549997979327	0.0276684028319825	ENSCGRG00000006567	flavin containing monooxygenase 2 [Source:MGI Symbol;Acc:MGI:1916776]
56	Fras1	300.550674797073	-2.27088463559668	0.349003403088243	-4.83067534573366	1.36070720810211e-06	0.00020157192008463	N/A	N/A
57	Fstl4	7.65269662474779	-5.89530459622976	1.37116354274122	-3.87287287765265	0.000107559936654261	0.00975713650087834	ENSCGRG00000010263	follistatin-like 4 [Source:MGI Symbol;Acc:MGI:2443199]
58	Gabra3	47.8045954963601	6.33859723402389	0.801686035105064	7.17691774754278	7.13005532598024e-13	3.38614715731185e-10	ENSCGRG00000006940	gamma-aminobutyric acid (GABA) A receptor, subunit alpha 3 [Source:MGI Symbol;Acc:MGI:95615]
59	Gimap6	14.2875239404932	-7.53108196651588	1.35008919362674	-5.14493375592126	2.67615228094209e-07	4.96687711268643e-05	ENSCGRG00000014388	GTPase, IMAP family member 6 [Source:MGI Symbol;Acc:MGI:1918876]
60	Glipr1	577.301840839851	-1.40021018546488	0.236771916023747	-3.4431772924537	0.000574922280049387	0.0396720942562284	ENSCGRG00000003558	GLI pathogenesis-related 1 (glioma) [Source:MGI Symbol;Acc:MGI:1920940]
61	Glt8d2	179.065701450444	1.71584148760936	0.236948402416349	4.77268036144471	1.81790183839938e-06	0.00026685146349668	ENSCGRG00000013282	glycosyltransferase 8 domain containing 2 [Source:MGI Symbol;Acc:MGI:1922032]
62	Glyat	571.945761337356	-2.15228046555228	0.234084624676101	-6.69551862707684	2.1490806859045e-11	8.07004786867439e-09	ENSCGRG00000003145	glycine-N-acyltransferase [Source:MGI Symbol;Acc:MGI:2147502]
63	Gpnmb	922.954201814205	2.43827254658724	0.279707916151797	6.62587627609473	3.45194214980983e-11	1.16121895610373e-08	ENSCGRG00000005342	glycoprotein (transmembrane) nmb [Source:MGI Symbol;Acc:MGI:1934765]
64	Gpr156	22.6601188922637	-2.55837231923327	0.583839287115814	-3.3800565704662	0.000724709117806037	0.0481467208081846	ENSCGRG00000010085	G protein-coupled receptor 156 [Source:MGI Symbol;Acc:MGI:2653880]
65	Gpr64	62.3019677005369	7.55388242544992	1.03344301529776	6.74340028581146	1.5472217476623e-11	5.94833084750076e-09	N/A	N/A
66	Grhl2	15.0653211084763	-5.25204064090539	1.08735380136814	-4.29214312242435	1.76956822012638e-05	0.00193062284124194	ENSCGRG00000010909	grainyhead-like 2 (Drosophila) [Source:MGI Symbol;Acc:MGI:2182543]
67	Grpr	4.65782031167704	5.03732166858795	1.36852917378895	3.25339002860996	0.00114036855628149	0.0694850229368952	ENSCGRG00000010812	gastrin releasing peptide receptor [Source:MGI Symbol;Acc:MGI:95836]
68	Hmgcs2	898.733016318193	1.83920640592737	0.168179015696995	7.45779073571202	8.79852625179266e-14	5.07392154956057e-11	ENSCGRG00000010687	3-hydroxy-3-methylglutaryl-Coenzyme A synthase 2 [Source:MGI Symbol;Acc:MGI:101939]
69	Hmgn5	2101.9879111664	-1.94612483836472	0.345050248566822	-3.94482352439159	7.98587692231491e-05	0.0076754734919416	ENSCGRG00000016583	high-mobility group nucleosome binding domain 5 [Source:MGI Symbol;Acc:MGI:1355295]
70	Hook1	16.6395423394259	-2.85813593142283	0.706475485348243	-3.21762534984658	0.00129256533106139	0.0761717240899572	ENSCGRG00000014648	hook microtubule tethering protein 1 [Source:MGI Symbol;Acc:MGI:1925213]
71	Hr	826.059161287397	-2.33359465203737	0.296821481256364	-5.89119137844988	3.8342119362395e-09	8.71986199076891e-07	ENSCGRG00000003331	hairless [Source:MGI Symbol;Acc:MGI:96223]
72	Hsd11b1	91.8571703628717	2.59800869134059	0.432468668926733	4.65477925976754	3.24327983808102e-06	0.000447600337995677	ENSCGRG00000012490	hydroxysteroid 11-beta dehydrogenase 1 [Source:MGI Symbol;Acc:MGI:103562]
73	Htr3a	44.5104348690108	2.25337596468173	0.428132800601163	3.89695314542093	9.7410455696937e-05	0.00914468969847931	ENSCGRG00000006099	5-hydroxytryptamine (serotonin) receptor 3A [Source:MGI Symbol;Acc:MGI:96282]
74	Icam5	237.578587300257	1.85948449838863	0.289922285294962	4.39608150981149	1.10222558087068e-05	0.00125335467988162	ENSCGRG00000009450	intercellular adhesion molecule 5, telencephalin [Source:MGI Symbol;Acc:MGI:109430]
75	Igsf9b	17.852328258696	-7.58472977453941	1.33952026490948	-5.22557773643781	1.73612160552964e-07	3.29801830170436e-05	ENSCGRG00000011603	immunoglobulin superfamily, member 9B [Source:MGI Symbol;Acc:MGI:2685354]
76	Il33	61.3912696357684	-2.8073308416856	0.539492205897616	-4.11937061679478	3.7990867217862e-05	0.00390725180233642	ENSCGRG00000006729	interleukin 33 [Source:MGI Symbol;Acc:MGI:1924375]
77	Il36g	26.786464294898	5.35864323461781	0.973912642289188	4.90154920124672	9.50838284161458e-07	0.0001490600560617	N/A	N/A
78	Ip6k3	92.6163397486505	4.04679503602777	0.590390156892647	5.86363525016576	4.52841661407344e-09	1.01556032038116e-06	ENSCGRG00000006661	inositol hexaphosphate kinase 3 [Source:MGI Symbol;Acc:MGI:3045325]
79	Itga7	322.44499523568	1.53352543627029	0.229450110862507	4.13407050440494	3.56394062994242e-05	0.00370096018381589	ENSCGRG00000015340	integrin alpha 7 [Source:MGI Symbol;Acc:MGI:102700]
80	Kiaa0408	13.248245057785	-3.58849804493794	0.7894005138744	-3.80483099697433	0.000141901043256172	0.0121876390715819	ENSCGRG00000001472	RIKEN cDNA 9330159F19 gene [Source:MGI Symbol;Acc:MGI:3036239]
81	Lingo1	15.6675560453847	4.72092125342097	1.15476889373408	3.58163332519784	0.000341452808841675	0.0257637313288156	ENSCGRG00000002075	leucine rich repeat and Ig domain containing 1 [Source:MGI Symbol;Acc:MGI:1915522]
82	LOC100750593	15536.668673485	1.01373872553165	0.126468100710337	3.39039032295239	0.000697931749845302	0.0469426674665429	ENSCGRG00000002763	stearoyl-Coenzyme A desaturase 1 [Source:MGI Symbol;Acc:MGI:98239]
83	LOC100750842	59.4309350014857	1.79451319322592	0.371756656027627	3.25360870583814	0.00113949118375318	0.0694850229368952	N/A	N/A
84	LOC100750890	38.0466531246878	1.95518773975154	0.386707658406868	3.54331032562258	0.000395137435185388	0.0287400187654886	ENSCGRG00000001679	stearoyl-coenzyme A desaturase 3 [Source:MGI Symbol;Acc:MGI:1353437]
85	LOC100752107	520.153776622012	-1.45605013327266	0.165276223791722	-5.27049573475995	1.36055787793372e-07	2.67913756768242e-05	N/A	N/A
86	LOC100752631	13.8024104676486	-3.25424553512993	0.837849262631676	-3.18587501769064	0.00144316927836846	0.0820523040063925	N/A	N/A
87	LOC100752698	75.6899363788332	-2.04144930293846	0.449236281388479	-3.24213974373498	0.00118635834333788	0.0717457983890517	N/A	N/A
88	LOC100753550	185.044268286457	1.82726656308703	0.264650021521904	4.69413928335183	2.67731577613226e-06	0.000379215945940417	ENSCGRG00000001881	RIKEN cDNA 9030617O03 gene [Source:MGI Symbol;Acc:MGI:2444813]
89	LOC100754807	183.852066848461	2.0913403337155	0.265867419175861	5.66589858081833	1.46256018275404e-08	3.19134584742289e-06	ENSCGRG00000016841	cytochrome P450, family 4, subfamily f, polypeptide 17 [Source:MGI Symbol;Acc:MGI:3646233]
90	LOC100755596	9.71661998192635	5.54555821648242	1.31993501049211	3.75821209099667	0.000171131799402516	0.0141705905894997	ENSCGRG00000018195	aldehyde dehydrogenase 3 family, member B1 [Source:MGI Symbol;Acc:MGI:1914939]
91	LOC100756322	7.89672338092268	-4.66378520834591	1.3072178331297	-3.12023184220135	0.0018070874898018	0.0975887682201662	ENSCGRG00000007223	hemochromatosis type 2 (juvenile) [Source:MGI Symbol;Acc:MGI:1916835]
92	LOC100756639	21.7953804870244	5.21806800661124	1.19956024451375	3.86233665802099	0.000112307654169591	0.010130903306572	ENSCGRG00000018794	RIKEN cDNA 1810011O10 gene [Source:MGI Symbol;Acc:MGI:1916318]
93	LOC100756703	30.792684436921	2.92400697484214	0.528833679527687	4.42302478958987	9.73285689601227e-06	0.00113881478478196	N/A	N/A
94	LOC100757064	46.400895373107	-2.56641863402022	0.576662708223046	-3.43607468463637	0.000590208247337772	0.0405535854032468	N/A	N/A
95	LOC100757382	9.8091449740113	-4.74864760547239	1.05972960353019	-3.92900707018197	8.52973319743899e-05	0.00814968058810931	N/A	N/A
96	LOC100758409	1828.06943880928	1.39041273235257	0.120927869827	6.66058397277396	2.7274167906725e-11	9.78657753755307e-09	ENSCGRG00000002367	MAM domain containing 2 [Source:MGI Symbol;Acc:MGI:1918988]
97	LOC100758657	83.4086648255775	1.97991582300793	0.304282149770689	4.58440734475559	4.55275914704126e-06	0.000597669934530693	ENSCGRG00000017638	N/A
98	LOC100758827	86.7426393340091	-2.77725585695459	0.418173684638917	-5.24254260075314	1.58378809253281e-07	3.04445551549135e-05	N/A	N/A
99	LOC100759554	20.5743649708733	-6.1086126985531	1.22023069575395	-4.52672614863129	5.99044875315746e-06	0.000755685750134637	N/A	N/A
100	LOC100759972	93.8922905661209	-1.67321590090465	0.325366142435913	-3.3447038835574	0.000823704628818791	0.0524568053058587	N/A	N/A
101	LOC100760639	4.0275719148048	-6.74263531669087	1.68224478801997	-3.66039048527378	0.000251831172582049	0.0196680141118285	ENSCGRG00000019653	N/A
102	LOC100761793	8.8546902305155	-7.74175887201669	1.36364262391155	-5.24829324472606	1.53514800271411e-07	2.98651021684636e-05	ENSCGRG00000019099	olfactory receptor 32 [Source:MGI Symbol;Acc:MGI:109303]
103	LOC100761862	123.893811208597	-2.73072343272463	0.292533763323424	-7.33508811983226	2.21575649011429e-13	1.15655552738963e-10	N/A	N/A
104	LOC100762090	10.6347882192385	-4.94588068699107	1.15401105124188	-3.77892237823628	0.000157508508487204	0.0133857362449626	N/A	N/A
105	LOC100762270	1091.81010406802	-1.45359964061986	0.241974563544269	-3.58978698907659	0.000330948290442934	0.0252077879883994	ENSCGRG00000000226	N/A
106	LOC100762389	84.4912202521028	4.80912722626071	0.510059312927937	8.2817127704055	1.21416160167173e-16	9.80253369109675e-14	ENSCGRG00000013705	N/A
107	LOC100763252	163.917720070062	-1.51033879927424	0.281023248782719	-3.29288164791152	0.000991662084884691	0.0616358562353143	ENSCGRG00000017238	sulfotransferase family 1D, member 1 [Source:MGI Symbol;Acc:MGI:1926341]
108	LOC100763326	25.6263651812408	-5.8093536203181	1.10451359020288	-4.73003787906072	2.24477949354837e-06	0.000326544634975906	N/A	N/A
109	LOC100763560	456.028560228192	-2.44582392521419	0.278824647552244	-6.67394880915024	2.49010506336950e-11	9.13811964959714e-09	N/A	N/A
110	LOC100764398	5.28631171702827	-6.19161516245543	1.46143711627474	-3.83639679004857	0.000124852630363607	0.0110163684288588	ENSCGRG00000018585	N/A
111	LOC100765028	15.8677510940801	-2.8808383516029	0.639559673708211	-3.58977581805635	0.000330962473124461	0.0252077879883994	N/A	N/A
112	LOC100766673	89.4851868013392	-3.56411855419096	0.454356928998577	-6.55686281716007	5.49515206502928e-11	1.67415510177411e-08	N/A	N/A
113	LOC100766840	14.0609206945286	4.92994899910184	1.22933580801557	3.53441791091604	0.000408674357020604	0.0294592180482665	ENSCGRG00000007701	expressed sequence AW551984 [Source:MGI Symbol;Acc:MGI:2143322]
114	LOC100767061	16.7552483798384	-4.42317636612382	1.10113987775375	-3.48567329450673	0.000490900144389081	0.0344633244845673	ENSCGRG00000009028	N/A
115	LOC100767287	25.0930797429865	-8.54116189708848	1.32893842067561	-5.98688341956622	2.13899981522102e-09	5.02987036069013e-07	N/A	N/A
116	LOC100767633	7.30736259231758	-5.81149554112434	1.54541494375193	-3.38196098176344	0.000719703663089608	0.0480208886277186	ENSCGRG00000016584	N/A
117	LOC100767748	6.6166469007347	-6.57732727327465	1.63722320938677	-3.66007807499746	0.000252138410921441	0.0196680141118285	ENSCGRG00000017923	testis expressed gene 21 [Source:MGI Symbol;Acc:MGI:1931131]
118	LOC100769236	48.3191744774569	2.73883123269931	0.471759816610248	4.56560447953033	4.98057057108144e-06	0.000643370184090016	ENSCGRG00000017063	aldo-keto reductase family 1, member C19 [Source:MGI Symbol;Acc:MGI:2653678]
119	LOC100769250	827.905353032536	1.40235817026075	0.218999788800838	3.73240391698709	0.000189661051377824	0.0156247805948864	ENSCGRG00000002344	N/A
120	LOC100770025	5.30408467426528	-6.41394580768804	1.85913260978051	-3.13532411636579	0.00171664332425787	0.0939614907009892	N/A	N/A
121	LOC100770358	9.6696821930113	-6.75587298325171	1.7013467081576	-3.62707404254661	0.000286651114562791	0.0221461987887339	ENSCGRG00000019133	N/A
122	LOC100771813	1125.33362657797	-3.35392166277366	0.21279765056748	-13.0121697991889	1.04336842648354e-38	3.36945399648593e-35	ENSCGRG00000001227	RIKEN cDNA 3830417A13 gene [Source:MGI Symbol;Acc:MGI:1917946]
123	LOC100771977	50.0841525394567	-4.10939910592893	0.933931886505542	-3.77376193717406	0.000160804215272313	0.0135942704921573	N/A	N/A
124	LOC100772574	172.561898562549	-1.90096995470733	0.313301119635318	-4.20045563679443	2.66378361348568e-05	0.00284848437132141	N/A	N/A
125	LOC100773147	30.803107710869	3.11512237596199	0.756579094749529	3.34421066191165	0.000825170529986258	0.0524568053058587	ENSCGRG00000006436	bone morphogenetic protein 8b [Source:MGI Symbol;Acc:MGI:107335]
126	LOC100773261	2063.11214546385	2.01105417077429	0.181743741754516	7.84671679082833	4.27070193005562e-15	2.87329266935867e-12	N/A	N/A
127	LOC100773771	388.003459603426	-9.90460725161759	1.13468033694777	-8.21345399882915	2.14915083089497e-16	1.50879732462875e-13	N/A	N/A
128	LOC103158848	72.9766362199112	-9.53922530294769	1.23326427478711	-7.26061962978069	3.85321086957472e-13	1.94430612221947e-10	N/A	N/A
129	LOC103158939	311.585950227803	-10.1755384408087	1.02402972072107	-9.36552499016763	7.56731448343418e-21	1.21986229683703e-17	N/A	N/A
130	LOC103159218	8.17217858530681	-5.25808600337896	1.2167575060304	-3.84063667534183	0.000122715625877904	0.0108873033574204	N/A	N/A
131	LOC103159353	83.6111634152409	-2.61390076292986	0.413320109376613	-4.90887865405059	9.15986307751825e-07	0.000145004224620282	N/A	N/A
132	LOC103159510	42.0745006915399	3.73782103331466	0.762790602220775	4.13332115447454	3.57558548755359e-05	0.00370096018381589	N/A	N/A
133	LOC103159564	50.5689993503231	-6.37533464913773	1.25264212018724	-4.62252710099757	3.79093266709165e-06	0.00051010158146274	N/A	N/A
134	LOC103159575	90.1177028810314	2.68478983899068	0.445726253705339	4.7110245824956	2.46474500509247e-06	0.000352196792895825	N/A	N/A
135	LOC103159577	383.373318092362	2.70854432207126	0.272524305880558	7.79226577419787	6.58181056060218e-15	4.25105980488174e-12	N/A	N/A
136	LOC103159578	152.779186317704	2.45935165930703	0.416898065442227	4.49603707466861	6.92316699815787e-06	0.000866576569916707	N/A	N/A
137	LOC103159587	57.6111994984715	-5.05280445889396	0.519209629449667	-8.60508300454378	7.62615530369915e-18	6.48102787835948e-15	N/A	N/A
138	LOC103159588	24.7451706255167	-6.1449451824	1.05216424885069	-5.28432959754354	1.26165922834187e-07	2.51506315556002e-05	N/A	N/A
139	LOC103159655	27.5192400829127	-7.94625113292468	1.31968751172965	-5.57805432481167	2.43223704047195e-08	5.16754361743428e-06	N/A	N/A
140	LOC103159864	319.871349977091	-1.88546575501632	0.190864580571486	-6.81374852474568	9.50878662569882e-12	3.93688147808100e-09	N/A	N/A
141	LOC103159867	48.5824309394203	-2.84360466060927	0.515004673726944	-4.38567313096977	1.15627646721543e-05	0.00129655528584219	N/A	N/A
142	LOC103159879	17.5268241283071	-3.33279292114175	0.847827107181242	-3.24102685222729	0.00119099964505	0.0717577286142625	N/A	N/A
143	LOC103159890	71.2060983385645	-3.34724313312951	0.628225800072656	-4.39695509494977	1.09780045635413e-05	0.00125335467988162	N/A	N/A
144	LOC103159895	22.1243558535684	-3.06924780645118	0.655592134525053	-3.78937631326187	0.000151025984706554	0.0129027332013583	N/A	N/A
145	LOC103159899	12.1306452202665	-4.39443611675295	1.20638413083388	-3.1577617101102	0.00158985457421365	0.0891086470324264	N/A	N/A
146	LOC103159982	287.203697901153	-2.31786937824712	0.379500425919071	-4.56628440753189	4.9644511166798e-06	0.000643370184090016	N/A	N/A
147	LOC103160099	37.4050436274794	-4.77155629034708	0.664020657656639	-6.30491497719456	2.88352143023597e-10	7.8915628023763e-08	N/A	N/A
148	LOC103160121	7.29953251774336	4.27186998628	1.16345873840856	3.16891984549619	0.00153006585064411	0.086090949639132	N/A	N/A
149	LOC103160179	238.74056267243	-2.68011653888764	0.316392267710944	-6.62201403758899	3.5433739680141e-11	1.16765019309232e-08	N/A	N/A
150	LOC103160180	21.6551755036726	3.18939005088936	0.789929701847442	3.29703712124904	0.000977105860614677	0.0611524353928108	N/A	N/A
151	LOC103160274	167.968304001921	-8.54645625607333	0.874604936900671	-9.10295999879128	8.79028047680156e-20	1.01383327756368e-16	N/A	N/A
152	LOC103160386	136.52790594427	-5.94948451802225	0.795285704822462	-6.7454022935049	1.52603600911121e-11	5.94833084750076e-09	N/A	N/A
153	LOC103160471	117.354646969501	6.1843265192746	1.18532740738164	4.72389652317437	2.31368174355791e-06	0.000333562670653836	N/A	N/A
154	LOC103160553	318.791226471709	3.13024326526985	0.400540329283035	6.35461794597495	2.08945275821137e-10	5.91901643628753e-08	N/A	N/A
155	LOC103160584	52.3078975916436	2.62123047732084	0.396870302436741	5.13081468705825	2.88490821141087e-07	5.23400144827544e-05	N/A	N/A
156	LOC103160599	10.5977539773892	-5.26781792499853	1.24292636705423	-3.76760486252766	0.000164821313964534	0.0138613008155486	N/A	N/A
157	LOC103160672	51.5698718253297	8.44961224621916	1.19850408573954	6.56205501430984	5.30712269117103e-11	1.67415510177411e-08	N/A	N/A
158	LOC103160706	7.36374198097617	-5.33629140535849	1.49106603645633	-3.18653150730289	0.00143989803526241	0.0820523040063925	N/A	N/A
159	LOC103160835	95.1274207810359	-2.58275470198968	0.410100418156894	-4.87147077354165	1.10770550672456e-06	0.000171981930933476	N/A	N/A
160	LOC103160858	479.57491343483	1.55145733859974	0.162646488741189	5.94230373713456	2.81044046176611e-09	6.48288316230534e-07	N/A	N/A
161	LOC103160921	24.1125729258457	-4.1047377919264	0.922231257693562	-3.81658641673886	0.00013531069794291	0.01174656903056	N/A	N/A
162	LOC103160981	42.5004306092748	-2.51283337074668	0.549354241510012	-3.50934010216501	0.000449220075666664	0.0319539936642715	N/A	N/A
163	LOC103161117	186.432999721317	-3.04651844387408	0.263109553369778	-9.35563118718616	8.31020329795462e-21	1.21986229683703e-17	N/A	N/A
164	LOC103161223	62.6647063102053	8.08831777367098	1.17401497373711	6.39119214047605	1.64597397271069e-10	4.83228031588354e-08	N/A	N/A
165	LOC103161241	17.6566799640575	-4.07917954858247	0.95436281591063	-3.66130887499763	0.000250930018722613	0.0196680141118285	N/A	N/A
166	LOC103161263	19.1385140785162	-2.59683241939647	0.628196699909155	-3.2026114097165	0.00136187610931655	0.0788179696671479	N/A	N/A
167	LOC103161308	3.34107552281333	-5.67707036603566	1.51654762379875	-3.3576973023501	0.000785946296791842	0.0509665656799111	N/A	N/A
168	LOC103161381	38.8735661172689	6.77419699902841	1.19635702346701	5.17340089697557	2.29871069551554e-07	4.3159629768011e-05	N/A	N/A
169	LOC103161460	12.9733581863962	-3.1311998351802	0.754036949434765	-3.37680711318952	0.000733324555232111	0.048330577931971	N/A	N/A
170	LOC103161462	8.77182850602578	-5.02435626482929	1.3464422298893	-3.29712903053637	0.000976786159159261	0.0611524353928108	N/A	N/A
171	LOC103161492	7.23203678529031	5.33835792567263	1.32999656034103	3.57399076560968	0.000351581333847055	0.0262883104079401	N/A	N/A
172	LOC103161582	66.7583211250408	-2.58833173374594	0.524238660152393	-3.82148320088109	0.000132651451592216	0.0115779621019433	N/A	N/A
173	LOC103161593	153.373538817088	-2.33138931466488	0.395449734739397	-4.41630543789498	1.00402187982257e-05	0.00116632671176223	N/A	N/A
174	LOC103161605	98.937888370052	-1.87311625519645	0.262113176977231	-4.91449445361989	8.90118450445304e-07	0.000143727426193403	N/A	N/A
175	LOC103161680	21.6790442692991	4.89159073042373	0.93748390129859	4.59381566311388	4.35213861556879e-06	0.000576016247750732	N/A	N/A
176	LOC103161744	44.7876635931846	-2.98637383604901	0.629457065797375	-3.81505183723028	0.000136154349142635	0.0117566004043109	N/A	N/A
177	LOC103161854	152.448356273906	-1.71438380913445	0.321576741211251	-3.51213618298143	0.000444520157059359	0.0317595883895463	N/A	N/A
178	LOC103161930	609.629509648576	2.03024171142092	0.266158854816765	5.43013762098862	5.63106111546758e-08	1.16570184399301e-05	N/A	N/A
179	LOC103162356	22.2151380992741	-4.37539206829761	1.21314194840973	-3.12447325108593	0.0017812371623124	0.0965155585901286	N/A	N/A
180	LOC103162380	9.15562993285979	-5.4343882571683	1.25966548163208	-3.84977267946091	0.000118227498870797	0.0106056634681486	N/A	N/A
181	LOC103162479	13.9510153333007	-3.74089899983379	0.909067930714995	-3.47161789837911	0.000517332109986659	0.0361617384413618	N/A	N/A
182	LOC103162574	18.7991966880945	-5.7866228997312	1.07525875520099	-4.83758943961143	1.31423252639738e-06	0.000196489931516097	N/A	N/A
183	LOC103162812	33.0427049706072	-3.61228907574178	0.718673370016092	-4.21238173184689	2.52692028434523e-05	0.00272014545542149	N/A	N/A
184	LOC103162840	88.2942658571242	-8.81980243893349	0.938250855429177	-8.77679981911184	1.68191986299477e-18	1.59752706045745e-15	N/A	N/A
185	LOC103162888	23.0737046307739	5.88039260261033	1.09286380639044	4.84546205201831	1.26317355158584e-06	0.000192137108268938	N/A	N/A
186	LOC103162958	92.0312479749805	-1.54406660881883	0.306817018213865	-3.12598080015606	0.00177213121295485	0.0963454636214884	N/A	N/A
187	LOC103162960	622.980311204006	2.02565709158196	0.213061395885069	6.76187530301338	1.36216923134868e-11	5.4987366446468e-09	N/A	N/A
188	LOC103162963	17026.7687976593	1.78856959996375	0.118701226692618	10.1398033767535	3.67839213228998e-24	6.59944419556515e-21	N/A	N/A
189	LOC103162966	3003.21434739224	1.11339569390888	0.117974626879009	4.47921054863495	7.4919607020892e-06	0.000909569093658904	N/A	N/A
190	LOC103162974	1742.139824017	1.70213417205607	0.249114545382679	4.484570218968	7.30610439861847e-06	0.000893724755488579	N/A	N/A
191	LOC103162983	540.344421638301	3.0514727285851	0.275793124273018	8.94333473456087	3.77599829595483e-19	4.06473629898551e-16	N/A	N/A
192	LOC103163215	223.823169361846	1.71327583936076	0.349458715965852	3.22874573473182	0.00124334387223871	0.0743565685371795	N/A	N/A
193	LOC103163249	18.6696912708302	-3.15985452831218	0.750592143399169	-3.43048092127669	0.000602512341253199	0.0412235880263365	N/A	N/A
194	LOC103163383	68.8286970256368	-2.0917268210707	0.47183390808232	-3.19342102070092	0.00140597791862798	0.0805047001847022	N/A	N/A
195	LOC103163398	36.5058072869977	-4.54620023149052	0.526377239555639	-7.52547305068394	5.2529788358185e-14	3.26230189469082e-11	N/A	N/A
196	LOC103163474	17.9857934496148	-4.16631665620182	0.951478834802058	-3.76398720022576	0.000167225446829684	0.0139185014946336	N/A	N/A
197	LOC103163483	1850.6720449886	-1.62006570982387	0.16280929652234	-6.35776476658806	2.04710632612025e-10	5.90261175854709e-08	N/A	N/A
198	LOC103163538	189.063478902034	-2.35135165965947	0.521161778886793	-3.38932982136821	0.000700636827858849	0.0469426674665429	N/A	N/A
199	LOC103163587	205.138980292172	-4.16669184973706	0.433509052613211	-8.26217890358941	1.43037105277356e-16	1.09981911376832e-13	N/A	N/A
200	LOC103163665	82.1372689142672	-4.73296406621563	0.554118460480433	-7.48576678333016	7.11306087263201e-14	4.25387384853293e-11	N/A	N/A
201	LOC103163731	43.986394416666	-5.15072527884355	0.646984597276465	-7.05698836934041	1.70149858863398e-12	7.63169380852026e-10	N/A	N/A
202	LOC103163825	837.753200724243	-1.4546439507666	0.187847843696688	-4.62971218051186	3.66174343959237e-06	0.000496858582513428	N/A	N/A
203	Loxl2	409.059604687012	1.64111600771243	0.239504174293485	4.40974989311491	1.03490074046617e-05	0.0011936101611648	ENSCGRG00000017482	lysyl oxidase-like 2 [Source:MGI Symbol;Acc:MGI:2137913]
204	Lpar1	414.08068232321	1.15380276116702	0.18240255917718	3.11859802303163	0.00181713686496299	0.0978043631951915	ENSCGRG00000013742	lysophosphatidic acid receptor 1 [Source:MGI Symbol;Acc:MGI:108429]
205	Lpin2	1841.36007203516	1.18657809300303	0.134610922700501	4.46929253742968	7.84787363761472e-06	0.000938663819456037	ENSCGRG00000015496	lipin 2 [Source:MGI Symbol;Acc:MGI:1891341]
206	Lpl	2313.69092637732	1.55180336433407	0.147079209754948	6.57360659758632	4.91108844232059e-11	1.58598690156301e-08	ENSCGRG00000008147	lipoprotein lipase [Source:MGI Symbol;Acc:MGI:96820]
207	Lrrc14b	12.5628867115678	-4.30035340805813	1.18264339798666	-3.14159865405082	0.00168028190444963	0.0927244824856923	ENSCGRG00000004610	leucine rich repeat containing 14B [Source:MGI Symbol;Acc:MGI:2145269]
208	Lrrc15	108.422391284962	4.64770198518479	0.665948124006231	6.10068462994218	1.05615108038664e-09	2.623641768462e-07	ENSCGRG00000005841	leucine rich repeat containing 15 [Source:MGI Symbol;Acc:MGI:1921738]
209	Ltbp3	386.298617807364	1.51274950334966	0.241536035560695	3.84119496072198	0.000122436819596177	0.0108873033574204	ENSCGRG00000014493	latent transforming growth factor beta binding protein 3 [Source:MGI Symbol;Acc:MGI:1101355]
210	Macc1	4.83433841135641	-5.90755909908861	1.51739117841478	-3.50772870837957	0.000451949683159106	0.032007155850746	ENSCGRG00000007459	metastasis associated in colon cancer 1 [Source:MGI Symbol;Acc:MGI:2685113]
211	Mat1a	8.91844345004663	4.28535779535281	1.10616043768318	3.34526093012512	0.000822051939305382	0.0524568053058587	ENSCGRG00000013233	methionine adenosyltransferase I, alpha [Source:MGI Symbol;Acc:MGI:88017]
212	Mbp	13.2975427526753	-5.74279504713624	1.32080213096984	-3.90507588190201	9.41958233449126e-05	0.00893751368206499	ENSCGRG00000009417	myelin basic protein [Source:MGI Symbol;Acc:MGI:96925]
213	Mecom	29.3806766798606	-2.84034226870547	0.664805293869622	-3.39254182958812	0.000692473581660433	0.0467839787576193	ENSCGRG00000010011	MDS1 and EVI1 complex locus [Source:MGI Symbol;Acc:MGI:95457]
214	Megf10	1248.57895348275	8.09157926239139	0.351647490121993	21.3469937153996	4.15843679530474e-101	6.71462789337857e-97	ENSCGRG00000011574	multiple EGF-like-domains 10 [Source:MGI Symbol;Acc:MGI:2685177]
215	Mmp14	3117.57214307018	1.14238317062592	0.159664491212914	3.49119998861511	0.000480856170251752	0.0339056095242578	ENSCGRG00000017920	matrix metalloproteinase-14 precursor [Source:RefSeq peptide;Acc:NP_001233698]
216	Mpeg1	186.604692780095	-1.75934915858849	0.253243535561113	-4.63738059597548	3.52852325285928e-06	0.000482839533592532	ENSCGRG00000008421	macrophage expressed gene 1 [Source:MGI Symbol;Acc:MGI:1333743]
217	Mpp7	33.9691465429142	-3.37214140937779	0.754233538477535	-3.69537917165911	0.000219558877048757	0.0178269589823295	ENSCGRG00000003162	membrane protein, palmitoylated 7 (MAGUK p55 subfamily member 7) [Source:MGI Symbol;Acc:MGI:1922989]
218	Mro	79.1812142102798	-3.36905048263341	0.338253648735806	-8.23076999262993	1.86013836382536e-16	1.365257007304e-13	ENSCGRG00000004226	maestro [Source:MGI Symbol;Acc:MGI:2152817]
219	Mtbp	293.039906435978	-1.59291915840515	0.166427875306864	-6.05641726679196	1.39186674161227e-09	3.40522307224444e-07	N/A	N/A
220	Mthfd2l	661.51270029815	-1.26960454122059	0.216050731997312	-3.16889479693109	0.00153019771762129	0.086090949639132	N/A	N/A
221	Murc	238.784747094103	1.64495386929014	0.324577409450417	3.26575829896415	0.00109171388806625	0.0670262515232156	N/A	N/A
222	Myh3	20.8062997753599	-3.00779183736117	0.7692738667154	-3.14950168135161	0.00163549167454317	0.0907501170750812	N/A	N/A
223	Myo1a	85.8239975593048	6.94982917930316	0.681060891746679	9.34551778807676	9.14409495696784e-21	1.23041417725133e-17	ENSCGRG00000003965	myosin IA [Source:MGI Symbol;Acc:MGI:107732]
224	Myo1g	159.81671515066	-2.13132677087928	0.220665295248525	-7.00773661946491	2.42204189310905e-12	1.05699217427113e-09	ENSCGRG00000016686	myosin IG [Source:MGI Symbol;Acc:MGI:1927091]
225	Nanos3	6.53939490168039	-6.58113591384173	1.68819448814545	-3.55182619966234	0.000382567465642408	0.0280787130351271	ENSCGRG00000017734	nanos homolog 3 (Drosophila) [Source:MGI Symbol;Acc:MGI:2675387]
226	Ncald	58.3816415916278	2.3493008362661	0.442091767155624	3.99088711128128	6.58266095819746e-05	0.00644183190860694	ENSCGRG00000001733	neurocalcin delta [Source:MGI Symbol;Acc:MGI:1196326]
227	Nckap1l	14.4397451787334	-5.35233095623412	1.29334570563109	-3.68607436879123	0.000227739825695217	0.0181148520468014	ENSCGRG00000007783	NCK associated protein 1 like [Source:MGI Symbol;Acc:MGI:1926063]
228	Ndp	137.211619963412	-1.65560502728046	0.334271972891952	-3.20290844995662	0.00136047222807597	0.0788179696671479	ENSCGRG00000001724	Norrie disease (pseudoglioma) (human) [Source:MGI Symbol;Acc:MGI:102570]
229	Ndrg1	6335.68608947931	1.82112403548104	0.168533633657419	7.33480616262421	2.22042616889073e-13	1.15655552738963e-10	N/A	N/A
230	Nedd9	9.66548232473309	-5.49250740474798	1.19661138734132	-4.10120190727133	4.11009732169771e-05	0.00420036338312993	ENSCGRG00000010789	neural precursor cell expressed, developmentally down-regulated gene 9 [Source:MGI Symbol;Acc:MGI:97302]
231	Nol4	30.0514061755628	-2.36224968145476	0.551086435642264	-3.22506065434592	0.00125945982246225	0.0747665358577132	ENSCGRG00000003512	N/A
232	Nppb	68.3569742178368	-3.45586970050916	0.564538764215075	-5.08540313220061	3.66846028162911e-07	6.36931485671669e-05	ENSCGRG00000000797	natriuretic peptide type B [Source:MGI Symbol;Acc:MGI:97368]
233	Npy5r	16.8047772343977	-3.08095364875592	0.722920312555956	-3.45265045771081	0.000555107805955573	0.0386350247532959	ENSCGRG00000018714	neuropeptide Y receptor Y5 [Source:MGI Symbol;Acc:MGI:108082]
234	Nr1d1	354.679493330228	-1.50123914314847	0.259111909911916	-3.53621970807441	0.000405896970104367	0.0293902169339696	ENSCGRG00000002561	nuclear receptor subfamily 1, group D, member 1 [Source:MGI Symbol;Acc:MGI:2444210]
235	Nr3c2	14.3991609510991	-5.13182467823736	1.39894950627618	-3.2501974925595	0.00115324889814703	0.0700056765352634	ENSCGRG00000009056	nuclear receptor subfamily 3, group C, member 2 [Source:MGI Symbol;Acc:MGI:99459]
236	Nr4a1	423.006026438241	1.41042280570406	0.20530536882298	4.02064646295069	5.80386515175899e-05	0.00578487719786743	ENSCGRG00000016594	nuclear receptor subfamily 4, group A, member 1 [Source:MGI Symbol;Acc:MGI:1352454]
237	Nr4a3	54.2260380510483	1.89563804923248	0.417252850677985	3.14120214249378	0.00168255857857855	0.0927244824856923	ENSCGRG00000013687	nuclear receptor subfamily 4, group A, member 3 [Source:MGI Symbol;Acc:MGI:1352457]
238	Ntrk3	8.48064474762137	-5.46009655986644	1.42849219386273	-3.41278312901566	0.00064303092400236	0.0438102123623043	N/A	N/A
239	Olfm1	838.947140800243	1.33246770037514	0.176291498385765	4.24016589851814	2.23354649945772e-05	0.00242047485414388	ENSCGRG00000002722	olfactomedin 1 [Source:MGI Symbol;Acc:MGI:1860437]
240	Olfml3	414.778959997854	1.55297974560322	0.244323644829901	3.96202850344675	7.43156656618525e-05	0.00722876538218031	ENSCGRG00000004872	olfactomedin-like 3 [Source:MGI Symbol;Acc:MGI:1914877]
241	Oxr1	683.518580355951	2.28115487719909	0.254909419807146	6.654098454899	2.85041825302324e-11	1.00055877242535e-08	ENSCGRG00000009893	oxidation resistance 1 [Source:MGI Symbol;Acc:MGI:2179326]
242	Pcdh17	4.10957010453316	5.89253158194861	1.60493318652262	3.3070342901484	0.000942893492867034	0.0594722704270469	ENSCGRG00000003925	protocadherin 17 [Source:MGI Symbol;Acc:MGI:2684924]
243	Pcp4l1	161.619822261801	2.0535305176345	0.292384740310359	5.02272456269261	5.09435783925975e-07	8.75091447133268e-05	ENSCGRG00000005197	Purkinje cell protein 4-like 1 [Source:MGI Symbol;Acc:MGI:1913675]
244	Pde1c	239.268184679737	-9.56844827540741	1.01755492961818	-8.82850204269285	1.06086906346964e-18	1.07061579799027e-15	ENSCGRG00000011815	phosphodiesterase 1C [Source:MGI Symbol;Acc:MGI:108413]
245	Pde3a	10.6793441319601	-5.76294533557643	1.43008135985155	-3.6207610141795	0.000293737748320861	0.0225856353435092	ENSCGRG00000007234	phosphodiesterase 3A, cGMP inhibited [Source:MGI Symbol;Acc:MGI:1860764]
246	Pdzrn3	44.6108564190452	2.43748378470141	0.478245232390778	3.87358024400868	0.00010724807148703	0.00975713650087834	ENSCGRG00000010704	PDZ domain containing RING finger 3 [Source:MGI Symbol;Acc:MGI:1933157]
247	Pkd1l1	40.1429237005201	3.80614606226836	0.830836384068671	3.87703719205557	0.000105736200105772	0.00970069558584037	ENSCGRG00000007996	polycystic kidney disease 1 like 1 [Source:MGI Symbol;Acc:MGI:2156538]
248	Pknox2	6.05637501412538	-5.94599547766437	1.69822604994558	-3.15684297571282	0.00159487205006325	0.0891086470324264	ENSCGRG00000001631	Pbx/knotted 1 homeobox 2 [Source:MGI Symbol;Acc:MGI:2445415]
249	Plac1	698.277586778771	-2.52869183611283	0.301328517033877	-6.45053231112923	1.11457965457821e-10	3.33279957082857e-08	ENSCGRG00000007734	placental specific protein 1 [Source:MGI Symbol;Acc:MGI:1926287]
250	Plat	1539.90941683564	1.22552596990901	0.143226449807277	4.47238251070093	7.73529014342346e-06	0.000932102462282526	ENSCGRG00000003681	plasminogen activator, tissue [Source:MGI Symbol;Acc:MGI:97610]
251	Plekha6	101.385935673897	2.29241411775178	0.382527585497023	4.46360388574882	8.05924956598062e-06	0.000956858108396243	ENSCGRG00000001696	pleckstrin homology domain containing, family A member 6 [Source:MGI Symbol;Acc:MGI:2388662]
252	Plin4	477.790205581039	1.64046697364266	0.285851382707062	3.69249385091544	0.000222065711815004	0.0178392788491386	ENSCGRG00000009474	perilipin 4 [Source:MGI Symbol;Acc:MGI:1929709]
253	Prlr	88.4573868256857	1.66691091127803	0.336637355880533	3.21398796555675	0.00130905159701382	0.0768627495890262	ENSCGRG00000009919	N/A
254	Proc	8.35245641405883	4.97849901997392	1.28890790184492	3.40872805028501	0.00065266507776633	0.04427976054913	ENSCGRG00000009760	protein C [Source:MGI Symbol;Acc:MGI:97771]
255	Pstpip1	925.881439524654	2.20194021911962	0.235620365296115	6.86263989263546	6.75994843717025e-12	2.87244440565758e-09	ENSCGRG00000004304	proline-serine-threonine phosphatase-interacting protein 1 [Source:MGI Symbol;Acc:MGI:1321396]
256	Ptdss1	1962.30409676609	1.13696604051274	0.128605456273789	4.29222488520568	1.76891655260202e-05	0.00193062284124194	ENSCGRG00000001840	phosphatidylserine synthase 1 [Source:MGI Symbol;Acc:MGI:1276575]
257	Pthlh	90.138799544435	1.81537780597134	0.357170546959416	3.44489576681133	0.000571279641300894	0.0395899243265474	ENSCGRG00000007492	parathyroid hormone-like peptide [Source:MGI Symbol;Acc:MGI:97800]
258	Ptprg	15.5091700283695	-3.45398751477352	0.654994743120846	-4.38022601583389	1.18556275109925e-05	0.00132022632703446	ENSCGRG00000004852	protein tyrosine phosphatase, receptor type, G [Source:MGI Symbol;Acc:MGI:97814]
259	Ptprt	10.1265878466917	-7.08713373013957	1.44866851444465	-4.48837754433494	7.17676580111531e-06	0.000891409518389299	ENSCGRG00000012828	protein tyrosine phosphatase, receptor type, T [Source:MGI Symbol;Acc:MGI:1321152]
260	Ptrf	2938.88098636478	1.71212699887711	0.178256077845721	6.32328788885113	2.56055605333625e-10	7.12849975745179e-08	N/A	N/A
261	Pvrig	49.7599213655679	-3.2728826329731	0.499728356254489	-5.37876247887584	7.49995776860845e-08	1.53293440619899e-05	ENSCGRG00000007569	poliovirus receptor related immunoglobulin domain containing [Source:MGI Symbol;Acc:MGI:5596028]
262	Qtrtd1	504.429232172284	-1.21285252653098	0.199149985821279	-3.15284996491694	0.00161684884849981	0.0900250288162981	N/A	N/A
263	Rab7b	173.836423618289	1.84134808095197	0.283028602460936	4.4390763665104	9.03457580860197e-06	0.00106482697504742	ENSCGRG00000014151	RAB7B, member RAS oncogene family [Source:MGI Symbol;Acc:MGI:2442295]
264	Ranbp3l	67.2961332539002	-3.30994001231999	0.496389240024114	-5.48959826660718	4.02848945563809e-08	8.44779470651795e-06	ENSCGRG00000006643	RAN binding protein 3-like [Source:MGI Symbol;Acc:MGI:2444654]
265	Rarb	7.5220259409538	-4.60897804292383	1.19249402007339	-3.37445343495727	0.000739624278847258	0.0485476147583198	ENSCGRG00000007633	retinoic acid receptor, beta [Source:MGI Symbol;Acc:MGI:97857]
266	Rgs7	113.372824923297	-1.89144191675893	0.330936436257767	-3.94782584477992	7.88641391589878e-05	0.00762526500000106	ENSCGRG00000000628	regulator of G protein signaling 7 [Source:MGI Symbol;Acc:MGI:1346089]
267	Rqcd1	652.599483902652	-1.09912740342896	0.153061736686846	-3.35919945662025	0.000781686261725272	0.0508947099519273	N/A	N/A
268	Rxra	712.499335404483	1.58067042381963	0.205496899411309	4.84536713668625	1.2637776174091e-06	0.000192137108268938	ENSCGRG00000003691	retinoid X receptor alpha [Source:MGI Symbol;Acc:MGI:98214]
269	Sage1	744.562080172649	-1.30887758845324	0.198480340096973	-3.64728863008999	0.00026502216680823	0.0205736198435216	ENSCGRG00000003163	integrator complex subunit 6 like [Source:MGI Symbol;Acc:MGI:2442593]
270	Sardh	520.907566010506	1.28617620153554	0.225287795516807	3.11252413476643	0.00185494846227214	0.0995078166787649	ENSCGRG00000007093	sarcosine dehydrogenase [Source:MGI Symbol;Acc:MGI:2183102]
271	Sash3	10.7085666825962	5.65876952500792	1.23909249508072	4.09477665665002	4.22575546958692e-05	0.00429140085329686	ENSCGRG00000014727	SAM and SH3 domain containing 3 [Source:MGI Symbol;Acc:MGI:1921381]
272	Sema3g	19.9379800190894	4.75004836745348	1.07276424261594	3.88257335700874	0.000103356821407107	0.00959139422563538	ENSCGRG00000014142	sema domain, immunoglobulin domain (Ig), short basic domain, secreted, (semaphorin) 3G [Source:MGI Symbol;Acc:MGI:3041242]
273	Sgca	38.6228936602094	-3.00990311991461	0.676588077204751	-3.58407234903079	0.000338278317142138	0.0256440374971554	ENSCGRG00000017615	sarcoglycan, alpha (dystrophin-associated glycoprotein) [Source:MGI Symbol;Acc:MGI:894698]
274	Sh3rf3	5.62608854323656	-6.07529905170078	1.62937173683592	-3.36960340409569	0.000752764414383337	0.0492100688220556	ENSCGRG00000010426	SH3 domain containing ring finger 3 [Source:MGI Symbol;Acc:MGI:2444637]
275	Slc37a1	9.87237388534297	-4.45215506113106	1.15471943837864	-3.34903218208561	0.000810943757124871	0.0521685611406187	ENSCGRG00000012375	solute carrier family 37 (glycerol-3-phosphate transporter), member 1 [Source:MGI Symbol;Acc:MGI:2446181]
276	Slc6a13	18.6614038313097	-5.93763199459248	1.21937118334562	-4.38969656408075	1.13508936080647e-05	0.00128169845517078	ENSCGRG00000012728	solute carrier family 6 (neurotransmitter transporter, GABA), member 13 [Source:MGI Symbol;Acc:MGI:95629]
277	Smad3	1123.09635759701	-1.53461630086836	0.134011133581245	-7.08637987582929	1.37665601812069e-12	6.35110420702709e-10	ENSCGRG00000002991	SMAD family member 3 [Source:MGI Symbol;Acc:MGI:1201674]
278	Sorcs3	6.13409969264102	-6.12132369296057	1.49876969050506	-3.69393725220969	0.000220808310922518	0.0178269589823295	N/A	N/A
279	Sparc	9081.44503176394	1.24595531159272	0.175541218202642	3.76545644173734	0.000166245104835347	0.0139085995221573	ENSCGRG00000010162	secreted acidic cysteine rich glycoprotein [Source:MGI Symbol;Acc:MGI:98373]
280	Spp1	32986.9845427278	1.31518652175167	0.226813560192679	3.21949014163963	0.0012841877626321	0.0759552373744339	ENSCGRG00000000743	secreted phosphoprotein 1 [Source:MGI Symbol;Acc:MGI:98389]
281	St3gal1	8757.98538469162	1.84718620835162	0.14484472016681	8.71432321576392	2.92500761245825e-18	2.62389432879796e-15	ENSCGRG00000000253	N/A
282	St8sia1	4.52751727078397	-6.02016255290972	1.65070476183364	-3.2926542516004	0.000992464397174813	0.0616358562353143	ENSCGRG00000004197	ST8 alpha-N-acetyl-neuraminide alpha-2,8-sialyltransferase 1 [Source:MGI Symbol;Acc:MGI:106011]
283	Stra6	217.455886072602	-3.37576318087649	0.20708080227887	-13.4768682052769	2.13999262531768e-41	8.63861523025116e-38	ENSCGRG00000011831	stimulated by retinoic acid gene 6 [Source:MGI Symbol;Acc:MGI:107742]
284	Sucnr1	236.091938346781	1.63645959932148	0.260456157480858	4.03713664814244	5.41075554525041e-05	0.00542655091858126	ENSCGRG00000017168	succinate receptor 1 [Source:MGI Symbol;Acc:MGI:1934135]
285	Tex36	17.3931994774456	-3.05931172539951	0.766785383821555	-3.22691234977189	0.00125133785453471	0.0745584957091219	ENSCGRG00000010939	testis expressed 36 [Source:MGI Symbol;Acc:MGI:1921058]
286	Thbs1	11852.3596536554	1.09459951659319	0.159267063344155	3.19988957648305	0.00137480248767352	0.0792819134588012	ENSCGRG00000000633	thrombospondin 1 [Source:MGI Symbol;Acc:MGI:98737]
287	Themis	29.6877630598668	3.01601296686555	0.560075802414963	4.34057400027294	1.42110998768886e-05	0.00157168924460356	ENSCGRG00000007777	thymocyte selection associated [Source:MGI Symbol;Acc:MGI:2443552]
288	Tmem176a	73.4509562887961	3.3848800608635	0.549750429614128	5.0930702539107	3.52311073506339e-07	6.18344228685528e-05	ENSCGRG00000015426	transmembrane protein 176A [Source:MGI Symbol;Acc:MGI:1913308]
289	Tmem176b	179.991692614052	3.09709472821328	0.349468101967724	7.18844499211016	6.55333788997914e-13	3.20656808816646e-10	ENSCGRG00000014371	transmembrane protein 176B [Source:MGI Symbol;Acc:MGI:1916348]
290	Tnc	1314.51774376961	6.38114975763314	0.31134822798956	18.6164131857732	2.36536500443449e-77	1.90967743633019e-73	ENSCGRG00000014015	tenascin C [Source:MGI Symbol;Acc:MGI:101922]
291	Tnfaip2	385.953147134525	1.38419528341662	0.19949602702092	4.00625914525935	6.16879670345368e-05	0.00611089327427402	ENSCGRG00000011103	tumor necrosis factor, alpha-induced protein 2 [Source:MGI Symbol;Acc:MGI:104960]
292	Tp63	97.3296818028705	4.48083621539031	1.05311173799985	3.69939254695658	0.000216116115445234	0.0177138422136761	ENSCGRG00000010211	transformation related protein 63 [Source:MGI Symbol;Acc:MGI:1330810]
293	Tprg1	27.8945601118188	-2.41468124184208	0.548071743107077	-3.33846574674341	0.000842424159904563	0.0533436192548195	ENSCGRG00000012293	transformation related protein 63 regulated [Source:MGI Symbol;Acc:MGI:1918588]
294	Trim21	157.802184820572	1.43425151790339	0.264680771127059	3.20872957096886	0.00133322826064648	0.0777171000890206	ENSCGRG00000000950	tripartite motif-containing 21 [Source:MGI Symbol;Acc:MGI:106657]
295	Unc13c	5.96811194915072	-5.00354896234325	1.36725808839066	-3.2317135288064	0.00123050349609245	0.0738622303026201	ENSCGRG00000013222	unc-13 homolog C (C. elegans) [Source:MGI Symbol;Acc:MGI:2149021]
296	Unc5d	25.56628886867	-6.59700648762595	0.962341070990561	-6.24731102946324	4.17579015901885e-10	1.12377472829462e-07	ENSCGRG00000008230	unc-5 netrin receptor D [Source:MGI Symbol;Acc:MGI:2389364]
297	Ush2a	137.223360748391	-1.86509376557521	0.37885139235214	-3.37897996601312	0.000727553098234783	0.0481467208081846	ENSCGRG00000015019	usherin [Source:MGI Symbol;Acc:MGI:1341292]
298	Vsig8	7.59518573150465	4.47475253349669	1.24317540717635	3.12891488226146	0.00175453125101078	0.0957108652367267	ENSCGRG00000014023	V-set and immunoglobulin domain containing 8 [Source:MGI Symbol;Acc:MGI:3642995]
299	Zcchc16	2.76362044632554	-5.66031262482555	1.58143820675077	-3.20932560149297	0.00133046731943264	0.0777171000890206	N/A	N/A
300	Zfpm2	76.963603126263	8.37325570965301	1.17201844344283	6.64519679916771	3.02812200878044e-11	1.0403209803357e-08	N/A	N/A
301	Zmat4	82.141514572361	-2.37666193997563	0.430334527608846	-4.16350379601203	3.13400812802054e-05	0.0033075051792907	ENSCGRG00000002696	zinc finger, matrin type 4 [Source:MGI Symbol;Acc:MGI:2443497]
