# Supplementary material for: Defining lncRNAs Correlated with CHO Cell Growth and IgG Productivity by RNA-Seq
Source: iScience. 2019 Dec 18;23(1):100785. doi: 10.1016/j.isci.2019.100785 (PMC6971398; doi:10.1016/j.isci.2019.100785)
Supplement: Data S1. The Complete RNA-Seq Dataset Provided as a Reference for the Community to Investigate RNAseq Data from CHO Cells (See Also GEO Accession Number GSE140671), Related to Figure 2 [file mmc2.zip › D7_4384vs3068_0.1adj.csv]

	Symbol	baseMean	log2FoldChange	lfcSE	stat	pvalue	padj	ENSEMBL	description
1	A1cf	6.8283278384536	6.29494809225316	1.34806069904149	4.23570362639605	2.27837126274719e-05	0.00157912173704783	ENSCGRG00000017332	APOBEC1 complementation factor [Source:MGI Symbol;Acc:MGI:1917115]
2	Acap3	295.699110926267	-1.49884116990843	0.202436137458349	-4.51440479284636	6.34948381738678e-06	0.000500362519271512	ENSCGRG00000015604	ArfGAP with coiled-coil, ankyrin repeat and PH domains 3 [Source:MGI Symbol;Acc:MGI:2153589]
3	Ackr2	2.64957165504371	-6.01775312059915	1.58788496786474	-3.42140062399078	0.000622994877998963	0.0276391917853627	ENSCGRG00000017137	atypical chemokine receptor 2 [Source:MGI Symbol;Acc:MGI:1891697]
4	Acss2	2252.93417309667	-0.91568983160967	0.1017768852297	-3.24953283982011	0.0011559473055062	0.0470503268830804	ENSCGRG00000005583	acyl-CoA synthetase short-chain family member 2 [Source:MGI Symbol;Acc:MGI:1890410]
5	Add2	61.5097078643438	8.00524627799443	1.0666852855649	6.95639461581551	3.49091167990601e-12	6.47808105073311e-10	ENSCGRG00000001564	adducin 2 (beta) [Source:MGI Symbol;Acc:MGI:87919]
6	Aebp1	5879.24235751291	-1.82253990513078	0.169243412810566	-7.31241106438124	2.62390946005201e-13	5.88096486513995e-11	ENSCGRG00000003786	AE binding protein 1 [Source:MGI Symbol;Acc:MGI:1197012]
7	Agpat4	396.127703703682	1.56313060704085	0.195780666825381	4.9962446352894	5.8457495865671e-07	5.63608638910475e-05	ENSCGRG00000012097	1-acylglycerol-3-phosphate O-acyltransferase 4 (lysophosphatidic acid acyltransferase, delta) [Source:MGI Symbol;Acc:MGI:1915512]
8	Akap3	37.3852873623937	1.95830070992028	0.392648906632384	3.49762392305579	0.000469422568802893	0.0214319965407416	ENSCGRG00000015321	A kinase (PRKA) anchor protein 3 [Source:MGI Symbol;Acc:MGI:1341149]
9	Alpl	45.2870680890891	-2.15420512039117	0.449370027711171	-3.49209453879874	0.000479248590614054	0.0218228817330273	ENSCGRG00000005012	alkaline phosphatase, liver/bone/kidney [Source:MGI Symbol;Acc:MGI:87983]
10	Amn1	209.662606122956	-10.8939970313241	1.19592454638264	-8.6201379190561	6.68735171622595e-18	2.50891991127451e-15	ENSCGRG00000011189	antagonist of mitotic exit network 1 [Source:MGI Symbol;Acc:MGI:2442933]
11	Ampd3	649.812710851599	-3.19842984146596	0.182816895516446	-14.295546007178	2.33269040973182e-46	8.05151421823034e-43	ENSCGRG00000009498	adenosine monophosphate deaminase 3 [Source:MGI Symbol;Acc:MGI:1096344]
12	Angpt2	7.05695456984371	7.08418103255356	1.60638069323284	4.04587689531598	5.21276230379567e-05	0.00324772028299299	ENSCGRG00000009323	angiopoietin 2 [Source:MGI Symbol;Acc:MGI:1202890]
13	Angpt4	62.7315192828171	-1.79844516118748	0.3066118274027	-3.95771640887341	7.56697211189362e-05	0.004397806840819	ENSCGRG00000003019	angiopoietin 4 [Source:MGI Symbol;Acc:MGI:1336887]
14	Angptl4	169.279561179561	2.65520607572555	0.289391941195658	7.15377064907522	8.44260800966886e-13	1.71414740036312e-10	ENSCGRG00000011479	angiopoietin-like 4 [Source:MGI Symbol;Acc:MGI:1888999]
15	Ano2	6.71808381988177	6.90428228506269	1.35138453576507	4.67618180991238	2.92265513413506e-06	0.000246044791731234	ENSCGRG00000015268	anoctamin 2 [Source:MGI Symbol;Acc:MGI:2387214]
16	Antxr1	171.006068941574	1.94985301331325	0.292899471997856	4.65992821114436	3.16319686740027e-06	0.00026245409393074	ENSCGRG00000007844	anthrax toxin receptor 1 [Source:MGI Symbol;Acc:MGI:1916788]
17	Apobec1	14.5749396877538	8.69534716544174	1.26705207492624	6.40098763517099	1.54375076233228e-10	2.46685654225282e-08	ENSCGRG00000008644	apolipoprotein B mRNA editing enzyme, catalytic polypeptide 1 [Source:MGI Symbol;Acc:MGI:103298]
18	Arhgef16	37.5629106792955	-2.32602452083179	0.415463636725185	-4.19064838943362	2.78158428118922e-05	0.00188994415451825	ENSCGRG00000000466	Rho guanine nucleotide exchange factor (GEF) 16 [Source:MGI Symbol;Acc:MGI:2446219]
19	Arl11	113.972356235113	-1.76033603476829	0.28754474396965	-4.08761960945873	4.35821989368533e-05	0.00277543021864286	ENSCGRG00000006897	ADP-ribosylation factor-like 11 [Source:MGI Symbol;Acc:MGI:2444054]
20	Arntl2	106.895766536266	1.90555953535389	0.333255191357708	3.96272006822314	7.41006488863536e-05	0.00434975849823364	ENSCGRG00000016310	aryl hydrocarbon receptor nuclear translocator-like 2 [Source:MGI Symbol;Acc:MGI:2684845]
21	Asap3	488.3191063832	-1.47959223068393	0.24386745176472	-3.66850813213854	0.000243969935379912	0.0120642783518239	ENSCGRG00000011471	ArfGAP with SH3 domain, ankyrin repeat and PH domain 3 [Source:MGI Symbol;Acc:MGI:2684986]
22	Asun	2643.34250186569	1.06988282665623	0.117143505397161	4.13954085026742	3.48001630993189e-05	0.00227570407484096	N/A	N/A
23	Aunip	229.302033785636	-1.22658846574618	0.146537840171476	-4.37856845900151	1.19461416377594e-05	0.00088483481710065	ENSCGRG00000017945	aurora kinase A and ninein interacting protein [Source:MGI Symbol;Acc:MGI:1917135]
24	Bahcc1	316.111831446815	2.03052385338845	0.354803472243646	4.0742593174923	4.61610240619562e-05	0.00290747063234029	ENSCGRG00000015945	BAH domain and coiled-coil containing 1 [Source:MGI Symbol;Acc:MGI:2679272]
25	Bcat1	1954.71487152764	1.9416787767207	0.303619476529686	4.46847577601593	7.8778931827947e-06	0.00060967121322274	ENSCGRG00000012643	branched chain aminotransferase 1, cytosolic [Source:MGI Symbol;Acc:MGI:104861]
26	Bicd1	261.36786322741	-10.0231274833531	1.20201194440208	-7.85197270841331	4.09543626493066e-15	1.05491103074885e-12	ENSCGRG00000008726	bicaudal D homolog 1 (Drosophila) [Source:MGI Symbol;Acc:MGI:1101760]
27	Bid	1223.47298652213	1.05431021712471	0.146909555937731	3.19480726360981	0.0013992425049442	0.0543876737619978	ENSCGRG00000006666	BH3 interacting domain death agonist [Source:MGI Symbol;Acc:MGI:108093]
28	Bpifa1	6.97530834804391	6.66583282812897	1.35880679598355	4.47515448508356	7.63560836995785e-06	0.00059358256418348	ENSCGRG00000000793	BPI fold containing family A, member 5 [Source:MGI Symbol;Acc:MGI:1914385]
29	Bpifa3	34.8181120477088	9.21699915989361	1.22116035315385	7.06871676342812	1.56372943541546e-12	3.06668665868183e-10	ENSCGRG00000000350	BPI fold containing family A, member 3 [Source:MGI Symbol;Acc:MGI:1920638]
30	Bpifb4	24.4367357749273	8.60201648616076	1.24046807466847	6.46292649456716	1.02697185813229e-10	1.67202644600444e-08	ENSCGRG00000012149	BPI fold containing family B, member 4 [Source:MGI Symbol;Acc:MGI:2685852]
31	C1qtnf1	150.156981852306	-2.5834449544329	0.299582296506809	-6.67089636809136	2.5424571388811e-11	4.43209346493031e-09	ENSCGRG00000017330	C1q and tumor necrosis factor related protein 1 [Source:MGI Symbol;Acc:MGI:1919254]
32	C1r	4291.52709720814	1.70210694819483	0.168306960541571	6.6375415721309	3.18958020857321e-11	5.50457752395564e-09	ENSCGRG00000018321	N/A
33	C1s	1419.20539255469	1.80766777384888	0.133793392861666	9.13875675753234	6.31743879810896e-20	2.79554766096832e-17	ENSCGRG00000018358	N/A
34	Ca5b	611.016689123394	-1.87869573212266	0.290405960654228	-4.45491280029849	8.39272993344619e-06	0.000646614880318814	ENSCGRG00000003954	carbonic anhydrase 5b, mitochondrial [Source:MGI Symbol;Acc:MGI:1926249]
35	Cables2	1806.94001015808	-1.42481588468909	0.176463730686837	-4.75935412166024	1.94213432637233e-06	0.00017013885383012	ENSCGRG00000016679	CDK5 and Abl enzyme substrate 2 [Source:MGI Symbol;Acc:MGI:2182335]
36	Cacna1c	512.168805623438	1.56187762068183	0.302040617387252	3.23438327073788	0.00121905741316803	0.0484757899457464	N/A	N/A
37	Cadm2	17.128696397769	7.86346777178232	1.26746509180896	5.74256862622789	9.32510669169768e-09	1.14136660486042e-06	ENSCGRG00000006599	cell adhesion molecule 2 [Source:MGI Symbol;Acc:MGI:2442722]
38	Calcrl	29.0668093655058	6.25895766026407	0.80167882385462	7.07764130810054	1.46628649858865e-12	2.90864050490149e-10	ENSCGRG00000005585	calcitonin receptor-like [Source:MGI Symbol;Acc:MGI:1926944]
39	Camk1	912.631525217001	1.77925569097421	0.165837527740442	7.2015858323834	5.95162423557002e-13	1.25259915923741e-10	ENSCGRG00000018392	calcium/calmodulin-dependent protein kinase I [Source:MGI Symbol;Acc:MGI:1098535]
40	Camk2b	12.5834423080943	-2.77641026611567	0.555862450740019	-3.94242813573222	8.06608231434104e-05	0.00465535130025338	ENSCGRG00000003423	calcium/calmodulin-dependent protein kinase II, beta [Source:MGI Symbol;Acc:MGI:88257]
41	Cand2	407.703553903075	2.06076326594898	0.167680070645049	8.80128902349913	1.35253518616389e-18	5.30501187336735e-16	ENSCGRG00000004327	cullin-associated and neddylation-dissociated 2 (putative) [Source:MGI Symbol;Acc:MGI:1914338]
42	Caprin2	324.972582944596	-11.8384715039558	1.18903978070454	-9.46436711862284	2.95344105286626e-21	1.64420921581825e-18	ENSCGRG00000001249	caprin family member 2 [Source:MGI Symbol;Acc:MGI:2448541]
43	Casc1	160.697785606858	1.26015595022552	0.215882385597692	3.12759861178587	0.00176240686984146	0.0659002191442028	ENSCGRG00000014680	cancer susceptibility candidate 1 [Source:MGI Symbol;Acc:MGI:2444480]
44	Ccdc175	8.04174545146443	4.35284269276151	1.05885356722031	3.55845256481664	0.000373046144465888	0.017678739094639	N/A	N/A
45	Ccdc182	6.88807362966517	2.98806635380948	0.795053576185268	3.02256844704556	0.00250639393670586	0.0899279554255089	ENSCGRG00000018991	coiled-coil domain containing 182 [Source:MGI Symbol;Acc:MGI:1921547]
46	Ccnd2	2150.12438197399	-9.14411162914927	0.347988242086473	-24.5960871468215	1.39102512008775e-133	1.20031557612372e-129	ENSCGRG00000015532	cyclin D2 [Source:MGI Symbol;Acc:MGI:88314]
47	Ccnl2	1784.31399447795	-1.23604752105882	0.183375420969359	-3.55055774048615	0.000384415800981642	0.0181263603643201	ENSCGRG00000013897	cyclin L2 [Source:MGI Symbol;Acc:MGI:1927119]
48	Cd36	507.314548095906	2.34922101301602	0.278333414730423	6.33865148388174	2.31784878172905e-10	3.63649402500726e-08	ENSCGRG00000013582	CD36 antigen [Source:MGI Symbol;Acc:MGI:107899]
49	Cd53	491.124578242106	-1.6899280434299	0.276798745841428	-3.99194562587273	6.55334010159431e-05	0.00398230786877868	ENSCGRG00000006615	CD53 antigen [Source:MGI Symbol;Acc:MGI:88341]
50	Cd68	329.94393900929	-2.31513295050246	0.290465179109505	-5.95655030005864	2.57617847321887e-09	3.4464874489001e-07	ENSCGRG00000017877	CD68 antigen [Source:MGI Symbol;Acc:MGI:88342]
51	Cd82	183.696563186071	9.52682516342282	1.13781982633426	7.85876854643133	3.87928285655947e-15	1.01437368997732e-12	ENSCGRG00000012389	CD82 antigen [Source:MGI Symbol;Acc:MGI:104651]
52	Cd9	13.3256077709174	2.50445991535156	0.610203109850308	3.14566966907344	0.00165707048096945	0.0625770729990606	ENSCGRG00000015529	CD9 antigen [Source:MGI Symbol;Acc:MGI:88348]
53	Cda	35.0465792097927	-2.26583574122427	0.415842012978516	-4.04209576724503	5.29755869042987e-05	0.00327689132184368	ENSCGRG00000006873	cytidine deaminase [Source:MGI Symbol;Acc:MGI:1919519]
54	Cdh13	150.557137990562	2.71742567397965	0.266853594091585	7.99113529093645	1.33701732047254e-15	3.66257855820874e-13	N/A	N/A
55	Cdh17	127.209369762123	2.1092487061118	0.355684553339556	4.28550014634871	1.82328528088534e-05	0.00128374728260007	ENSCGRG00000012734	cadherin 17 [Source:MGI Symbol;Acc:MGI:1095414]
56	Cdh7	102.731084385444	2.98473499642691	0.303440809359182	7.90853577267239	2.60433812511382e-15	6.91471805587911e-13	ENSCGRG00000005690	cadherin 7, type 2 [Source:MGI Symbol;Acc:MGI:2442792]
57	Celf2	62.5843205894803	1.91921760861522	0.388303400283323	3.43611492178675	0.000590120594771775	0.0263842000636562	ENSCGRG00000011178	CUGBP, Elav-like family member 2 [Source:MGI Symbol;Acc:MGI:1338822]
58	Cenpb	75.9806656583116	-5.4899700020322	0.575524974139002	-8.52266664648054	1.55921071741146e-17	5.38177171221738e-15	ENSCGRG00000017608	major centromere autoantigen B [Source:RefSeq peptide;Acc:NP_001231328]
59	Cep57l1	1367.81408406512	1.08230523791364	0.128030404246039	3.88456742069428	0.000102512243769321	0.00570237282979972	ENSCGRG00000004355	centrosomal protein 57-like 1 [Source:MGI Symbol;Acc:MGI:1915511]
60	Cfp	16.974633215742	-2.5765253732065	0.619032802062626	-3.21721702929058	0.0012944064282631	0.0509692794832331	ENSCGRG00000005054	complement factor properdin [Source:MGI Symbol;Acc:MGI:97545]
61	Chst15	4.48984647572616	6.18803617842542	1.40684549526727	3.98272141223283	6.81306021897856e-05	0.0040968569079837	ENSCGRG00000008939	carbohydrate (N-acetylgalactosamine 4-sulfate 6-O) sulfotransferase 15 [Source:MGI Symbol;Acc:MGI:1924840]
62	Cidec	1514.39408572121	2.13220612451479	0.144655407760007	10.6960648602963	1.06192770245375e-26	9.64565699418251e-24	ENSCGRG00000018241	cell death-inducing DFFA-like effector c [Source:MGI Symbol;Acc:MGI:95585]
63	Clcn1	29.6987029825602	3.6952413580493	0.493754627451911	6.29923991473087	2.99108726040036e-10	4.56815787079552e-08	ENSCGRG00000003865	chloride channel, voltage-sensitive 1 [Source:MGI Symbol;Acc:MGI:88417]
64	Clcn5	308.222934316922	2.83884454422311	0.405618961153124	5.55664862681579	2.75003565672843e-08	3.18524264186706e-06	ENSCGRG00000001430	chloride channel, voltage-sensitive 5 [Source:MGI Symbol;Acc:MGI:99486]
65	Clec4f	90.5566692667411	5.73787767596451	0.699455075943587	7.36704236264482	1.74455061812337e-13	4.01432727567642e-11	ENSCGRG00000010874	C-type lectin domain family 4, member f [Source:MGI Symbol;Acc:MGI:1859834]
66	Clic4	5207.66420400797	-1.16077066867201	0.113294139058936	-5.08241796737005	3.726602686022e-07	3.7175554425068e-05	ENSCGRG00000017654	chloride intracellular channel 4 (mitochondrial) [Source:MGI Symbol;Acc:MGI:1352754]
67	Clstn1	2042.35635096533	-1.18796022485254	0.168332473467033	-3.58218299601878	0.000340734966021685	0.0163344556766729	ENSCGRG00000007338	calsyntenin 1 [Source:MGI Symbol;Acc:MGI:1929895]
68	Cmah	34.9666454770836	2.62129205123763	0.480271151718462	4.23995808040992	2.2356153212113e-05	0.00155573585538164	ENSCGRG00000016460	cytidine monophospho-N-acetylneuraminic acid hydroxylase [Source:MGI Symbol;Acc:MGI:103227]
69	Cnksr1	720.690399869314	1.6248864148382	0.205508999271511	5.06023540479184	4.18739174283801e-07	4.12948609702276e-05	ENSCGRG00000014132	connector enhancer of kinase suppressor of Ras 1 [Source:MGI Symbol;Acc:MGI:2670958]
70	Cnksr3	222.519642757671	1.23496418200003	0.200896327752366	3.23550802820095	0.00121426470720196	0.0483967212861234	ENSCGRG00000002794	Cnksr family member 3 [Source:MGI Symbol;Acc:MGI:2674130]
71	Cntnap2	10.2118497352663	2.33115374752488	0.582203517463061	2.99927979551328	0.00270618663822463	0.0962956061906817	N/A	N/A
72	Col17a1	70.5815148230376	-1.64030210137326	0.338551661417919	-3.11721879086973	0.00182566026341315	0.0679035448835865	ENSCGRG00000013538	collagen, type XVII, alpha 1 [Source:MGI Symbol;Acc:MGI:88450]
73	Col25a1	24.3924894309037	6.732641051734	0.96212990367095	6.38965541717053	1.66259980897043e-10	2.63239885350566e-08	ENSCGRG00000011334	collagen, type XXV, alpha 1 [Source:MGI Symbol;Acc:MGI:1924268]
74	Col6a3	584.128161192195	1.74690053615132	0.278194983680976	4.17670376387026	2.95763801102911e-05	0.00199477209024017	N/A	N/A
75	Cops7a	1796.95552491454	1.01398909248216	0.137187272924413	3.127306073045	0.00176416162038601	0.0659002191442028	ENSCGRG00000018414	COP9 signalosome subunit 7A [Source:MGI Symbol;Acc:MGI:1349400]
76	Cornifin-A	444.267270072655	2.93551080755284	0.323706898685047	7.26134758443523	3.83252692020993e-13	8.37237336569405e-11	N/A	N/A
77	Cpq	4.45398119960425	6.60185358856215	1.47545087393797	4.07800164283475	4.54244456918422e-05	0.00288211427849196	ENSCGRG00000004903	carboxypeptidase Q [Source:MGI Symbol;Acc:MGI:1889205]
78	Crocc	174.490852292773	-1.52645230175776	0.276505614081286	-3.40495727063188	0.000661744073080249	0.0289857340437029	ENSCGRG00000003679	ciliary rootlet coiled-coil, rootletin [Source:MGI Symbol;Acc:MGI:3529431]
79	Csf2	41.6530515039182	2.99092357574209	0.479084387841488	5.02199849563242	5.11365840226222e-07	4.95795037675513e-05	ENSCGRG00000010073	colony stimulating factor 2 (granulocyte-macrophage) [Source:MGI Symbol;Acc:MGI:1339752]
80	Ctsa	5785.55558683717	-1.38102066075148	0.162328722293004	-4.90398833173488	9.39100703159562e-07	8.66684488509503e-05	ENSCGRG00000014927	cathepsin A [Source:MGI Symbol;Acc:MGI:97748]
81	Cxcl1	194.398610663515	2.65906864192283	0.344255052210033	6.02491126240971	1.6920243138576e-09	2.33607644868436e-07	ENSCGRG00000016848	growth-regulated alpha protein precursor [Source:RefSeq peptide;Acc:NP_001230973]
82	Cxcl12	333.756446300103	1.52892468766495	0.206495736818971	4.57133983241182	4.84615627392493e-06	0.000388999837094867	ENSCGRG00000016265	chemokine (C-X-C motif) ligand 12 [Source:MGI Symbol;Acc:MGI:103556]
83	Dapp1	26.1335855965243	-1.9941062703301	0.380756301833937	-3.70090728064568	0.000214829969524518	0.010946148912749	ENSCGRG00000000958	dual adaptor for phosphotyrosine and 3-phosphoinositides 1 [Source:MGI Symbol;Acc:MGI:1347063]
84	Ddc	21.7725889100749	-5.09306440759391	0.753082910036755	-5.98619600417268	2.14805493019361e-09	2.94215333216518e-07	ENSCGRG00000007012	dopa decarboxylase [Source:MGI Symbol;Acc:MGI:94876]
85	Ddost	6027.01647475417	-1.18360426159778	0.163183971469048	-3.66850834360391	0.000243969733625973	0.0120642783518239	ENSCGRG00000009869	dolichyl-di-phosphooligosaccharide-protein glycotransferase [Source:MGI Symbol;Acc:MGI:1194508]
86	Dennd5b	60.065284274926	-8.74295800610326	1.23464434736072	-6.60756720979714	3.90686834041986e-11	6.6757162196996e-09	ENSCGRG00000001852	DENN/MADD domain containing 5B [Source:MGI Symbol;Acc:MGI:2444273]
87	Dera	99.8632549826546	-6.97550213558041	0.766200081152365	-8.34056246150207	7.39379948715142e-17	2.40758851979735e-14	ENSCGRG00000000865	N/A
88	Dgki	11.759745364388	5.34324499536265	1.1470857298362	4.14814897516069	3.3517427432669e-05	0.00222478370243462	ENSCGRG00000004379	diacylglycerol kinase, iota [Source:MGI Symbol;Acc:MGI:2443430]
89	Dhrs9	185.321170242003	1.53624134695401	0.287820336644452	3.30511338192194	0.000949379852521255	0.0396072772834585	ENSCGRG00000003302	dehydrogenase/reductase (SDR family) member 9 [Source:MGI Symbol;Acc:MGI:2442798]
90	Dpysl3	490.263073759204	1.95134788714463	0.309650148675126	4.41267473072341	1.02101333119073e-05	0.000766115133464764	N/A	N/A
91	Dus2	784.839196485636	1.15392759942121	0.128231257341032	4.43702347226374	9.12113509490751e-06	0.00069040591871892	ENSCGRG00000008944	dihydrouridine synthase 2 [Source:MGI Symbol;Acc:MGI:1913619]
92	Dvl1	945.183757131184	-1.31174194099321	0.124321403595627	-5.84597196662937	5.03618860697047e-09	6.43811429474787e-07	ENSCGRG00000015631	dishevelled segment polarity protein 1 [Source:MGI Symbol;Acc:MGI:94941]
93	Dynlt1	473.725844411207	1.30870113962234	0.209137554485123	3.46058669703277	0.000538999642521258	0.0242873520382033	ENSCGRG00000013688	N/A
94	Dysf	15.2694498744137	2.24670400045214	0.485512010999177	3.42265785827036	0.000620120785820647	0.0275825889734348	ENSCGRG00000006144	dysferlin [Source:MGI Symbol;Acc:MGI:1349385]
95	Ece1	3.95191196636695	-5.37697843938191	1.47892828188558	-3.24019494207733	0.00119448006816139	0.047940318642626	ENSCGRG00000005435	endothelin converting enzyme 1 [Source:MGI Symbol;Acc:MGI:1101357]
96	Ecm1	1781.88040872596	-1.69308499880804	0.217120152365163	-5.10372936835078	3.33024435059068e-07	3.37434190775378e-05	ENSCGRG00000011489	extracellular matrix protein 1 [Source:MGI Symbol;Acc:MGI:103060]
97	Efcab4b	14.6861372150348	2.8120959597492	0.720764265607426	3.0899609835001	0.00200182790189704	0.0736460550522547	N/A	N/A
98	Efhd2	4827.91804223046	-1.01577351299305	0.135890486119448	-3.17028089731913	0.00152291637392831	0.058405535069455	N/A	N/A
99	Eif1ad	690.035161592434	1.57910331789784	0.26212529644703	3.79261685404553	0.000149068065161644	0.00781950355185305	ENSCGRG00000015253	eukaryotic translation initiation factor 1A domain containing [Source:MGI Symbol;Acc:MGI:1917110]
100	Eif4g3	1705.89803221935	-1.30362665715488	0.194991359014554	-3.68562053244667	0.00022814607416959	0.0115195829305328	ENSCGRG00000012487	eukaryotic translation initiation factor 4 gamma, 3 [Source:MGI Symbol;Acc:MGI:1923935]
101	Eltd1	11.2315368607946	3.02149804805329	0.726459684376806	3.35398591240795	0.000796564181573519	0.0346274676211481	N/A	N/A
102	Emilin3	24.0827396478778	-2.38838332144092	0.473150219642084	-3.81151851114847	0.00013811571033967	0.00731165929153994	ENSCGRG00000006354	elastin microfibril interfacer 3 [Source:MGI Symbol;Acc:MGI:2389142]
103	Eml2	178.172113247769	1.29487146000867	0.231956778222096	3.06052258842714	0.00220951093305752	0.0806167857985342	N/A	N/A
104	Emp1	6512.34505319285	1.89389898694729	0.123814611234494	10.5717449110035	4.02926993157643e-26	3.31129240376886e-23	ENSCGRG00000013556	epithelial membrane protein 1 [Source:MGI Symbol;Acc:MGI:107941]
105	Eno1	10425.2919197836	-1.14554042102217	0.158416655648261	-3.53862993766065	0.000402209275363351	0.0188111861089992	N/A	N/A
106	Epb41l4a	53.0332084571411	-2.8907483394891	0.416491638873166	-5.53621159120104	3.09084136343338e-08	3.53256557947902e-06	ENSCGRG00000018300	erythrocyte membrane protein band 4.1 like 4a [Source:MGI Symbol;Acc:MGI:103007]
107	Epha2	892.73621231522	-1.14808094477354	0.187914411359934	-2.99667513511657	0.00272941407138255	0.0967232608704725	ENSCGRG00000010485	Eph receptor A2 [Source:MGI Symbol;Acc:MGI:95278]
108	Eps8l2	17.73009479545	-2.41647084161096	0.579849934400941	-3.15859023556152	0.00158534222132401	0.0603107601873693	ENSCGRG00000014621	EPS8-like 2 [Source:MGI Symbol;Acc:MGI:2138828]
109	Ercc2	166.452104246569	-1.26279173066273	0.219405295955905	-3.08939320260437	0.00200565800640629	0.0736460550522547	ENSCGRG00000017387	excision repair cross-complementing rodent repair deficiency, complementation group 2 [Source:MGI Symbol;Acc:MGI:95413]
110	Fabp4	333.856115592274	8.17455610444749	0.793209656010786	9.56820626957058	1.08776448326388e-21	6.25754648405604e-19	ENSCGRG00000009928	fatty acid binding protein 4, adipocyte [Source:MGI Symbol;Acc:MGI:88038]
111	Fam13c	132.323516592976	-2.43199767970037	0.264295273815626	-6.98852897486058	2.7778331276957e-12	5.26811473821675e-10	ENSCGRG00000017409	family with sequence similarity 13, member C [Source:MGI Symbol;Acc:MGI:1918971]
112	Fam20c	301.05105647705	-1.38095095693316	0.206105870024642	-3.86203680718476	0.00011244561998474	0.00618021181432052	ENSCGRG00000008074	family with sequence similarity 20, member C [Source:MGI Symbol;Acc:MGI:2136853]
113	Fam213a	32.6950244331836	-2.11506649181786	0.463897002531428	-3.29837007513977	0.000972478726954008	0.040441055107885	ENSCGRG00000010614	family with sequence similarity 213, member A [Source:MGI Symbol;Acc:MGI:1917814]
114	Fam60a	268.902533949937	-10.6710776186128	1.20658870038975	-8.35919904987805	6.31454912637506e-17	2.09570170813425e-14	ENSCGRG00000001508	family with sequence similarity 60, member A [Source:MGI Symbol;Acc:MGI:1929091]
115	Fam78b	856.230416295692	1.07133357760616	0.111824023043851	4.34943282888578	1.36490082482815e-05	0.00100235993339933	ENSCGRG00000013462	family with sequence similarity 78, member B [Source:MGI Symbol;Acc:MGI:2443050]
116	Fam83a	6.66185341336936	4.08374614713718	0.875116240547427	3.99807875148947	6.38587066376911e-05	0.00389425285919884	N/A	N/A
117	Fancd2	609.850374633479	1.19698893497522	0.2039649436	3.0006452258498	0.00269408250892467	0.096062966816161	ENSCGRG00000015861	Fanconi anemia, complementation group D2 [Source:MGI Symbol;Acc:MGI:2448480]
118	Fblim1	406.550901158477	-1.26340338781624	0.175431997430629	-3.86725852200002	0.000110065728649374	0.00608818700330414	ENSCGRG00000013455	filamin binding LIM protein 1 [Source:MGI Symbol;Acc:MGI:1921452]
119	Fbln5	34.9003725977176	-3.5778973598627	0.486723109506657	-6.14915297976129	7.78978187424605e-10	1.11104178170032e-07	ENSCGRG00000001395	fibulin 5 [Source:MGI Symbol;Acc:MGI:1346091]
120	Fbxl14	964.627685087436	1.00471571424426	0.130483648987234	3.21690278269403	0.00129582499849225	0.0509692794832331	ENSCGRG00000007195	F-box and leucine-rich repeat protein 14 [Source:MGI Symbol;Acc:MGI:2141676]
121	Fcgrt	1206.87061268354	-1.56909795968754	0.237843887735187	-4.13773701875454	3.5074805062596e-05	0.00228423013498219	ENSCGRG00000009532	Fc receptor, IgG, alpha chain transporter [Source:MGI Symbol;Acc:MGI:103017]
122	Fgfr1op2	1817.10214484093	1.13454768919803	0.123767865326043	4.44045138072877	8.97703852637106e-06	0.000682948772098408	ENSCGRG00000010992	FGFR1 oncogene partner 2 [Source:MGI Symbol;Acc:MGI:1914779]
123	Fibin	17.5821265617434	-3.26232326242023	0.634475538332188	-4.2198013949236	2.44517630132985e-05	0.00168329623995097	ENSCGRG00000020061	fin bud initiation factor homolog (zebrafish) [Source:MGI Symbol;Acc:MGI:1914856]
124	Figf	42.764305835298	-1.88792790229382	0.371864373838556	-3.5038726300206	0.000458544621608956	0.0210467103184238	N/A	N/A
125	Fkbp4	6709.93904010577	1.10419442430155	0.15539630064926	3.34134031126221	0.000833749618224778	0.0356159676022852	ENSCGRG00000014957	FK506 binding protein 4 [Source:MGI Symbol;Acc:MGI:95543]
126	Flnc	518.680227985386	-1.40174569073726	0.270184738538094	-3.02305450128504	0.00250237171527473	0.0899279554255089	ENSCGRG00000008723	filamin C, gamma [Source:MGI Symbol;Acc:MGI:95557]
127	Foxj2	424.290194189837	1.32643926297481	0.243231918307494	3.04843528519263	0.0023003645338794	0.0832278639951586	ENSCGRG00000002799	forkhead box J2 [Source:MGI Symbol;Acc:MGI:1926805]
128	Fras1	300.550674797073	2.26626887255633	0.340494290838129	4.93784012559103	7.89925579089227e-07	7.47506247013457e-05	N/A	N/A
129	Fstl4	7.65269662474779	6.77096649835288	1.33135841728956	4.64638516367776	3.37802036733682e-06	0.000277608930949995	ENSCGRG00000010263	follistatin-like 4 [Source:MGI Symbol;Acc:MGI:2443199]
130	Fuca1	4322.9242526449	-1.14321560273797	0.133925507621542	-4.16838518614674	3.06765216415297e-05	0.00204407494397498	ENSCGRG00000009049	fucosidase, alpha-L- 1, tissue [Source:MGI Symbol;Acc:MGI:95593]
131	Gabra3	47.8045954963601	-6.68223756514795	0.711016675475009	-8.57543187767486	9.87156676245228e-18	3.62475530183833e-15	ENSCGRG00000006940	gamma-aminobutyric acid (GABA) A receptor, subunit alpha 3 [Source:MGI Symbol;Acc:MGI:95615]
132	Gas7	36.7622214260244	-2.82094930752462	0.540163537662677	-4.13946268287328	3.48120220047522e-05	0.00227570407484096	ENSCGRG00000007856	growth arrest specific 7 [Source:MGI Symbol;Acc:MGI:1202388]
133	Gbp5	37.3697878120579	2.53773017865969	0.455754005584322	4.28469668727296	1.82988661211969e-05	0.00128374728260007	ENSCGRG00000017060	guanylate binding protein 5 [Source:MGI Symbol;Acc:MGI:2429943]
134	Gfpt2	70.9495555910031	1.94943854163509	0.299093873650655	4.56203272992366	5.06607474379968e-06	0.000402904690914723	ENSCGRG00000004350	glutamine fructose-6-phosphate transaminase 2 [Source:MGI Symbol;Acc:MGI:1338883]
135	Glud1	2217.71884868318	1.05439816114902	0.11912053874463	3.94084567930173	8.11948511633021e-05	0.00465535130025338	ENSCGRG00000015220	glutamate dehydrogenase 1 [Source:MGI Symbol;Acc:MGI:95753]
136	Gmcl1	223.509235120801	-1.13520829701538	0.172925156106529	-3.18198814263468	0.0014626780663925	0.0564718077624202	ENSCGRG00000003144	germ cell-less, spermatogenesis associated 1 [Source:MGI Symbol;Acc:MGI:1345156]
137	Gpd1	43.2616351652594	2.52273620160189	0.336596229487268	5.7569679370221	8.56381686569737e-09	1.05567393905861e-06	ENSCGRG00000013069	glycerol-3-phosphate dehydrogenase 1 (soluble) [Source:MGI Symbol;Acc:MGI:95679]
138	Gpihbp1	11.0678632507859	3.63805269556224	0.894994552605672	3.41129472347331	0.000646551644067816	0.0285375659164255	ENSCGRG00000010354	GPI-anchored HDL-binding protein 1 [Source:MGI Symbol;Acc:MGI:1915703]
139	Gpnmb	922.954201814205	-1.73848603395642	0.265419027217607	-4.34604687285486	1.386129610111e-05	0.00101363664454642	ENSCGRG00000005342	glycoprotein (transmembrane) nmb [Source:MGI Symbol;Acc:MGI:1934765]
140	Gpr133	385.715052689514	-1.33067061278958	0.200999064980558	-3.71000786566121	0.000207252808137566	0.0106451457227325	N/A	N/A
141	Gpr19	116.84282794057	1.37410112381716	0.205831531771073	3.83390540946706	0.000126124658392411	0.00671808442758096	ENSCGRG00000017918	G protein-coupled receptor 19 [Source:MGI Symbol;Acc:MGI:892973]
142	Gprc5a	120.825712501054	3.16450087670282	0.431121172806379	5.98332566037104	2.18627027536305e-09	2.97091751277287e-07	ENSCGRG00000010045	G protein-coupled receptor, family C, group 5, member A [Source:MGI Symbol;Acc:MGI:1891250]
143	H6pd	141.359622951077	-2.8640027697164	0.433941504352822	-5.25195273126545	1.50495089121971e-07	1.6032371901648e-05	ENSCGRG00000001127	hexose-6-phosphate dehydrogenase (glucose 1-dehydrogenase) [Source:MGI Symbol;Acc:MGI:2140356]
144	Has2	3.47789822464795	6.46075082611209	1.52768033013775	3.84621586694195	0.000119956088832212	0.00651006975178086	ENSCGRG00000001255	N/A
145	Hivep3	5.96373345555692	4.87053473523026	1.29345578177403	3.31327308973119	0.000922108959161416	0.0387196019883399	ENSCGRG00000005781	human immunodeficiency virus type I enhancer binding protein 3 [Source:MGI Symbol;Acc:MGI:106589]
146	Hmgcs2	898.733016318193	-1.43561765782424	0.143239291675501	-5.93869982986362	2.87291324107744e-09	3.78478906217667e-07	ENSCGRG00000010687	3-hydroxy-3-methylglutaryl-Coenzyme A synthase 2 [Source:MGI Symbol;Acc:MGI:101939]
147	Hmha1	130.09691007165	-1.37063401668732	0.245391458692476	-3.20170685708652	0.00136615946994474	0.0533420364984307	N/A	N/A
148	Hnrnph1	1611.82726871716	-1.26597957593968	0.128479788890742	-5.30057747680185	1.15436964644855e-07	1.26089312394994e-05	ENSCGRG00000003693	heterogeneous nuclear ribonucleoprotein H2 [Source:MGI Symbol;Acc:MGI:1201779]
149	Hp1bp3	2327.15195801293	-0.92824200906692	0.109692155590482	-3.12948092320606	0.00175115442768419	0.065698745897769	ENSCGRG00000015055	heterochromatin protein 1, binding protein 3 [Source:MGI Symbol;Acc:MGI:109369]
150	Hsd11b1	91.8571703628717	-6.23217619409025	0.458616245493598	-12.3135927888711	7.65385609129698e-35	1.65112810529504e-31	ENSCGRG00000012490	hydroxysteroid 11-beta dehydrogenase 1 [Source:MGI Symbol;Acc:MGI:103562]
151	Hspb7	16.6369150890669	-1.983243965832	0.461155287729961	-3.03212714310161	0.0024283689595382	0.0876752960328665	ENSCGRG00000010455	heat shock protein family, member 7 (cardiovascular) [Source:MGI Symbol;Acc:MGI:1352494]
152	Hvcn1	35.0000126776258	-2.22266517569925	0.421655788902132	-3.8839800569137	0.000102760340136036	0.00570237282979972	ENSCGRG00000013371	hydrogen voltage-gated channel 1 [Source:MGI Symbol;Acc:MGI:1921346]
153	Ifltd1	26.3538794931121	3.03278792291231	0.46275834598238	5.28964078863822	1.22556814332214e-07	1.32192843859084e-05	N/A	N/A
154	Ift46	622.672276343302	-1.06088434390392	0.147543744353482	-3.22563213552829	0.00125694799478208	0.0498676057332165	ENSCGRG00000009433	intraflagellar transport 46 [Source:MGI Symbol;Acc:MGI:1923818]
155	Igsf9b	17.852328258696	6.6288262829618	1.32462716572086	4.56269049785914	5.05022355147416e-06	0.000402904690914723	ENSCGRG00000011603	immunoglobulin superfamily, member 9B [Source:MGI Symbol;Acc:MGI:2685354]
156	Il10	185.039374959846	1.54189762122169	0.286929541150069	3.33508748058826	0.000852725688243487	0.0361580833604573	ENSCGRG00000016042	interleukin 10 [Source:MGI Symbol;Acc:MGI:96537]
157	Il17ra	363.249641128739	2.07236512544714	0.183082966853508	8.12419992033515	4.5032297912073e-16	1.30805796511014e-13	ENSCGRG00000011692	interleukin 17 receptor A [Source:MGI Symbol;Acc:MGI:107399]
158	Il19	254.769146481973	1.92608194113672	0.211999976042937	6.3260358111736	2.5153946326964e-10	3.91087212352022e-08	ENSCGRG00000010507	interleukin 19 [Source:MGI Symbol;Acc:MGI:1890472]
159	Il23a	178.549880250608	-1.3809497441478	0.222578572237162	-3.57620787763208	0.000348614473659224	0.0166198579735108	ENSCGRG00000009717	interleukin 23, alpha subunit p19 [Source:MGI Symbol;Acc:MGI:1932410]
160	Il33	61.3912696357684	4.66854488661928	0.5530268397712	7.38405822688027	1.53536248650816e-13	3.62976517700791e-11	ENSCGRG00000006729	interleukin 33 [Source:MGI Symbol;Acc:MGI:1924375]
161	Il36g	26.786464294898	-2.28790857842	0.442575665685314	-3.84780775296783	0.000119179516164026	0.00650886104417331	N/A	N/A
162	Insig1	2771.1842672067	-1.25354532210437	0.176358447843771	-3.79104505373896	0.000150014735807165	0.00784531609260625	N/A	N/A
163	Ipo8	388.757876481612	-11.355570436896	1.19992585554848	-8.97606121775892	2.80633274335195e-19	1.2107922621192e-16	ENSCGRG00000002481	importin 8 [Source:MGI Symbol;Acc:MGI:2444611]
164	Irak2	276.040007234082	2.38559668838379	0.204012718750422	8.82608789634058	1.08400845690003e-18	4.35065533701875e-16	ENSCGRG00000015780	interleukin-1 receptor-associated kinase 2 [Source:MGI Symbol;Acc:MGI:2429603]
165	Kdm1a	1681.37550972942	-1.07503734752101	0.0824823550318501	-5.94157194724393	2.8230178516545e-09	3.74766477568103e-07	ENSCGRG00000005086	lysine (K)-specific demethylase 1A [Source:MGI Symbol;Acc:MGI:1196256]
166	Kiaa1217	165.259199819576	2.95012037337123	0.353808239655057	6.68485808853964	2.31148527347484e-11	4.07057273975804e-09	N/A	N/A
167	Kiaa1551	937.280477085797	-12.901534800891	1.18797008577705	-10.3677461643435	3.47627016018942e-25	2.60841175758908e-22	N/A	N/A
168	Kiaa1755	117.335635566158	-1.81925430420161	0.329365209662779	-3.74748688467793	0.000178615172938331	0.00922916363643628	ENSCGRG00000014495	RIKEN cDNA D630003M21 gene [Source:MGI Symbol;Acc:MGI:3606579]
169	Kiaa2013	776.622095945556	-1.17118195396354	0.159587190607425	-3.67334903892407	0.000239392129473915	0.0119751575955386	ENSCGRG00000001289	RIKEN cDNA 2510039O18 gene [Source:MGI Symbol;Acc:MGI:1924284]
170	Klhl13	20.1873127049205	2.77620285187033	0.45479318476995	4.81810287517298	1.44929643936969e-06	0.000130270614326261	ENSCGRG00000018288	kelch-like 13 [Source:MGI Symbol;Acc:MGI:1914705]
171	Klhl38	5.89727440477173	3.11505328350775	0.772654738784772	3.27454250363612	0.00105833216775007	0.0436954462943319	ENSCGRG00000000690	kelch-like 38 [Source:MGI Symbol;Acc:MGI:3045310]
172	Klhl42	775.55170055407	2.66881418494747	0.393797241232735	5.29168685312031	1.21193279779917e-07	1.31544252983761e-05	ENSCGRG00000004600	kelch-like 42 [Source:MGI Symbol;Acc:MGI:2444786]
173	Lama1	62.4193058913655	1.67630781806368	0.283921525335151	3.84382732536485	0.000121130250743937	0.00655318453711244	ENSCGRG00000000990	laminin, alpha 1 [Source:MGI Symbol;Acc:MGI:99892]
174	Lama3	585.897242557411	3.0384453992771	0.262236388928855	9.3559971161042	8.28148453457367e-21	4.46630812805226e-18	ENSCGRG00000006528	laminin, alpha 3 [Source:MGI Symbol;Acc:MGI:99909]
175	Lcn2	30.4791688882126	-5.69325484767807	0.819398064802532	-6.23420113664531	4.54089340719959e-10	6.81449899316962e-08	ENSCGRG00000014050	lipocalin 2 [Source:MGI Symbol;Acc:MGI:96757]
176	Lcp1	189.953067421902	-1.58009545622544	0.210660604435939	-4.72386831970239	2.31400280474873e-06	0.000199675302021768	ENSCGRG00000003926	lymphocyte cytosolic protein 1 [Source:MGI Symbol;Acc:MGI:104808]
177	Lingo1	15.6675560453847	-8.99903339847928	1.28667824901698	-6.53937447391097	6.17766667492283e-11	1.02513626419056e-08	ENSCGRG00000002075	leucine rich repeat and Ig domain containing 1 [Source:MGI Symbol;Acc:MGI:1915522]
178	LOC100689370	62.2347075266052	-1.61933448693126	0.281241101406477	-3.67788342826581	0.000235177390273678	0.0118329195374436	ENSCGRG00000013524	caspase-9 [Source:RefSeq peptide;Acc:NP_001233726]
179	LOC100750533	18.9914360768072	3.50162509065294	0.760361651883594	3.83588859683616	0.000125111113487321	0.0066873648064457	N/A	N/A
180	LOC100750644	219.764601043334	-2.08557722487068	0.245247342035855	-6.1187807855228	9.42940145741673e-10	1.32302935245608e-07	ENSCGRG00000003515	glutathione S-transferase, mu 7 [Source:MGI Symbol;Acc:MGI:1915562]
181	LOC100750739	27.0623425676831	2.19095428149483	0.413005716448366	3.88854613099394	0.000100846504274992	0.00565067847655132	ENSCGRG00000001493	olfactory receptor 491 [Source:MGI Symbol;Acc:MGI:3030325]
182	LOC100750884	11.487276656303	3.04849768168984	0.761335499815063	3.23580757966377	0.00121299122606598	0.0483967212861234	ENSCGRG00000014207	ATP-binding cassette, sub-family A (ABC1), member 12 [Source:MGI Symbol;Acc:MGI:2676312]
183	LOC100750890	38.0466531246878	-1.74599177412891	0.321292601202711	-3.61361970073888	0.000301951857256233	0.0145968771779498	ENSCGRG00000001679	stearoyl-coenzyme A desaturase 3 [Source:MGI Symbol;Acc:MGI:1353437]
184	LOC100751184	65.8266596067123	-1.63247309891742	0.297479906331588	-3.52128186106341	0.000429465855075398	0.0199457851903649	ENSCGRG00000001679	stearoyl-coenzyme A desaturase 3 [Source:MGI Symbol;Acc:MGI:1353437]
185	LOC100751467	186.091112085528	-1.26886838251502	0.203303154490207	-3.36397083217324	0.000768296625460121	0.03348298778331	ENSCGRG00000008083	N/A
186	LOC100751755	1183.70255282548	-1.18864616966051	0.176123786564256	-3.42761009580672	0.00060891933828613	0.0271543409305996	ENSCGRG00000007629	aldo-keto reductase family 7, member A5 (aflatoxin aldehyde reductase) [Source:MGI Symbol;Acc:MGI:107796]
187	LOC100751841	7.69082235052684	3.73270173658955	0.849227777301411	3.70659005746487	0.000210068559123219	0.0107577542829333	ENSCGRG00000019560	poly(A) binding protein, cytoplasmic 6 [Source:MGI Symbol;Acc:MGI:1914793]
188	LOC100752114	3.22854094650377	-6.50877834465735	1.51430013957124	-3.9119165937695	9.15665378297643e-05	0.0051982082561384	ENSCGRG00000019986	N/A
189	LOC100752250	2.81357444135639	-5.32728898126621	1.54670346839328	-3.06608640728749	0.00216880628720458	0.0792992773402049	ENSCGRG00000011229	expressed sequence AI467606 [Source:MGI Symbol;Acc:MGI:2141979]
190	LOC100752596	817.08423037104	-13.1136361135433	1.18636891693676	-10.5605207907601	4.54135211521823e-26	3.56248430929256e-23	N/A	N/A
191	LOC100754051	11.4098979651949	7.59231080454297	1.36956610391879	5.11647322737575	3.11301448032908e-07	3.17895881074079e-05	ENSCGRG00000000340	BPI fold containing family A, member 1 [Source:MGI Symbol;Acc:MGI:1338036]
192	LOC100754535	9.73890390256802	2.9872539855493	0.717745578195479	3.3469958684634	0.000816924279146531	0.0351583022681068	ENSCGRG00000004425	glycoprotein galactosyltransferase alpha 1, 3 [Source:MGI Symbol;Acc:MGI:95704]
193	LOC100754565	640.904138186329	-1.18901164026715	0.138644459439561	-4.35682133990589	1.31964897893625e-05	0.000973269319593238	ENSCGRG00000008222	matrix metallopeptidase 10 [Source:MGI Symbol;Acc:MGI:97007]
194	LOC100754646	42.0763049959654	3.7653752728576	0.533611187839283	5.96016883569231	2.51977457008903e-09	3.39736480707785e-07	N/A	N/A
195	LOC100754666	167.839485014342	5.39679096054579	0.378314393934152	12.7191260416652	4.63009765898138e-37	1.33177042331168e-33	N/A	N/A
196	LOC100754898	1500.83133454645	0.972503827500085	0.115854766114037	3.34506157819583	0.000822643038465387	0.0353163521339195	N/A	N/A
197	LOC100755428	38.3416733070457	-3.50782988004141	0.704914164088562	-4.146416015203	3.37719974943817e-05	0.00223309246267448	N/A	N/A
198	LOC100755657	4156.51227376736	1.46770575225244	0.246763017454368	3.57729152706003	0.000347172908078975	0.0165969807413489	ENSCGRG00000012824	WNK lysine deficient protein kinase 1 [Source:MGI Symbol;Acc:MGI:2442092]
199	LOC100755926	61.6125363140988	7.15047092800537	0.707505677763555	9.27979609723835	1.69803204434218e-20	8.14017695034926e-18	N/A	N/A
200	LOC100756494	30.8606941322839	2.10752304974012	0.469015716660537	3.24628897270186	0.00116920093791077	0.0473452247709428	ENSCGRG00000016397	N/A
201	LOC100756712	7.0413967164801	7.49093898157306	1.3876635627148	4.9766936787914	6.46795559036312e-07	6.20133208769371e-05	ENSCGRG00000004482	piwi-like RNA-mediated gene silencing 1 [Source:MGI Symbol;Acc:MGI:1928897]
202	LOC100756791	4205.83938905841	1.65671036256051	0.221049633313956	4.84844894683517	1.24430544367046e-06	0.000113022228141393	ENSCGRG00000014297	N/A
203	LOC100756916	29.7072903518549	-3.23363133504341	0.538207014952138	-4.92128263054654	8.59788603478903e-07	8.02066579396698e-05	ENSCGRG00000004535	cDNA sequence AB124611 [Source:MGI Symbol;Acc:MGI:3043001]
204	LOC100757258	4.18422177559168	5.04447252880386	1.43587758049616	3.10577314435243	0.00189782252201908	0.0702830798631052	ENSCGRG00000011676	CD207 antigen [Source:MGI Symbol;Acc:MGI:2180021]
205	LOC100757265	266.013081215158	-10.31963624401	1.19544147735548	-8.14316211013831	3.85086124709763e-16	1.1867529179002e-13	N/A	N/A
206	LOC100757831	150.293601243229	-9.908854592504	1.20515859719425	-7.73665151913613	1.02069324261639e-14	2.55291651899617e-12	ENSCGRG00000014612	N/A
207	LOC100758417	59.4683203759043	2.0958084174054	0.391097981084654	3.86308799778033	0.000111962652606263	0.006173327344022	N/A	N/A
208	LOC100758657	83.4086648255775	-2.09994403703517	0.279085175465145	-5.42838412606124	5.68665466177682e-08	6.3727458540873e-06	ENSCGRG00000017638	N/A
209	LOC100758702	6.41967268699941	-6.41154454523519	1.53323878289473	-3.80017914333836	0.000144591522752084	0.0076078064013886	N/A	N/A
210	LOC100759157	115.410572498532	-1.51830360242301	0.23509632353063	-3.97003699456088	7.18614731957733e-05	0.00424720994661869	ENSCGRG00000002769	aldehyde oxidase 2 [Source:RefSeq peptide;Acc:NP_001278989]
211	LOC100759306	328.297277173643	-1.26355082246897	0.226317812591464	-2.99838671104851	0.00271413042141648	0.0963795531127688	ENSCGRG00000008316	N/A
212	LOC100759554	20.5743649708733	5.95993755735963	1.46354204207379	3.6725798795792	0.000240114059655857	0.0119765561894242	N/A	N/A
213	LOC100759960	11.5543944340456	-5.81921314934466	1.4399448994008	-3.63503537586863	0.000277942493665122	0.013627078283161	ENSCGRG00000018553	N/A
214	LOC100759972	93.8922905661209	2.22120058064537	0.294288707600594	5.55997575736037	2.69812125706575e-08	3.16763106492794e-06	N/A	N/A
215	LOC100762031	816.385848406237	1.22967616215637	0.161818989867593	3.98416565300986	6.77176247037059e-05	0.00408626142355439	N/A	N/A
216	LOC100762270	1091.81010406802	1.57785258898569	0.228775973108804	4.34001033750306	1.42476013366685e-05	0.00103313068852195	ENSCGRG00000000226	N/A
217	LOC100763252	163.917720070062	1.40005020492579	0.254243042195394	3.20593907768857	0.00134622487109438	0.0528026109666973	ENSCGRG00000017238	sulfotransferase family 1D, member 1 [Source:MGI Symbol;Acc:MGI:1926341]
218	LOC100763326	25.6263651812408	3.56554361765108	0.709308293720629	4.20209539817375	2.64455636006237e-05	0.00180394283248839	N/A	N/A
219	LOC100763560	456.028560228192	1.88751823693459	0.272718745961218	4.77618702602372	1.78650248979215e-06	0.00015811005112222	N/A	N/A
220	LOC100763954	88.5334069983097	3.74659760913865	0.389219700319452	8.1230089479607	4.54765777648675e-16	1.30805796511014e-13	ENSCGRG00000017447	diamine oxidase-like protein 2 [Source:MGI Symbol;Acc:MGI:3618290]
221	LOC100764131	35.4582864864166	5.81847547399951	0.610664251340321	8.5701970629385	1.03308102649021e-17	3.63855354187104e-15	N/A	N/A
222	LOC100764589	164.421572942647	-2.77492236797306	0.224937601042159	-9.73585499758868	2.12027066101601e-22	1.35524559510423e-19	N/A	N/A
223	LOC100765166	15.2792725368632	3.88936075644078	0.607866516745432	5.43605901080331	5.44719210813923e-08	6.14429028772986e-06	N/A	N/A
224	LOC100765213	372.33692909068	-3.59337368629409	0.324967286902929	-9.25758162996752	2.09114730631472e-20	9.75378924658902e-18	N/A	N/A
225	LOC100767956	99.4215973923746	1.70912494704159	0.328784234672317	3.41914948397945	0.000628172066882761	0.0277974193083659	N/A	N/A
226	LOC100768165	222.404013561482	-2.45067016864325	0.220801120236469	-8.4497201188291	2.92001974381535e-17	9.88111779191478e-15	ENSCGRG00000008112	nuclear RNA export factor 7 [Source:MGI Symbol;Acc:MGI:2159343]
227	LOC100768232	34.0392427367078	1.67085156569468	0.359217098231069	3.02293256729951	0.00250338019451579	0.0899279554255089	N/A	N/A
228	LOC100768251	12.8219040941479	4.81046694143872	0.816992135752144	5.17202584432156	2.31569545675318e-07	2.39307019117643e-05	ENSCGRG00000012650	urate oxidase [Source:MGI Symbol;Acc:MGI:98907]
229	LOC100768366	11.9672963604755	5.93002735909306	1.10523204569044	4.83614719570752	1.3237990870504e-06	0.000119613218033067	N/A	N/A
230	LOC100769145	326.721664688102	-1.80536103961827	0.296632206711008	-4.1141808316387	3.88556758270856e-05	0.00252094456174377	N/A	N/A
231	LOC100769156	8.19671923220133	6.29441698993797	1.31947273974428	4.32707271415349	1.51104089407253e-05	0.00108242113425443	ENSCGRG00000011862	toll-like receptor 11 [Source:MGI Symbol;Acc:MGI:3045226]
232	LOC100769236	48.3191744774569	-2.1519721112555	0.363477520115202	-4.31115962835249	1.62400610538016e-05	0.00115337849245477	ENSCGRG00000017063	aldo-keto reductase family 1, member C19 [Source:MGI Symbol;Acc:MGI:2653678]
233	LOC100769255	203.97335281897	-1.31448225288849	0.239055979548631	-3.05166912597108	0.00227572803981681	0.0826831884445441	ENSCGRG00000003912	cytochrome P450, family 4, subfamily b, polypeptide 1 [Source:MGI Symbol;Acc:MGI:103225]
234	LOC100771648	113.988208605487	-2.75141377325538	0.371435712365061	-5.83264129003557	5.45567726109435e-09	6.87256045050848e-07	ENSCGRG00000000750	cytochrome P450, family 11, subfamily b, polypeptide 1 [Source:MGI Symbol;Acc:MGI:88583]
235	LOC100771790	14.7191499593779	7.57613959490715	1.33695025132487	5.22919763638024	1.70247291823041e-07	1.79154131846466e-05	N/A	N/A
236	LOC100771835	1315.72409218942	1.5540956388681	0.0903125463249655	10.7308804544142	7.28982559840247e-27	7.40045942218999e-24	N/A	N/A
237	LOC100771977	50.0841525394567	10.04749279881	1.21913617458819	7.76166805261538	8.38195562696314e-15	2.12729103250191e-12	N/A	N/A
238	LOC100772695	25.8496681010583	5.08947585607667	0.698756667208631	6.44646923134199	1.1448584500656e-10	1.8465389842273e-08	ENSCGRG00000018508	N/A
239	LOC100773147	30.803107710869	-2.38945252119448	0.538730634260539	-3.3495218309799	0.000809511761364094	0.0349263849440538	ENSCGRG00000006436	bone morphogenetic protein 8b [Source:MGI Symbol;Acc:MGI:107335]
240	LOC100773261	2063.11214546385	-1.28266761012465	0.175829437183363	-3.96807906901216	7.24542964205086e-05	0.00426763224445439	N/A	N/A
241	LOC100773771	388.003459603426	7.66558946610447	0.441337130435136	16.0435786547173	6.3393694182296e-58	3.64682791399355e-54	N/A	N/A
242	LOC103158690	120.091811223025	-9.65172212258216	1.23703436545715	-7.32943228987043	2.31129717610534e-13	5.24846929805605e-11	N/A	N/A
243	LOC103158703	11.3860570168613	3.05043948431691	0.723832759333908	3.40614175277803	0.00065887959409339	0.0289336998342588	N/A	N/A
244	LOC103158763	78.1838796677584	-2.24983142637984	0.270533703780925	-6.15401668032783	7.55447335257529e-10	1.08645917598954e-07	N/A	N/A
245	LOC103158824	831.486321940384	1.31292354164984	0.137007463523921	5.3132947812116	1.07660667148218e-07	1.18344445455028e-05	N/A	N/A
246	LOC103158848	72.9766362199112	6.54611693964057	0.903909605642985	6.59485683270178	4.25666427030399e-11	7.20210901734376e-09	N/A	N/A
247	LOC103158860	871.06581133749	1.11339261456961	0.140327837420807	3.76568272953444	0.000166094597107611	0.00860798966030976	N/A	N/A
248	LOC103158869	120.597660165864	1.61931216056061	0.269657408761806	3.83579173510903	0.000125160437622086	0.0066873648064457	N/A	N/A
249	LOC103158939	311.585950227803	10.4681508294768	1.21610675719025	8.12690848917756	4.40377582979409e-16	1.30805796511014e-13	N/A	N/A
250	LOC103159212	7.92029667054556	-5.5890127741018	1.36141605270883	-3.6756216172301	0.000237270975202672	0.0119035537501387	N/A	N/A
251	LOC103159461	111.117796562976	-1.78889981389987	0.308920065542889	-3.89724542840216	9.7293007777369e-05	0.00546932484762813	N/A	N/A
252	LOC103159484	219.59430284536	-2.66698767677252	0.223704827821111	-9.30701941630102	1.31469861397721e-20	6.48259105143393e-18	N/A	N/A
253	LOC103159564	50.5689993503231	9.25161964618722	1.22160355501122	7.09449240706118	1.29827102664382e-12	2.60529783463013e-10	N/A	N/A
254	LOC103159569	4.60952783907624	-5.16229369077751	1.44587868242905	-3.16577818435397	0.00154668689186019	0.0591856372055945	N/A	N/A
255	LOC103159587	57.6111994984715	2.58425045311286	0.57949523594149	3.4500507137794	0.000560481252507384	0.0251895454577407	N/A	N/A
256	LOC103159588	24.7451706255167	2.81207583583305	0.667482012334746	3.33658929222948	0.000848131793702629	0.0361408851746172	N/A	N/A
257	LOC103159655	27.5192400829127	5.85243261319033	1.16833206255769	4.50853852366057	6.5275717715166e-06	0.000510999626774323	N/A	N/A
258	LOC103159713	20.2966058506756	2.98852464473755	0.682637800610682	3.52099186694054	0.000429935803153074	0.0199457851903649	N/A	N/A
259	LOC103159842	10.1100503123636	8.49065036066123	1.39402181141016	5.67113641639715	1.41853384596283e-08	1.7000734106685e-06	N/A	N/A
260	LOC103159890	71.2060983385645	2.42835307418308	0.525151609404021	3.51020646314678	0.000447758878008453	0.0206064605777863	N/A	N/A
261	LOC103159982	287.203697901153	3.73820068869244	0.294065875618697	10.7228973145458	7.94740680581919e-27	7.61979703637931e-24	N/A	N/A
262	LOC103160006	4.56990807651157	5.57847800829293	1.60070322874816	3.11957608249281	0.00181111481672177	0.0675080334924066	N/A	N/A
263	LOC103160112	48.6488114829816	-3.58846008634573	0.545001503532328	-5.51098954068559	3.56821928997831e-08	4.05133740173985e-06	N/A	N/A
264	LOC103160179	238.74056267243	-1.81658857931599	0.284637521655253	-4.32699832205028	1.51155112617521e-05	0.00108242113425443	N/A	N/A
265	LOC103160274	167.968304001921	8.35285197245841	1.05346808951418	7.37363528051386	1.66037037292129e-13	3.87225295890211e-11	N/A	N/A
266	LOC103160386	136.52790594427	9.31144660614469	1.06659067806281	8.1816617048191	2.7995608682446e-16	8.7845129934846e-14	N/A	N/A
267	LOC103160439	17.767179379404	-3.57329466168506	0.824157108516061	-3.62592536069313	0.000287928518216082	0.014036921941732	N/A	N/A
268	LOC103160461	31.1363334534469	2.28566497603606	0.316881336943599	5.36700107276311	8.00565807979031e-08	8.85651584237315e-06	N/A	N/A
269	LOC103160471	117.354646969501	2.11292326285224	0.302041803473289	5.05877247639402	4.21963976161957e-07	4.13764448897901e-05	N/A	N/A
270	LOC103160553	318.791226471709	-4.85318041019606	0.418944386709868	-10.1880298313456	2.24262914595608e-24	1.5481317520364e-21	N/A	N/A
271	LOC103160604	135.110189672276	-1.89851445359644	0.32769010837326	-4.00851877829363	6.1100781002556e-05	0.00373928112958196	N/A	N/A
272	LOC103160608	647.045838334251	-1.56895897184873	0.244204204207929	-4.02940020758095	5.59193477966621e-05	0.00343436336040852	N/A	N/A
273	LOC103160672	51.5698718253297	-6.44064681549619	0.661362809583087	-8.85396673342785	8.44625708535838e-19	3.47060725664559e-16	N/A	N/A
274	LOC103160692	190.723436199918	8.11885455232129	1.30683445887583	5.76499341629004	8.16610289595933e-09	1.0138892358163e-06	N/A	N/A
275	LOC103160829	5.67292873850466	5.39473034731557	1.24932147661381	3.84990407723632	0.000118164092436565	0.00647389176911185	N/A	N/A
276	LOC103160835	95.1274207810359	-2.92365461232785	0.559951164927373	-4.17660013603155	2.95898513791565e-05	0.00199477209024017	N/A	N/A
277	LOC103160858	479.57491343483	-2.01457676561841	0.139693737159554	-10.2339180980203	1.39748378832649e-24	1.00490730078911e-21	N/A	N/A
278	LOC103160872	432.280984365303	-11.6702138936713	1.1892805845382	-9.32097230634144	1.15278981614718e-20	5.85142548443177e-18	N/A	N/A
279	LOC103160963	65.9635810461012	1.96463060094153	0.243005871229569	5.67750932617179	1.3667007781514e-08	1.64940713491866e-06	N/A	N/A
280	LOC103161076	37.0905058050527	5.35031969035804	0.663837747829641	7.17849686194676	7.04820083137272e-13	1.46551626443169e-10	N/A	N/A
281	LOC103161077	10.7646767250201	6.39640471981128	1.41548351385089	4.10562338750228	4.03225977891451e-05	0.0026063198226407	N/A	N/A
282	LOC103161115	31.963806301546	-1.99457942690796	0.389175882618839	-3.6220562196743	0.000292270580406653	0.0142084666948113	N/A	N/A
283	LOC103161117	186.432999721317	-1.69712525224873	0.275922248621401	-4.03071066970609	5.56084616619156e-05	0.00342746725486193	N/A	N/A
284	LOC103161142	16.1634639246056	-3.50211003841432	0.741088043604226	-3.93630360504245	8.27462780634347e-05	0.0047285935987376	N/A	N/A
285	LOC103161307	27.5994296878689	2.16808673318208	0.502635308684605	3.14964787611908	0.00163467356761482	0.0618666588374926	N/A	N/A
286	LOC103161480	3.23494065369646	5.89355413954165	1.66593482769747	3.18655421002131	0.00143978503152379	0.0558377754472756	N/A	N/A
287	LOC103161492	7.23203678529031	-3.19817832685336	0.792536132023383	-3.29728288786094	0.000976251191616915	0.040500343906069	N/A	N/A
288	LOC103161605	98.937888370052	-2.20435241123216	0.341052288348588	-4.74821593589728	2.05218865724682e-06	0.000177973225360632	N/A	N/A
289	LOC103161638	113.614660010098	3.63179186014744	0.844153986928539	3.60932887435881	0.000306990210259754	0.0147989861694493	N/A	N/A
290	LOC103161640	599.373308516801	2.73108064314779	0.211898103105545	10.1280667970759	4.14768393322275e-24	2.75310497382916e-21	N/A	N/A
291	LOC103161701	50.1145682940303	5.47011135079735	0.531458066961803	9.19197421915755	3.85696525574805e-20	1.75167122062368e-17	N/A	N/A
292	LOC103161707	20.9194112923138	-2.90943406249851	0.587332990146175	-3.95767239500517	7.56836615901751e-05	0.004397806840819	N/A	N/A
293	LOC103161751	2.35239924483998	5.55260601809686	1.55931369123175	3.18578843071121	0.0014436012463605	0.0558602473311423	N/A	N/A
294	LOC103161874	35.2019463467601	-3.62726088366564	0.640376616403727	-4.75079555532437	2.02617908462607e-06	0.000176605043648872	N/A	N/A
295	LOC103161939	97.8394920191281	4.78799770030522	0.339824445121656	12.3682544323125	3.88165440895135e-35	9.56994168424034e-32	N/A	N/A
296	LOC103162022	5.92181962099589	4.21686302226414	1.0833697732726	3.35241079375133	0.000801110537399706	0.0346505404873286	N/A	N/A
297	LOC103162068	59.2339331173085	-2.1974897335649	0.352353500759749	-4.57644731602437	4.72938740724003e-06	0.000381400784458637	N/A	N/A
298	LOC103162142	512.84869734853	1.30669502106774	0.172904270341744	4.17417406128883	2.99069044395644e-05	0.00200830099929184	N/A	N/A
299	LOC103162176	704.644548103453	1.86212739982165	0.229123624160797	5.57413013947521	2.48769721467383e-08	2.94059441992062e-06	N/A	N/A
300	LOC103162177	11.9628183066205	7.6044372471638	1.37556361885351	5.10298080745487	3.34344921906302e-07	3.37434190775378e-05	N/A	N/A
301	LOC103162264	75.3020386891186	1.87658201055581	0.274391933632965	4.70720655936761	2.51134405347213e-06	0.00021562574962598	N/A	N/A
302	LOC103162356	22.2151380992741	4.34265222825561	0.803480188546902	4.67676712020772	2.91432899683581e-06	0.000246044791731234	N/A	N/A
303	LOC103162358	41.2249126415395	-2.13353811433688	0.402566763965153	-3.84675475531749	0.000119692669304705	0.00651006975178086	N/A	N/A
304	LOC103162405	11.3375391671674	3.98382855856903	0.965723646349515	3.51950174430932	0.000432358193049797	0.0200043906049689	N/A	N/A
305	LOC103162574	18.7991966880945	3.98683050779754	0.928530703898055	3.66371084208098	0.000248587408708715	0.0122574899985572	N/A	N/A
306	LOC103162603	13.6109355486019	5.93279210350557	1.14197723916824	4.68295638420914	2.82766697607452e-06	0.000240393481148247	N/A	N/A
307	LOC103162619	1760.50586347726	2.15299160386744	0.167922508653678	9.33781370775118	9.8343765079048e-21	5.14308090222488e-18	N/A	N/A
308	LOC103162656	8.62161562187723	3.98751497037773	0.829301540000951	4.10291348265514	4.07979841584876e-05	0.00262720750226559	N/A	N/A
309	LOC103162662	6.86376177040246	5.37711421677686	1.47431212196586	3.25043228272843	0.00115229707168442	0.0470126308821034	N/A	N/A
310	LOC103162695	209.149251676884	-1.50781319922233	0.232121412708238	-3.97572411667654	7.01654296108485e-05	0.00417556891111732	N/A	N/A
311	LOC103162765	15.8113258090275	-2.78580289482858	0.621312998535183	-3.54224102714116	0.000396742778342355	0.0186059425778053	N/A	N/A
312	LOC103162901	41.2103839692701	2.79964190165903	0.434614768087338	5.0957297440312	3.4740042847236e-07	3.48571895033488e-05	N/A	N/A
313	LOC103162929	154.768750673004	-1.55000420778882	0.248322581247878	-3.88624225077761	0.000101807913624861	0.0056860872923555	N/A	N/A
314	LOC103162962	327.99380571941	-1.94064707326102	0.367845933168177	-3.68546842658731	0.000228282382793036	0.0115195829305328	N/A	N/A
315	LOC103163027	111.506965445518	1.30873235089598	0.240625519207124	3.00786821181596	0.002630871998463	0.0941983173225612	N/A	N/A
316	LOC103163041	8.39649671706212	4.79887116821942	1.20850187197321	3.48688633855229	0.000488678996629266	0.022193742431126	N/A	N/A
317	LOC103163260	162.990351599401	-1.38533970615358	0.210468177394291	-3.80284190865107	0.00014304564490514	0.00754948544273058	N/A	N/A
318	LOC103163356	37.8685013073489	2.2347222159155	0.47402027467842	3.48035686092448	0.000500746316082282	0.0226227223113823	N/A	N/A
319	LOC103163365	698.921198771495	1.86571848611582	0.231277102334641	5.53775524021182	3.06373011361586e-08	3.52492362005216e-06	N/A	N/A
320	LOC103163538	189.063478902034	4.27994722482488	0.415958735687484	8.88305595504987	6.50482230766715e-19	2.73805422891999e-16	N/A	N/A
321	LOC103163587	205.138980292172	3.60644563901151	0.429596584940307	7.03330343910951	2.01700052845055e-12	3.86771056888884e-10	N/A	N/A
322	LOC103163613	8380.39913040106	-1.18074986660687	0.186069960108522	-3.20195353155466	0.00136499015284988	0.0533420364984307	N/A	N/A
323	LOC103163695	292.979392907445	2.93738695931982	0.208772354072327	11.2678925763499	1.89040423286045e-29	2.50958432697735e-26	N/A	N/A
324	LOC103163696	1033.1336824236	2.43723781655573	0.24039056729104	7.70527453180821	1.30562303110845e-14	3.21892032440994e-12	N/A	N/A
325	LOC103163751	32.9625388563947	-1.95762190107562	0.42632063821171	-3.2197817260557	0.00128288236138422	0.0507797793412132	N/A	N/A
326	LOC103163756	20.6825595090906	8.4670218647328	1.26653161553888	6.22334197370825	4.86674986611816e-10	7.24054906805751e-08	N/A	N/A
327	LOC103163794	75.2246690487391	2.1683267434442	0.454507782998324	3.48369005317756	0.000494551852777326	0.0224015114835462	N/A	N/A
328	LOC103163826	54.0555272360704	1.7314946100835	0.29926374850116	3.83117606160007	0.000127532202804464	0.00677215617230596	N/A	N/A
329	Lpin3	637.296481851263	-1.89989630851984	0.182463712857611	-7.2065496596839	5.73874008104375e-13	1.23798970398316e-10	ENSCGRG00000010131	lipin 3 [Source:MGI Symbol;Acc:MGI:1891342]
330	Lpo	76.953584689553	-3.45106817037393	0.410814433226196	-6.97664307250541	3.02316456318422e-12	5.671062394721e-10	ENSCGRG00000016547	lactoperoxidase [Source:MGI Symbol;Acc:MGI:1923363]
331	Maoa	380.826836752992	2.47557617279427	0.230806147029964	8.19134887177708	2.58314630214715e-16	8.25554423749176e-14	ENSCGRG00000004415	monoamine oxidase A [Source:MGI Symbol;Acc:MGI:96915]
332	Map1s	1981.06286625907	-1.27653989219989	0.193549320557448	-3.57313262318308	0.000352735995662673	0.0167700215238193	ENSCGRG00000012862	microtubule-associated protein 1S [Source:MGI Symbol;Acc:MGI:2443304]
333	Mbd4	453.272134213288	1.35958221428122	0.195073313379439	3.97091585794382	7.15968644409526e-05	0.00424611232481773	ENSCGRG00000010974	methyl-CpG binding domain protein 4 [Source:MGI Symbol;Acc:MGI:1333850]
334	Megf10	1248.57895348275	-7.1453398490606	0.266006803804065	-24.6624419169807	2.7065412900332e-134	4.67094895833929e-130	ENSCGRG00000011574	multiple EGF-like-domains 10 [Source:MGI Symbol;Acc:MGI:2685177]
335	Meis1	14.6227624983364	5.19336706020637	0.829160557410514	5.55791579603998	2.7301502912669e-08	3.18357660315434e-06	ENSCGRG00000008633	Meis homeobox 1 [Source:MGI Symbol;Acc:MGI:104717]
336	Mettl20	36.311135410904	-8.16955196504682	1.21609380371201	-6.23684574427932	4.46481860923355e-10	6.75910873317128e-08	N/A	N/A
337	Mkrn2	458.131130722276	1.21375388592127	0.145563973206344	4.31969100148682	1.56247824679025e-05	0.0011142665116986	ENSCGRG00000003086	makorin, ring finger protein, 2 [Source:MGI Symbol;Acc:MGI:1914277]
338	Mmp12	1006.47498629405	2.0580991197808	0.316319631109566	4.65711411553012	3.20672716785117e-06	0.000264792810826677	ENSCGRG00000006553	matrix metallopeptidase 12 [Source:MGI Symbol;Acc:MGI:97005]
339	Mmp19	3886.82625578076	1.94617681147264	0.124805182348066	10.9067130478222	1.07057537750371e-27	1.15474936655994e-24	ENSCGRG00000012533	matrix metallopeptidase 19 [Source:MGI Symbol;Acc:MGI:1927899]
340	Mmp2	372.997831710324	-3.83123503234557	0.29666647740947	-10.9424986603518	7.21826525740873e-28	8.30485478749065e-25	ENSCGRG00000010994	matrix metallopeptidase 2 [Source:MGI Symbol;Acc:MGI:97009]
341	Mogat2	3.79494218152563	-6.81122281860023	1.50316101818423	-4.14211135238207	3.44123185919546e-05	0.0022667473063357	ENSCGRG00000012686	monoacylglycerol O-acyltransferase 2 [Source:MGI Symbol;Acc:MGI:2663253]
342	Mpc1	212.283716048912	1.43273704931539	0.238926704200809	3.54826201378355	0.000387782257371467	0.0182352757430975	ENSCGRG00000015925	N/A
343	Mro	79.1812142102798	1.59633468797153	0.312242090100113	3.2390642367469	0.00119922561237773	0.0480191081633756	ENSCGRG00000004226	maestro [Source:MGI Symbol;Acc:MGI:2152817]
344	Mrpl13	578.684367999825	1.40705702576632	0.247913640870253	3.31605200165411	0.000912988385529529	0.0384301306279722	N/A	N/A
345	Mtbp	293.039906435978	1.61102937390704	0.149052042127374	6.88395045476157	5.82151290627164e-12	1.06880499719613e-09	N/A	N/A
346	Mtfr1l	2014.02234607282	-1.16401020932336	0.110346273763871	-5.24755108488124	1.54134317762437e-07	1.63193254965898e-05	ENSCGRG00000012405	mitochondrial fission regulator 1-like [Source:MGI Symbol;Acc:MGI:1924074]
347	Myo16	3.88624304358287	5.54226641350486	1.41515879005532	3.5030018875761	0.000460046203163805	0.0210596216822306	ENSCGRG00000013611	myosin XVI [Source:MGI Symbol;Acc:MGI:2685951]
348	Myo1a	85.8239975593048	-5.91883574962268	0.439419522996415	-12.1384530494451	6.60632014323643e-34	1.03647157301795e-30	ENSCGRG00000003965	myosin IA [Source:MGI Symbol;Acc:MGI:107732]
349	Myom2	25.9413099902864	3.69197264527619	0.699289717254066	4.44309428251781	8.86742846310291e-06	0.000680151468516578	ENSCGRG00000001592	myomesin 2 [Source:MGI Symbol;Acc:MGI:1328358]
350	Myom3	146.205276241276	-2.36392520431993	0.294968888426512	-6.03101809512355	1.62929940936675e-09	2.26761687152028e-07	ENSCGRG00000011942	myomesin family, member 3 [Source:MGI Symbol;Acc:MGI:2685280]
351	Ndp	137.211619963412	1.63765018109472	0.324081201682908	3.24822197309535	0.00116128637267263	0.0471564240460805	ENSCGRG00000001724	Norrie disease (pseudoglioma) (human) [Source:MGI Symbol;Acc:MGI:102570]
352	Ndrg1	6335.68608947931	-1.3856482136924	0.166341747946734	-4.81349825197005	1.48310899220841e-06	0.000132619145013123	N/A	N/A
353	Ndrg2	39.6881975115665	-1.85625536412266	0.369117603967062	-3.44414043041672	0.000572878067701373	0.0256798173828319	ENSCGRG00000011144	N-myc downstream regulated gene 2 [Source:MGI Symbol;Acc:MGI:1352498]
354	Ndufa9	872.453054504087	1.41900971407682	0.225376271763566	3.70068777351429	0.000215015904590445	0.010946148912749	ENSCGRG00000018331	NADH dehydrogenase (ubiquinone) 1 alpha subcomplex, 9 [Source:MGI Symbol;Acc:MGI:1913358]
355	Neurl2	195.918327614375	-2.16154762644611	0.229633359885817	-6.86566240422952	6.61834223759779e-12	1.20230895091013e-09	ENSCGRG00000014807	neuralized E3 ubiquitin protein ligase 2 [Source:MGI Symbol;Acc:MGI:3043305]
356	Nfe2	52.4534937320876	-4.0450045601511	0.480334280042098	-7.20340438564305	5.87274679663946e-13	1.25125758291856e-10	ENSCGRG00000006697	nuclear factor, erythroid derived 2 [Source:MGI Symbol;Acc:MGI:97308]
357	Nfkbia	597.103688612894	1.21508335336299	0.161427974193831	3.90341795335442	9.48437113177125e-05	0.00534906133961138	N/A	N/A
358	Nrcam	26.7300248474843	2.23537734640462	0.525537378868848	3.14043284463565	0.00168698379784197	0.0635676121902985	ENSCGRG00000003430	neuronal cell adhesion molecule [Source:MGI Symbol;Acc:MGI:104750]
359	Nrxn1	27.2901108376493	7.14672462456639	1.11095759437134	5.90640196987748	3.49660201771297e-09	4.53716974599176e-07	N/A	N/A
360	Ntm	5.94970437082412	6.9718288385011	1.55735388609976	4.10110148681441	4.11188161452141e-05	0.00263802427150225	ENSCGRG00000003422	neurotrimin [Source:MGI Symbol;Acc:MGI:2446259]
361	Odc1	4164.72128444859	1.63873037510299	0.132363862615391	7.96114478348035	1.70454789899571e-15	4.59641994388561e-13	ENSCGRG00000006664	N/A
362	Olr1	56.1671907526107	3.47939129242477	0.30233499139492	9.57358186807695	1.0326469449054e-21	6.14531757764739e-19	ENSCGRG00000008979	oxidized low density lipoprotein (lectin-like) receptor 1 [Source:MGI Symbol;Acc:MGI:1261434]
363	Osbpl2	1072.99289719728	-1.20535855328024	0.132206163959358	-4.69264090250593	2.69700656545336e-06	0.000230420491616803	ENSCGRG00000011589	oxysterol binding protein-like 2 [Source:MGI Symbol;Acc:MGI:2442832]
364	Paqr7	248.082784848261	-1.72194523619922	0.277475129777915	-4.09760231984784	4.17451660607129e-05	0.00266828916991031	ENSCGRG00000009050	progestin and adipoQ receptor family member VII [Source:MGI Symbol;Acc:MGI:1919154]
365	Park2	58.2482273139209	1.4596899019086	0.282876195545107	3.09226232169106	0.00198637230856669	0.073249601071034	ENSCGRG00000008474	Parkinson disease (autosomal recessive, juvenile) 2, parkin [Source:MGI Symbol;Acc:MGI:1355296]
366	Parp11	649.097229630664	1.41932514412513	0.134730066866342	6.19284665116142	5.90872102069459e-10	8.71561601496984e-08	ENSCGRG00000015516	poly (ADP-ribose) polymerase family, member 11 [Source:MGI Symbol;Acc:MGI:2141505]
367	Pde1b	198.47750968301	1.32233125897549	0.195467791822417	3.77232868586469	0.000161731008405332	0.00843248864972575	ENSCGRG00000012953	phosphodiesterase 1B, Ca2+-calmodulin dependent [Source:MGI Symbol;Acc:MGI:97523]
368	Pde1c	239.268184679737	10.3296394041535	1.21607787784409	8.0132013590347	1.11760435790266e-15	3.11090580785227e-13	ENSCGRG00000011815	phosphodiesterase 1C [Source:MGI Symbol;Acc:MGI:108413]
369	Pde3a	10.6793441319601	4.96402293571114	1.41025931381749	3.10514555166179	0.00190185411380636	0.0702830798631052	ENSCGRG00000007234	phosphodiesterase 3A, cGMP inhibited [Source:MGI Symbol;Acc:MGI:1860764]
370	Pdpn	6694.59632207383	-2.20896304700007	0.110831770754743	-14.6528430902058	1.2919450884835e-48	5.57409708426205e-45	N/A	N/A
371	Pdzrn3	44.6108564190452	-1.65213737266081	0.327212118715103	-3.26141609953275	0.00110857233454468	0.0453358799752893	ENSCGRG00000010704	PDZ domain containing RING finger 3 [Source:MGI Symbol;Acc:MGI:1933157]
372	Pex10	257.437649945064	-1.06519252899722	0.151148866708985	-3.177199000775	0.00148704961069199	0.0572846030833088	ENSCGRG00000014949	peroxisomal biogenesis factor 10 [Source:MGI Symbol;Acc:MGI:2684988]
373	Pex26	261.856825346935	1.14554611544394	0.164414799961158	3.40956905859583	0.000650656024560402	0.0286454634486312	ENSCGRG00000014948	peroxisomal biogenesis factor 26 [Source:MGI Symbol;Acc:MGI:1921293]
374	Pex5	538.267908649945	1.32340084851595	0.181151824740769	4.0763505907352	4.57480272380539e-05	0.00289201265228694	ENSCGRG00000015784	Peroxisomal targeting signal 1 receptor [Source:UniProtKB/Swiss-Prot;Acc:Q920N5]
375	Pgd	4708.02058039932	-0.969411737971994	0.126058739549246	-3.04976266322771	0.00229022270999283	0.0830350074139839	ENSCGRG00000002842	phosphogluconate dehydrogenase [Source:MGI Symbol;Acc:MGI:97553]
376	Phc1	571.631585745033	1.45748934696753	0.186964421105448	4.6668068774126	3.0591661247454e-06	0.000255048739037952	ENSCGRG00000015953	polyhomeotic-like 1 (Drosophila) [Source:MGI Symbol;Acc:MGI:103248]
377	Phf10	608.021337132143	1.06018110656849	0.146530083904145	3.24314702609604	0.00118217189701788	0.0475598191667773	ENSCGRG00000005052	PHD finger protein 10 [Source:MGI Symbol;Acc:MGI:1919307]
378	Phyhd1	76.5563505797513	-2.22805233869768	0.302870341890552	-5.42506020140556	5.79350102840749e-08	6.45059617730687e-06	ENSCGRG00000004453	phytanoyl-CoA dioxygenase domain containing 1 [Source:MGI Symbol;Acc:MGI:3612860]
379	Pik3r5	257.604131518947	1.33405119934976	0.223395967897301	3.35318808875268	0.000798863984933314	0.0346401875677868	ENSCGRG00000012612	phosphoinositide-3-kinase regulatory subunit 5 [Source:MGI Symbol;Acc:MGI:2443588]
380	Pink1	238.502986877424	-1.29031700529617	0.220510262100376	-3.198737772367	0.00138030656942071	0.0537727556999155	ENSCGRG00000007396	PTEN induced putative kinase 1 [Source:MGI Symbol;Acc:MGI:1916193]
381	Pirt	149.061403361028	-1.53251223641512	0.242009749711431	-3.91533703424679	9.02780068128865e-05	0.00514197307451087	ENSCGRG00000006331	phosphoinositide-interacting regulator of transient receptor potential channels [Source:MGI Symbol;Acc:MGI:2443635]
382	Pla2g4e	67.102897614188	1.43993086882318	0.262116325041131	3.26178984833496	0.00110711185382206	0.0453358799752893	ENSCGRG00000011525	phospholipase A2, group IVE [Source:MGI Symbol;Acc:MGI:1919144]
383	Plac1	698.277586778771	2.21011693437724	0.277645751874854	5.85333801321264	4.81803510029668e-09	6.20519774335224e-07	ENSCGRG00000007734	placental specific protein 1 [Source:MGI Symbol;Acc:MGI:1926287]
384	Plac8	510.366759767332	1.74975864996071	0.303470303948247	3.83825413585837	0.000123912201218472	0.00666192139759625	ENSCGRG00000013586	placenta-specific 8 [Source:MGI Symbol;Acc:MGI:2445289]
385	Plb1	211.884611257205	-1.52304727004942	0.197038806643534	-4.76091377789032	1.92718375942068e-06	0.000169690496531031	ENSCGRG00000010665	phospholipase B1 [Source:MGI Symbol;Acc:MGI:1922406]
386	Plcl2	28.1398342345573	-3.37502677405495	0.701670117392678	-3.97631907669282	6.99902022247117e-05	0.00417556891111732	ENSCGRG00000017193	phospholipase C-like 2 [Source:MGI Symbol;Acc:MGI:1352756]
387	Plekha5	1783.69198050637	1.24485829051247	0.153382728062914	4.3022822590601	1.69047767629727e-05	0.00119566654662042	ENSCGRG00000005116	pleckstrin homology domain containing, family A member 5 [Source:MGI Symbol;Acc:MGI:1923802]
388	Plekhg5	568.012893137029	-1.22455244150281	0.182203184606354	-3.51031153579163	0.00044758196524016	0.0206064605777863	ENSCGRG00000013619	pleckstrin homology domain containing, family G (with RhoGef domain) member 5 [Source:MGI Symbol;Acc:MGI:2652860]
389	Plekhm2	2033.61139634223	-1.02633396339639	0.139746865872331	-3.1583639455532	0.00158657348041868	0.0603107601873693	ENSCGRG00000008697	pleckstrin homology domain containing, family M (with RUN domain) member 2 [Source:MGI Symbol;Acc:MGI:1916832]
390	Plod1	2675.2253760732	-1.41447272412481	0.230329491996843	-3.60140690717551	0.000316499755384821	0.0152149102463266	ENSCGRG00000017737	procollagen-lysine, 2-oxoglutarate 5-dioxygenase 1 [Source:MGI Symbol;Acc:MGI:99907]
391	Pparg	895.755424723979	1.68221727550341	0.285530272981837	3.84286668913756	0.0001216055298145	0.00655833822980828	ENSCGRG00000012652	peroxisome proliferator-activated receptor gamma [Source:RefSeq peptide;Acc:NP_001231210]
392	Ppfibp1	4083.36704770548	1.91280853162182	0.179669743585389	7.39048213907872	1.4629735194805e-13	3.50666624988813e-11	ENSCGRG00000011034	PTPRF interacting protein, binding protein 1 (liprin beta 1) [Source:MGI Symbol;Acc:MGI:1914783]
393	Ppl	6.97833273242818	-4.18365781934836	1.07888474950839	-3.33556973556909	0.000851248008282972	0.0361580833604573	ENSCGRG00000013065	periplakin [Source:MGI Symbol;Acc:MGI:1194898]
394	Prr5	39.4481777611088	-5.78610475427623	0.899709706402267	-5.78091157241512	7.42969375635929e-09	9.29142426429338e-07	ENSCGRG00000011636	proline rich 5 (renal) [Source:MGI Symbol;Acc:MGI:1924714]
395	Ptges	89.967356502837	-1.76117188392826	0.318254033649605	-3.6958192476583	0.000219178871936213	0.0111252616819858	ENSCGRG00000001587	prostaglandin E synthase [Source:MGI Symbol;Acc:MGI:1927593]
396	Ptgis	81.3818428714843	-1.98294554323511	0.308501835837903	-4.53152260412643	5.85600696436362e-06	0.000463591597206364	ENSCGRG00000011537	prostaglandin I2 (prostacyclin) synthase [Source:MGI Symbol;Acc:MGI:1097156]
397	Ptgs2	342.072507548682	1.2553215897764	0.215884885420179	3.1051691634202	0.00190170229197903	0.0702830798631052	ENSCGRG00000004156	prostaglandin-endoperoxide synthase 2 [Source:MGI Symbol;Acc:MGI:97798]
398	Pthlh	90.138799544435	-3.62719978115299	0.405292239719333	-7.50628061010642	6.08309499023913e-14	1.47862046959925e-11	ENSCGRG00000007492	parathyroid hormone-like peptide [Source:MGI Symbol;Acc:MGI:97800]
399	Ptprf	98.3940122322717	-3.66191567469367	0.319199638448247	-9.63958853127395	5.44056129588457e-22	3.35332881587057e-19	ENSCGRG00000007871	protein tyrosine phosphatase, receptor type, F [Source:MGI Symbol;Acc:MGI:102695]
400	Ptprt	10.1265878466917	6.69366173201167	1.43045070004188	4.27047169896288	1.95059973458098e-05	0.00136289272143314	ENSCGRG00000012828	protein tyrosine phosphatase, receptor type, T [Source:MGI Symbol;Acc:MGI:1321152]
401	Ptx3	42.357661669732	2.11196862104133	0.470463468967224	3.24574854594407	0.00117142258530493	0.0473452247709428	ENSCGRG00000001702	pentraxin related gene [Source:MGI Symbol;Acc:MGI:104641]
402	Rad18	515.238449303294	1.29839277345064	0.154608354175536	4.6144354652368	3.94165222727502e-06	0.000319366357456866	ENSCGRG00000007283	N/A
403	Rad51ap1	218.497982467326	1.28890577335484	0.229317581202524	3.06973093359111	0.00214251695661184	0.0785043686564907	ENSCGRG00000015238	RAD51 associated protein 1 [Source:MGI Symbol;Acc:MGI:1098224]
404	Raf1	1538.22675822927	0.99320963864013	0.129370613110476	3.15564043567106	0.00160146149841531	0.0607429066805525	ENSCGRG00000003182	v-raf-leukemia viral oncogene 1 [Source:MGI Symbol;Acc:MGI:97847]
405	Rapgef4	44.723794055253	1.54809000847101	0.293235227953358	3.28448772840845	0.00102167947330301	0.0422833197848041	ENSCGRG00000015862	Rap guanine nucleotide exchange factor (GEF) 4 [Source:MGI Symbol;Acc:MGI:1917723]
406	Rarres2	1064.42661738497	5.89021852192882	0.619015971861453	8.5704670999912	1.03066127859815e-17	3.63855354187104e-15	ENSCGRG00000018398	retinoic acid receptor responder protein 2 precursor [Source:RefSeq peptide;Acc:NP_001231216]
407	Rassf8	628.85760555367	1.26239649801248	0.162333795730869	4.17309281928224	3.00492449780111e-05	0.00201003825515704	ENSCGRG00000003600	Ras association (RalGDS/AF-6) domain family (N-terminal) member 8 [Source:MGI Symbol;Acc:MGI:1918573]
408	Rcan1	3329.45446994823	1.24244993902534	0.201491720081565	3.26309903969269	0.00110201000798881	0.0453358799752893	ENSCGRG00000012032	Calcipressin-1 [Source:UniProtKB/Swiss-Prot;Acc:O35847]
409	Recql	667.024334676818	1.31904839761665	0.118975864712568	6.17004044197502	6.82725280706795e-10	9.98514652071006e-08	ENSCGRG00000003545	RecQ protein-like [Source:MGI Symbol;Acc:MGI:103021]
410	Rgs7	113.372824923297	2.35963793821182	0.289097493840776	6.13867458314285	8.32128287583009e-10	1.17712049074652e-07	ENSCGRG00000000628	regulator of G protein signaling 7 [Source:MGI Symbol;Acc:MGI:1346089]
411	Rhno1	650.068315529212	1.31787364310091	0.194361088407368	3.77087383274796	0.000162676908813639	0.00845625931417406	N/A	N/A
412	Rltpr	20.797879900303	5.3809020825971	0.811489638477004	5.91004413916722	3.42016073824896e-09	4.47160106217428e-07	N/A	N/A
413	Rorc	6.1592799213204	-4.78232744922242	1.39675197709941	-3.00508967756594	0.00265502556930932	0.0948663173398347	ENSCGRG00000009792	RAR-related orphan receptor gamma [Source:MGI Symbol;Acc:MGI:104856]
414	Rsrp1	1007.33897370847	-1.24660182012643	0.126592381799772	-5.22653346116648	1.72717574074129e-07	1.80652114749777e-05	N/A	N/A
415	S100a4	8889.15646907524	-2.66688013569199	0.295545616749363	-7.04431910670628	1.86370590502383e-12	3.61391421448328e-10	ENSCGRG00000017648	S100 calcium binding protein A4 [Source:MGI Symbol;Acc:MGI:1330282]
416	Sardh	520.907566010506	-3.28401912799559	0.226283733150914	-11.9277536643536	8.48318236615385e-33	1.22002301062569e-29	ENSCGRG00000007093	sarcosine dehydrogenase [Source:MGI Symbol;Acc:MGI:2183102]
417	Sars2	673.189065959255	-1.28162264318752	0.208452827408149	-3.34205177798959	0.000831615462151188	0.0356129519747027	ENSCGRG00000006337	seryl-aminoacyl-tRNA synthetase 2 [Source:MGI Symbol;Acc:MGI:1919234]
418	Scnn1a	229.433110397891	1.42296090682979	0.280395860643395	2.98862616654102	0.00280234774150165	0.0991043387763021	ENSCGRG00000015971	sodium channel, nonvoltage-gated 1 alpha [Source:MGI Symbol;Acc:MGI:101782]
419	Sec13	1282.08355123241	1.26636768057864	0.188354885905413	3.61766660090605	0.000297270979416482	0.0144109622549709	ENSCGRG00000015867	SEC13 homolog, nuclear pore and COPII coat complex component [Source:MGI Symbol;Acc:MGI:99832]
420	Selenbp1	32.2344039306502	-2.28656546082315	0.426949995029929	-3.98548537278401	6.73423258984493e-05	0.0040778731942296	ENSCGRG00000016861	N/A
421	Sema3g	19.9379800190894	-4.2202924693283	0.744804376248755	-4.88091918433222	1.05592510417259e-06	9.64188118931775e-05	ENSCGRG00000014142	sema domain, immunoglobulin domain (Ig), short basic domain, secreted, (semaphorin) 3G [Source:MGI Symbol;Acc:MGI:3041242]
422	Sema4d	5.92328799290391	6.31270655732744	1.54240633284337	3.71351176057958	0.00020440296147293	0.0105301083853726	ENSCGRG00000002519	sema domain, immunoglobulin domain (Ig), transmembrane domain (TM) and short cytoplasmic domain, (semaphorin) 4D [Source:MGI Symbol;Acc:MGI:109244]
423	Sema6d	51.0421477097592	2.23275734935141	0.312401033085002	5.27461395488374	1.3303583285897e-07	1.42604497110565e-05	ENSCGRG00000002814	sema domain, transmembrane domain (TM), and cytoplasmic domain, (semaphorin) 6D [Source:MGI Symbol;Acc:MGI:2387661]
424	Sepn1	2968.99739343616	-1.17100333103308	0.175944488955896	-3.33082800029519	0.00086588086136057	0.0366259115327469	N/A	N/A
425	Serinc3	2192.98779126295	-0.974857113960622	0.117781911669009	-3.31030977265126	0.000931927726683891	0.0390369143376471	ENSCGRG00000017507	serine incorporator 3 [Source:MGI Symbol;Acc:MGI:1349457]
426	Serpinf1	3904.24377497606	-1.52199150067871	0.16059172355042	-5.83485237745368	5.38382122691733e-09	6.83191078927495e-07	ENSCGRG00000001007	serine (or cysteine) peptidase inhibitor, clade F, member 1 [Source:MGI Symbol;Acc:MGI:108080]
427	Setd5	3233.91073276476	1.24456633002006	0.187304416948988	3.52156046313925	0.000429014820060408	0.0199457851903649	ENSCGRG00000018209	SET domain containing 5 [Source:MGI Symbol;Acc:MGI:1920145]
428	Sgk1	1521.18428233055	1.44101733648874	0.202879462488943	4.21952436814168	2.4481826180768e-05	0.00168329623995097	ENSCGRG00000008308	serum/glucocorticoid regulated kinase 1 [Source:MGI Symbol;Acc:MGI:1340062]
429	Sh2d2a	6.77758300770835	5.1938929591741	1.25549211957079	3.6710150439085	0.000241589118252559	0.0120154034662901	ENSCGRG00000016931	SH2 domain containing 2A [Source:MGI Symbol;Acc:MGI:1351596]
430	Shank2	30.9001189275506	3.37064167248898	0.662189059820435	4.20677317218622	2.59042910514846e-05	0.00177403275780366	ENSCGRG00000000697	SH3/ankyrin domain gene 2 [Source:MGI Symbol;Acc:MGI:2671987]
431	Sirpa	378.684397934147	-1.48589300589455	0.248290303750932	-3.62853680374545	0.000285032120839001	0.0139350831202252	N/A	N/A
432	Ski	552.356288172251	-1.69127489840007	0.225890629632378	-4.89755772286512	9.7035134635261e-07	8.9076189017837e-05	ENSCGRG00000012831	ski sarcoma viral oncogene homolog (avian) [Source:MGI Symbol;Acc:MGI:98310]
433	Slc11a1	632.461236991065	-1.0977382269976	0.159408174702428	-3.21674673983097	0.00129652993934056	0.0509692794832331	ENSCGRG00000010844	solute carrier family 11 (proton-coupled divalent metal ion transporters), member 1 [Source:MGI Symbol;Acc:MGI:1345275]
434	Slc14a1	1689.0643473126	1.3223842374585	0.153395515780766	4.8073226455412	1.52965015440409e-06	0.000136075785385081	ENSCGRG00000017124	solute carrier family 14 (urea transporter), member 1 [Source:MGI Symbol;Acc:MGI:1351654]
435	Slc14a2	225.133580089767	9.89325691217051	0.874691548619219	10.6418021600224	1.90410363834194e-26	1.64305102952526e-23	ENSCGRG00000017548	solute carrier family 14 (urea transporter), member 2 [Source:MGI Symbol;Acc:MGI:1351653]
436	Slc22a14	37.8122595373638	7.57971542956155	1.06692067744614	6.55601965235462	5.52629515034245e-11	9.25949531112718e-09	ENSCGRG00000008916	solute carrier family 22 (organic cation transporter), member 14 [Source:MGI Symbol;Acc:MGI:2685974]
437	Slc37a1	9.87237388534297	6.88209251804806	1.28217778133195	4.91127682058673	9.0485237386447e-07	8.39566788610378e-05	ENSCGRG00000012375	solute carrier family 37 (glycerol-3-phosphate transporter), member 1 [Source:MGI Symbol;Acc:MGI:2446181]
438	Slc37a2	12.9858925070753	3.59600297624771	0.651932177116425	4.61864068260098	3.86262058859102e-06	0.000314439179801433	ENSCGRG00000004517	solute carrier family 37 (glycerol-3-phosphate transporter), member 2 [Source:MGI Symbol;Acc:MGI:1929693]
439	Slc39a2	13.6740379894854	-5.42518381359549	1.09799706221311	-4.40822792651052	1.04219835563694e-05	0.00077862594032824	ENSCGRG00000013256	solute carrier family 39 (zinc transporter), member 2 [Source:MGI Symbol;Acc:MGI:2684326]
440	Slc44a5	121.896885982979	4.0258329118274	0.310330467076378	11.0877621637433	1.43841144520208e-28	1.77315033723554e-25	ENSCGRG00000007785	solute carrier family 44, member 5 [Source:MGI Symbol;Acc:MGI:3035141]
441	Slc45a1	2701.67974386859	-1.08080232521737	0.165946215893194	-2.98795499389602	0.00280850908527779	0.0991191202325647	N/A	N/A
442	Slc6a13	18.6614038313097	6.39023529594184	1.11541203401826	5.20459939302182	1.94415547332453e-07	2.02121898545993e-05	ENSCGRG00000012728	solute carrier family 6 (neurotransmitter transporter, GABA), member 13 [Source:MGI Symbol;Acc:MGI:95629]
443	Smad3	1123.09635759701	-1.20726507589692	0.133313012310302	-4.66798074990071	3.04174391185224e-06	0.000254827264226922	ENSCGRG00000002991	SMAD family member 3 [Source:MGI Symbol;Acc:MGI:1201674]
444	Snx9	2422.57624489858	1.0065525930689	0.0960684346536063	4.38843511781853	1.14169183683839e-05	0.000849280936213659	ENSCGRG00000001804	sorting nexin 9 [Source:MGI Symbol;Acc:MGI:1913866]
445	Spef1	27.5900285761633	-3.20856412557664	0.531397746044265	-4.93717115735928	7.92639026558481e-07	7.47506247013457e-05	ENSCGRG00000005556	sperm flagellar 1 [Source:MGI Symbol;Acc:MGI:3513546]
446	Spon2	174.141766741789	-1.67634741920239	0.330233273846131	-3.30489082995843	0.00095013401294193	0.0396072772834585	ENSCGRG00000004494	spondin 2, extracellular matrix protein [Source:MGI Symbol;Acc:MGI:1923724]
447	Srgap3	202.022622145915	2.06701718113554	0.287452578653929	5.15582322257984	2.52519044153664e-07	2.59403194285948e-05	ENSCGRG00000006803	SLIT-ROBO Rho GTPase activating protein 3 [Source:MGI Symbol;Acc:MGI:2152938]
448	Sspn	27.1750992886485	-5.01754343337186	0.899629695573713	-4.92711718439213	8.3451709493267e-07	7.82722610018914e-05	ENSCGRG00000004365	sarcospan [Source:MGI Symbol;Acc:MGI:1353511]
449	St3gal1	8757.98538469162	-1.39733287926078	0.143307472024237	-5.66872311028021	1.43865643123277e-08	1.71229880622174e-06	ENSCGRG00000000253	N/A
450	Star	571.512393589001	-1.95248803438741	0.158278407459625	-8.64000058893121	5.62127315377371e-18	2.15582071306282e-15	ENSCGRG00000017968	steroidogenic acute regulatory protein [Source:MGI Symbol;Acc:MGI:102760]
451	Stk32b	139.950054718449	1.37309441178242	0.23742570893839	3.31948850267843	0.000901825182369484	0.0380530537832092	ENSCGRG00000014682	serine/threonine kinase 32B [Source:MGI Symbol;Acc:MGI:1927552]
452	Stk38l	117.766111241791	-1.71063334048719	0.254543697388924	-4.42230882678698	9.76517416364341e-06	0.000735927404874052	ENSCGRG00000016070	serine/threonine kinase 38 like [Source:MGI Symbol;Acc:MGI:1922250]
453	Stmn4	29.4998501069053	-2.42287539118312	0.452488535259479	-4.06178885705472	4.86981130858721e-05	0.00305611649322175	ENSCGRG00000004858	stathmin-like 4 [Source:MGI Symbol;Acc:MGI:1931224]
454	Stra6	217.455886072602	-2.48934731819031	0.294603614937938	-6.46422759568086	1.01817531110725e-10	1.67202644600444e-08	ENSCGRG00000011831	stimulated by retinoic acid gene 6 [Source:MGI Symbol;Acc:MGI:107742]
455	Strap	4829.66348278258	1.13331601288576	0.154124837198056	3.55785298549872	0.000373898468509865	0.017678739094639	ENSCGRG00000001020	serine/threonine kinase receptor associated protein [Source:MGI Symbol;Acc:MGI:1329037]
456	Stx11	321.459154989515	1.28987031966416	0.139958160538745	5.03656104245426	4.7397000632377e-07	4.62134145148905e-05	ENSCGRG00000003929	syntaxin 11 [Source:MGI Symbol;Acc:MGI:1921982]
457	Synj2	551.689196089366	1.37249977647124	0.177360977934582	4.44030747304833	8.98304387914813e-06	0.000682948772098408	ENSCGRG00000001656	synaptojanin 2 [Source:MGI Symbol;Acc:MGI:1201671]
458	Synpo2	34.6788693728022	-1.90494292834875	0.40456067667274	-3.26275019728465	0.00110336729848547	0.0453358799752893	ENSCGRG00000000819	synaptopodin 2 [Source:MGI Symbol;Acc:MGI:2153070]
459	Tbp	254.387304411859	1.18662355370893	0.148751500232542	4.04473939454192	5.23813590978048e-05	0.00325178955147452	ENSCGRG00000012993	TATA box binding protein [Source:MGI Symbol;Acc:MGI:101838]
460	Tead4	324.956694595829	1.48272004712956	0.226712570946995	3.95989310455263	7.49833197556038e-05	0.00438665129607529	ENSCGRG00000014950	TEA domain family member 4 [Source:MGI Symbol;Acc:MGI:106907]
461	Tfpi2	8.28567063969777	5.07667015911564	0.908790707764605	4.94251054727765	7.7122931608136e-07	7.35352239609509e-05	ENSCGRG00000017076	tissue factor pathway inhibitor 2 [Source:MGI Symbol;Acc:MGI:108543]
462	Timp2	1508.30928798311	-1.33911470770993	0.191345727558466	-3.94130674675421	8.10389117513881e-05	0.00465535130025338	ENSCGRG00000010067	tissue inhibitor of metalloproteinase 2 [Source:MGI Symbol;Acc:MGI:98753]
463	Tmcc1	487.039593839728	1.06626925704669	0.153644702306032	3.13259584679244	0.00173267844930612	0.0651471997344771	ENSCGRG00000004818	transmembrane and coiled coil domains 1 [Source:MGI Symbol;Acc:MGI:2442368]
464	Tmem108	203.002201515032	2.24900508726379	0.247754836853614	6.71648879866605	1.86155611643099e-11	3.31203458323361e-09	ENSCGRG00000015560	transmembrane protein 108 [Source:MGI Symbol;Acc:MGI:1932411]
465	Tmem180	79.6675784435224	-1.71405894072234	0.283585055770745	-3.98150895833511	6.8479139666468e-05	0.00410351733459689	N/A	N/A
466	Tmem40	57.587754044283	2.45053420512254	0.40205307268194	4.6401130377064	3.48218651182223e-06	0.00028481315081056	ENSCGRG00000003563	transmembrane protein 40 [Source:MGI Symbol;Acc:MGI:2137870]
467	Tmem50a	938.417038089195	-1.28964963821901	0.230614674143551	-3.05569079727861	0.00224542686614043	0.0817543815524295	ENSCGRG00000017022	N/A
468	Tnc	1314.51774376961	-3.09692240834969	0.204644766707695	-12.2747331780856	1.2379925991144e-34	2.37391958616849e-31	ENSCGRG00000014015	tenascin C [Source:MGI Symbol;Acc:MGI:101922]
469	Tnfsf4	25.9967423298462	2.68756263223471	0.538304485211592	3.90596807063029	9.38489044104105e-05	0.00531030948299956	ENSCGRG00000008694	tumor necrosis factor (ligand) superfamily, member 4 [Source:MGI Symbol;Acc:MGI:104511]
470	Tp63	97.3296818028705	4.04410479289429	0.283711983117671	12.192443386286	3.41040199334474e-34	5.88567176011435e-31	ENSCGRG00000010211	transformation related protein 63 [Source:MGI Symbol;Acc:MGI:1330810]
471	Traf1	210.880634181301	2.52458511503779	0.307763755815081	6.30231005980459	2.93241794396198e-10	4.51854186400855e-08	ENSCGRG00000014062	TNF receptor-associated factor 1 [Source:MGI Symbol;Acc:MGI:101836]
472	Traf3ip3	6.14874127784974	-4.6753102860676	0.94380444230481	-4.33389333849462	1.46495172783355e-05	0.00105782999660884	N/A	N/A
473	Trim54	48.8669733404133	1.68277363591078	0.33850361604686	3.24312971308896	0.00118224373754476	0.0475598191667773	ENSCGRG00000007705	tripartite motif-containing 54 [Source:MGI Symbol;Acc:MGI:1889623]
474	Tspan11	125.410841514621	1.49770385799935	0.287741501820896	3.17208797306665	0.0015134715229098	0.0581725869540697	ENSCGRG00000015130	tetraspanin 11 [Source:MGI Symbol;Acc:MGI:1915748]
475	Tspan9	517.238397442096	1.66864964930182	0.148533213535642	7.29592474830973	2.96614662251204e-13	6.56278953991189e-11	ENSCGRG00000015107	tetraspanin 9 [Source:MGI Symbol;Acc:MGI:1924558]
476	Tulp3	932.719363027496	1.27425500851012	0.135843093845734	5.07418145652467	3.89167558672591e-07	3.85991593538596e-05	ENSCGRG00000018186	tubby-like protein 3 [Source:MGI Symbol;Acc:MGI:1329045]
477	Txnip	4233.39295836204	-1.02877827873415	0.0984503703118091	-4.50801532393782	6.54368510355345e-06	0.000510999626774323	ENSCGRG00000006152	thioredoxin interacting protein [Source:MGI Symbol;Acc:MGI:1889549]
478	Ube4b	3002.77539603183	-1.27817373297942	0.11244450489034	-6.16491871198429	7.05193572709906e-10	1.02270846032164e-07	ENSCGRG00000008786	ubiquitination factor E4B [Source:MGI Symbol;Acc:MGI:1927086]
479	Ush2a	137.223360748391	3.08588670837043	0.37222314381007	6.71888422103435	1.83121333128112e-11	3.29198746575516e-09	ENSCGRG00000015019	usherin [Source:MGI Symbol;Acc:MGI:1341292]
480	Usp18	444.691366488115	2.38492493536038	0.250923306009978	7.17335692431713	7.31807289170817e-13	1.50351549958452e-10	ENSCGRG00000012104	ubiquitin specific peptidase 18 [Source:MGI Symbol;Acc:MGI:1344364]
481	Vcam1	472.367191615275	1.40443419599171	0.188618837097199	4.3445909638827	1.39535415513825e-05	0.00101607687803274	N/A	N/A
482	Vwf	49.5106890972229	4.73775861543682	0.513772066354214	8.08295426449395	6.32163363804329e-16	1.78850415287461e-13	ENSCGRG00000018146	Von Willebrand factor [Source:MGI Symbol;Acc:MGI:98941]
483	Wbp11	1084.26068139878	1.04744714484999	0.137080614771581	3.37381507151454	0.00074134153133856	0.0323900560704832	ENSCGRG00000014641	WW domain binding protein 11 [Source:MGI Symbol;Acc:MGI:1891823]
484	Wdr27	13.3924068035297	3.22911218469722	0.836833294193571	3.15970899141166	0.00157926791088845	0.0602986849692764	ENSCGRG00000007691	WD repeat domain 27 [Source:MGI Symbol;Acc:MGI:1918932]
485	Wdr81	936.611097531669	-1.33879416554784	0.190955722711628	-3.94767778688198	7.89129130495157e-05	0.00457006393761256	ENSCGRG00000000887	WD repeat domain 81 [Source:MGI Symbol;Acc:MGI:2681828]
486	Wnt5b	91.1711056748188	3.03729338331651	0.30127793948887	8.13976252876606	3.9605393261341e-16	1.19914013491969e-13	ENSCGRG00000005961	wingless-type MMTV integration site family, member 5B [Source:MGI Symbol;Acc:MGI:98959]
487	Ybx3	9775.54212205473	1.23666424889043	0.160913470984315	4.05001361404228	5.12146533508372e-05	0.00320240031713314	ENSCGRG00000004563	Y box protein 3 [Source:MGI Symbol;Acc:MGI:2137670]
488	Zfand4	238.279901348791	2.21351072739511	0.283896727564184	5.73641070345118	9.67039980302187e-09	1.17529408310248e-06	ENSCGRG00000002816	zinc finger, AN1-type domain 4 [Source:MGI Symbol;Acc:MGI:1914742]
489	Znf248	14.832054930267	-4.79450917337436	1.15048245428732	-3.65894034886507	0.000253260275842199	0.0124523243318652	ENSCGRG00000007214	zinc finger protein 248 [Source:MGI Symbol;Acc:MGI:1919970]
