# Supplementary material for: Defining lncRNAs Correlated with CHO Cell Growth and IgG Productivity by RNA-Seq
Source: iScience. 2019 Dec 18;23(1):100785. doi: 10.1016/j.isci.2019.100785 (PMC6971398; doi:10.1016/j.isci.2019.100785)
Supplement: Data S1. The Complete RNA-Seq Dataset Provided as a Reference for the Community to Investigate RNAseq Data from CHO Cells (See Also GEO Accession Number GSE140671), Related to Figure 2 [file mmc2.zip › 4384_D7vsD4_0.1adj.csv]

	Symbol	baseMean	log2FoldChange	lfcSE	stat	pvalue	padj	ENSEMBL	description
1	Ackr3	282.165719666309	1.31991296318521	0.201740417880292	3.64305016409828	0.000269426304864285	0.0309759824831282	ENSCGRG00000016899	atypical chemokine receptor 3 [Source:MGI Symbol;Acc:MGI:109562]
2	Adh7	37.3666987633196	2.19200055460148	0.412183777327338	3.89883867895191	9.66551399588846e-05	0.013295259698273	ENSCGRG00000000570	alcohol dehydrogenase 7 (class IV), mu or sigma polypeptide [Source:MGI Symbol;Acc:MGI:87926]
3	Aebp1	5879.24235751291	1.23192318171188	0.170081306948768	3.80383178255798	0.00014247494902202	0.0182914088719437	ENSCGRG00000003786	AE binding protein 1 [Source:MGI Symbol;Acc:MGI:1197012]
4	Akt3	40.3770076928398	2.87463000839069	0.617222065759925	3.70963326602799	0.000207559682216302	0.025550706514317	ENSCGRG00000003052	thymoma viral proto-oncogene 3 [Source:MGI Symbol;Acc:MGI:1345147]
5	Angpt4	62.7315192828171	2.41141189156653	0.41445244364812	4.40689738675079	1.04861834126944e-05	0.00204493850197431	ENSCGRG00000003019	angiopoietin 4 [Source:MGI Symbol;Acc:MGI:1336887]
6	Angptl4	169.279561179561	2.1712016537879	0.282636438873298	5.612295284324	1.99660349666279e-08	8.09465091304918e-06	ENSCGRG00000011479	angiopoietin-like 4 [Source:MGI Symbol;Acc:MGI:1888999]
7	Anxa1	7753.42585568681	1.52602667777667	0.202101825528943	4.65638632700397	3.21807825576957e-06	0.000739965874752029	ENSCGRG00000005770	annexin A1 [Source:MGI Symbol;Acc:MGI:96819]
8	Arl11	113.972356235113	1.60792460628351	0.315241682570488	3.24500902679206	0.0011744690058556	0.0999661298575211	ENSCGRG00000006897	ADP-ribosylation factor-like 11 [Source:MGI Symbol;Acc:MGI:2444054]
9	Asap3	488.3191063832	1.41566954611204	0.248722271317106	3.33989811604679	0.000838091304648098	0.0806977164963037	ENSCGRG00000011471	ArfGAP with SH3 domain, ankyrin repeat and PH domain 3 [Source:MGI Symbol;Acc:MGI:2684986]
10	Asip	294.76745993589	1.22119997696587	0.191643204827395	3.31990626444464	0.00090047677429339	0.084077243544024	ENSCGRG00000003294	nonagouti [Source:MGI Symbol;Acc:MGI:87853]
11	Atf5	1445.42208258984	-1.73394189502639	0.199661546324658	-5.75463535896366	8.68290091987303e-09	3.71579921032122e-06	ENSCGRG00000017257	activating transcription factor 5 [Source:MGI Symbol;Acc:MGI:2141857]
12	Bcl2l12	369.31556783831	-1.52140939592506	0.284374135476941	-3.29301008206437	0.000991209201781386	0.0898268762508472	ENSCGRG00000017315	BCL2-like 12 (proline rich) [Source:MGI Symbol;Acc:MGI:1922986]
13	Bend6	1058.339104823	1.48657332595874	0.231239728178378	3.89903081248256	9.65784854463951e-05	0.013295259698273	ENSCGRG00000016870	BEN domain containing 6 [Source:MGI Symbol;Acc:MGI:2444572]
14	Ccdc109b	325.550695152377	1.4182819651756	0.181625471720768	4.58812002831624	4.47255474858044e-06	0.000957002478564309	N/A	N/A
15	Ccdc67	163.382878763904	1.85042615353408	0.318118182832899	3.97796706099523	6.95069975634282e-05	0.0101983314710683	N/A	N/A
16	Ccdc88c	71.3155104795223	1.8297933205605	0.289799268541979	4.29549331198198	1.743052924652e-05	0.00319684206633199	ENSCGRG00000002550	coiled-coil domain containing 88C [Source:MGI Symbol;Acc:MGI:1915589]
17	Ccr7	159.472192605874	3.4671844306897	0.442766821898893	6.50957069820083	7.5365879103017e-11	4.64434693384432e-08	ENSCGRG00000004923	chemokine (C-C motif) receptor 7 [Source:MGI Symbol;Acc:MGI:103011]
18	Cda	35.0465792097927	2.24151966194212	0.504027643203271	3.28663949995475	0.00101390540854513	0.0908152716514316	ENSCGRG00000006873	cytidine deaminase [Source:MGI Symbol;Acc:MGI:1919519]
19	Cdsn	114.744215825636	1.84445471301897	0.257135946019585	4.89815691580469	9.67397687298724e-07	0.000261468925798669	ENSCGRG00000010127	corneodesmosin [Source:MGI Symbol;Acc:MGI:3505689]
20	Clic6	12.6935934061393	3.15853460780512	0.647458014458226	3.97488647852704	7.04128340639169e-05	0.0102337747319689	ENSCGRG00000007263	chloride intracellular channel 6 [Source:MGI Symbol;Acc:MGI:2146607]
21	Col4a1	66.4042303016815	1.7336119498839	0.305948659025327	3.7543862843591	0.000173766710542732	0.0217646336798482	ENSCGRG00000011704	collagen, type IV, alpha 1 [Source:MGI Symbol;Acc:MGI:88454]
22	Col6a3	584.128161192195	2.69527525686667	0.279011802024046	7.56352505821113	3.92290200733199e-14	6.04362283249567e-11	N/A	N/A
23	Cornifin-A	444.267270072655	2.44844040546903	0.321349869804093	5.79890667416149	6.67486642078383e-09	2.93808548795988e-06	N/A	N/A
24	Cpxm1	185.531091392427	2.48852386825516	0.206977187237783	9.19696220118754	3.68211923624401e-20	1.89089096511918e-16	ENSCGRG00000015217	carboxypeptidase X 1 (M14 family) [Source:MGI Symbol;Acc:MGI:1934569]
25	Csf2	41.6530515039182	2.80507295508974	0.460323121453277	4.82293925918714	1.4145805831063e-06	0.00036937336378535	ENSCGRG00000010073	colony stimulating factor 2 (granulocyte-macrophage) [Source:MGI Symbol;Acc:MGI:1339752]
26	Csgalnact1	5.22161328352978	3.06522413190043	0.762836256601537	3.25136831097794	0.00114850967730532	0.0982996671586988	ENSCGRG00000011453	chondroitin sulfate N-acetylgalactosaminyltransferase 1 [Source:MGI Symbol;Acc:MGI:2442354]
27	Ctnnal1	226.643012062457	1.36178188354792	0.233597226338016	3.32546492526714	0.00088271205743083	0.0829211094925571	ENSCGRG00000016101	catenin (cadherin associated protein), alpha-like 1 [Source:MGI Symbol;Acc:MGI:1859649]
28	Cubn	67.6693720130982	2.15401030641232	0.35601143034144	4.40729614829033	1.04669032508761e-05	0.00204493850197431	ENSCGRG00000014234	cubilin (intrinsic factor-cobalamin receptor) [Source:MGI Symbol;Acc:MGI:1931256]
29	Cux2	42.151091777971	2.90993112224295	0.507115865804955	4.58468917715939	4.54662276579064e-06	0.000959524251092747	ENSCGRG00000015446	cut-like homeobox 2 [Source:MGI Symbol;Acc:MGI:107321]
30	Dcn	696.617028147769	1.92074811187619	0.250359952144697	5.33546040296016	9.530242588342e-08	3.19180255034776e-05	ENSCGRG00000007335	decorin [Source:MGI Symbol;Acc:MGI:94872]
31	Ddit3	1884.5508224381	-1.23101018048371	0.152758248347614	-4.22921633856667	2.34506756832182e-05	0.00425036599500775	ENSCGRG00000015899	DNA-damage inducible transcript 3 [Source:MGI Symbol;Acc:MGI:109247]
32	Ddit4	833.801087429175	-1.84548606673039	0.267203183103135	-4.71747211754844	2.38793114374646e-06	0.000565976418470123	ENSCGRG00000014709	DNA-damage-inducible transcript 4 [Source:MGI Symbol;Acc:MGI:1921997]
33	Dkk3	1391.43839342157	2.1698750108293	0.1977328232216	8.01542447169696	1.09757296628247e-15	2.11365113981846e-12	ENSCGRG00000013280	dickkopf WNT signaling pathway inhibitor 3 [Source:MGI Symbol;Acc:MGI:1354952]
34	Dpt	2418.89762753261	1.78818560340065	0.170785103102487	7.0452462235974	1.85133837514459e-12	1.77019640079426e-09	ENSCGRG00000010859	dermatopontin [Source:MGI Symbol;Acc:MGI:1928392]
35	Dpysl3	490.263073759204	2.01877917596278	0.308697987452441	4.64472310647157	3.40532867809445e-06	0.000760325994416277	N/A	N/A
36	Dusp14	48.3065347380771	1.90195202065923	0.356977997968103	3.68927364553082	0.000224895220537591	0.0272052342957171	ENSCGRG00000001770	dual specificity phosphatase 14 [Source:MGI Symbol;Acc:MGI:1927168]
37	Ecm1	1781.88040872596	2.01186471475565	0.220433504680932	6.47316394166065	9.59717238871951e-11	5.68669376233126e-08	ENSCGRG00000011489	extracellular matrix protein 1 [Source:MGI Symbol;Acc:MGI:103060]
38	Enpp6	51.596204932944	1.78894913816549	0.369928263300562	3.25464896005015	0.0011353260339342	0.09771415016084	ENSCGRG00000008783	ectonucleotide pyrophosphatase/phosphodiesterase 6 [Source:MGI Symbol;Acc:MGI:2445171]
39	Fam13c	132.323516592976	1.55645030961202	0.292895413944844	3.31684199423419	0.000910410879914514	0.084140871414818	ENSCGRG00000017409	family with sequence similarity 13, member C [Source:MGI Symbol;Acc:MGI:1918971]
40	Fam25a	381.278521565377	1.92476024855783	0.392893360756636	3.41007988848803	0.000649438531427616	0.0658240132577227	ENSCGRG00000014057	family with sequence similarity 25, member C [Source:MGI Symbol;Acc:MGI:1916384]
41	Fam65c	13.6440001925976	4.07226999093109	1.00448947553046	3.47172128246371	0.000517132937724687	0.0545681509492228	N/A	N/A
42	Filip1l	397.659370944346	1.53483103283133	0.25964216437076	3.65837549695431	0.000253818990440126	0.0300795028209276	ENSCGRG00000013279	filamin A interacting protein 1-like [Source:MGI Symbol;Acc:MGI:1925999]
43	Gamt	193.379466656349	1.47298918081647	0.260638641219184	3.40711828430892	0.000656526685960092	0.066107517149681	ENSCGRG00000017379	guanidinoacetate methyltransferase [Source:MGI Symbol;Acc:MGI:1098221]
44	Gas7	36.7622214260244	3.30648737496849	0.833644126090012	3.26461230766649	0.00109613997970971	0.095949616632999	ENSCGRG00000007856	growth arrest specific 7 [Source:MGI Symbol;Acc:MGI:1202388]
45	Gjb4	51.1572803276866	2.53343572181097	0.41947103340117	4.64507216455719	3.399576000866e-06	0.000760325994416277	ENSCGRG00000019527	gap junction protein, beta 4 [Source:MGI Symbol;Acc:MGI:95722]
46	Gjb5	254.557502038638	1.73008506241679	0.28648882163826	3.99709334258613	6.41250201189962e-05	0.00959135980537141	ENSCGRG00000010220	gap junction protein, beta 5 [Source:MGI Symbol;Acc:MGI:95723]
47	Gpd1	43.2616351652594	1.78055072115471	0.315327324782583	3.79157823147078	0.000149692978703895	0.0190592564455555	ENSCGRG00000013069	glycerol-3-phosphate dehydrogenase 1 (soluble) [Source:MGI Symbol;Acc:MGI:95679]
48	Gpr116	26.9568816158863	3.06020131066199	0.667554790300934	3.70791857972436	0.000208969818304812	0.025550706514317	N/A	N/A
49	Gpr68	94.1601660043025	2.26833750874878	0.377011564501893	4.46504873199764	8.00505291754389e-06	0.00160163435386599	ENSCGRG00000018842	G protein-coupled receptor 68 [Source:MGI Symbol;Acc:MGI:2441763]
50	Gtpbp2	855.01845368691	-1.73625691272266	0.154006998249771	-7.47559802532031	7.68535450116787e-14	9.86671428708269e-11	ENSCGRG00000005459	GTP binding protein 2 [Source:MGI Symbol;Acc:MGI:1860138]
51	Hr	826.059161287397	1.78727843666698	0.274012100062077	4.38782059505198	1.14492154588785e-05	0.0021776125106109	ENSCGRG00000003331	hairless [Source:MGI Symbol;Acc:MGI:96223]
52	Ier2	135.46809173789	-1.73585674710883	0.295580689280639	-3.89367197562408	9.87381453336666e-05	0.013343507605355	N/A	N/A
53	Ift81	586.48754511803	1.07555853118251	0.146362972099021	3.35191355727216	0.000802550732878436	0.0777616137781458	ENSCGRG00000015018	intraflagellar transport 81 [Source:MGI Symbol;Acc:MGI:1098597]
54	Il10	185.039374959846	3.09013589513393	0.298820753183219	8.38353216008646	5.13626351445021e-17	1.318821261727e-13	ENSCGRG00000016042	interleukin 10 [Source:MGI Symbol;Acc:MGI:96537]
55	Il31ra	63.2062947373272	1.936763884552	0.358217745958183	3.77368625391509	0.000160853029613238	0.0203123096247667	ENSCGRG00000001044	interleukin 31 receptor A [Source:MGI Symbol;Acc:MGI:2180511]
56	Isg20	320.02906062513	2.34566095056016	0.366797991060547	4.80018564100688	1.58518619994111e-06	0.000407022976604879	ENSCGRG00000000609	N/A
57	Kcnk15	144.687407392103	2.22748265960966	0.314546518926624	5.22186722807658	1.77127952803719e-07	5.50902358929174e-05	ENSCGRG00000017455	potassium channel, subfamily K, member 15 [Source:MGI Symbol;Acc:MGI:2675209]
58	Kiaa1755	117.335635566158	3.69566837919152	0.454316410185468	6.8470031210197	7.54130734152866e-12	5.28097185925411e-09	ENSCGRG00000014495	RIKEN cDNA D630003M21 gene [Source:MGI Symbol;Acc:MGI:3606579]
59	Klhl13	20.1873127049205	2.16781759776365	0.393258338718933	4.02497529282853	5.69812977187304e-05	0.00869162250153229	ENSCGRG00000018288	kelch-like 13 [Source:MGI Symbol;Acc:MGI:1914705]
60	Krt80	45.0424725696424	2.27419533787718	0.458538875669762	3.68394682934713	0.000229650164980564	0.0274262824937253	ENSCGRG00000009378	keratin 80 [Source:MGI Symbol;Acc:MGI:1921377]
61	Lat	209.441562068871	1.93672589486167	0.382428884828756	3.53467912013448	0.000408270617853229	0.0449272652760489	ENSCGRG00000001506	linker for activation of T cells [Source:MGI Symbol;Acc:MGI:1342293]
62	LOC100751267	64.27120675232	2.06962773832235	0.271048542256552	5.47748836883962	4.31405353936579e-08	1.54563508901092e-05	ENSCGRG00000011005	testicular cell adhesion molecule 1 [Source:MGI Symbol;Acc:MGI:1923120]
63	LOC100754535	9.73890390256802	3.54179901574957	0.719531814852299	4.10938954191397	3.96706409660686e-05	0.0065716762873468	ENSCGRG00000004425	glycoprotein galactosyltransferase alpha 1, 3 [Source:MGI Symbol;Acc:MGI:95704]
64	LOC100754872	251.410197298716	1.72607216396594	0.278510519984472	4.09718693322035	4.18201183970577e-05	0.00678190256868495	N/A	N/A
65	LOC100756494	30.8606941322839	3.96243683394732	0.508375985988671	6.64365435487236	3.05999699866885e-11	2.04966581571706e-08	ENSCGRG00000016397	N/A
66	LOC100756791	4205.83938905841	2.05118224438459	0.221016600077678	6.63398017681987	3.26753730505209e-11	2.09748665506802e-08	ENSCGRG00000014297	N/A
67	LOC100758264	232.55589432977	1.36449043644052	0.225130391904618	3.46256198074592	0.000535058663006473	0.0556967146099846	N/A	N/A
68	LOC100758827	86.7426393340091	-2.489019781999	0.525876011757849	-3.62073423907117	0.000293768150974668	0.0332778833376157	N/A	N/A
69	LOC100759157	115.410572498532	1.95802466228083	0.277483339865189	4.94826883021792	7.48764477540687e-07	0.00020599045608914	ENSCGRG00000002769	aldehyde oxidase 2 [Source:RefSeq peptide;Acc:NP_001278989]
70	LOC100759179	275.327943857983	1.64380860846717	0.278087116141976	3.80760576914115	0.000140318730248942	0.0181659693967664	N/A	N/A
71	LOC100759472	38.2362409276755	-1.95838752857821	0.392402926830538	-3.50003767543299	0.000465192405009597	0.0501434457838283	N/A	N/A
72	LOC100760143	25.9185122935322	2.5784778418297	0.385949040290792	5.16522942927008	2.40144178279096e-07	7.2542376677799e-05	N/A	N/A
73	LOC100760657	263.202475977896	-2.18285389584408	0.40483288843424	-3.94703948412649	7.91235122460155e-05	0.0113644180357709	N/A	N/A
74	LOC100760781	34.4878090115832	2.00350230495162	0.351253124802676	4.03851155780424	5.37914434162282e-05	0.00828710977270411	N/A	N/A
75	LOC100762632	148.53311881433	-1.77259927200964	0.364435520169648	-3.25883923371582	0.00111869041785571	0.096939659374064	N/A	N/A
76	LOC100763833	4713.17457752902	2.00720223558301	0.36522391862065	3.89415824744791	9.85403081487966e-05	0.013343507605355	ENSCGRG00000017183	chemokine (C-C motif) ligand 2 [Source:MGI Symbol;Acc:MGI:98259]
77	LOC100765166	15.2792725368632	3.49344204967077	0.551330121314414	5.27538662682817	1.32476491244203e-07	4.25194338355874e-05	N/A	N/A
78	LOC100765213	372.33692909068	2.00097978109151	0.358903515453322	3.94539819032371	7.9667476818334e-05	0.0113644180357709	N/A	N/A
79	LOC100766081	83.0378874363615	1.99881024308629	0.258581392184233	5.46770875669891	4.55890140532409e-08	1.59623716023689e-05	N/A	N/A
80	LOC100767397	1311.7619614498	1.76392648848498	0.304601815792071	3.87050873186067	0.000108608466577368	0.0144243278973356	N/A	N/A
81	LOC100767956	99.4215973923746	2.95282119911031	0.336449948975068	7.03777398570693	1.953351863787e-12	1.77019640079426e-09	N/A	N/A
82	LOC100768431	255.68286963201	2.34542496639069	0.218634235986437	8.05208963603826	8.13922601403618e-16	1.79132737103202e-12	N/A	N/A
83	LOC100772500	40.4173827529692	2.24926118889549	0.34186815201404	4.8682472420127	1.12592410889171e-06	0.000299068738303202	N/A	N/A
84	LOC100772574	172.561898562549	1.81723320510416	0.352986264640917	3.49098768938377	0.000481238427038387	0.0514178581683747	N/A	N/A
85	LOC100773073	435.533150342094	1.54359829028116	0.287732549833687	3.33169045390974	0.000863202121966684	0.0825736220615891	ENSCGRG00000014515	annexin A8 [Source:MGI Symbol;Acc:MGI:1201374]
86	LOC103159266	2161.20972716964	-1.1576467564361	0.174460093313773	-3.2826089040601	0.00102851249387951	0.0912582615088428	N/A	N/A
87	LOC103159493	41.0403450806039	-1.86738777215158	0.372666395298474	-3.44121521985718	0.00057910771025345	0.0594782225610976	N/A	N/A
88	LOC103159577	383.373318092362	1.50629613542697	0.199131359454674	4.62676314383084	3.714248693788e-06	0.000805939653190111	N/A	N/A
89	LOC103159752	23.9100663156927	-2.63225129236818	0.617335710919598	-3.31632976261383	0.000912081366108958	0.084140871414818	N/A	N/A
90	LOC103160179	238.74056267243	1.68057254426215	0.336231571472435	3.25849841745397	0.00112003501029361	0.096939659374064	N/A	N/A
91	LOC103160180	21.6551755036726	2.49992961477184	0.55192250637123	3.46963041359044	0.000521174980597414	0.0546205561298215	N/A	N/A
92	LOC103160307	38.7773584886091	2.58055730625828	0.557078865826852	3.58224827390486	0.000340649810195392	0.0380293548976102	N/A	N/A
93	LOC103160317	27.2049468771174	3.66674090324657	0.479093410275538	6.43252095818436	1.25504719639979e-10	6.66733003715006e-08	N/A	N/A
94	LOC103160324	921.577435456916	2.00931516509255	0.254923766119522	5.58736710214608	2.30538056799196e-08	9.10684436679081e-06	N/A	N/A
95	LOC103160461	31.1363334534469	2.98577648659432	0.322905269430835	7.43504121225685	1.0453536638802e-13	1.15033703898131e-10	N/A	N/A
96	LOC103160818	19.4219290488527	2.16520126602245	0.433614873933708	3.64433708411693	0.000268081881841829	0.0309759824831282	N/A	N/A
97	LOC103160985	30.1521954936242	3.07289754730129	0.38516029405714	6.45947955946631	1.05063675796958e-10	5.99485551602936e-08	N/A	N/A
98	LOC103161061	46.7601990095307	2.57918832391957	0.510834661394036	3.90385769390881	9.46714599558962e-05	0.0132591682916412	N/A	N/A
99	LOC103161605	98.937888370052	-1.93539397156989	0.33782715299488	-3.99740358013556	6.4041063128653e-05	0.00959135980537141	N/A	N/A
100	LOC103161931	126.835282882157	2.05834520330632	0.352529765416641	4.17945616831485	2.9220703054864e-05	0.00511561535526402	N/A	N/A
101	LOC103162275	275.593527896067	-2.10394596439398	0.448773611011131	-3.38474327902304	0.000712448535912625	0.070358859899166	N/A	N/A
102	LOC103163008	38.0047677085601	2.45632569957627	0.392467931984668	4.76819389903229	1.85884835555299e-06	0.000461893834929828	N/A	N/A
103	LOC103163010	14.1367886723054	2.76520398034048	0.480534662829724	4.53711594243907	5.70287571855768e-06	0.00117144671093466	N/A	N/A
104	LOC103163200	391.069125490666	-1.51417216199525	0.277073008839857	-3.35366358911981	0.000797492568677389	0.0777605728673662	N/A	N/A
105	LOC103163247	5.84504498180048	3.32687813455784	0.824120338701195	3.32708162276145	0.000877606633142863	0.0829211094925571	N/A	N/A
106	LOC103163311	520.936676736438	-1.74182699471049	0.347401184411302	-3.33005339619013	0.000868293312604013	0.0825736220615891	N/A	N/A
107	LOC103163422	252.674722832034	-2.50517842557539	0.315386787376654	-6.08844758788515	1.14010764229509e-09	5.3225752536964e-07	N/A	N/A
108	Loxl2	409.059604687012	2.38721293632273	0.195493624669463	9.21897293913693	2.99959483562912e-20	1.89089096511918e-16	ENSCGRG00000017482	lysyl oxidase-like 2 [Source:MGI Symbol;Acc:MGI:2137913]
109	Lpl	2313.69092637732	1.21548250541097	0.137654620435451	4.58044926276541	4.63978169371122e-06	0.000965952388828582	ENSCGRG00000008147	lipoprotein lipase [Source:MGI Symbol;Acc:MGI:96820]
110	Lrrc15	108.422391284962	1.73335042919164	0.333030652610864	3.44829498266136	0.000564137560960793	0.0583295521084696	ENSCGRG00000005841	leucine rich repeat containing 15 [Source:MGI Symbol;Acc:MGI:1921738]
111	Map7d2	10.6196458885458	3.11792145058451	0.745912413364899	3.39578602591808	0.000684318332318098	0.068458494985017	ENSCGRG00000015312	MAP7 domain containing 2 [Source:MGI Symbol;Acc:MGI:1917474]
112	Met	901.318177243781	1.29456526000544	0.149754587759625	4.73843753236656	2.15372398923177e-06	0.000518441746532885	ENSCGRG00000017270	met proto-oncogene [Source:MGI Symbol;Acc:MGI:96969]
113	Mgarp	130.586211838113	1.46513598503875	0.268181204207111	3.28201033670449	0.00103069826707378	0.0912582615088428	ENSCGRG00000017429	mitochondria localized glutamic acid rich protein [Source:MGI Symbol;Acc:MGI:1914999]
114	Mmp10	73.7520454607284	-1.95112308050462	0.351963311249252	-3.88154258162433	0.000103795972754739	0.0139050500544305	ENSCGRG00000008222	matrix metallopeptidase 10 [Source:MGI Symbol;Acc:MGI:97007]
115	Mmp19	3886.82625578076	1.17450247055239	0.124171783206561	4.74777726957927	2.05664339083133e-06	0.000502930921891229	ENSCGRG00000012533	matrix metallopeptidase 19 [Source:MGI Symbol;Acc:MGI:1927899]
116	Mns1	255.82560601518	1.28851820025796	0.200671262462426	3.50601122902955	0.000454876029165634	0.0497008518108209	ENSCGRG00000014094	meiosis-specific nuclear structural protein 1 [Source:MGI Symbol;Acc:MGI:107933]
117	Mtus1	390.641849774116	1.45002396854896	0.186761419804745	4.63190667929279	3.62313468729316e-06	0.000797400185606264	ENSCGRG00000007841	mitochondrial tumor suppressor 1 [Source:MGI Symbol;Acc:MGI:2142572]
118	Mxra7	214.068564693544	1.65225375134442	0.257480128235508	4.14514027912495	3.3960574305218e-05	0.00585181235698121	N/A	N/A
119	Myzap	797.503362679298	1.60363816176036	0.192000873629119	5.30557826006013	1.12316366866109e-07	3.68158712327505e-05	ENSCGRG00000013683	myocardial zonula adherens protein [Source:MGI Symbol;Acc:MGI:2142908]
120	Nckap1l	14.4397451787334	7.03401953516565	1.58415176515242	4.07098434399308	4.6814896092132e-05	0.007435363806138	ENSCGRG00000007783	NCK associated protein 1 like [Source:MGI Symbol;Acc:MGI:1926063]
121	Nckap5	25.3371585666877	3.24060291359101	0.650988581752657	4.0793963017294	4.51528056852054e-05	0.0072460846290237	ENSCGRG00000014095	NCK-associated protein 5 [Source:MGI Symbol;Acc:MGI:2686394]
122	Nfatc1	405.738516821402	1.39094785418948	0.198606304458659	4.05820628738447	4.94510772759743e-05	0.00769538683347132	ENSCGRG00000008510	nuclear factor of activated T cells, cytoplasmic, calcineurin dependent 1 [Source:MGI Symbol;Acc:MGI:102469]
123	Ngf	33.1355457333095	1.85430669460237	0.33067196794449	3.83868097973852	0.000123697023182322	0.0162878319585201	ENSCGRG00000007561	nerve growth factor [Source:MGI Symbol;Acc:MGI:97321]
124	Nol4	30.0514061755628	-3.11364113472974	0.57582745496014	-4.39138254389698	1.12632174968188e-05	0.00216901410944988	ENSCGRG00000003512	N/A
125	Nppb	68.3569742178368	3.22562226885215	0.426878508968923	6.1859749616096	6.17198043811465e-10	2.97142283217482e-07	ENSCGRG00000000797	natriuretic peptide type B [Source:MGI Symbol;Acc:MGI:97368]
126	Olfml2b	935.827755059274	1.15751508201181	0.133243641507436	4.2970349264937	1.73097929868592e-05	0.00319684206633199	ENSCGRG00000003910	olfactomedin-like 2B [Source:MGI Symbol;Acc:MGI:2443310]
127	Olr1	56.1671907526107	3.79415646726719	0.294118674036667	10.9112213872756	1.01878252747238e-27	1.56953636182395e-23	ENSCGRG00000008979	oxidized low density lipoprotein (lectin-like) receptor 1 [Source:MGI Symbol;Acc:MGI:1261434]
128	Osbp2	127.944253061663	2.86610874636616	0.259046294667079	8.80594045391265	1.29759924271321e-18	4.99770348330994e-15	ENSCGRG00000007280	oxysterol binding protein 2 [Source:MGI Symbol;Acc:MGI:1921559]
129	P4ha3	295.932051796899	1.18254553918124	0.162034926936072	3.6879890635915	0.000226033362965844	0.0272052342957171	ENSCGRG00000010705	procollagen-proline, 2-oxoglutarate 4-dioxygenase (proline 4-hydroxylase), alpha polypeptide III [Source:MGI Symbol;Acc:MGI:2444049]
130	Pamr1	207.791815332481	1.43183229147035	0.212574494532237	3.9838730070261	6.78011143477199e-05	0.0100436919965478	ENSCGRG00000004840	peptidase domain containing associated with muscle regeneration 1 [Source:MGI Symbol;Acc:MGI:2445082]
131	Pdpn	6694.59632207383	1.06806110315262	0.111972122267294	4.31445428245288	1.59997638674857e-05	0.00300600441637177	N/A	N/A
132	Pecam1	314.636267719419	3.71677366330043	0.36315340029696	8.62393456874783	6.46920913502917e-18	1.99329271868519e-14	ENSCGRG00000008836	platelet/endothelial cell adhesion molecule 1 [Source:MGI Symbol;Acc:MGI:97537]
133	Pkd1l1	40.1429237005201	2.52568433752811	0.379700991218977	5.11118454175358	3.20145059560529e-07	9.48491305305676e-05	ENSCGRG00000007996	polycystic kidney disease 1 like 1 [Source:MGI Symbol;Acc:MGI:2156538]
134	Plat	1539.90941683564	1.30448297173253	0.130103205310766	5.5303823552442	3.19533535421432e-08	1.17207943969109e-05	ENSCGRG00000003681	plasminogen activator, tissue [Source:MGI Symbol;Acc:MGI:97610]
135	Plb1	211.884611257205	1.6766240511367	0.216905600716691	5.03288779454528	4.83145940151191e-07	0.000137839747295727	ENSCGRG00000010665	phospholipase B1 [Source:MGI Symbol;Acc:MGI:1922406]
136	Plek	52.8335219537742	1.77112410713825	0.335486307636273	3.53564833919572	0.000406775793881363	0.0449272652760489	ENSCGRG00000009141	pleckstrin [Source:MGI Symbol;Acc:MGI:1860485]
137	Plin4	477.790205581039	1.4422267882541	0.245670268268512	3.4894913966389	0.000483940635753235	0.0514178581683747	ENSCGRG00000009474	perilipin 4 [Source:MGI Symbol;Acc:MGI:1929709]
138	Plxnb3	88.9569584606714	2.26085198826836	0.302875117078996	5.533268971416	3.14316903686846e-08	1.17207943969109e-05	ENSCGRG00000003374	plexin B3 [Source:MGI Symbol;Acc:MGI:2154240]
139	Prkch	17.6482760752512	3.22311348009831	0.78375505888772	3.36604012881414	0.000762556141107123	0.0748276427381932	ENSCGRG00000011905	protein kinase C, eta [Source:MGI Symbol;Acc:MGI:97600]
140	Prom2	391.774894978905	1.63274565514148	0.152941257595038	6.85088622191586	7.33938744159096e-12	5.28097185925411e-09	ENSCGRG00000007645	prominin 2 [Source:MGI Symbol;Acc:MGI:2138997]
141	Ptchd3	120.915729664723	2.732792696532	0.313106765894006	6.85973741154459	6.89872386460696e-12	5.28097185925411e-09	ENSCGRG00000017553	patched domain containing 3 [Source:MGI Symbol;Acc:MGI:1921925]
142	Ptprf	98.3940122322717	2.30618534251017	0.51996459435645	3.31026931539317	0.000932062447088693	0.0849665920701089	ENSCGRG00000007871	protein tyrosine phosphatase, receptor type, F [Source:MGI Symbol;Acc:MGI:102695]
143	Ptrf	2938.88098636478	1.57475003952147	0.168909966102043	5.85985280585724	4.63277628311541e-09	2.09919268875518e-06	N/A	N/A
144	Rab7b	173.836423618289	2.23757854136845	0.221847860790659	7.44932150689856	9.38214796396238e-14	1.1118567040985e-10	ENSCGRG00000014151	RAB7B, member RAS oncogene family [Source:MGI Symbol;Acc:MGI:2442295]
145	Rcc2	1929.7951491534	-1.14127285343944	0.134911954081874	-4.123506745597	3.73147526927393e-05	0.00631726461521254	ENSCGRG00000015004	regulator of chromosome condensation 2 [Source:MGI Symbol;Acc:MGI:1919784]
146	Rgs16	29.0143710311199	3.08874053357093	0.616153039074869	4.06356517628982	4.83288193532164e-05	0.00759748766281278	ENSCGRG00000009123	regulator of G-protein signaling 16 [Source:MGI Symbol;Acc:MGI:108407]
147	Rps23	1471.52284521064	-1.61091962563919	0.302657556204027	-3.38982821967417	0.000699364325457881	0.0695123019226072	ENSCGRG00000017533	ribosomal protein S23 [Source:MGI Symbol;Acc:MGI:1913725]
148	S100a4	8889.15646907524	2.63003676330333	0.296900338940898	6.88808328706312	5.65491026506302e-12	4.58523934439795e-09	ENSCGRG00000017648	S100 calcium binding protein A4 [Source:MGI Symbol;Acc:MGI:1330282]
149	Sbsn	5149.09816552173	1.52367035295794	0.189523667646793	4.95298483768379	7.30836714271227e-07	0.0002047140076375	N/A	N/A
150	Sema6d	51.0421477097592	1.7767772828499	0.289257808485493	4.12025102578523	3.78459836554508e-05	0.00633755678473776	ENSCGRG00000002814	sema domain, transmembrane domain (TM), and cytoplasmic domain, (semaphorin) 6D [Source:MGI Symbol;Acc:MGI:2387661]
151	Sesn2	330.089881153144	-1.62025658179983	0.252184899559226	-4.10529767201837	4.03794573945977e-05	0.00661793532575715	ENSCGRG00000014569	sestrin 2 [Source:MGI Symbol;Acc:MGI:2651874]
152	Sh3bgrl2	353.14821381937	0.952958395108656	0.111890820097367	3.28888369990739	0.00100585577228766	0.0906211346658693	ENSCGRG00000005988	SH3 domain binding glutamic acid-rich protein like 2 [Source:MGI Symbol;Acc:MGI:1915350]
153	Slc16a7	11.572411232328	2.48992946491931	0.557993858873674	3.41395686333069	0.000640267121193578	0.0653242070801871	ENSCGRG00000008196	solute carrier family 16 (monocarboxylic acid transporters), member 7 [Source:MGI Symbol;Acc:MGI:1330284]
154	Slc37a2	12.9858925070753	2.62092389480916	0.566882674799266	3.59150400002776	0.000328775129391251	0.0369716032365081	ENSCGRG00000004517	solute carrier family 37 (glycerol-3-phosphate transporter), member 2 [Source:MGI Symbol;Acc:MGI:1929693]
155	Slpi	802.378977631879	2.14377006779419	0.273314136898084	5.70335506521675	1.17471925821995e-08	4.89127699787475e-06	ENSCGRG00000009814	secretory leukocyte peptidase inhibitor [Source:MGI Symbol;Acc:MGI:109297]
156	Smco2	42.0086818230964	3.16624239715656	0.5055574548556	5.10580918477938	3.29381940837784e-07	9.5744493972583e-05	ENSCGRG00000013841	single-pass membrane protein with coiled-coil domains 2 [Source:MGI Symbol;Acc:MGI:1916621]
157	Sorbs2	296.158281227807	1.64291250382435	0.221036546543114	4.78631257884243	1.69873422700055e-06	0.000429027860674925	ENSCGRG00000005778	sorbin and SH3 domain containing 2 [Source:MGI Symbol;Acc:MGI:1924574]
158	Spp1	32986.9845427278	1.75386654822904	0.223922275765652	5.22013293903466	1.78794741960656e-07	5.50902358929174e-05	ENSCGRG00000000743	secreted phosphoprotein 1 [Source:MGI Symbol;Acc:MGI:98389]
159	Spp2	13.7769242676486	2.397613444949	0.546898245458054	3.3144208438805	0.000918331767700076	0.0842132096023058	ENSCGRG00000006313	secreted phosphoprotein 2 [Source:MGI Symbol;Acc:MGI:1922646]
160	St8sia6	114.748812463839	2.4939764456761	0.499894130373045	3.81883648749856	0.000134082598152917	0.0175057331113884	ENSCGRG00000014488	ST8 alpha-N-acetyl-neuraminide alpha-2,8-sialyltransferase 6 [Source:MGI Symbol;Acc:MGI:2386797]
161	Star	571.512393589001	1.66619378404473	0.17439820390959	6.19978451087773	5.65405205903726e-10	2.80988148456542e-07	ENSCGRG00000017968	steroidogenic acute regulatory protein [Source:MGI Symbol;Acc:MGI:102760]
162	Stk32b	139.950054718449	2.4624286773501	0.241275526623923	7.78141986839537	7.1715049507048e-15	1.22760228078398e-11	ENSCGRG00000014682	serine/threonine kinase 32B [Source:MGI Symbol;Acc:MGI:1927552]
163	Stk38l	117.766111241791	1.74519685520324	0.297069681350528	3.90559665734809	9.39931780082155e-05	0.0132591682916412	ENSCGRG00000016070	serine/threonine kinase 38 like [Source:MGI Symbol;Acc:MGI:1922250]
164	Tbxas1	20.0665978910621	2.39855811921288	0.485842165791388	3.73289052739495	0.000189294880453642	0.0235183623247485	ENSCGRG00000017821	thromboxane A synthase 1, platelet [Source:MGI Symbol;Acc:MGI:98497]
165	Tfpi2	8.28567063969777	2.82868755709356	0.614980411039997	3.64844963529493	0.000263827608860439	0.0309759824831282	ENSCGRG00000017076	tissue factor pathway inhibitor 2 [Source:MGI Symbol;Acc:MGI:108543]
166	Tgm2	15910.2937382468	1.46030660226768	0.157261580553678	5.56616624648346	2.60404818660049e-08	1.00294915906918e-05	ENSCGRG00000014460	transglutaminase 2, C polypeptide [Source:MGI Symbol;Acc:MGI:98731]
167	Thbs2	84.0119094125975	2.86016942671246	0.325853283532067	6.98230473951138	2.90376400705803e-12	2.48529934959644e-09	ENSCGRG00000003728	thrombospondin 2 [Source:MGI Symbol;Acc:MGI:98738]
168	Tinagl1	4329.82350343721	1.5879443042361	0.155555277578195	6.44775168756816	1.13521554050411e-10	6.24611807750224e-08	ENSCGRG00000017494	tubulointerstitial nephritis antigen-like 1 [Source:MGI Symbol;Acc:MGI:2137617]
169	Tmem108	203.002201515032	1.71026995820541	0.24118241720991	4.66579392686348	3.07427689542804e-06	0.000717610755317641	ENSCGRG00000015560	transmembrane protein 108 [Source:MGI Symbol;Acc:MGI:1932411]
170	Tmem40	57.587754044283	2.20323587381243	0.390545151354995	4.14362684436532	3.41855843261268e-05	0.00585181235698121	ENSCGRG00000003563	transmembrane protein 40 [Source:MGI Symbol;Acc:MGI:2137870]
171	Tnc	1314.51774376961	1.73731624320405	0.211990703873759	5.4358692217425	5.45299406045831e-08	1.86686281100935e-05	ENSCGRG00000014015	tenascin C [Source:MGI Symbol;Acc:MGI:101922]
172	Tnni1	37.0311350603213	1.91746608937734	0.407119905036841	3.27300034257869	0.0010641234859885	0.0936793510007933	ENSCGRG00000013016	troponin I, skeletal, slow 1 [Source:MGI Symbol;Acc:MGI:105073]
173	Treml4	42.4577352043069	2.08779677620978	0.412093065910973	3.64683223234163	0.000265493141247333	0.0309759824831282	ENSCGRG00000008499	triggering receptor expressed on myeloid cells-like 4 [Source:MGI Symbol;Acc:MGI:1923239]
174	Trib3	1277.69151070533	-1.83086482787342	0.174656100135712	-7.1334601321349	9.7876668539059e-13	1.0052586370085e-09	ENSCGRG00000000335	tribbles pseudokinase 3 [Source:MGI Symbol;Acc:MGI:1345675]
175	Trim54	48.8669733404133	1.99897314849919	0.335188983225924	4.21854750167896	2.45881173753165e-05	0.00440470391028053	ENSCGRG00000007705	tripartite motif-containing 54 [Source:MGI Symbol;Acc:MGI:1889623]
176	Tspan11	125.410841514621	2.43268065958743	0.291246828517769	6.344165765752	2.23633932753423e-10	1.14843478933308e-07	ENSCGRG00000015130	tetraspanin 11 [Source:MGI Symbol;Acc:MGI:1915748]
177	Ttpa	37.0497625728509	3.06376703261153	0.551052817954352	4.49830660714579	6.8496865102031e-06	0.00138850355758143	ENSCGRG00000007760	tocopherol (alpha) transfer protein [Source:MGI Symbol;Acc:MGI:1354168]
178	Vcam1	472.367191615275	1.36817654600124	0.187272359291159	4.1822191392505	2.88677520572796e-05	0.00511191480683275	N/A	N/A
179	Wdfy4	309.829728730736	1.49131030968759	0.258964070363867	3.49989791129301	0.000465436372003599	0.0501434457838283	ENSCGRG00000015574	WD repeat and FYVE domain containing 4 [Source:MGI Symbol;Acc:MGI:3584510]
180	Wisp2	160.188900506154	2.39016075829538	0.239201253621053	7.54677590625863	4.46165305977811e-14	6.24874791263104e-11	ENSCGRG00000017396	WNT1 inducible signaling pathway protein 2 [Source:MGI Symbol;Acc:MGI:1328326]
181	Wnt5b	91.1711056748188	1.61195398268372	0.28294532752601	3.62964637353184	0.000283809760086924	0.0323879493622159	ENSCGRG00000005961	wingless-type MMTV integration site family, member 5B [Source:MGI Symbol;Acc:MGI:98959]
