# Supplementary material for: Defining lncRNAs Correlated with CHO Cell Growth and IgG Productivity by RNA-Seq
Source: iScience. 2019 Dec 18;23(1):100785. doi: 10.1016/j.isci.2019.100785 (PMC6971398; doi:10.1016/j.isci.2019.100785)
Supplement: Data S1. The Complete RNA-Seq Dataset Provided as a Reference for the Community to Investigate RNAseq Data from CHO Cells (See Also GEO Accession Number GSE140671), Related to Figure 2 [file mmc2.zip › D4_3936vs3080_0.1adj.csv]

	Symbol	baseMean	log2FoldChange	lfcSE	stat	pvalue	padj	ENSEMBL	description
1	Aadat	20.2483198174166	5.95690036301813	1.22841453550099	4.37306601887945	1.22513655047017e-05	0.00195772283222353	ENSCGRG00000001172	aminoadipate aminotransferase [Source:MGI Symbol;Acc:MGI:1345167]
2	Abcc6	9.999438887891	-4.1952369671158	0.948907948645023	-3.804662477061	0.000141997680962399	0.015007102895499	ENSCGRG00000010322	ATP-binding cassette, sub-family C (CFTR/MRP), member 6 [Source:MGI Symbol;Acc:MGI:1351634]
3	Abcg1	9.08250732889898	-4.36051846514473	1.14880347008827	-3.2865116294726	0.00101436585305795	0.0652300638295588	ENSCGRG00000006270	ATP-binding cassette, sub-family G (WHITE), member 1 [Source:MGI Symbol;Acc:MGI:107704]
4	Abhd6	318.571153953315	-1.34156101730846	0.156613075711733	-4.83100477497753	1.35845746107842e-06	0.000289435294608535	ENSCGRG00000006994	abhydrolase domain containing 6 [Source:MGI Symbol;Acc:MGI:1913332]
5	Adamts7	420.699089466961	1.7150531384799	0.201340194215302	5.6128416989123	1.99030664380596e-08	7.46387950744329e-06	ENSCGRG00000004537	a disintegrin-like and metallopeptidase (reprolysin type) with thrombospondin type 1 motif, 7 [Source:MGI Symbol;Acc:MGI:1347346]
6	Adh7	37.3666987633196	4.89688986182865	1.08297341719797	3.98156343695302	6.84634428648284e-05	0.00863455695208561	ENSCGRG00000000570	alcohol dehydrogenase 7 (class IV), mu or sigma polypeptide [Source:MGI Symbol;Acc:MGI:87926]
7	Aebp1	5879.24235751291	1.12224787212681	0.171970589839496	3.12428637889253	0.00178236890536806	0.097962173786121	ENSCGRG00000003786	AE binding protein 1 [Source:MGI Symbol;Acc:MGI:1197012]
8	Angptl5	15.3680276517201	-3.89403314085043	0.89565185366027	-3.6945947542073	0.000220237754933264	0.0208838635969136	N/A	N/A
9	Apob	21.4522056051382	-5.17200231424807	0.944437222742066	-4.85690282325909	1.19236073741079e-06	0.000265458276791105	ENSCGRG00000017487	apolipoprotein B [Source:MGI Symbol;Acc:MGI:88052]
10	Arntl2	106.895766536266	1.88447092506897	0.404315164237676	3.21409766264395	0.00130855157549255	0.0784711387218869	ENSCGRG00000016310	aryl hydrocarbon receptor nuclear translocator-like 2 [Source:MGI Symbol;Acc:MGI:2684845]
11	Atp1b1	11.2863635256652	-5.2488255769106	1.25323875911764	-3.72144816162013	0.000198083532556011	0.0195454573141553	ENSCGRG00000009267	ATPase, Na+/K+ transporting, beta 1 polypeptide [Source:MGI Symbol;Acc:MGI:88108]
12	B3galtl	684.768676427664	1.36686643021639	0.131114768511348	5.96350768393846	2.46879837695182e-09	1.37440394804628e-06	N/A	N/A
13	Bpifa3	34.8181120477088	-2.66134334263453	0.551217189872985	-3.76690146835193	0.000165286195881755	0.0170808932247145	ENSCGRG00000000350	BPI fold containing family A, member 3 [Source:MGI Symbol;Acc:MGI:1920638]
14	Brinp3	94.0736332101758	-3.07587965609015	0.311396341165045	-7.99918568744121	1.25244722930978e-15	1.44098228556187e-12	ENSCGRG00000015127	bone morphogenetic protein/retinoic acid inducible neural specific 3 [Source:MGI Symbol;Acc:MGI:2443035]
15	C1qtnf1	150.156981852306	-3.38482509921027	0.337200712490296	-8.30325232058841	1.01299424936877e-16	1.34478882735432e-13	ENSCGRG00000017330	C1q and tumor necrosis factor related protein 1 [Source:MGI Symbol;Acc:MGI:1919254]
16	C1s	1419.20539255469	1.72420338730551	0.149394979547339	7.62569726262691	2.42718840084703e-14	2.32713430121211e-11	ENSCGRG00000018358	N/A
17	C3	135.941310357274	1.70937898583804	0.278236838957833	4.04122074319316	5.3173675634653e-05	0.00695205525835486	ENSCGRG00000012620	complement component 3 [Source:MGI Symbol;Acc:MGI:88227]
18	Ca13	190.768475605545	1.65205138933802	0.297791629919487	3.58334077054271	0.000339227586269854	0.0280114338939959	ENSCGRG00000007679	carbonic anhydrase 13 [Source:MGI Symbol;Acc:MGI:1931322]
19	Ca3	21.4133880313794	7.60524177231876	1.2366794504241	5.67671700956147	1.37304337981457e-08	5.38545060200907e-06	ENSCGRG00000003496	carbonic anhydrase 3 [Source:MGI Symbol;Acc:MGI:88270]
20	Cabp4	49.8926160227749	-2.28676921704369	0.501151263571625	-3.39579452358162	0.000684297088639383	0.0480044047078351	ENSCGRG00000013667	calcium binding protein 4 [Source:MGI Symbol;Acc:MGI:1920910]
21	Caprin2	324.972582944596	1.18510121371486	0.18915158660149	3.17279238190106	0.00150980450265283	0.0868540203559415	ENSCGRG00000001249	caprin family member 2 [Source:MGI Symbol;Acc:MGI:2448541]
22	Ccdc170	88.9689088693547	1.82364661300717	0.3857459155801	3.2111399298246	0.00132209539873819	0.0789505965101168	ENSCGRG00000009425	coiled-coil domain containing 170 [Source:MGI Symbol;Acc:MGI:2685067]
23	Ccdc80	3859.27910510771	1.09172723029733	0.13773379877992	3.67930554493682	0.000233869935065067	0.0214174277959119	ENSCGRG00000011447	coiled-coil domain containing 80 [Source:MGI Symbol;Acc:MGI:1915146]
24	Cd109	1408.32728316695	1.21545537078853	0.163845955903183	3.84808319858643	0.000119045627043969	0.0129213171794014	ENSCGRG00000009383	CD109 antigen [Source:MGI Symbol;Acc:MGI:2445221]
25	Cd36	507.314548095906	2.52339137947426	0.315484551470414	6.14429096359378	8.03214897180484e-10	4.62062756518026e-07	ENSCGRG00000013582	CD36 antigen [Source:MGI Symbol;Acc:MGI:107899]
26	Cdh8	36.795253655435	-2.67742823996174	0.52857146177605	-3.95871871744589	7.53529173386918e-05	0.00915803272838834	ENSCGRG00000002268	cadherin 8 [Source:MGI Symbol;Acc:MGI:107434]
27	Celf2	62.5843205894803	4.57196676693045	0.765656822298174	5.20729934103116	1.916088590407e-07	5.42096014643344e-05	ENSCGRG00000011178	CUGBP, Elav-like family member 2 [Source:MGI Symbol;Acc:MGI:1338822]
28	Clcn1	29.6987029825602	2.78432765474642	0.60943194576196	3.60887736410903	0.000307524933572179	0.0261883463582225	ENSCGRG00000003865	chloride channel, voltage-sensitive 1 [Source:MGI Symbol;Acc:MGI:88417]
29	Clcn5	308.222934316922	2.72077519598311	0.436705725305104	4.89073664827676	1.00459298432848e-06	0.000234287374642445	ENSCGRG00000001430	chloride channel, voltage-sensitive 5 [Source:MGI Symbol;Acc:MGI:99486]
30	Clec4f	90.5566692667411	-4.68602428923934	0.508727506919458	-8.06141152726674	7.54184681181496e-16	9.29694230559304e-13	ENSCGRG00000010874	C-type lectin domain family 4, member f [Source:MGI Symbol;Acc:MGI:1859834]
31	Cmah	34.9666454770836	2.77210818403585	0.691634939647857	3.16228339249065	0.00156537144072186	0.0888657247499273	ENSCGRG00000016460	cytidine monophospho-N-acetylneuraminic acid hydroxylase [Source:MGI Symbol;Acc:MGI:103227]
32	Col18a1	154.852703178745	1.47325114046042	0.241477075166959	3.67856302352965	0.000234551735625643	0.0214174277959119	ENSCGRG00000003055	collagen, type XVIII, alpha 1 [Source:MGI Symbol;Acc:MGI:88451]
33	Col27a1	1036.15253688819	1.55751624034638	0.27942974797823	3.4804946383196	0.000500488841362507	0.0375540714097137	ENSCGRG00000010702	collagen, type XXVII, alpha 1 [Source:MGI Symbol;Acc:MGI:2672118]
34	Col3a1	13.4121222868714	5.6097062403508	1.22329856973574	4.10753667497142	3.99901293954277e-05	0.00547223156200901	ENSCGRG00000000351	collagen, type III, alpha 1 [Source:MGI Symbol;Acc:MGI:88453]
35	Col5a2	5284.55876727179	0.919813496859766	0.0965187626315062	3.46928397141828	0.000521847555368879	0.0387080412850953	ENSCGRG00000007829	collagen, type V, alpha 2 [Source:MGI Symbol;Acc:MGI:88458]
36	Col6a1	6961.20568085969	1.7479155381551	0.179378709523882	6.48322780624705	8.97807790485308e-11	6.73668123834585e-08	ENSCGRG00000001617	collagen, type VI, alpha 1 [Source:MGI Symbol;Acc:MGI:88459]
37	Col6a2	4028.2835451334	1.37785414660277	0.221370785133758	3.58173570827122	0.000341318994498208	0.0280499200335718	ENSCGRG00000011810	collagen, type VI, alpha 2 [Source:MGI Symbol;Acc:MGI:88460]
38	Col6a3	584.128161192195	2.25527201011266	0.33039007155724	5.05556810929205	4.29111447482081e-07	0.000112206141827966	N/A	N/A
39	Cpxm1	185.531091392427	1.67415763917839	0.292717098113313	3.72098229135762	0.000198449355643972	0.0195454573141553	ENSCGRG00000015217	carboxypeptidase X 1 (M14 family) [Source:MGI Symbol;Acc:MGI:1934569]
40	Ctgf	53.8614422276808	2.32437728129132	0.362635175593207	4.79659695925744	1.6138385774305e-06	0.000323856118247622	ENSCGRG00000009322	connective tissue growth factor [Source:MGI Symbol;Acc:MGI:95537]
41	Cxcl12	333.756446300103	2.17912584992709	0.254547852037647	6.26272559931153	3.78305986635751e-10	2.41807582124437e-07	ENSCGRG00000016265	chemokine (C-X-C motif) ligand 12 [Source:MGI Symbol;Acc:MGI:103556]
42	Cxcl3	257.225883905099	-2.50077973047919	0.341771479468216	-5.60555033070335	2.0759428459687e-08	7.46387950744329e-06	ENSCGRG00000016792	C-X-C motif chemokine 3 precursor [Source:RefSeq peptide;Acc:NP_001231068]
43	Dapp1	26.1335855965243	3.28699145539187	0.710669085104	3.80209159411414	0.000143479660317379	0.015007102895499	ENSCGRG00000000958	dual adaptor for phosphotyrosine and 3-phosphoinositides 1 [Source:MGI Symbol;Acc:MGI:1347063]
44	Dcn	696.617028147769	1.84763306309524	0.290182730490176	4.35129464886205	1.35336036782098e-05	0.002142779195216	ENSCGRG00000007335	decorin [Source:MGI Symbol;Acc:MGI:94872]
45	Dffa	714.567715913002	-1.1455231144678	0.15679203043649	-3.57518562765026	0.000349979490639821	0.0285304905797817	N/A	N/A
46	Dhfr	138578.420264616	-1.80084988877907	0.194335888939341	-6.25662812306085	3.93389938494882e-10	2.42468698519453e-07	ENSCGRG00000002677	dihydrofolate reductase [Source:RefSeq peptide;Acc:NP_001230945]
47	Dlc1	47.3410823299458	-2.7344235574097	0.361884393998415	-5.93963456931485	2.85658110395412e-09	1.49390535430425e-06	ENSCGRG00000012317	deleted in liver cancer 1 [Source:MGI Symbol;Acc:MGI:1354949]
48	Dpt	2418.89762753261	3.11715552279964	0.225247005583127	11.2418498773072	2.5400319142906e-29	7.30597846280454e-26	ENSCGRG00000010859	dermatopontin [Source:MGI Symbol;Acc:MGI:1928392]
49	Dpysl3	490.263073759204	2.39369335524725	0.340283531052942	5.31536406986646	1.06444285794833e-07	3.22283418288989e-05	N/A	N/A
50	Dtx4	28.1426581292601	-3.38214018099233	0.702808018449506	-3.9800025139755	6.89145394445206e-05	0.00863455695208561	ENSCGRG00000010743	deltex 4, E3 ubiquitin ligase [Source:MGI Symbol;Acc:MGI:2672905]
51	Egfr	47.6207793951377	2.72451739853892	0.547819715087501	3.90558214480473	9.39988195814908e-05	0.0108148775222491	ENSCGRG00000007806	epidermal growth factor receptor [Source:MGI Symbol;Acc:MGI:95294]
52	Enpp6	51.596204932944	4.6157912828528	0.761088057135256	5.29613984130001	1.18276274088466e-07	3.45968125121821e-05	ENSCGRG00000008783	ectonucleotide pyrophosphatase/phosphodiesterase 6 [Source:MGI Symbol;Acc:MGI:2445171]
53	Enthd1	31.9428468016106	4.59367990197875	1.10705997860233	3.62104807213665	0.00029341198430248	0.0255742627529909	ENSCGRG00000016883	ENTH domain containing 1 [Source:MGI Symbol;Acc:MGI:2686088]
54	Extl1	47.1617571636177	4.53696636704927	0.701453099253866	5.63402438528228	1.7605211079792e-08	6.75179406255667e-06	ENSCGRG00000013081	exostoses (multiple)-like 1 [Source:MGI Symbol;Acc:MGI:1888742]
55	F2rl1	34.4085868352369	1.99499744067467	0.446810242968681	3.15578024931793	0.00160069408896461	0.0905699230480853	ENSCGRG00000006785	coagulation factor II (thrombin) receptor-like 1 [Source:MGI Symbol;Acc:MGI:101910]
56	Fabp4	333.856115592274	4.98254399197324	1.36505138038814	3.22155015879451	0.00127499142910604	0.077751950825131	ENSCGRG00000009928	fatty acid binding protein 4, adipocyte [Source:MGI Symbol;Acc:MGI:88038]
57	Fam135b	12.5378340753973	-4.55531443236615	1.12316986566096	-3.53495232825583	0.000407848731187187	0.0321399698759291	ENSCGRG00000010071	family with sequence similarity 135, member B [Source:MGI Symbol;Acc:MGI:1917613]
58	Fam13c	132.323516592976	1.90905630051341	0.392457058514311	3.37385650497601	0.000741229959489849	0.0511321135180635	ENSCGRG00000017409	family with sequence similarity 13, member C [Source:MGI Symbol;Acc:MGI:1918971]
59	Fbn1	137.948469571427	1.63382295032493	0.323404008289393	3.24318939382228	0.00118199610865167	0.0739090175475017	ENSCGRG00000016650	fibrillin 1 [Source:MGI Symbol;Acc:MGI:95489]
60	Fbxo36	33.4465974474707	2.76123431296738	0.679105371577784	3.20461581269786	0.00135242868973986	0.0802069220877336	ENSCGRG00000014933	F-box protein 36 [Source:MGI Symbol;Acc:MGI:1289192]
61	Fbxo6	1445.87991477138	-1.14570208967571	0.166540932889282	-3.36697759059235	0.000759968636183049	0.0518400740049291	ENSCGRG00000005243	F-box protein 6 [Source:MGI Symbol;Acc:MGI:1354743]
62	Fgf12	13.9219261894028	3.67911221867718	0.964855557736644	3.20685276997759	0.00134195657199422	0.0798602983430215	ENSCGRG00000016889	fibroblast growth factor 12 [Source:MGI Symbol;Acc:MGI:109183]
63	Fibin	17.5821265617434	6.0889703349613	1.21772804756149	4.51989904089174	6.18691285029167e-06	0.00104680139186602	ENSCGRG00000020061	fin bud initiation factor homolog (zebrafish) [Source:MGI Symbol;Acc:MGI:1914856]
64	Flnc	518.680227985386	-3.88810428657936	0.263253248886027	-12.5473922917786	4.10817366816712e-36	1.7724715291307e-32	ENSCGRG00000008723	filamin C, gamma [Source:MGI Symbol;Acc:MGI:95557]
65	Fn1	9722.95266962687	1.68577417865178	0.267448642020749	4.11597407866152	3.85547637663176e-05	0.00545391895966483	ENSCGRG00000004728	fibronectin 1 [Source:MGI Symbol;Acc:MGI:95566]
66	Fstl4	7.65269662474779	-5.44481356965737	1.35312830231544	-3.59156708245637	0.000328695543055382	0.0275370275827659	ENSCGRG00000010263	follistatin-like 4 [Source:MGI Symbol;Acc:MGI:2443199]
67	Gimap6	14.2875239404932	-3.37005143028593	0.764936512322716	-3.64094128688915	0.000271643084313802	0.0241650327272556	ENSCGRG00000014388	GTPase, IMAP family member 6 [Source:MGI Symbol;Acc:MGI:1918876]
68	Gjb3	192.221534158905	1.69226656741442	0.337286975393883	3.28297309850212	0.00102718467423932	0.0654138491070932	ENSCGRG00000014160	gap junction protein, beta 3 [Source:MGI Symbol;Acc:MGI:95721]
69	Gldc	108.52268042415	1.8320059116764	0.279067533629932	4.46860799152988	7.87302624996663e-06	0.00129402559068499	ENSCGRG00000010145	N/A
70	Glyat	571.945761337356	-1.66524068811316	0.230377406360748	-4.6891672428172	2.74319123706289e-06	0.00052024169636518	ENSCGRG00000003145	glycine-N-acyltransferase [Source:MGI Symbol;Acc:MGI:2147502]
71	Gpd1	43.2616351652594	3.84206138313224	0.939244796220614	3.46778485812983	0.000524767233141326	0.0387080412850953	ENSCGRG00000013069	glycerol-3-phosphate dehydrogenase 1 (soluble) [Source:MGI Symbol;Acc:MGI:95679]
72	Gpnmb	922.954201814205	1.46120922364392	0.280129734386121	3.12800326192783	0.00175998228040929	0.0976648687951881	ENSCGRG00000005342	glycoprotein (transmembrane) nmb [Source:MGI Symbol;Acc:MGI:1934765]
73	Gpr64	62.3019677005369	5.56950202579413	1.03811625856185	4.8015234170191	1.57463090855025e-06	0.000319705649644238	N/A	N/A
74	Grhl2	15.0653211084763	-3.7061870480567	0.840311901990296	-3.71436432108466	0.000203715132233546	0.0197284326326095	ENSCGRG00000010909	grainyhead-like 2 (Drosophila) [Source:MGI Symbol;Acc:MGI:2182543]
75	Gusb	2087.72108422223	1.07464674041609	0.144406820596167	3.39100492395946	0.000696368499960179	0.0484593853722289	ENSCGRG00000002349	glucuronidase, beta [Source:MGI Symbol;Acc:MGI:95872]
76	Hgf	245.611958443956	1.61897116231714	0.307665971169814	3.36081581484118	0.000777126296500853	0.05280175442918	ENSCGRG00000011162	hepatocyte growth factor [Source:MGI Symbol;Acc:MGI:96079]
77	Hmgcs2	898.733016318193	1.26635928054904	0.168380667576722	4.04676373858304	5.19306082792799e-05	0.00684136211972376	ENSCGRG00000010687	3-hydroxy-3-methylglutaryl-Coenzyme A synthase 2 [Source:MGI Symbol;Acc:MGI:101939]
78	Hmgn5	2101.9879111664	-2.014603672191	0.344847852832513	-4.14571574022297	3.38753872841797e-05	0.0048718452812531	ENSCGRG00000016583	high-mobility group nucleosome binding domain 5 [Source:MGI Symbol;Acc:MGI:1355295]
79	Hook1	16.6395423394259	-2.96916686006614	0.689645407299519	-3.45714527220726	0.000545930461368393	0.0400922038395563	ENSCGRG00000014648	hook microtubule tethering protein 1 [Source:MGI Symbol;Acc:MGI:1925213]
80	Hpse2	5.53166728214174	6.18481141068045	1.47156633295396	3.80536628526856	0.000141594492996157	0.015007102895499	ENSCGRG00000011560	heparanase 2 [Source:MGI Symbol;Acc:MGI:2685814]
81	Id2	20.8284160778781	2.93980301954208	0.695351584540653	3.38654656316995	0.000707782643541964	0.049055874948784	ENSCGRG00000001531	inhibitor of DNA binding 2 [Source:MGI Symbol;Acc:MGI:96397]
82	Igsf9b	17.852328258696	-4.33554121209527	0.822761410118541	-4.5585253090975	5.1514057551399e-06	0.000880227331903015	ENSCGRG00000011603	immunoglobulin superfamily, member 9B [Source:MGI Symbol;Acc:MGI:2685354]
83	Islr	11.796963878216	3.5394284350583	0.858274457853633	3.44233235336591	0.000576721211993051	0.04199601129357	ENSCGRG00000017425	immunoglobulin superfamily containing leucine-rich repeat [Source:MGI Symbol;Acc:MGI:1349645]
84	Itga7	322.44499523568	1.84584637430279	0.22743269691539	5.54398681756257	2.95661103973167e-08	1.000493986739e-05	ENSCGRG00000015340	integrin alpha 7 [Source:MGI Symbol;Acc:MGI:102700]
85	Itgb5	1872.42906237188	1.33169287702903	0.173726531264614	4.29830936513939	1.72105835385409e-05	0.00265196652417981	ENSCGRG00000014776	integrin beta 5 [Source:MGI Symbol;Acc:MGI:96614]
86	Lag3	6.05110375753427	5.54971951794383	1.37258066605366	3.61709671424774	0.000297926006482907	0.0258372212054372	ENSCGRG00000018409	lymphocyte-activation gene 3 [Source:MGI Symbol;Acc:MGI:106588]
87	Lama2	626.187889710903	1.5423262190569	0.268721726396493	3.56265840940297	0.000367118244749232	0.0297451956238603	N/A	N/A
88	Lama3	585.897242557411	3.37439135274524	0.307599752649316	9.06837157052015	1.20808958401838e-19	1.89538273099901e-16	ENSCGRG00000006528	laminin, alpha 3 [Source:MGI Symbol;Acc:MGI:99909]
89	Lat	209.441562068871	2.16868918591677	0.431985536249551	3.66615673974954	0.000246223043962961	0.0223648278563831	ENSCGRG00000001506	linker for activation of T cells [Source:MGI Symbol;Acc:MGI:1342293]
90	LOC100750884	11.487276656303	3.27659128890038	0.850055051196863	3.16641702721424	0.00154329366859544	0.088192589843113	ENSCGRG00000014207	ATP-binding cassette, sub-family A (ABC1), member 12 [Source:MGI Symbol;Acc:MGI:2676312]
91	LOC100750953	82.6634823578454	-1.7549636985933	0.37300768473988	-3.13666781071294	0.0017087961614144	0.0951303359796445	N/A	N/A
92	LOC100752698	75.6899363788332	-2.3902629079073	0.447927825589986	-4.03033771078699	5.56967731028144e-05	0.00717324559856993	N/A	N/A
93	LOC100753550	185.044268286457	1.52977368978892	0.263320184861022	3.58806974697527	0.000333135182852811	0.0277741400274098	ENSCGRG00000001881	RIKEN cDNA 9030617O03 gene [Source:MGI Symbol;Acc:MGI:2444813]
94	LOC100754741	6.36120681111104	-5.86086487347124	1.58741088766443	-3.32358963501413	0.000888668587034186	0.0587610822798314	ENSCGRG00000018973	N/A
95	LOC100754807	183.852066848461	1.63998023669311	0.265659640910912	3.97131356631531	7.14774252956924e-05	0.00881112432680757	ENSCGRG00000016841	cytochrome P450, family 4, subfamily f, polypeptide 17 [Source:MGI Symbol;Acc:MGI:3646233]
96	LOC100755107	9.42484754009185	5.12781801023787	1.2621396383774	3.59932876789846	0.000319039629988443	0.0269901271291203	N/A	N/A
97	LOC100755926	61.6125363140988	4.41196226747328	1.2001104365424	3.18887299886997	0.00142828612474426	0.0835571591214795	N/A	N/A
98	LOC100756494	30.8606941322839	5.17749978529103	1.23459724145042	3.71986679572887	0.00019932787619025	0.0195454573141553	ENSCGRG00000016397	N/A
99	LOC100756621	37.3982195945677	4.62433109782755	0.634860778528621	6.36260536753933	1.98359870431594e-10	1.36931785756338e-07	N/A	N/A
100	LOC100756663	91.0438226136794	1.48559978672618	0.281548682680747	3.19886876198342	0.00137967959181838	0.0815428438205536	ENSCGRG00000000807	N/A
101	LOC100756703	30.792684436921	2.63610008379285	0.526276076720274	3.89745548734474	9.7208682486782e-05	0.0110370226470848	N/A	N/A
102	LOC100756757	10.5276447776981	3.76542233107672	0.908765746906875	3.4997576010988	0.000465681412237873	0.0357187991662276	ENSCGRG00000013080	cytochrome P450, family 2, subfamily c, polypeptide 70 [Source:MGI Symbol;Acc:MGI:2385878]
103	LOC100757064	46.400895373107	-2.71745067685845	0.571784941377565	-3.72952839751188	0.000191838486183537	0.0192485383404388	N/A	N/A
104	LOC100757559	94.6097426418685	-1.91724444037242	0.361592645807561	-3.68448295367241	0.000229167361123646	0.0213782179366048	N/A	N/A
105	LOC100758409	1828.06943880928	1.80742672567332	0.119946865274354	10.1917146576196	2.15921780712556e-24	4.65797261442161e-21	ENSCGRG00000002367	MAM domain containing 2 [Source:MGI Symbol;Acc:MGI:1918988]
106	LOC100760143	25.9185122935322	2.99215297286859	0.639606122369598	3.76355132941713	0.000167517323216583	0.0172084164528083	N/A	N/A
107	LOC100760639	4.0275719148048	-6.26564527594743	1.66529124371156	-3.41122479126553	0.000646717504004104	0.0459302497288182	ENSCGRG00000019653	N/A
108	LOC100761082	16.0865096577164	4.48925328451296	1.22126259068262	3.19692981147446	0.00138898720139425	0.0818127683333176	N/A	N/A
109	LOC100761793	8.8546902305155	-5.59199080524522	1.01710861295251	-4.92280592334128	8.53120497736361e-07	0.000207368359858227	ENSCGRG00000019099	olfactory receptor 32 [Source:MGI Symbol;Acc:MGI:109303]
110	LOC100761862	123.893811208597	-1.52857817674107	0.271625828945272	-3.47395415113499	0.000512848657857734	0.0383149010273107	N/A	N/A
111	LOC100762389	84.4912202521028	3.22168308172885	0.51628227646857	5.10712976444431	3.27089134459029e-07	8.68446812691373e-05	ENSCGRG00000013705	N/A
112	LOC100763560	456.028560228192	-1.70272158532063	0.273370390906835	-4.08880815838027	4.33595253597503e-05	0.00584608350514508	N/A	N/A
113	LOC100765028	15.8677510940801	-3.77752282809786	0.664779204895321	-4.802437115763	1.56746053057433e-06	0.000319705649644238	N/A	N/A
114	LOC100765120	62.7473939626452	-1.84179656226843	0.33351300159532	-3.76847096075823	0.000164250588772215	0.0170761244640415	N/A	N/A
115	LOC100766315	13.0109435401557	3.06007104066285	0.763041152406725	3.24374187700743	0.00117970600494527	0.0739090175475017	N/A	N/A
116	LOC100766840	14.0609206945286	4.55593566484022	1.2271353759752	3.23596991975181	0.00121230158630196	0.0749888916716817	ENSCGRG00000007701	expressed sequence AW551984 [Source:MGI Symbol;Acc:MGI:2143322]
117	LOC100766854	30.9964646128673	3.60547028984362	0.603323855449578	5.00644514855404	5.54444517750515e-07	0.000140714757166741	N/A	N/A
118	LOC100767061	16.7552483798384	-6.10795660467455	1.20053790177631	-4.60043293575454	4.21613746797357e-06	0.000734970711336241	ENSCGRG00000009028	N/A
119	LOC100767287	25.0930797429865	-7.34153474668401	1.14921253895177	-5.8793060612841	4.11989984652814e-09	1.97503420976063e-06	N/A	N/A
120	LOC100767748	6.6166469007347	-5.07597942699433	1.39382957767079	-3.22207032927085	0.00127267891630539	0.077751950825131	ENSCGRG00000017923	testis expressed gene 21 [Source:MGI Symbol;Acc:MGI:1931131]
121	LOC100768431	255.68286963201	1.60030636710517	0.246356020897151	4.12144936700328	3.7649622562896e-05	0.0053698941007476	N/A	N/A
122	LOC100768654	231.067373546941	2.2273920298167	0.400014288206336	4.10592715690281	4.02696377549626e-05	0.00547223156200901	ENSCGRG00000008374	N/A
123	LOC100768826	125.768934358971	-1.61629135011558	0.308246510420465	-3.34579245678284	0.000820477832991971	0.0553117439131853	N/A	N/A
124	LOC100769145	326.721664688102	-1.58667627403435	0.308241657175085	-3.24976767414734	0.00115499324143773	0.0727477129953735	N/A	N/A
125	LOC100769250	827.905353032536	2.6709365529877	0.215478878290196	9.68064280275889	3.64417462565984e-22	6.28911656896375e-19	ENSCGRG00000002344	N/A
126	LOC100769726	6.52734062842897	4.82626516022431	1.31837893135144	3.21705888849079	0.00129512012732169	0.0784252040607637	N/A	N/A
127	LOC100770216	20.7703821437055	2.24143967817151	0.527939940201901	3.1376242850974	0.00170323047495857	0.0951273512518931	N/A	N/A
128	LOC100770313	4.09826035670435	5.31753394394311	1.41305992168894	3.34916543211092	0.00081055383003328	0.0548570117596641	ENSCGRG00000000191	carboxylesterase 2H [Source:MGI Symbol;Acc:MGI:3648740]
129	LOC100770990	9.83791476302316	-6.48149613101254	1.57074863663033	-3.75396386970037	0.000174059963685474	0.0177747151081888	N/A	N/A
130	LOC100771813	1125.33362657797	-1.59251858565517	0.206156963896263	-4.88732500659551	1.02215279319367e-06	0.000235204172065817	ENSCGRG00000001227	RIKEN cDNA 3830417A13 gene [Source:MGI Symbol;Acc:MGI:1917946]
131	LOC100771905	9.41149801192842	4.07672518687795	1.10718893867256	3.15371890396878	0.00161204277441001	0.0906209583086906	N/A	N/A
132	LOC100771977	50.0841525394567	-4.61236126956679	0.928545946153547	-4.337317701433	1.44232072785845e-05	0.00226287010194373	N/A	N/A
133	LOC100771996	7.21992684034076	4.89556144289351	1.26151070251211	3.41701337419368	0.000633121692531255	0.0451822456841582	N/A	N/A
134	LOC100772325	7849.45479705787	1.21297843646379	0.197294844036881	3.18313404898324	0.00145690148093865	0.0845875673881203	N/A	N/A
135	LOC100772500	40.4173827529692	3.66168156634152	0.65781015907565	4.67721427401448	2.90798349790399e-06	0.00054549977398725	N/A	N/A
136	LOC100773089	334.96563901693	-1.67166137385393	0.280686865456693	-3.87157009062272	0.000108136552590257	0.0120401330619526	ENSCGRG00000001831	cyclin-dependent kinase 11B [Source:MGI Symbol;Acc:MGI:88353]
137	LOC100773771	388.003459603426	-4.49009449373113	0.306587753523985	-12.7374037225022	3.66385550440733e-37	2.10769394316872e-33	N/A	N/A
138	LOC100773864	231.822252803358	-1.99783484211697	0.29200688931766	-4.83848975172233	1.30829440623938e-06	0.000283725692536671	N/A	N/A
139	LOC103158848	72.9766362199112	-1.81767175530786	0.383557321580741	-3.21388534445485	0.00130951952438889	0.0784711387218869	N/A	N/A
140	LOC103158939	311.585950227803	-6.03841285841248	0.374535642179695	-14.5605644524343	5.00428889776156e-48	8.6364017797569e-44	N/A	N/A
141	LOC103159093	103.303781830563	-1.75047601416371	0.343201581912379	-3.39600274261007	0.000683776744328213	0.0480044047078351	N/A	N/A
142	LOC103159124	120.952621133518	-2.08423861150409	0.334670524635876	-4.47985705467834	7.46930446313959e-06	0.00123947361946984	N/A	N/A
143	LOC103159218	8.17217858530681	-4.02546736492677	0.934536053535391	-3.6815111104489	0.000231855683521603	0.0214174277959119	N/A	N/A
144	LOC103159380	151.404616054235	1.44448620907349	0.26213467016659	3.27893943905281	0.00104197994435891	0.0661120951461251	ENSCGRG00000016437	ankyrin 1, erythroid [Source:MGI Symbol;Acc:MGI:88024]
145	LOC103159510	42.0745006915399	4.26309418243211	0.756743505053684	4.86047340630961	1.17105375103395e-06	0.000265458276791105	N/A	N/A
146	LOC103159564	50.5689993503231	-4.60247274823095	0.930212399044132	-4.31891711144477	1.56796652897062e-05	0.00243783480693468	N/A	N/A
147	LOC103159575	90.1177028810314	3.02620677336827	0.439409963267607	5.55573263403762	2.76449754040521e-08	9.64799772548155e-06	N/A	N/A
148	LOC103159577	383.373318092362	1.99929622153456	0.273489031514496	5.17144586377477	2.32289572348294e-07	6.46589264449492e-05	N/A	N/A
149	LOC103159578	152.779186317704	2.0422698546021	0.41656792214805	3.49836671620387	0.000468116997294229	0.0357467395544416	N/A	N/A
150	LOC103159587	57.6111994984715	-2.60496254451027	0.408217911900105	-4.94833760328339	7.48500020445918e-07	0.000184537333612223	N/A	N/A
151	LOC103159588	24.7451706255167	-2.35501093155544	0.458099435193406	-3.86389568475887	0.000111592892556252	0.0123453214085629	N/A	N/A
152	LOC103159655	27.5192400829127	-4.2149082967828	0.74147762900158	-4.89555672899999	9.80278072144592e-07	0.000231748479028375	N/A	N/A
153	LOC103159721	227.721402604859	-1.60887782106672	0.254693743311458	-4.02018246319246	5.81530836441507e-05	0.00743411790763521	N/A	N/A
154	LOC103159735	16.1828643643811	4.93229316267021	0.895309332027539	4.85567446516388	1.1997766595032e-06	0.000265458276791105	N/A	N/A
155	LOC103159899	12.1306452202665	-4.32839331899104	1.16080172765392	-3.22486668402508	0.00126031343191107	0.0776803185997186	N/A	N/A
156	LOC103160099	37.4050436274794	-2.76707408695871	0.552729157734351	-3.94788578764702	7.88444006193906e-05	0.00951536129992618	N/A	N/A
157	LOC103160169	21.377402492533	6.16802463169303	1.20828415500624	4.62065326921632	3.82533621443808e-06	0.000677484364523792	N/A	N/A
158	LOC103160274	167.968304001921	-3.51714119401842	0.302713626085682	-9.6863122126763	3.44752538200965e-22	6.28911656896375e-19	N/A	N/A
159	LOC103160371	90.9166427499755	2.41766434194334	0.33656111386192	5.44537608695365	5.16960411418382e-08	1.65216718152934e-05	N/A	N/A
160	LOC103160431	1970.27257811469	0.966411980033549	0.108825243462216	3.50515622273643	0.000456339424329748	0.0353572948401866	N/A	N/A
161	LOC103160471	117.354646969501	7.41681844949649	1.17793328311079	5.79986663653239	6.63676804099758e-09	3.01414060135622e-06	N/A	N/A
162	LOC103160553	318.791226471709	2.07512157003348	0.401049366970016	3.71564997239788	0.000202682004116927	0.0197284326326095	N/A	N/A
163	LOC103160555	17.8021856830396	-4.14496690858669	0.932213859227355	-3.81887093034228	0.000134063880944283	0.0144604653583527	N/A	N/A
164	LOC103160672	51.5698718253297	6.5567144150369	1.20225512999227	4.9671253341661	6.79526728964404e-07	0.000169960467948807	N/A	N/A
165	LOC103160706	7.36374198097617	-5.69420938671733	1.46575124491928	-3.48575305919495	0.000490753802343951	0.0369844066412747	N/A	N/A
166	LOC103160858	479.57491343483	1.33258920350828	0.161842334355263	4.61947552700269	3.84711251149215e-06	0.000677484364523792	N/A	N/A
167	LOC103160860	12.7789114159835	-3.79368141923254	0.979519027008338	-3.27581070917173	0.00105359150657774	0.0666039641777238	N/A	N/A
168	LOC103160921	24.1125729258457	-5.05619176682987	0.940236307438308	-4.75543140669675	1.98023089156639e-06	0.000388350280984689	N/A	N/A
169	LOC103160947	24.3076496249023	2.79802730081166	0.612429278273226	3.61358425960684	0.000301993153740068	0.0260589892362305	N/A	N/A
170	LOC103160969	10.0513870529354	3.9602411739323	0.899718144672394	3.75148449900402	0.000175790623362363	0.0178458504587509	N/A	N/A
171	LOC103161061	46.7601990095307	-2.63193071529224	0.563559310083268	-3.63221435250292	0.000280999551191824	0.0248691807921461	N/A	N/A
172	LOC103161117	186.432999721317	-2.58874663165932	0.252267429731855	-7.94309488572529	1.9719797650174e-15	2.12702667404189e-12	N/A	N/A
173	LOC103161223	62.6647063102053	6.81636012538903	1.17607240231811	5.29848129450655	1.167698366881e-07	3.45968125121821e-05	N/A	N/A
174	LOC103161241	17.6566799640575	-3.63156277349082	0.917488041558683	-3.32058853605756	0.000898278626089694	0.0591698188131906	N/A	N/A
175	LOC103161263	19.1385140785162	-2.76882580140559	0.61528271587906	-3.54936559133523	0.000386160545934409	0.0309970172173769	N/A	N/A
176	LOC103161381	38.8735661172689	7.54594929210081	1.19213541941724	5.83909065866228	5.24865047661250e-09	2.44814080879401e-06	N/A	N/A
177	LOC103161458	8.05639897805208	-4.96377525652016	1.18581095374653	-3.69267355978141	0.000221908795150823	0.0209273332607262	N/A	N/A
178	LOC103161582	66.7583211250408	-2.5466939090163	0.507921938813917	-3.86226949140279	0.000112338544641367	0.0123486535249727	N/A	N/A
179	LOC103161605	98.937888370052	-2.55419961839719	0.264273408409424	-7.45151443547893	9.22747935825314e-14	8.38146519814382e-11	N/A	N/A
180	LOC103161613	27.5408450840886	6.19352922952107	1.33314936886271	4.2070055012549	2.58776844387392e-05	0.00378472100037086	N/A	N/A
181	LOC103161680	21.6790442692991	3.73205345408999	0.943135633407913	3.33683814065765	0.000847372811196432	0.0563020158322042	N/A	N/A
182	LOC103161701	50.1145682940303	6.99094305859907	1.17463398263593	5.45359716522302	4.93609541416861e-08	1.60730442750419e-05	N/A	N/A
183	LOC103161828	10.6953795748357	-3.83910814767987	1.02768755454649	-3.1664737327628	0.00154299280775933	0.088192589843113	N/A	N/A
184	LOC103161879	8.96662556956552	4.86820194351259	1.23516463250257	3.46774780468994	0.000524839590955633	0.0387080412850953	N/A	N/A
185	LOC103161905	11.3661320930993	-3.95271625700495	1.01573621883793	-3.31557907833268	0.000914534624724929	0.0597842369450865	N/A	N/A
186	LOC103161919	9.55506630931158	-4.3598904644121	1.03611899928571	-3.64333437210722	0.000269128855081797	0.0240654185544127	N/A	N/A
187	LOC103161930	609.629509648576	1.67662653274775	0.265848812495962	4.1063340542218	4.01988015225583e-05	0.00547223156200901	N/A	N/A
188	LOC103162077	11.146420023543	-3.57341112026298	0.807670274651509	-3.7000849397748	0.000215527316811988	0.0205501128924933	N/A	N/A
189	LOC103162404	89.1832537941359	4.37436448636253	0.785674348331628	4.8231204107505	1.41329592886424e-06	0.000297447087077306	N/A	N/A
190	LOC103162669	16.1660741266193	-4.03753890994696	0.63922054906465	-5.4012287531711	6.6185960216811e-08	2.07679509349404e-05	N/A	N/A
191	LOC103162672	35.468211952562	-2.02047859036288	0.451079830293572	-3.18239919685049	0.00146060349296905	0.0845875673881203	N/A	N/A
192	LOC103162823	51.3622756046432	-1.94472088893561	0.348529842084525	-3.90141165554682	9.56333631073623e-05	0.0109300700695818	N/A	N/A
193	LOC103162840	88.2942658571242	-3.86141737057585	0.428752792071008	-7.64182748298479	2.14160007714624e-14	2.17410200772881e-11	N/A	N/A
194	LOC103162888	23.0737046307739	4.9257653746766	1.09584472534777	3.96114775528793	7.45903563995513e-05	0.00912964801945714	N/A	N/A
195	LOC103162958	92.0312479749805	-2.35115504870026	0.310850042112613	-5.68181537301917	1.33272487247575e-08	5.38545060200907e-06	N/A	N/A
196	LOC103162972	27.9481483654265	-2.74422706323623	0.596006009106729	-3.6228905909041	0.000291329069516402	0.0255742627529909	N/A	N/A
197	LOC103162977	10.3703042520416	-3.18466862071894	0.771755030446685	-3.36856388029384	0.000755608850435635	0.0517472124635643	N/A	N/A
198	LOC103162979	392.141907885916	-1.6391467806765	0.256588804633052	-4.10845781624391	3.98309937081401e-05	0.00547223156200901	N/A	N/A
199	LOC103162981	876.548699896101	-1.39652539212354	0.144746800681617	-5.60677602254906	2.06130128727283e-08	7.46387950744329e-06	N/A	N/A
200	LOC103162983	540.344421638301	1.5197789592145	0.277150689396168	3.37295375497726	0.000743664416098849	0.0511321135180635	N/A	N/A
201	LOC103163023	119.64358332813	-1.32703259014525	0.233444356938102	-3.17878786686992	0.00147892283407579	0.0853620410383947	N/A	N/A
202	LOC103163059	29.6167987672023	2.26674818867589	0.5033556284447	3.3411480728868	0.000834327138590439	0.0560265282404428	N/A	N/A
203	LOC103163095	20.3731004198048	-2.81309137025119	0.628391464047694	-3.54576565247697	0.0003914741807446	0.0312267278859658	N/A	N/A
204	LOC103163325	19.7809385588701	-6.85300205892215	1.20358728675471	-5.20779807761329	1.91094708676059e-07	5.42096014643344e-05	N/A	N/A
205	LOC103163356	37.8685013073489	2.03124704968242	0.412652765185193	3.50484637686164	0.000456870827984796	0.0353572948401866	N/A	N/A
206	LOC103163398	36.5058072869977	-3.04299868169958	0.415393834166427	-5.91736318357006	3.27143787662206e-09	1.66054337866893e-06	N/A	N/A
207	LOC103163470	3.81829718086123	5.51121670049764	1.47570512790865	3.33823750193096	0.000843116506683829	0.0563020158322042	N/A	N/A
208	LOC103163474	17.9857934496148	-4.23991986030362	0.927662663718297	-3.93996384950162	8.14938885516903e-05	0.00969945881810394	N/A	N/A
209	LOC103163512	6.40477347470795	5.16686777772451	1.42174320901721	3.2227375857632	0.0012697181749142	0.077751950825131	N/A	N/A
210	LOC103163587	205.138980292172	-2.5735445647739	0.412600459689504	-4.8196312373215	1.43823817355256e-06	0.000299049571074338	N/A	N/A
211	LOC103163598	113.366432474474	-2.0512690255279	0.429143393640308	-3.41682185147594	0.00063356724160194	0.0451822456841582	N/A	N/A
212	LOC103163665	82.1372689142672	-2.67438871903716	0.492169243010968	-4.24534090251844	2.18261329864153e-05	0.00321944788956885	N/A	N/A
213	LOC103163667	110.987637442754	-1.65661124731993	0.3262968774744	-3.28427521247994	0.00102245025105014	0.0653535053060121	N/A	N/A
214	LOC103163731	43.986394416666	-2.20756967752255	0.519128997690188	-3.12563386753777	0.00177422296816008	0.097826006340277	N/A	N/A
215	LOC103163746	3.14504289542577	-6.52356291762092	1.84556685877672	-3.21776498567816	0.00129193627481905	0.0784252040607637	N/A	N/A
216	LOC103163790	8.26113569135239	-5.87713879673493	1.51147773803475	-3.50132599564104	0.00046294917397355	0.0356677537698014	N/A	N/A
217	Loxl2	409.059604687012	1.32863967334493	0.238614105562229	3.11665218144377	0.00182917243866283	0.0998982846406426	ENSCGRG00000017482	lysyl oxidase-like 2 [Source:MGI Symbol;Acc:MGI:2137913]
218	Lpl	2313.69092637732	1.50194060800146	0.146753838666274	6.24840968804614	4.14652868050384e-10	2.46761351614259e-07	ENSCGRG00000008147	lipoprotein lipase [Source:MGI Symbol;Acc:MGI:96820]
219	Lrrc14b	12.5628867115678	-4.23626457837694	1.13573957453235	-3.21491137539981	0.00130484800749969	0.0784711387218869	ENSCGRG00000004610	leucine rich repeat containing 14B [Source:MGI Symbol;Acc:MGI:2145269]
220	Lrrc15	108.422391284962	5.19023748889059	0.661858743791347	6.95809344723451	3.44908418816142e-12	2.83449023425190e-09	ENSCGRG00000005841	leucine rich repeat containing 15 [Source:MGI Symbol;Acc:MGI:1921738]
221	Ltbp3	386.298617807364	1.53358159044759	0.240414929223078	3.94575783122944	7.95479815070089e-05	0.00953360461699972	ENSCGRG00000014493	latent transforming growth factor beta binding protein 3 [Source:MGI Symbol;Acc:MGI:1101355]
222	Malrd1	99.6008386437879	2.77401477666019	0.593148783224715	3.69056185875999	0.000223759264688367	0.0209871597282165	ENSCGRG00000004473	MAM and LDL receptor class A domain containing 1 [Source:MGI Symbol;Acc:MGI:1928271]
223	Maob	38.6444316085193	2.41317250960683	0.554639101440643	3.29621551047701	0.000979968096682518	0.0635800353855146	ENSCGRG00000002629	monoamine oxidase B [Source:MGI Symbol;Acc:MGI:96916]
224	Megf10	1248.57895348275	3.23877593872045	0.356693406737354	7.4400406283747	1.00654338694289e-13	8.68546288593017e-11	ENSCGRG00000011574	multiple EGF-like-domains 10 [Source:MGI Symbol;Acc:MGI:2685177]
225	Meis1	14.6227624983364	4.74516562161133	1.22550098687397	3.39469585536776	0.000687048786813958	0.0480044047078351	ENSCGRG00000008633	Meis homeobox 1 [Source:MGI Symbol;Acc:MGI:104717]
226	Mmp16	51.5485268067134	1.88307890973998	0.369037380474556	3.51757431008625	0.000435510392551945	0.0340092233242601	ENSCGRG00000003820	matrix metallopeptidase 16 [Source:MGI Symbol;Acc:MGI:1276107]
227	Morc1	22.4367529267309	4.40020724637257	0.819628122558714	4.65484851073801	3.24218997188115e-06	0.000595252282284306	ENSCGRG00000003426	microrchidia 1 [Source:MGI Symbol;Acc:MGI:1316740]
228	Murc	238.784747094103	1.61382246913489	0.32282094850074	3.18709170886218	0.00143711199507328	0.0837894554424818	N/A	N/A
229	Myo1g	159.81671515066	-1.41319830590644	0.210878168602044	-3.92755594699934	8.58134629342438e-05	0.0100656356109608	ENSCGRG00000016686	myosin IG [Source:MGI Symbol;Acc:MGI:1927091]
230	Nckap1l	14.4397451787334	-4.73470624492002	1.17950150375191	-3.51821827356625	0.000434454851268417	0.0340092233242601	ENSCGRG00000007783	NCK associated protein 1 like [Source:MGI Symbol;Acc:MGI:1926063]
231	Ncl	15654.6926821017	-1.59491591343894	0.305325968211143	-3.30778747263112	0.000940361433242305	0.0612405947731914	ENSCGRG00000017894	N/A
232	Nedd9	9.66548232473309	-4.15345702520756	0.867451310193142	-4.11376924854936	3.89250545088683e-05	0.00546153325783779	ENSCGRG00000010789	neural precursor cell expressed, developmentally down-regulated gene 9 [Source:MGI Symbol;Acc:MGI:97302]
233	Nkain3	14.2472232797816	6.2493973703193	1.32286824026153	4.2819342827962	1.85275705432183e-05	0.00280481414416546	ENSCGRG00000016102	Na+/K+ transporting ATPase interacting 3 [Source:MGI Symbol;Acc:MGI:2444830]
234	Nkd1	101.186075432068	-2.83555802847976	0.350212823198621	-6.42636528041176	1.30691139423572e-10	9.39778201738338e-08	ENSCGRG00000012753	naked cuticle 1 homolog (Drosophila) [Source:MGI Symbol;Acc:MGI:2135954]
235	Noc2l	1136.0143834372	-1.32203203875856	0.210821785602548	-3.49617349047108	0.00047198172213491	0.0358830861700629	ENSCGRG00000002320	NOC2 like nucleolar associated transcriptional repressor [Source:MGI Symbol;Acc:MGI:1931051]
236	Notch3	306.046734369017	1.77368322565841	0.340802763110141	3.48800201644224	0.000486644408809334	0.0368355666983837	ENSCGRG00000013309	notch 3 [Source:MGI Symbol;Acc:MGI:99460]
237	Nr1d1	354.679493330228	-1.49654505202292	0.257235310393142	-3.54376912683005	0.000394450497110937	0.0312267278859658	ENSCGRG00000002561	nuclear receptor subfamily 1, group D, member 1 [Source:MGI Symbol;Acc:MGI:2444210]
238	Ntn4	331.915148295648	1.30171131326565	0.218081337236034	3.28661233294228	0.00101400321713748	0.0652300638295588	ENSCGRG00000000474	netrin 4 [Source:MGI Symbol;Acc:MGI:1888978]
239	Ntrk3	8.48064474762137	-5.74787553785827	1.39129454974268	-3.71086987877011	0.000206548260119921	0.0198033881841644	N/A	N/A
240	Olfm4	3.9330234433485	5.03155916636384	1.37310669389994	3.23834752637709	0.00120224264196972	0.0748961534923796	ENSCGRG00000002958	olfactomedin 4 [Source:MGI Symbol;Acc:MGI:2685142]
241	Olfml2b	935.827755059274	1.21356288064401	0.147579919360608	4.25938964221065	2.04985873021027e-05	0.00304969499706629	ENSCGRG00000003910	olfactomedin-like 2B [Source:MGI Symbol;Acc:MGI:2443310]
242	Olfml3	414.778959997854	2.12274952590621	0.241972241872956	6.3552208025268	2.08127446033201e-10	1.38148594755422e-07	ENSCGRG00000004872	olfactomedin-like 3 [Source:MGI Symbol;Acc:MGI:1914877]
243	Olr1	56.1671907526107	3.31456966432503	0.694207336774521	3.93197683027434	8.42501874876184e-05	0.00995883380589943	ENSCGRG00000008979	oxidized low density lipoprotein (lectin-like) receptor 1 [Source:MGI Symbol;Acc:MGI:1261434]
244	Osbp2	127.944253061663	2.36633404052725	0.310296281450601	5.7408729859036	9.41897190465336e-09	4.06381542826269e-06	ENSCGRG00000007280	oxysterol binding protein 2 [Source:MGI Symbol;Acc:MGI:1921559]
245	Oxr1	683.518580355951	2.04228689414405	0.254612564332063	5.72369394749218	1.04232450090639e-08	4.38742347235183e-06	ENSCGRG00000009893	oxidation resistance 1 [Source:MGI Symbol;Acc:MGI:2179326]
246	Pamr1	207.791815332481	1.79498873220804	0.273308624183584	4.42732546439552	9.54087174790452e-06	0.00153884452920875	ENSCGRG00000004840	peptidase domain containing associated with muscle regeneration 1 [Source:MGI Symbol;Acc:MGI:2445082]
247	Pcdh15	29.9650510526537	3.48442120360131	0.643725041100518	4.50418815139335	6.66271573219749e-06	0.00111636066122587	ENSCGRG00000009734	protocadherin 15 [Source:MGI Symbol;Acc:MGI:1891428]
248	Pcp4l1	161.619822261801	1.96022471993924	0.289019658653397	4.75836912141451	1.95163368920013e-06	0.000387141312738113	ENSCGRG00000005197	Purkinje cell protein 4-like 1 [Source:MGI Symbol;Acc:MGI:1913675]
249	Pde1c	239.268184679737	-4.79302139211705	0.35408030178403	-11.8844761207942	1.42525865830576e-32	4.91942278500817e-29	ENSCGRG00000011815	phosphodiesterase 1C [Source:MGI Symbol;Acc:MGI:108413]
250	Pdik1l	367.861384617116	-1.72508651509369	0.295677320805332	-3.85597384089924	0.000115269814861594	0.0125906738283632	ENSCGRG00000006158	PDLIM1 interacting kinase 1 like [Source:MGI Symbol;Acc:MGI:2385213]
251	Pdzrn3	44.6108564190452	2.79231525546573	0.470101187034008	4.69548432470749	2.65975765449741e-06	0.000510023306681292	ENSCGRG00000010704	PDZ domain containing RING finger 3 [Source:MGI Symbol;Acc:MGI:1933157]
252	Phyhd1	76.5563505797513	-1.52763797546907	0.2609942352857	-3.61186320347652	0.000304004928233509	0.0261020748828552	ENSCGRG00000004453	phytanoyl-CoA dioxygenase domain containing 1 [Source:MGI Symbol;Acc:MGI:3612860]
253	Pik3r5	257.604131518947	1.57244042099314	0.265370884931062	3.72112381706272	0.000198338155977446	0.0195454573141553	ENSCGRG00000012612	phosphoinositide-3-kinase regulatory subunit 5 [Source:MGI Symbol;Acc:MGI:2443588]
254	Pkd1l1	40.1429237005201	4.2472264363905	0.821101128503317	4.4601862164589	8.18884706795515e-06	0.00133323700659217	ENSCGRG00000007996	polycystic kidney disease 1 like 1 [Source:MGI Symbol;Acc:MGI:2156538]
255	Pknox2	6.05637501412538	-6.29403906104282	1.66872034592303	-3.42123027041046	0.000623385265721635	0.0450141544595145	ENSCGRG00000001631	Pbx/knotted 1 homeobox 2 [Source:MGI Symbol;Acc:MGI:2445415]
256	Plat	1539.90941683564	1.42419099786153	0.142254804979031	5.89947381576375	3.64662638124124e-09	1.79809937392747e-06	ENSCGRG00000003681	plasminogen activator, tissue [Source:MGI Symbol;Acc:MGI:97610]
257	Plcb3	476.32995671458	1.18680981540342	0.169805544627005	3.54433252461976	0.000393608478696504	0.0312267278859658	ENSCGRG00000010004	phospholipase C, beta 3 [Source:MGI Symbol;Acc:MGI:104778]
258	Plek	52.8335219537742	2.57055253344003	0.491924051721217	4.03637517980956	5.42833847682596e-05	0.00704377935586936	ENSCGRG00000009141	pleckstrin [Source:MGI Symbol;Acc:MGI:1860485]
259	Postn	28.8641344151723	5.19911067437385	1.08292306577704	4.26082731033333	2.03671564322152e-05	0.00304969499706629	ENSCGRG00000000364	periostin, osteoblast specific factor [Source:MGI Symbol;Acc:MGI:1926321]
260	Pou2f3	16.0086116567818	-4.49278179158204	0.963911643679053	-4.05412603581127	5.03220813078141e-05	0.00668044984007889	ENSCGRG00000008137	POU domain, class 2, transcription factor 3 [Source:MGI Symbol;Acc:MGI:102565]
261	Ppig	1321.81934863958	-1.57447163756448	0.312786190886908	-3.16353204096882	0.00155867193568945	0.0887774266208861	ENSCGRG00000003323	peptidyl-prolyl isomerase G (cyclophilin G) [Source:MGI Symbol;Acc:MGI:2445173]
262	Prr5	39.4481777611088	-3.48471249877101	0.441373031814596	-6.56983954395276	5.0369510279592e-11	3.95125912911454e-08	ENSCGRG00000011636	proline rich 5 (renal) [Source:MGI Symbol;Acc:MGI:1924714]
263	Psma8	48.6150372361322	3.09941182704326	0.452743802486801	5.55380175832537	2.79522474373669e-08	9.64799772548155e-06	ENSCGRG00000007659	proteasome (prosome, macropain) subunit, alpha type, 8 [Source:MGI Symbol;Acc:MGI:1920927]
264	Pthlh	90.138799544435	2.58026507772582	0.351380837684549	5.67846155229427	1.35911573350668e-08	5.38545060200907e-06	ENSCGRG00000007492	parathyroid hormone-like peptide [Source:MGI Symbol;Acc:MGI:97800]
265	Ptprg	15.5091700283695	-2.7654459105295	0.582209075401708	-3.74518966112623	0.000180257547022484	0.0181923084591463	ENSCGRG00000004852	protein tyrosine phosphatase, receptor type, G [Source:MGI Symbol;Acc:MGI:97814]
266	Ptprt	10.1265878466917	-4.47409246276948	1.06508524453115	-3.65147295206435	0.000260740563642287	0.0234367742048885	ENSCGRG00000012828	protein tyrosine phosphatase, receptor type, T [Source:MGI Symbol;Acc:MGI:1321152]
267	Ptrf	2938.88098636478	1.17625166371732	0.178300468542405	3.31625131347053	0.000912337454591923	0.0597842369450865	N/A	N/A
268	Pusl1	171.55460925615	-1.6171998113915	0.201512279907706	-5.12245363480136	3.01585267833202e-07	8.26152151153239e-05	ENSCGRG00000006466	pseudouridylate synthase-like 1 [Source:MGI Symbol;Acc:MGI:3047787]
269	Pxdn	2662.06937715834	1.35141588213757	0.188794225309469	4.05972894647628	4.91297147495836e-05	0.00657271796239003	ENSCGRG00000013232	peroxidasin [Source:MGI Symbol;Acc:MGI:1916925]
270	Rab7b	173.836423618289	1.70190977154717	0.280671411332722	3.97955483076234	6.90444350091444e-05	0.00863455695208561	ENSCGRG00000014151	RAB7B, member RAS oncogene family [Source:MGI Symbol;Acc:MGI:2442295]
271	Ranbp3l	67.2961332539002	-2.26529517568395	0.441134592089244	-3.80911564201897	0.000139464722458107	0.0149495787588944	ENSCGRG00000006643	RAN binding protein 3-like [Source:MGI Symbol;Acc:MGI:2444654]
272	Rapgef4	44.723794055253	1.99831882591874	0.408987812869545	3.45574190898546	0.000548780507937414	0.040130737313491	ENSCGRG00000015862	Rap guanine nucleotide exchange factor (GEF) 4 [Source:MGI Symbol;Acc:MGI:1917723]
273	Rarb	7.5220259409538	-3.87896112085815	0.957556363816843	-3.44000493820231	0.00058170357276289	0.0421808414232855	ENSCGRG00000007633	retinoic acid receptor, beta [Source:MGI Symbol;Acc:MGI:97857]
274	Rnf182	16.1171723382743	-5.48561172821472	1.17947751326781	-4.15493230889668	3.25383858039757e-05	0.00471888623701691	ENSCGRG00000010534	ring finger protein 182 [Source:MGI Symbol;Acc:MGI:3045355]
275	Rorc	6.1592799213204	-4.41766746175335	1.22097709448977	-3.13904738944659	0.00169498034125956	0.0949739309397973	ENSCGRG00000009792	RAR-related orphan receptor gamma [Source:MGI Symbol;Acc:MGI:104856]
276	Samsn1	4.91959076276679	5.56303420148217	1.49197662296408	3.33656146091027	0.000848216717833648	0.0563020158322042	ENSCGRG00000012424	SAM domain, SH3 domain and nuclear localization signals, 1 [Source:MGI Symbol;Acc:MGI:1914992]
277	Sgca	38.6228936602094	-3.20800860891721	0.668098087395007	-3.92613922668694	8.63202034084021e-05	0.0100656356109608	ENSCGRG00000017615	sarcoglycan, alpha (dystrophin-associated glycoprotein) [Source:MGI Symbol;Acc:MGI:894698]
278	Slc14a2	225.133580089767	5.98681675508181	1.17979103939783	4.57865340045113	4.67978899598483e-06	0.000807637984927063	ENSCGRG00000017548	solute carrier family 14 (urea transporter), member 2 [Source:MGI Symbol;Acc:MGI:1351653]
279	Slc44a5	121.896885982979	3.81610116786935	0.752116433890903	4.29606178186086	1.73859146927586e-05	0.00265527536077546	ENSCGRG00000007785	solute carrier family 44, member 5 [Source:MGI Symbol;Acc:MGI:3035141]
280	Slc6a13	18.6614038313097	-6.42558528892898	1.26434067454838	-4.61950082424905	3.84664352252044e-06	0.000677484364523792	ENSCGRG00000012728	solute carrier family 6 (neurotransmitter transporter, GABA), member 13 [Source:MGI Symbol;Acc:MGI:95629]
281	Smad3	1123.09635759701	-1.76903165841311	0.13340222423538	-8.87593265013884	6.93498016315019e-19	9.97365730463717e-16	ENSCGRG00000002991	SMAD family member 3 [Source:MGI Symbol;Acc:MGI:1201674]
282	Spon2	174.141766741789	1.95747344353473	0.385726245807234	3.55825137058338	0.000373331946779042	0.0301073025117416	ENSCGRG00000004494	spondin 2, extracellular matrix protein [Source:MGI Symbol;Acc:MGI:1923724]
283	Spp1	32986.9845427278	1.93405598824372	0.226646600851972	5.95240997416806	2.64222482170128e-09	1.42498487415377e-06	ENSCGRG00000000743	secreted phosphoprotein 1 [Source:MGI Symbol;Acc:MGI:98389]
284	Spta1	46.016545489825	1.97273200354892	0.422346756829136	3.28585334298943	0.0010167393191651	0.0652300638295588	ENSCGRG00000002237	spectrin alpha, erythrocytic 1 [Source:MGI Symbol;Acc:MGI:98385]
285	Srm	1380.77410296519	-1.15682490953934	0.157906247216867	-3.62153124969648	0.000292864420579001	0.0255742627529909	ENSCGRG00000001989	spermidine synthase [Source:MGI Symbol;Acc:MGI:102690]
286	Srpx2	450.088658837686	1.80961020892356	0.229249173740848	5.34199398941692	9.19297039831773e-08	2.8330764845387e-05	ENSCGRG00000004629	sushi-repeat-containing protein, X-linked 2 [Source:MGI Symbol;Acc:MGI:1916042]
287	Ssu72	1202.79599137523	-1.38426957050348	0.205906267575247	-3.88189771586345	0.000103644472970613	0.0116908255851427	ENSCGRG00000016360	Ssu72 RNA polymerase II CTD phosphatase homolog (yeast) [Source:MGI Symbol;Acc:MGI:1916241]
288	St14	110.040116023703	1.65083823836289	0.334242434727507	3.18893003071466	0.00142800437273544	0.0835571591214795	ENSCGRG00000004329	suppression of tumorigenicity 14 (colon carcinoma) [Source:MGI Symbol;Acc:MGI:1338881]
289	Stmn4	29.4998501069053	-3.4552790845564	0.734826710875072	-3.90611356576452	9.37924445953886e-05	0.0108148775222491	ENSCGRG00000004858	stathmin-like 4 [Source:MGI Symbol;Acc:MGI:1931224]
290	Stra6	217.455886072602	-2.75352031328773	0.195902338682439	-11.0695861374164	1.76212512996376e-28	4.34439364184493e-25	ENSCGRG00000011831	stimulated by retinoic acid gene 6 [Source:MGI Symbol;Acc:MGI:107742]
291	Sucnr1	236.091938346781	1.87614458248938	0.256033736186126	5.04301542836366	4.58252286703551e-07	0.000118037581551192	ENSCGRG00000017168	succinate receptor 1 [Source:MGI Symbol;Acc:MGI:1934135]
292	Susd4	40.0255104979241	2.26488181165617	0.433694527534939	3.8735082051495	0.000107279793066313	0.012022303043756	ENSCGRG00000009367	sushi domain containing 4 [Source:MGI Symbol;Acc:MGI:2138351]
293	Syt16	16.7380115595996	2.48746521935654	0.516828139634626	3.68111287435	0.000232218167421527	0.0214174277959119	ENSCGRG00000003895	synaptotagmin XVI [Source:MGI Symbol;Acc:MGI:2673872]
294	Tcea3	2.0493737900369	-5.35036688325812	1.52831987782033	-3.118067396554	0.0018204117004897	0.0997354448477817	ENSCGRG00000012711	transcription elongation factor A (SII), 3 [Source:MGI Symbol;Acc:MGI:1196908]
295	Themis	29.6877630598668	2.79839845508472	0.557178371043972	3.9725805404404	7.10981850207042e-05	0.00881112432680757	ENSCGRG00000007777	thymocyte selection associated [Source:MGI Symbol;Acc:MGI:2443552]
296	Tlr2	365.788407383349	1.63045766942313	0.225934161799323	4.62743287856838	3.70226163030684e-06	0.000672564539114057	N/A	N/A
297	Tmem176b	179.991692614052	2.22724974091159	0.351345490470472	4.67428011667752	2.94986486696009e-06	0.000547406106172012	ENSCGRG00000014371	transmembrane protein 176B [Source:MGI Symbol;Acc:MGI:1916348]
298	Tmem200a	4.29919344800445	4.89883945601206	1.3798729939924	3.12628551618328	0.00177029586386225	0.097826006340277	ENSCGRG00000019142	transmembrane protein 200A [Source:MGI Symbol;Acc:MGI:1924470]
299	Tnc	1314.51774376961	4.6686878138912	0.312391951724205	13.0724408571683	4.73223450501384e-39	4.08344515437645e-35	ENSCGRG00000014015	tenascin C [Source:MGI Symbol;Acc:MGI:101922]
300	Tnfsf4	25.9967423298462	4.41733940899514	1.12884887647946	3.39494239496965	0.000686430416096507	0.0480044047078351	ENSCGRG00000008694	tumor necrosis factor (ligand) superfamily, member 4 [Source:MGI Symbol;Acc:MGI:104511]
301	Tp63	97.3296818028705	4.34453279030893	1.04844318390361	3.58585982274211	0.000335969401779667	0.027875768922661	ENSCGRG00000010211	transformation related protein 63 [Source:MGI Symbol;Acc:MGI:1330810]
302	Trnap-ugg	6.00380044903909	-7.11401432646991	1.80938388815668	-3.6084392419346	0.000308044634993578	0.0261883463582225	N/A	N/A
303	Trnas-gcu	4.48898439920561	-6.51893148474934	1.73522281684531	-3.41971585805697	0.000626865760409773	0.0450768720547994	N/A	N/A
304	Tspan16	18.1152276056739	-6.12740716545316	1.45765154275464	-3.80231111631659	0.000143352550710818	0.015007102895499	N/A	N/A
305	Ttc13	1357.43579697534	1.32642004826976	0.199679447184739	3.71323918411406	0.000204623330700957	0.0197284326326095	ENSCGRG00000013818	tetratricopeptide repeat domain 13 [Source:MGI Symbol;Acc:MGI:2384573]
306	Ttc39a	16.8230973036672	3.83404169606213	0.888401757409235	3.65721833420948	0.000254967191679967	0.0230378209110622	ENSCGRG00000014638	tetratricopeptide repeat domain 39A [Source:MGI Symbol;Acc:MGI:2444350]
307	Unc5d	25.56628886867	-2.84613225541652	0.480550917059034	-4.70536976296641	2.53406235917803e-06	0.00049138031679432	ENSCGRG00000008230	unc-5 netrin receptor D [Source:MGI Symbol;Acc:MGI:2389364]
308	Upp1	94.4587627333705	-1.55258458265435	0.298893454503243	-3.23734784872212	0.00120646254901388	0.0748961534923796	ENSCGRG00000006630	uridine phosphorylase 1 [Source:MGI Symbol;Acc:MGI:1097668]
309	Vcam1	472.367191615275	1.76342510548164	0.230211030230713	5.11905360737688	3.07072675915033e-07	8.28040662647132e-05	N/A	N/A
310	Wdfy4	309.829728730736	2.11458253380616	0.276586599380041	5.5303475891948	3.19596872901457e-08	1.06069285241026e-05	ENSCGRG00000015574	WD repeat and FYVE domain containing 4 [Source:MGI Symbol;Acc:MGI:3584510]
311	Wnt7b	9.99202285143766	4.18765800843881	1.00217697005414	3.59486958428412	0.000324554115061328	0.0273227069157483	ENSCGRG00000004719	wingless-type MMTV integration site family, member 7B [Source:MGI Symbol;Acc:MGI:98962]
312	Zbtb5	195.557494079922	1.84917987649321	0.261340155731382	4.83744020215355	1.31521934192454e-06	0.000283725692536671	ENSCGRG00000005417	zinc finger and BTB domain containing 5 [Source:MGI Symbol;Acc:MGI:1924601]
313	Zfpm2	76.963603126263	7.37782862630735	1.17302543642163	5.7908941397794	7.00126960781416e-09	3.09815156132453e-06	N/A	N/A
314	Zmat4	82.141514572361	-2.67537362033019	0.425592784609901	-4.91176353359729	9.02608679946273e-07	0.000216350286090455	ENSCGRG00000002696	zinc finger, matrin type 4 [Source:MGI Symbol;Acc:MGI:2443497]
315	Znf583	12.3101805811521	-2.58424271602381	0.633719347814256	-3.1548353734162	0.00160588691926724	0.0905699230480853	ENSCGRG00000004562	zinc finger protein 583 [Source:MGI Symbol;Acc:MGI:2682297]
316	Znf593	625.476637883513	-1.48324992675736	0.251282078652864	-3.57481691830939	0.000350473056142875	0.0285304905797817	ENSCGRG00000014971	zinc finger protein 593 [Source:MGI Symbol;Acc:MGI:1915290]
