# Supplementary material for: Defining lncRNAs Correlated with CHO Cell Growth and IgG Productivity by RNA-Seq
Source: iScience. 2019 Dec 18;23(1):100785. doi: 10.1016/j.isci.2019.100785 (PMC6971398; doi:10.1016/j.isci.2019.100785)
Supplement: Data S1. The Complete RNA-Seq Dataset Provided as a Reference for the Community to Investigate RNAseq Data from CHO Cells (See Also GEO Accession Number GSE140671), Related to Figure 2 [file mmc2.zip › 3936_FB4vST_0.1adj.csv]

Symbol	baseMean	log2FoldChange	lfcSE	stat	pvalue	padj	ENSEMBL	description
Abhd6	178.14889431541624	1.8858260781596936	0.22462704199370376	5.791215367003766	6.987890284170794e-9	4.464046606318325e-6	ENSCGRG00000006994	abhydrolase domain containing 6 [Source:MGI Symbol;Acc:MGI:1913332]
Aebp1	3275.6257760623107	1.3335080722383796	0.20291735629865154	3.6889184107815907	2.252094200193816e-4	0.03342426271055327	ENSCGRG00000003786	AE binding protein 1 [Source:MGI Symbol;Acc:MGI:1197012]
Angpt4	32.80397155320599	2.1571499510883996	0.4354877757321581	3.6101758487342708	3.0598948660604756e-4	0.04241418421417601	ENSCGRG00000003019	angiopoietin 4 [Source:MGI Symbol;Acc:MGI:1336887]
Ankh	1714.3952308351134	1.4370126767477789	0.15635752631522815	5.449371041524587	5.0548259460863225e-8	2.475685254194878e-5	ENSCGRG00000017047	progressive ankylosis [Source:MGI Symbol;Acc:MGI:3045421]
Asz1	4.6936737122458805	4.840322071216146	1.2859195343265986	3.3091958376100163	9.356436658647961e-4	0.09931223131524511	ENSCGRG00000004511	ankyrin repeat, SAM and basic leucine zipper domain containing 1 [Source:MGI Symbol;Acc:MGI:1921318]
Bean1	189.4743663886737	1.7090602420195635	0.2726620094145745	4.122678270111514	3.744925827704076e-5	0.007749886645979716	ENSCGRG00000006647	brain expressed, associated with Nedd4, 1 [Source:MGI Symbol;Acc:MGI:1929597]
Bhlhe40	851.53052264718	2.5354480849307963	0.26841706267702636	7.266622936547696	3.6858577692543436e-13	4.923300745786734e-10	ENSCGRG00000016348	basic helix-loop-helix family, member e40 [Source:MGI Symbol;Acc:MGI:1097714]
Bmp1	1595.2327955108942	1.5938064666052376	0.21229025381720232	4.752191623232836	2.012235284957748e-6	6.290590008911529e-4	ENSCGRG00000013211	bone morphogenetic protein 1 [Source:MGI Symbol;Acc:MGI:88176]
Btbd19	47.5780497945008	1.7671620209469334	0.335884144906871	3.5196645574132717	4.3209290025490363e-4	0.05335076456676722	ENSCGRG00000003619	BTB (POZ) domain containing 19 [Source:MGI Symbol;Acc:MGI:1925861]
Calcr	218.0272245032988	1.8748457895532147	0.3801401387961675	3.3931783497445887	6.908664112625032e-4	0.07992834787936975	ENSCGRG00000009098	calcitonin receptor [Source:MGI Symbol;Acc:MGI:101950]
Casq1	36.51860059184656	2.6006770234700647	0.545674739401735	3.693985404123509	2.2076647942164874e-4	0.03342426271055327	ENSCGRG00000013474	calsequestrin 1 [Source:MGI Symbol;Acc:MGI:1309468]
Ccdc135	133.0637287059371	2.581842766483727	0.26360369366344816	7.575312158986878	3.5826513524954905e-14	6.57998704027703e-11	N/A	N/A
Ccdc80	2312.6123232209143	1.2832133172215596	0.1847501512174084	3.7794329904429844	1.5718588612020234e-4	0.025103611138740576	ENSCGRG00000011447	coiled-coil domain containing 80 [Source:MGI Symbol;Acc:MGI:1915146]
Cd59	169.91186556834836	1.77481941352892	0.3374562161051529	3.5259593867934527	4.219516708631815e-4	0.052989195726433555	ENSCGRG00000004026	N/A
Cdh17	65.49665933209602	2.5913759501965306	0.5163852059254309	3.88549754418238	1.0212052541416867e-4	0.01875571099887975	ENSCGRG00000012734	cadherin 17 [Source:MGI Symbol;Acc:MGI:1095414]
Cdk15	34.338109920194015	2.3096065643835386	0.515161508875531	3.347773531114252	8.146355205803607e-4	0.08999578724727247	ENSCGRG00000016935	cyclin-dependent kinase 15 [Source:MGI Symbol;Acc:MGI:3583944]
Cdnf	75.11405300907205	2.2837893786450136	0.4777516084270543	3.5558789294651714	3.76717542404385e-4	0.048983281863253354	ENSCGRG00000013703	cerebral dopamine neurotrophic factor [Source:MGI Symbol;Acc:MGI:3606576]
Cers1	12.041371776756586	3.8777692895900344	0.738937696185041	4.45613589057488	8.345014616635671e-6	0.0023134584860797724	N/A	N/A
Cntnap1	401.39643181570324	1.8456831868769201	0.38112383102271113	3.3079030581024926	9.399734143421105e-4	0.09931223131524511	ENSCGRG00000007852	contactin associated protein-like 1 [Source:MGI Symbol;Acc:MGI:1858201]
Col18a1	89.85783129936159	1.5319211881622667	0.24720913502274966	3.8305974710601443	1.278324819272401e-4	0.022001370536263467	ENSCGRG00000003055	collagen, type XVIII, alpha 1 [Source:MGI Symbol;Acc:MGI:88451]
Col27a1	595.7301858218509	1.640483091337305	0.28721848098657143	3.674974489770032	2.3787318117306916e-4	0.03460465991065252	ENSCGRG00000010702	collagen, type XXVII, alpha 1 [Source:MGI Symbol;Acc:MGI:2672118]
Col5a2	3108.8927659236024	1.2707439496371766	0.15589605862344755	4.398965919802128	1.0876790370396263e-5	0.0028459958174639004	ENSCGRG00000007829	collagen, type V, alpha 2 [Source:MGI Symbol;Acc:MGI:88458]
Col6a3	301.73158568623415	3.07203360784504	0.37691165757142325	6.598551828163059	4.151933373662626e-11	3.81277231620156e-8	N/A	N/A
Col7a1	1580.1244676527162	3.129129388464404	0.3909515790988245	6.507626580273091	7.634741297185608e-11	6.232069659974897e-8	ENSCGRG00000015211	collagen, type VII, alpha 1 [Source:MGI Symbol;Acc:MGI:88462]
Cpxm1	96.67001260058363	2.286525327341468	0.4081386859559796	4.169079984747725	3.058316559952371e-5	0.0067068425694597296	ENSCGRG00000015217	carboxypeptidase X 1 (M14 family) [Source:MGI Symbol;Acc:MGI:1934569]
Crlf1	41.49766177262588	2.229043740064498	0.46358398885665153	3.546458201453807	3.9044667635487523e-4	0.05032309662879107	ENSCGRG00000012856	cytokine receptor-like factor 1 [Source:MGI Symbol;Acc:MGI:1340030]
Dcn	358.9126329999783	2.0723606048438286	0.30459926636293755	4.883130947368734	1.0441447948124102e-6	3.409248771150832e-4	ENSCGRG00000007335	decorin [Source:MGI Symbol;Acc:MGI:94872]
Ddit3	1048.1562625540378	2.009186579199599	0.32829478191942685	4.338247687494434	1.4362324228361536e-5	0.003403639191730904	ENSCGRG00000015899	DNA-damage inducible transcript 3 [Source:MGI Symbol;Acc:MGI:109247]
Dpysl3	255.31905461090454	2.5611288531520042	0.3470768460263108	5.693742970918438	1.242841395004434e-8	7.30442744672006e-6	N/A	N/A
Egr2	110.30784490332556	1.8313292984152838	0.23339609006231105	5.34013572104562	9.28770236768711e-8	4.264506590263335e-5	ENSCGRG00000018534	early growth response 2 [Source:MGI Symbol;Acc:MGI:95296]
Egr3	477.9515970032556	2.257051635086668	0.28396667308972434	5.888328782290538	3.9012042602573906e-9	2.7295425807600873e-6	ENSCGRG00000015251	early growth response 3 [Source:MGI Symbol;Acc:MGI:1306780]
Ereg	7814.006876956562	1.473163638083427	0.16707780956657425	5.316092781359789	1.0601910547628246e-7	4.7204203538273276e-5	ENSCGRG00000007979	epiregulin [Source:MGI Symbol;Acc:MGI:107508]
Fa2h	22.515415093810336	3.397498571947789	0.6428635000242433	4.375012846616067	1.2142532696455189e-5	0.003076038498431312	ENSCGRG00000003457	fatty acid 2-hydroxylase [Source:MGI Symbol;Acc:MGI:2443327]
Fam71e2	37.975677680055014	3.889272946477263	0.5412328573232358	6.105154927396994	1.0270101216106878e-9	7.942031429908334e-7	N/A	N/A
Gli1	319.6345746690991	2.7868115901044614	0.30247114825689625	7.27953426987099	3.349745715078125e-13	4.921781379164289e-10	ENSCGRG00000004166	GLI-Kruppel family member GLI1 [Source:MGI Symbol;Acc:MGI:95727]
Glipr1	326.0416615934716	2.04807705359334	0.2770083933173399	5.2818419519730755	1.2789150624364958e-7	5.526793827170421e-5	ENSCGRG00000003558	GLI pathogenesis-related 1 (glioma) [Source:MGI Symbol;Acc:MGI:1920940]
Gpr68	47.63573941466811	2.7795772625712853	0.6122792917819205	3.584336088622444	3.379367083360085e-4	0.04519672860539207	ENSCGRG00000018842	G protein-coupled receptor 68 [Source:MGI Symbol;Acc:MGI:2441763]
Gtpbp2	491.7852503922391	2.013472415808857	0.16958523988011553	8.423550988857011	3.652420277439076e-17	1.788833704547078e-13	ENSCGRG00000005459	GTP binding protein 2 [Source:MGI Symbol;Acc:MGI:1860138]
Hhat	46.81141990893086	2.7913038345308108	0.5170621042733583	4.2670722057851975	1.9805507063296358e-5	0.004546911176265834	ENSCGRG00000017038	hedgehog acyltransferase [Source:MGI Symbol;Acc:MGI:2444681]
Hid1	111.47807678919968	1.6907800690874124	0.2848306222497643	3.8823689659203118	1.0344376052242437e-4	0.018764187325382483	ENSCGRG00000010591	HID1 domain containing [Source:MGI Symbol;Acc:MGI:2445087]
Hnrnpd	1993.259085049814	-1.291184441523416	0.1886432481054317	-3.7436905264033413	1.8133698166831555e-4	0.028344513528218724	ENSCGRG00000007563	heterogeneous nuclear ribonucleoprotein D [Source:MGI Symbol;Acc:MGI:101947]
Hr	424.3124910447433	3.0538355608487295	0.32854551320881525	7.514554181594987	5.710519558538066e-14	9.322740430399978e-11	ENSCGRG00000003331	hairless [Source:MGI Symbol;Acc:MGI:96223]
Hsd11b1	46.80395865017517	2.8574200374954515	0.6191428150144386	3.6703285278717175	2.4223892699459394e-4	0.03489427994442715	ENSCGRG00000012490	hydroxysteroid 11-beta dehydrogenase 1 [Source:MGI Symbol;Acc:MGI:103562]
Icam5	124.03994685424739	2.4664315366631926	0.38637890113623824	4.869492175709215	1.1188541347434457e-6	3.573766043866402e-4	ENSCGRG00000009450	intercellular adhesion molecule 5, telencephalin [Source:MGI Symbol;Acc:MGI:109430]
Il10	95.35514402356036	2.9056362155498614	0.6280234250006501	3.6952024756501767	2.197116278127302e-4	0.03342426271055327	ENSCGRG00000016042	interleukin 10 [Source:MGI Symbol;Acc:MGI:96537]
Il13ra2	19.40141267068056	2.9039653917848933	0.5275595986002017	4.395717369595501	1.1040751486792507e-5	0.0028459958174639004	ENSCGRG00000009677	interleukin 13 receptor, alpha 2 [Source:MGI Symbol;Acc:MGI:1277954]
Itga5	2427.21115765939	1.1693889775964146	0.17342173797946991	3.3699724364683985	7.517570294850959e-4	0.08496589257095781	ENSCGRG00000009094	integrin alpha 5 (fibronectin receptor alpha) [Source:MGI Symbol;Acc:MGI:96604]
Itga7	191.47952094694327	1.4774816947838492	0.2208300851418968	4.041655798344664	5.307509989263644e-5	0.0102609531937172	ENSCGRG00000015340	integrin alpha 7 [Source:MGI Symbol;Acc:MGI:102700]
Kiaa1755	59.51830832795207	3.973523342694597	0.603434348949435	5.615458993795838	1.960411461408475e-8	1.0291631626825941e-5	ENSCGRG00000014495	RIKEN cDNA D630003M21 gene [Source:MGI Symbol;Acc:MGI:3606579]
Kif21b	48.88870726309445	3.0278367079935573	0.42971031088620776	5.684932721847818	1.3086416679488115e-8	7.395335395066111e-6	ENSCGRG00000013075	kinesin family member 21B [Source:MGI Symbol;Acc:MGI:109234]
Lama1	36.57661643301633	1.954194090616111	0.3781411049103539	3.6209541150506745	2.9351857301466934e-4	0.04146796532023593	ENSCGRG00000000990	laminin, alpha 1 [Source:MGI Symbol;Acc:MGI:99892]
Lgmn	3634.1657746444416	1.3904217480695702	0.22815931195710265	3.530249282570822	4.151682939727166e-4	0.05258679089087177	ENSCGRG00000012811	legumain [Source:MGI Symbol;Acc:MGI:1330838]
LOC100752107	299.0663372810109	1.943197814247401	0.23281002715044533	5.834092844499917	5.408400127752099e-9	3.612073776230072e-6	N/A	N/A
LOC100754300	24.064929073888287	2.5057250214574687	0.5726197644364837	3.354341991018314	7.955397352278142e-4	0.08855201007350208	N/A	N/A
LOC100762270	615.8613828904316	2.128453815052028	0.2748682719702151	5.615385520006928	1.9612447121154723e-8	1.0291631626825941e-5	ENSCGRG00000000226	N/A
LOC100762737	71.85627058594127	-2.0914400035531586	0.3949445104713112	-3.81440294241394	1.3651257449633834e-4	0.02253684558510898	N/A	N/A
LOC100765213	193.52177825258664	2.569546962726374	0.5185746295131695	3.826998755932811	1.297151701722019e-4	0.022001370536263467	N/A	N/A
LOC100765968	439.0678917666779	1.3492374285221838	0.211544305074169	3.612836221391387	3.028660128469587e-4	0.042381050731051084	N/A	N/A
LOC100766081	41.70826881864326	4.678416064618269	0.6111514425905438	6.69793651561357	2.1138305310523542e-11	2.0705674661834827e-8	N/A	N/A
LOC100769039	23.910617033476157	-6.716945308998449	1.5027737138506287	-4.080443217605278	4.494990920930085e-5	0.008924986702868344	ENSCGRG00000019240	N/A
LOC100772325	4422.575929511446	1.7980665278609598	0.32833641114520684	3.69469844330883	2.201479038022697e-4	0.03342426271055327	N/A	N/A
LOC100773005	4.667963779847558	5.885979721820018	1.471181216822146	3.6032387855993893	3.142765665935807e-4	0.0431557532052288	N/A	N/A
LOC103159419	442.7295988066769	-1.8319420250520444	0.3680069266438325	-3.388467537019351	7.028434809530286e-4	0.08067874426283475	N/A	N/A
LOC103159484	118.1868624018106	2.0685810483798126	0.2837546107359704	5.2285266618597515	1.7086619644453656e-7	7.172962926741644e-5	N/A	N/A
LOC103159497	5465.889039624092	1.6166908977161918	0.2891626332359151	3.567986587510751	3.5973491382082354e-4	0.04719272400686929	N/A	N/A
LOC103159574	18.741674478075907	2.1349184526313114	0.44814330737701624	3.4586167558365446	5.429568846077688e-4	0.06468966639919284	N/A	N/A
LOC103159577	201.45712592069057	1.5453851871971227	0.26723424674978374	3.593935650677391	3.2572031359576073e-4	0.044313042293171415	N/A	N/A
LOC103160179	121.48935906987943	3.7280429660913814	0.40318282549951995	7.795670516163808	6.406735756992357e-15	1.6944565632188565e-11	N/A	N/A
LOC103160242	331.2102944376219	1.5475154221627618	0.26874641417298956	3.5816400542632705	3.414440124684217e-4	0.04519672860539207	N/A	N/A
LOC103160324	469.88127108570274	3.8659564693105346	0.4545396234204365	7.2182793304128525	5.264948519525112e-13	6.446490716448539e-10	N/A	N/A
LOC103160371	49.718033944843	2.3759155235370386	0.4115695798049934	4.351519428779108	1.3519733873801503e-5	0.00325648278373386	N/A	N/A
LOC103160413	67.71418265258603	1.8456206735654335	0.2572000120749131	4.901470115316686	9.512212155111685e-7	3.176430299887636e-4	N/A	N/A
LOC103160428	133.3427780034623	1.9686772415669251	0.3261362231513931	4.24275085875219	2.207965128790296e-5	0.004991020251894742	N/A	N/A
LOC103160577	187.1900869867978	-3.429640965703733	0.8579165264742605	-3.315798655462693	9.138164081386472e-4	0.09872576827044958	N/A	N/A
LOC103160608	374.1476829638986	1.6218049496733236	0.2673020124362541	3.87891748177329	1.0492233630529879e-4	0.018800291308948235	N/A	N/A
LOC103161334	37.39793431818218	3.3982317316436017	0.5421125021645485	5.189456468333815	2.1090880124701918e-7	8.608008379784592e-5	N/A	N/A
LOC103161335	113.36178743392884	2.6675173058966224	0.3095520188790904	6.727640842778359	1.724358997812095e-11	1.8097147682037937e-8	N/A	N/A
LOC103161427	106.29498819590138	2.102194825977041	0.40237613020679086	3.7706817362057294	1.6280219235087183e-4	0.025720995830229677	N/A	N/A
LOC103161605	51.8019064459291	2.45615556265704	0.41871581520771484	4.468885563846281	7.862817996009189e-6	0.00222169970798775	N/A	N/A
LOC103162176	461.8650687108776	1.5099904990333093	0.2771823211437327	3.337254679502018	8.461037859666432e-4	0.09277464871050663	N/A	N/A
LOC103162381	38.32812587661196	2.2758649988766613	0.4087329151000671	4.136937436862734	3.519720252565046e-5	0.007387892810134032	N/A	N/A
LOC103162770	169.76479676961296	1.3968847743105197	0.23445882737696383	3.462963125222629	5.342616082303476e-4	0.06468966639919284	N/A	N/A
LOC103163059	15.029143019374551	3.561244054111101	0.5912206611328299	5.034129808128038	4.800243290016921e-7	1.808460888723554e-4	N/A	N/A
LOC103163323	15.220246507328744	-5.699531152011924	1.3951264981372637	-3.6660250221894617	2.4634983149321666e-4	0.0351419230498042	N/A	N/A
LOC103163398	18.277955440464837	4.580083059411067	1.1301069444870802	3.535170346646414	4.07512360415391e-4	0.052065905318116	N/A	N/A
LOC103163422	129.75665713005714	3.5412138840091254	0.39009404174191187	7.57830437524047	3.501002842626119e-14	6.57998704027703e-11	N/A	N/A
LOC103163483	944.9216980215728	3.8989482848944452	0.27664931794203645	11.979013029295215	4.577406479986035e-33	6.725583341043481e-29	N/A	N/A
Lpin3	362.2125153718817	1.6727259372578553	0.23888757027474572	4.553453473052856	5.277234725438474e-6	0.001520360976879755	ENSCGRG00000010131	lipin 3 [Source:MGI Symbol;Acc:MGI:1891342]
Lpo	42.09134146256697	2.2830284419642006	0.5057614411017136	3.3574444456344916	7.866655013734654e-4	0.0882326428372544	ENSCGRG00000016547	lactoperoxidase [Source:MGI Symbol;Acc:MGI:1923363]
Mcm3	1278.3152637018366	-1.2653836871443571	0.18493408939706885	-3.6792631831240166	2.3390878259621736e-4	0.03436821742686222	ENSCGRG00000014554	minichromosome maintenance complex component 3 [Source:MGI Symbol;Acc:MGI:101845]
Medag	1932.5422045406797	1.2674118980528637	0.1269607301732111	5.375279398603406	7.646401819596752e-8	3.624147804365647e-5	ENSCGRG00000013004	mesenteric estrogen dependent adipogenesis [Source:MGI Symbol;Acc:MGI:1917967]
Mmp17	164.04200954745846	1.5176712568034896	0.2602443317729381	3.5839733750517078	3.384065965772607e-4	0.04519672860539207	ENSCGRG00000016840	matrix metallopeptidase 17 [Source:MGI Symbol;Acc:MGI:1346076]
Mmp19	2076.563599142808	1.8252154324161283	0.19033855849233788	6.516036170069549	7.218957486072434e-11	6.232069659974897e-8	ENSCGRG00000012533	matrix metallopeptidase 19 [Source:MGI Symbol;Acc:MGI:1927899]
Mmp2	189.6250449515376	3.5649551900270535	0.606369838692142	4.914480403137036	8.901822842322151e-7	3.0417321633078925e-4	ENSCGRG00000010994	matrix metallopeptidase 2 [Source:MGI Symbol;Acc:MGI:97009]
Myl9	48.74204738048197	2.9674157513215604	0.39860684603949453	5.976950155954792	2.2735372303894162e-9	1.6702541263055847e-6	ENSCGRG00000011104	N/A
Neu1	412.1355401009309	1.4784030977342173	0.19004111645478014	4.701301558737439	2.5850841229254934e-6	7.751559391458015e-4	ENSCGRG00000014293	neuraminidase 1 [Source:MGI Symbol;Acc:MGI:97305]
Nlrp3	149.67181071210243	2.0432598466417637	0.38469856640278544	3.7907532631503167	1.501910984140231e-4	0.02451953121108046	ENSCGRG00000016221	NLR family, pyrin domain containing 3 [Source:MGI Symbol;Acc:MGI:2653833]
Nol4	15.38824688170461	3.304734508805773	0.8209410354743405	3.312993126860969	9.230324819265723e-4	0.09899354932078194	ENSCGRG00000003512	N/A
Nppb	35.95378628624345	3.1385130058991	0.6918416003633938	3.6909467482682117	2.2342091273318002e-4	0.03342426271055327	ENSCGRG00000000797	natriuretic peptide type B [Source:MGI Symbol;Acc:MGI:97368]
Nr4a1	227.253810608369	2.5454433089826702	0.34128058308384296	5.7444838805256015	9.220177803217492e-9	5.644669685944776e-6	ENSCGRG00000016594	nuclear receptor subfamily 4, group A, member 1 [Source:MGI Symbol;Acc:MGI:1352454]
Nudcd3	905.532442988773	-1.3649528346755344	0.2224586379945696	-3.506226330368068	4.545085602401883e-4	0.05565078563007572	ENSCGRG00000004390	NudC domain containing 3 [Source:MGI Symbol;Acc:MGI:2144158]
Oplah	102.59987479007313	1.5541914204644616	0.25353671548670537	3.8228345661207737	1.3192629592473799e-4	0.022027193932070175	ENSCGRG00000009236	5-oxoprolinase (ATP-hydrolysing) [Source:MGI Symbol;Acc:MGI:1922725]
Osbp2	64.19567613276213	5.180269250177112	0.5011964840785584	9.168673156006575	4.788768045351455e-20	3.5180684445174465e-16	ENSCGRG00000007280	oxysterol binding protein 2 [Source:MGI Symbol;Acc:MGI:1921559]
Pamr1	106.87476773384886	2.4341051512916616	0.4243329258361234	4.3577637698674385	1.3139809473206483e-5	0.003217720343163714	ENSCGRG00000004840	peptidase domain containing associated with muscle regeneration 1 [Source:MGI Symbol;Acc:MGI:2445082]
Pdpn	3600.9369831711338	1.6446403873678868	0.24670935130883365	4.29524815749774	1.744980306569093e-5	0.004069681848320585	N/A	N/A
Pecam1	165.98559430965855	2.462092890503434	0.5429720777058122	3.4571398177851163	5.45941511842368e-4	0.06468966639919284	ENSCGRG00000008836	platelet/endothelial cell adhesion molecule 1 [Source:MGI Symbol;Acc:MGI:97537]
Phyhd1	39.152371160067766	3.2622611047231462	0.5211633233373811	5.137158514642462	2.789236762334107e-7	1.107628533756082e-4	ENSCGRG00000004453	phytanoyl-CoA dioxygenase domain containing 1 [Source:MGI Symbol;Acc:MGI:3612860]
Pik3r5	136.95485197394586	1.8946764155359765	0.3389356019514686	3.864196936745391	1.1145527422853811e-4	0.019730269207709764	ENSCGRG00000012612	phosphoinositide-3-kinase regulatory subunit 5 [Source:MGI Symbol;Acc:MGI:2443588]
Pkib	137.36389724279871	1.8645253426369224	0.32762727527459556	3.905544313559734	9.40135275174164e-5	0.01748532607358733	ENSCGRG00000001653	protein kinase inhibitor beta, cAMP dependent, testis specific [Source:MGI Symbol;Acc:MGI:101937]
Plac1	390.73123747935085	1.5894510573761536	0.303835331553906	3.306029458515369	9.462813846140553e-4	0.09931223131524511	ENSCGRG00000007734	placental specific protein 1 [Source:MGI Symbol;Acc:MGI:1926287]
Plb1	112.11287927285741	1.8699105512102527	0.25774763684585716	4.985295175596678	6.186728866274296e-7	2.2171123715162983e-4	ENSCGRG00000010665	phospholipase B1 [Source:MGI Symbol;Acc:MGI:1922406]
Plcb4	50.44795465956812	2.018640651570294	0.34985787107869837	4.0978873690300395	4.169380556509461e-5	0.00839187787901281	ENSCGRG00000007883	phospholipase C, beta 4 [Source:MGI Symbol;Acc:MGI:107464]
Plcd3	141.13179439032888	1.6592914201185989	0.304889703904543	3.5236641501472317	4.2562336577565003e-4	0.05299732299442056	ENSCGRG00000004821	phospholipase C, delta 3 [Source:MGI Symbol;Acc:MGI:107451]
Plek	27.285204854243656	2.54555585917047	0.44277913490928866	4.427926259106535	9.514341590068066e-6	0.002541713108779456	ENSCGRG00000009141	pleckstrin [Source:MGI Symbol;Acc:MGI:1860485]
Pltp	1470.5555123653544	1.520998600959354	0.2446552211179625	3.8259396057886716	1.3027422831653996e-4	0.022001370536263467	ENSCGRG00000009952	phospholipid transfer protein [Source:MGI Symbol;Acc:MGI:103151]
Prom2	205.61097801540566	2.3572934359169335	0.35314281115137724	5.018737120592425	5.201226562020947e-7	1.9105405468943442e-4	ENSCGRG00000007645	prominin 2 [Source:MGI Symbol;Acc:MGI:2138997]
Ptchd3	63.000172880789265	2.148799468689221	0.37735683352831473	4.1441861628583005	3.4102263157039637e-5	0.0072618051096577305	ENSCGRG00000017553	patched domain containing 3 [Source:MGI Symbol;Acc:MGI:1921925]
Ptges	48.75785479448223	1.834314656301555	0.3703404722032117	3.373523147896348	7.421280642120569e-4	0.08452781122068025	ENSCGRG00000001587	prostaglandin E synthase [Source:MGI Symbol;Acc:MGI:1927593]
Rab44	266.58643673043184	1.5793067998247456	0.22801880844151692	4.360799470446414	1.2958808894701423e-5	0.003217720343163714	ENSCGRG00000015338	RAB44, member RAS oncogene family [Source:MGI Symbol;Acc:MGI:3045302]
Rbm3	319.7650350807701	-2.246990405291935	0.36482806785139843	-4.55564703220081	5.222456949220037e-6	0.001520360976879755	ENSCGRG00000014636	RNA-binding protein 3 [Source:RefSeq peptide;Acc:NP_001233728]
Rcan1	1900.351729968589	1.320388687939703	0.22090069426680117	3.329216278199235	8.709074649562868e-4	0.09478698801927941	ENSCGRG00000012032	Calcipressin-1 [Source:UniProtKB/Swiss-Prot;Acc:O35847]
Sept11	2390.3948397733766	-1.174951904552629	0.11850344882672452	-4.978668635156383	6.402314648387442e-7	2.2397430744942068e-4	ENSCGRG00000002281	septin 11 [Source:MGI Symbol;Acc:MGI:1277214]
Serpinf1	2057.5233166553903	2.158612375120614	0.3100933563602673	5.074761655232584	3.879820118373323e-7	1.5001630789278746e-4	ENSCGRG00000001007	serine (or cysteine) peptidase inhibitor, clade F, member 1 [Source:MGI Symbol;Acc:MGI:108080]
Serpini1	134.18947873324927	1.5707748176578826	0.2604179384377243	3.7855008101620125	1.5339933441138004e-4	0.02476809253303744	ENSCGRG00000015630	serine (or cysteine) peptidase inhibitor, clade I, member 1 [Source:MGI Symbol;Acc:MGI:1194506]
Sh2b3	3201.706815654831	0.9938225438187475	0.11821513792913105	3.458609872305012	5.429707596641434e-4	0.06468966639919284	N/A	N/A
Socs3	263.30335397587487	1.7853555203140026	0.28873901359457826	4.157363442677449	3.2194159825717735e-05	0.006956305739989274	ENSCGRG00000013219	suppressor of cytokine signaling 3 [Source:MGI Symbol;Acc:MGI:1201791]
Sparc	5174.105308209092	1.4165374991413888	0.17627034375898407	4.717611486349923	2.386296398001638e-6	7.304552703299598e-4	ENSCGRG00000010162	secreted acidic cysteine rich glycoprotein [Source:MGI Symbol;Acc:MGI:98373]
Spp1	16590.28861740776	3.3561158253407504	0.3364155123826346	8.237293533205808	1.761499404816383e-16	6.470427688741779e-13	ENSCGRG00000000743	secreted phosphoprotein 1 [Source:MGI Symbol;Acc:MGI:98389]
Spred3	131.67705685576206	1.5231913181590004	0.2752946832033242	3.408089130239022	6.541952244335782e-4	0.07628643200478226	ENSCGRG00000011421	sprouty-related, EVH1 domain containing 3 [Source:MGI Symbol;Acc:MGI:2142186]
Srpx	359.9582861779552	1.2154197580509105	0.18306452437741713	3.443907329800091	5.733721904171922e-4	0.06739646075039843	ENSCGRG00000016681	retinitis pigmentosa GTPase regulator [Source:MGI Symbol;Acc:MGI:1344037]
Tgm2	8677.479712750357	1.7770529842688558	0.17052448603615525	6.990729080954086	2.7346137901020335e-12	3.0907446475360906e-9	ENSCGRG00000014460	transglutaminase 2, C polypeptide [Source:MGI Symbol;Acc:MGI:98731]
Timp1	7110.858278954504	2.6438150852487263	0.5051764196864204	4.075512047465652	4.591320504444912e-5	0.008994702956241211	ENSCGRG00000004279	tissue inhibitor of metalloproteinase 1 [Source:MGI Symbol;Acc:MGI:98752]
Tmem50b	344.0313536899354	1.6165437068347561	0.2510922091908098	4.108376000346874	3.984510380668099e-5	0.00813116819766061	ENSCGRG00000013927	transmembrane protein 50B [Source:MGI Symbol;Acc:MGI:1925225]
Tmem59l	105.71108474315223	2.3399536800665506	0.3944079553694171	4.449685041726922	8.599630932457111e-6	0.00233989587575171	ENSCGRG00000007742	transmembrane protein 59-like [Source:MGI Symbol;Acc:MGI:1915187]
Tnc	679.3760427435357	2.9967964836759937	0.309767691138524	7.785944280019499	6.9194442110618244e-15	1.6944565632188565e-11	ENSCGRG00000014015	tenascin C [Source:MGI Symbol;Acc:MGI:101922]
Tnfsf9	1297.6705015378511	1.8475624121434138	0.22670116468885812	5.569446073006045	2.555504669602188e-8	1.29475965898155e-5	ENSCGRG00000012067	tumor necrosis factor (ligand) superfamily, member 9 [Source:MGI Symbol;Acc:MGI:1101058]
Tpk1	217.83437227586452	1.3914939983976866	0.2045678293640301	3.9426116031240728	8.059912403768021e-5	0.015182601660072247	ENSCGRG00000016116	thiamine pyrophosphokinase [Source:MGI Symbol;Acc:MGI:1352500]
Trib3	769.5906522942096	1.5303809077299848	0.2457704494149832	3.8467537869554467	1.1969314217008904e-4	0.020936325451251406	ENSCGRG00000000335	tribbles pseudokinase 3 [Source:MGI Symbol;Acc:MGI:1345675]
Trim37	900.2708737187617	-1.2886465251789454	0.17775947738395348	-3.9586301378342794	7.538086445533358e-5	0.014384039499249563	ENSCGRG00000014482	tripartite motif-containing 37 [Source:MGI Symbol;Acc:MGI:2153072]
Xdh	1967.1882622436754	1.3954882122346959	0.1923701267103582	4.21336579319255	2.5159310612063682e-5	0.005600996224591692	ENSCGRG00000016470	xanthine dehydrogenase [Source:MGI Symbol;Acc:MGI:98973]
