# Supplementary material for: Defining lncRNAs Correlated with CHO Cell Growth and IgG Productivity by RNA-Seq
Source: iScience. 2019 Dec 18;23(1):100785. doi: 10.1016/j.isci.2019.100785 (PMC6971398; doi:10.1016/j.isci.2019.100785)
Supplement: Data S1. The Complete RNA-Seq Dataset Provided as a Reference for the Community to Investigate RNAseq Data from CHO Cells (See Also GEO Accession Number GSE140671), Related to Figure 2 [file mmc2.zip › D7_4384vs3080_0.1adj.csv]

	Symbol	baseMean	log2FoldChange	lfcSE	stat	pvalue	padj	ENSEMBL	description
1	A1cf	6.8283278384536	4.62397847469078	0.975723749270633	4.13950770081065	3.48051917899721e-05	0.00186009518654762	ENSCGRG00000017332	APOBEC1 complementation factor [Source:MGI Symbol;Acc:MGI:1917115]
2	Ablim2	17.1749951740666	8.19849984434346	1.2653707536081	6.01684314412431	1.77851262080429e-09	2.27541826819264e-07	ENSCGRG00000017508	actin-binding LIM protein 2 [Source:MGI Symbol;Acc:MGI:2385758]
3	Acap3	295.699110926267	-1.25529920691589	0.20251113933889	-3.31012263514536	0.00093255103541705	0.0341625203603539	ENSCGRG00000015604	ArfGAP with coiled-coil, ankyrin repeat and PH domains 3 [Source:MGI Symbol;Acc:MGI:2153589]
4	Adamts7	420.699089466961	1.47028658068135	0.186919719770222	4.73638672820881	2.17562248844148e-06	0.000154377783969747	ENSCGRG00000004537	a disintegrin-like and metallopeptidase (reprolysin type) with thrombospondin type 1 motif, 7 [Source:MGI Symbol;Acc:MGI:1347346]
5	Aebp2	1118.7394923863	1.37732611223204	0.190385211743817	4.16189684195161	3.15614931183877e-05	0.00170290893221512	ENSCGRG00000004870	N/A
6	Agpat4	396.127703703682	1.42060308976097	0.194318395146802	4.30036790087995	1.70514790930716e-05	0.000979474077972087	ENSCGRG00000012097	1-acylglycerol-3-phosphate O-acyltransferase 4 (lysophosphatidic acid acyltransferase, delta) [Source:MGI Symbol;Acc:MGI:1915512]
7	Aig1	724.051961420253	1.23320536563042	0.164606071425762	3.93814674813878	8.21133716714377e-05	0.00397344017417547	ENSCGRG00000002800	androgen-induced 1 [Source:MGI Symbol;Acc:MGI:1913503]
8	Aim1l	12.4921209154571	-3.2140595445124	0.812773240665978	-3.23472392082814	0.0012176040271292	0.0428393683544956	N/A	N/A
9	Akap3	37.3852873623937	1.83399647287734	0.384056250429041	3.25221623332741	0.00114508871630405	0.0404566071986249	ENSCGRG00000015321	A kinase (PRKA) anchor protein 3 [Source:MGI Symbol;Acc:MGI:1341149]
10	Amn1	209.662606122956	-11.0649069491061	1.19569644258547	-8.76471993654515	1.87241543912459e-18	6.45333712978288e-16	ENSCGRG00000011189	antagonist of mitotic exit network 1 [Source:MGI Symbol;Acc:MGI:2442933]
11	Ampd3	649.812710851599	-3.10826249045157	0.182651803844883	-13.8148101284197	2.07500626098125e-43	5.84045095590857e-40	ENSCGRG00000009498	adenosine monophosphate deaminase 3 [Source:MGI Symbol;Acc:MGI:1096344]
12	Angpt2	7.05695456984371	6.34066323932391	1.60638069323284	3.58302410060682	0.000339639257815554	0.0140929429631181	ENSCGRG00000009323	angiopoietin 2 [Source:MGI Symbol;Acc:MGI:1202890]
13	Angptl4	169.279561179561	2.2385836593369	0.284657784822673	5.80915487572513	6.27889852618022e-09	7.41524743427493e-07	ENSCGRG00000011479	angiopoietin-like 4 [Source:MGI Symbol;Acc:MGI:1888999]
14	Ankrd22	75.7545573208503	3.49799528987846	0.361648646978888	8.05486986745829	7.95634114661997e-16	2.06717983514028e-13	ENSCGRG00000008546	ankyrin repeat domain 22 [Source:MGI Symbol;Acc:MGI:1277101]
15	Ano2	6.71808381988177	4.68417375715626	1.06482196857264	3.84966818625087	0.00011827794531792	0.00548757675969514	ENSCGRG00000015268	anoctamin 2 [Source:MGI Symbol;Acc:MGI:2387214]
16	Antxr1	171.006068941574	2.07956002116646	0.292245325398792	5.11418794605459	3.15093511454055e-07	2.60848001050788e-05	ENSCGRG00000007844	anthrax toxin receptor 1 [Source:MGI Symbol;Acc:MGI:1916788]
17	Apobec1	14.5749396877538	2.59538831641754	0.514924071917517	3.9043150735016	9.44926126379172e-05	0.00447502301221118	ENSCGRG00000008644	apolipoprotein B mRNA editing enzyme, catalytic polypeptide 1 [Source:MGI Symbol;Acc:MGI:103298]
18	Apobr	16.0616139704259	-3.96321089111522	0.896710483901169	-3.76737916088243	0.000164970348773882	0.00742938466691553	ENSCGRG00000015289	apolipoprotein B receptor [Source:MGI Symbol;Acc:MGI:2176230]
19	Arhgef16	37.5629106792955	5.73444272423869	1.10029721721962	4.68008111165631	2.86761443195099e-06	0.000199293302579376	ENSCGRG00000000466	Rho guanine nucleotide exchange factor (GEF) 16 [Source:MGI Symbol;Acc:MGI:2446219]
20	Arntl2	106.895766536266	2.3529331940539	0.335648485827319	5.26732807679733	1.38423695071859e-07	1.24098507235336e-05	ENSCGRG00000016310	aryl hydrocarbon receptor nuclear translocator-like 2 [Source:MGI Symbol;Acc:MGI:2684845]
21	Arpc4	1374.7527062765	1.29498928321	0.193809698471855	3.66352555154487	0.000248767387651001	0.0106629026463201	ENSCGRG00000018410	actin related protein 2/3 complex, subunit 4 [Source:MGI Symbol;Acc:MGI:1915339]
22	Art3	34.9159208688659	-2.34726853210055	0.363895112681573	-4.84289557612581	1.27960545687889e-06	9.4366711597252e-05	ENSCGRG00000002900	ADP-ribosyltransferase 3 [Source:MGI Symbol;Acc:MGI:1202729]
23	Art4	6.28397515669773	5.38357387983587	1.1920192263727	4.02561575597806	5.68264172356542e-05	0.00289061606709557	ENSCGRG00000010910	ADP-ribosyltransferase 4 [Source:MGI Symbol;Acc:MGI:1202710]
24	Asun	2643.34250186569	1.16916639733974	0.117046249105449	4.99122270968518	5.99982696026792e-07	4.69097581967614e-05	N/A	N/A
25	Aunip	229.302033785636	-1.20323332711088	0.145564053167333	-4.24741419970624	2.1625194005002e-05	0.00120530124210058	ENSCGRG00000017945	aurora kinase A and ninein interacting protein [Source:MGI Symbol;Acc:MGI:1917135]
26	Bcat1	1954.71487152764	1.83804446868027	0.303335342566802	4.13101209161986	3.61169581613641e-05	0.00192074927862461	ENSCGRG00000012643	branched chain aminotransferase 1, cytosolic [Source:MGI Symbol;Acc:MGI:104861]
27	Bhlhe40	1583.01492450441	1.6360097124967	0.202926095970865	5.17945810146787	2.22531385125823e-07	1.92723591384867e-05	ENSCGRG00000016348	basic helix-loop-helix family, member e40 [Source:MGI Symbol;Acc:MGI:1097714]
28	Bicd1	261.36786322741	-10.2235801124522	1.20178487354305	-8.02025206334548	1.05528388301499e-15	2.65994540542644e-13	ENSCGRG00000008726	bicaudal D homolog 1 (Drosophila) [Source:MGI Symbol;Acc:MGI:1101760]
29	Bid	1223.47298652213	1.20324829683468	0.146796065088467	4.21186900167192	2.53266412848064e-05	0.00138868934421367	ENSCGRG00000006666	BH3 interacting domain death agonist [Source:MGI Symbol;Acc:MGI:108093]
30	Bpifa3	34.8181120477088	1.70502150578169	0.348475621453308	3.21416746568772	0.00130823349086425	0.0459323226480572	ENSCGRG00000000350	BPI fold containing family A, member 3 [Source:MGI Symbol;Acc:MGI:1920638]
31	Bpifb4	24.4367357749273	5.64016666501424	0.752858601264627	6.7146794309071	1.88480118870119e-11	3.09034198784327e-09	ENSCGRG00000012149	BPI fold containing family B, member 4 [Source:MGI Symbol;Acc:MGI:2685852]
32	Brinp3	94.0736332101758	-4.52697544536911	0.338479433785042	-11.6462406609656	2.39806170404856e-31	2.38226270929247e-28	ENSCGRG00000015127	bone morphogenetic protein/retinoic acid inducible neural specific 3 [Source:MGI Symbol;Acc:MGI:2443035]
33	Bsg	6826.13523084317	1.20389577347624	0.158050542489432	3.91604649377566	9.0012896322285e-05	0.00430633935719759	ENSCGRG00000009810	basigin [Source:MGI Symbol;Acc:MGI:88208]
34	Btg1	1217.8921188144	1.15835070514076	0.162774299857884	3.52259665635314	0.000427341182609002	0.0173902117877128	N/A	N/A
35	C1qtnf1	150.156981852306	-2.28812940758532	0.29980299510549	-5.68095360843503	1.33945808479747e-08	1.46888104779608e-06	ENSCGRG00000017330	C1q and tumor necrosis factor related protein 1 [Source:MGI Symbol;Acc:MGI:1919254]
36	C1qtnf6	32.1677698797662	4.86139755603534	0.566991554352488	7.54232584680723	4.61662430448998e-14	9.74569390677834e-12	ENSCGRG00000008889	C1q and tumor necrosis factor related protein 6 [Source:MGI Symbol;Acc:MGI:1919959]
37	C1r	4291.52709720814	2.37411220903847	0.168535455220435	10.6158654033788	2.51453441953441e-26	1.69861829108388e-23	ENSCGRG00000018321	N/A
38	C1s	1419.20539255469	2.33108670289278	0.134469746115296	12.9852569266731	1.48339544740137e-38	2.78350914619048e-35	ENSCGRG00000018358	N/A
39	Cacna1c	512.168805623438	1.65310201515624	0.301711670577349	3.54026581865765	0.000399724204772461	0.0163848115781488	N/A	N/A
40	Cadm2	17.128696397769	7.11994962018786	1.26746509180896	5.15595037819923	2.52347721856861e-07	2.1523476397569e-05	ENSCGRG00000006599	cell adhesion molecule 2 [Source:MGI Symbol;Acc:MGI:2442722]
41	Calcrl	29.0668093655058	5.1591201641518	0.574943382206285	7.95584018356346	1.77919944073069e-15	4.35465509493621e-13	ENSCGRG00000005585	calcitonin receptor-like [Source:MGI Symbol;Acc:MGI:1926944]
42	Camk1	912.631525217001	2.2877604622921	0.166599001250949	10.2209373932921	1.59788130530692e-24	8.70484499484619e-22	ENSCGRG00000018392	calcium/calmodulin-dependent protein kinase I [Source:MGI Symbol;Acc:MGI:1098535]
43	Cand2	407.703553903075	1.96163562408129	0.166082019872218	8.28911597064709	1.14093261465129e-16	3.21134499937183e-14	ENSCGRG00000004327	cullin-associated and neddylation-dissociated 2 (putative) [Source:MGI Symbol;Acc:MGI:1914338]
44	Caprin2	324.972582944596	-11.4480392378867	1.1891040168693	-9.13551428895688	6.50966230675622e-20	2.49852675082952e-17	ENSCGRG00000001249	caprin family member 2 [Source:MGI Symbol;Acc:MGI:2448541]
45	Cav1	6507.35005973043	1.30758525524888	0.148385972034862	4.8698859104953	1.11662702217152e-06	8.38115428908115e-05	ENSCGRG00000010238	caveolin 1, caveolae protein [Source:MGI Symbol;Acc:MGI:102709]
46	Ccdc182	6.88807362966517	4.63758800607308	1.03519495955625	3.91484277231135	9.04631380951289e-05	0.0043156538874309	ENSCGRG00000018991	coiled-coil domain containing 182 [Source:MGI Symbol;Acc:MGI:1921547]
47	Ccdc80	3859.27910510771	1.1896413153188	0.133616681687073	4.52547396749297	6.02602992268057e-06	0.00038991415070586	ENSCGRG00000011447	coiled-coil domain containing 80 [Source:MGI Symbol;Acc:MGI:1915146]
48	Ccnd2	2150.12438197399	-9.07879648374465	0.347957300477078	-24.410564087541	1.32094723481384e-131	2.23081569015362e-127	ENSCGRG00000015532	cyclin D2 [Source:MGI Symbol;Acc:MGI:88314]
49	Cd36	507.314548095906	3.74856890261778	0.283983741495382	11.1400969127244	8.00322121567761e-29	6.75791999451817e-26	ENSCGRG00000013582	CD36 antigen [Source:MGI Symbol;Acc:MGI:107899]
50	Cd38	130.830146083225	2.15196174395774	0.271913569262302	5.76285783562708	8.27014543864414e-09	9.43690649782582e-07	ENSCGRG00000006736	CD38 antigen [Source:MGI Symbol;Acc:MGI:107474]
51	Cd82	183.696563186071	3.84787670247268	0.882992522046215	3.69529086632598	0.00021963520307489	0.00955979203486789	ENSCGRG00000012389	CD82 antigen [Source:MGI Symbol;Acc:MGI:104651]
52	Cd9	13.3256077709174	2.74615587588091	0.612160843288642	3.53043387020546	0.000414878713724416	0.016923844727966	ENSCGRG00000015529	CD9 antigen [Source:MGI Symbol;Acc:MGI:88348]
53	Cdh13	150.557137990562	1.97927288776689	0.251451020411085	5.54505758125875	2.93857449917869e-08	3.00767552376543e-06	N/A	N/A
54	Cdh7	102.731084385444	2.00809832389934	0.285873816723744	4.97819576303988	6.41797262767294e-07	4.97186796954774e-05	ENSCGRG00000005690	cadherin 7, type 2 [Source:MGI Symbol;Acc:MGI:2442792]
55	Cdsn	114.744215825636	1.72300039337655	0.258852729536577	4.39646858154759	1.10026278121548e-05	0.000661254015984592	ENSCGRG00000010127	corneodesmosin [Source:MGI Symbol;Acc:MGI:3505689]
56	Celf2	62.5843205894803	2.67716744205013	0.398749875506168	5.24691058191091	1.54670920322153e-07	1.37478026442132e-05	ENSCGRG00000011178	CUGBP, Elav-like family member 2 [Source:MGI Symbol;Acc:MGI:1338822]
57	Cenpb	75.9806656583116	-5.08808469733509	0.576172681469962	-7.81557741530774	5.47116389383924e-15	1.23196021118876e-12	ENSCGRG00000017608	major centromere autoantigen B [Source:RefSeq peptide;Acc:NP_001231328]
58	Cep85	1084.19564076985	-0.963904497234463	0.125073327412155	-3.02975865721215	0.0024474922940895	0.0821734589713389	ENSCGRG00000011057	centrosomal protein 85 [Source:MGI Symbol;Acc:MGI:1917262]
59	Cfp	16.974633215742	-3.36554872909266	0.602328673459615	-4.61639359189154	3.90466084251036e-06	0.000260639969598083	ENSCGRG00000005054	complement factor properdin [Source:MGI Symbol;Acc:MGI:97545]
60	Chd1	882.114148380496	2.89785347211718	0.2482530297238	9.31666765142521	1.200515555377e-20	4.94495285346508e-18	ENSCGRG00000008652	chromodomain helicase DNA binding protein 1 [Source:MGI Symbol;Acc:MGI:88393]
61	Chd5	1523.46658085049	-1.40755104000775	0.21637274106982	-3.80171982486999	0.000143695167414497	0.00655871347917843	ENSCGRG00000011341	chromodomain helicase DNA binding protein 5 [Source:MGI Symbol;Acc:MGI:3036258]
62	Cidec	1514.39408572121	2.00717176014625	0.144031004370148	9.8743271675738	5.37927443686128e-23	2.6719172555798e-20	ENSCGRG00000018241	cell death-inducing DFFA-like effector c [Source:MGI Symbol;Acc:MGI:95585]
63	Clcn1	29.6987029825602	3.73423844772195	0.477990628889836	6.58857257163218	4.44075181465441e-11	6.94402005980405e-09	ENSCGRG00000003865	chloride channel, voltage-sensitive 1 [Source:MGI Symbol;Acc:MGI:88417]
64	Clcn5	308.222934316922	3.17781957673408	0.406405753966607	6.3799713727133	1.77121090152685e-10	2.62387804429697e-08	ENSCGRG00000001430	chloride channel, voltage-sensitive 5 [Source:MGI Symbol;Acc:MGI:99486]
65	Clec12a	19.6333326483674	2.17655074707729	0.424181648101342	3.75213839042816	0.000175332627147089	0.00783337938428581	ENSCGRG00000005058	C-type lectin domain family 12, member a [Source:MGI Symbol;Acc:MGI:3040968]
66	Clec4f	90.5566692667411	-2.43655996815959	0.273091832710358	-6.78012758221974	1.20069803249263e-11	2.04822104775106e-09	ENSCGRG00000010874	C-type lectin domain family 4, member f [Source:MGI Symbol;Acc:MGI:1859834]
67	Clhc1	218.579859871052	-2.04162600648899	0.222411174656402	-6.5494168987606	5.77621723901882e-11	8.86806879386817e-09	ENSCGRG00000016597	clathrin heavy chain linker domain containing 1 [Source:MGI Symbol;Acc:MGI:1920574]
68	Clic4	5207.66420400797	-1.20661616036231	0.113222772833554	-5.49053555290533	4.00716815452139e-08	4.00159547802357e-06	ENSCGRG00000017654	chloride intracellular channel 4 (mitochondrial) [Source:MGI Symbol;Acc:MGI:1352754]
69	Cmah	34.9666454770836	2.152472756647	0.464200035545227	3.37679908637818	0.000733345954392658	0.0278308909613106	ENSCGRG00000016460	cytidine monophospho-N-acetylneuraminic acid hydroxylase [Source:MGI Symbol;Acc:MGI:103227]
70	Cnksr1	720.690399869314	1.49560460963575	0.204749944081029	4.44758172219186	8.68424241738917e-06	0.000537214234230287	ENSCGRG00000014132	connector enhancer of kinase suppressor of Ras 1 [Source:MGI Symbol;Acc:MGI:2670958]
71	Cntn6	2.79910781271247	-5.72431798539989	1.66702657487401	-3.08294754393292	0.00204961280171917	0.0696455955642521	ENSCGRG00000001106	contactin 6 [Source:MGI Symbol;Acc:MGI:1858223]
72	Cntnap2	10.2118497352663	4.49341288220526	0.804961682917375	4.8554489790358	1.20114279069366e-06	8.93607905252621e-05	N/A	N/A
73	Col17a1	70.5815148230376	-1.6799818438187	0.336585218469538	-3.25331976275318	0.00114065060812371	0.040384292389923	ENSCGRG00000013538	collagen, type XVII, alpha 1 [Source:MGI Symbol;Acc:MGI:88450]
74	Col25a1	24.3924894309037	6.94501715955842	0.960512946916801	6.62151892824841	3.55526486062195e-11	5.61133766039098e-09	ENSCGRG00000011334	collagen, type XXV, alpha 1 [Source:MGI Symbol;Acc:MGI:1924268]
75	Col3a1	13.4121222868714	2.76290658626076	0.686106716326338	3.17435179355349	0.00150171559617969	0.0524342504862743	ENSCGRG00000000351	collagen, type III, alpha 1 [Source:MGI Symbol;Acc:MGI:88453]
76	Col6a1	6961.20568085969	1.75218104527842	0.174659545451791	6.6828213799482	2.34385198561736e-11	3.76980688886724e-09	ENSCGRG00000001617	collagen, type VI, alpha 1 [Source:MGI Symbol;Acc:MGI:88459]
77	Col6a2	4028.2835451334	1.60682274462155	0.21620659066696	4.72631403486883	2.28631979702323e-06	0.000160880703050535	ENSCGRG00000011810	collagen, type VI, alpha 2 [Source:MGI Symbol;Acc:MGI:88460]
78	Col6a3	584.128161192195	3.2091411428805	0.28152659374195	9.3212460225505	1.14981937847929e-20	4.85453741593957e-18	N/A	N/A
79	Col8a1	750.593118515416	1.61339619534489	0.191005935623595	5.38430227974907	7.27261967078154e-08	6.93898310735359e-06	ENSCGRG00000009647	collagen, type VIII, alpha 1 [Source:MGI Symbol;Acc:MGI:88463]
80	Cops7a	1796.95552491454	1.07000250908064	0.136972676500544	3.54114426870793	0.000398395676240036	0.0163848115781488	ENSCGRG00000018414	COP9 signalosome subunit 7A [Source:MGI Symbol;Acc:MGI:1349400]
81	Cornifin-A	444.267270072655	2.53243708279402	0.322082214139095	6.04651389173517	1.48013475812011e-09	1.93771440272344e-07	N/A	N/A
82	Cpxm1	185.531091392427	1.71402986256675	0.201814982336077	5.59456661134002	2.21173544035122e-08	2.30566593312663e-06	ENSCGRG00000015217	carboxypeptidase X 1 (M14 family) [Source:MGI Symbol;Acc:MGI:1934569]
83	Creld1	1372.68932744969	1.13841185464998	0.163088659617249	3.39354897653651	0.00068993220138993	0.0267237959107182	ENSCGRG00000016226	cysteine-rich with EGF-like domains 1 [Source:MGI Symbol;Acc:MGI:2152539]
84	Crocc	174.490852292773	-1.51379437813586	0.275833042741588	-3.36736987049398	0.000758888318803857	0.0286713779148983	ENSCGRG00000003679	ciliary rootlet coiled-coil, rootletin [Source:MGI Symbol;Acc:MGI:3529431]
85	Cryab	104.435795149719	-2.28223989008397	0.392107872574023	-4.32859809271593	1.50061493450228e-05	0.000870872337246549	ENSCGRG00000002687	crystallin, alpha B [Source:MGI Symbol;Acc:MGI:88516]
86	Csf2	41.6530515039182	2.28581383060509	0.456436269902793	3.72637198670948	0.000194255658814984	0.00856550800539805	ENSCGRG00000010073	colony stimulating factor 2 (granulocyte-macrophage) [Source:MGI Symbol;Acc:MGI:1339752]
87	Ctnna3	23.7697596783935	-3.50742686326537	0.484990378178228	-6.02581926165604	1.68255126602489e-09	2.1857635215868e-07	ENSCGRG00000006511	catenin (cadherin associated protein), alpha 3 [Source:MGI Symbol;Acc:MGI:2661445]
88	Cxcl12	333.756446300103	1.84598470377452	0.206949288120522	6.09338748881795	1.10546039649217e-09	1.48166787110792e-07	ENSCGRG00000016265	chemokine (C-X-C motif) ligand 12 [Source:MGI Symbol;Acc:MGI:103556]
89	Cyr61	398.203225691316	1.1365025824182	0.180775913928198	3.05095999634173	0.00228110964607058	0.07704675940568	ENSCGRG00000015911	cysteine rich protein 61 [Source:MGI Symbol;Acc:MGI:88613]
90	Dcn	696.617028147769	2.44251326865007	0.252233314534419	7.36441485280264	1.77925575745288e-13	3.53506720374874e-11	ENSCGRG00000007335	decorin [Source:MGI Symbol;Acc:MGI:94872]
91	Dcp1b	267.821716715997	1.61391370031125	0.211567664794667	4.86346153410882	1.15350450787293e-06	8.61963899511415e-05	ENSCGRG00000013122	decapping mRNA 1B [Source:MGI Symbol;Acc:MGI:2442404]
92	Ddc	21.7725889100749	-4.12045234377248	0.758484122453194	-4.66125755093772	3.142831410984e-06	0.000214016680922169	ENSCGRG00000007012	dopa decarboxylase [Source:MGI Symbol;Acc:MGI:94876]
93	Ddx47	1315.25525058194	1.26082977843878	0.15859722351178	4.26153284876022	2.03029503667134e-05	0.00114292075264352	ENSCGRG00000010351	DEAD (Asp-Glu-Ala-Asp) box polypeptide 47 [Source:MGI Symbol;Acc:MGI:1915005]
94	Dennd5b	60.065284274926	-9.08031752705649	1.23331652171836	-6.88821959061967	5.64949596382645e-12	1.00430197723264e-09	ENSCGRG00000001852	DENN/MADD domain containing 5B [Source:MGI Symbol;Acc:MGI:2444273]
95	Dera	99.8632549826546	-6.88871003714725	0.76592651460565	-8.23022498401389	1.86862143739558e-16	5.08988368302202e-14	ENSCGRG00000000865	N/A
96	Dgki	11.759745364388	3.3738318266685	0.705923766947701	3.9506664267814	7.79338824739113e-05	0.00379293200927785	ENSCGRG00000004379	diacylglycerol kinase, iota [Source:MGI Symbol;Acc:MGI:2443430]
97	Dhrs9	185.321170242003	1.43525263304795	0.286458955084051	2.96827911027362	0.00299472260547089	0.0975719109903967	ENSCGRG00000003302	dehydrogenase/reductase (SDR family) member 9 [Source:MGI Symbol;Acc:MGI:2442798]
98	Dlc1	47.3410823299458	-3.08887603759566	0.362052634288074	-6.91588266385107	4.64959135502616e-12	8.44325793587977e-10	ENSCGRG00000012317	deleted in liver cancer 1 [Source:MGI Symbol;Acc:MGI:1354949]
99	Dpt	2418.89762753261	3.07782938412341	0.172556801358739	14.4466451845018	2.63196811105658e-47	2.22243387297618e-43	ENSCGRG00000010859	dermatopontin [Source:MGI Symbol;Acc:MGI:1928392]
100	Dpysl3	490.263073759204	1.78590994291753	0.308844278443329	3.88852093439943	0.000100856972309235	0.0047313126343288	N/A	N/A
101	Dram1	403.818854309128	1.16662753062852	0.129469382510014	4.49268405109115	7.03310892227496e-06	0.000446908813711893	ENSCGRG00000010703	DNA-damage regulated autophagy modulator 1 [Source:MGI Symbol;Acc:MGI:1918962]
102	Drgx	6.12188930019215	-6.19049323891517	1.34373852081314	-4.1715933951212	3.0247703154886e-05	0.00163725388102473	ENSCGRG00000013305	paired related homeobox protein-like 1 [Source:MGI Symbol;Acc:MGI:2148204]
103	Dus2	784.839196485636	1.28757079152637	0.127988654272345	5.48961386303934	4.02813377110378e-08	4.00159547802357e-06	ENSCGRG00000008944	dihydrouridine synthase 2 [Source:MGI Symbol;Acc:MGI:1913619]
104	Dusp4	723.816889789993	1.16612342056678	0.155260519619896	3.74313393558391	0.000181739293256625	0.00809818782194692	ENSCGRG00000015508	dual specificity phosphatase 4 [Source:MGI Symbol;Acc:MGI:2442191]
105	Dvl1	945.183757131184	-1.21833216355104	0.124134831382971	-5.10227190687405	3.35600105525951e-07	2.75126921462246e-05	ENSCGRG00000015631	dishevelled segment polarity protein 1 [Source:MGI Symbol;Acc:MGI:94941]
106	Dynlt1	473.725844411207	1.30272009700601	0.208474540889003	3.44290287544995	0.000575505958545868	0.0226026619254015	ENSCGRG00000013688	N/A
107	Ece1	3.95191196636695	-5.59659235197257	1.46954727300137	-3.41032231036418	0.00064886149368201	0.0251907423110386	ENSCGRG00000005435	endothelin converting enzyme 1 [Source:MGI Symbol;Acc:MGI:1101357]
108	Efnb2	51.7029127354079	-1.91914422700373	0.363999540368046	-3.66533904117999	0.000247011127618783	0.0106413729458743	ENSCGRG00000012401	N/A
109	Eif3h	2026.05643575881	1.24114608999939	0.154128999517589	4.25736617594377	2.06849403412514e-05	0.00116055572253506	ENSCGRG00000012520	eukaryotic translation initiation factor 3, subunit H [Source:MGI Symbol;Acc:MGI:1915385]
110	Emp1	6512.34505319285	1.6926076439269	0.123644834555751	8.9582807659167	3.29779889422956e-19	1.2107223418641e-16	ENSCGRG00000013556	epithelial membrane protein 1 [Source:MGI Symbol;Acc:MGI:107941]
111	Epb41l4a	53.0332084571411	-2.22478715394198	0.419375089577215	-3.91016227233235	9.22341373357588e-05	0.00438774679246844	ENSCGRG00000018300	erythrocyte membrane protein band 4.1 like 4a [Source:MGI Symbol;Acc:MGI:103007]
112	Epha2	892.73621231522	-1.69160345259278	0.187227639980142	-5.91067083892636	3.40717275571652e-09	4.16958938395221e-07	ENSCGRG00000010485	Eph receptor A2 [Source:MGI Symbol;Acc:MGI:95278]
113	Eps8l2	17.73009479545	-2.39313762814776	0.577597543335877	-3.130510419043	0.00174502809038049	0.0603894147343151	ENSCGRG00000014621	EPS8-like 2 [Source:MGI Symbol;Acc:MGI:2138828]
114	Erc2	6.44976158195636	-4.31439315784093	0.949229321368611	-3.92890376768243	8.53339770905586e-05	0.00411748630030101	ENSCGRG00000014618	ELKS/RAB6-interacting/CAST family member 2 [Source:MGI Symbol;Acc:MGI:1098749]
115	Ezr	1450.8599737211	1.33080490901941	0.188626812778178	3.95406356770368	7.68349814689789e-05	0.00376112802042932	ENSCGRG00000011903	ezrin [Source:MGI Symbol;Acc:MGI:98931]
116	F13b	27.203726442166	5.17728071810629	1.13902301329892	4.03180459373207	5.53502002814632e-05	0.00284119812265456	ENSCGRG00000013915	coagulation factor XIII, beta subunit [Source:MGI Symbol;Acc:MGI:88379]
117	Fabp4	333.856115592274	12.5980051518754	1.38264619163638	8.68844301877159	3.67440431333322e-18	1.19333346237637e-15	ENSCGRG00000009928	fatty acid binding protein 4, adipocyte [Source:MGI Symbol;Acc:MGI:88038]
118	Fam213a	32.6950244331836	-3.15021983540928	0.456668736915566	-5.61732636224322	1.93934903604204e-08	2.05985701387912e-06	ENSCGRG00000010614	family with sequence similarity 213, member A [Source:MGI Symbol;Acc:MGI:1917814]
119	Fam21c	2059.90847588357	1.2895680654483	0.157730311697894	4.46715382187731	7.92671352610357e-06	0.000495801251958656	N/A	N/A
120	Fam60a	268.902533949937	-11.0814358509259	1.20619421342195	-8.70214202108172	3.25677650224245e-18	1.07844003078178e-15	ENSCGRG00000001508	family with sequence similarity 60, member A [Source:MGI Symbol;Acc:MGI:1929091]
121	Fam71e2	75.2122745115588	-2.58092503259121	0.278470152744712	-7.16759951541328	7.63241850720176e-13	1.46473049715481e-10	N/A	N/A
122	Fam71f1	87.0139948734753	-2.54523517938911	0.294204147259578	-6.66296752417426	2.6835297779713e-11	4.2754198953188e-09	ENSCGRG00000010330	family with sequence similarity 71, member F1 [Source:MGI Symbol;Acc:MGI:3032524]
123	Fam78b	856.230416295692	1.07801995481622	0.111237670543148	4.43246835076259	9.31603807533436e-06	0.000572106367331806	ENSCGRG00000013462	family with sequence similarity 78, member B [Source:MGI Symbol;Acc:MGI:2443050]
124	Fam83a	6.66185341336936	4.58379767628849	0.916796770323349	4.36174657787785	1.29028271340547e-05	0.000761898407831873	N/A	N/A
125	Fbln5	34.9003725977176	-2.05115993725507	0.495683187125634	-2.95793255574411	0.00309709878953883	0.0996262940147272	ENSCGRG00000001395	fibulin 5 [Source:MGI Symbol;Acc:MGI:1346091]
126	Fbxl14	964.627685087436	1.17666098237848	0.130369955102092	4.53861076498772	5.66260491921736e-06	0.00036922807674032	ENSCGRG00000007195	F-box and leucine-rich repeat protein 14 [Source:MGI Symbol;Acc:MGI:2141676]
127	Fcrl5	18.0540856136005	-4.68127308787869	0.769686978922974	-5.322047402815	1.02605825026012e-07	9.41743028825704e-06	ENSCGRG00000010212	Fc receptor-like 5 [Source:MGI Symbol;Acc:MGI:3053558]
128	Fgd5	50.4149751909986	-2.03871180739614	0.368483323837962	-3.945224146193	7.97253661277841e-05	0.00386897121599431	ENSCGRG00000018152	FYVE, RhoGEF and PH domain containing 5 [Source:MGI Symbol;Acc:MGI:2443369]
129	Fgfr1op2	1817.10214484093	1.33826187512671	0.12375108116737	6.08721448976061	1.1489200720175e-09	1.52779229734107e-07	ENSCGRG00000010992	FGFR1 oncogene partner 2 [Source:MGI Symbol;Acc:MGI:1914779]
130	Fig4	969.740101769591	1.0620589100344	0.111861129786469	4.26507769252797	1.99832652916793e-05	0.00112868690383238	ENSCGRG00000016195	FIG4 phosphoinositide 5-phosphatase [Source:MGI Symbol;Acc:MGI:2143585]
131	Figf	42.764305835298	-1.8191843556855	0.370344167023063	-3.33263478910815	0.000860277876928225	0.0317907500778203	N/A	N/A
132	Fkbp4	6709.93904010577	1.26022509326951	0.155379980971917	4.34587897568607	1.38719042108587e-05	0.000807823166596491	ENSCGRG00000014957	FK506 binding protein 4 [Source:MGI Symbol;Acc:MGI:95543]
133	Flnc	518.680227985386	-3.96406972261802	0.265227597388912	-12.7404058067983	3.52556215315074e-37	5.41269942203724e-34	ENSCGRG00000008723	filamin C, gamma [Source:MGI Symbol;Acc:MGI:95557]
134	Frmd7	12.7961150482571	-3.52425635049269	0.737850538817147	-3.98358975854857	6.7882015707803e-05	0.00334224921654046	ENSCGRG00000009355	FERM domain containing 7 [Source:MGI Symbol;Acc:MGI:2686379]
135	Fuca1	4322.9242526449	-1.22023183739768	0.133838377840377	-4.7465409169422	2.06924880568551e-06	0.000147449256668426	ENSCGRG00000009049	fucosidase, alpha-L- 1, tissue [Source:MGI Symbol;Acc:MGI:95593]
136	Gabarapl1	1277.29439373253	1.19338831073651	0.155212698027433	3.91994867525477	8.85678285156205e-05	0.00424924286355625	ENSCGRG00000005696	gamma-aminobutyric acid (GABA) A receptor-associated protein-like 1 [Source:MGI Symbol;Acc:MGI:1914980]
137	Gapdh	37357.4448972399	1.44982545651611	0.193235751309418	4.4756881163781	7.61656019330116e-06	0.000478172745518476	ENSCGRG00000016318	glyceraldehyde-3-phosphate dehydrogenase [Source:RefSeq peptide;Acc:NP_001231783]
138	Gas7	36.7622214260244	-3.01904486677287	0.538170125182305	-4.52288644827167	6.10019704427109e-06	0.000393206594212405	ENSCGRG00000007856	growth arrest specific 7 [Source:MGI Symbol;Acc:MGI:1202388]
139	Gimap6	14.2875239404932	-5.95224265205891	0.952640056894832	-5.63411134403965	1.75963311574094e-08	1.88080278852107e-06	ENSCGRG00000014388	GTPase, IMAP family member 6 [Source:MGI Symbol;Acc:MGI:1918876]
140	Glyat	571.945761337356	-1.87790576704273	0.225173647545531	-5.74198304470833	9.35741935418482e-09	1.03965853982548e-06	ENSCGRG00000003145	glycine-N-acyltransferase [Source:MGI Symbol;Acc:MGI:2147502]
141	Gmcl1	223.509235120801	-1.17770570706662	0.171586773107992	-3.4544807598451	0.000551353554953686	0.0218062267823369	ENSCGRG00000003144	germ cell-less, spermatogenesis associated 1 [Source:MGI Symbol;Acc:MGI:1345156]
142	Gpd1	43.2616351652594	3.32567202341307	0.353686102401018	7.74898845073771	9.26274420439187e-15	2.05827926478645e-12	ENSCGRG00000013069	glycerol-3-phosphate dehydrogenase 1 (soluble) [Source:MGI Symbol;Acc:MGI:95679]
143	Gpihbp1	11.0678632507859	7.72498930977584	1.38938133308322	5.13899722059029	2.76208484064085e-07	2.33230443943713e-05	ENSCGRG00000010354	GPI-anchored HDL-binding protein 1 [Source:MGI Symbol;Acc:MGI:1915703]
144	Gpr133	385.715052689514	-1.65562633702272	0.199717247185277	-5.3608982268232	8.28091633760399e-08	7.76933972830312e-06	N/A	N/A
145	Gpr156	22.6601188922637	-2.56114483220982	0.485999810744643	-4.06622037251575	4.77817554110544e-05	0.00247527081405487	ENSCGRG00000010085	G protein-coupled receptor 156 [Source:MGI Symbol;Acc:MGI:2653880]
146	Gpr64	62.3019677005369	4.35984130028918	0.478858798696916	7.88307285955761	3.19426686309463e-15	7.49233038665862e-13	N/A	N/A
147	Gpr68	94.1601660043025	2.83007698562035	0.38794755753636	5.78715973663212	7.15864987122351e-09	8.3025561038525e-07	ENSCGRG00000018842	G protein-coupled receptor 68 [Source:MGI Symbol;Acc:MGI:2441763]
148	Gprc5a	120.825712501054	3.14188183029229	0.428284854529814	5.97013717045448	2.37054198919572e-09	2.987590530861e-07	ENSCGRG00000010045	G protein-coupled receptor, family C, group 5, member A [Source:MGI Symbol;Acc:MGI:1891250]
149	Grhl2	15.0653211084763	-3.35119485483349	0.819014893098247	-3.3775116636133	0.00073144850993126	0.0278214018822503	ENSCGRG00000010909	grainyhead-like 2 (Drosophila) [Source:MGI Symbol;Acc:MGI:2182543]
150	H6pd	141.359622951077	-2.68882648293948	0.433750300326941	-4.85040351702933	1.23210556849895e-06	9.1262275617589e-05	ENSCGRG00000001127	hexose-6-phosphate dehydrogenase (glucose 1-dehydrogenase) [Source:MGI Symbol;Acc:MGI:2140356]
151	Has2	3.47789822464795	5.71723293637295	1.52768033013775	3.35951856838336	0.000780784041286981	0.0292369864506753	ENSCGRG00000001255	N/A
152	Hdac9	14.0682647526604	3.37051804669565	0.756073322102778	3.68423995999138	0.000229386069608566	0.00993300498346014	ENSCGRG00000008247	N/A
153	Helz2	766.965898819596	-1.30752971148872	0.234211308984826	-3.08510811838882	0.0020347817082318	0.0692810352593118	ENSCGRG00000012155	helicase with zinc finger 2, transcriptional coactivator [Source:MGI Symbol;Acc:MGI:2385169]
154	Hhip	6.99153144061918	5.49553767138312	1.40189078940489	3.50282290730116	0.000460355419736287	0.0185548504260296	ENSCGRG00000013598	Hedgehog-interacting protein [Source:MGI Symbol;Acc:MGI:1341847]
155	Hmcn1	16.9327813720891	3.34235253473555	0.651367059072594	4.2332353096583	2.30353261076273e-05	0.00127967298455793	N/A	N/A
156	Hp1bp3	2327.15195801293	-0.941319312523207	0.109533844313451	-3.25339454700661	0.00114035042134183	0.040384292389923	ENSCGRG00000015055	heterochromatin protein 1, binding protein 3 [Source:MGI Symbol;Acc:MGI:109369]
157	Hsd17b7	651.777438867463	-1.41791995767011	0.246046619005212	-3.38536436841389	0.00071083828640784	0.0272629871335991	ENSCGRG00000001131	hydroxysteroid (17-beta) dehydrogenase 7 [Source:MGI Symbol;Acc:MGI:1330808]
158	Id2	20.8284160778781	2.55844813259298	0.49421828992453	3.99314568502348	6.52024797286715e-05	0.00322914802832201	ENSCGRG00000001531	inhibitor of DNA binding 2 [Source:MGI Symbol;Acc:MGI:96397]
159	Ifltd1	26.3538794931121	2.44444977221109	0.425818763092888	4.36685142285359	1.26050408675555e-05	0.00074692607077641	N/A	N/A
160	Igsf9	21.0204933415375	-2.34995471881907	0.52692483870487	-3.34960906841305	0.000809256878751433	0.0302361286910491	ENSCGRG00000012614	immunoglobulin superfamily, member 9 [Source:MGI Symbol;Acc:MGI:2135283]
161	Il17ra	363.249641128739	2.08621229888527	0.181835472313136	8.25608875466734	1.50523711922235e-16	4.1672859785946e-14	ENSCGRG00000011692	interleukin 17 receptor A [Source:MGI Symbol;Acc:MGI:107399]
162	Il19	254.769146481973	2.56226636234657	0.21469478344942	9.20983654030534	3.26621932747169e-20	1.313331238151e-17	ENSCGRG00000010507	interleukin 19 [Source:MGI Symbol;Acc:MGI:1890472]
163	Il23a	178.549880250608	-1.79253107018506	0.220266721335301	-5.48230146680069	4.1982802125921e-08	4.14623135849447e-06	ENSCGRG00000009717	interleukin 23, alpha subunit p19 [Source:MGI Symbol;Acc:MGI:1932410]
164	Ipo8	388.757876481612	-11.6026201936796	1.19973328848295	-9.18342251459091	4.17603019557405e-20	1.64011158006639e-17	ENSCGRG00000002481	importin 8 [Source:MGI Symbol;Acc:MGI:2444611]
165	Irak2	276.040007234082	2.58413433276391	0.203866917878273	9.80625916577818	1.05818882499693e-22	5.10591225044231e-20	ENSCGRG00000015780	interleukin-1 receptor-associated kinase 2 [Source:MGI Symbol;Acc:MGI:2429603]
166	Kiaa0408	13.248245057785	-5.45085934251177	0.97128728522984	-5.0097400797738	5.45035960922204e-07	4.32139310237286e-05	ENSCGRG00000001472	RIKEN cDNA 9330159F19 gene [Source:MGI Symbol;Acc:MGI:3036239]
167	Kiaa1551	937.280477085797	-13.1522253606294	1.187903033957	-10.5793675920211	3.71456907113548e-26	2.24041580261914e-23	N/A	N/A
168	Klhl21	744.854871968329	-1.06361507970294	0.152446925171399	-3.13979818512982	0.001690642595982	0.05874809086614	N/A	N/A
169	Klhl42	775.55170055407	2.43962494557159	0.393029516259224	4.71888845016714	2.37136801185748e-06	0.000166172875453316	ENSCGRG00000004600	kelch-like 42 [Source:MGI Symbol;Acc:MGI:2444786]
170	Lama3	585.897242557411	2.01594342748104	0.258001328969634	5.54640913081616	2.91596061227347e-08	3.00272822073624e-06	ENSCGRG00000006528	laminin, alpha 3 [Source:MGI Symbol;Acc:MGI:99909]
171	Lcn2	30.4791688882126	-6.66522297785687	0.815398282232734	-7.45679824157426	8.8650292792671e-14	1.84830388232423e-11	ENSCGRG00000014050	lipocalin 2 [Source:MGI Symbol;Acc:MGI:96757]
172	Lcp1	189.953067421902	-1.33019563080521	0.210761250035112	-3.53591151105764	0.00040637078807399	0.0166169246222604	ENSCGRG00000003926	lymphocyte cytosolic protein 1 [Source:MGI Symbol;Acc:MGI:104808]
173	Leprel2	1259.29963434792	1.19716248524356	0.192870225149103	3.17415497414972	0.00150273432232098	0.0524342504862743	N/A	N/A
174	Lgr6	21.226995421313	1.96417199554366	0.440814235787809	3.12877711936327	0.00175535400674986	0.0605952621072276	ENSCGRG00000011351	leucine-rich repeat-containing G protein-coupled receptor 6 [Source:MGI Symbol;Acc:MGI:2441805]
175	Lingo1	15.6675560453847	-5.85062412055677	1.30859801373489	-4.02389547024209	5.72433323379222e-05	0.00290307926883733	ENSCGRG00000002075	leucine rich repeat and Ig domain containing 1 [Source:MGI Symbol;Acc:MGI:1915522]
176	LOC100750644	219.764601043334	-1.60054052498499	0.245861588532168	-4.13069007780756	3.61675906325572e-05	0.00192074927862461	ENSCGRG00000003515	glutathione S-transferase, mu 7 [Source:MGI Symbol;Acc:MGI:1915562]
177	LOC100750741	106.268187664986	1.67963394082616	0.326924169584908	3.34839556676063	0.000812809076156868	0.0303018094440115	N/A	N/A
178	LOC100751841	7.69082235052684	4.56185316206139	0.950018701291868	4.18611829002137	2.83765505112361e-05	0.00154588124204437	ENSCGRG00000019560	poly(A) binding protein, cytoplasmic 6 [Source:MGI Symbol;Acc:MGI:1914793]
179	LOC100752596	817.08423037104	-12.8129622341116	1.18638131644677	-10.3069726097958	6.55332022851756e-25	3.68908240064015e-22	N/A	N/A
180	LOC100752894	130.797557747539	1.45249401656959	0.284226915818476	3.05224969053421	0.00227133077962132	0.0768702088301501	N/A	N/A
181	LOC100753466	33.3554619926508	4.73656159842569	0.721704823446423	5.7524890548452	8.7938963422067e-09	9.90075476181245e-07	N/A	N/A
182	LOC100753467	2853.93330591598	1.60394071563563	0.21406060549212	4.76023233033408	1.93370233406019e-06	0.000139557115459865	ENSCGRG00000004051	N/A
183	LOC100753550	185.044268286457	1.65513396705574	0.201534972115283	5.31010303126158	1.09563278734844e-07	1.00016467636435e-05	ENSCGRG00000001881	RIKEN cDNA 9030617O03 gene [Source:MGI Symbol;Acc:MGI:2444813]
184	LOC100754565	640.904138186329	-1.20078586399455	0.138067955703204	-4.46029174645843	8.1848157501656e-06	0.000510055971914379	ENSCGRG00000008222	matrix metallopeptidase 10 [Source:MGI Symbol;Acc:MGI:97007]
185	LOC100754666	167.839485014342	5.99360586320939	0.401139227039804	13.4832073203141	1.96380840628516e-41	4.14559954566797e-38	N/A	N/A
186	LOC100754689	4.62882697891448	4.45936303332398	1.04137554688359	3.72046428802494	0.000198856861313974	0.00872284330875428	ENSCGRG00000010293	a disintegrin and metallopeptidase domain 3 (cyritestin) [Source:MGI Symbol;Acc:MGI:102518]
187	LOC100754872	251.410197298716	1.42520500877054	0.278601555676773	3.01592898865294	0.00256193251123432	0.0851691264758371	N/A	N/A
188	LOC100754898	1500.83133454645	0.929411600094967	0.115409772536415	2.98457480509397	0.00283972756559424	0.093484052880615	N/A	N/A
189	LOC100754902	197.876485004617	1.34182564267222	0.250588854123773	3.02033841288579	0.00252492395633664	0.0842705845348087	N/A	N/A
190	LOC100755428	38.3416733070457	-3.70151449594738	0.700173768583036	-4.45111218824048	8.54266952987332e-06	0.000530399275810664	N/A	N/A
191	LOC100755657	4156.51227376736	1.47538557288796	0.246685461068505	3.6095482413515	0.000306730728426877	0.0128615693757873	ENSCGRG00000012824	WNK lysine deficient protein kinase 1 [Source:MGI Symbol;Acc:MGI:2442092]
192	LOC100755926	61.6125363140988	9.58997917226468	1.21378356383653	7.41896408868847	1.18039909574694e-13	2.43104633280174e-11	N/A	N/A
193	LOC100756234	2.38071470506698	-5.81922594361656	1.59708426780225	-3.27738714131739	0.00104772605875693	0.0377270739451748	ENSCGRG00000013389	tripartite motif-containing 61 [Source:MGI Symbol;Acc:MGI:2387432]
194	LOC100756322	7.89672338092268	-5.55681126301328	1.54910721322808	-3.20949300334844	0.00132969282757712	0.0465889055438223	ENSCGRG00000007223	hemochromatosis type 2 (juvenile) [Source:MGI Symbol;Acc:MGI:1916835]
195	LOC100756494	30.8606941322839	3.46836023100168	0.501093303917028	5.75421325278367	8.7046218602906e-09	9.86601704540856e-07	ENSCGRG00000016397	N/A
196	LOC100756639	21.7953804870244	5.49681221435407	0.719386582023185	6.82783059397487	8.62082984539948e-12	1.51654765030319e-09	ENSCGRG00000018794	RIKEN cDNA 1810011O10 gene [Source:MGI Symbol;Acc:MGI:1916318]
197	LOC100756712	7.0413967164801	5.86871825075926	1.26098210557423	4.19019090491531	2.78719856265123e-05	0.00152330774517974	ENSCGRG00000004482	piwi-like RNA-mediated gene silencing 1 [Source:MGI Symbol;Acc:MGI:1928897]
198	LOC100756791	4205.83938905841	2.94291175319926	0.22144834467136	10.647852238306	1.78434354580001e-26	1.25558307506127e-23	ENSCGRG00000014297	N/A
199	LOC100756916	29.7072903518549	-3.06579971441391	0.537908232060762	-4.61200826800606	3.9879712797618e-06	0.00026515298808117	ENSCGRG00000004535	cDNA sequence AB124611 [Source:MGI Symbol;Acc:MGI:3043001]
200	LOC100756987	31.0812340437079	-2.3397150994357	0.531213343706905	-3.30329164261869	0.000955569510817227	0.0347794351264684	ENSCGRG00000008555	N/A
201	LOC100757262	215.854024401951	1.4253281921087	0.238944937395506	3.51698471014916	0.000436478923802295	0.0177193655412816	ENSCGRG00000008990	aldo-keto reductase family 1, member B7 [Source:MGI Symbol;Acc:MGI:101918]
202	LOC100757265	266.013081215158	-10.5478141428823	1.19524505290367	-8.33540504347439	7.72333387521145e-17	2.24882176697536e-14	N/A	N/A
203	LOC100757382	9.8091449740113	-2.96395863489976	0.714087625601945	-3.33151849841007	0.000863735593369579	0.0318488355913219	N/A	N/A
204	LOC100757828	6663.94065106397	1.28319949616079	0.205871351753466	3.39161806386632	0.000694812209420602	0.0267899282938245	N/A	N/A
205	LOC100757831	150.293601243229	-10.278299867141	1.20452406569573	-8.04744184236874	8.45425226066041e-16	2.16326382087929e-13	ENSCGRG00000014612	N/A
206	LOC100758702	6.41967268699941	-6.14707591096549	1.5337941212617	-3.62637549143098	0.000287427311490535	0.0121655950788275	N/A	N/A
207	LOC100758827	86.7426393340091	-3.38505175220127	0.520940150587383	-5.37506899462999	7.6553362706377e-08	7.26310780553536e-06	N/A	N/A
208	LOC100759306	328.297277173643	-1.53736050699133	0.225397353629229	-4.22541787175033	2.38497796333065e-05	0.00131197093956769	ENSCGRG00000008316	N/A
209	LOC100759960	11.5543944340456	-5.11482687998938	1.4455031622922	-3.13376303659207	0.00172580162680912	0.0598466896787523	ENSCGRG00000018553	N/A
210	LOC100760143	25.9185122935322	1.8277389853266	0.367090218770759	3.38547970242034	0.000710539641557511	0.0272629871335991	N/A	N/A
211	LOC100761793	8.8546902305155	-7.35127778166899	1.3523717521986	-5.00329533646912	5.63584960910293e-07	4.44758075694067e-05	ENSCGRG00000019099	olfactory receptor 32 [Source:MGI Symbol;Acc:MGI:109303]
212	LOC100761862	123.893811208597	-1.6419475977423	0.264141202134998	-4.00159115078511	6.29179481412306e-05	0.00314366363375474	N/A	N/A
213	LOC100762389	84.4912202521028	3.32733472084123	0.291101190404212	9.42068363345448	4.48160496552926e-21	1.99171959625942e-18	ENSCGRG00000013705	N/A
214	LOC100762590	1519.94031518523	2.13853698380624	0.355348497388364	4.37197425767406	1.2312804583941e-05	0.000733595525844101	N/A	N/A
215	LOC100762947	10.9416660304971	-2.40294049573827	0.607307510160967	-2.99350487948891	0.00275793098616995	0.0911466506740471	N/A	N/A
216	LOC100763488	6.68186935531622	4.02680071000535	0.854944922886313	4.02580109799877	5.67816712087132e-05	0.00289061606709557	N/A	N/A
217	LOC100763954	88.5334069983097	2.74850514621143	0.363951451133233	5.94459134248171	2.77147392641138e-09	3.46701123475818e-07	ENSCGRG00000017447	diamine oxidase-like protein 2 [Source:MGI Symbol;Acc:MGI:3618290]
218	LOC100764131	35.4582864864166	6.22409297190026	0.639575141956472	8.81699444091729	1.17573076847894e-18	4.22462579107924e-16	N/A	N/A
219	LOC100764398	5.28631171702827	-7.2437240045126	1.42318946023431	-4.67875970827886	2.88615437291038e-06	0.000199759733810289	ENSCGRG00000018585	N/A
220	LOC100764589	164.421572942647	-2.45881478193511	0.225475439890655	-8.3106713623563	9.51621342295621e-17	2.72389512350652e-14	N/A	N/A
221	LOC100765166	15.2792725368632	4.44354725049104	0.636838440968368	6.05896959345383	1.36996284198509e-09	1.80749472464408e-07	N/A	N/A
222	LOC100765213	372.33692909068	-2.92557661272591	0.325371997230482	-7.19365566775171	6.30791585256979e-13	1.22446072319768e-10	N/A	N/A
223	LOC100765374	461.495306714227	-1.48867088800401	0.174790319045689	-5.17024279271801	2.33790048850145e-07	2.01441140050064e-05	ENSCGRG00000008002	N/A
224	LOC100765884	12.5478431746049	-4.81235404780883	0.883759110082063	-4.78342061638848	1.72336971433963e-06	0.00012544942989555	N/A	N/A
225	LOC100766073	1978.57762795371	1.2789820202569	0.173191412424111	4.00723979221458	6.14324839022082e-05	0.00308771365518004	N/A	N/A
226	LOC100766789	22.0282390439832	3.8054419453301	0.777891951941425	4.14000869474408	3.4729265794724e-05	0.00186009518654762	N/A	N/A
227	LOC100766854	30.9964646128673	-2.70340101906158	0.572439504132607	-3.70072034345429	0.000214988306448772	0.00938171193619343	N/A	N/A
228	LOC100767287	25.0930797429865	-6.47976588816948	0.880562193246367	-6.69436347899058	2.16612399680024e-11	3.51745212095792e-09	N/A	N/A
229	LOC100767397	1311.7619614498	-1.53189043616206	0.30011685869906	-3.15519741058741	0.00160389541280449	0.0558486303741076	N/A	N/A
230	LOC100768165	222.404013561482	-2.5766360601428	0.219605886811381	-9.06930860706974	1.19774601352822e-19	4.49500770588103e-17	ENSCGRG00000008112	nuclear RNA export factor 7 [Source:MGI Symbol;Acc:MGI:2159343]
231	LOC100768251	12.8219040941479	4.1237584148491	0.710180170434624	4.98295511681526	6.26204798857753e-07	4.87343163276946e-05	ENSCGRG00000012650	urate oxidase [Source:MGI Symbol;Acc:MGI:98907]
232	LOC100768366	11.9672963604755	2.56513197263778	0.517455196569225	3.82674574541976	0.000129848512457066	0.00595891760427969	N/A	N/A
233	LOC100769145	326.721664688102	-2.11389028678464	0.295987231537869	-5.16551939798075	2.39772158916939e-07	2.05546813187273e-05	N/A	N/A
234	LOC100769156	8.19671923220133	6.51269408526566	1.31947273974428	4.49250022830584	7.0391842993465e-06	0.000446908813711893	ENSCGRG00000011862	toll-like receptor 11 [Source:MGI Symbol;Acc:MGI:3045226]
235	LOC100769250	827.905353032536	1.77970875071046	0.189743210355831	6.29664823183267	3.04150424202633e-10	4.3529596304526e-08	ENSCGRG00000002344	N/A
236	LOC100769715	64.1985665497456	-2.23655261857866	0.357009715195003	-4.62617695699229	3.72477092451014e-06	0.000250613272402898	ENSCGRG00000011899	carboxylesterase 1G [Source:MGI Symbol;Acc:MGI:88378]
237	LOC100770645	19.2410446439661	-2.31076898011983	0.457643937853169	-3.77106815288437	0.00016255026736944	0.00733997036185855	ENSCGRG00000007071	t-complex 11 family, X-linked 2 [Source:MGI Symbol;Acc:MGI:1919091]
238	LOC100770947	2606.94973884429	-1.29983729148312	0.23621411152722	-3.02638477498237	0.00247497131177888	0.0829311815740509	ENSCGRG00000009266	N/A
239	LOC100771648	113.988208605487	-3.01293865920798	0.369385689719339	-6.57301088282985	4.93078527951507e-11	7.63955062389454e-09	ENSCGRG00000000750	cytochrome P450, family 11, subfamily b, polypeptide 1 [Source:MGI Symbol;Acc:MGI:88583]
240	LOC100771790	14.7191499593779	3.92630948279854	0.811231011100954	4.11886002427681	3.80751333844525e-05	0.00200941516436448	N/A	N/A
241	LOC100771813	1125.33362657797	-2.97544681921425	0.205471592927418	-11.6341353295369	2.7637660718982e-31	2.59302674567871e-28	ENSCGRG00000001227	RIKEN cDNA 3830417A13 gene [Source:MGI Symbol;Acc:MGI:1917946]
242	LOC100771835	1315.72409218942	1.14826476604744	0.0886774715317643	6.352258985243	2.12175703697442e-10	3.08898558969172e-08	N/A	N/A
243	LOC100771977	50.0841525394567	3.8953864294217	0.379881278842889	8.71436449509707	2.92394210348e-18	9.87590684871404e-16	N/A	N/A
244	LOC100772354	5917.5366874684	1.26094675199593	0.201196059279288	3.35982848618527	0.000779908740162238	0.0292369864506753	N/A	N/A
245	LOC100772574	172.561898562549	-3.67935159718103	0.292469640697798	-10.5802061679873	3.68147252275651e-26	2.24041580261914e-23	N/A	N/A
246	LOC100772695	25.8496681010583	3.21209979520996	0.510443471824388	5.14677420616057	2.65003984864121e-07	2.2489383398921e-05	ENSCGRG00000018508	N/A
247	LOC100773073	435.533150342094	1.64252142933374	0.288580459773264	3.66469347731824	0.000247634981509273	0.0106413729458743	ENSCGRG00000014515	annexin A8 [Source:MGI Symbol;Acc:MGI:1201374]
248	LOC100773771	388.003459603426	1.52361872653847	0.240431798068501	3.90404361385627	9.45987218948005e-05	0.00447502301221118	N/A	N/A
249	LOC103158690	120.091811223025	-8.95452297599836	1.23790529028597	-6.76106689336772	1.36979256545217e-11	2.30826933498229e-09	N/A	N/A
250	LOC103158703	11.3860570168613	3.28511608185852	0.72500354650905	3.724331548637	0.0001958334214507	0.00861259068088392	N/A	N/A
251	LOC103158763	78.1838796677584	-1.75777017871879	0.272623628588538	-4.30192967524365	1.69317055135854e-05	0.000975913456359833	N/A	N/A
252	LOC103159212	7.92029667054556	-5.33447648479165	1.36227463235198	-3.4864585093759	0.00048946130242774	0.0196342576612819	N/A	N/A
253	LOC103159218	8.17217858530681	-4.47518895295452	0.952413979938553	-4.08459612539953	4.41535456679501e-05	0.00229435408997028	N/A	N/A
254	LOC103159353	83.6111634152409	-2.15313565361421	0.312836544016862	-5.01275564790964	5.36560169652671e-07	4.27425855900675e-05	N/A	N/A
255	LOC103159449	64.7933032283035	2.14008678780871	0.391978106418606	3.96737537536544	7.26684894630226e-05	0.00356751584317304	N/A	N/A
256	LOC103159455	8.13514355039819	6.252263463443	1.37799518272729	4.11271464063124	3.9103361966786e-05	0.00205086204004684	N/A	N/A
257	LOC103159461	111.117796562976	-1.65352600561854	0.308561254995883	-3.46305146092188	0.000534086238148407	0.0212227020937654	N/A	N/A
258	LOC103159484	219.59430284536	-2.20408018631887	0.224384427173962	-7.21582021528807	5.36098475721934e-13	1.05274779744093e-10	N/A	N/A
259	LOC103159553	42.8817347311	-2.09932398120462	0.433067186933101	-3.4968280354092	0.000470825231276255	0.0189316583471271	N/A	N/A
260	LOC103159564	50.5689993503231	2.03861761953807	0.340547847432209	4.26857820355562	1.96722859182371e-05	0.00111485088787647	N/A	N/A
261	LOC103159569	4.60952783907624	-5.51885327226858	1.43187464972084	-3.44575607404556	0.000569464137132016	0.0224175066384277	N/A	N/A
262	LOC103159575	90.1177028810314	1.95669834961292	0.296483792632637	4.6266807258211	3.71572639844857e-06	0.000250613272402898	N/A	N/A
263	LOC103159577	383.373318092362	1.53925390337506	0.200585315193778	4.75753372938591	1.95972519449468e-06	0.00014083335780692	N/A	N/A
264	LOC103159578	152.779186317704	2.17228419126346	0.34223126568695	4.63815510063385	3.51532950848696e-06	0.000238421223852722	N/A	N/A
265	LOC103159587	57.6111994984715	-2.43188628300047	0.408033849639546	-4.5263984444204	5.99974111083141e-06	0.000389706261075849	N/A	N/A
266	LOC103159588	24.7451706255167	-2.49250382101141	0.394845286205968	-4.8311107842255	1.35773426100094e-06	9.96931139121039e-05	N/A	N/A
267	LOC103159623	5908.67697755076	1.23400525341105	0.179948048322091	3.60683407651172	0.000309955719532298	0.0129567628501521	N/A	N/A
268	LOC103159713	20.2966058506756	5.93492427311893	1.02496149023513	5.21967100556183	1.79241247595825e-07	1.57657614031161e-05	N/A	N/A
269	LOC103159842	10.1100503123636	7.74713233611289	1.39402181141016	5.13777458628617	2.78011072654797e-07	2.33584626616627e-05	N/A	N/A
270	LOC103159954	142.008033272478	1.78303841607519	0.354514847659083	3.37948021998266	0.000726230330045476	0.0277162155885767	N/A	N/A
271	LOC103159962	4.4266490132875	-3.60761017103172	1.01634164807856	-2.97404684342614	0.00293900204572718	0.0963764398994964	N/A	N/A
272	LOC103159982	287.203697901153	2.02314388685344	0.280806626454058	5.12160772091886	3.02941598625589e-07	2.53271174138067e-05	N/A	N/A
273	LOC103160097	14.2235785714364	-5.59480464814272	1.04107820731586	-4.81216695558164	1.4930254442644e-06	0.000109152440271589	N/A	N/A
274	LOC103160099	37.4050436274794	-4.29110179528027	0.637187841100221	-5.81639989890545	6.01285218927194e-09	7.15105970228341e-07	N/A	N/A
275	LOC103160112	48.6488114829816	-4.25674845078582	0.538431980403049	-6.81940539140358	9.14180939078748e-12	1.59161728857339e-09	N/A	N/A
276	LOC103160120	3019.85186604713	1.29493585821134	0.210102683754762	3.37917319665887	0.000727041893992152	0.0277162155885767	N/A	N/A
277	LOC103160179	238.74056267243	-3.94542476151301	0.277876459139436	-12.0933679347973	1.14495004696476e-33	1.48737818408776e-30	N/A	N/A
278	LOC103160386	136.52790594427	2.79809422002439	0.324617156613937	6.81766713253326	9.25307287006792e-12	1.59454994520109e-09	N/A	N/A
279	LOC103160439	17.767179379404	-3.70281052095314	0.819775586351194	-3.80329455053604	0.000142784414882049	0.00653480541606515	N/A	N/A
280	LOC103160457	10.8383463650247	2.8082202621547	0.666202472951547	3.33721031022837	0.000846238877254956	0.0313405310506177	N/A	N/A
281	LOC103160461	31.1363334534469	1.73352023004674	0.294901440303799	3.89471725923877	9.83133394836005e-05	0.00462483475542909	N/A	N/A
282	LOC103160471	117.354646969501	5.4643133984295	0.402298635699563	12.1286787095948	7.44408202423554e-34	1.04763047687741e-30	N/A	N/A
283	LOC103160553	318.791226471709	-2.04226375798894	0.42703225512056	-3.4126257204069	0.00064340241819066	0.0250363595354928	N/A	N/A
284	LOC103160584	52.3078975916436	1.88316373838065	0.32500798342248	3.9943672275027	6.48672590000596e-05	0.00322199491174414	N/A	N/A
285	LOC103160599	10.5977539773892	-2.64295042701513	0.62694873307986	-3.28254579315313	0.00102874275190038	0.0372021575890655	N/A	N/A
286	LOC103160604	135.110189672276	-1.90012911050625	0.326927861201299	-4.02280370034082	5.75094262126061e-05	0.00290784188586375	N/A	N/A
287	LOC103160692	190.723436199918	7.25682500767003	1.26354246969432	5.28028354168655	1.28984123873979e-07	1.1711203677332e-05	N/A	N/A
288	LOC103160818	19.4219290488527	2.11999005888312	0.443903913788364	3.45801762607077	0.000544165781309212	0.0215724688139671	N/A	N/A
289	LOC103160829	5.67292873850466	5.63913518644408	1.25668181671584	4.02183959256393	5.77453790375088e-05	0.00291105660055358	N/A	N/A
290	LOC103160835	95.1274207810359	-5.67891193560928	0.540103272438443	-9.43143597684588	4.04512575268771e-21	1.84632658679433e-18	N/A	N/A
291	LOC103160844	8.9584212673655	-3.55315833301566	0.898038103159655	-3.30520032708101	0.000949085372671923	0.0346929735361113	N/A	N/A
292	LOC103160872	432.280984365303	-11.6808305846479	1.189197580043	-9.33055050744851	1.05322428817113e-20	4.56073122529077e-18	N/A	N/A
293	LOC103161076	37.0905058050527	3.85734765612751	0.52828970594336	6.19430043514268	5.85444643677523e-10	8.23915761868834e-08	N/A	N/A
294	LOC103161077	10.7646767250201	4.73005307976409	1.06779675425429	3.88190970100645	0.000103639363767092	0.00484837001467769	N/A	N/A
295	LOC103161115	31.963806301546	-2.01583589171254	0.386239163054673	-3.70463051875669	0.000211699082824212	0.00926210909516917	N/A	N/A
296	LOC103161117	186.432999721317	-3.68691421607675	0.26703029412544	-11.6164786677666	3.3985725577564e-31	3.0207943871258e-28	N/A	N/A
297	LOC103161142	16.1634639246056	-3.24633690823339	0.741644590902215	-3.58847679894039	0.000332615586469973	0.0138354975968101	N/A	N/A
298	LOC103161214	53.2755456434166	2.60207391129445	0.400769841538488	5.03309181856085	4.82631816521427e-07	3.86288441583595e-05	N/A	N/A
299	LOC103161223	62.6647063102053	8.12769369575056	1.21098293864051	6.22860236453631	4.70614554337035e-10	6.6787719274318e-08	N/A	N/A
300	LOC103161263	19.1385140785162	-3.5120042865989	0.672357494382465	-4.3534009962455	1.34041643727504e-05	0.000783285563761278	N/A	N/A
301	LOC103161381	38.8735661172689	5.25034669743702	0.806223576096164	5.78671268744861	7.17771903814818e-09	8.3025561038525e-07	N/A	N/A
302	LOC103161480	3.23494065369646	6.1118311256347	1.66593482769747	3.31757793463768	0.000908015798937924	0.0333360235053558	N/A	N/A
303	LOC103161582	66.7583211250408	-1.99341562811103	0.453645347471189	-3.1047450067353	0.00190443128419357	0.0653699909094737	N/A	N/A
304	LOC103161593	153.373538817088	-2.22291258502967	0.382001902844961	-4.28780608711599	1.80446510978495e-05	0.00102804815616293	N/A	N/A
305	LOC103161605	98.937888370052	-4.08753748514515	0.326122861107973	-10.740047393563	6.60104914647438e-27	4.84689208633301e-24	N/A	N/A
306	LOC103161613	27.5408450840886	7.99404396163888	1.36273973948629	5.43690129981143	5.42151499868467e-08	5.23191687415924e-06	N/A	N/A
307	LOC103161638	113.614660010098	4.18497182374005	0.846797444303145	4.2513228485018	2.1251156761464e-05	0.00118837594499207	N/A	N/A
308	LOC103161640	599.373308516801	2.82743819289014	0.211354512331944	10.6100204222139	2.6769055604345e-26	1.73875311940838e-23	N/A	N/A
309	LOC103161647	536.927736399075	1.82724531499436	0.363173971692457	3.42062733318674	0.000624768805069544	0.0244238323611446	N/A	N/A
310	LOC103161680	21.6790442692991	4.67689769774728	0.876244124746264	4.66985749914276	3.01408741921076e-06	0.000206918326567607	N/A	N/A
311	LOC103161701	50.1145682940303	4.91052440666214	0.442196232195953	9.78199629711945	1.34530474926449e-22	6.3109740571052e-20	N/A	N/A
312	LOC103161874	35.2019463467601	-4.49668649861283	0.633424334279793	-6.17551897866275	6.59464836450961e-10	9.20416707271391e-08	N/A	N/A
313	LOC103161930	609.629509648576	1.9514106584652	0.234818182968351	5.81917524644254	5.91387049926179e-09	7.0832230490449e-07	N/A	N/A
314	LOC103161939	97.8394920191281	2.98140231059662	0.279527280155035	8.57318759208875	1.00659339465672e-17	3.1480276386968e-15	N/A	N/A
315	LOC103162068	59.2339331173085	-1.97722251398156	0.352371432183362	-3.95111489212872	7.77879670796626e-05	0.00379293200927785	N/A	N/A
316	LOC103162142	512.84869734853	1.46927140215077	0.172697077555574	5.12057826308636	3.04600168799688e-07	2.53403332546262e-05	N/A	N/A
317	LOC103162178	12.0749140762447	-2.71870556671551	0.68765169844684	-3.10294160665016	0.00191607442552069	0.065636237116011	N/A	N/A
318	LOC103162264	75.3020386891186	1.96517378350181	0.272385745549632	5.0671200873438	4.03879505720261e-07	3.27919090990566e-05	N/A	N/A
319	LOC103162356	22.2151380992741	3.89419555990977	0.73207805564642	4.52032817220096	6.17438425667161e-06	0.000396475290215476	N/A	N/A
320	LOC103162358	41.2249126415395	-2.22336689564898	0.399551107010638	-4.10061282819623	4.12057470403233e-05	0.00214900691297987	N/A	N/A
321	LOC103162406	3.04210134085459	-4.02420279381219	1.14484012067229	-3.00412278622048	0.0026634780991191	0.0881976826233792	N/A	N/A
322	LOC103162548	32.0997357096866	-3.699290810634	0.566689906148187	-5.49564810688273	3.89278071051729e-08	3.91317146662e-06	N/A	N/A
323	LOC103162571	6.15767551025291	-3.22161003996303	0.803132933528503	-3.28295283279939	0.00102725851943459	0.0372021575890655	N/A	N/A
324	LOC103162603	13.6109355486019	3.53234385875999	0.653719797719171	4.5086310194708	6.52472706768536e-06	0.000417384813329812	N/A	N/A
325	LOC103162619	1760.50586347726	2.29350575766044	0.167819273088906	10.1808524461558	2.41436985628349e-24	1.27418369165361e-21	N/A	N/A
326	LOC103162695	209.149251676884	-1.72935331027069	0.230441754206946	-4.96607402372847	6.83218851596218e-07	5.26858445924974e-05	N/A	N/A
327	LOC103162823	51.3622756046432	-1.98290280427807	0.339852524127619	-4.11337331433785	3.89919062769359e-05	0.00205086204004684	N/A	N/A
328	LOC103162840	88.2942658571242	-5.48534580613329	0.557156825958113	-8.79533926015391	1.42616415881752e-18	5.01772089877297e-16	N/A	N/A
329	LOC103162888	23.0737046307739	7.12609447815773	1.25636471588506	5.20639579791815	1.9254373430603e-07	1.68480755697422e-05	N/A	N/A
330	LOC103162901	41.2103839692701	2.15103979342147	0.406137694066335	3.85602547013163	0.000115245485466659	0.00536161365994749	N/A	N/A
331	LOC103162929	154.768750673004	-1.67550549812923	0.247006337522176	-4.41504055461802	1.00991055583832e-05	0.000613502498812859	N/A	N/A
332	LOC103162960	622.980311204006	1.49983313972776	0.204216123963007	4.47991383468002	7.46731779027764e-06	0.000470552473291824	N/A	N/A
333	LOC103162963	17026.7687976593	1.45448632784552	0.117814152199889	7.38047009538453	1.57731603737983e-13	3.20936304087597e-11	N/A	N/A
334	LOC103162966	3003.21434739224	0.92060923405048	0.113368575733274	2.96066816715604	0.00306972483512549	0.099313243324903	N/A	N/A
335	LOC103162968	29.0091876205974	1.9384292810235	0.323854572988203	4.17924245383943	2.92481738795999e-05	0.0015882416735649	N/A	N/A
336	LOC103163008	38.0047677085601	2.01662131657061	0.389707952416299	3.67367103230193	0.000239090512785027	0.0103267534013134	N/A	N/A
337	LOC103163027	111.506965445518	1.29446683600646	0.23842347496884	2.97581576385475	0.00292210352220926	0.0960087242861285	N/A	N/A
338	LOC103163041	8.39649671706212	4.37282673504013	1.12712931986088	3.36062967005997	0.000777650175127989	0.0292369864506753	N/A	N/A
339	LOC103163095	20.3731004198048	-3.61167829950696	0.687410895693436	-4.40306637230787	1.0673149531204e-05	0.000643743390296333	N/A	N/A
340	LOC103163200	391.069125490666	-1.44705261235698	0.277971317010787	-3.10136355400429	0.00192631626345781	0.0657564632530795	N/A	N/A
341	LOC103163247	5.84504498180048	3.49915402341928	0.894566904092498	3.25765631320159	0.00112336369983022	0.0399397182373321	N/A	N/A
342	LOC103163249	18.6696912708302	-1.9851288491762	0.473162397139942	-2.95916657138952	0.00308472314659404	0.0996076567871515	N/A	N/A
343	LOC103163357	51.5238267901973	-2.71757270122366	0.40492194286609	-5.26671927287421	1.38883336496201e-07	1.24098507235336e-05	N/A	N/A
344	LOC103163405	28.6778102189763	-2.20106088340555	0.465605889193603	-3.47095777822606	0.000518605536218634	0.0207049888786295	N/A	N/A
345	LOC103163422	252.674722832034	-1.65260898302131	0.31765680640257	-3.36100615752939	0.000776590942247748	0.0292369864506753	N/A	N/A
346	LOC103163483	1850.6720449886	-1.51917425362341	0.158128685247751	-5.90792082687946	3.46452441894996e-09	4.20927254584367e-07	N/A	N/A
347	LOC103163538	189.063478902034	2.84330109426076	0.399329949601281	5.65531985716195	1.55556307115893e-08	1.68399674011103e-06	N/A	N/A
348	LOC103163695	292.979392907445	2.10381854694225	0.200009936944196	7.59390293015723	3.10410967769316e-14	6.63572205530153e-12	N/A	N/A
349	LOC103163696	1033.1336824236	2.47852590586621	0.240061363368013	7.8878307553483	3.07484370277151e-15	7.31379724681765e-13	N/A	N/A
350	LOC103163731	43.986394416666	-4.32742111416584	0.606364843851762	-6.17195843623086	6.74492341279701e-10	9.33674316355049e-08	N/A	N/A
351	LOC103163756	20.6825595090906	4.51574284371238	0.65268472447608	6.02247945383818	1.71765180232122e-09	2.21432852195426e-07	N/A	N/A
352	LOC103163794	75.2246690487391	2.24006892247366	0.452885652346731	3.65457906024665	0.000257604275619694	0.0109859116329934	N/A	N/A
353	Lpin3	637.296481851263	-1.50602696337546	0.182691751768857	-5.04163134753693	4.61579865119023e-07	3.71198131530003e-05	ENSCGRG00000010131	lipin 3 [Source:MGI Symbol;Acc:MGI:1891342]
354	Lpo	76.953584689553	-3.98597141200841	0.407982927904785	-8.33615496793773	7.67453243191282e-17	2.24882176697536e-14	ENSCGRG00000016547	lactoperoxidase [Source:MGI Symbol;Acc:MGI:1923363]
355	Lrrc15	108.422391284962	3.08314467524772	0.357669907881946	6.98460261675446	2.85663383486562e-12	5.30141013222094e-10	ENSCGRG00000005841	leucine rich repeat containing 15 [Source:MGI Symbol;Acc:MGI:1921738]
356	Ltbr	1136.45435630462	1.45217753333438	0.196593041679857	4.41121936566524	1.02790114773147e-05	0.000622193354225415	ENSCGRG00000016124	lymphotoxin B receptor [Source:MGI Symbol;Acc:MGI:104875]
357	Man1a1	1081.8135331273	0.979072794345059	0.0989067426744056	3.98466558464358	6.75752230622505e-05	0.00333687241834879	ENSCGRG00000013293	mannosidase 1, alpha [Source:MGI Symbol;Acc:MGI:104677]
358	Maoa	380.826836752992	2.4677886092027	0.229703885062902	8.19675343308168	2.46966287935972e-16	6.62026455660745e-14	ENSCGRG00000004415	monoamine oxidase A [Source:MGI Symbol;Acc:MGI:96915]
359	Maob	38.6444316085193	1.59971326173872	0.341770571657734	2.96909928814405	0.00298674073868238	0.0975630127560309	ENSCGRG00000002629	monoamine oxidase B [Source:MGI Symbol;Acc:MGI:96916]
360	Map1s	1981.06286625907	-1.63903292973587	0.193176162260916	-5.45652432825029	4.85544777861875e-08	4.76737221426241e-06	ENSCGRG00000012862	microtubule-associated protein 1S [Source:MGI Symbol;Acc:MGI:2443304]
361	Map7d2	10.6196458885458	3.44782722841113	0.794468964163785	3.60349473274046	0.00031396711276464	0.013092040988566	ENSCGRG00000015312	MAP7 domain containing 2 [Source:MGI Symbol;Acc:MGI:1917474]
362	Mecom	29.3806766798606	-4.04382741909951	0.511987354155626	-6.7557624037077	1.42086098711799e-11	2.35250003435771e-09	ENSCGRG00000010011	MDS1 and EVI1 complex locus [Source:MGI Symbol;Acc:MGI:95457]
363	Meis1	14.6227624983364	8.26802336554997	1.2468944098132	6.16175740653119	7.19420079927236e-10	9.7980373466219e-08	ENSCGRG00000008633	Meis homeobox 1 [Source:MGI Symbol;Acc:MGI:104717]
364	Mettl20	36.311135410904	-8.2824177059479	1.21480763914812	-6.33635726115827	2.35260927301876e-10	3.39580046177272e-08	N/A	N/A
365	Mkrn2	458.131130722276	1.25333140009343	0.144767310426322	4.61684960094935	3.89609417079133e-06	0.000260639969598083	ENSCGRG00000003086	makorin, ring finger protein, 2 [Source:MGI Symbol;Acc:MGI:1914277]
366	Mlf2	4799.64216285884	1.24241718175864	0.173154987547955	3.79691448885005	0.000146508299248754	0.00666908937388938	ENSCGRG00000018181	myeloid leukemia factor 2 [Source:MGI Symbol;Acc:MGI:1353554]
367	Mllt4	25.2420797855381	2.36202442179444	0.428294707565028	4.14915685317795	3.33702106020719e-05	0.00179476470269997	N/A	N/A
368	Mmp12	1006.47498629405	1.94010511072794	0.315998487639012	4.28844650533536	1.79927119869634e-05	0.00102804815616293	ENSCGRG00000006553	matrix metallopeptidase 12 [Source:MGI Symbol;Acc:MGI:97005]
369	Mmp19	3886.82625578076	2.05988628424118	0.124731417637736	11.8247977250104	2.90601868894414e-32	3.50548882992062e-29	ENSCGRG00000012533	matrix metallopeptidase 19 [Source:MGI Symbol;Acc:MGI:1927899]
370	Mmp2	372.997831710324	-1.78294305584342	0.299502488963786	-3.99990183476278	6.33687637771645e-05	0.00315684862144175	ENSCGRG00000010994	matrix metallopeptidase 2 [Source:MGI Symbol;Acc:MGI:97009]
371	Mpc1	212.283716048912	1.30662989576802	0.236883444872423	3.04650835956701	0.00231516041363436	0.0780407765777586	ENSCGRG00000015925	N/A
372	Mrpl51	1375.22492702614	1.21536957541643	0.184061763230739	3.42497574526113	0.000614854309171387	0.0240920175714301	ENSCGRG00000016012	mitochondrial ribosomal protein L51 [Source:MGI Symbol;Acc:MGI:1913743]
373	Mtfr1l	2014.02234607282	-1.03252777669945	0.110278930822421	-4.05848399726506	4.939231745511e-05	0.00255026424319523	ENSCGRG00000012405	mitochondrial fission regulator 1-like [Source:MGI Symbol;Acc:MGI:1924074]
374	Murc	238.784747094103	1.8856609771937	0.283795258235102	4.58322836174738	4.57851545374963e-06	0.00030086369254056	N/A	N/A
375	Myl9	94.4338403722543	1.45448277622707	0.266130834172707	3.26726618585516	0.00108591525049547	0.0389361714445168	ENSCGRG00000011104	N/A
376	Myo1g	159.81671515066	-3.54725977475087	0.252837748363342	-11.7161986024837	1.05291498614216e-31	1.18544188573125e-28	ENSCGRG00000016686	myosin IG [Source:MGI Symbol;Acc:MGI:1927091]
377	Myom3	146.205276241276	-2.0589796875833	0.295185389065841	-4.9935303082815	5.92854769910673e-07	4.65680528104718e-05	ENSCGRG00000011942	myomesin family, member 3 [Source:MGI Symbol;Acc:MGI:2685280]
378	Ncald	58.3816415916278	1.69508882607031	0.319720252129461	3.47218018863453	0.000516249704903423	0.0206597749204005	ENSCGRG00000001733	neurocalcin delta [Source:MGI Symbol;Acc:MGI:1196326]
379	Ndrg2	39.6881975115665	-2.1748500501856	0.363689484440276	-4.37155215502396	1.23366372181268e-05	0.000733595525844101	ENSCGRG00000011144	N-myc downstream regulated gene 2 [Source:MGI Symbol;Acc:MGI:1352498]
380	Nedd9	9.66548232473309	-4.28406096463911	0.791555185755324	-4.67320349924582	2.96537685406589e-06	0.000204405242087611	ENSCGRG00000010789	neural precursor cell expressed, developmentally down-regulated gene 9 [Source:MGI Symbol;Acc:MGI:97302]
381	Neurl2	195.918327614375	-1.63284981740756	0.23076379929933	-4.54095191649692	5.60008036925252e-06	0.000366566501069521	ENSCGRG00000014807	neuralized E3 ubiquitin protein ligase 2 [Source:MGI Symbol;Acc:MGI:3043305]
382	Nfe2	52.4534937320876	-3.20091367153862	0.483178295987384	-5.41404941517855	6.16151500061449e-08	5.91225371195327e-06	ENSCGRG00000006697	nuclear factor, erythroid derived 2 [Source:MGI Symbol;Acc:MGI:97308]
383	Nfkbia	597.103688612894	1.12121371033317	0.160473421825705	3.34168240142875	0.000832722831776613	0.0309100292515827	N/A	N/A
384	Nkain3	14.2472232797816	5.15204502377656	1.22479659671249	3.72884978233451	0.000192355770551274	0.00850393783526157	ENSCGRG00000016102	Na+/K+ transporting ATPase interacting 3 [Source:MGI Symbol;Acc:MGI:2444830]
385	Nol4	30.0514061755628	-2.93451049838714	0.579016296267009	-4.05782706430513	4.95314230085289e-05	0.00255026424319523	ENSCGRG00000003512	N/A
386	Nppb	68.3569742178368	-1.61347583914152	0.314735801144171	-3.26786255227837	0.00108362977151929	0.0389361714445168	ENSCGRG00000000797	natriuretic peptide type B [Source:MGI Symbol;Acc:MGI:97368]
387	Nr1h3	1093.57894772263	1.04779448448697	0.153705831221852	3.01115435951015	0.00260256513140402	0.0863499409413577	ENSCGRG00000016392	nuclear receptor subfamily 1, group H, member 3 [Source:MGI Symbol;Acc:MGI:1352462]
388	Nr4a1	423.006026438241	1.26100074495654	0.195938307001441	3.4502607202297	0.000560045395181067	0.0220982397986399	ENSCGRG00000016594	nuclear receptor subfamily 4, group A, member 1 [Source:MGI Symbol;Acc:MGI:1352454]
389	Nrxn1	27.2901108376493	5.04859164584673	0.632823239356728	7.05351647588496	1.74451841111577e-12	3.31027268841832e-10	N/A	N/A
390	Oc90	11.8254432009417	3.66920013953822	0.693788354499295	4.44550217485699	8.76867937400264e-06	0.000540457873241447	ENSCGRG00000006050	otoconin 90 [Source:MGI Symbol;Acc:MGI:1313269]
391	Odc1	4164.72128444859	1.07771079209037	0.131973951498352	3.7336783946745	0.000188703424345616	0.00836436595892064	ENSCGRG00000006664	N/A
392	Olr1	56.1671907526107	2.75793484908569	0.273959094106685	7.93174015796073	2.16096215630457e-15	5.21347555652452e-13	ENSCGRG00000008979	oxidized low density lipoprotein (lectin-like) receptor 1 [Source:MGI Symbol;Acc:MGI:1261434]
393	Osbpl2	1072.99289719728	-1.21159149147794	0.131919105563481	-4.75010035946041	2.03315720844788e-06	0.000145491351424864	ENSCGRG00000011589	oxysterol binding protein-like 2 [Source:MGI Symbol;Acc:MGI:2442832]
394	Oxr1	683.518580355951	1.83556805810891	0.234585197371357	5.33113585768159	9.76003659862112e-08	9.05645593832491e-06	ENSCGRG00000009893	oxidation resistance 1 [Source:MGI Symbol;Acc:MGI:2179326]
395	Pamr1	207.791815332481	1.35004582878313	0.214074673940291	3.5739086458932	0.000351691675757265	0.0145572770102664	ENSCGRG00000004840	peptidase domain containing associated with muscle regeneration 1 [Source:MGI Symbol;Acc:MGI:2445082]
396	Park2	58.2482273139209	1.44825712276135	0.278374251974559	3.10120140751771	0.00192737146555391	0.0657564632530795	ENSCGRG00000008474	Parkinson disease (autosomal recessive, juvenile) 2, parkin [Source:MGI Symbol;Acc:MGI:1355296]
397	Parp11	649.097229630664	1.21934062220214	0.133032774768059	4.76858520456342	1.85524205211059e-06	0.000134469217922934	ENSCGRG00000015516	poly (ADP-ribose) polymerase family, member 11 [Source:MGI Symbol;Acc:MGI:2141505]
398	Pcp4l1	161.619822261801	1.32647016830016	0.193232472112431	3.83738643651759	0.000124350708911467	0.00572216559154455	ENSCGRG00000005197	Purkinje cell protein 4-like 1 [Source:MGI Symbol;Acc:MGI:1913675]
399	Pde10a	426.26705193333	1.00460604763387	0.141437993117532	2.96697894012111	0.00300741557935706	0.0976716044311194	ENSCGRG00000003419	phosphodiesterase 10A [Source:MGI Symbol;Acc:MGI:1345143]
400	Pde3a	10.6793441319601	-3.18631922025781	0.78274378574883	-3.32338214227789	0.000889329935612845	0.0327211415089972	ENSCGRG00000007234	phosphodiesterase 3A, cGMP inhibited [Source:MGI Symbol;Acc:MGI:1860764]
401	Pdpn	6694.59632207383	-1.53837479612014	0.110905918845424	-8.59658623565271	8.21224198952838e-18	2.61676118338029e-15	N/A	N/A
402	Per3	973.373150193073	-1.04431229602565	0.153526672025863	-2.99198692476779	0.00277168133953995	0.0914221766838879	ENSCGRG00000001101	period circadian clock 3 [Source:MGI Symbol;Acc:MGI:1277134]
403	Pex26	261.856825346935	1.20235274427126	0.163265578912735	3.7815089234461	0.000155880633399675	0.00705767328915206	ENSCGRG00000014948	peroxisomal biogenesis factor 26 [Source:MGI Symbol;Acc:MGI:1921293]
404	Pex5	538.267908649945	1.11712674697179	0.179181128028561	2.96997932821255	0.00297819789029459	0.0974724921924323	ENSCGRG00000015784	Peroxisomal targeting signal 1 receptor [Source:UniProtKB/Swiss-Prot;Acc:Q920N5]
405	Phb2	1381.46030508535	1.44365655528302	0.169646050389245	5.06168020175906	4.15577685004766e-07	3.35802676763659e-05	ENSCGRG00000018210	prohibitin 2 [Source:MGI Symbol;Acc:MGI:102520]
406	Phf10	608.021337132143	1.15526421843622	0.146151736648916	3.90212070544896	9.53535839778951e-05	0.0044981321961416	ENSCGRG00000005052	PHD finger protein 10 [Source:MGI Symbol;Acc:MGI:1919307]
407	Phyhd1	76.5563505797513	-3.48202738465518	0.292927161094539	-9.89005209728239	4.59788566585645e-23	2.35300282196921e-20	ENSCGRG00000004453	phytanoyl-CoA dioxygenase domain containing 1 [Source:MGI Symbol;Acc:MGI:3612860]
408	Pik3ap1	58.7498994944588	-1.83206384592724	0.26740192611948	-4.66377098812987	3.1046688016449e-06	0.000212273873369146	ENSCGRG00000004673	phosphoinositide-3-kinase adaptor protein 1 [Source:MGI Symbol;Acc:MGI:1933177]
409	Pik3r5	257.604131518947	1.34492563828331	0.222358489881618	3.41773834660757	0.000631437790732385	0.0246275321244538	ENSCGRG00000012612	phosphoinositide-3-kinase regulatory subunit 5 [Source:MGI Symbol;Acc:MGI:2443588]
410	Pirt	149.061403361028	-2.42829471997239	0.23474334674578	-7.85254297855565	4.0768510912778e-15	9.43148783965747e-13	ENSCGRG00000006331	phosphoinositide-interacting regulator of transient receptor potential channels [Source:MGI Symbol;Acc:MGI:2443635]
411	Pkd1l1	40.1429237005201	1.93552088020273	0.36942991460331	3.65579051964915	0.000256390661833838	0.0109618367013921	ENSCGRG00000007996	polycystic kidney disease 1 like 1 [Source:MGI Symbol;Acc:MGI:2156538]
412	Plac1	698.277586778771	1.41989338151688	0.276107454970802	3.02393457968752	0.00249510386689363	0.0834402259487121	ENSCGRG00000007734	placental specific protein 1 [Source:MGI Symbol;Acc:MGI:1926287]
413	Plcl2	28.1398342345573	-4.58997113534135	0.692938324973452	-5.77974762006942	7.48127677910048e-09	8.59481647928224e-07	ENSCGRG00000017193	phospholipase C-like 2 [Source:MGI Symbol;Acc:MGI:1352756]
414	Plekha5	1783.69198050637	1.18637378678276	0.153101831971184	3.92817824789187	8.55917645303132e-05	0.00411815874469495	ENSCGRG00000005116	pleckstrin homology domain containing, family A member 5 [Source:MGI Symbol;Acc:MGI:1923802]
415	Plekha6	101.385935673897	2.35819143961091	0.311591102024637	5.69088439101044	1.26383058467804e-08	1.39500463490475e-06	ENSCGRG00000001696	pleckstrin homology domain containing, family A member 6 [Source:MGI Symbol;Acc:MGI:2388662]
416	Pparg	895.755424723979	2.28351875184085	0.286064352144368	5.93767185036214	2.89097949336998e-09	3.56371253168118e-07	ENSCGRG00000012652	peroxisome proliferator-activated receptor gamma [Source:RefSeq peptide;Acc:NP_001231210]
417	Ppfibp1	4083.36704770548	1.7391682691294	0.179445274246845	6.43207670557272	1.25872186828162e-10	1.88117654084425e-08	ENSCGRG00000011034	PTPRF interacting protein, binding protein 1 (liprin beta 1) [Source:MGI Symbol;Acc:MGI:1914783]
418	Prkcb	11.131799987974	-3.80999420521395	0.592279925091801	-5.4451139872636	5.17722210273373e-08	5.02488085465329e-06	ENSCGRG00000000328	protein kinase C, beta [Source:MGI Symbol;Acc:MGI:97596]
419	Prr5	39.4481777611088	-6.07555054970911	0.897270912562649	-6.1192087831161	9.40411235512101e-10	1.27053319562627e-07	ENSCGRG00000011636	proline rich 5 (renal) [Source:MGI Symbol;Acc:MGI:1924714]
420	Prrx1	670.486556626513	1.72953393074392	0.13625441500941	8.40025205747442	4.45521289693252e-17	1.34356491791779e-14	ENSCGRG00000010208	paired related homeobox 1 [Source:MGI Symbol;Acc:MGI:97712]
421	Prss22	248.422044478118	-2.29659949051855	0.268888044406327	-6.36561210289764	1.94512444795114e-10	2.85645753713033e-08	ENSCGRG00000009254	protease, serine 22 [Source:MGI Symbol;Acc:MGI:1918085]
422	Pstpip1	925.881439524654	1.25823070346094	0.215283773996341	3.12735228597037	0.00176388431217647	0.0606689985010922	ENSCGRG00000004304	proline-serine-threonine phosphatase-interacting protein 1 [Source:MGI Symbol;Acc:MGI:1321396]
423	Ptchd3	120.915729664723	-1.47042395708761	0.242543057256859	-3.65073923937856	0.000261486614563996	0.0111233902940977	ENSCGRG00000017553	patched domain containing 3 [Source:MGI Symbol;Acc:MGI:1921925]
424	Ptdss1	1962.30409676609	0.977815407481041	0.121110760665901	3.24374898316111	0.00117967657587873	0.0415916033683507	ENSCGRG00000001840	phosphatidylserine synthase 1 [Source:MGI Symbol;Acc:MGI:1276575]
425	Ptgfr	3.36350932542598	5.77602013416016	1.48092825601713	3.50527286676267	0.000456139522535637	0.0184289097047412	ENSCGRG00000002397	prostaglandin F receptor [Source:MGI Symbol;Acc:MGI:97796]
426	Ptgis	81.3818428714843	-1.99552687780073	0.306947222082068	-4.59546226713346	4.31790928606622e-06	0.000284847078215181	ENSCGRG00000011537	prostaglandin I2 (prostacyclin) synthase [Source:MGI Symbol;Acc:MGI:1097156]
427	Ptgs1	15.6395083552261	2.69233182721827	0.548789122153615	3.84003479920877	0.000123016871668462	0.00567625390365298	ENSCGRG00000017834	prostaglandin-endoperoxide synthase 1 [Source:MGI Symbol;Acc:MGI:97797]
428	Ptgs2	342.072507548682	1.28708676797031	0.21519235884731	3.26277508648599	0.00110327040736037	0.0393080815179367	ENSCGRG00000004156	prostaglandin-endoperoxide synthase 2 [Source:MGI Symbol;Acc:MGI:97798]
429	Pthlh	90.138799544435	-2.78930332751848	0.410293504649918	-5.37259498825888	7.76115210951769e-08	7.32236518578406e-06	ENSCGRG00000007492	parathyroid hormone-like peptide [Source:MGI Symbol;Acc:MGI:97800]
430	Ptprf	98.3940122322717	-4.27296624021445	0.31643610212002	-11.6548134513883	2.16854816557304e-31	2.28890258876234e-28	ENSCGRG00000007871	protein tyrosine phosphatase, receptor type, F [Source:MGI Symbol;Acc:MGI:102695]
431	Ptprg	15.5091700283695	-4.05130207101857	0.682753122587213	-5.07700288086875	3.83435060993483e-07	3.12823734785408e-05	ENSCGRG00000004852	protein tyrosine phosphatase, receptor type, G [Source:MGI Symbol;Acc:MGI:97814]
432	Ptrf	2938.88098636478	1.5380398700013	0.16907134145494	5.6371314090162	1.72906170514586e-08	1.85989771187919e-06	N/A	N/A
433	Pvrig	49.7599213655679	-3.92628060564397	0.5151385540299	-6.48625127896927	8.7998357729447e-11	1.32688952262045e-08	ENSCGRG00000007569	poliovirus receptor related immunoglobulin domain containing [Source:MGI Symbol;Acc:MGI:5596028]
434	Rab32	604.216259592545	1.03500046895978	0.151635936219631	2.9678846549065	0.00299856832093889	0.0975719109903967	ENSCGRG00000000927	RAB32, member RAS oncogene family [Source:MGI Symbol;Acc:MGI:1915094]
435	Raf1	1538.22675822927	1.2205048761966	0.129385494779814	4.91200637719858	9.01491201571741e-07	6.85783036583043e-05	ENSCGRG00000003182	v-raf-leukemia viral oncogene 1 [Source:MGI Symbol;Acc:MGI:97847]
436	Ranbp3l	67.2961332539002	-3.78593805834407	0.413241784438974	-7.74601136225523	9.48240296242814e-15	2.07972495103229e-12	ENSCGRG00000006643	RAN binding protein 3-like [Source:MGI Symbol;Acc:MGI:2444654]
437	Rapgef4	44.723794055253	1.63193803309744	0.289357948803846	3.61827119906085	0.000296577529748536	0.0124902776119533	ENSCGRG00000015862	Rap guanine nucleotide exchange factor (GEF) 4 [Source:MGI Symbol;Acc:MGI:1917723]
438	Rarb	7.5220259409538	-2.64735368073349	0.695851190950548	-2.96383940536921	0.00303826802328753	0.09848420417904	ENSCGRG00000007633	retinoic acid receptor, beta [Source:MGI Symbol;Acc:MGI:97857]
439	Rarres2	1064.42661738497	7.42224520828211	0.628691243838558	10.8754221958222	1.50955300231974e-27	1.21396814777028e-24	ENSCGRG00000018398	retinoic acid receptor responder protein 2 precursor [Source:RefSeq peptide;Acc:NP_001231216]
440	Rassf8	628.85760555367	1.08044253465838	0.161157603973506	3.07450608423467	0.00210851420678931	0.0715031886029274	ENSCGRG00000003600	Ras association (RalGDS/AF-6) domain family (N-terminal) member 8 [Source:MGI Symbol;Acc:MGI:1918573]
441	Rcan1	3329.45446994823	1.74297437338778	0.201617965500446	5.74359467318434	9.26875028200555e-09	1.03662685273185e-06	ENSCGRG00000012032	Calcipressin-1 [Source:UniProtKB/Swiss-Prot;Acc:O35847]
442	Rcc2	1929.7951491534	-1.34119980972875	0.135009268261722	-5.60137328899218	2.126602136242e-08	2.24462855480343e-06	ENSCGRG00000015004	regulator of chromosome condensation 2 [Source:MGI Symbol;Acc:MGI:1919784]
443	Rltpr	20.797879900303	3.34291367653098	0.497849041196585	5.53973383012059	3.02931715687048e-08	3.08187398465233e-06	N/A	N/A
444	Rmnd1	494.470104911624	1.26443633786523	0.165705872908662	4.10048132403008	4.1229170997482e-05	0.00214900691297987	ENSCGRG00000004642	required for meiotic nuclear division 1 homolog [Source:MGI Symbol;Acc:MGI:1913334]
445	Rnaset2	1149.39059144614	1.71952176231375	0.217237002829772	5.22267959331789	1.76352381298799e-07	1.55928744260425e-05	ENSCGRG00000011844	N/A
446	Rnf19a	241.944121594711	1.97021382341328	0.244632049621592	5.66259132781211	1.49103972585575e-08	1.62455992840335e-06	ENSCGRG00000013032	ring finger protein 19A [Source:MGI Symbol;Acc:MGI:1353623]
447	Rorc	6.1592799213204	-7.74993984343316	1.34491968249351	-5.32743883220444	9.96073067991216e-08	9.19217594111238e-06	ENSCGRG00000009792	RAR-related orphan receptor gamma [Source:MGI Symbol;Acc:MGI:104856]
448	Rpl32	2580.58536822284	1.28484272085752	0.206322907559274	3.39215954454937	0.000693440495028805	0.0267899282938245	ENSCGRG00000014055	N/A
449	Rsph3	165.698658137094	1.38943393592207	0.215351385847792	3.73562228092419	0.000187251559859595	0.00832185353397062	N/A	N/A
450	S100a4	8889.15646907524	-1.87231209031001	0.295571117802048	-4.35546476652373	1.32784875044432e-05	0.000778635753385542	ENSCGRG00000017648	S100 calcium binding protein A4 [Source:MGI Symbol;Acc:MGI:1330282]
451	Sardh	520.907566010506	-2.26199692475959	0.227583012966429	-7.3688910353156	1.72053213384954e-13	3.4590888900537e-11	ENSCGRG00000007093	sarcosine dehydrogenase [Source:MGI Symbol;Acc:MGI:2183102]
452	Scnn1a	229.433110397891	1.45939200619159	0.279521462861062	3.12830899108837	0.00175815244152899	0.0605952621072276	ENSCGRG00000015971	sodium channel, nonvoltage-gated 1 alpha [Source:MGI Symbol;Acc:MGI:101782]
453	Scnn1b	19.309371593563	-2.47112575963185	0.532724456283649	-3.54059821482347	0.000399221017669546	0.0163848115781488	ENSCGRG00000012921	sodium channel, nonvoltage-gated 1 beta [Source:MGI Symbol;Acc:MGI:104696]
454	Sgcg	34.9962686607558	2.64079597606729	0.420582346317331	4.88806411716341	1.01832368124063e-06	7.67743318249631e-05	ENSCGRG00000007623	sarcoglycan, gamma (dystrophin-associated glycoprotein) [Source:MGI Symbol;Acc:MGI:1346524]
455	Sgk1	1521.18428233055	1.69033380829472	0.202923121753407	5.44724178310648	5.11569026990252e-08	4.99385995827247e-06	ENSCGRG00000008308	serum/glucocorticoid regulated kinase 1 [Source:MGI Symbol;Acc:MGI:1340062]
456	Sh2d2a	6.77758300770835	6.28976612524938	1.38227016254746	4.12712636002687	3.67324577299373e-05	0.00194463243305072	ENSCGRG00000016931	SH2 domain containing 2A [Source:MGI Symbol;Acc:MGI:1351596]
457	Shank2	30.9001189275506	3.7472969750305	0.670818724211127	4.71414163048028	2.42731792838659e-06	0.000169390682539639	ENSCGRG00000000697	SH3/ankyrin domain gene 2 [Source:MGI Symbol;Acc:MGI:2671987]
458	Si	4.27837969902136	-4.77792637390388	1.38062565574632	-3.03700272099909	0.00238943298830356	0.080383952801734	ENSCGRG00000008168	sucrase isomaltase (alpha-glucosidase) [Source:MGI Symbol;Acc:MGI:1917233]
459	Slc14a1	1689.0643473126	1.10041358906003	0.152742211759407	3.37464727269227	0.000739103570396891	0.0279865047014859	ENSCGRG00000017124	solute carrier family 14 (urea transporter), member 1 [Source:MGI Symbol;Acc:MGI:1351654]
460	Slc14a2	225.133580089767	8.70396140172106	0.577618426403778	14.0559901309734	7.07849227533103e-45	2.39083155091581e-41	ENSCGRG00000017548	solute carrier family 14 (urea transporter), member 2 [Source:MGI Symbol;Acc:MGI:1351653]
461	Slc16a7	11.572411232328	3.8029722788978	0.698210427935065	4.6089397256552	4.04727633550306e-06	0.00026804079511363	ENSCGRG00000008196	solute carrier family 16 (monocarboxylic acid transporters), member 7 [Source:MGI Symbol;Acc:MGI:1330284]
462	Slc22a14	37.8122595373638	7.799742907916	1.06728450690215	6.75994110336723	1.38047846301049e-11	2.30826933498229e-09	ENSCGRG00000008916	solute carrier family 22 (organic cation transporter), member 14 [Source:MGI Symbol;Acc:MGI:2685974]
463	Slc37a2	12.9858925070753	3.20421175130273	0.608239053899387	4.30628259364424	1.66020939932166e-05	0.000960192340265211	ENSCGRG00000004517	solute carrier family 37 (glycerol-3-phosphate transporter), member 2 [Source:MGI Symbol;Acc:MGI:1929693]
464	Slc39a2	13.6740379894854	-5.95480884352658	1.0928139924594	-4.91377890460616	8.9337492397039e-07	6.82683969050315e-05	ENSCGRG00000013256	solute carrier family 39 (zinc transporter), member 2 [Source:MGI Symbol;Acc:MGI:2684326]
465	Slc44a3	11.1452124298232	3.51534596100719	0.731571475570018	4.00560103577407	6.18599847659858e-05	0.00309997454815421	ENSCGRG00000008935	solute carrier family 44, member 3 [Source:MGI Symbol;Acc:MGI:2384860]
466	Slc44a5	121.896885982979	6.98334645500945	0.493591507283161	12.9629133805532	1.98560378040779e-38	3.35328766435268e-35	ENSCGRG00000007785	solute carrier family 44, member 5 [Source:MGI Symbol;Acc:MGI:3035141]
467	Slco4a1	579.295507797466	-1.3734657442346	0.218458814312437	-3.60939084099273	0.000306916891191515	0.0128615693757873	ENSCGRG00000008065	solute carrier organic anion transporter family, member 4a1 [Source:MGI Symbol;Acc:MGI:1351866]
468	Smad3	1123.09635759701	-2.44057111425254	0.131734629648795	-14.0859591625865	4.63325010195304e-45	2.06314108418537e-41	ENSCGRG00000002991	SMAD family member 3 [Source:MGI Symbol;Acc:MGI:1201674]
469	Snx9	2422.57624489858	0.995743895055154	0.0958118720547338	4.28737468045017	1.80797194682847e-05	0.00102804815616293	ENSCGRG00000001804	sorting nexin 9 [Source:MGI Symbol;Acc:MGI:1913866]
470	Sod2	469.343223961645	1.24084129054885	0.200986000529076	3.26330584270127	0.0011012060994153	0.0393080815179367	ENSCGRG00000011928	superoxide dismutase 2, mitochondrial [Source:MGI Symbol;Acc:MGI:98352]
471	Sorcs3	6.13409969264102	-4.71082104877222	1.39468535962063	-2.95827192820993	0.00309369080023296	0.0996262940147272	N/A	N/A
472	Spef1	27.5900285761633	-3.09464198162926	0.530310744717234	-4.73246960562016	2.21804525703604e-06	0.000156729490798429	ENSCGRG00000005556	sperm flagellar 1 [Source:MGI Symbol;Acc:MGI:3513546]
473	Spi1	3.05704405270679	5.43984707462709	1.45283537400734	3.34166187082489	0.000832784421451334	0.0309100292515827	ENSCGRG00000010357	spleen focus forming virus (SFFV) proviral integration oncogene [Source:MGI Symbol;Acc:MGI:98282]
474	Spp1	32986.9845427278	1.96592764427164	0.223944785302628	6.166542979263	6.97991153782648e-10	9.58347528868403e-08	ENSCGRG00000000743	secreted phosphoprotein 1 [Source:MGI Symbol;Acc:MGI:98389]
475	Srgap3	202.022622145915	2.11647712786381	0.286376863874214	5.34789929054936	8.89809508480227e-08	8.3022668393448e-06	ENSCGRG00000006803	SLIT-ROBO Rho GTPase activating protein 3 [Source:MGI Symbol;Acc:MGI:2152938]
476	Sspn	27.1750992886485	-4.51512287593263	0.901938065042338	-4.35746147938328	1.31579647005082e-05	0.000774256821819451	ENSCGRG00000004365	sarcospan [Source:MGI Symbol;Acc:MGI:1353511]
477	St3gal3	358.367729837641	1.54759273719191	0.250529396793414	3.8423843620417	0.00012184482577178	0.00563757648666802	ENSCGRG00000011735	ST3 beta-galactoside alpha-2,3-sialyltransferase 3 [Source:MGI Symbol;Acc:MGI:1316659]
478	St8sia1	4.52751727078397	-6.1826662735984	1.6141055783556	-3.46799109546477	0.000524364663520447	0.0208855434847484	ENSCGRG00000004197	ST8 alpha-N-acetyl-neuraminide alpha-2,8-sialyltransferase 1 [Source:MGI Symbol;Acc:MGI:106011]
479	Star	571.512393589001	-2.23047120555584	0.157617342354206	-10.4398962719268	1.62988704136363e-25	9.49156288087896e-23	ENSCGRG00000017968	steroidogenic acute regulatory protein [Source:MGI Symbol;Acc:MGI:102760]
480	Stk32b	139.950054718449	2.54343518894421	0.245034197314219	7.99265045324106	1.32068186738936e-15	3.2799522612458e-13	ENSCGRG00000014682	serine/threonine kinase 32B [Source:MGI Symbol;Acc:MGI:1927552]
481	Stk38l	117.766111241791	-1.69380329137597	0.253627909075166	-4.37191945751599	1.23158962104918e-05	0.000733595525844101	ENSCGRG00000016070	serine/threonine kinase 38 like [Source:MGI Symbol;Acc:MGI:1922250]
482	Stmn4	29.4998501069053	-3.48965407490438	0.444773479787972	-6.53072115623423	6.54537595009684e-11	9.95840622029148e-09	ENSCGRG00000004858	stathmin-like 4 [Source:MGI Symbol;Acc:MGI:1931224]
483	Stra6	217.455886072602	-4.54939443855836	0.28152083514098	-14.0821972762758	4.88664397012167e-45	2.06314108418537e-41	ENSCGRG00000011831	stimulated by retinoic acid gene 6 [Source:MGI Symbol;Acc:MGI:107742]
484	Strap	4829.66348278258	1.20574007990732	0.154068570235892	4.02922918175784	5.59600421786412e-05	0.00286379755246331	ENSCGRG00000001020	serine/threonine kinase receptor associated protein [Source:MGI Symbol;Acc:MGI:1329037]
485	Stx11	321.459154989515	1.29365568806289	0.138707171674613	5.10927574101375	3.23396090405197e-07	2.66415276817705e-05	ENSCGRG00000003929	syntaxin 11 [Source:MGI Symbol;Acc:MGI:1921982]
486	Sulf1	7.4407761547055	3.2916711207508	0.819285618240909	3.30374238210263	0.000954034579036611	0.0347794351264684	ENSCGRG00000005074	sulfatase 1 [Source:MGI Symbol;Acc:MGI:2138563]
487	Synj2	551.689196089366	1.50519113787776	0.177121737240544	5.19545851058852	2.04215879106705e-07	1.77773080739898e-05	ENSCGRG00000001656	synaptojanin 2 [Source:MGI Symbol;Acc:MGI:1201671]
488	Tapbpl	1422.46312725199	1.25445024236017	0.20400588782544	3.28170793880158	0.00103180415956576	0.0372331381340738	ENSCGRG00000017554	TAP binding protein-like [Source:MGI Symbol;Acc:MGI:2384853]
489	Tatdn2	808.342002737547	1.4217441156514	0.151562267155849	5.52104181755079	3.36995559063809e-08	3.40789281525126e-06	ENSCGRG00000015786	TatD DNase domain containing 2 [Source:MGI Symbol;Acc:MGI:3576210]
490	Tbp	254.387304411859	1.1353849970007	0.146638743814948	3.75359527748104	0.000174316231844693	0.00780862738300579	ENSCGRG00000012993	TATA box binding protein [Source:MGI Symbol;Acc:MGI:101838]
491	Tcp1	2971.5029509276	1.17873877776962	0.166858436762625	3.55856310636052	0.000372889204031063	0.0153969508011653	ENSCGRG00000007435	T-complex protein 1 subunit alpha [Source:UniProtKB/Swiss-Prot;Acc:P18279]
492	Tdgf1	764.29299185196	1.3929466264264	0.22990197211084	3.51447235657335	0.000440628529625316	0.017844927118255	ENSCGRG00000002726	teratocarcinoma-derived growth factor 1 [Source:MGI Symbol;Acc:MGI:98658]
493	Tead4	324.956694595829	1.59999998752076	0.226303819160794	4.48528659641578	7.28159932668627e-06	0.000460567975389804	ENSCGRG00000014950	TEA domain family member 4 [Source:MGI Symbol;Acc:MGI:106907]
494	Tfpi2	8.28567063969777	6.27166037214689	1.15426005443497	4.92670421156475	8.36282043194131e-07	6.41960506611931e-05	ENSCGRG00000017076	tissue factor pathway inhibitor 2 [Source:MGI Symbol;Acc:MGI:108543]
495	Tmcc3	27.1795554542665	-2.36936031000008	0.527157052083152	-3.38494534451842	0.000711924285049573	0.0272629871335991	ENSCGRG00000008758	transmembrane and coiled coil domains 3 [Source:MGI Symbol;Acc:MGI:2442900]
496	Tmem176a	73.4509562887961	2.42279690165136	0.473523637451698	3.88118829890024	0.000103947317514185	0.00484934336513692	ENSCGRG00000015426	transmembrane protein 176A [Source:MGI Symbol;Acc:MGI:1913308]
497	Tmem176b	179.991692614052	2.71557951589373	0.271941435519111	7.83483771461832	4.69448648129673e-15	1.07135794183972e-12	ENSCGRG00000014371	transmembrane protein 176B [Source:MGI Symbol;Acc:MGI:1916348]
498	Tnc	1314.51774376961	2.35106534290964	0.218756952070588	8.07335641437625	6.83915926265249e-16	1.80468315043243e-13	ENSCGRG00000014015	tenascin C [Source:MGI Symbol;Acc:MGI:101922]
499	Tnfrsf1a	1476.29100616727	1.28588538571639	0.165732916751671	4.22923157772862	2.34490873822988e-05	0.00129838750069594	ENSCGRG00000015641	tumor necrosis factor receptor superfamily, member 1a [Source:MGI Symbol;Acc:MGI:1314884]
500	Tnfsf4	25.9967423298462	2.98059465142506	0.540964911426029	4.42844276977006	9.49158963632959e-06	0.000580775238327297	ENSCGRG00000008694	tumor necrosis factor (ligand) superfamily, member 4 [Source:MGI Symbol;Acc:MGI:104511]
501	Tp63	97.3296818028705	4.72874066415219	0.302967576184544	13.6772991209692	1.3875137271005e-42	3.34747597475333e-39	ENSCGRG00000010211	transformation related protein 63 [Source:MGI Symbol;Acc:MGI:1330810]
502	Trabd2b	100.493298323812	1.57612626443939	0.26854391791867	3.6908814446448	0.00022347828654839	0.00970205990547355	ENSCGRG00000002038	TraB domain containing 2B [Source:MGI Symbol;Acc:MGI:3650152]
503	Traf1	210.880634181301	2.72711179166752	0.307635003188278	6.96328203470178	3.32435341845591e-12	6.10235657944385e-10	ENSCGRG00000014062	TNF receptor-associated factor 1 [Source:MGI Symbol;Acc:MGI:101836]
504	Trim54	48.8669733404133	2.42538422911929	0.348648250908062	5.27873501044308	1.30078757467132e-07	1.17474334551065e-05	ENSCGRG00000007705	tripartite motif-containing 54 [Source:MGI Symbol;Acc:MGI:1889623]
505	Tspan11	125.410841514621	1.86233744968818	0.288918958614727	4.42122232162133	9.81441291764187e-06	0.000598360308134065	ENSCGRG00000015130	tetraspanin 11 [Source:MGI Symbol;Acc:MGI:1915748]
506	Tspan9	517.238397442096	1.44875059983747	0.146420912706709	5.8993492333062	3.64938066895369e-09	4.40219576694928e-07	ENSCGRG00000015107	tetraspanin 9 [Source:MGI Symbol;Acc:MGI:1924558]
507	Tulp3	932.719363027496	1.39752788161393	0.135597988282675	5.9924589677456	2.06691598179377e-09	2.62451707522806e-07	ENSCGRG00000018186	tubby-like protein 3 [Source:MGI Symbol;Acc:MGI:1329045]
508	Txnip	4233.39295836204	-1.00075564699314	0.0983610766263318	-4.22721223204535	2.36604479177768e-05	0.00130580929554057	ENSCGRG00000006152	thioredoxin interacting protein [Source:MGI Symbol;Acc:MGI:1889549]
509	Ube4b	3002.77539603183	-1.21390200762902	0.112356861463834	-5.59769558097092	2.17219737471735e-08	2.27851361889606e-06	ENSCGRG00000008786	ubiquitination factor E4B [Source:MGI Symbol;Acc:MGI:1927086]
510	Unc13c	5.96811194915072	-4.73190498309275	1.25692065424035	-3.29928740400714	0.000969306164808312	0.0352035322823286	ENSCGRG00000013222	unc-13 homolog C (C. elegans) [Source:MGI Symbol;Acc:MGI:2149021]
511	Unc5d	25.56628886867	-6.33282139667626	0.832534854131915	-6.90404595967144	5.05419360388324e-12	9.0803427215298e-10	ENSCGRG00000008230	unc-5 netrin receptor D [Source:MGI Symbol;Acc:MGI:2389364]
512	Ush2a	137.223360748391	2.33507886835082	0.357858528561326	4.89052580265598	1.00566974083499e-06	7.61603165166875e-05	ENSCGRG00000015019	usherin [Source:MGI Symbol;Acc:MGI:1341292]
513	Usp18	444.691366488115	2.02685991797099	0.248851382422822	5.79421099939848	6.86431148468904e-09	8.05031196898809e-07	ENSCGRG00000012104	ubiquitin specific peptidase 18 [Source:MGI Symbol;Acc:MGI:1344364]
514	Vcam1	472.367191615275	2.04489845490931	0.190015752652215	7.6832364359826	1.55118916654068e-14	3.35852341596653e-12	N/A	N/A
515	Veph1	19.5691591064714	3.73511276422691	0.565910317565587	5.56651852020822	2.59879172025482e-08	2.69253954427383e-06	ENSCGRG00000005218	ventricular zone expressed PH domain-containing 1 [Source:MGI Symbol;Acc:MGI:1920039]
516	Vhl	341.33657734194	1.40716384411514	0.226780936885446	3.62553111688266	0.000288368169071031	0.0121749040981789	ENSCGRG00000015893	von Hippel-Lindau tumor suppressor [Source:MGI Symbol;Acc:MGI:103223]
517	Vim	18857.6699052526	1.13000785904033	0.144782168743393	3.76458898944383	0.00016682325106677	0.0074928485745096	ENSCGRG00000014836	vimentin [Source:MGI Symbol;Acc:MGI:98932]
518	Vwf	49.5106890972229	2.96500421577335	0.400504469230085	5.94260962837069	2.80519924736626e-09	3.48339741834716e-07	ENSCGRG00000018146	Von Willebrand factor [Source:MGI Symbol;Acc:MGI:98941]
519	Wnk2	2.25067667184498	-5.36540420589929	1.58364432905328	-3.01863342511758	0.00253917564266648	0.0845790892571035	N/A	N/A
520	Wnt5b	91.1711056748188	4.01514505964939	0.317426114402402	10.8062393208764	3.21584734750512e-27	2.46860136384847e-24	ENSCGRG00000005961	wingless-type MMTV integration site family, member 5B [Source:MGI Symbol;Acc:MGI:98959]
521	Ybx3	9775.54212205473	1.71053649908575	0.160959596590827	6.9928977346153	2.69265792123194e-12	5.05262299708501e-10	ENSCGRG00000004563	Y box protein 3 [Source:MGI Symbol;Acc:MGI:2137670]
522	Zfand4	238.279901348791	1.60421845747369	0.279811966914008	3.64264605261064	0.000269849775273194	0.0114503090573209	ENSCGRG00000002816	zinc finger, AN1-type domain 4 [Source:MGI Symbol;Acc:MGI:1914742]
523	Zfpm2	76.963603126263	4.91629358359306	0.51441282369635	8.41995160958239	3.76639844401986e-17	1.15648976222923e-14	N/A	N/A
524	Znf248	14.832054930267	-4.93456862376423	1.14768914528444	-3.78988172966041	0.000150719029248443	0.00684231980093468	ENSCGRG00000007214	zinc finger protein 248 [Source:MGI Symbol;Acc:MGI:1919970]
525	Zswim3	544.453772173511	-1.13696125143842	0.169176732106336	-3.26285266209245	0.00110296846390449	0.0393080815179367	ENSCGRG00000016629	zinc finger SWIM-type containing 3 [Source:MGI Symbol;Acc:MGI:1914788]
