# Supplementary material for: Defining lncRNAs Correlated with CHO Cell Growth and IgG Productivity by RNA-Seq
Source: iScience. 2019 Dec 18;23(1):100785. doi: 10.1016/j.isci.2019.100785 (PMC6971398; doi:10.1016/j.isci.2019.100785)
Supplement: Data S1. The Complete RNA-Seq Dataset Provided as a Reference for the Community to Investigate RNAseq Data from CHO Cells (See Also GEO Accession Number GSE140671), Related to Figure 2 [file mmc2.zip › D4_4384vs3936_0.1adj.csv]

	Symbol	baseMean	log2FoldChange	lfcSE	stat	pvalue	padj	ENSEMBL	description
1	A1cf	6.8283278384536	5.59958981188026	1.16396283211509	4.30823663161718	1.64561274704366e-05	0.00127799590826575	ENSCGRG00000017332	APOBEC1 complementation factor [Source:MGI Symbol;Acc:MGI:1917115]
2	Abca13	16.471019484736	-3.62868970722284	0.818831370456283	-3.71715998717246	0.000201474866933837	0.0111481415518928	N/A	N/A
3	Abcc2	27.0020072420438	-2.20217522348401	0.420412579270816	-3.84672772058302	0.000119705871423772	0.00705784216498222	ENSCGRG00000009703	ATP-binding cassette, sub-family C (CFTR/MRP), member 2 [Source:MGI Symbol;Acc:MGI:1352447]
4	Abcg1	9.08250732889898	4.26990826859358	1.10580890849183	3.33235312138893	0.000861149131364949	0.0384334127514752	ENSCGRG00000006270	ATP-binding cassette, sub-family G (WHITE), member 1 [Source:MGI Symbol;Acc:MGI:107704]
5	Adamtsl4	733.634197168254	-1.78174777105657	0.247676645536563	-4.83204731613962	1.351361261212e-06	0.000133090210468751	ENSCGRG00000011933	ADAMTS-like 4 [Source:MGI Symbol;Acc:MGI:2389008]
6	Add2	61.5097078643438	2.20168287660352	0.3504123476895	4.61376542962161	3.95438696743213e-06	0.000364983706014979	ENSCGRG00000001564	adducin 2 (beta) [Source:MGI Symbol;Acc:MGI:87919]
7	Aebp1	5879.24235751291	-2.08773573491756	0.16986331007598	-8.84695602319425	8.99388139440894e-19	5.11461726135597e-16	ENSCGRG00000003786	AE binding protein 1 [Source:MGI Symbol;Acc:MGI:1197012]
8	Agpat4	396.127703703682	1.18536739226526	0.195195487354875	3.07591584047502	0.00209857069551292	0.0822341337594709	ENSCGRG00000012097	1-acylglycerol-3-phosphate O-acyltransferase 4 (lysophosphatidic acid acyltransferase, delta) [Source:MGI Symbol;Acc:MGI:1915512]
9	Akr1b8	2591.21953527929	1.87635847864124	0.174589951085079	7.39673715408042	1.39571430144777e-13	3.67239513734668e-11	ENSCGRG00000008616	Aldose reductase-related protein 2 [Source:UniProtKB/Swiss-Prot;Acc:O08782]
10	Akt3	40.3770076928398	-2.61009674422507	0.620130966908547	-3.26565572688546	0.00109210937135847	0.0470728511190183	ENSCGRG00000003052	thymoma viral proto-oncogene 3 [Source:MGI Symbol;Acc:MGI:1345147]
11	Amn1	209.662606122956	-10.8343900587726	1.19608235629503	-8.56916541248879	1.04237717411828e-17	4.59401680063281e-15	ENSCGRG00000011189	antagonist of mitotic exit network 1 [Source:MGI Symbol;Acc:MGI:2442933]
12	Amotl2	362.770369450444	-1.57520382449026	0.226917816726509	-4.36387648204189	1.27777741679412e-05	0.00101927321631962	ENSCGRG00000016244	angiomotin-like 2 [Source:MGI Symbol;Acc:MGI:1929286]
13	Ampd3	649.812710851599	-1.57709939627283	0.177659531575886	-5.5844844729194	2.34394456804033e-08	3.22823428046742e-06	ENSCGRG00000009498	adenosine monophosphate deaminase 3 [Source:MGI Symbol;Acc:MGI:1096344]
14	Angpt2	7.05695456984371	7.31911505796404	1.60523525897735	4.19511876504198	2.72728646514403e-05	0.00197046447106656	ENSCGRG00000009323	angiopoietin 2 [Source:MGI Symbol;Acc:MGI:1202890]
15	Angpt4	62.7315192828171	-2.95702736520026	0.406662863141509	-5.83300094371705	5.4439260081894e-09	8.27335962054921e-07	ENSCGRG00000003019	angiopoietin 4 [Source:MGI Symbol;Acc:MGI:1336887]
16	Ankrd22	75.7545573208503	1.61773070619936	0.316222153298189	3.26595779171844	0.00109094509066875	0.0470728511190183	ENSCGRG00000008546	ankyrin repeat domain 22 [Source:MGI Symbol;Acc:MGI:1277101]
17	Ano2	6.71808381988177	7.68163458574251	1.34717535943432	5.2678161275168	1.38056284157686e-07	1.65564233565703e-05	ENSCGRG00000015268	anoctamin 2 [Source:MGI Symbol;Acc:MGI:2387214]
18	Apobec1	14.5749396877538	6.11545270039985	1.25367658090812	4.41141701448441	1.02696313654889e-05	0.000849968691747434	ENSCGRG00000008644	apolipoprotein B mRNA editing enzyme, catalytic polypeptide 1 [Source:MGI Symbol;Acc:MGI:103298]
19	Apobr	16.0616139704259	-7.67971728721751	1.32981814077901	-5.33513160103249	9.54752860774011e-08	1.17701665612483e-05	ENSCGRG00000015289	apolipoprotein B receptor [Source:MGI Symbol;Acc:MGI:2176230]
20	Arhgef16	37.5629106792955	5.15221520712445	1.23793274901416	3.68941908196587	0.000224766703078919	0.0122675300575178	ENSCGRG00000000466	Rho guanine nucleotide exchange factor (GEF) 16 [Source:MGI Symbol;Acc:MGI:2446219]
21	Arl11	113.972356235113	-1.88047539913291	0.313347313807076	-4.13443116097488	3.55834889210293e-05	0.00246000520074049	ENSCGRG00000006897	ADP-ribosylation factor-like 11 [Source:MGI Symbol;Acc:MGI:2444054]
22	Arl3	1017.17033399925	1.35305317806908	0.209846684253852	3.66024690873249	0.000251972328592658	0.0134577261066738	ENSCGRG00000002057	ADP-ribosylation factor-like 3 [Source:MGI Symbol;Acc:MGI:1929699]
23	Arpc4	1374.7527062765	1.18819965766163	0.192757307750593	3.12951640578525	0.00175094294886869	0.0701531210127412	ENSCGRG00000018410	actin related protein 2/3 complex, subunit 4 [Source:MGI Symbol;Acc:MGI:1915339]
24	Art4	6.28397515669773	5.24749306549402	1.31491035781094	3.54589233941016	0.000391286032300057	0.0197085184669077	ENSCGRG00000010910	ADP-ribosyltransferase 4 [Source:MGI Symbol;Acc:MGI:1202710]
25	Atcay	8.96494742900247	-3.68820295964545	0.844553449313976	-3.67441570624693	0.000238394329239548	0.0128521517742018	ENSCGRG00000001883	ataxia, cerebellar, Cayman type [Source:MGI Symbol;Acc:MGI:2448730]
26	Atp10d	454.516540870886	-1.16694434292253	0.155454695450346	-3.74373923229143	0.000181301816245032	0.0102770730501082	N/A	N/A
27	Atp6v1e1	1970.40204746824	1.15696960914905	0.125052628625135	4.57413102560665	4.78200524121384e-06	0.000436797774079579	ENSCGRG00000009684	N/A
28	B4galt5	285.70106242702	-1.64608394393463	0.328916186204002	-3.22611500352049	0.00125482925408011	0.0527812666267406	ENSCGRG00000012041	UDP-Gal:betaGlcNAc beta 1,4-galactosyltransferase, polypeptide 5 [Source:MGI Symbol;Acc:MGI:1927169]
29	Bicd1	261.36786322741	-8.67844892597833	0.864772291173081	-9.35909546116261	8.04222184464709e-21	5.67105315597134e-18	ENSCGRG00000008726	bicaudal D homolog 1 (Drosophila) [Source:MGI Symbol;Acc:MGI:1101760]
30	Bmp5	4.86066014638581	-5.1726690035408	1.45593170040771	-3.15104513593251	0.00162687347083842	0.0663892417069689	ENSCGRG00000014319	bone morphogenetic protein 5 [Source:MGI Symbol;Acc:MGI:88181]
31	Bpifa1	6.97530834804391	3.40545484789758	0.863888713128424	3.26487926548142	0.001095107444858	0.0470869491351261	ENSCGRG00000000793	BPI fold containing family A, member 5 [Source:MGI Symbol;Acc:MGI:1914385]
32	Bpifa3	34.8181120477088	4.91073989692218	0.495105288037543	8.73708582945493	2.39200749786807e-18	1.20624359981023e-15	ENSCGRG00000000350	BPI fold containing family A, member 3 [Source:MGI Symbol;Acc:MGI:1920638]
33	Bpifb4	24.4367357749273	5.74950114147616	0.630548302845411	8.19055196477338	2.60030868966021e-16	9.35527385510609e-14	ENSCGRG00000012149	BPI fold containing family B, member 4 [Source:MGI Symbol;Acc:MGI:2685852]
34	Btbd19	75.0840336951489	-1.44751896087038	0.248017464195611	-3.47780533498613	0.000505536917127632	0.024350028174981	ENSCGRG00000003619	BTB (POZ) domain containing 19 [Source:MGI Symbol;Acc:MGI:1925861]
35	C1qtnf6	32.1677698797662	3.4883092244187	0.529873675393715	5.47931867258787	4.26966759686862e-08	5.61716194516395e-06	ENSCGRG00000008889	C1q and tumor necrosis factor related protein 6 [Source:MGI Symbol;Acc:MGI:1919959]
36	C1r	4291.52709720814	1.09830395708451	0.168414525655074	3.04808302233217	0.00230306289451211	0.0882623821029433	ENSCGRG00000018321	N/A
37	C3	135.941310357274	-1.72074250583955	0.24586829334337	-4.61946511961268	3.84730547137436e-06	0.000358857926745283	ENSCGRG00000012620	complement component 3 [Source:MGI Symbol;Acc:MGI:88227]
38	Ca3	21.4133880313794	-3.97294006599485	0.56487816910569	-5.99771375593698	2.00114859071316e-09	3.23653656015435e-07	ENSCGRG00000003496	carbonic anhydrase 3 [Source:MGI Symbol;Acc:MGI:88270]
39	Cables2	1806.94001015808	-1.45469591640544	0.177060934295132	-4.91205707880531	9.0125805928025e-07	9.23737112037879e-05	ENSCGRG00000016679	CDK5 and Abl enzyme substrate 2 [Source:MGI Symbol;Acc:MGI:2182335]
40	Cadm2	17.128696397769	7.50897539458425	1.06966705742103	6.47305425162567	9.60414491247553e-11	1.84034207241338e-08	ENSCGRG00000006599	cell adhesion molecule 2 [Source:MGI Symbol;Acc:MGI:2442722]
41	Calcrl	29.0668093655058	4.11849483757424	0.450818052553741	7.83804534187737	4.57613787978398e-15	1.49393953116133e-12	ENSCGRG00000005585	calcitonin receptor-like [Source:MGI Symbol;Acc:MGI:1926944]
42	Camk1	912.631525217001	1.59615745878634	0.165397941244466	6.11370946008685	9.7341459211706e-10	1.65003133119535e-07	ENSCGRG00000018392	calcium/calmodulin-dependent protein kinase I [Source:MGI Symbol;Acc:MGI:1098535]
43	Caprin2	324.972582944596	-11.7187923867991	1.18914976220496	-9.36284918851031	7.76149157000182e-21	5.67105315597134e-18	ENSCGRG00000001249	caprin family member 2 [Source:MGI Symbol;Acc:MGI:2448541]
44	Ccdc64	16.0426969655268	-2.45031539556781	0.541461047559988	-3.44503617250509	0.000570982975957434	0.0269140611849027	N/A	N/A
45	Ccnd2	2150.12438197399	-8.91985937887652	0.322070524556307	-25.8791048626313	1.14483392251097e-147	2.01822772199459e-143	ENSCGRG00000015532	cyclin D2 [Source:MGI Symbol;Acc:MGI:88314]
46	Cd38	130.830146083225	1.54533020481152	0.278088659980966	3.45345870686024	0.000553447027677348	0.0262423723915932	ENSCGRG00000006736	CD38 antigen [Source:MGI Symbol;Acc:MGI:107474]
47	Cd82	183.696563186071	3.6915186427909	0.910063345812178	3.41356033771179	0.00064119958539082	0.0299039880710444	ENSCGRG00000012389	CD82 antigen [Source:MGI Symbol;Acc:MGI:104651]
48	Cdh13	150.557137990562	1.88027987719222	0.241424511046321	5.3653101371407	8.08102449189441e-08	1.01035731040856e-05	N/A	N/A
49	Cdh24	41.5330015105903	-2.04433186159239	0.405258749711878	-3.60108045022786	0.000316897489624449	0.0165037224319495	ENSCGRG00000011673	N/A
50	Cenpb	75.9806656583116	-5.921203144766	0.648862009455911	-8.22399919594527	1.96827414246398e-16	7.38270316116968e-14	ENSCGRG00000017608	major centromere autoantigen B [Source:RefSeq peptide;Acc:NP_001231328]
51	Cep57l1	1367.81408406512	1.31397636195108	0.128471867879737	5.67450192218231	1.39092755438271e-08	1.97747273033974e-06	ENSCGRG00000004355	centrosomal protein 57-like 1 [Source:MGI Symbol;Acc:MGI:1915511]
52	Cfp	16.974633215742	-2.89828520687246	0.697128033950919	-3.3183613245916	0.000905472713026861	0.0402080061913112	ENSCGRG00000005054	complement factor properdin [Source:MGI Symbol;Acc:MGI:97545]
53	Cidec	1514.39408572121	1.68876795807515	0.143937187053274	7.66866075370401	1.73801442516814e-14	5.02286168873594e-12	ENSCGRG00000018241	cell death-inducing DFFA-like effector c [Source:MGI Symbol;Acc:MGI:95585]
54	Clcn1	29.6987029825602	1.73806752793299	0.357570796174531	3.22482999044754	0.00126047497021146	0.0527812666267406	ENSCGRG00000003865	chloride channel, voltage-sensitive 1 [Source:MGI Symbol;Acc:MGI:88417]
55	Clec3b	2.90816902614331	-6.34896542901374	1.71112468614736	-3.36854641567377	0.000755656723794083	0.0342454302924573	ENSCGRG00000011851	C-type lectin domain family 3, member b [Source:MGI Symbol;Acc:MGI:104540]
56	Clec4f	90.5566692667411	3.91268745548422	0.496373026277744	6.70408096047719	2.02677875408379e-11	4.15466077392361e-09	ENSCGRG00000010874	C-type lectin domain family 4, member f [Source:MGI Symbol;Acc:MGI:1859834]
57	Cnksr1	720.690399869314	1.71467821955412	0.205494540699184	5.49754613912938	3.85112570675307e-08	5.14329508214771e-06	ENSCGRG00000014132	connector enhancer of kinase suppressor of Ras 1 [Source:MGI Symbol;Acc:MGI:2670958]
58	Cobl	11.17044278697	-6.64616798236225	1.55876480329496	-3.8884669892653	0.000100879387497528	0.00618199660619291	ENSCGRG00000014412	cordon-bleu WH2 repeat [Source:MGI Symbol;Acc:MGI:105056]
59	Col12a1	917.242606099939	-1.75409657873168	0.266624662691394	-4.38494348650613	1.16015893949353e-05	0.000933901458645272	ENSCGRG00000008582	collagen, type XII, alpha 1 [Source:MGI Symbol;Acc:MGI:88448]
60	Col17a1	70.5815148230376	-1.63089653221014	0.323189941470818	-3.23628274669997	0.00121097368195569	0.0514415784077031	ENSCGRG00000013538	collagen, type XVII, alpha 1 [Source:MGI Symbol;Acc:MGI:88450]
61	Col18a1	154.852703178745	-2.05078719612632	0.219629397012625	-6.67408241038382	2.48783795145194e-11	5.04116037312026e-09	ENSCGRG00000003055	collagen, type XVIII, alpha 1 [Source:MGI Symbol;Acc:MGI:88451]
62	Col25a1	24.3924894309037	4.08364803092248	0.590673712207636	5.9232118475783	3.15713701129531e-09	4.99474106971283e-07	ENSCGRG00000011334	collagen, type XXV, alpha 1 [Source:MGI Symbol;Acc:MGI:1924268]
63	Col9a3	10.7548647476268	-3.51910499635744	0.824479905192278	-3.55877987705717	0.000372581624819209	0.0189286497519822	ENSCGRG00000010697	collagen, type IX, alpha 3 [Source:MGI Symbol;Acc:MGI:894686]
64	Cpq	4.45398119960425	6.39877425554948	1.47711559816452	3.93592198339293	8.28778957914758e-05	0.0051627364837736	ENSCGRG00000004903	carboxypeptidase Q [Source:MGI Symbol;Acc:MGI:1889205]
65	Crbn	513.573057533095	1.38541427076958	0.187693265471611	4.26468029120361	2.0018864175873e-05	0.00149539218879858	ENSCGRG00000014221	cereblon [Source:MGI Symbol;Acc:MGI:1913277]
66	Crip1	396.353861797285	-1.88862988918619	0.323282075351975	-4.03260028272727	5.51630626249039e-05	0.0036559008684753	ENSCGRG00000014433	N/A
67	Ctgf	53.8614422276808	-2.22370511355552	0.301556714160822	-5.4342766580233	5.50191612909986e-08	7.02849851013779e-06	ENSCGRG00000009322	connective tissue growth factor [Source:MGI Symbol;Acc:MGI:95537]
68	Cubn	67.6693720130982	-2.70141937341836	0.353115210435425	-5.9936723487142	2.05154518670074e-09	3.28788091784976e-07	ENSCGRG00000014234	cubilin (intrinsic factor-cobalamin receptor) [Source:MGI Symbol;Acc:MGI:1931256]
69	Cux2	42.151091777971	-3.89383005606793	0.49940543188894	-6.62561386813793	3.45808040796509e-11	6.92755676272916e-09	ENSCGRG00000015446	cut-like homeobox 2 [Source:MGI Symbol;Acc:MGI:107321]
70	Dapk1	13.9473135287711	-3.99103277419016	0.73043438611954	-4.66307492937714	3.11519262492218e-06	0.0002936777047313	ENSCGRG00000012137	death associated protein kinase 1 [Source:MGI Symbol;Acc:MGI:1916885]
71	Dapp1	26.1335855965243	-2.51586867669684	0.468722595376335	-4.11950734831841	3.79683316581152e-05	0.002584338682629	ENSCGRG00000000958	dual adaptor for phosphotyrosine and 3-phosphoinositides 1 [Source:MGI Symbol;Acc:MGI:1347063]
72	Ddc	21.7725889100749	-5.70145332463222	1.28130311467676	-3.99319315258344	6.51894229236754e-05	0.0041638562924691	ENSCGRG00000007012	dopa decarboxylase [Source:MGI Symbol;Acc:MGI:94876]
73	Ddit3	1884.5508224381	1.14842692502408	0.152768098903521	3.68836444484904	0.0002257002164731	0.0122804602351984	ENSCGRG00000015899	DNA-damage inducible transcript 3 [Source:MGI Symbol;Acc:MGI:109247]
74	Ddx4	41.8285054053716	1.70340078159755	0.370380112179557	3.01970393144162	0.00253021890289059	0.095310318459526	ENSCGRG00000001251	DEAD (Asp-Glu-Ala-Asp) box polypeptide 4 [Source:MGI Symbol;Acc:MGI:102670]
75	Ddx47	1315.25525058194	1.35059104489652	0.158263076880657	4.83769530623182	1.31353292736832e-06	0.000131569727139637	ENSCGRG00000010351	DEAD (Asp-Glu-Ala-Asp) box polypeptide 47 [Source:MGI Symbol;Acc:MGI:1915005]
76	Dennd4b	266.282334002745	-1.45498661427058	0.256882916288317	-3.38685081172522	0.000706998223260282	0.0323731731892351	ENSCGRG00000014978	DENN/MADD domain containing 4B [Source:MGI Symbol;Acc:MGI:2446201]
77	Dennd5b	60.065284274926	-9.32718684830547	1.23359176861623	-7.08680502739639	1.37243521973445e-12	3.18350795903928e-10	ENSCGRG00000001852	DENN/MADD domain containing 5B [Source:MGI Symbol;Acc:MGI:2444273]
78	Dera	99.8632549826546	-6.45205379597356	0.696572649227673	-8.42279883047025	3.67595344334317e-17	1.50705542448132e-14	ENSCGRG00000000865	N/A
79	Dhfr	138578.420264616	1.76160208456708	0.19427296518174	6.05663059059811	1.39002301390223e-09	2.29016034692359e-07	ENSCGRG00000002677	dihydrofolate reductase [Source:RefSeq peptide;Acc:NP_001230945]
80	Dnah8	312.877007925532	-1.47276142554523	0.245568491594276	-3.61528027907942	0.000300022847315322	0.0157413773075054	ENSCGRG00000014453	dynein, axonemal, heavy chain 8 [Source:MGI Symbol;Acc:MGI:107714]
81	Dpp9	1887.58641829898	-1.34860095565074	0.228338664362665	-3.34432391054332	0.000824833730494672	0.0369999843126987	ENSCGRG00000016522	dipeptidylpeptidase 9 [Source:MGI Symbol;Acc:MGI:2443967]
82	Dpt	2418.89762753261	1.45741792144995	0.17359874540615	5.02570118630525	5.01596399663504e-07	5.4249343126797e-05	ENSCGRG00000010859	dermatopontin [Source:MGI Symbol;Acc:MGI:1928392]
83	Drgx	6.12188930019215	-5.0718349951356	1.38298078814882	-3.24434911378654	0.0011771936714479	0.0502487826488016	ENSCGRG00000013305	paired related homeobox protein-like 1 [Source:MGI Symbol;Acc:MGI:2148204]
84	Dsn1	305.068386845221	-1.52576302316851	0.284524660564496	-3.30656935177713	0.000944459680578451	0.0415208970297195	ENSCGRG00000015341	DSN1 homolog, MIS12 kinetochore complex component [Source:MGI Symbol;Acc:MGI:1914184]
85	Dynlt1	473.725844411207	1.79077354660206	0.210061770038022	5.74026890120296	9.45263347137342e-09	1.40034012997346e-06	ENSCGRG00000013688	N/A
86	Ecm1	1781.88040872596	-1.63287064288941	0.220878373233167	-4.74427680188518	2.0925255592019e-06	0.000203807365100389	ENSCGRG00000011489	extracellular matrix protein 1 [Source:MGI Symbol;Acc:MGI:103060]
87	Efcab5	21.3680933959712	-3.31573594974987	0.666718124656516	-4.09584402769248	4.20633067896977e-05	0.00284112657239686	ENSCGRG00000012442	EF-hand calcium binding domain 5 [Source:MGI Symbol;Acc:MGI:2442440]
88	Eif4e2	815.615597247272	1.01721828000011	0.143607010112743	3.00999080016777	0.00261255602919679	0.097993085614277	ENSCGRG00000014565	eukaryotic translation initiation factor 4E member 2 [Source:MGI Symbol;Acc:MGI:1914440]
89	Emc3	1021.41826557539	1.11397068758288	0.163972944335565	3.22619191236288	0.00125449209606195	0.0527812666267406	ENSCGRG00000018419	ER membrane protein complex subunit 3 [Source:MGI Symbol;Acc:MGI:1913337]
90	Emilin3	24.0827396478778	-2.56405529249094	0.495390147036311	-3.99501847909124	6.46892071630837e-05	0.00414693102937456	ENSCGRG00000006354	elastin microfibril interfacer 3 [Source:MGI Symbol;Acc:MGI:2389142]
91	Emr1	5.38235752795008	-6.71822764320221	1.45898438919234	-4.20379079304358	2.62481558195611e-05	0.00192003626117445	N/A	N/A
92	Enpp6	51.596204932944	-2.07812427083159	0.366314844530767	-4.07617051944239	4.57834504296191e-05	0.00306888383126903	ENSCGRG00000008783	ectonucleotide pyrophosphatase/phosphodiesterase 6 [Source:MGI Symbol;Acc:MGI:2445171]
93	Epb41l4a	53.0332084571411	-2.46503003386468	0.450612472562177	-4.17224921106485	3.01607490267676e-05	0.0021439671152939	ENSCGRG00000018300	erythrocyte membrane protein band 4.1 like 4a [Source:MGI Symbol;Acc:MGI:103007]
94	Exosc1	230.848440428852	1.05524491079009	0.154422843814349	3.04541995505744	0.00232355618678065	0.0883265107743014	ENSCGRG00000011602	exosome component 1 [Source:MGI Symbol;Acc:MGI:1913833]
95	Ezr	1450.8599737211	1.15604373004885	0.189538733438047	3.01300541039207	0.00258674305850129	0.0972317556040923	ENSCGRG00000011903	ezrin [Source:MGI Symbol;Acc:MGI:98931]
96	Fabp4	333.856115592274	5.48633450830541	0.754033504958404	6.50020453382192	8.02108813133304e-11	1.55388750183813e-08	ENSCGRG00000009928	fatty acid binding protein 4, adipocyte [Source:MGI Symbol;Acc:MGI:88038]
97	Fam136a	598.427899807947	1.62225642386293	0.302243929589292	3.43197603522201	0.00059920050459763	0.0281688151881376	ENSCGRG00000008859	N/A
98	Fam186a	5.19682498473986	-4.16610045401233	1.15562120780357	-3.09888562887979	0.00194249991315653	0.0769535527394079	ENSCGRG00000007405	family with sequence similarity 186, member A [Source:MGI Symbol;Acc:MGI:2685766]
99	Fam60a	268.902533949937	-9.74902999564126	1.05068525722819	-8.72199113090804	2.73351742266477e-18	1.33858829567103e-15	ENSCGRG00000001508	family with sequence similarity 60, member A [Source:MGI Symbol;Acc:MGI:1929091]
100	Fam65c	13.6440001925976	-3.71932375203615	1.01079616984402	-3.10088358545983	0.00192944129882954	0.0766083798582567	N/A	N/A
101	Fam71e2	75.2122745115588	-1.92707273855704	0.321183399414596	-4.17864136279173	2.93255697058249e-05	0.00209303833337647	N/A	N/A
102	Fam83a	6.66185341336936	4.72074740891293	1.16804804233645	3.54076609718806	0.000398967099411037	0.0200381509843794	N/A	N/A
103	Fanca	257.52258168531	-1.33686194009034	0.239913410361764	-3.13404506332263	0.00172414375749022	0.0693948180383448	ENSCGRG00000016046	Fanconi anemia, complementation group A [Source:MGI Symbol;Acc:MGI:1341823]
104	Fap	15.9592210527485	-2.74999419661008	0.562677921516355	-3.84772818178898	0.000119218220696724	0.00705267789484075	ENSCGRG00000012462	fibroblast activation protein [Source:MGI Symbol;Acc:MGI:109608]
105	Fasn	8534.33214133968	-1.24188033721755	0.212937464686715	-3.08502704051112	0.00203533647794119	0.0802705744286918	ENSCGRG00000015236	fatty acid synthase [Source:MGI Symbol;Acc:MGI:95485]
106	Fcrl5	18.0540856136005	-6.16934060706855	1.30550884107896	-4.27754905262233	1.88962327605104e-05	0.00144835516232625	ENSCGRG00000010212	Fc receptor-like 5 [Source:MGI Symbol;Acc:MGI:3053558]
107	Fgd5	50.4149751909986	-1.63335355520977	0.34348036139093	-3.05225908766119	0.00227125966880163	0.0872331954276776	ENSCGRG00000018152	FYVE, RhoGEF and PH domain containing 5 [Source:MGI Symbol;Acc:MGI:2443369]
108	Fgf12	13.9219261894028	-3.09664612583005	0.74667672919884	-3.36381666508322	0.000768725905884341	0.0347483820380386	ENSCGRG00000016889	fibroblast growth factor 12 [Source:MGI Symbol;Acc:MGI:109183]
109	Fibin	17.5821265617434	-3.85608440905071	0.644221541086227	-5.0776350986558	3.82161758120847e-07	4.23718844900152e-05	ENSCGRG00000020061	fin bud initiation factor homolog (zebrafish) [Source:MGI Symbol;Acc:MGI:1914856]
110	Figf	42.764305835298	-2.62162831246155	0.405441061646604	-5.02333385639075	5.07821561298452e-07	5.45877213666488e-05	N/A	N/A
111	Fn1	9722.95266962687	-1.39673386734151	0.266445299651083	-3.04667174719686	0.00231390246961861	0.0882939104694945	ENSCGRG00000004728	fibronectin 1 [Source:MGI Symbol;Acc:MGI:95566]
112	Fstl4	7.65269662474779	5.26134604005471	1.31801057908452	3.54806221857621	0.000388076536761664	0.0196591990418718	ENSCGRG00000010263	follistatin-like 4 [Source:MGI Symbol;Acc:MGI:2443199]
113	Gabarapl1	1277.29439373253	1.11373040209074	0.154512498422078	3.42216912398352	0.000621236584734443	0.0290498136665345	ENSCGRG00000005696	gamma-aminobutyric acid (GABA) A receptor-associated protein-like 1 [Source:MGI Symbol;Acc:MGI:1914980]
114	Gabra1	11.7423236234795	-4.75794323426499	1.16112016279892	-3.59392668152857	0.000325731532318917	0.0168891799507359	ENSCGRG00000010987	gamma-aminobutyric acid (GABA) A receptor, subunit alpha 1 [Source:MGI Symbol;Acc:MGI:95613]
115	Gas7	36.7622214260244	-3.49716431448362	0.829481234057675	-3.5108712460154	0.000446640669559865	0.0219326695366877	ENSCGRG00000007856	growth arrest specific 7 [Source:MGI Symbol;Acc:MGI:1202388]
116	Ggt1	954.581552954661	1.65362650641131	0.193919413456986	5.51086653285074	3.57071411418605e-08	4.80519993274702e-06	ENSCGRG00000004448	gamma-glutamyltransferase 1 [Source:MGI Symbol;Acc:MGI:95706]
117	Gldc	108.52268042415	-1.53945453525164	0.238121555366268	-4.00842348380567	6.11254368846837e-05	0.00397631116915162	ENSCGRG00000010145	N/A
118	Gnat1	653.492721643296	-1.15127071671921	0.149047501585214	-3.7995149866654	0.000144979545276104	0.00846306093931271	ENSCGRG00000006881	guanine nucleotide binding protein, alpha transducing 1 [Source:MGI Symbol;Acc:MGI:95778]
119	Gpr133	385.715052689514	-2.0621088260576	0.205715920949643	-7.1805153364772	6.94491382677332e-13	1.70044285905815e-10	N/A	N/A
120	Gprc5a	120.825712501054	2.7924188327327	0.428686867794358	5.14934442328303	2.61398489218277e-07	2.97302836543807e-05	ENSCGRG00000010045	G protein-coupled receptor, family C, group 5, member A [Source:MGI Symbol;Acc:MGI:1891250]
121	Grid2	11.3591872962327	2.88809072155008	0.678655916371645	3.39366115474589	0.000689649674135144	0.0317826909066769	ENSCGRG00000014689	glutamate receptor, ionotropic, delta 2 [Source:MGI Symbol;Acc:MGI:95813]
122	Gtf3c6	802.634189743381	1.54947650296481	0.266658085489594	3.61704390276697	0.00029798677632972	0.0156812205370646	ENSCGRG00000004485	general transcription factor IIIC, polypeptide 6, alpha [Source:MGI Symbol;Acc:MGI:1914621]
123	H6pd	141.359622951077	-4.20559604111266	0.427516168805192	-8.46899791067628	2.47513116582939e-17	1.03890684100967e-14	ENSCGRG00000001127	hexose-6-phosphate dehydrogenase (glucose 1-dehydrogenase) [Source:MGI Symbol;Acc:MGI:2140356]
124	Has2	3.47789822464795	6.10945164747553	1.53094959876271	3.60853757120365	0.000307927925092698	0.0161081940399382	ENSCGRG00000001255	N/A
125	Hdac2	3135.57469795988	1.30241789881274	0.178965378465579	4.00890610375555	6.10006637895532e-05	0.00397631116915162	ENSCGRG00000001967	histone deacetylase 2 [Source:MGI Symbol;Acc:MGI:1097691]
126	Helz2	766.965898819596	-1.61264604076318	0.232661602723699	-4.41707410252161	1.00045938966074e-05	0.000835881449304701	ENSCGRG00000012155	helicase with zinc finger 2, transcriptional coactivator [Source:MGI Symbol;Acc:MGI:2385169]
127	Hpse2	5.53166728214174	-6.17395093435365	1.38985996611085	-4.02126010526928	5.78876418704369e-05	0.00379368490161313	ENSCGRG00000011560	heparanase 2 [Source:MGI Symbol;Acc:MGI:2685814]
128	Hsd11b1	91.8571703628717	-3.27541559503569	0.548516895908402	-4.90495938116703	9.34466750068063e-07	9.5223782294508e-05	ENSCGRG00000012490	hydroxysteroid 11-beta dehydrogenase 1 [Source:MGI Symbol;Acc:MGI:103562]
129	Igsf9b	17.852328258696	4.42782468392794	0.794684851371888	4.83570584813934	1.32673995320035e-06	0.000131800760595342	ENSCGRG00000011603	immunoglobulin superfamily, member 9B [Source:MGI Symbol;Acc:MGI:2685354]
130	Il10	185.039374959846	-1.7859282239387	0.304066541840261	-3.94968060592625	7.82555452645123e-05	0.00490949112977967	ENSCGRG00000016042	interleukin 10 [Source:MGI Symbol;Acc:MGI:96537]
131	Il13ra2	33.6581635244314	-1.76859227780708	0.382357480633502	-3.09561035689649	0.00196408270053562	0.0776341119456109	ENSCGRG00000009677	interleukin 13 receptor, alpha 2 [Source:MGI Symbol;Acc:MGI:1277954]
132	Il17ra	363.249641128739	1.64451461870626	0.180587302976324	5.86725700269206	4.43063645913732e-09	6.91218496797627e-07	ENSCGRG00000011692	interleukin 17 receptor A [Source:MGI Symbol;Acc:MGI:107399]
133	Il19	254.769146481973	1.55312883892549	0.21729386841116	4.45556216235417	8.36736458068918e-06	0.000709174375927738	ENSCGRG00000010507	interleukin 19 [Source:MGI Symbol;Acc:MGI:1890472]
134	Il1rap	86.7268671320628	-3.13591246778356	0.264751842548486	-9.6352491544803	5.67541494386459e-22	4.35008217588647e-19	ENSCGRG00000011803	interleukin 1 receptor accessory protein [Source:MGI Symbol;Acc:MGI:104975]
135	Ipo8	388.757876481612	-9.30884864947032	0.683036973360683	-12.7722019290198	2.34427469455476e-37	5.90388837004368e-34	ENSCGRG00000002481	importin 8 [Source:MGI Symbol;Acc:MGI:2444611]
136	Iqgap3	459.781944688123	-1.47539790491828	0.218253319361429	-4.07982525444463	4.50695681252386e-05	0.00303256265831997	ENSCGRG00000008429	IQ motif containing GTPase activating protein 3 [Source:MGI Symbol;Acc:MGI:3028642]
137	Irak2	276.040007234082	2.18324176052814	0.205492611684094	7.77779428033176	7.37999493986352e-15	2.28249001394481e-12	ENSCGRG00000015780	interleukin-1 receptor-associated kinase 2 [Source:MGI Symbol;Acc:MGI:2429603]
138	Islr	11.796963878216	-3.83790842697287	0.723373526871918	-4.49691038642017	6.89480304374742e-06	0.00059582589636384	ENSCGRG00000017425	immunoglobulin superfamily containing leucine-rich repeat [Source:MGI Symbol;Acc:MGI:1349645]
139	Itga3	221.24691879593	-1.6099007266538	0.257708161948547	-3.97712753132468	6.97527598942358e-05	0.00443924694648189	ENSCGRG00000017928	integrin alpha 3 [Source:MGI Symbol;Acc:MGI:96602]
140	Itga7	322.44499523568	-2.41573412990684	0.209543505611343	-8.73695237580576	2.39483385293313e-18	1.20624359981023e-15	ENSCGRG00000015340	integrin alpha 7 [Source:MGI Symbol;Acc:MGI:102700]
141	Katna1	1503.07299942232	1.30568548752148	0.128692590583252	5.60034562622379	2.13924843346461e-08	2.96951264831084e-06	ENSCGRG00000003127	katanin p60 (ATPase-containing) subunit A1 [Source:MGI Symbol;Acc:MGI:1344353]
142	Kiaa0408	13.248245057785	-6.98543906114244	1.29080875178104	-4.95850105725575	7.1039152196186e-07	7.41035037909209e-05	ENSCGRG00000001472	RIKEN cDNA 9330159F19 gene [Source:MGI Symbol;Acc:MGI:3036239]
143	Kiaa1217	165.259199819576	1.90373091674602	0.346755254827636	3.80316778957076	0.000142857526217223	0.00836689478300138	N/A	N/A
144	Kiaa1551	937.280477085797	-10.9153462054924	0.84673698029838	-12.2002273966243	3.09957142216465e-34	5.46423446013406e-31	N/A	N/A
145	Kiaa1755	117.335635566158	-3.41333357742134	0.456808217447967	-6.19159412784064	5.9558753354179e-10	1.0395656068127e-07	ENSCGRG00000014495	RIKEN cDNA D630003M21 gene [Source:MGI Symbol;Acc:MGI:3606579]
146	Kif21b	87.9795270807268	-1.49751509710614	0.249411467654994	-3.65882372997901	0.000253375533056633	0.0134577261066738	ENSCGRG00000013075	kinesin family member 21B [Source:MGI Symbol;Acc:MGI:109234]
147	Lama5	8431.23036846831	-2.00601899429672	0.257542452363595	-5.51775631758502	3.43355081930822e-08	4.65615903027573e-06	ENSCGRG00000013808	laminin, alpha 5 [Source:MGI Symbol;Acc:MGI:105382]
148	Lcp1	189.953067421902	-1.442762123646	0.226292546818154	-3.79066670549321	0.000150243452688503	0.0087413921697875	ENSCGRG00000003926	lymphocyte cytosolic protein 1 [Source:MGI Symbol;Acc:MGI:104808]
149	Lingo1	15.6675560453847	-4.72208113208186	1.34546005143064	-3.07487288601521	0.00210592287337657	0.0823177701435823	ENSCGRG00000002075	leucine rich repeat and Ig domain containing 1 [Source:MGI Symbol;Acc:MGI:1915522]
150	Lnx1	111.914512755301	-2.22277272279976	0.23319908817891	-7.02322738424293	2.16800945333339e-12	4.77747983160178e-10	ENSCGRG00000001114	ligand of numb-protein X 1 [Source:MGI Symbol;Acc:MGI:1278335]
151	LOC100750638	47.1725355538881	-3.42106557059742	0.650678116767124	-4.35868826197407	1.30844337063316e-05	0.00103903370184198	N/A	N/A
152	LOC100750739	27.0623425676831	2.59595856633565	0.392899030666543	5.11835333928641	3.08214771794722e-07	3.48302449485202e-05	ENSCGRG00000001493	olfactory receptor 491 [Source:MGI Symbol;Acc:MGI:3030325]
153	LOC100751425	83.7436680785402	2.02940431123396	0.433194761817858	3.33439352879373	0.000854856204302025	0.0382493909280213	N/A	N/A
154	LOC100751841	7.69082235052684	3.97821936970945	0.878088449352427	3.86436795916261	0.000111377218802289	0.00670125935244215	ENSCGRG00000019560	poly(A) binding protein, cytoplasmic 6 [Source:MGI Symbol;Acc:MGI:1914793]
155	LOC100752250	2.81357444135639	-5.46043027507148	1.54646270629285	-3.15265783941063	0.00161791326729127	0.0661767818772107	ENSCGRG00000011229	expressed sequence AI467606 [Source:MGI Symbol;Acc:MGI:2141979]
156	LOC100752596	817.08423037104	-10.315489506434	0.844718813726158	-11.5192497758992	1.05525769172334e-30	1.43101060364544e-27	N/A	N/A
157	LOC100753466	33.3554619926508	5.21728803152591	0.729384245355003	6.35100848462956	2.13907909208182e-10	3.9694552962432e-08	N/A	N/A
158	LOC100753467	2853.93330591598	2.11710737290245	0.213987279025084	7.15998109402425	8.0688188154944e-13	1.9485644780596e-10	ENSCGRG00000004051	N/A
159	LOC100753770	1474.269250495	2.01893113700688	0.235627535392154	6.08574305163092	1.15952274423217e-09	1.92841759038386e-07	ENSCGRG00000004196	N/A
160	LOC100754565	640.904138186329	-1.33709291788815	0.134180680821239	-5.60535549949259	2.07827949196594e-08	2.90777691776727e-06	ENSCGRG00000008222	matrix metallopeptidase 10 [Source:MGI Symbol;Acc:MGI:97007]
161	LOC100754666	167.839485014342	6.15881319445899	0.363976445444009	15.3137675899285	6.18735539393032e-53	3.63589627465325e-49	N/A	N/A
162	LOC100754872	251.410197298716	-1.43299297865291	0.279496234530359	-3.03413918744456	0.00241223109732123	0.0914520903541417	N/A	N/A
163	LOC100754885	2.48824957287266	-6.4043544947561	1.66638899380442	-3.49221701275709	0.000479028885474052	0.0233281774089007	N/A	N/A
164	LOC100755428	38.3416733070457	-5.87985751880829	0.670497277737117	-7.89696721209227	2.8577150620148e-15	9.50540732608659e-13	N/A	N/A
165	LOC100755926	61.6125363140988	4.64548623268893	0.378535892461575	10.7269186696212	7.60912604754214e-27	7.8906637113012e-24	N/A	N/A
166	LOC100756619	2339.2648286325	1.72423569228652	0.258146149055799	4.41328757268854	1.01812613776635e-05	0.0008466295133341	N/A	N/A
167	LOC100756621	37.3982195945677	-5.18340068358363	0.561244575558751	-8.19328753117028	2.54185968401186e-16	9.33550924363438e-14	N/A	N/A
168	LOC100756639	21.7953804870244	3.63574912041513	0.653678439623995	4.66710607963272	3.05471639980152e-06	0.000289524706516672	ENSCGRG00000018794	RIKEN cDNA 1810011O10 gene [Source:MGI Symbol;Acc:MGI:1916318]
169	LOC100756700	2050.72848924648	1.54006744123546	0.274920271668409	3.47411609452462	0.000512539222023934	0.0245534727522042	N/A	N/A
170	LOC100756712	7.0413967164801	3.85971161495112	0.964604806448465	3.39491270656956	0.000686504853145589	0.0317826909066769	ENSCGRG00000000724	N/A
171	LOC100756987	31.0812340437079	-2.71651877718207	0.539352915888625	-3.95206220948859	7.74805908215166e-05	0.00487823334140184	ENSCGRG00000008555	N/A
172	LOC100757262	215.854024401951	1.64968264088544	0.237409378426548	4.48474338807005	7.30017359801374e-06	0.000627779318826264	ENSCGRG00000008990	aldo-keto reductase family 1, member B7 [Source:MGI Symbol;Acc:MGI:101918]
173	LOC100757265	266.013081215158	-9.53938086415579	1.0391575575585	-8.61699777700026	6.8732468266839e-18	3.10688380275924e-15	N/A	N/A
174	LOC100757831	150.293601243229	-10.8539545812009	1.20437353844695	-8.52641788669795	1.50949240466155e-17	6.49044917116548e-15	ENSCGRG00000014612	N/A
175	LOC100758409	1828.06943880928	-1.25651450277861	0.109067970938699	-6.15718800191947	7.40479280315559e-10	1.27979502281206e-07	ENSCGRG00000002367	MAM domain containing 2 [Source:MGI Symbol;Acc:MGI:1918988]
176	LOC100758657	83.4086648255775	-1.99009366707887	0.281803540589465	-4.98620834720003	6.15757424736079e-07	6.50011235968403e-05	ENSCGRG00000017638	N/A
177	LOC100758827	86.7426393340091	-2.29996296493212	0.414704498510176	-4.13547591205811	3.54219771182798e-05	0.00245848045125258	N/A	N/A
178	LOC100759960	11.5543944340456	-7.03044382181628	1.43915251514364	-4.47866452879167	7.51114666174032e-06	0.000642786429610777	ENSCGRG00000018553	N/A
179	LOC100759972	93.8922905661209	1.51700962280582	0.274670760161609	3.39332487206236	0.000690496943516777	0.0317826909066769	N/A	N/A
180	LOC100760157	43.4031617143018	-2.1984963463522	0.408845880152756	-3.9465576735864	7.92828307746089e-05	0.00495630150257298	ENSCGRG00000016260	N/A
181	LOC100760210	5.69340210619671	-5.13546618385275	1.40255392227412	-3.24444116612169	0.00117681325320251	0.0502487826488016	ENSCGRG00000019394	olfactory receptor 992 [Source:MGI Symbol;Acc:MGI:3030826]
182	LOC100760452	307.64451375155	-1.48922681807731	0.192625323461789	-4.69442075997619	2.67363221147776e-06	0.000256160120957291	N/A	N/A
183	LOC100762023	121.887670894215	2.08407607712622	0.294730074104036	5.08639500384307	3.64933599497591e-07	4.07178128198926e-05	N/A	N/A
184	LOC100762270	1091.81010406802	1.4502402816633	0.229163901828281	3.77580314368411	0.000159492919651209	0.00912889831341287	ENSCGRG00000000226	N/A
185	LOC100762389	84.4912202521028	1.35273311564255	0.227499526396847	3.37482291537658	0.000738632033576623	0.033646884030807	ENSCGRG00000013705	N/A
186	LOC100762590	1519.94031518523	2.42671627345126	0.356708582186736	5.16318884575069	2.42777988251947e-07	2.77917737330751e-05	N/A	N/A
187	LOC100762989	109.673726719441	1.73305654401367	0.375560216105287	3.05701720804914	0.00223551441885951	0.0862360693437074	N/A	N/A
188	LOC100763488	6.68186935531622	3.73703680354383	0.981000473607626	3.21312210098221	0.00131300457604075	0.0548506105948398	N/A	N/A
189	LOC100763617	18.3110850965603	-3.44617515524066	0.5234130093701	-5.4664530749108	4.5912989650153e-08	5.99555625587072e-06	ENSCGRG00000001911	N/A
190	LOC100764131	35.4582864864166	6.65395455103496	0.736843287623604	8.23647599462693	1.77357250079031e-16	6.7970238296592e-14	N/A	N/A
191	LOC100764589	164.421572942647	-3.59018738302525	0.221980201195867	-13.5382564125726	9.29694833111816e-42	2.73159836882137e-38	N/A	N/A
192	LOC100765120	62.7473939626452	1.86868757848395	0.30558779601157	4.20083882444767	2.65927862568754e-05	0.00193720755753081	N/A	N/A
193	LOC100765213	372.33692909068	-3.21261827387836	0.353205955900821	-7.43944355767047	1.01110289492103e-13	2.70071711129739e-11	N/A	N/A
194	LOC100765884	12.5478431746049	-4.31645487992937	0.89093979872303	-4.18826545245426	2.81094615824231e-05	0.002014397147303	N/A	N/A
195	LOC100766053	492.468072666949	-1.26071033002406	0.187671224988836	-3.60070026368244	0.000317361274288439	0.0165037224319495	ENSCGRG00000015066	kinetochore associated 1 [Source:MGI Symbol;Acc:MGI:2673709]
196	LOC100766854	30.9964646128673	-4.50252203589233	0.554315640485112	-7.06738047611773	1.57885630892703e-12	3.61476076234734e-10	N/A	N/A
197	LOC100767397	1311.7619614498	-3.26649256831139	0.303438055603269	-8.83715808901771	9.81841606655562e-19	5.40902677616591e-16	N/A	N/A
198	LOC100768017	382.257586743097	1.23357498008673	0.19603567181894	3.3086451733368	0.00093748567451926	0.0414052648991659	ENSCGRG00000007612	RIKEN cDNA 1700021F05 gene [Source:MGI Symbol;Acc:MGI:1915101]
199	LOC100768165	222.404013561482	-3.52752459732831	0.232567842566425	-12.6524891151566	1.08385663302496e-36	2.38841357294963e-33	ENSCGRG00000008112	nuclear RNA export factor 7 [Source:MGI Symbol;Acc:MGI:2159343]
200	LOC100768366	11.9672963604755	5.99926071409632	0.93588651649545	5.78520805455101	7.24226372395185e-09	1.09122963409869e-06	N/A	N/A
201	LOC100768431	255.68286963201	-1.8899044582307	0.220340974334127	-5.92237536142834	3.17324295086413e-09	4.99474106971283e-07	N/A	N/A
202	LOC100769156	8.19671923220133	4.46555785173653	0.85385942636305	4.5447707564048	5.49950742633966e-06	0.000494647022545621	ENSCGRG00000011862	toll-like receptor 11 [Source:MGI Symbol;Acc:MGI:3045226]
203	LOC100769255	203.97335281897	-1.70132235821619	0.230886647639469	-4.83509925285171	1.33079218253848e-06	0.000131800760595342	ENSCGRG00000003912	cytochrome P450, family 4, subfamily b, polypeptide 1 [Source:MGI Symbol;Acc:MGI:103225]
204	LOC100769715	64.1985665497456	-2.254518452284	0.380173801594767	-4.39155971442358	1.12540417177083e-05	0.000910080281841647	ENSCGRG00000011899	carboxylesterase 1G [Source:MGI Symbol;Acc:MGI:88378]
205	LOC100770216	20.7703821437055	-3.21935024774186	0.4911613083321	-5.36358972567818	8.15840963156763e-08	1.01284931968243e-05	N/A	N/A
206	LOC100770272	299.633029054819	-1.28371321102204	0.168413534415194	-4.14901755210624	3.33905211266979e-05	0.00235456598777023	ENSCGRG00000010673	N/A
207	LOC100770645	19.2410446439661	-2.86955886407049	0.515428535218475	-4.4324211937179	9.31807647292962e-06	0.000782230334006077	ENSCGRG00000007071	t-complex 11 family, X-linked 2 [Source:MGI Symbol;Acc:MGI:1919091]
208	LOC100770873	5.55268248048037	-5.90698853587057	1.37012210174285	-3.88434434301846	0.000102606402806672	0.00625899057120699	ENSCGRG00000019866	RIKEN cDNA 3425401B19 gene [Source:MGI Symbol;Acc:MGI:3588196]
209	LOC100771648	113.988208605487	-3.3726150277924	0.381550342257604	-7.30611984404711	2.74966949859618e-13	7.02520631750031e-11	ENSCGRG00000000750	cytochrome P450, family 11, subfamily b, polypeptide 1 [Source:MGI Symbol;Acc:MGI:88583]
210	LOC100771811	3.76213645535095	-5.56176952111607	1.51445782981386	-3.28619716074009	0.00101549903633791	0.0440941687477855	N/A	N/A
211	LOC100771835	1315.72409218942	1.05483859888068	0.0890471082741124	5.27671372228182	1.31521104318608e-07	1.5880722931731e-05	N/A	N/A
212	LOC100771977	50.0841525394567	7.94618102453974	0.886737494433536	8.30146302601208	1.02837057730749e-16	4.12026020621675e-14	N/A	N/A
213	LOC100772262	276.348259237288	1.11464829479307	0.171846008253742	3.08232818122719	0.00205388262202224	0.0808211980884599	ENSCGRG00000018846	RIKEN cDNA 1600012H06 gene [Source:MGI Symbol;Acc:MGI:1915162]
214	LOC100772574	172.561898562549	-3.64831412291135	0.338435669043562	-9.05150343888808	1.41013223936228e-19	8.87829330275633e-17	N/A	N/A
215	LOC100772982	6.66992850233773	-4.07313313947156	1.12069556548769	-3.11250507824795	0.00185506822344805	0.0739886826044473	N/A	N/A
216	LOC100773157	8.36209396877218	-5.62099667155516	1.19955986062973	-4.19823498277965	2.69003421145507e-05	0.00195154786476302	ENSCGRG00000016519	expressed sequence AU021092 [Source:MGI Symbol;Acc:MGI:2146559]
217	LOC100773771	388.003459603426	6.21493536194008	0.296551415105154	18.9848119902668	2.2774994596865e-80	2.00750189874066e-76	N/A	N/A
218	LOC100774398	17.5772642673161	-6.35234722508861	1.49716417796538	-3.85220592988355	0.000117058513682694	0.00697170451929804	N/A	N/A
219	LOC103158648	61.3769867232652	-1.5835347098352	0.315258953801613	-3.16746660823606	0.00153773368498736	0.0633381007772014	N/A	N/A
220	LOC103158690	120.091811223025	-10.4080426111118	1.2363158214096	-7.94544560563078	1.9349394802112e-15	6.55981694166218e-13	N/A	N/A
221	LOC103158735	3.20891870290027	-5.43559753388769	1.53258364995549	-3.16500507708496	0.00155080245054487	0.0637274974374256	N/A	N/A
222	LOC103158805	31.7991385715097	-2.86262779309283	0.733588134770245	-3.10482842403799	0.00190389429959748	0.0757646785724694	N/A	N/A
223	LOC103158939	311.585950227803	5.69058435408811	0.370647070695684	13.7748879109822	3.60942862301824e-43	1.27261234390377e-39	N/A	N/A
224	LOC103159000	238.171321762194	1.65218365150606	0.206682335215289	5.16358183041256	2.42268597260141e-07	2.77917737330751e-05	N/A	N/A
225	LOC103159011	303.505856376002	1.43027604307858	0.25185554058162	3.35634284798862	0.000789805927497418	0.035609945513688	N/A	N/A
226	LOC103159212	7.92029667054556	-5.46436626069094	1.36580073246405	-3.57255904466152	0.000353509742900961	0.0181163466790728	N/A	N/A
227	LOC103159308	7.40685457091987	-3.68830096670652	0.79338987053477	-3.91149242161816	9.17275350897213e-05	0.00569388984541091	N/A	N/A
228	LOC103159420	6.50417249945593	-6.20618492205039	1.61803124236926	-3.474112411512	0.000512546257462769	0.0245534727522042	N/A	N/A
229	LOC103159484	219.59430284536	-1.75900131359623	0.224926838912976	-5.21964750204535	1.79263994928425e-07	2.09287746132e-05	N/A	N/A
230	LOC103159490	120.980138464327	-1.48443718008822	0.204570912195241	-4.3968845312114	1.09815726462689e-05	0.000892138913276841	N/A	N/A
231	LOC103159510	42.0745006915399	-2.89085427519085	0.543653094223571	-4.24147641017825	2.22054231824685e-05	0.00163790546143823	N/A	N/A
232	LOC103159529	150.597365795542	-1.92413336819285	0.427912201415103	-3.12954588124167	0.00175076729080793	0.0701531210127412	N/A	N/A
233	LOC103159564	50.5689993503231	7.34664728299961	0.888728724784093	7.60826627261444	2.77797067128306e-14	7.65200702563266e-12	N/A	N/A
234	LOC103159655	27.5192400829127	4.07648613407053	0.717477100550797	4.86639034286806	1.13654937034276e-06	0.000115150740515934	N/A	N/A
235	LOC103159656	5.32346658932284	-3.99156244493038	1.12479649034662	-3.02863671201485	0.00245659898138315	0.092934299233484	N/A	N/A
236	LOC103159735	16.1828643643811	-2.93831778850531	0.515333269783647	-4.56666671020904	4.95540959781971e-06	0.000450303689690534	N/A	N/A
237	LOC103159842	10.1100503123636	6.57020994875333	1.40297689595984	4.26610549700992	1.9891474765486e-05	0.00149539218879858	N/A	N/A
238	LOC103159954	142.008033272478	1.92721781811331	0.359336626368273	3.73537017631071	0.000187439259317943	0.0105234608360383	N/A	N/A
239	LOC103160061	12.0782590259501	-3.29160105635972	0.75848775299858	-3.5684670516277	0.00035907599834283	0.01832015878411	N/A	N/A
240	LOC103160097	14.2235785714364	-4.54018513686759	1.05400197214334	-3.75257612478978	0.000175026658149278	0.00995337082746327	N/A	N/A
241	LOC103160099	37.4050436274794	-2.62468571201198	0.665295531379004	-3.06589044279758	0.00217022819518573	0.0844568495649653	N/A	N/A
242	LOC103160112	48.6488114829816	-3.95940411509124	0.478474948433992	-7.05249381480545	1.75739227536214e-12	3.9719318490204e-10	N/A	N/A
243	LOC103160169	21.377402492533	-2.7816262940663	0.51504754649768	-4.26497283266846	1.99926526927285e-05	0.00149539218879858	N/A	N/A
244	LOC103160179	238.74056267243	-3.06711032099955	0.323057972092943	-7.6832891762358	1.550550415185e-14	4.63299207954176e-12	N/A	N/A
245	LOC103160180	21.6551755036726	-2.52224644543835	0.549495044048952	-3.52557127802705	0.000422570444203304	0.0209844911573522	N/A	N/A
246	LOC103160221	162.054840805045	1.52705060877561	0.294767312591752	3.19603995358614	0.00139327817186059	0.0580664323681566	N/A	N/A
247	LOC103160274	167.968304001921	3.19653854273415	0.294076572766308	8.88059874149962	6.65014322086583e-19	3.90784582802146e-16	N/A	N/A
248	LOC103160386	136.52790594427	3.46879831922689	0.334630855281551	8.61796147303673	6.815660436203e-18	3.10688380275924e-15	N/A	N/A
249	LOC103160413	122.92985862523	-1.38736505475897	0.214500641678679	-3.74079325711209	0.000183440370884349	0.0103649689048724	N/A	N/A
250	LOC103160439	17.767179379404	-3.79141631345174	0.826791295075345	-3.87819009685918	0.000105236473645821	0.00639728894449026	N/A	N/A
251	LOC103160471	117.354646969501	2.15110507863371	0.299860931504772	5.22289639418276	1.7614595544183e-07	2.07018469898934e-05	N/A	N/A
252	LOC103160505	78.8372783991916	-1.71713674237704	0.36863226399393	-3.0712836402039	0.00213140572022483	0.0831295385881496	N/A	N/A
253	LOC103160553	318.791226471709	-5.12965459429508	0.416782729794956	-10.904223636641	1.10028476094024e-27	1.21230750316347e-24	N/A	N/A
254	LOC103160571	14.8190380328593	-3.59789281884432	0.696450292430683	-4.32612399028182	1.51756021772164e-05	0.0011890252923651	N/A	N/A
255	LOC103160584	52.3078975916436	2.53190712612042	0.339073013360393	5.74196278879291	9.35853903044238e-09	1.39814986921753e-06	N/A	N/A
256	LOC103160604	135.110189672276	-1.93561419282907	0.329449524681139	-4.0997226917087	4.13645479736545e-05	0.00280467544702906	N/A	N/A
257	LOC103160672	51.5698718253297	-5.48426226065741	0.813365857767721	-6.02348833940775	1.70697413070723e-09	2.78631916205906e-07	N/A	N/A
258	LOC103160692	190.723436199918	4.50695525913887	1.23538494372171	3.17471309517691	0.00149984717514449	0.061922261945251	N/A	N/A
259	LOC103160761	2.90601455493488	-5.05752453802416	1.45995808069324	-3.06348661406722	0.00218773992321028	0.0847641035302726	N/A	N/A
260	LOC103160829	5.67292873850466	4.25015985078787	1.13220974590673	3.23720703104479	0.00120705807635933	0.0513990986186921	N/A	N/A
261	LOC103160835	95.1274207810359	-5.88054081829062	0.51819049533702	-10.2193659768409	1.62399575270254e-24	1.36330576782824e-21	N/A	N/A
262	LOC103160858	479.57491343483	-1.77188800764206	0.145943699163687	-8.13276293339447	4.19614745615278e-16	1.47947767009035e-13	N/A	N/A
263	LOC103160872	432.280984365303	-11.5044115132019	1.18908416352897	-9.18307496424304	4.1895348781546e-20	2.84066578334567e-17	N/A	N/A
264	LOC103160922	11.4779026112359	-3.42275396731011	0.574489195451053	-4.93967769813476	7.82518041073496e-07	8.11471208593215e-05	N/A	N/A
265	LOC103160947	24.3076496249023	-3.01783662639088	0.526870367494404	-4.61759528674871	3.88212438024433e-06	0.000360199845785933	N/A	N/A
266	LOC103160969	10.0513870529354	-2.92505122466407	0.588974147013455	-3.97316034296061	7.09252697130812e-05	0.00449763158191334	N/A	N/A
267	LOC103161069	34.1888482087026	-2.73521327861376	0.455019288107157	-4.72562555938557	2.2940803127734e-06	0.000222210669416936	N/A	N/A
268	LOC103161076	37.0905058050527	2.42426500831052	0.485707156356351	3.78685486412706	0.000152566152544007	0.00884733126052074	N/A	N/A
269	LOC103161117	186.432999721317	-1.4976517856858	0.270431304880685	-3.37493947073667	0.000738319279009408	0.033646884030807	N/A	N/A
270	LOC103161214	53.2755456434166	4.09500350490446	0.479905999452922	7.31401776219642	2.5927084957855e-13	6.72159677532391e-11	N/A	N/A
271	LOC103161480	3.23494065369646	5.52839321658082	1.64297919155107	3.00882125670306	0.00262263363318763	0.0981622257313478	N/A	N/A
272	LOC103161537	11.856135876312	-3.41505308953982	0.773512035634724	-3.65875443230352	0.00025344404489283	0.0134577261066738	N/A	N/A
273	LOC103161553	8.90352108880029	-4.51748663611165	1.13877009536505	-3.4533082238429	0.000553755886872351	0.0262423723915932	N/A	N/A
274	LOC103161593	153.373538817088	-1.76508222290757	0.386339443779233	-3.05461878456493	0.00225346757181252	0.0867388205752903	N/A	N/A
275	LOC103161638	113.614660010098	3.60602143430836	0.85980708658045	3.51364739921172	0.000441999107227718	0.0218263368664354	N/A	N/A
276	LOC103161640	599.373308516801	2.46295049763811	0.210132637915875	8.93715519656114	3.99317351382357e-19	2.42743640948951e-16	N/A	N/A
277	LOC103161647	536.927736399075	2.43236839502823	0.366722115019303	5.03761790916218	4.71361197466188e-07	5.1293991050194e-05	N/A	N/A
278	LOC103161874	35.2019463467601	-4.17495925592339	0.648534753088058	-5.53555031262108	3.10252653790331e-08	4.23987909586802e-06	N/A	N/A
279	LOC103161939	97.8394920191281	2.84872754706418	0.291016619281383	7.77881707214185	7.32058247821716e-15	2.28249001394481e-12	N/A	N/A
280	LOC103162177	11.9628183066205	6.60345306632431	1.18619885595496	5.07376190373906	3.90027027391155e-07	4.29736654117417e-05	N/A	N/A
281	LOC103162202	16.8081437224108	-2.93868958965587	0.693608392955681	-3.39345243344699	0.000690175436825562	0.0317826909066769	N/A	N/A
282	LOC103162245	4.63877683972938	-6.76256615373096	1.60320566412876	-3.8532820780464	0.000116544993237802	0.00696464978233631	N/A	N/A
283	LOC103162264	75.3020386891186	1.57915101165026	0.277334418683475	3.58480031309705	0.000337336205324723	0.0174395893362743	N/A	N/A
284	LOC103162358	41.2249126415395	-4.32252382134436	0.487623387543172	-7.66485245807103	1.79036894050291e-14	5.09071194389124e-12	N/A	N/A
285	LOC103162404	89.1832537941359	-4.70038486868124	0.719580386809963	-5.71919752594221	1.0702831705389e-08	1.55934066226696e-06	N/A	N/A
286	LOC103162546	7.22304531329213	-3.90666551355125	0.825285092034776	-4.02491580774868	5.69957030175065e-05	0.00376062370903355	N/A	N/A
287	LOC103162548	32.0997357096866	-3.11838404978762	0.560799472521952	-4.51751771033861	6.25687962546981e-06	0.000554284074961846	N/A	N/A
288	LOC103162573	6.75285029752295	-3.75324431799476	0.86531698770212	-3.6614117858556	0.000250829227895145	0.0134403296612873	N/A	N/A
289	LOC103162603	13.6109355486019	3.09398396032668	0.587277746276236	4.27229105055406	1.93474818540441e-05	0.00147015843795234	N/A	N/A
290	LOC103162619	1760.50586347726	2.57947484941394	0.168520135298816	11.8354542331465	2.55954063806792e-32	3.76017849237495e-29	N/A	N/A
291	LOC103162662	6.86376177040246	6.25711408957809	1.45184594138639	3.90685500931352	9.35052231409513e-05	0.00578387220614678	N/A	N/A
292	LOC103162665	213.913860982	1.55047807893426	0.291834927939272	3.30843050566591	0.00093820466185454	0.0414052648991659	N/A	N/A
293	LOC103162686	448.30467485119	1.5529751871926	0.26132560815994	3.704239677418	0.000212025718694385	0.0116442411054932	N/A	N/A
294	LOC103162743	26.0129356325863	-2.02097135213683	0.478211068152765	-3.0028766522755	0.00267440803109022	0.0998880067374779	N/A	N/A
295	LOC103162765	15.8113258090275	-3.09007548120396	0.683376565850557	-3.66578707211718	0.000246579030638052	0.013252871131458	N/A	N/A
296	LOC103162826	70.9084231737131	2.21718428476927	0.332042994873637	4.91569407952507	8.84684564445075e-07	9.12052876409487e-05	N/A	N/A
297	LOC103162840	88.2942658571242	-2.35004040333657	0.50630656620984	-3.48618410349406	0.00048996368110192	0.0237949579453051	N/A	N/A
298	LOC103162843	27.1638497705173	2.94373353077147	0.558314925513337	4.22480381996158	2.39149016462358e-05	0.00175664917133955	N/A	N/A
299	LOC103162968	29.0091876205974	2.35333113987107	0.414428580009028	4.26700455627696	1.98115114825624e-05	0.00149539218879858	N/A	N/A
300	LOC103162975	2617.62755951838	1.13662451988374	0.168014131376418	3.28342630850878	0.00102553452753872	0.0444205115134648	N/A	N/A
301	LOC103163058	4778.66127416732	1.4019423856731	0.231446619178061	3.52988472181314	0.000415740769905149	0.0207393139162223	N/A	N/A
302	LOC103163357	51.5238267901973	-2.95942818290011	0.386184879337278	-6.14852059007	7.82089761460917e-10	1.338588388815e-07	N/A	N/A
303	LOC103163398	36.5058072869977	1.99995417698037	0.40249542850954	3.51554719888123	0.000438848746415468	0.0217316419959502	N/A	N/A
304	LOC103163405	28.6778102189763	-2.60409178196129	0.51929766979538	-3.88819245431186	0.000100993534663541	0.00618199660619291	N/A	N/A
305	LOC103163538	189.063478902034	2.91226731109499	0.406132199162094	5.73041195742514	1.00187018246097e-08	1.47183078721704e-06	N/A	N/A
306	LOC103163695	292.979392907445	2.24329550800785	0.201230827770529	8.2409490914471	1.7084991781252e-16	6.69314044692646e-14	N/A	N/A
307	LOC103163696	1033.1336824236	2.24857275982189	0.240074093094982	6.92957010751907	4.22121394188656e-12	8.85902149779979e-10	N/A	N/A
308	LOC103163756	20.6825595090906	8.36269568783929	1.24500178684766	6.24716628464552	4.17966026242483e-10	7.5962093573492e-08	N/A	N/A
309	Lpin3	637.296481851263	-2.23872196509581	0.188000711540195	-8.79655960249422	1.41074650372999e-18	7.53637882250183e-16	ENSCGRG00000010131	lipin 3 [Source:MGI Symbol;Acc:MGI:1891342]
310	Lpo	76.953584689553	-3.99701324812231	0.491197312349662	-6.94639539267728	3.74737561471744e-12	7.95933550745226e-10	ENSCGRG00000016547	lactoperoxidase [Source:MGI Symbol;Acc:MGI:1923363]
311	Ltv1	1858.43889063165	1.19838574547849	0.192426146654528	3.18783728418491	0.00143341174625028	0.0594579192344617	ENSCGRG00000005132	LTV1 ribosome biogenesis factor [Source:MGI Symbol;Acc:MGI:2447810]
312	Maoa	380.826836752992	2.22306216081452	0.230201123959845	7.11594987859012	1.11144683118013e-12	2.61249282491661e-10	ENSCGRG00000004415	monoamine oxidase A [Source:MGI Symbol;Acc:MGI:96915]
313	Map1s	1981.06286625907	-1.59095929800196	0.191773963700511	-5.24574232011938	1.55654326633892e-07	1.85407440826276e-05	ENSCGRG00000012862	microtubule-associated protein 1S [Source:MGI Symbol;Acc:MGI:2443304]
314	Megf10	1248.57895348275	-3.0358901571527	0.283422047730837	-8.64762525023868	5.258217592239e-18	2.50532751171841e-15	ENSCGRG00000011574	multiple EGF-like-domains 10 [Source:MGI Symbol;Acc:MGI:2685177]
315	Megf11	32.52352286616	-3.20223076557986	0.459715734394528	-5.69323185839136	1.24656921928017e-08	1.80129252185984e-06	ENSCGRG00000002983	multiple EGF-like-domains 11 [Source:MGI Symbol;Acc:MGI:1920951]
316	Mettl20	36.311135410904	-8.89523226881938	1.21393328788232	-6.84573843641384	7.60823813606571e-12	1.57794858942003e-09	N/A	N/A
317	Mkrn2	458.131130722276	1.12008478128663	0.144773479954554	3.69627283072462	0.000218787849753005	0.0119782950412911	ENSCGRG00000003086	makorin, ring finger protein, 2 [Source:MGI Symbol;Acc:MGI:1914277]
318	Mmachc	729.76667301303	1.54728692258871	0.248456549957839	3.87321011271731	0.000107411149172723	0.0065070486211888	ENSCGRG00000005381	methylmalonic aciduria cblC type, with homocystinuria [Source:MGI Symbol;Acc:MGI:1914346]
319	Mmp12	1006.47498629405	2.23130746293748	0.317695882057711	5.18214133451454	2.19352894219436e-07	2.54406063960161e-05	ENSCGRG00000006553	matrix metallopeptidase 12 [Source:MGI Symbol;Acc:MGI:97005]
320	Mmp17	280.607480784864	-1.25713403508135	0.212872383866733	-3.15762675341205	0.00159059070034271	0.0652105196659106	ENSCGRG00000016840	matrix metallopeptidase 17 [Source:MGI Symbol;Acc:MGI:1346076]
321	Mmp2	372.997831710324	-3.13571387188719	0.317310603637297	-8.0386578384934	9.08278105807384e-16	3.13961465240753e-13	ENSCGRG00000010994	matrix metallopeptidase 2 [Source:MGI Symbol;Acc:MGI:97009]
322	Mpc1	212.283716048912	1.59676338037148	0.237799351443308	4.25485130009506	2.09187988709242e-05	0.00154948531636774	ENSCGRG00000015925	N/A
323	Mrpl13	578.684367999825	1.70354619545724	0.248297208060058	4.50501922061696	6.63669352255312e-06	0.000582080945816363	N/A	N/A
324	Mrpl18	575.483518481735	1.38162581027993	0.183734728220334	4.33594300476184	1.451365502549e-05	0.00114223760912662	ENSCGRG00000008991	mitochondrial ribosomal protein L18 [Source:MGI Symbol;Acc:MGI:1914931]
325	Mrpl51	1375.22492702614	1.22908410254915	0.18435826724794	3.49385797254061	0.000476094227170913	0.0232494878969419	ENSCGRG00000016012	mitochondrial ribosomal protein L51 [Source:MGI Symbol;Acc:MGI:1913743]
326	Mrrf	225.431514120307	1.42591033297923	0.273404460311495	3.07583801412738	0.00209911850880719	0.0822341337594709	ENSCGRG00000013789	mitochondrial ribosome recycling factor [Source:MGI Symbol;Acc:MGI:1915121]
327	Mtbp	293.039906435978	1.22986664051194	0.143335721903122	4.49925623025545	6.8191625272237e-06	0.00059219219799225	N/A	N/A
328	Myeov2	1147.11701018821	1.41890015923527	0.273847595125727	3.04526193896732	0.00232477741217743	0.0883265107743014	N/A	N/A
329	Myo1g	159.81671515066	-3.16730573450395	0.251519193456757	-10.2669828027528	9.9260566275883e-25	8.74932261438771e-22	ENSCGRG00000016686	myosin IG [Source:MGI Symbol;Acc:MGI:1927091]
330	Ndufa9	872.453054504087	1.40563013708624	0.223181425785236	3.67713233069315	0.000235870693656949	0.0127551057008539	ENSCGRG00000018331	NADH dehydrogenase (ubiquinone) 1 alpha subcomplex, 9 [Source:MGI Symbol;Acc:MGI:1913358]
331	Ndufb9	438.213141798329	1.69564857705221	0.317786302335173	3.4950722173028	0.000473933502299788	0.0232082603112304	N/A	N/A
332	Neb	212.284444227159	-3.00661080504578	0.388374304806538	-6.23534635106956	4.50779610687399e-10	8.02706440081632e-08	ENSCGRG00000000284	N/A
333	Nfe2	52.4534937320876	-2.67158544148509	0.567182450575395	-3.67892719291138	0.000234217114038148	0.0127046569334724	ENSCGRG00000006697	nuclear factor, erythroid derived 2 [Source:MGI Symbol;Acc:MGI:97308]
334	Nkd1	101.186075432068	2.39578728158668	0.333571025439176	5.42860333412175	5.67967581693731e-08	7.20338165300632e-06	ENSCGRG00000012753	naked cuticle 1 homolog (Drosophila) [Source:MGI Symbol;Acc:MGI:2135954]
335	Nlrp3	275.035584816245	-1.37053955692364	0.188681814113756	-4.16350171261795	3.13403673797881e-05	0.00221887283750315	ENSCGRG00000016221	NLR family, pyrin domain containing 3 [Source:MGI Symbol;Acc:MGI:2653833]
336	Notch1	230.769289184504	-2.0086920479555	0.284003368098563	-5.01307275602532	5.35676301694448e-07	5.72329546822511e-05	ENSCGRG00000002375	notch 1 [Source:MGI Symbol;Acc:MGI:97363]
337	Nppb	68.3569742178368	-2.38554825864074	0.436930178711098	-4.1209919700011	3.77244575781619e-05	0.00257995305627833	ENSCGRG00000000797	natriuretic peptide type B [Source:MGI Symbol;Acc:MGI:97368]
338	Nptxr	1445.1714467303	-1.19945799409219	0.148280714871929	-4.1441363018905	3.4109683062058e-05	0.00239569562829092	ENSCGRG00000017235	N/A
339	Nrm	92.2209628514035	-1.57693080139809	0.2998649765945	-3.30804988279225	0.000939480739671357	0.0414052648991659	ENSCGRG00000013957	nurim (nuclear envelope membrane protein) [Source:MGI Symbol;Acc:MGI:2146855]
340	Nrxn1	27.2901108376493	2.61789308379346	0.477445032579666	4.25793639969035	2.06322624558445e-05	0.00153470951406786	N/A	N/A
341	Ntm	5.94970437082412	5.14020881559735	1.41160767652579	3.22699174184674	0.00125099070600559	0.0527812666267406	ENSCGRG00000003422	neurotrimin [Source:MGI Symbol;Acc:MGI:2446259]
342	Ntn1	121.69759831995	-2.10311381087615	0.44011395248006	-3.44945053798033	0.0005617286279915	0.0265488310532498	N/A	N/A
343	Nus1	3847.72850272924	1.22039702020501	0.163250880223403	3.89238035724083	9.92654559690084e-05	0.00611870882264912	ENSCGRG00000006471	NUS1 dehydrodolichyl diphosphate synthase subunit [Source:MGI Symbol;Acc:MGI:1196365]
344	Oc90	11.8254432009417	3.55835940909827	0.709281201244763	4.19212704800142	2.76351152862183e-05	0.00198848754032956	ENSCGRG00000006050	otoconin 90 [Source:MGI Symbol;Acc:MGI:1313269]
345	Odc1	4164.72128444859	1.27906406209872	0.132498210403826	5.23857310421096	1.61822874556995e-07	1.91461439970823e-05	ENSCGRG00000006664	N/A
346	Olfm4	3.9330234433485	-3.98685622327649	1.05406201412251	-3.22741326124665	0.00124914906591842	0.0527812666267406	ENSCGRG00000002958	olfactomedin 4 [Source:MGI Symbol;Acc:MGI:2685142]
347	Osbp2	127.944253061663	-2.58621243051566	0.260798497476641	-7.67354854095259	1.67302178918448e-14	4.91561685358885e-12	ENSCGRG00000007280	oxysterol binding protein 2 [Source:MGI Symbol;Acc:MGI:1921559]
348	Osbpl2	1072.99289719728	-1.13013516313886	0.13166841529176	-4.14049687777952	3.46554326366044e-05	0.00242436754742341	ENSCGRG00000011589	oxysterol binding protein-like 2 [Source:MGI Symbol;Acc:MGI:2442832]
349	Oxtr	83.7705803049783	-2.92847710138221	0.582355712234417	-4.02419784236222	5.7169842533382e-05	0.00376062370903355	ENSCGRG00000015885	oxytocin receptor [Source:MGI Symbol;Acc:MGI:109147]
350	Pak6	9.50660148153515	4.42088063781007	0.863526606997293	4.44215396029012	8.90627941920241e-06	0.000751238276943154	ENSCGRG00000006259	p21 protein (Cdc42/Rac)-activated kinase 6 [Source:MGI Symbol;Acc:MGI:2679420]
351	Pde10a	426.26705193333	1.04943661978293	0.140624921131265	3.30292892131272	0.000956806369347269	0.0418549366878983	ENSCGRG00000003419	phosphodiesterase 10A [Source:MGI Symbol;Acc:MGI:1345143]
352	Pde1c	239.268184679737	4.09340362943721	0.348671980914386	10.0622972901787	8.10838083800217e-24	6.49739299059729e-21	ENSCGRG00000011815	phosphodiesterase 1C [Source:MGI Symbol;Acc:MGI:108413]
353	Pde9a	2.88078926608173	5.1275630412148	1.49083757023798	3.04701238496996	0.00231128186499552	0.0882939104694945	ENSCGRG00000009356	phosphodiesterase 9A [Source:MGI Symbol;Acc:MGI:1277179]
354	Pdpn	6694.59632207383	-1.21943284033823	0.111942446242599	-5.66782628853819	1.4462047377596e-08	2.03961146575712e-06	N/A	N/A
355	Pglyrp2	11.0264278356641	-3.52646662746779	0.772842947618523	-3.8060826404779	0.000141185224660894	0.00829651441848964	ENSCGRG00000011096	peptidoglycan recognition protein 2 [Source:MGI Symbol;Acc:MGI:1928099]
356	Phf10	608.021337132143	1.33349410855041	0.146282256859179	5.11703622777599	3.10374024445223e-07	3.48508514455086e-05	ENSCGRG00000005052	PHD finger protein 10 [Source:MGI Symbol;Acc:MGI:1919307]
357	Phka2	175.624703876174	-1.31644221489754	0.215775475555852	-3.39000394874369	0.000698916169253516	0.032086440488985	N/A	N/A
358	Phyhd1	76.5563505797513	-2.59007248303571	0.328733441838486	-6.0995010763149	1.06400043764726e-09	1.78640606812224e-07	ENSCGRG00000004453	phytanoyl-CoA dioxygenase domain containing 1 [Source:MGI Symbol;Acc:MGI:3612860]
359	Piezo1	1495.73004074816	-1.42428701484573	0.221970314478089	-3.78124667750303	0.000156044957008309	0.00901939851508027	ENSCGRG00000014185	piezo-type mechanosensitive ion channel component 1 [Source:MGI Symbol;Acc:MGI:3603204]
360	Pik3ap1	58.7498994944588	-2.43162808291106	0.296738420591478	-6.22321025537918	4.87083922129276e-10	8.58680246321701e-08	ENSCGRG00000004673	phosphoinositide-3-kinase adaptor protein 1 [Source:MGI Symbol;Acc:MGI:1933177]
361	Pirt	149.061403361028	-3.09928231157603	0.241920786088795	-10.3931532775857	2.66397275387099e-25	2.47304790949962e-22	ENSCGRG00000006331	phosphoinositide-interacting regulator of transient receptor potential channels [Source:MGI Symbol;Acc:MGI:2443635]
362	Plac1	698.277586778771	2.10981306112424	0.279655795063617	5.45259775523766	4.96392680201703e-08	6.43449011711457e-06	ENSCGRG00000007734	placental specific protein 1 [Source:MGI Symbol;Acc:MGI:1926287]
363	Plat	1539.90941683564	-1.07658759901318	0.130454480893183	-3.76855662546828	0.000164194240206783	0.0093675736589171	ENSCGRG00000003681	plasminogen activator, tissue [Source:MGI Symbol;Acc:MGI:97610]
364	Plb1	211.884611257205	-1.57033733563479	0.217708850997374	-4.52611288149014	6.00784975971466e-06	0.000534911027343483	ENSCGRG00000010665	phospholipase B1 [Source:MGI Symbol;Acc:MGI:1922406]
365	Plcl2	28.1398342345573	-4.47847550575308	0.862739848915779	-4.51296298637993	6.39281820858056e-06	0.000563494960995334	ENSCGRG00000017193	phospholipase C-like 2 [Source:MGI Symbol;Acc:MGI:1352756]
366	Postn	28.8641344151723	-2.0938387279174	0.480562577575637	-3.13981216516752	0.00169056192280904	0.0685124508901162	ENSCGRG00000000364	periostin, osteoblast specific factor [Source:MGI Symbol;Acc:MGI:1926321]
367	Ppfibp1	4083.36704770548	1.13314648979829	0.17914059970188	3.06007677762274	0.00221280257430007	0.0855471416279297	ENSCGRG00000011034	PTPRF interacting protein, binding protein 1 (liprin beta 1) [Source:MGI Symbol;Acc:MGI:1914783]
368	Prdx1	11651.4413861956	1.49172823980527	0.242633174537526	3.73718779722708	0.000186089935172608	0.0104810845596099	ENSCGRG00000003612	peroxiredoxin-1 [Source:RefSeq peptide;Acc:NP_001233694]
369	Prnp	1011.22708828053	1.17810125949886	0.159889892090964	3.70967014250192	0.000207529453878316	0.0114329273200651	ENSCGRG00000015179	Major prion protein [Source:UniProtKB/Swiss-Prot;Acc:Q60506]
370	Prss53	18.3265669678231	-2.19617510507324	0.487551557407212	-3.30470199484229	0.000950774352445643	0.0416945299981698	ENSCGRG00000011254	protease, serine 53 [Source:MGI Symbol;Acc:MGI:2652890]
371	Psmb1	1441.82161336059	1.63297725371922	0.216210400351524	4.84719861437822	1.25217052162973e-06	0.000126140080718917	ENSCGRG00000012678	proteasome (prosome, macropain) subunit, beta type 1 [Source:MGI Symbol;Acc:MGI:104884]
372	Psmb8	560.309285548346	1.32072598706652	0.226464047964178	3.24891960979939	0.00115844211749306	0.0496889929179688	ENSCGRG00000017438	proteasome (prosome, macropain) subunit, beta type 8 (large multifunctional peptidase 7) [Source:MGI Symbol;Acc:MGI:1346527]
373	Ptchd3	120.915729664723	-2.63659104987243	0.313919458639651	-6.53552525237482	6.33866854983421e-11	1.24160430961141e-08	ENSCGRG00000017553	patched domain containing 3 [Source:MGI Symbol;Acc:MGI:1921925]
374	Ptges	89.967356502837	-1.66315670970742	0.324871511617498	-3.31883273980554	0.000903945560553322	0.0402080061913112	ENSCGRG00000001587	prostaglandin E synthase [Source:MGI Symbol;Acc:MGI:1927593]
375	Ptgis	81.3818428714843	-1.96699438330061	0.3070049372862	-4.50166011920217	6.74247417997741e-06	0.000588431075835751	ENSCGRG00000011537	prostaglandin I2 (prostacyclin) synthase [Source:MGI Symbol;Acc:MGI:1097156]
376	Pthlh	90.138799544435	-5.42307695113946	0.423641391429991	-11.4203062974733	3.31065087174714e-30	4.16881887271645e-27	ENSCGRG00000007492	parathyroid hormone-like peptide [Source:MGI Symbol;Acc:MGI:97800]
377	Ptprf	98.3940122322717	-4.12127559306224	0.488839651697321	-7.23409625234472	4.68639326135492e-13	1.16361164513276e-10	ENSCGRG00000007871	protein tyrosine phosphatase, receptor type, F [Source:MGI Symbol;Acc:MGI:102695]
378	Pvrig	49.7599213655679	-2.89156885632345	0.523660530068293	-4.40477412972385	1.05894154808448e-05	0.000864262988480616	ENSCGRG00000007569	poliovirus receptor related immunoglobulin domain containing [Source:MGI Symbol;Acc:MGI:5596028]
379	Rab32	604.216259592545	1.10393428482697	0.151261960862225	3.43094708773814	0.000601477909507181	0.0282006757093141	ENSCGRG00000000927	RAB32, member RAS oncogene family [Source:MGI Symbol;Acc:MGI:1915094]
380	Rabggtb	1312.46179701316	1.09011280497352	0.16229059686863	3.11262829762883	0.0018542939736257	0.0739886826044473	ENSCGRG00000006053	Rab geranylgeranyl transferase, b subunit [Source:MGI Symbol;Acc:MGI:99537]
381	Rarres2	1064.42661738497	5.27411769855949	0.619503486516209	7.56921518587071	3.75485729234343e-14	1.0183750647188e-11	ENSCGRG00000018398	retinoic acid receptor responder protein 2 precursor [Source:RefSeq peptide;Acc:NP_001231216]
382	Rasl10a	83.9147768164783	-1.53939238501917	0.266449904479137	-3.58202374350164	0.000340942796505032	0.0175745045601965	ENSCGRG00000016777	RAS-like, family 10, member A [Source:MGI Symbol;Acc:MGI:1922918]
383	Rcan1	3329.45446994823	1.40489425337947	0.201660693397317	4.06589771583731	4.78479192954566e-05	0.00319511730780153	ENSCGRG00000012032	Calcipressin-1 [Source:UniProtKB/Swiss-Prot;Acc:O35847]
384	Rgs7	113.372824923297	1.64425256368392	0.274558352149287	3.85816004018989	0.000114243834556917	0.00685035564423092	ENSCGRG00000000628	regulator of G protein signaling 7 [Source:MGI Symbol;Acc:MGI:1346089]
385	Rit2	4.3534624212942	-5.0590084689779	1.29117730716938	-3.46509030434023	0.000530053462090693	0.0252548986032347	N/A	N/A
386	Rltpr	20.797879900303	5.5750877125493	0.638392488264556	7.81670414918822	5.42243447487171e-15	1.73803813377297e-12	N/A	N/A
387	Rmnd1	494.470104911624	1.30907179937918	0.16794841064556	4.3114983694975	1.62151970438704e-05	0.00126485711808138	ENSCGRG00000004642	required for meiotic nuclear division 1 homolog [Source:MGI Symbol;Acc:MGI:1913334]
388	Rnaset2	1149.39059144614	1.73709842258325	0.217058081743528	5.30796141110024	1.10858103623946e-07	1.34780517847348e-05	ENSCGRG00000011844	N/A
389	Rpf2	1026.14027524553	1.35885718281062	0.167137243296818	4.63029464184176	3.65145767132398e-06	0.000342401847275375	ENSCGRG00000006083	ribosome production factor 2 homolog [Source:MGI Symbol;Acc:MGI:1914489]
390	Rpl32	2580.58536822284	1.47150039220156	0.206434337071428	4.29452727708594	1.75065957381379e-05	0.00134770207977132	ENSCGRG00000014055	N/A
391	Rpn2	11293.4528338519	-1.06024512837574	0.155066245024586	-3.06502957867608	0.00217648470846098	0.0845137641529927	ENSCGRG00000017994	ribophorin II [Source:MGI Symbol;Acc:MGI:98085]
392	Rps26	1852.79745012696	1.46435265009463	0.275337047285456	3.19386787228006	0.00140380351854984	0.0583671043125357	ENSCGRG00000006452	ribosomal protein S26 [Source:MGI Symbol;Acc:MGI:1351628]
393	Rsph3	165.698658137094	1.38263112397628	0.219615752405102	3.63211024036085	0.000281112974971358	0.0148375468136828	N/A	N/A
394	Rtel1	528.154818685326	-1.56425359455651	0.152595953951884	-6.41754298507899	1.38491263349273e-10	2.59730051232376e-08	ENSCGRG00000013342	regulator of telomere elongation helicase 1 [Source:MGI Symbol;Acc:MGI:2139369]
395	Ruvbl1	1237.66884561963	1.36122809089064	0.205403786717443	3.77921752356654	0.000157321949587072	0.00903396954159769	ENSCGRG00000009801	RuvB-like protein 1 [Source:MGI Symbol;Acc:MGI:1928760]
396	Rwdd1	2270.1166755689	1.70205194949778	0.269973969391032	4.13776724954777	3.50701853679287e-05	0.00244368497174393	ENSCGRG00000003673	RWD domain containing 1 [Source:MGI Symbol;Acc:MGI:1913771]
397	S100a13	1337.33753152288	1.55657804162621	0.252377688852634	3.8498472084527	0.000118191530720658	0.00701548314839892	N/A	N/A
398	S100a4	8889.15646907524	-2.44141067161765	0.296964458942976	-6.25141532931042	4.06749598252865e-10	7.46936319541642e-08	ENSCGRG00000017648	S100 calcium binding protein A4 [Source:MGI Symbol;Acc:MGI:1330282]
399	Samsn1	4.91959076276679	-7.3817123949005	1.52327936358668	-4.46191949858485	8.12287429893652e-06	0.000691778507323439	ENSCGRG00000012424	SAM domain, SH3 domain and nuclear localization signals, 1 [Source:MGI Symbol;Acc:MGI:1914992]
400	Sardh	520.907566010506	-3.48476006700517	0.229799991177902	-12.61878884947	1.66360128368013e-36	3.25862522555523e-33	ENSCGRG00000007093	sarcosine dehydrogenase [Source:MGI Symbol;Acc:MGI:2183102]
401	Sars2	673.189065959255	-1.39414402793867	0.209125092674661	-3.86936601853114	0.000109118725286457	0.0065878561920375	ENSCGRG00000006337	seryl-aminoacyl-tRNA synthetase 2 [Source:MGI Symbol;Acc:MGI:1919234]
402	Sbsn	5149.09816552173	1.70093243206661	0.190988015583121	5.84314114128151	5.12255798666123e-09	7.85265867363921e-07	N/A	N/A
403	Scnn1b	19.309371593563	-3.5398308680845	0.631735696043065	-4.67738072404556	2.90562481551349e-06	0.000276882485798309	ENSCGRG00000012921	sodium channel, nonvoltage-gated 1 beta [Source:MGI Symbol;Acc:MGI:104696]
404	Sec13	1282.08355123241	1.44183496546607	0.187323225876843	4.5742991064454	4.77816825483458e-06	0.000436797774079579	ENSCGRG00000015867	SEC13 homolog, nuclear pore and COPII coat complex component [Source:MGI Symbol;Acc:MGI:99832]
405	Sec31b	51.1167188688915	-1.93683293974983	0.337647859906189	-4.00378796834155	6.23362392599492e-05	0.00404016750703546	ENSCGRG00000002699	Sec31 homolog B (S. cerevisiae) [Source:MGI Symbol;Acc:MGI:2685187]
406	Selenbp1	32.2344039306502	-3.37862227616567	0.558565619923415	-5.00148894919016	5.68892284990126e-07	6.04156752535598e-05	ENSCGRG00000016861	N/A
407	Sema3b	1388.8221193493	-1.25699962837111	0.153830917398396	-4.36867398969932	1.25003206666147e-05	0.0010016734228716	ENSCGRG00000016401	sema domain, immunoglobulin domain (Ig), short basic domain, secreted, (semaphorin) 3B [Source:MGI Symbol;Acc:MGI:107561]
408	Serpinf1	3904.24377497606	-1.50194571294936	0.161416028867586	-5.6808683664274	1.34012589829341e-08	1.92073816756215e-06	ENSCGRG00000001007	serine (or cysteine) peptidase inhibitor, clade F, member 1 [Source:MGI Symbol;Acc:MGI:108080]
409	Sfxn3	334.514480540406	-1.32037198297833	0.178391416395899	-4.12244881012154	3.74865931405621e-05	0.00257995305627833	ENSCGRG00000000764	sideroflexin 3 [Source:MGI Symbol;Acc:MGI:2137679]
410	Ski	552.356288172251	-1.28537630195083	0.223435320774675	-3.13474968416479	0.00172000810452727	0.0693867800336641	ENSCGRG00000012831	ski sarcoma viral oncogene homolog (avian) [Source:MGI Symbol;Acc:MGI:98310]
411	Slc12a5	164.488762607815	-2.01206124925807	0.333957843587295	-4.27329010514428	1.92609593618974e-05	0.00146991970818566	ENSCGRG00000013363	solute carrier family 12, member 5 [Source:MGI Symbol;Acc:MGI:1862037]
412	Slc14a2	225.133580089767	4.80038623675154	0.305611376967445	13.7934123325501	2.79232887627218e-43	1.23064914399505e-39	ENSCGRG00000017548	solute carrier family 14 (urea transporter), member 2 [Source:MGI Symbol;Acc:MGI:1351653]
413	Slc22a14	37.8122595373638	7.16447003813538	0.724774496958751	9.07800642133892	1.10581640239367e-19	7.22016198436961e-17	ENSCGRG00000008916	solute carrier family 22 (organic cation transporter), member 14 [Source:MGI Symbol;Acc:MGI:2685974]
414	Slc37a1	9.87237388534297	2.7747816462426	0.612732825082942	3.57385642792194	0.000351761856394242	0.018079328764939	ENSCGRG00000012375	solute carrier family 37 (glycerol-3-phosphate transporter), member 1 [Source:MGI Symbol;Acc:MGI:2446181]
415	Slc44a3	11.1452124298232	4.22359238092042	0.799639411021087	4.55033835257441	5.35597201060395e-06	0.000484207336281728	ENSCGRG00000008935	solute carrier family 44, member 3 [Source:MGI Symbol;Acc:MGI:2384860]
416	Slc44a5	121.896885982979	3.9106804514167	0.300272327526089	11.0756724673758	1.64639461202796e-28	1.93495270769606e-25	ENSCGRG00000007785	solute carrier family 44, member 5 [Source:MGI Symbol;Acc:MGI:3035141]
417	Slc6a13	18.6614038313097	6.53642777953926	1.24336065492302	4.78659611372904	1.69633720635716e-06	0.000166137381171502	ENSCGRG00000012728	solute carrier family 6 (neurotransmitter transporter, GABA), member 13 [Source:MGI Symbol;Acc:MGI:95629]
418	Slc9a8	257.708712903444	-1.31297035908556	0.167282907807259	-4.35195602412173	1.34928329608279e-05	0.00106665987563424	ENSCGRG00000012738	solute carrier family 9 (sodium/hydrogen exchanger), member 8 [Source:MGI Symbol;Acc:MGI:1924281]
419	Slco4a1	579.295507797466	-1.87691421998691	0.220693800436858	-5.85404627002827	4.79755055286602e-09	7.41894900846273e-07	ENSCGRG00000008065	solute carrier organic anion transporter family, member 4a1 [Source:MGI Symbol;Acc:MGI:1351866]
420	Smad3	1123.09635759701	-1.53380991601892	0.136493645592763	-6.95158672901674	3.61200238487227e-12	7.76536463937967e-10	ENSCGRG00000002991	SMAD family member 3 [Source:MGI Symbol;Acc:MGI:1201674]
421	Snrnp27	619.104767659364	1.51153715143808	0.23153675745228	4.00184688130087	6.28499683384731e-05	0.0040585424609485	ENSCGRG00000002757	small nuclear ribonucleoprotein 27 (U4/U6.U5) [Source:MGI Symbol;Acc:MGI:1913868]
422	Snx3	1670.43321615814	1.24939371837903	0.178762247723683	3.71684304778325	0.000201727673438868	0.0111481415518928	ENSCGRG00000012512	sorting nexin 3 [Source:MGI Symbol;Acc:MGI:1860188]
423	Sod2	469.343223961645	1.25989022087843	0.201326447114046	3.35240466333242	0.000801128278929759	0.036028291911359	ENSCGRG00000011928	superoxide dismutase 2, mitochondrial [Source:MGI Symbol;Acc:MGI:98352]
424	Spef1	27.5900285761633	-3.46304496090535	0.528177647809317	-5.44908038445285	5.06309274946724e-08	6.51512861900424e-06	ENSCGRG00000005556	sperm flagellar 1 [Source:MGI Symbol;Acc:MGI:3513546]
425	Spry2	544.214534523965	0.953504372627143	0.11602996361709	3.17626465110521	0.00149184784106693	0.0617365858924154	ENSCGRG00000010947	sprouty homolog 2 (Drosophila) [Source:MGI Symbol;Acc:MGI:1345138]
426	Spta1	46.016545489825	-3.15642857347601	0.400598978479356	-6.41905299538194	1.37124671100757e-10	2.59730051232376e-08	ENSCGRG00000002237	spectrin alpha, erythrocytic 1 [Source:MGI Symbol;Acc:MGI:98385]
427	Sspn	27.1750992886485	-7.44170652022888	1.2900824099971	-5.31496590169237	1.0667730116932e-07	1.30598204327357e-05	ENSCGRG00000004365	sarcospan [Source:MGI Symbol;Acc:MGI:1353511]
428	St14	110.040116023703	-1.84696493808328	0.306252550426354	-4.12078996764339	3.77575522445861e-05	0.00257995305627833	ENSCGRG00000004329	suppression of tumorigenicity 14 (colon carcinoma) [Source:MGI Symbol;Acc:MGI:1338881]
429	Stap2	88.0540358743891	1.6318548680376	0.30841888721895	3.39438474976808	0.000687829840930867	0.0317826909066769	ENSCGRG00000010106	signal transducing adaptor family member 2 [Source:MGI Symbol;Acc:MGI:2147039]
430	Star	571.512393589001	-1.85224262391619	0.173718811703114	-7.2950080119177	2.98641306659432e-13	7.52106799299875e-11	ENSCGRG00000017968	steroidogenic acute regulatory protein [Source:MGI Symbol;Acc:MGI:102760]
431	Stk38l	117.766111241791	-2.64467384975393	0.289298873903342	-7.11966597464514	1.08188934153669e-12	2.57738205431762e-10	ENSCGRG00000016070	serine/threonine kinase 38 like [Source:MGI Symbol;Acc:MGI:1922250]
432	Stra6	217.455886072602	-3.27322941881783	0.258658737392584	-10.3931030716218	2.66537581714747e-25	2.47304790949962e-22	ENSCGRG00000011831	stimulated by retinoic acid gene 6 [Source:MGI Symbol;Acc:MGI:107742]
433	Strap	4829.66348278258	1.26437322785596	0.154059759853267	4.410046645418	1.03348355147932e-05	0.000851368295749018	ENSCGRG00000001020	serine/threonine kinase receptor associated protein [Source:MGI Symbol;Acc:MGI:1329037]
434	Stx11	321.459154989515	1.58801864540196	0.142722995219949	7.02799253291316	2.09526107549959e-12	4.67561487341547e-10	ENSCGRG00000003929	syntaxin 11 [Source:MGI Symbol;Acc:MGI:1921982]
435	Syne2	1095.99364258998	-1.69752868241063	0.316837639670888	-3.51147099456094	0.000445634090033496	0.0219326695366877	ENSCGRG00000002980	spectrin repeat containing, nuclear envelope 2 [Source:MGI Symbol;Acc:MGI:2449316]
436	Synpo2	34.6788693728022	-2.51415378108616	0.516582334195122	-3.73452817230161	0.000188067439109128	0.0105252091557296	ENSCGRG00000000819	synaptopodin 2 [Source:MGI Symbol;Acc:MGI:2153070]
437	Syt16	16.7380115595996	-2.0687716721054	0.40775550992216	-3.63896780123829	0.000273733018797287	0.0144914095747068	ENSCGRG00000003895	synaptotagmin XVI [Source:MGI Symbol;Acc:MGI:2673872]
438	Tamm41	222.200835976606	1.57021613145625	0.279153800859666	3.52942939591352	0.000416456811296313	0.0207393139162223	ENSCGRG00000017400	TAM41 mitochondrial translocator assembly and maintenance homolog [Source:MGI Symbol;Acc:MGI:1916221]
439	Tbxas1	20.0665978910621	-2.76650513865468	0.480627056653594	-4.53895095528473	5.65347822699961e-06	0.000505914556668915	ENSCGRG00000017821	thromboxane A synthase 1, platelet [Source:MGI Symbol;Acc:MGI:98497]
440	Tcp1	2971.5029509276	1.50244477830806	0.167175347845996	5.48814337405838	4.06180328368273e-08	5.38387444271e-06	ENSCGRG00000007435	T-complex protein 1 subunit alpha [Source:UniProtKB/Swiss-Prot;Acc:P18279]
441	Tead4	324.956694595829	1.43225422118805	0.227255811346847	3.72836107224438	0.000192729108593807	0.0107519666310134	ENSCGRG00000014950	TEA domain family member 4 [Source:MGI Symbol;Acc:MGI:106907]
442	Thumpd3	774.893964380841	1.38740090250384	0.169991465260005	4.72046288062367	2.35308548473933e-06	0.000226680568363222	ENSCGRG00000018116	THUMP domain containing 3 [Source:MGI Symbol;Acc:MGI:1277973]
443	Tmc5	6.10006717942002	-4.23489084740371	1.0229303699241	-3.56811025852461	0.000359565201616771	0.01832015878411	ENSCGRG00000011126	N/A
444	Tmem154	3.83419404820483	-5.69174342752968	1.46817913948835	-3.47830914461037	0.000504587620394933	0.024350028174981	N/A	N/A
445	Tmem242	534.447590640596	1.48684186534092	0.273130522848183	3.30200870710105	0.000959950902204922	0.0418885506311153	ENSCGRG00000001187	transmembrane protein 242 [Source:MGI Symbol;Acc:MGI:1917794]
446	Tmppe	168.838569876998	-1.53611723946886	0.294900512242559	-3.22534108711677	0.00125822665951569	0.0527812666267406	ENSCGRG00000017142	transmembrane protein with metallophosphoesterase domain [Source:MGI Symbol;Acc:MGI:5317335]
447	Tnc	1314.51774376961	-1.90790934832162	0.211826802864831	-6.24541762283333	4.22669251784658e-10	7.60330228542013e-08	ENSCGRG00000014015	tenascin C [Source:MGI Symbol;Acc:MGI:101922]
448	Tp63	97.3296818028705	4.08269114557263	0.292884162480091	11.9423618376403	7.11730331676589e-33	1.14064491064787e-29	ENSCGRG00000010211	transformation related protein 63 [Source:MGI Symbol;Acc:MGI:1330810]
449	Traf1	210.880634181301	2.10318044986733	0.304738236686096	4.98203955518079	6.29175691890388e-07	6.60222516210455e-05	ENSCGRG00000014062	TNF receptor-associated factor 1 [Source:MGI Symbol;Acc:MGI:101836]
450	Trnt1	786.384781541471	1.23560896119426	0.187746028361758	3.46556710760033	0.000529114461166365	0.0252548986032347	ENSCGRG00000013410	tRNA nucleotidyl transferase, CCA-adding, 1 [Source:MGI Symbol;Acc:MGI:1917297]
451	Ttc39a	16.8230973036672	-2.38795244043473	0.573726056786183	-3.14259726987704	0.00167456064273191	0.0680203446329972	ENSCGRG00000014638	tetratricopeptide repeat domain 39A [Source:MGI Symbol;Acc:MGI:2444350]
452	Unc5d	25.56628886867	-3.22065692822792	0.7431052301897	-3.54686566643316	0.000389843316641566	0.0196921141234217	ENSCGRG00000008230	unc-5 netrin receptor D [Source:MGI Symbol;Acc:MGI:2389364]
453	Ush2a	137.223360748391	2.00616997119737	0.351988215556321	4.03765639775746	5.3987850983988e-05	0.00359151632074235	ENSCGRG00000015019	usherin [Source:MGI Symbol;Acc:MGI:1341292]
454	Usp18	444.691366488115	2.53511987206745	0.25112843597679	7.76557765655234	8.12739501926164e-15	2.47030770335454e-12	ENSCGRG00000012104	ubiquitin specific peptidase 18 [Source:MGI Symbol;Acc:MGI:1344364]
455	Veph1	19.5691591064714	2.49725967599782	0.445269496863496	4.29469610819288	1.74932790499487e-05	0.00134770207977132	ENSCGRG00000005218	ventricular zone expressed PH domain-containing 1 [Source:MGI Symbol;Acc:MGI:1920039]
456	Vwf	49.5106890972229	3.33980586353909	0.393675223168327	6.997756527949	2.60093556021687e-12	5.66072752976089e-10	ENSCGRG00000018146	Von Willebrand factor [Source:MGI Symbol;Acc:MGI:98941]
457	Wdfy4	309.829728730736	-2.54051266142611	0.256803278734927	-7.61497349386835	2.63745587519034e-14	7.38027136884612e-12	ENSCGRG00000015574	WD repeat and FYVE domain containing 4 [Source:MGI Symbol;Acc:MGI:3584510]
458	Wdr63	64.0537931283246	1.89824449320061	0.347497294271185	3.77925818166104	0.000157296266247998	0.00903396954159769	ENSCGRG00000009993	WD repeat domain 63 [Source:MGI Symbol;Acc:MGI:3045269]
459	Wdr87	29.194137257278	-3.06207838360594	0.818890286799583	-3.0249667419624	0.00248660469031319	0.0938679959004953	N/A	N/A
460	Wdr90	183.507609337784	-1.16017104566938	0.183323416523011	-3.13767087619176	0.00170295978958276	0.0688566012168681	ENSCGRG00000013663	WD repeat domain 90 [Source:MGI Symbol;Acc:MGI:1921267]
461	Wnt5b	91.1711056748188	2.75131681839613	0.328493695663519	6.59481246146655	4.25793750260725e-11	8.43406519477115e-09	ENSCGRG00000005961	wingless-type MMTV integration site family, member 5B [Source:MGI Symbol;Acc:MGI:98959]
462	Wnt7b	9.99202285143766	-3.09384937714581	0.673829582523955	-3.72332551359224	0.000196615759699443	0.0109341931474494	ENSCGRG00000004719	wingless-type MMTV integration site family, member 7B [Source:MGI Symbol;Acc:MGI:98962]
463	Ybx3	9775.54212205473	1.39857032855279	0.161031433107463	5.05247833998146	4.3611382699562e-07	4.77531096652533e-05	ENSCGRG00000004563	Y box protein 3 [Source:MGI Symbol;Acc:MGI:2137670]
464	Zbtb5	195.557494079922	-1.61642549662184	0.233993703519504	-4.40808013372338	1.04290961301469e-05	0.000855137375248188	ENSCGRG00000005417	zinc finger and BTB domain containing 5 [Source:MGI Symbol;Acc:MGI:1924601]
465	Zdhhc9	15.3156653941749	-5.04565537231678	0.828776645359501	-5.38226179100485	7.355568248378e-08	9.26223661790398e-06	ENSCGRG00000015497	zinc finger, DHHC domain containing 9 [Source:MGI Symbol;Acc:MGI:2444393]
466	Zhx3	520.655341187541	-1.4112872629219	0.237593113060698	-3.47789862911405	0.000505361003364266	0.024350028174981	ENSCGRG00000009914	zinc fingers and homeoboxes 3 [Source:MGI Symbol;Acc:MGI:2444772]
467	Zmat4	82.141514572361	2.22572548524647	0.410307926828151	3.99885763165505	6.36489500885087e-05	0.00409513628142452	ENSCGRG00000002696	zinc finger, matrin type 4 [Source:MGI Symbol;Acc:MGI:2443497]
468	Znf185	5.27842183766757	-6.22377516114284	1.59618761560787	-3.53267536051786	0.000411377294811773	0.0206027566199908	N/A	N/A
469	Znf248	14.832054930267	-6.2309093759076	1.42170279372649	-3.97125679157428	7.14944642553847e-05	0.0045174763812121	ENSCGRG00000007214	zinc finger protein 248 [Source:MGI Symbol;Acc:MGI:1919970]
470	Znf32	345.943266497935	1.32481072949059	0.224300141198577	3.29847419986432	0.000972118130640569	0.0423147420371916	ENSCGRG00000005812	zinc finger protein 637 [Source:MGI Symbol;Acc:MGI:2448537]
471	Znf512b	301.964148403571	-1.43638306909893	0.252381541360216	-3.37354532264532	0.00074206829136376	0.0337162935784838	ENSCGRG00000011327	zinc finger protein 512B [Source:MGI Symbol;Acc:MGI:2685478]
472	Zswim3	544.453772173511	-1.10717111402123	0.165849854395492	-3.14868297716318	0.00164008011629872	0.066773608245335	ENSCGRG00000016629	zinc finger SWIM-type containing 3 [Source:MGI Symbol;Acc:MGI:1914788]
