# Supplementary material for: Defining lncRNAs Correlated with CHO Cell Growth and IgG Productivity by RNA-Seq
Source: iScience. 2019 Dec 18;23(1):100785. doi: 10.1016/j.isci.2019.100785 (PMC6971398; doi:10.1016/j.isci.2019.100785)
Supplement: Data S1. The Complete RNA-Seq Dataset Provided as a Reference for the Community to Investigate RNAseq Data from CHO Cells (See Also GEO Accession Number GSE140671), Related to Figure 2 [file mmc2.zip › 3080_FB4vST_0.1adj.csv]

Symbol	baseMean	log2FoldChange	lfcSE	stat	pvalue	padj	ENSEMBL	description
Abcc6	5.108108231283699	5.160700787196629	1.4264879757548863	3.207694957298205	0.0013380333683972855	0.07677208848528773	ENSCGRG00000010322	ATP-binding cassette, sub-family C (CFTR/MRP), member 6 [Source:MGI Symbol;Acc:MGI:1351634]
Abhd6	178.14889431541624	2.4412109727708655	0.2501087537516129	7.421765308915098	1.1556946919859622e-13	2.614511591755671e-10	ENSCGRG00000006994	abhydrolase domain containing 6 [Source:MGI Symbol;Acc:MGI:1913332]
Acp5	194.3362247411506	2.244444672641819	0.49346920661528493	3.3628890104472453	7.713136781214482e-4	0.05398500527538858	ENSCGRG00000015090	acid phosphatase 5, tartrate resistant [Source:MGI Symbol;Acc:MGI:87883]
Aggf1	373.7484171209206	-1.7208762542505127	0.3148487633706869	-3.6078075751944105	3.08795367049973e-4	0.032509250109805425	ENSCGRG00000010170	angiogenic factor with G patch and FHA domains 1 [Source:MGI Symbol;Acc:MGI:1913799]
Ak9	18.291281616910915	3.8185857476669076	0.9697108221156581	3.3346263372526073	8.54140904503775e-4	0.05744223012125475	N/A	N/A
Akap12	1271.0388415390546	-1.612986995969579	0.25869490675292556	-3.9738876507154006	7.070892619949496e-5	0.011197465552952023	N/A	N/A
Amotl2	381.1972418058333	-2.0810126098855424	0.2772659077376397	-5.3957232656963	6.824806758412329e-8	4.1568323010083706e-5	ENSCGRG00000016244	angiomotin-like 2 [Source:MGI Symbol;Acc:MGI:1929286]
Ankh	1714.3952308351134	1.1755584559298962	0.16853790841505994	3.5042321384116955	4.579259900044455e-4	0.039333126589496184	ENSCGRG00000017047	progressive ankylosis [Source:MGI Symbol;Acc:MGI:3045421]
Ankrd1	25.318834839527753	-3.4974931202595005	0.8915953458098254	-3.2666507662093367	0.0010882784214547262	0.06679836078355443	ENSCGRG00000002721	ankyrin repeat domain-containing protein 1 [Source:RefSeq peptide;Acc:NP_001233635]
Ankrd24	6.679683207062446	-4.23685988123591	1.0769826546792771	-3.3908599777795683	6.967368799523067e-4	0.05155852911647069	N/A	N/A
Apob	10.911147334742386	4.739123009324673	1.3084067766684697	3.1749763014687575	0.001498487389125086	0.08385175368969916	ENSCGRG00000017487	apolipoprotein B [Source:MGI Symbol;Acc:MGI:88052]
Arhgap26	17.199557274737376	4.498446127835391	1.094025062741164	3.57714257231795	3.473707296647154e-4	0.03401640472097293	ENSCGRG00000002394	Rho GTPase activating protein 26 [Source:MGI Symbol;Acc:MGI:1918552]
As3mt	140.51697657230116	1.8168714392094965	0.3873658971395617	3.1802204261788773	0.0014716306436738961	0.08264093217453836	ENSCGRG00000002333	arsenic (+3 oxidation state) methyltransferase [Source:MGI Symbol;Acc:MGI:1929882]
Asns	1000.9988819728758	1.50457736990181	0.28074354314840927	3.2756403188034082	0.0010542272958690496	0.06590198535985901	ENSCGRG00000011278	Asparagine synthetase [glutamine-hydrolyzing] [Source:UniProtKB/Swiss-Prot;Acc:P19891]
Aspn	8.343006678143224	-7.362364766005107	1.7599999401503612	-3.850796872586791	1.177341194522763e-4	0.01607273720384696	ENSCGRG00000008571	asporin [Source:MGI Symbol;Acc:MGI:1913945]
Atp8b4	30.57568293681192	3.809163760640943	0.899926375560901	3.582738930071057	3.4001038000588827e-4	0.0338641784765613	ENSCGRG00000006066	ATPase, class I, type 8B, member 4 [Source:MGI Symbol;Acc:MGI:1859664]
Avil	9.094014515337582	-7.4314786273236795	1.582148584827416	-4.327353443450038	1.5091169385699841e-5	0.003620966036241556	ENSCGRG00000007533	advillin [Source:MGI Symbol;Acc:MGI:1333798]
B3galt1	39.952510263400086	3.7607667821807858	0.9442245245919155	3.363399486824578	7.698886614631521e-4	0.05398500527538858	ENSCGRG00000011201	UDP-Gal:betaGlcNAc beta 1,3-galactosyltransferase, polypeptide 1 [Source:MGI Symbol;Acc:MGI:1349403]
Bean1	189.4743663886737	2.5413682423568704	0.36729056335112265	5.326588638122533	1.0007445521660005e-7	5.869552121518808e-5	ENSCGRG00000006647	brain expressed, associated with Nedd4, 1 [Source:MGI Symbol;Acc:MGI:1929597]
Best4	6.375668555007324	-5.885670825470121	1.4862226239887413	-3.5665641467109843	3.616923047180916e-4	0.034692311195452144	ENSCGRG00000003687	N/A
Bgn	2951.842216739819	2.3570182967326487	0.4564538150577823	3.8822236501346117	1.0350561353675847e-4	0.015037751339156948	ENSCGRG00000012775	biglycan [Source:MGI Symbol;Acc:MGI:88158]
Bhlhe40	851.53052264718	1.6283148101710587	0.2939099427958071	3.5499047753371444	3.853705198299216e-4	0.03568846521653005	ENSCGRG00000016348	basic helix-loop-helix family, member e40 [Source:MGI Symbol;Acc:MGI:1097714]
C3	120.47275061154834	-2.0543350570257712	0.4184124990303401	-3.511779786000292	4.4511666035652387e-4	0.03886832330180716	ENSCGRG00000012620	complement component 3 [Source:MGI Symbol;Acc:MGI:88227]
C4a	13.932500359533037	-2.9210901878427613	0.7186256968449188	-3.2508268176023036	0.0011506992839447846	0.07035704193262397	N/A	N/A
Cabp4	25.927889419991587	5.145232930697227	0.8751244541603671	5.21099645689983	1.8782903977915166e-7	1.0256760944629814e-4	ENSCGRG00000013667	calcium binding protein 4 [Source:MGI Symbol;Acc:MGI:1920910]
Cacnb4	155.1060655021743	3.260685019295574	0.5430899550932065	4.926849582616942	8.356603520706185e-7	3.3083793338475783e-4	ENSCGRG00000010643	calcium channel, voltage-dependent, beta 4 subunit [Source:MGI Symbol;Acc:MGI:103301]
Ccdc135	133.0637287059371	3.7099467136093454	0.3891916426062713	8.029422707952657	9.793238563838764e-16	3.1017145179390133e-12	N/A	N/A
Ccdc88c	38.434288227631825	2.5591665996825372	0.5872133236060499	3.3619879175048086	7.738350954895314e-4	0.05398500527538858	ENSCGRG00000002550	coiled-coil domain containing 88C [Source:MGI Symbol;Acc:MGI:1915589]
Cd38	70.33139734408121	3.949168665775558	0.9025697679463498	3.727364115805811	1.9349282137449668e-4	0.024318669200686743	ENSCGRG00000006736	CD38 antigen [Source:MGI Symbol;Acc:MGI:107474]
Cd59	169.91186556834836	1.8472102610549244	0.40394691125188814	3.12478626565527	0.0017793429504343319	0.09392558321026027	ENSCGRG00000004026	N/A
Cd82	93.33690923951666	4.869948754590381	1.095101124000062	3.9128680995390726	9.120635805565421e-5	0.01362588571857868	ENSCGRG00000012389	CD82 antigen [Source:MGI Symbol;Acc:MGI:104651]
Cdc25b	860.4242031875295	-1.1705925010787774	0.16301687862740005	-3.592450090374801	3.275834094250123e-4	0.0328329802003449	ENSCGRG00000008443	M-phase inducer phosphatase 2 [Source:RefSeq peptide;Acc:NP_001278987]
Cdh13	140.1675568126599	-1.7349083318381684	0.3364549134656433	-3.417830398944189	6.312242780544644e-4	0.04805801763110817	N/A	N/A
Cdh17	65.49665933209602	3.417619414043933	0.865255601067253	3.27378049888244	0.0010611900900962395	0.06590198535985901	ENSCGRG00000012734	cadherin 17 [Source:MGI Symbol;Acc:MGI:1095414]
Cdh8	24.157408386691614	3.5170381922793488	0.8402787510821319	3.4894083514336076	4.840910237830725e-4	0.04056119287105151	ENSCGRG00000002268	cadherin 8 [Source:MGI Symbol;Acc:MGI:107434]
Cdnf	75.11405300907205	2.771123832807969	0.6244606106311154	3.5008794708081816	4.6372552041136684e-4	0.03948149108190541	ENSCGRG00000013703	cerebral dopamine neurotrophic factor [Source:MGI Symbol;Acc:MGI:3606576]
Celf2	58.733075907184435	-5.018826770114308	0.9861206268165907	-4.4962696741337	6.915601604921179e-6	0.001888197707164341	ENSCGRG00000011178	CUGBP, Elav-like family member 2 [Source:MGI Symbol;Acc:MGI:1338822]
Cenpb	84.65417453198391	-2.0924077517668787	0.4074294978627409	-3.699892273272679	2.156910055732799e-4	0.026143464432734596	ENSCGRG00000017608	major centromere autoantigen B [Source:RefSeq peptide;Acc:NP_001231328]
Cenpf	1500.4016828832052	-2.303448566635417	0.47799055888570824	-3.595230144127525	3.241049321534729e-4	0.03269124653237195	ENSCGRG00000014069	centromere protein F [Source:MGI Symbol;Acc:MGI:1313302]
Cep128	206.52658391036658	-1.8755657782294837	0.3478655315780182	-3.710063689419815	2.0720711350905938e-4	0.02563540507444894	ENSCGRG00000007757	centrosomal protein 128 [Source:MGI Symbol;Acc:MGI:1922466]
Cers1	12.041371776756586	5.0868737764751994	1.228173155424046	3.6655346649387464	2.46822373822523e-4	0.029169247103384137	N/A	N/A
Cfh	457.63319738891715	1.4713530914762654	0.27840242883674693	3.183846471665956	0.0014533207207806785	0.08196056178552494	N/A	N/A
Cgnl1	7.907970614906775	6.364446829936029	1.6826033758326866	3.4348465076356587	5.92889544808402e-4	0.04700747823056311	ENSCGRG00000015389	cingulin-like 1 [Source:MGI Symbol;Acc:MGI:1915428]
Chaf1a	453.89046321376736	-1.8774084631430077	0.26153853717986136	-4.941703721211187	7.744283895042712e-7	3.227328414786747e-4	ENSCGRG00000014179	chromatin assembly factor 1, subunit A (p150) [Source:MGI Symbol;Acc:MGI:1351331]
Chaf1b	177.58128334774642	-2.219324433281561	0.4163378541095508	-3.9255664994861506	8.652586113919897e-5	0.013175226317311106	ENSCGRG00000015477	chromatin assembly factor 1, subunit B (p60) [Source:MGI Symbol;Acc:MGI:1314881]
Chst4	8.897105957465381	5.27549836892628	1.3408149160030314	3.4982724403063843	4.6828251357408656e-4	0.039656266764487885	N/A	N/A
Chtf18	175.08488614502826	-1.703309759735102	0.26372393649148435	-4.240598232728326	2.2292484648157865e-5	0.004645049827476684	ENSCGRG00000009394	CTF18, chromosome transmission fidelity factor 18 [Source:MGI Symbol;Acc:MGI:2384887]
Clcf1	147.93035199564994	1.7092607560700457	0.29055480817709356	3.8694876963234703	1.0906428478782848e-4	0.015317737075159446	ENSCGRG00000014082	cardiotrophin-like cytokine factor 1 [Source:MGI Symbol;Acc:MGI:1930088]
Clspn	733.0369943368225	-2.150372559814338	0.4276716754091117	-3.660308009866931	2.5191224848365983e-4	0.029550239755461016	ENSCGRG00000012297	claspin [Source:MGI Symbol;Acc:MGI:2445153]
Cluh	1277.4848634336274	-1.3112878909033319	0.17837588868162477	-4.071880989916534	4.663500645832359e-5	0.008205688469711248	ENSCGRG00000018036	clustered mitochondria (cluA/CLU1) homolog [Source:MGI Symbol;Acc:MGI:1921398]
Cmah	28.553062487499854	-4.430763048651626	0.971115304118792	-3.960189414809213	7.489033759434024e-5	0.011742211743999722	ENSCGRG00000016460	cytidine monophospho-N-acetylneuraminic acid hydroxylase [Source:MGI Symbol;Acc:MGI:103227]
Cmbl	63.50640280446801	2.0523117784192793	0.4271876902709639	3.4349053381369385	5.927608507335956e-4	0.04700747823056311	ENSCGRG00000005661	carboxymethylenebutenolidase-like (Pseudomonas) [Source:MGI Symbol;Acc:MGI:1916824]
Col3a1	9.050501880042589	-5.776020669427047	1.511886524865218	-3.4334972124767527	5.95848330410252e-4	0.04700747823056311	ENSCGRG00000000351	collagen, type III, alpha 1 [Source:MGI Symbol;Acc:MGI:88453]
Col7a1	1580.1244676527162	2.6772333491344402	0.40451157232464596	5.172338671028441	2.3118207737412172e-7	1.1440623054051848e-4	ENSCGRG00000015211	collagen, type VII, alpha 1 [Source:MGI Symbol;Acc:MGI:88462]
Corin	12.426933376958969	4.0774263429256274	0.9820714504837667	3.5562217397563995	3.762265669185279e-4	0.03546383281977267	ENSCGRG00000016765	corin [Source:MGI Symbol;Acc:MGI:1349451]
Coro1c	1472.2391035748713	-1.0925333896632212	0.15059480711277554	-3.3704408450283534	7.504801703677554e-4	0.05398500527538858	ENSCGRG00000009838	coronin, actin binding protein 1C [Source:MGI Symbol;Acc:MGI:1345964]
Crem	261.1248637982728	1.857680566091201	0.37802036557680463	3.3667976153296935	7.604647559119645e-4	0.05398500527538858	ENSCGRG00000004681	cAMP responsive element modulator [Source:MGI Symbol;Acc:MGI:88495]
Cryl1	374.83695177105614	1.8809501716931418	0.2510334755574079	5.1626089631843195	2.4353152864749294e-7	1.1686561477762722e-4	ENSCGRG00000015698	crystallin, lambda 1 [Source:MGI Symbol;Acc:MGI:1915881]
Ctdp1	206.08097446406876	-1.4230261132660618	0.21208772388167918	-3.9514951511877685	7.7664446092018e-5	0.01194072008071065	ENSCGRG00000011043	CTD (carboxy-terminal domain, RNA polymerase II, polypeptide A) phosphatase, subunit 1 [Source:MGI Symbol;Acc:MGI:1926953]
Ctnnal1	187.726805827923	-1.5152510702368982	0.2629746585662069	-3.5375597579929217	4.0384278924155293e-4	0.03696678849959094	ENSCGRG00000016101	catenin (cadherin associated protein), alpha-like 1 [Source:MGI Symbol;Acc:MGI:1859649]
Dcst2	166.56281294498822	1.6788401740261074	0.34676151008041184	3.1545533212474703	0.0016074400186152846	0.08838687546802655	ENSCGRG00000003751	DC-STAMP domain containing 2 [Source:MGI Symbol;Acc:MGI:2685606]
Ddit3	1048.1562625540378	3.0617768166025807	0.34411512172853476	7.197632883553812	6.126683109339587e-13	1.212776921493771e-9	ENSCGRG00000015899	DNA-damage inducible transcript 3 [Source:MGI Symbol;Acc:MGI:109247]
Ddx60	47.06473159017437	3.639998639736641	0.6014863314506962	5.079144744066235	3.791377768693226e-7	1.7154359527150266e-4	ENSCGRG00000005295	DEAD (Asp-Glu-Ala-Asp) box polypeptide 60 [Source:MGI Symbol;Acc:MGI:2384570]
Dgat2	203.93535743932298	2.9496480787973494	0.35993582721746564	6.569742157530487	5.040246338125668e-11	7.981734101055807e-8	ENSCGRG00000009277	diacylglycerol O-acyltransferase 2 [Source:MGI Symbol;Acc:MGI:1915050]
Diaph3	632.1935766197018	-1.4870004323765518	0.2789623685757609	-3.233547005858674	0.0012226321410959266	0.07257819333005935	ENSCGRG00000013659	diaphanous related formin 3 [Source:MGI Symbol;Acc:MGI:1927222]
Dlgap5	1457.8837413759168	-1.107817765064343	0.16206645966243705	-3.2261781088587056	0.0012545526026075534	0.07358183338849339	ENSCGRG00000012422	discs, large (Drosophila) homolog-associated protein 5 [Source:MGI Symbol;Acc:MGI:2183453]
Dpp10	36.45025496066732	4.1625922029049125	0.8692315436636543	4.115853512522903	3.857492555614016e-5	0.007186735542435713	ENSCGRG00000000756	dipeptidylpeptidase 10 [Source:MGI Symbol;Acc:MGI:2442409]
Dram2	358.18584776080615	1.9236422669671875	0.27840605575043026	4.808371580272146	1.5216472990612264e-6	5.354845917318573e-4	ENSCGRG00000010853	DNA-damage regulated autophagy modulator 2 [Source:MGI Symbol;Acc:MGI:1914421]
Dtl	264.05242098291166	-1.7146667674265492	0.2651281549242965	-4.26097434664366	2.0353759770207726e-5	0.004403881372326971	ENSCGRG00000009837	denticleless E3 ubiquitin protein ligase [Source:MGI Symbol;Acc:MGI:1924093]
E2f8	440.66314268156503	-1.8278092017155254	0.3040990490788125	-4.0869798993428095	4.370249665837679e-5	0.007864462921386987	ENSCGRG00000012511	E2F transcription factor 8 [Source:MGI Symbol;Acc:MGI:1922038]
Ebf4	111.20755901780214	2.1305438029477846	0.3445034283521414	4.486403254735625	7.243558558445713e-6	0.0019442202259584123	ENSCGRG00000014262	early B cell factor 4 [Source:MGI Symbol;Acc:MGI:2385972]
Egr3	477.9515970032556	2.071032525176741	0.32486439219563895	4.574431855740742	4.775139909077797e-6	0.0014201266892238103	ENSCGRG00000015251	early growth response 3 [Source:MGI Symbol;Acc:MGI:1306780]
Emilin2	67.01946213220224	2.9217784572887977	0.7097942978323639	3.292243913066121	9.939136972728353e-4	0.06322640164476293	ENSCGRG00000013899	elastin microfibril interfacer 2 [Source:MGI Symbol;Acc:MGI:2389136]
Ereg	7814.006876956562	1.1985437058339496	0.16966242597380635	3.616482562895348	2.9863342458878527e-4	0.031953776431000024	ENSCGRG00000007979	epiregulin [Source:MGI Symbol;Acc:MGI:107508]
Espl1	1131.6923239220598	-1.336526370965523	0.225440125195542	-3.333762654684814	8.56797346936251e-4	0.05744223012125475	ENSCGRG00000002376	extra spindle pole bodies 1, separase [Source:MGI Symbol;Acc:MGI:2146156]
Ezr	1252.3343020752955	-1.6876339130800966	0.25519742396492745	-4.320856359860763	1.5542482845157775e-5	0.0036735934079987842	ENSCGRG00000011903	ezrin [Source:MGI Symbol;Acc:MGI:98931]
Fam13a	415.86234092262913	1.952227855411914	0.23483162501283064	5.822322077003273	5.803556996769018e-9	5.406184035343186e-6	ENSCGRG00000002274	family with sequence similarity 13, member A [Source:MGI Symbol;Acc:MGI:1889842]
Fam154b	30.66896035519167	3.029692757865154	0.7403505888420459	3.302125093150405	9.595526626572945e-4	0.06202235088098334	N/A	N/A
Fam71e2	37.975677680055014	3.834856961999927	0.5894144879899795	5.513767522684345	3.512324841334742e-8	2.528235281244408e-5	N/A	N/A
Fank1	9.168761270424346	4.492273689018873	1.2431785385783294	3.143000837808887	0.0016722536136357657	0.09038159803937197	ENSCGRG00000010083	fibronectin type 3 and ankyrin repeat domains 1 [Source:MGI Symbol;Acc:MGI:1914180]
Farsb	1472.2407201917301	1.0641419614047027	0.09769054708770288	4.905075004374347	9.339164525472274e-7	3.60719535183851e-4	ENSCGRG00000001513	phenylalanyl-tRNA synthetase, beta subunit [Source:MGI Symbol;Acc:MGI:1346035]
Fem1c	443.10718355284837	1.226208059241385	0.20074275981553638	3.194364564427992	0.0014013902309980824	0.0798288334463512	ENSCGRG00000005838	fem-1 homolog c (C.elegans) [Source:MGI Symbol;Acc:MGI:2444737]
Fgf14	13.165022260469847	3.7942186068036183	1.0309781789884098	3.1128264123217106	0.0018530497409833878	0.09716852880202957	ENSCGRG00000003641	fibroblast growth factor 14 [Source:MGI Symbol;Acc:MGI:109189]
Gabpb2	189.4369225182006	-2.071286989009175	0.3915055415182591	-3.7964328232087095	1.467931168027864e-4	0.019534586535201053	ENSCGRG00000007331	GA repeat binding protein, beta 2 [Source:MGI Symbol;Acc:MGI:95612]
Gdi1	459.54155665698505	1.4105908537774556	0.22518133611880373	3.6665043705962606	2.4588871840236563e-4	0.029169247103384137	ENSCGRG00000002174	guanosine diphosphate (GDP) dissociation inhibitor 1 [Source:MGI Symbol;Acc:MGI:99846]
Gen1	208.48289735690122	-1.362771213321163	0.2315463858507651	-3.359191765149448	7.817080196571968e-4	0.05398500527538858	ENSCGRG00000008503	GEN1, Holliday junction 5' flap endonuclease [Source:MGI Symbol;Acc:MGI:2443149]
Gle1	471.4877727825318	-1.5083826143850863	0.22729614736897344	-4.062629852519795	4.852293935492176e-5	0.008352274648092836	ENSCGRG00000017733	N/A
Gli1	319.6345746690991	1.6132181957182499	0.320363301763102	3.2096550676626956	0.0013289434264054608	0.07677208848528773	ENSCGRG00000004166	GLI-Kruppel family member GLI1 [Source:MGI Symbol;Acc:MGI:95727]
Glipr1	326.0416615934716	1.6113119830998408	0.3054624873246631	3.359985349977922	7.794660568897259e-4	0.05398500527538858	ENSCGRG00000003558	GLI pathogenesis-related 1 (glioma) [Source:MGI Symbol;Acc:MGI:1920940]
Gng11	225.65766576904602	3.04037375982428	0.7008814758626641	3.5033188116163814	4.594991424006564e-4	0.039333126589496184	ENSCGRG00000018092	guanine nucleotide binding protein (G protein), gamma 11 [Source:MGI Symbol;Acc:MGI:1913316]
Gpr3	30.98626777023876	2.6701568586441544	0.6088389747815004	3.4248700301608173	6.150935960786367e-4	0.04728457372573442	ENSCGRG00000017006	G-protein coupled receptor 3 [Source:MGI Symbol;Acc:MGI:101908]
Grik5	465.6176259892525	1.4547474652479422	0.265182299139198	3.2799510651735595	0.0010382509342272035	0.0652450071207222	ENSCGRG00000012476	glutamate receptor, ionotropic, kainate 5 (gamma 2) [Source:MGI Symbol;Acc:MGI:95818]
Gtpbp2	491.7852503922391	2.5803474089644087	0.19528174233475998	10.217979849968165	1.6473816822115046e-24	1.3043968159750694e-20	ENSCGRG00000005459	GTP binding protein 2 [Source:MGI Symbol;Acc:MGI:1860138]
Hells	1090.424339313957	-1.9957160939050151	0.33127824845630893	-4.25851561265399	2.057888491741575e-5	0.004403881372326971	N/A	N/A
Hephl1	29.950915117919436	-3.30016397204419	0.7298412226283882	-3.720263239646478	1.990152348267868e-4	0.024815789438716502	ENSCGRG00000015241	hephaestin-like 1 [Source:MGI Symbol;Acc:MGI:2685355]
Herpud1	726.3022502319899	1.465395029941792	0.18944855307413738	4.647343645195822	3.362367711601146e-6	0.0010866623485901174	ENSCGRG00000008776	homocysteine-inducible, endoplasmic reticulum stress-inducible, ubiquitin-like domain member 1 [Source:MGI Symbol;Acc:MGI:1927406]
Hmox1	8751.444731496953	1.2616153993247288	0.214968156012584	3.1476889933593792	0.0016456668367175777	0.09014583769847294	ENSCGRG00000003557	heme oxygenase 1 [Source:MGI Symbol;Acc:MGI:96163]
Hnrnpd	1993.259085049814	-1.5293995048600375	0.19421825310320473	-4.862761295855242	1.1575941550894918e-6	4.3646811999993314e-4	ENSCGRG00000007563	heterogeneous nuclear ribonucleoprotein D [Source:MGI Symbol;Acc:MGI:101947]
Hr	424.3124910447433	2.2396191058046337	0.36040973901020246	4.5910429879827355	4.4103647728218336e-6	0.001369461500831501	ENSCGRG00000003331	hairless [Source:MGI Symbol;Acc:MGI:96223]
Hsd11b1	46.80395865017517	4.843290749757984	1.2113927660482968	3.5152333482459097	4.3936774272596165e-4	0.03886832330180716	ENSCGRG00000012490	hydroxysteroid 11-beta dehydrogenase 1 [Source:MGI Symbol;Acc:MGI:103562]
Ids	6.811022645930116	5.051224798398616	1.3400810635334717	3.3328299453027115	8.59674699339314e-4	0.05744223012125475	ENSCGRG00000018339	iduronate 2-sulfatase [Source:MGI Symbol;Acc:MGI:96417]
Ifi44	88.89322043439807	2.3384185504661055	0.5407153359554562	3.2428450483035647	0.0011834255360087572	0.07126636044033278	ENSCGRG00000017256	interferon-induced protein 44 [Source:MGI Symbol;Acc:MGI:2443016]
Ift74	320.1748210111364	-2.0158675166947546	0.3859495795489929	-3.707492096884012	2.093219469991064e-4	0.025696297307580225	ENSCGRG00000008221	intraflagellar transport 74 [Source:MGI Symbol;Acc:MGI:1914944]
Isca2	159.78353942883018	2.005161988228914	0.3970945471318266	3.576476931667065	3.482560327935148e-4	0.03401640472097293	ENSCGRG00000015074	iron-sulfur cluster assembly 2 [Source:MGI Symbol;Acc:MGI:1921566]
Itm2b	2129.2717992036105	1.9503809224076663	0.3171845576532298	4.304807370790381	1.6713109630121137e-5	0.003835779769602874	ENSCGRG00000015806	integral membrane protein 2B [Source:MGI Symbol;Acc:MGI:1309517]
Kiaa1755	59.51830832795207	4.161915683064516	0.8379675565229708	4.268605812360358	1.966985161688644e-5	0.004326274586180746	ENSCGRG00000014495	RIKEN cDNA D630003M21 gene [Source:MGI Symbol;Acc:MGI:3606579]
Kif15	1212.2796397516902	-2.022042705956537	0.2662968537577207	-5.3965346753320995	6.794028640604482e-8	4.1568323010083706e-5	ENSCGRG00000010504	kinesin family member 15 [Source:MGI Symbol;Acc:MGI:1098258]
Kif21b	48.88870726309445	2.4637248459043612	0.522348934297169	3.596757304982574	3.222088494677473e-4	0.03269124653237195	ENSCGRG00000013075	kinesin family member 21B [Source:MGI Symbol;Acc:MGI:109234]
Kitlg	7.00525054642491	-6.440815877330748	1.7580165087406923	-3.3309433372751855	8.655221843229157e-4	0.0575899550879735	ENSCGRG00000004034	kit ligand [Source:MGI Symbol;Acc:MGI:96974]
Kynu	8.333977727241285	5.391604647537962	1.4247522914346697	3.3736686550450856	7.417359259449119e-4	0.05377670743513265	ENSCGRG00000000929	kynureninase (L-kynurenine hydrolase) [Source:MGI Symbol;Acc:MGI:1918039]
Lgmn	3634.1657746444416	1.3329356003652961	0.23339160929854474	3.2047985867708046	0.0013515702292669007	0.07726883086884707	ENSCGRG00000012811	legumain [Source:MGI Symbol;Acc:MGI:1330838]
Lmnb1	647.8564425285302	-1.9982141644972042	0.3498959572323828	-4.039062568640767	5.36652497040012e-5	0.009040881854388968	ENSCGRG00000016666	lamin B1 [Source:MGI Symbol;Acc:MGI:96795]
LOC100750381	490.1263898539058	1.966851497754733	0.37557332498449053	3.6794119952226167	2.3377234247892064e-4	0.02804559708709233	N/A	N/A
LOC100752107	299.0663372810109	1.7813770301592384	0.24682687685011734	4.847180925781395	1.2522821321213775e-6	4.6118929870404965e-4	N/A	N/A
LOC100752243	17.017945164441084	3.269839685872797	0.8459856131016493	3.173667664758549	0.0015052593484903092	0.08393410930525541	ENSCGRG00000007053	heat shock transcription factor 3 [Source:MGI Symbol;Acc:MGI:3045337]
LOC100752994	15.761273738946525	4.757380994059429	1.1581396787539657	3.6026902193933537	3.1494077465750415e-4	0.03259739939526952	N/A	N/A
LOC100753290	143.58406076268366	2.1163553725733086	0.44769916374761703	3.4205846154214616	6.248669363514846e-4	0.047803829971314535	ENSCGRG00000010530	RIKEN cDNA C330018D20 gene [Source:MGI Symbol;Acc:MGI:1924672]
LOC100754455	7.424563246225038	-4.903525039809319	1.2692384523488336	-3.4024832222001278	6.677645514413188e-4	0.04964858060013999	ENSCGRG00000018818	N/A
LOC100754967	40.48155178986923	3.4095922245951447	0.6273372480133756	4.50256976262593	6.713670654248896e-6	0.0018652226049243072	N/A	N/A
LOC100756717	2586.785828347017	-1.566448069003155	0.27212005056144944	-3.606810913995337	3.0998337753098125e-4	0.032509250109805425	N/A	N/A
LOC100756762	6.159326946437285	6.212779399500944	1.6960187860823184	3.3182515105151875	9.05828799609983e-4	0.05976960362759871	N/A	N/A
LOC100758657	57.61880674347568	2.3480904841812205	0.5615082017907892	3.1399861619777076	0.001689558153476258	0.09100626843010212	ENSCGRG00000017638	N/A
LOC100759640	905.8496925012016	-1.2515711310852347	0.1842455474055119	-3.6180447221170464	2.968371119924627e-4	0.031953776431000024	N/A	N/A
LOC100761160	60.42851124364061	-2.5122372586728607	0.5301472127758952	-3.635357711040925	2.77595179780966e-4	0.030741239629450193	N/A	N/A
LOC100763166	8.666432838122907	5.3741071962439975	1.360016410244594	3.521387432863057	4.292948905005433e-4	0.038443185217301085	N/A	N/A
LOC100763252	101.10049652867879	2.9841605122449377	0.5681893955297652	4.222532188033589	2.4157288642313738e-5	0.004878821928875707	ENSCGRG00000017238	sulfotransferase family 1D, member 1 [Source:MGI Symbol;Acc:MGI:1926341]
LOC100764471	12.633679521627304	4.855105844221806	1.2847458547231583	3.3237261111231966	8.882338407180528e-4	0.05885385398163634	ENSCGRG00000010258	N/A
LOC100765930	3379.022036441214	1.7344040675187051	0.3497737234824036	3.286243332842511	0.0010153325825128395	0.06431522710669331	N/A	N/A
LOC100765968	439.0678917666779	1.4920959995409977	0.26446396230625213	3.4300835959243896	6.03395320133837e-4	0.04700747823056311	N/A	N/A
LOC100765974	216.45473047086614	1.8270849336200987	0.32101366983909807	3.8693755113965476	1.0911447711190188e-4	0.015317737075159446	N/A	N/A
LOC100766053	563.0385755562803	-1.4338588667790806	0.269853351547636	-3.145769215721868	0.0016565066159545104	0.09014583769847294	ENSCGRG00000015066	kinetochore associated 1 [Source:MGI Symbol;Acc:MGI:2673709]
LOC100766081	41.70826881864326	5.59170201271337	1.1518767803268162	4.346592966802992	1.38268461784315e-5	0.0033686451704867883	N/A	N/A
LOC100766755	8.706369124614813	-5.052807715033978	1.427373850820719	-3.1301156398121464	0.0017473750144702208	0.09316980043484989	N/A	N/A
LOC100767061	10.25281391574158	5.901508851135441	1.476889173622108	3.599827560097364	3.184282784488807e-4	0.03269124653237195	ENSCGRG00000009028	N/A
LOC100768449	29.8596781220114	-2.9626788382918976	0.7321165726900412	-3.2477291544353606	0.0011632994758267632	0.07085388653535624	N/A	N/A
LOC100770839	6.792234924890529	5.9311763320948785	1.555272561916589	3.4374771099835333	5.871603448144994e-4	0.04700747823056311	N/A	N/A
LOC100771648	64.17002287987204	2.368141025285862	0.5266819224465766	3.3856839366754237	7.100110851873088e-4	0.05222067809499268	ENSCGRG00000000750	cytochrome P450, family 11, subfamily b, polypeptide 1 [Source:MGI Symbol;Acc:MGI:88583]
LOC100771938	28.680028127188486	4.829956529151883	1.186067249444056	3.5790500331414417	3.448454493162521e-4	0.03401640472097293	ENSCGRG00000018111	N/A
LOC100774462	26.285459099559166	-3.7002270446233214	0.9528419097759183	-3.2694453423388863	0.001077585537430692	0.06665876785450171	N/A	N/A
LOC103158817	6.183063099355158	5.708061163018862	1.5803603298951232	3.2417282093114097	0.0011880726923622035	0.07126636044033278	N/A	N/A
LOC103159266	1250.7368885181268	1.8673372990150037	0.29900549747154287	4.288800069356231	1.7964098340840296e-5	0.004006752976416153	N/A	N/A
LOC103159484	118.1868624018106	1.766265169975149	0.347079945322146	3.40354631598652	6.651713505222381e-4	0.04964858060013999	N/A	N/A
LOC103159540	71.53061097972603	-2.4689671135175306	0.5686186757844732	-3.3133006231235353	9.220181801083931e-4	0.06058539377674901	N/A	N/A
LOC103159577	201.45712592069057	2.6506943870666757	0.5973328135364976	3.4582595155209925	5.436774063010135e-4	0.04460971713048108	N/A	N/A
LOC103159580	17.648148876145974	4.941549202415271	1.234019828895012	3.530402510302584	4.1492789769287484e-4	0.037547418216367805	N/A	N/A
LOC103159717	41.183025753732544	-2.745615593998391	0.5403553770636798	-3.998577945163311	6.372419597992465e-5	0.01029730987283762	N/A	N/A
LOC103159726	6.022166065974024	-6.729430368219205	1.9373160564224345	-3.1716393652591703	0.0015158111655070659	0.0842259144455084	N/A	N/A
LOC103159890	37.434288051995864	6.781458324833509	1.2534047510659703	4.943730920791933	7.664146998706896e-7	3.227328414786747e-4	N/A	N/A
LOC103159895	11.605654340993064	4.881713721650647	1.051234930503653	4.087336803839739	4.363534184881283e-5	0.007864462921386987	N/A	N/A
LOC103159967	132.36204536821515	2.044800930594444	0.4241666271043358	3.441662631120198	5.781508175180339e-4	0.04693152831694968	N/A	N/A
LOC103159982	242.6037699192563	-2.053624451575027	0.4140037822390291	-3.5474602258728267	3.889644771237726e-4	0.0358118689519306	N/A	N/A
LOC103160007	103.47094169033181	1.99499787885551	0.4372590710728219	3.224713839954904	0.0012609864324100658	0.07362143556435707	N/A	N/A
LOC103160025	21.285077862088066	3.9831301925505884	0.8547969666224632	3.9754091609104827	7.025835818159383e-5	0.011197465552952023	N/A	N/A
LOC103160066	12.350804424541101	5.634180741335381	1.298564156797073	3.888308647813131	1.0094520842393882e-4	0.014801558524087918	N/A	N/A
LOC103160098	5.47540156822469	-4.365264144096226	1.2086383494802555	-3.1277359724690963	0.0017615834857581754	0.0932991173259748	N/A	N/A
LOC103160179	121.48935906987943	3.1834590478294604	0.42508828778427243	6.112839665973136	9.787369368371189e-10	9.881398704149467e-7	N/A	N/A
LOC103160180	16.108877134804498	-4.906259755736114	1.1217506575131255	-3.85227967202185	1.1702325714350429e-4	0.01607273720384696	N/A	N/A
LOC103160324	469.88127108570274	2.1826854520255528	0.4767065173941263	3.3515861290049207	8.035004075417935e-4	0.055083257375895416	N/A	N/A
LOC103160413	67.71418265258603	1.8534671370613298	0.3722150446801735	3.407988619670488	6.544362401936206e-4	0.04935072523669608	N/A	N/A
LOC103160428	133.3427780034623	1.7651994408655114	0.3584974354821074	3.292176800531843	9.94150922552789e-4	0.06322640164476293	N/A	N/A
LOC103160605	49.21472988301807	-1.8231823704582406	0.3935312140356142	-3.1464336895650336	0.0016527473370808647	0.09014583769847294	N/A	N/A
LOC103160608	374.1476829638986	1.4826028304911876	0.28930917384148824	3.1027026134395803	0.0019176223133154221	0.09891683046795774	N/A	N/A
LOC103160768	19.43821294573235	4.758722644314342	1.277254934263916	3.267758089342227	0.0010840297873466781	0.06679648137129181	N/A	N/A
LOC103161105	63.71931423921504	2.2775177423292505	0.35164213779076264	4.81328902230487	1.4846632798601211e-6	5.343438113605655e-4	N/A	N/A
LOC103161221	16.176112210885535	-2.898236982930489	0.674410925872601	-3.4300667344857336	6.034328180508628e-4	0.04700747823056311	N/A	N/A
LOC103161312	65.2383334837591	2.7626697334570633	0.6236635735364434	3.491798022429563	4.797808984595433e-4	0.04041388461704962	N/A	N/A
LOC103161334	37.39793431818218	5.183382689093536	1.187123772130144	3.873581084237825	1.0724770155288847e-4	0.015317737075159446	N/A	N/A
LOC103161335	113.36178743392884	2.593840513388491	0.4449417144177844	4.514923972224079	6.333948494209344e-6	0.0017911501491839137	N/A	N/A
LOC103161477	536.924113822556	1.825661390580321	0.35353837206857863	3.5093754677879674	4.4916034126235853e-4	0.03886832330180716	N/A	N/A
LOC103161525	29.687762035556876	2.8679626160191978	0.5218156777956282	4.3751083235797115	1.2137219086890935e-5	0.003050873039047696	N/A	N/A
LOC103161558	6.967404380056901	-5.114289469867671	1.338134004124613	-3.3848082144131237	7.122800245338734e-4	0.05222067809499268	N/A	N/A
LOC103161605	51.8019064459291	3.1354501730760926	0.4111251461897087	6.203677143061556	5.515888777344164e-10	6.71920112907863e-7	N/A	N/A
LOC103161637	17.064322547977294	-3.8699762053401185	1.017420483669578	-3.2287670214489395	0.001243251334798596	0.07319006742702813	N/A	N/A
LOC103161781	25.419222600835703	-4.225305141569312	1.0455832956673867	-3.4816381018449203	4.983567255366647e-4	0.041536721608413804	N/A	N/A
LOC103161840	7.297648483986634	6.525390901843869	1.5778508320104943	3.7648859325652673	1.666251295606503e-4	0.021628488128872605	N/A	N/A
LOC103161854	90.87402733371587	2.023188195694337	0.3972115155528284	3.620805637952104	2.93687085378914e-4	0.031953776431000024	N/A	N/A
LOC103161870	9.487659830082185	-3.720852153011024	1.001836193512149	-3.130142105663345	0.0017472175868474644	0.09316980043484989	N/A	N/A
LOC103162000	99.653636059496307	2.0306414617741138	0.44557309280483454	3.244538291018797	0.0011764119950949412	0.07126636044033278	N/A	N/A
LOC103162040	52.621801411621895	2.4101261884588836	0.48535746248086736	3.7604525093907974	1.6960627284691822e-4	0.021775515846807744	N/A	N/A
LOC103162133	10.952692918486575	-3.6845362533386923	0.9366828201818999	-3.309096404709987	9.359760272710652e-4	0.060746378556822085	N/A	N/A
LOC103162179	14.662186214200846	5.512050922621339	1.2936153984080445	3.8087737885337334	1.3965765031289225e-4	0.018742530087753912	N/A	N/A
LOC103162211	15.69879518851709	4.5512629257345765	0.7835763954200504	5.061791611125821	4.1533485893349023e-7	1.8270118961307645e-4	N/A	N/A
LOC103162232	10.388825603624753	-4.382636503573729	1.1599974500951564	-3.273864095598696	0.0010608762097180024	0.06590198535985901	N/A	N/A
LOC103162381	38.32812587661196	2.35067220892488	0.5014584667367313	3.521148460597699	4.2968197672785377e-4	0.038443185217301085	N/A	N/A
LOC103162601	78.09143907977129	1.9302047536707896	0.4242846136540141	3.1706128614096314	0.0015211772721103122	0.08422854294104512	N/A	N/A
LOC103162614	152.9902433803383	3.0082003730567943	0.5290556396639344	4.580308176801446	4.6429128385869915e-6	0.0014139455329204539	ENSCGRG00000018868	N/A
LOC103162716	208.84153912301022	1.8702229229634695	0.3522012997300119	3.649221122203579	2.630366198107284e-4	0.03006252595926821	N/A	N/A
LOC103162884	15.161527877705508	6.218276378812877	1.2113736112349118	4.650352150521875	3.313687287703964e-6	0.0010866623485901174	N/A	N/A
LOC103163095	13.69017042068487	3.4998304221235084	0.8745920658944603	3.3328314251527846	8.596701270020118e-4	0.05744223012125475	N/A	N/A
LOC103163107	13.337253986487221	4.467656640504664	1.249191000564184	3.108166916052013	0.0018825171351852662	0.09806428076576933	N/A	N/A
LOC103163194	25.708659335519393	6.007865662952403	1.231484957066579	4.403548034519811	1.0649469076696806e-5	0.0027200805209446873	N/A	N/A
LOC103163240	32.0634550776625	5.194010882069702	1.0847661287968131	4.2488867037734215	2.148355324205856e-5	0.004536180655216525	N/A	N/A
LOC103163253	381.55431691423064	3.164479383991455	0.5531178502060424	4.663593630741443	3.10734705393809e-6	0.0010469776158758212	N/A	N/A
LOC103163319	21.028357750931008	3.4612578460220047	0.8622127289322706	3.3359462795947543	8.500958891867543e-4	0.05744223012125475	N/A	N/A
LOC103163398	18.277955440464837	5.874102628690094	0.9226412695674285	5.73260735502185	9.889839758355729e-9	7.966222806739392e-6	N/A	N/A
LOC103163422	129.75665713005714	5.9010408332980795	0.5981840955098932	8.887027208648014	6.276564325690033e-19	3.313189088720912e-15	N/A	N/A
LOC103163474	9.994363494922963	5.797240135548629	1.374971773675576	3.7908251897375367	1.5014760678747313e-4	0.01965072314947458	N/A	N/A
LOC103163483	944.9216980215728	3.7029231901185296	0.29167212194148395	10.689950992378035	1.1343090001658697e-26	1.7962917326626714e-22	N/A	N/A
LOC103163597	5.257160788125631	-4.808213827957827	1.2370904756939325	-3.4138580889709655	6.4049927958419e-4	0.048530844935383885	N/A	N/A
LOC103163726	216.39780339952364	2.1252967406424905	0.44919290061774214	3.4291152816596733	6.055522580850515e-4	0.04700747823056311	N/A	N/A
LOC103163754	204.12317583797193	2.1701810923862603	0.3899802823053274	4.0648685679549015	4.805953692386273e-5	0.008352274648092836	N/A	N/A
LOC103163771	6462.7441880094675	2.224848888271482	0.40168733243256	4.08249465478389	4.455483713189103e-5	0.007927757312591308	N/A	N/A
LOC103163825	480.7098392280252	2.162938762683036	0.30366415581290307	5.196452171767418	2.0312783104220986e-7	1.0722441107948118e-4	N/A	N/A
Lpl	2100.0050969559074	-1.8034595864073562	0.171591694760686	-7.101142554630065	1.2372966756052715e-12	2.1770922394316757e-9	ENSCGRG00000008147	lipoprotein lipase [Source:MGI Symbol;Acc:MGI:96820]
Lyplal1	181.20422866124736	1.809080071022969	0.3566491821980396	3.4322735937807	5.985434056341364e-4	0.04700747823056311	ENSCGRG00000018293	lysophospholipase-like 1 [Source:MGI Symbol;Acc:MGI:2385115]
Manba	17.473808368140762	-3.19998922549173	0.6722063409845048	-3.890214306727067	1.0015573058867951e-4	0.014801558524087918	N/A	N/A
Map2	48.641572059386064	3.0867093723554584	0.7449316590189837	3.3583575638722425	7.840711804331507e-4	0.05398500527538858	ENSCGRG00000006731	N/A
Mapre3	233.28900694313614	1.494105516647162	0.24576639328891675	3.6992161693044836	2.162663450800854e-4	0.026143464432734596	ENSCGRG00000011365	microtubule-associated protein, RP/EB family, member 3 [Source:MGI Symbol;Acc:MGI:2140967]
Mcm2	1587.7857977603378	-1.6568245320042458	0.1662704175292194	-6.446498705007023	1.1446359385275638e-10	1.5105378935435417e-7	ENSCGRG00000006481	minichromosome maintenance complex component 2 [Source:MGI Symbol;Acc:MGI:105380]
Mcm3	1278.3152637018366	-1.7144176667450781	0.19467027053980318	-5.801888305245809	6.557223781137417e-9	5.768899766560675e-6	ENSCGRG00000014554	minichromosome maintenance complex component 3 [Source:MGI Symbol;Acc:MGI:101845]
Mcm4	1319.7810862269098	-1.3050812074527411	0.17894364154748751	-4.024276585097225	5.715071923554651e-5	0.009427487393897026	ENSCGRG00000007508	minichromosome maintenance complex component 4 [Source:MGI Symbol;Acc:MGI:103199]
Mcm5	1229.160076351407	-1.726091623927851	0.21052351529055618	-5.420435439868814	5.945404088250953e-8	3.922975797564254e-5	ENSCGRG00000002921	minichromosome maintenance complex component 5 [Source:MGI Symbol;Acc:MGI:103197]
Mcm7	1234.8240876469256	-1.5813935203024134	0.24844591232512997	-4.010655720820526	6.05503491262271e-5	0.009885312667659097	ENSCGRG00000003449	minichromosome maintenance complex component 7 [Source:MGI Symbol;Acc:MGI:1298398]
Medag	1932.5422045406797	1.7549993083158757	0.13948855224365092	8.388048974448912	4.942763150243101e-17	1.9568399311812435e-13	ENSCGRG00000013004	mesenteric estrogen dependent adipogenesis [Source:MGI Symbol;Acc:MGI:1917967]
Megf6	26.117484864254788	-2.9228572819360887	0.6949029660172359	-3.3643471039047848	7.672498258703929e-4	0.05398500527538858	ENSCGRG00000000493	multiple EGF-like-domains 6 [Source:MGI Symbol;Acc:MGI:1919351]
Met	701.996637096787	-1.500158123505216	0.25084810721834594	-3.648405534857974	2.6387289140807535e-4	0.03006252595926821	ENSCGRG00000017270	met proto-oncogene [Source:MGI Symbol;Acc:MGI:96969]
Mllt4	19.89208485544906	-4.196211132259227	1.1137212069838482	-3.242506840035814	0.0011848310413839513	0.07126636044033278	N/A	N/A
Mme	11.342697330848711	-29.989072071542857	7.166502657986267	-4.102992906596372	4.0783975840131444e-5	0.007509942341910715	ENSCGRG00000002387	membrane metallo endopeptidase [Source:MGI Symbol;Acc:MGI:97004]
Mmp19	2076.563599142808	1.7939160586849272	0.21099774495713985	5.729698951092328	1.0060902761731993e-8	7.966222806739392e-6	ENSCGRG00000012533	matrix metallopeptidase 19 [Source:MGI Symbol;Acc:MGI:1927899]
Mns1	235.2379567626265	-1.885546024721799	0.3289394099513503	-3.953869571885587	7.689733839409345e-5	0.011938688733420234	ENSCGRG00000014094	meiosis-specific nuclear structural protein 1 [Source:MGI Symbol;Acc:MGI:107933]
Morn4	4.363612222185326	-7.055609156776081	2.08255073456773	-3.1070775605368484	0.0018894681844207305	0.09810366612618586	ENSCGRG00000016079	MORN repeat containing 4 [Source:MGI Symbol;Acc:MGI:2449568]
Mybl2	1379.3506733634517	-1.751581968102986	0.22484959883138408	-5.188443623849577	2.120589389955417e-7	1.083279147720451e-4	ENSCGRG00000003436	myeloblastosis oncogene-like 2 [Source:MGI Symbol;Acc:MGI:101785]
Myl9	48.74204738048197	3.9294957990459047	0.939541284450291	3.5597512889298697	3.7120618449851294e-4	0.035200126573164375	ENSCGRG00000011104	N/A
Myo1a	59.74517067649225	-3.581170156641856	0.9333179741734684	-3.2102753175562637	0.0013260789288009822	0.07677208848528773	ENSCGRG00000003965	myosin IA [Source:MGI Symbol;Acc:MGI:107732]
Ncapg2	719.3913851552642	-1.677711034255033	0.17713402208972642	-6.169049404751562	6.870176142585177e-10	7.771150670998489e-7	ENSCGRG00000000345	non-SMC condensin II complex, subunit G2 [Source:MGI Symbol;Acc:MGI:1923294]
Nek2	741.2137117440277	-1.216820279182741	0.16331475367408757	-3.868957116529263	1.093018621806654e-4	0.015317737075159446	ENSCGRG00000012324	NIMA (never in mitosis gene a)-related expressed kinase 2 [Source:MGI Symbol;Acc:MGI:109359]
Neu1	412.1355401009309	1.4416837110696339	0.22222375470606442	3.855218860295398	1.1562614038509945e-4	0.016061890869635394	ENSCGRG00000014293	neuraminidase 1 [Source:MGI Symbol;Acc:MGI:97305]
Nkd1	55.13861082061997	2.95053525435769	0.7310851823177752	3.2357005870874134	0.0012134459411978164	0.07251369782946648	ENSCGRG00000012753	naked cuticle 1 homolog (Drosophila) [Source:MGI Symbol;Acc:MGI:2135954]
Nlrp3	149.67181071210243	2.184319720484729	0.44993406361283983	3.554648000911954	3.7848542810584994e-4	0.03546565230464047	ENSCGRG00000016221	NLR family, pyrin domain containing 3 [Source:MGI Symbol;Acc:MGI:2653833]
Nol4	15.38824688170461	5.702710829689239	1.1281738562849977	4.5363117576758	5.7246538696377335e-6	0.001648283975992421	ENSCGRG00000003512	N/A
Npy5r	8.995775189757424	4.457316357795996	1.0770398991087595	3.595367135682881	3.239344216216903e-4	0.03269124653237195	ENSCGRG00000018714	neuropeptide Y receptor Y5 [Source:MGI Symbol;Acc:MGI:108082]
Nr4a1	227.253810608369	2.24099278881273	0.4017095384905496	4.122456973051271	3.7485264364658526e-5	0.007066864839032528	ENSCGRG00000016594	nuclear receptor subfamily 4, group A, member 1 [Source:MGI Symbol;Acc:MGI:1352454]
Nsmaf	232.21786706393553	-1.6326170712722017	0.3165617173055905	-3.309479678933192	9.346955078966974e-4	0.060746378556822085	ENSCGRG00000004220	neutral sphingomyelinase (N-SMase) activation associated factor [Source:MGI Symbol;Acc:MGI:1341864]
Nupr1	9775.906992521264	2.478416376367906	0.4013579248120174	4.7176192585049375	2.3862052650651657e-6	8.214770995124339e-4	ENSCGRG00000005955	nuclear protein transcription regulator 1 [Source:MGI Symbol;Acc:MGI:1891834]
Odf1	9.076194354000839	-6.357251586686063	1.5840436479434377	-3.644021484798771	2.6841099975233817e-4	0.030145791433177496	ENSCGRG00000003030	outer dense fiber of sperm tails 1 [Source:MGI Symbol;Acc:MGI:97424]
Ofcc1	17.661317959809836	4.548452210463994	1.0966171482317646	3.614287553439912	3.01174654407494e-4	0.03200940823622198	ENSCGRG00000013641	orofacial cleft 1 candidate 1 [Source:MGI Symbol;Acc:MGI:2658851]
Orc1	405.879345729718	-2.027709695865834	0.3256957683559427	-4.429738840106589	9.434727214531282e-6	0.0024493170519560227	ENSCGRG00000014882	origin recognition complex subunit 1 [Source:RefSeq peptide;Acc:NP_001233617]
Osbp2	64.19567613276213	3.0924669602940793	0.7865674389112364	3.1879077819999786	0.0014330623243756406	0.0813404120745973	ENSCGRG00000007280	oxysterol binding protein 2 [Source:MGI Symbol;Acc:MGI:1921559]
Pcdh19	5.131500378309001	-6.009724802255718	1.5276585664954507	-3.551030590545716	3.8372581397188514e-4	0.03568846521653005	ENSCGRG00000004047	protocadherin 19 [Source:MGI Symbol;Acc:MGI:2685563]
Pcnt	659.8824924115257	-1.873448913724528	0.3556193180932268	-3.6232182770948085	2.9096008352504825e-4	0.031953776431000024	ENSCGRG00000003076	pericentrin (kendrin) [Source:MGI Symbol;Acc:MGI:102722]
Pdcd11	1194.1438353104163	-1.2087721337163644	0.17951553085891622	-3.4749619156097915	5.109258826398149e-4	0.04236137318054508	ENSCGRG00000003583	programmed cell death 11 [Source:MGI Symbol;Acc:MGI:1341788]
Pdpn	3600.9369831711338	1.6014817983197747	0.2521901779604663	4.0307648212928004	5.559565035905997e-5	0.009267502306169196	N/A	N/A
Phyhd1	39.152371160067766	2.9591406181190507	0.5193438937991367	4.571495199510597	4.84256385565078e-6	0.0014201266892238103	ENSCGRG00000004453	phytanoyl-CoA dioxygenase domain containing 1 [Source:MGI Symbol;Acc:MGI:3612860]
Pkib	137.36389724279871	2.252059964976508	0.4434800703624078	3.7591260028731743	1.7050795434479416e-4	0.021775515846807744	ENSCGRG00000001653	protein kinase inhibitor beta, cAMP dependent, testis specific [Source:MGI Symbol;Acc:MGI:101937]
Plcd3	141.13179439032888	1.8773352247143735	0.3587179831768732	3.602754209721308	3.148632270376826e-4	0.03259739939526952	ENSCGRG00000004821	phospholipase C, delta 3 [Source:MGI Symbol;Acc:MGI:107451]
Plekha3	648.2032967743995	1.4602246807723238	0.2419201704992414	3.6179793451902857	2.9691208497269444e-4	0.031953776431000024	ENSCGRG00000001722	pleckstrin homology domain-containing, family A (phosphoinositide binding specific) member 3 [Source:MGI Symbol;Acc:MGI:1932515]
Pltp	1470.5555123653544	1.6501541784030065	0.25525346466883153	4.173074316792686	3.0051686339783734e-5	0.0058036403033757955	ENSCGRG00000009952	phospholipid transfer protein [Source:MGI Symbol;Acc:MGI:103151]
Plxnc1	268.744775242943	1.6833590172595598	0.30078667026274797	3.651745988540366	2.604634456166167e-4	0.03006252595926821	ENSCGRG00000017374	plexin C1 [Source:MGI Symbol;Acc:MGI:1890127]
Pold3	423.93707585042995	-1.3596548318117803	0.22517538234035506	-3.4403953178135085	5.808650890453484e-4	0.04693152831694968	ENSCGRG00000016435	polymerase (DNA-directed), delta 3, accessory subunit [Source:MGI Symbol;Acc:MGI:1915217]
Pole	443.033614830617	-2.1780519368398985	0.32318856201998736	-4.9292878007861525	8.25299215149041e-7	3.3083793338475783e-4	ENSCGRG00000007289	polymerase (DNA directed), epsilon [Source:MGI Symbol;Acc:MGI:1196391]
Pomgnt2	381.16449128920414	2.158875889903062	0.4414729366933003	3.565141276769438	3.636602461761213e-4	0.034692311195452144	ENSCGRG00000016028	protein O-linked mannose beta 1,4-N-acetylglucosaminyltransferase 2 [Source:MGI Symbol;Acc:MGI:2143424]
Ppfia3	32.80353045258317	2.9555270048250626	0.6248803556141129	3.793629424906772	1.4846119145637833e-4	0.01959192856586006	ENSCGRG00000002755	protein tyrosine phosphatase, receptor type, f polypeptide (PTPRF), interacting protein (liprin), alpha 3 [Source:MGI Symbol;Acc:MGI:1924037]
Praf2	687.3605872277664	1.5582220258607509	0.3080177941204812	3.1597509745131935	0.0015790403803789305	0.08712781694662279	ENSCGRG00000004500	PRA1 domain family 2 [Source:MGI Symbol;Acc:MGI:1859607]
Prom2	205.61097801540566	2.546526341291945	0.4497005841505354	4.361933049911635	1.2891832339413471e-5	0.003189922764483621	ENSCGRG00000007645	prominin 2 [Source:MGI Symbol;Acc:MGI:2138997]
Ptchd3	63.000172880789265	2.876034083307372	0.5671088360796654	4.039915157069381	5.3470540694306346e-5	0.009040881854388968	ENSCGRG00000017553	patched domain containing 3 [Source:MGI Symbol;Acc:MGI:1921925]
Ptprt	5.684639824724429	5.517994390802418	1.4897592699219475	3.3112946431538006	9.286537230690481e-4	0.060746378556822085	ENSCGRG00000012828	protein tyrosine phosphatase, receptor type, T [Source:MGI Symbol;Acc:MGI:1321152]
Rad54l	260.1408670714755	-1.1941142068390889	0.17652338811913826	-3.450827182779922	5.588713056459226e-4	0.04562003090829294	ENSCGRG00000016038	RAD54 like (S. cerevisiae) [Source:MGI Symbol;Acc:MGI:894697]
Rap1gap2	55.92863267423653	4.620695977928799	0.7845577717389429	5.143959594285314	2.6900741576990747e-7	1.2529415988624278e-4	ENSCGRG00000013332	RAP1 GTPase activating protein 2 [Source:MGI Symbol;Acc:MGI:3028623]
Rbm3	319.7650350807701	-2.189885739234501	0.3860165797323197	-4.1576536417846794	3.215330223561924e-5	0.006134695110882726	ENSCGRG00000014636	RNA-binding protein 3 [Source:RefSeq peptide;Acc:NP_001233728]
Rin2	1205.3956233395104	-1.274593319161022	0.21391122866390788	-3.223911258643635	0.0012645257939823899	0.07362143556435707	ENSCGRG00000017510	Ras and Rab interactor 2 [Source:MGI Symbol;Acc:MGI:1921280]
Rnase4	1044.9823796109697	1.5627146049033436	0.29794435725008783	3.2816600831325164	0.0010319792720509392	0.06510925797688714	N/A	N/A
Rnf125	87.40368953787673	2.7310344110426024	0.40527345092454703	5.295367622590698	1.1877721286681309e-7	6.717699796281614e-5	ENSCGRG00000009925	ring finger protein 125 [Source:MGI Symbol;Acc:MGI:1914914]
Rnf212	53.29774167580328	2.487345247917211	0.5640125971594302	3.372943719301904	7.436915211097531e-4	0.05377670743513265	ENSCGRG00000018231	ring finger protein 212 [Source:MGI Symbol;Acc:MGI:3645767]
Rtf1	837.9731216822605	-1.3024965302292488	0.20388460776577552	-3.519314367921301	4.326636982420445e-4	0.0384924849739383	ENSCGRG00000007987	RTF1, Paf1/RNA polymerase II complex component [Source:MGI Symbol;Acc:MGI:1309480]
Sapcd2	223.65402998327755	-1.4208377841853683	0.26932743882680416	-3.1035652628090995	0.001912040592537908	0.09891683046795774	ENSCGRG00000000919	suppressor APC domain containing 2 [Source:MGI Symbol;Acc:MGI:1919330]
Scand1	60.68206462974215	4.9515344219859285	1.1980297598585758	3.6447942009222163	2.676058552958018e-4	0.030145791433177496	N/A	N/A
Scarf1	31.887597485406516	1.9863383869011668	0.4480258311820245	3.1278908238008665	0.0017606556811907994	0.0932991173259748	ENSCGRG00000014718	scavenger receptor class F, member 1 [Source:MGI Symbol;Acc:MGI:2449455]
Selm	421.4110519613487	2.631517283428494	0.5829063373348555	3.5109496185348164	4.465090137197683e-4	0.03886832330180716	N/A	N/A
Sema3a	203.88118334579363	2.7528407683131726	0.382047738830509	5.674364869238946	1.3920414954683433e-8	1.0497318629636516e-5	ENSCGRG00000002393	sema domain, immunoglobulin domain (Ig), short basic domain, secreted, (semaphorin) 3A [Source:MGI Symbol;Acc:MGI:107558]
Sept11	2390.3948397733766	-1.2668249864693548	0.1248756940245833	-5.460329899059185	4.752506420780836e-8	3.272203986064579e-5	ENSCGRG00000002281	septin 11 [Source:MGI Symbol;Acc:MGI:1277214]
Serpinf1	2057.5233166553903	2.571233383811435	0.32510280626890525	6.109670063713189	9.9837319567057e-10	9.881398704149467e-7	ENSCGRG00000001007	serine (or cysteine) peptidase inhibitor, clade F, member 1 [Source:MGI Symbol;Acc:MGI:108080]
Sf3b2	1002.9593901687766	-1.3076988882530465	0.21241507770424226	-3.402472156605558	6.677915930683139e-4	0.04964858060013999	ENSCGRG00000018110	splicing factor 3b, subunit 2 [Source:MGI Symbol;Acc:MGI:2441856]
Sgca	20.88486951286257	3.7691379170707866	0.946945631064702	3.362574694778929	7.721923214155013e-4	0.05398500527538858	ENSCGRG00000017615	sarcoglycan, alpha (dystrophin-associated glycoprotein) [Source:MGI Symbol;Acc:MGI:894698]
Shd	7.16954866353997	5.6325468863373045	1.387191699524532	3.6387071717241657	2.7401015102461267e-4	0.030557920786096943	ENSCGRG00000008041	src homology 2 domain-containing transforming protein D [Source:MGI Symbol;Acc:MGI:1099461]
Sil1	274.34836362463	2.066638003109577	0.46540243456963315	3.183643643288105	0.0014543393446408504	0.08196056178552494	ENSCGRG00000008023	endoplasmic reticulum chaperone SIL1 homolog (S. cerevisiae) [Source:MGI Symbol;Acc:MGI:1932040]
Slc44a3	7.780776166594597	-5.30055143656317	1.503108510415487	-3.1372245604134976	0.0017055544258828986	0.09155647419756469	ENSCGRG00000008935	solute carrier family 44, member 3 [Source:MGI Symbol;Acc:MGI:2384860]
Slc4a9	3.586800547965309	-5.32678166962966	1.5242964143732232	-3.1108248528277858	0.0018656556114529884	0.09750667413521295	ENSCGRG00000011297	solute carrier family 4, sodium bicarbonate cotransporter, member 9 [Source:MGI Symbol;Acc:MGI:2443384]
Slc7a7	304.33942154614834	2.119954999196608	0.35692607532225906	4.300589406614655	1.7034442660968024e-5	0.003853677628272709	ENSCGRG00000008108	solute carrier family 7 (cationic amino acid transporter, y+ system), member 7 [Source:MGI Symbol;Acc:MGI:1337120]
Slc9a9	342.2276027059627	1.8551646362825758	0.2859248408654762	4.442433653951154	8.894706454029642e-6	0.002347609523433557	ENSCGRG00000015450	solute carrier family 9 (sodium/hydrogen exchanger), member 9 [Source:MGI Symbol;Acc:MGI:2679732]
Spp1	16590.28861740776	2.8775523189780037	0.3517572927710321	6.5175331553087466	7.147302652165808e-11	1.0289516799972523e-7	ENSCGRG00000000743	secreted phosphoprotein 1 [Source:MGI Symbol;Acc:MGI:98389]
Spred3	131.67705685576206	1.87209786899699	0.3374506717021902	3.814291913491189	1.3657395740988525e-4	0.01848534350036703	ENSCGRG00000011421	sprouty-related, EVH1 domain containing 3 [Source:MGI Symbol;Acc:MGI:2142186]
Ss18	498.7446202574502	-1.2930220656144875	0.16930719502105912	-4.182099672759093	2.888292890686095e-5	0.0056467908909759255	ENSCGRG00000007334	SS18, nBAF chromatin remodeling complex subunit [Source:MGI Symbol;Acc:MGI:107708]
Stx7	497.12007953809507	1.3026954411758709	0.22371330006387696	3.2082712125286252	0.0013353550698826915	0.07677208848528773	ENSCGRG00000012955	syntaxin 7 [Source:MGI Symbol;Acc:MGI:1858210]
Syt9	242.76404823609204	1.8792056220588511	0.37767917980715277	3.4268320588880488	6.106666190639769e-4	0.04717325160730311	ENSCGRG00000005884	synaptotagmin IX [Source:MGI Symbol;Acc:MGI:1926373]
Tatdn2	884.6532624696501	-1.2932943608295737	0.1981521689267521	-3.574686383424124	3.506479500881301e-4	0.03401640472097293	ENSCGRG00000015786	TatD DNase domain containing 2 [Source:MGI Symbol;Acc:MGI:3576210]
Tbpl1	406.5143124678572	1.7273732260659678	0.2701195594908827	4.22927805560623	2.3444243859898008e-5	0.0048215979969525305	ENSCGRG00000017010	TATA box binding protein-like 1 [Source:MGI Symbol;Acc:MGI:1339946]
Tcerg1	632.9384992956026	-1.6646371237157813	0.31981660213376134	-3.375917997349799	7.356984321952279e-4	0.053689033973472945	ENSCGRG00000005850	transcription elongation regulator 1 (CA150) [Source:MGI Symbol;Acc:MGI:1926421]
Tgm2	8677.479712750357	1.2066012847995735	0.17395932985652568	3.5734719407755753	3.5227900822427125e-4	0.03401640472097293	ENSCGRG00000014460	transglutaminase 2, C polypeptide [Source:MGI Symbol;Acc:MGI:98731]
Thrap3	1537.2140314933322	-1.376480748202842	0.24036276843186077	-3.293015189688454	9.91191195293018e-4	0.06322640164476293	ENSCGRG00000017028	thyroid hormone receptor associated protein 3 [Source:MGI Symbol;Acc:MGI:2442637]
Timp1	7110.858278954504	2.573918598608713	0.5072476164700831	3.9210752959838966	8.815470959386165e-5	0.013295409344079934	ENSCGRG00000004279	tissue inhibitor of metalloproteinase 1 [Source:MGI Symbol;Acc:MGI:98752]
Tmem235	2.8495986434237546	-5.95067557847086	1.659516188525483	-3.2332996296452277	0.001223691438439369	0.07257819333005935	ENSCGRG00000010929	transmembrane protein 235 [Source:MGI Symbol;Acc:MGI:3651706]
Tmem50b	344.0313536899354	1.5619055809956721	0.3108224911653085	3.1430900531420565	0.0016717440017057906	0.09038159803937197	ENSCGRG00000013927	transmembrane protein 50B [Source:MGI Symbol;Acc:MGI:1925225]
Tnfsf9	1297.6705015378511	1.3787346383063732	0.23800980988093412	3.335039585058727	8.528725749688869e-4	0.05744223012125475	ENSCGRG00000012067	tumor necrosis factor (ligand) superfamily, member 9 [Source:MGI Symbol;Acc:MGI:1101058]
Tom1l1	41.158040625541005	-2.741484429993454	0.6546181181549376	-3.2943205656307297	9.865991218202229e-4	0.06322640164476293	ENSCGRG00000003528	target of myb1-like 1 (chicken) [Source:MGI Symbol;Acc:MGI:1919193]
Topbp1	1360.2062042417228	-1.2060236515169256	0.17017585888458306	-3.6495255841017173	2.627250738142363e-4	0.03006252595926821	ENSCGRG00000015346	topoisomerase (DNA) II binding protein 1 [Source:MGI Symbol;Acc:MGI:1920018]
Tp63	62.19371682145969	-4.673176607344362	1.0964440562103535	-3.728611672859376	1.9253758344190894e-4	0.024318669200686743	ENSCGRG00000010211	transformation related protein 63 [Source:MGI Symbol;Acc:MGI:1330810]
Tpk1	217.83437227586452	1.7592597031728556	0.25335270365593643	4.635029291206792	3.5688694111971032e-6	0.0011303323199143467	ENSCGRG00000016116	thiamine pyrophosphokinase [Source:MGI Symbol;Acc:MGI:1352500]
Trib3	769.5906522942096	2.598646224353645	0.259897003738449	7.748006689830822	9.33462237701697e-15	2.4637179993740126e-11	ENSCGRG00000000335	tribbles pseudokinase 3 [Source:MGI Symbol;Acc:MGI:1345675]
Trim37	900.2708737187617	-1.3830516035268388	0.18908270827969156	-4.220846581196348	2.433865448226704e-5	0.004878821928875707	ENSCGRG00000014482	tripartite motif-containing 37 [Source:MGI Symbol;Acc:MGI:2153072]
Trip13	452.10553551032996	-1.5066844864064495	0.2664761011376804	-3.4589292688917967	5.423273034051857e-4	0.04460971713048108	ENSCGRG00000012798	thyroid hormone receptor interactor 13 [Source:MGI Symbol;Acc:MGI:1916966]
Tshr	12.665137675491957	4.846203389449316	1.318408285941184	3.2321102151494365	0.0012287965131762793	0.07260903575619239	ENSCGRG00000012229	thyroid stimulating hormone receptor [Source:MGI Symbol;Acc:MGI:98849]
Tspan16	9.61365071570594	5.2844951579419	1.5083514618124976	3.1156748120054134	0.0018352453386049708	0.09655463515663894	N/A	N/A
Tspan2	214.7663120292202	1.8904667436613012	0.37197546379357216	3.509651495897145	4.486943698767233e-4	0.03886832330180716	ENSCGRG00000011401	tetraspanin 2 [Source:MGI Symbol;Acc:MGI:1917997]
Tspan7	375.5173133401227	1.381953859854759	0.23716266706534814	3.3605262118004373	7.779414857490656e-4	0.05398500527538858	ENSCGRG00000016113	tetraspanin 7 [Source:MGI Symbol;Acc:MGI:1298407]
Ush2a	74.0719477351741	3.222879220447232	0.6119117509826908	4.3109430657112755	1.6255976051940063e-5	0.003785729952331218	ENSCGRG00000015019	usherin [Source:MGI Symbol;Acc:MGI:1341292]
Vkorc1	174.21433617407865	2.8667538598305917	0.5442158029375187	4.192806138287402	2.755248880167056e-5	0.005454015158290687	ENSCGRG00000012131	vitamin K epoxide reductase complex subunit 1 precursor [Source:RefSeq peptide;Acc:NP_001252546]
Xdh	1967.1882622436754	1.2955007518081643	0.2011965549308529	3.531562711554407	4.1311189283865264e-4	0.037547418216367805	ENSCGRG00000016470	xanthine dehydrogenase [Source:MGI Symbol;Acc:MGI:98973]
