# Supplementary material for: Defining lncRNAs Correlated with CHO Cell Growth and IgG Productivity by RNA-Seq
Source: iScience. 2019 Dec 18;23(1):100785. doi: 10.1016/j.isci.2019.100785 (PMC6971398; doi:10.1016/j.isci.2019.100785)
Supplement: Data S1. The Complete RNA-Seq Dataset Provided as a Reference for the Community to Investigate RNAseq Data from CHO Cells (See Also GEO Accession Number GSE140671), Related to Figure 2 [file mmc2.zip › D4_4384vs3068_0.1adj.csv]

	Symbol	baseMean	log2FoldChange	lfcSE	stat	pvalue	padj	ENSEMBL	description
1	A1cf	6.8283278384536	5.91541070467422	1.28979799234881	4.13277756328799	3.58405546629596e-05	0.00161302027620737	ENSCGRG00000017332	APOBEC1 complementation factor [Source:MGI Symbol;Acc:MGI:1917115]
2	Aatk	35.2352648585269	-1.69661895196958	0.354134645642376	-3.1390784971969	0.00169480041216761	0.0459655474676065	ENSCGRG00000018248	apoptosis-associated tyrosine kinase [Source:MGI Symbol;Acc:MGI:1197518]
3	Abca1	1311.39510631703	-1.36250317296023	0.208264161308279	-3.73343482313377	0.000188886089036795	0.00705844238149489	ENSCGRG00000003565	ATP-binding cassette, sub-family A (ABC1), member 1 [Source:MGI Symbol;Acc:MGI:99607]
4	Abcc3	661.995177218915	-1.29399180577921	0.170515728706922	-4.15814605746259	3.20840869488884e-05	0.00148440578189017	ENSCGRG00000002230	ATP-binding cassette, sub-family C (CFTR/MRP), member 3 [Source:MGI Symbol;Acc:MGI:1923658]
5	Abcg1	9.08250732889898	4.5658187305143	1.23491944995464	3.2235756185874	0.0012660086754566	0.0364958222697261	ENSCGRG00000006270	ATP-binding cassette, sub-family G (WHITE), member 1 [Source:MGI Symbol;Acc:MGI:107704]
6	Acap3	295.699110926267	-1.99517913200924	0.203571988491718	-6.92736088956294	4.2876381006158e-12	6.21218583402379e-10	ENSCGRG00000015604	ArfGAP with coiled-coil, ankyrin repeat and PH domains 3 [Source:MGI Symbol;Acc:MGI:2153589]
7	Actc1	307.754511104363	1.74813019707614	0.259484385553308	4.48261152159397	7.37350866801792e-06	0.000400619219308066	ENSCGRG00000006849	actin, alpha, cardiac muscle 1 [Source:MGI Symbol;Acc:MGI:87905]
8	Acvr1b	171.666290101401	-1.52891757413049	0.292753961434584	-3.22439726787525	0.00126238141283371	0.0364958222697261	ENSCGRG00000005325	N/A
9	Adamtsl4	733.634197168254	-1.62264131069109	0.248541126496738	-4.17507888773312	2.9788280948465e-05	0.00139380463576713	ENSCGRG00000011933	ADAMTS-like 4 [Source:MGI Symbol;Acc:MGI:2389008]
10	Add2	61.5097078643438	9.00653127721602	1.21887324416779	6.90930645724763	4.87028827539346e-12	6.93470271074774e-10	ENSCGRG00000001564	adducin 2 (beta) [Source:MGI Symbol;Acc:MGI:87919]
11	Aebp1	5879.24235751291	-2.08179140200815	0.169987857444269	-8.80550483894259	1.30264914423032e-18	4.05959545570797e-16	ENSCGRG00000003786	AE binding protein 1 [Source:MGI Symbol;Acc:MGI:1197012]
12	Agpat4	396.127703703682	1.45788911035414	0.19913417326024	4.38361028316417	1.16728513950437e-05	0.00061021540316395	ENSCGRG00000012097	1-acylglycerol-3-phosphate O-acyltransferase 4 (lysophosphatidic acid acyltransferase, delta) [Source:MGI Symbol;Acc:MGI:1915512]
13	Agrn	1175.76043000924	-1.99939960547289	0.197847399771985	-7.1491316357043	8.73285574137881e-13	1.42812453742925e-10	ENSCGRG00000017743	agrin [Source:MGI Symbol;Acc:MGI:87961]
14	Ahnak2	574.600496420407	-2.22993796463062	0.377517424580795	-4.35734977196374	1.31646797766567e-05	0.000677386342277381	N/A	N/A
15	Aig1	724.051961420253	1.08331597507905	0.168600754946413	2.95581994586138	0.0031183907781278	0.0782772955658615	ENSCGRG00000002800	androgen-induced 1 [Source:MGI Symbol;Acc:MGI:1913503]
16	Akr1b8	2591.21953527929	1.92435535530011	0.175066823383466	7.65075203109814	1.99807312744789e-14	3.92883021976866e-12	ENSCGRG00000008616	Aldose reductase-related protein 2 [Source:UniProtKB/Swiss-Prot;Acc:O08782]
17	Amn1	209.662606122956	-10.6977059353031	1.19667112880255	-8.45072901917604	2.89489453811741e-17	7.83852017804676e-15	ENSCGRG00000011189	antagonist of mitotic exit network 1 [Source:MGI Symbol;Acc:MGI:2442933]
18	Amotl2	362.770369450444	-1.28348476968059	0.228881328060358	-3.05189713323939	0.00227400015841071	0.059242366902949	ENSCGRG00000016244	angiomotin-like 2 [Source:MGI Symbol;Acc:MGI:1929286]
19	Ampd3	649.812710851599	-2.92967548358192	0.175926790647171	-13.3277767089107	1.59582917491661e-40	3.2947888102622e-37	ENSCGRG00000009498	adenosine monophosphate deaminase 3 [Source:MGI Symbol;Acc:MGI:1096344]
20	Angpt4	62.7315192828171	-2.68999251401653	0.417513657048258	-5.04182313023612	4.61117398017272e-07	3.24096853746863e-05	ENSCGRG00000003019	angiopoietin 4 [Source:MGI Symbol;Acc:MGI:1336887]
21	Angptl7	25.2946617870084	-8.00052810177975	2.27412656651487	-3.26084119953932	0.00111082232246358	0.0331780330924609	ENSCGRG00000000835	angiopoietin-like 7 [Source:MGI Symbol;Acc:MGI:3605801]
22	Ano2	6.71808381988177	7.17843767306533	1.34716164423442	4.89434597589899	9.8633188804072e-07	6.46477928363832e-05	ENSCGRG00000015268	anoctamin 2 [Source:MGI Symbol;Acc:MGI:2387214]
23	Antxr1	171.006068941574	1.80378914373115	0.297830656715513	4.09234783434067	4.27027458024989e-05	0.00186592923920601	ENSCGRG00000007844	anthrax toxin receptor 1 [Source:MGI Symbol;Acc:MGI:1916788]
24	Apobec1	14.5749396877538	6.56784208529271	1.2734268347283	4.69825153782632	2.62398146899963e-06	0.000155900366631176	ENSCGRG00000008644	apolipoprotein B mRNA editing enzyme, catalytic polypeptide 1 [Source:MGI Symbol;Acc:MGI:103298]
25	Arhgap8	4.45490274182803	-3.68420233898223	1.04966362735853	-2.95260286960719	0.00315107059575188	0.0789775918513412	N/A	N/A
26	Arhgef16	37.5629106792955	-3.30535707688488	0.451511436033511	-6.02508454727561	1.69021244969957e-09	1.84416130037867e-07	ENSCGRG00000000466	Rho guanine nucleotide exchange factor (GEF) 16 [Source:MGI Symbol;Acc:MGI:2446219]
27	Arhgef39	11.4868082784502	-2.71279666651011	0.613617485645451	-3.46768828393268	0.000524955842324996	0.0174110354371124	ENSCGRG00000006125	Rho guanine nucleotide exchange factor (GEF) 39 [Source:MGI Symbol;Acc:MGI:3036286]
28	Arid1a	1408.39057643483	-1.7515000338134	0.313901223404044	-3.71625672701093	0.00020219613760387	0.00745462858214981	ENSCGRG00000011133	AT rich interactive domain 1A (SWI-like) [Source:MGI Symbol;Acc:MGI:1935147]
29	Arl11	113.972356235113	-2.30579347042166	0.313852170457747	-5.48293474341982	4.18327359497335e-08	3.59870468584244e-06	ENSCGRG00000006897	ADP-ribosylation factor-like 11 [Source:MGI Symbol;Acc:MGI:2444054]
30	Arntl2	106.895766536266	1.74323732001192	0.350294337589611	3.30657591344723	0.000944437560232875	0.0288875466340118	ENSCGRG00000016310	aryl hydrocarbon receptor nuclear translocator-like 2 [Source:MGI Symbol;Acc:MGI:2684845]
31	Arpc4	1374.7527062765	1.37613093345373	0.193516344223132	4.08838042031388	4.34395371041207e-05	0.001888133774602	ENSCGRG00000018410	actin related protein 2/3 complex, subunit 4 [Source:MGI Symbol;Acc:MGI:1915339]
32	Arsa	661.838606743456	-1.07762351937182	0.158154298449277	-3.11506562566599	0.00183903989373521	0.0492497969150282	ENSCGRG00000006931	arylsulfatase A [Source:MGI Symbol;Acc:MGI:88077]
33	Asap3	488.3191063832	-2.19964346237049	0.248330972364509	-6.50213280395505	7.9189141224119e-11	1.00612849661444e-08	ENSCGRG00000011471	ArfGAP with SH3 domain, ankyrin repeat and PH domain 3 [Source:MGI Symbol;Acc:MGI:2684986]
34	Asun	2643.34250186569	1.28262230924585	0.118500228278192	5.88741320300971	3.92287070908283e-09	4.05431237113574e-07	N/A	N/A
35	Atcay	8.96494742900247	-3.47678813311674	0.85678237641024	-3.37521605487708	0.000737577609241831	0.0233830506177492	ENSCGRG00000001883	ataxia, cerebellar, Cayman type [Source:MGI Symbol;Acc:MGI:2448730]
36	Atp13a2	1602.40842820442	-1.57305069064668	0.203548769886066	-4.8543068596219	1.20808545979689e-06	7.76418192197088e-05	ENSCGRG00000003035	ATPase type 13A2 [Source:MGI Symbol;Acc:MGI:1922022]
37	Atp6v1e1	1970.40204746824	1.24001212369986	0.125914531221934	5.2023353986374	1.96799640871456e-07	1.47751803103356e-05	ENSCGRG00000009684	N/A
38	Aunip	229.302033785636	-1.37160228517361	0.146528806760441	-5.36849921762162	7.93945355814604e-08	6.33507026183083e-06	ENSCGRG00000017945	aurora kinase A and ninein interacting protein [Source:MGI Symbol;Acc:MGI:1917135]
39	B3galt6	563.664912196881	-1.18184561692342	0.135986396947007	-4.38928546974346	1.13723703607667e-05	0.000598208411620329	ENSCGRG00000019157	UDP-Gal:betaGal beta 1,3-galactosyltransferase, polypeptide 6 [Source:MGI Symbol;Acc:MGI:2152819]
40	Bai2	73.1691320206023	-1.38289446822645	0.272562903268082	-2.92751492568482	0.00341682660350662	0.0843583333484588	N/A	N/A
41	Bcl3	68.7275337967654	-1.85372677671894	0.291688179398784	-4.34972811929819	1.36306423027753e-05	0.000697019563204146	N/A	N/A
42	Bicd1	261.36786322741	-8.89131817702073	0.865031472568002	-9.60237394789887	7.81239615711604e-22	3.91022264627532e-19	ENSCGRG00000008726	bicaudal D homolog 1 (Drosophila) [Source:MGI Symbol;Acc:MGI:1101760]
43	Bpifa1	6.97530834804391	6.53765320686439	1.35606233600489	4.38968810510624	1.13513351388553e-05	0.000598208411620329	ENSCGRG00000000793	BPI fold containing family A, member 5 [Source:MGI Symbol;Acc:MGI:1914385]
44	Bpifa3	34.8181120477088	9.03591162935346	1.22069427523752	6.9230677165156	4.41966363576733e-12	6.34778993669295e-10	ENSCGRG00000000350	BPI fold containing family A, member 3 [Source:MGI Symbol;Acc:MGI:1920638]
45	Bpifb4	24.4367357749273	9.0512363705938	1.23881904146526	6.83414896485511	8.24932703214109e-12	1.144992727646e-09	ENSCGRG00000012149	BPI fold containing family B, member 4 [Source:MGI Symbol;Acc:MGI:2685852]
46	Brk1	1562.24580628011	1.48731802824892	0.251866620971796	3.58267214625796	0.000340097347565765	0.0118012350624869	ENSCGRG00000015801	BRICK1, SCAR/WAVE actin-nucleating complex subunit [Source:MGI Symbol;Acc:MGI:1915406]
47	Btbd19	75.0840336951489	-1.4685048670617	0.252944115402961	-3.49303388589604	0.000477565903939698	0.0160323462167994	ENSCGRG00000003619	BTB (POZ) domain containing 19 [Source:MGI Symbol;Acc:MGI:1925861]
48	Btg1	1217.8921188144	1.26294097778227	0.164420005800794	4.1234548907785	3.73231580120869e-05	0.00167064119481203	N/A	N/A
49	C1qtnf1	150.156981852306	-3.88055640988798	0.311613717384907	-10.5758948509192	3.85479850308613e-26	2.54678827501895e-23	ENSCGRG00000017330	C1q and tumor necrosis factor related protein 1 [Source:MGI Symbol;Acc:MGI:1919254]
50	C1r	4291.52709720814	1.68106085177994	0.16911695695376	6.48130365400601	9.09334499709691e-11	1.12085656206754e-08	ENSCGRG00000018321	N/A
51	C1rl	183.711644849307	1.83157646109268	0.323081587402696	3.85851131410257	0.000114079787520172	0.00447566710325579	ENSCGRG00000018350	complement component 1, r subcomponent-like [Source:MGI Symbol;Acc:MGI:2660692]
52	C1s	1419.20539255469	1.63535772000489	0.135006067286384	7.78035565657624	7.23209405713642e-15	1.54036692712985e-12	ENSCGRG00000018358	N/A
53	Ca5b	611.016689123394	-1.73140816335701	0.291085705370276	-3.93851584425117	8.19871809547995e-05	0.00332722915928851	ENSCGRG00000003954	carbonic anhydrase 5b, mitochondrial [Source:MGI Symbol;Acc:MGI:1926249]
54	Cables2	1806.94001015808	-1.42327377905207	0.177464617351871	-4.7238220826225	2.31452924852401e-06	0.000139522188313398	ENSCGRG00000016679	CDK5 and Abl enzyme substrate 2 [Source:MGI Symbol;Acc:MGI:2182335]
55	Cadm2	17.128696397769	5.99620319085673	0.856096615163735	6.32082944178051	2.60163050792513e-10	3.04759795031201e-08	ENSCGRG00000006599	cell adhesion molecule 2 [Source:MGI Symbol;Acc:MGI:2442722]
56	Calcrl	29.0668093655058	7.41359802277942	1.04543416775128	6.53186564271815	6.49554151267317e-11	8.38178587225177e-09	ENSCGRG00000005585	calcitonin receptor-like [Source:MGI Symbol;Acc:MGI:1926944]
57	Camk1	912.631525217001	1.87642407188274	0.167470904576226	7.71155786391394	1.24291081026856e-14	2.56614473165072e-12	ENSCGRG00000018392	calcium/calmodulin-dependent protein kinase I [Source:MGI Symbol;Acc:MGI:1098535]
58	Camk2b	12.5834423080943	-3.26792102318953	0.756890344054269	-3.54471231340746	0.000393041818579698	0.0134966147972575	ENSCGRG00000003423	calcium/calmodulin-dependent protein kinase II, beta [Source:MGI Symbol;Acc:MGI:88257]
59	Cand2	407.703553903075	1.13117600780762	0.170607799607172	3.20157406838449	0.00136678931400486	0.0386316574509493	ENSCGRG00000004327	cullin-associated and neddylation-dissociated 2 (putative) [Source:MGI Symbol;Acc:MGI:1914338]
60	Caprin2	324.972582944596	-11.6073427647896	1.18945591337898	-9.26674132272489	1.91919761852844e-20	8.12804796544469e-18	ENSCGRG00000001249	caprin family member 2 [Source:MGI Symbol;Acc:MGI:2448541]
61	Caps2	67.4216436283956	1.88809467327178	0.396369237164648	3.28767232763152	0.00101019342003582	0.0305592760416332	ENSCGRG00000002497	calcyphosphine 2 [Source:MGI Symbol;Acc:MGI:2441980]
62	Casc1	160.697785606858	1.32742051565338	0.221427288204914	3.35305562810818	0.000799246411408765	0.0250496261427677	ENSCGRG00000014680	cancer susceptibility candidate 1 [Source:MGI Symbol;Acc:MGI:2444480]
63	Ccdc101	257.267546121611	1.26845991883551	0.210538942185023	3.24641803089185	0.00116867096717395	0.0344080897768487	N/A	N/A
64	Ccdc175	8.04174545146443	5.05199278027122	1.29207069104052	3.45726461448691	0.000545688730114793	0.0179903009087945	N/A	N/A
65	Ccdc182	6.88807362966517	5.04400089821542	1.17227712928195	3.80374084430492	0.000142527288426034	0.00544935931234447	ENSCGRG00000018991	coiled-coil domain containing 182 [Source:MGI Symbol;Acc:MGI:1921547]
66	Ccnd2	2150.12438197399	-9.01432374302589	0.322181678312848	-26.1633786453852	6.94172548030735e-151	5.73282398791183e-147	ENSCGRG00000015532	cyclin D2 [Source:MGI Symbol;Acc:MGI:88314]
67	Ccnl2	1784.31399447795	-1.17361121554996	0.183047462603322	-3.21582559220964	0.00130069854220019	0.0373292319493777	ENSCGRG00000013897	cyclin L2 [Source:MGI Symbol;Acc:MGI:1927119]
68	Cd36	507.314548095906	2.09822802467619	0.281632663552683	5.37318897909711	7.73561802306307e-08	6.20238848965693e-06	ENSCGRG00000013582	CD36 antigen [Source:MGI Symbol;Acc:MGI:107899]
69	Cd38	130.830146083225	2.02013792299544	0.293847780271942	4.88407780704042	1.03914038331143e-06	6.75727626423419e-05	ENSCGRG00000006736	CD38 antigen [Source:MGI Symbol;Acc:MGI:107474]
70	Cd68	329.94393900929	-1.67540032581701	0.29925767000379	-3.643809113003	0.00026863268156754	0.00958316630982948	ENSCGRG00000017877	CD68 antigen [Source:MGI Symbol;Acc:MGI:88342]
71	Cd82	183.696563186071	8.53593432251903	1.41916089778016	5.60258659482143	2.11176474626588e-08	1.88540639535533e-06	ENSCGRG00000012389	CD82 antigen [Source:MGI Symbol;Acc:MGI:104651]
72	Cda	35.0465792097927	-3.42498737219235	0.495676073099631	-5.72959847287273	1.00668636709391e-08	9.66711553795934e-07	ENSCGRG00000006873	cytidine deaminase [Source:MGI Symbol;Acc:MGI:1919519]
73	Cdh13	150.557137990562	2.80240309387231	0.256278699940817	8.65245763172373	5.04020712167688e-18	1.43532932808167e-15	N/A	N/A
74	Cdh17	127.209369762123	2.82891221597301	0.424081494600045	5.29131722045108	1.21438518519418e-07	9.39003979801287e-06	ENSCGRG00000012734	cadherin 17 [Source:MGI Symbol;Acc:MGI:1095414]
75	Cdh7	102.731084385444	3.28156724505716	0.343866351991906	7.84201399385384	4.43376940190275e-15	9.76434256149704e-13	ENSCGRG00000005690	cadherin 7, type 2 [Source:MGI Symbol;Acc:MGI:2442792]
76	Cdnf	141.275412242954	1.50979241357652	0.32011693325659	2.88903777581194	0.00386422649378931	0.0931758087560848	ENSCGRG00000013703	cerebral dopamine neurotrophic factor [Source:MGI Symbol;Acc:MGI:3606576]
77	Celf2	62.5843205894803	1.96781280640065	0.398674376381585	3.46862097893124	0.000523136929421751	0.0173856190407627	ENSCGRG00000011178	CUGBP, Elav-like family member 2 [Source:MGI Symbol;Acc:MGI:1338822]
78	Cenpb	75.9806656583116	-6.35291224582112	0.649045881574728	-8.88681356563831	6.28864008092555e-19	2.11978506564586e-16	ENSCGRG00000017608	major centromere autoantigen B [Source:RefSeq peptide;Acc:NP_001231328]
79	Cep57l1	1367.81408406512	1.49592890467353	0.130083578507608	7.00293161061136	2.5066120851193e-12	3.83349183425144e-10	ENSCGRG00000004355	centrosomal protein 57-like 1 [Source:MGI Symbol;Acc:MGI:1915511]
80	Cep85	1084.19564076985	-1.1753086771397	0.125444834016571	-4.70602222121449	2.52596996956629e-06	0.000150618938582406	ENSCGRG00000011057	centrosomal protein 85 [Source:MGI Symbol;Acc:MGI:1917262]
81	Chst15	4.48984647572616	5.1830908478949	1.41331275930802	3.25344005910275	0.00114016776983682	0.0338707752776883	ENSCGRG00000008939	carbohydrate (N-acetylgalactosamine 4-sulfate 6-O) sulfotransferase 15 [Source:MGI Symbol;Acc:MGI:1924840]
82	Cidec	1514.39408572121	2.37369354719863	0.146676654959985	12.1950629905315	3.30248537438697e-34	4.1959346868269e-31	ENSCGRG00000018241	cell death-inducing DFFA-like effector c [Source:MGI Symbol;Acc:MGI:95585]
83	Clcn1	29.6987029825602	5.54400846491886	0.657671026455609	7.54031387230714	4.6884163253057e-14	8.70096319607576e-12	ENSCGRG00000003865	chloride channel, voltage-sensitive 1 [Source:MGI Symbol;Acc:MGI:88417]
84	Clcn5	308.222934316922	3.93789639244927	0.419532854175938	7.99206512279966	1.3269690666306e-15	3.13107829621965e-13	ENSCGRG00000001430	chloride channel, voltage-sensitive 5 [Source:MGI Symbol;Acc:MGI:99486]
85	Clcn6	559.821072974278	-2.42541691972881	0.246459738297909	-7.46756623097197	8.16916123532044e-14	1.48274764971195e-11	ENSCGRG00000000983	chloride channel, voltage-sensitive 6 [Source:MGI Symbol;Acc:MGI:1347049]
86	Clec12a	19.6333326483674	2.15486493556837	0.473084106676166	3.31844256167717	0.000905209374583252	0.0278942970895365	ENSCGRG00000005058	C-type lectin domain family 12, member a [Source:MGI Symbol;Acc:MGI:3040968]
87	Clec4f	90.5566692667411	6.82517978549714	1.14127443334548	5.46776226861027	4.55752569173689e-08	3.84064550257236e-06	ENSCGRG00000010874	C-type lectin domain family 4, member f [Source:MGI Symbol;Acc:MGI:1859834]
88	Clic4	5207.66420400797	-1.26023134982338	0.113304863344628	-5.95975167498621	2.52621520978535e-09	2.69196752387256e-07	ENSCGRG00000017654	chloride intracellular channel 4 (mitochondrial) [Source:MGI Symbol;Acc:MGI:1352754]
89	Clstn1	2042.35635096533	-1.36728522174775	0.168178718421164	-4.65173434766846	3.29154933254363e-06	0.00019176787762802	ENSCGRG00000007338	calsyntenin 1 [Source:MGI Symbol;Acc:MGI:1929895]
90	Cmah	34.9666454770836	2.25783663275213	0.536573134028611	3.11770013431528	0.00182268148579715	0.0489515936600188	ENSCGRG00000016460	cytidine monophospho-N-acetylneuraminic acid hydroxylase [Source:MGI Symbol;Acc:MGI:103227]
91	Cmas	1633.73389915507	1.34784263111085	0.240512770740698	3.17189032432781	0.0015145019181854	0.0422551151734262	ENSCGRG00000005365	cytidine monophospho-N-acetylneuraminic acid synthetase [Source:MGI Symbol;Acc:MGI:1337124]
92	Cnksr1	720.690399869314	1.46229355568136	0.206111300667884	4.25658880477342	2.07569610438494e-05	0.00101905972492894	ENSCGRG00000014132	connector enhancer of kinase suppressor of Ras 1 [Source:MGI Symbol;Acc:MGI:2670958]
93	Col12a1	917.242606099939	-1.72317962079564	0.266997530778631	-4.26302489298369	2.01678041400259e-05	0.000994363047703902	ENSCGRG00000008582	collagen, type XII, alpha 1 [Source:MGI Symbol;Acc:MGI:88448]
94	Col15a1	72.7834082047597	2.20684497514115	0.465699840147846	3.48267775635288	0.000496425526717564	0.0165645665147354	ENSCGRG00000008138	collagen, type XV, alpha 1 [Source:MGI Symbol;Acc:MGI:88449]
95	Col18a1	154.852703178745	-1.82635921009798	0.223226608311383	-5.56115025340161	2.68002328670686e-08	2.36716281425333e-06	ENSCGRG00000003055	collagen, type XVIII, alpha 1 [Source:MGI Symbol;Acc:MGI:88451]
96	Col20a1	21.0486707867444	-2.21174373496546	0.517306153744117	-3.14471657155075	0.00166247808616676	0.0453121296191689	ENSCGRG00000012158	collagen, type XX, alpha 1 [Source:MGI Symbol;Acc:MGI:1920618]
97	Col25a1	24.3924894309037	7.60587489248321	1.20833368047146	5.81040858599808	6.23205550098088e-09	6.20089522347598e-07	ENSCGRG00000011334	collagen, type XXV, alpha 1 [Source:MGI Symbol;Acc:MGI:1924268]
98	Cops7a	1796.95552491454	1.04325199340253	0.13717240100941	3.3409744912895	0.000834848929256239	0.0260173580462742	ENSCGRG00000018414	COP9 signalosome subunit 7A [Source:MGI Symbol;Acc:MGI:1349400]
99	Cornifin-A	444.267270072655	1.67320460992467	0.333843312051341	3.25973913485543	0.0011151472865313	0.0332470897682986	N/A	N/A
100	Cpq	4.45398119960425	5.89556945252012	1.47709983145541	3.59529318107519	0.000324026460948455	0.011338866642978	ENSCGRG00000004903	carboxypeptidase Q [Source:MGI Symbol;Acc:MGI:1889205]
101	Crbn	513.573057533095	1.12940944066115	0.188616736996761	2.88652506987935	0.003895217136698	0.0934028849201558	ENSCGRG00000014221	cereblon [Source:MGI Symbol;Acc:MGI:1913277]
102	Crip1	396.353861797285	-1.75738742185456	0.324673172377823	-3.61109269529991	0.000304909650493513	0.0107610955068405	ENSCGRG00000014433	N/A
103	Crocc	174.490852292773	-1.78793328553946	0.2744583835776	-4.38307173982964	1.17017557681124e-05	0.00061021540316395	ENSCGRG00000003679	ciliary rootlet coiled-coil, rootletin [Source:MGI Symbol;Acc:MGI:3529431]
104	Cxcl1	194.398610663515	2.57046021659964	0.348934418018215	5.69017446646619	1.269096373038e-08	1.19780941676964e-06	ENSCGRG00000016848	growth-regulated alpha protein precursor [Source:RefSeq peptide;Acc:NP_001230973]
105	Cxcl12	333.756446300103	1.6594253822147	0.220653082110363	4.86946690804046	1.11899720407735e-06	7.24803012539042e-05	ENSCGRG00000016265	chemokine (C-X-C motif) ligand 12 [Source:MGI Symbol;Acc:MGI:103556]
106	Cxcl3	257.225883905099	2.59568118460522	0.360043713980798	5.58465154592673	2.34169246355024e-08	2.07944808712147e-06	ENSCGRG00000016792	C-X-C motif chemokine 3 precursor [Source:RefSeq peptide;Acc:NP_001231068]
107	Dapk1	13.9473135287711	-3.62389828770387	0.74304941633591	-4.08981653194503	4.31714541165484e-05	0.00188143247399216	ENSCGRG00000012137	death associated protein kinase 1 [Source:MGI Symbol;Acc:MGI:1916885]
108	Dapp1	26.1335855965243	-3.31911772537227	0.464421960459032	-5.88722208990439	3.92740800013149e-09	4.05431237113574e-07	ENSCGRG00000000958	dual adaptor for phosphotyrosine and 3-phosphoinositides 1 [Source:MGI Symbol;Acc:MGI:1347063]
109	Dbt	535.169805976379	0.997209382440076	0.140209531843222	2.94022008560645	0.00327979192430219	0.0813119393853007	ENSCGRG00000002719	dihydrolipoamide branched chain transacylase E2 [Source:MGI Symbol;Acc:MGI:105386]
110	Dcp1b	267.821716715997	1.32474356231465	0.217128184876956	3.40711668553172	0.000656530531746991	0.0212625780252256	ENSCGRG00000013122	decapping mRNA 1B [Source:MGI Symbol;Acc:MGI:2442404]
111	Ddc	21.7725889100749	-6.8233570504044	1.27534881882525	-4.89152023164107	1.0006010605659e-06	6.53238249698296e-05	ENSCGRG00000007012	dopa decarboxylase [Source:MGI Symbol;Acc:MGI:94876]
112	Ddx47	1315.25525058194	1.62105426705402	0.15963651648379	6.49031806227163	8.56553483439874e-11	1.07179499136185e-08	ENSCGRG00000010351	DEAD (Asp-Glu-Ala-Asp) box polypeptide 47 [Source:MGI Symbol;Acc:MGI:1915005]
113	Dennd5b	60.065284274926	-9.16680646181231	1.23529399258265	-6.94720771947492	3.72586917153285e-12	5.44603372621311e-10	ENSCGRG00000001852	DENN/MADD domain containing 5B [Source:MGI Symbol;Acc:MGI:2444273]
114	Dera	99.8632549826546	-6.94488666962994	0.696575853597571	-9.13026791850737	6.83299815314751e-20	2.62466582547761e-17	ENSCGRG00000000865	N/A
115	Dgki	11.759745364388	5.96447638268384	1.21975568621158	4.41032080667797	1.03217589692539e-05	0.000549949977081181	ENSCGRG00000004379	diacylglycerol kinase, iota [Source:MGI Symbol;Acc:MGI:2443430]
116	Dhrs9	185.321170242003	2.48820403880163	0.317686663239058	5.99093936986676	2.08632415203757e-09	2.25227555681076e-07	ENSCGRG00000003302	dehydrogenase/reductase (SDR family) member 9 [Source:MGI Symbol;Acc:MGI:2442798]
117	Dnah8	312.877007925532	-2.14904226143691	0.245089013834252	-6.38168041988817	1.75155198782909e-10	2.12723413110096e-08	ENSCGRG00000014453	dynein, axonemal, heavy chain 8 [Source:MGI Symbol;Acc:MGI:107714]
118	Dnajc16	170.396748903725	-1.95449212888848	0.352627709959108	-3.88378334852398	0.000102843554317663	0.00410306035426291	ENSCGRG00000013826	DnaJ heat shock protein family (Hsp40) member C16 [Source:MGI Symbol;Acc:MGI:2442146]
119	Dpp9	1887.58641829898	-1.26586790053429	0.228552985522329	-2.97920151100636	0.00289000649400666	0.0733244812004731	ENSCGRG00000016522	dipeptidylpeptidase 9 [Source:MGI Symbol;Acc:MGI:2443967]
120	Dus2	784.839196485636	1.0163326169712	0.130154748773178	3.31428641917472	0.000918773409069089	0.0282595538130245	ENSCGRG00000008944	dihydrouridine synthase 2 [Source:MGI Symbol;Acc:MGI:1913619]
121	Dvl1	945.183757131184	-1.45711900393624	0.123056442597088	-7.08745096809521	1.36604677138571e-12	2.10869107691381e-10	ENSCGRG00000015631	dishevelled segment polarity protein 1 [Source:MGI Symbol;Acc:MGI:94941]
122	Dynlt1	473.725844411207	1.53773585919956	0.211053918821258	4.5143599502898	6.35082734330642e-06	0.000352002064528162	ENSCGRG00000013688	N/A
123	Dysf	15.2694498744137	2.97397213141601	0.655605952806701	3.64397184080974	0.000268462804686805	0.00958316630982948	ENSCGRG00000006144	dysferlin [Source:MGI Symbol;Acc:MGI:1349385]
124	Eaf2	54.3615222187123	1.76150444598757	0.326137902269413	3.60749835293448	0.000309163500064652	0.0108879606195477	ENSCGRG00000002099	ELL associated factor 2 [Source:MGI Symbol;Acc:MGI:2146616]
125	Ecm1	1781.88040872596	-1.4304002721189	0.221815441847248	-3.81144686933001	0.000138155752893737	0.00531915750709988	ENSCGRG00000011489	extracellular matrix protein 1 [Source:MGI Symbol;Acc:MGI:103060]
126	Eif1ad	690.035161592434	1.84487616363196	0.264977585757849	4.75479335094473	1.9864950427296e-06	0.000122428875450615	ENSCGRG00000015253	eukaryotic translation initiation factor 1A domain containing [Source:MGI Symbol;Acc:MGI:1917110]
127	Eif4g3	1705.89803221935	-1.4122125236494	0.195376724418118	-4.23412781329	2.29440430420938e-05	0.00111133946899197	ENSCGRG00000012487	eukaryotic translation initiation factor 4 gamma, 3 [Source:MGI Symbol;Acc:MGI:1923935]
128	Eltd1	11.2315368607946	5.89582912950585	1.26073327220491	4.21252198690406	2.52535124097501e-05	0.00120902105644012	N/A	N/A
129	Emc3	1021.41826557539	1.22463050283698	0.164957598587847	3.87777227355294	0.000105417321053259	0.00419560937791972	ENSCGRG00000018419	ER membrane protein complex subunit 3 [Source:MGI Symbol;Acc:MGI:1913337]
130	Emilin3	24.0827396478778	-2.76069323033363	0.499986720468093	-4.35157703303706	1.3516181647928e-05	0.000693312957387663	ENSCGRG00000006354	elastin microfibril interfacer 3 [Source:MGI Symbol;Acc:MGI:2389142]
131	Emp1	6512.34505319285	1.13582427465094	0.124117345610866	4.43823360239152	9.07001515034116e-06	0.000487978632697671	ENSCGRG00000013556	epithelial membrane protein 1 [Source:MGI Symbol;Acc:MGI:107941]
132	Epb41l4a	53.0332084571411	-2.21938186811911	0.460912939645078	-3.54604791233789	0.000391055099564156	0.0134563689156274	ENSCGRG00000018300	erythrocyte membrane protein band 4.1 like 4a [Source:MGI Symbol;Acc:MGI:103007]
133	Epha2	892.73621231522	-1.3909470053215	0.188564491500031	-4.27431749312256	1.91723674871932e-05	0.000953825282487861	ENSCGRG00000010485	Eph receptor A2 [Source:MGI Symbol;Acc:MGI:95278]
134	Ephx1	137.994782134012	-1.30618894572065	0.22547182399169	-3.1987431166835	0.00138028098388014	0.0387833380215893	N/A	N/A
135	Ercc2	166.452104246569	-1.21849877830533	0.213555714867886	-2.96660886821084	0.00301103738607905	0.0759287091692635	ENSCGRG00000017387	excision repair cross-complementing rodent repair deficiency, complementation group 2 [Source:MGI Symbol;Acc:MGI:95413]
136	Esyt1	3934.18614148207	-1.19548033421568	0.156927668310011	-3.8904409915047	0.000100062208303179	0.00402123477991145	ENSCGRG00000016363	extended synaptotagmin-like protein 1 [Source:MGI Symbol;Acc:MGI:1344426]
137	Evi2b	4.85579245333082	-5.82544314737106	1.75583364406165	-2.9846111357836	0.00283939034774598	0.0723737814409265	ENSCGRG00000008762	N/A
138	Ezr	1450.8599737211	1.20365463322652	0.190399365062507	3.24944430514383	0.00115630718535984	0.0341817134947602	ENSCGRG00000011903	ezrin [Source:MGI Symbol;Acc:MGI:98931]
139	Fabp4	333.856115592274	9.46545112954328	1.1556245755204	7.68457924566294	1.53500637135883e-14	3.05466267900407e-12	ENSCGRG00000009928	fatty acid binding protein 4, adipocyte [Source:MGI Symbol;Acc:MGI:88038]
140	Fam13c	132.323516592976	-3.65430605580439	0.284431223035164	-10.7911625254439	3.78965079748532e-27	2.72146357487239e-24	ENSCGRG00000017409	family with sequence similarity 13, member C [Source:MGI Symbol;Acc:MGI:1918971]
141	Fam20c	301.05105647705	-1.41238830430396	0.208653054072901	-3.96555807562594	7.32244202653126e-05	0.00300111104099794	ENSCGRG00000008074	family with sequence similarity 20, member C [Source:MGI Symbol;Acc:MGI:2136853]
142	Fam229b	125.493604323643	1.8144154765829	0.387510281008318	3.17269769633636	0.0015102969413326	0.0422090940439773	ENSCGRG00000003303	family with sequence similarity 229, member B [Source:MGI Symbol;Acc:MGI:1913587]
143	Fam60a	268.902533949937	-9.76541081754346	1.05096968459925	-8.73521705844723	2.43188695191632e-18	7.04692575171962e-16	ENSCGRG00000001508	family with sequence similarity 60, member A [Source:MGI Symbol;Acc:MGI:1929091]
144	Fam65c	13.6440001925976	-4.34385395237368	1.00852701141199	-3.72711033925594	0.000193687679053479	0.0071906037487936	N/A	N/A
145	Fam71f1	87.0139948734753	-1.51131116658006	0.298470855856906	-3.10364863999658	0.00191150189696315	0.0509230271486134	ENSCGRG00000010330	family with sequence similarity 71, member F1 [Source:MGI Symbol;Acc:MGI:3032524]
146	Fam78b	856.230416295692	1.46558350667368	0.115681213047475	7.61248073696393	2.68884279663745e-14	5.10478350253571e-12	ENSCGRG00000013462	family with sequence similarity 78, member B [Source:MGI Symbol;Acc:MGI:2443050]
147	Fasn	8534.33214133968	-1.43693149982239	0.212963240670552	-4.00054486595273	6.31968034166033e-05	0.00260955400508009	ENSCGRG00000015236	fatty acid synthase [Source:MGI Symbol;Acc:MGI:95485]
148	Fblim1	406.550901158477	-1.46982902814973	0.174312545423533	-5.07632153083753	3.8481190096732e-07	2.75148838453559e-05	ENSCGRG00000013455	filamin binding LIM protein 1 [Source:MGI Symbol;Acc:MGI:1921452]
149	Fbxo42	298.912789310782	-1.61789779138476	0.288237434883512	-3.58362643312119	0.0003388566249036	0.0117829365758584	ENSCGRG00000008739	F-box protein 42 [Source:MGI Symbol;Acc:MGI:1924992]
150	Fgfr1op2	1817.10214484093	1.32533484541639	0.125352866403869	5.90630566284671	3.49864569921964e-09	3.65741335531714e-07	ENSCGRG00000010992	FGFR1 oncogene partner 2 [Source:MGI Symbol;Acc:MGI:1914779]
151	Fibin	17.5821265617434	-4.06887218885025	0.647516239101836	-5.38042056360099	7.43120250601593e-08	6.04636314245641e-06	ENSCGRG00000020061	fin bud initiation factor homolog (zebrafish) [Source:MGI Symbol;Acc:MGI:1914856]
152	Figf	42.764305835298	-2.21131746630943	0.418124970333134	-3.88963845974686	0.000100393676278627	0.00402476298809243	N/A	N/A
153	Fkbp4	6709.93904010577	1.36907755582393	0.155686099994749	5.03651292651831	4.74089108320401e-07	3.31802110259664e-05	ENSCGRG00000014957	FK506 binding protein 4 [Source:MGI Symbol;Acc:MGI:95543]
154	Flnc	518.680227985386	-1.91281295590088	0.266257409190861	-4.98709297598506	6.12945721596469e-07	4.23599350778614e-05	ENSCGRG00000008723	filamin C, gamma [Source:MGI Symbol;Acc:MGI:95557]
155	Fmn1	46.9381321794072	-2.72338893933937	0.502707523539561	-4.25381825114048	2.10155897101645e-05	0.00102393656413801	ENSCGRG00000005947	formin 1 [Source:MGI Symbol;Acc:MGI:101815]
156	Fmn2	10.0915866296383	3.15952839203872	0.844688752604453	3.04794622087642	0.00230411158552665	0.0598380677014839	ENSCGRG00000000616	formin 2 [Source:MGI Symbol;Acc:MGI:1859252]
157	Fmo2	13.9429288300119	3.21688332428508	0.77101517134011	3.41357851491995	0.000641156812507993	0.0208464312444774	ENSCGRG00000006567	flavin containing monooxygenase 2 [Source:MGI Symbol;Acc:MGI:1916776]
158	Fmo5	98.8083412037478	1.51800392535411	0.288540799375691	3.23365509020476	0.00122216957568932	0.0357917994355684	ENSCGRG00000007196	flavin containing monooxygenase 5 [Source:MGI Symbol;Acc:MGI:1310004]
159	Fnip2	803.628854911833	-1.28628742395284	0.166700215404052	-4.20710268149201	2.58665629491255e-05	0.00123123348769656	ENSCGRG00000015930	folliculin interacting protein 2 [Source:MGI Symbol;Acc:MGI:2683054]
160	Fras1	300.550674797073	2.58626936756805	0.340887083405798	5.87087913936739	4.33490213958657e-09	4.44717879748766e-07	N/A	N/A
161	Fstl4	7.65269662474779	5.7118370666271	1.33652000817787	3.83598788984508	0.00012506057030868	0.00487175811270867	ENSCGRG00000010263	follistatin-like 4 [Source:MGI Symbol;Acc:MGI:2443199]
162	Gabra3	47.8045954963601	-6.19107166667222	0.605401940784968	-9.26014402709405	2.04156636830204e-20	8.43013792631122e-18	ENSCGRG00000006940	gamma-aminobutyric acid (GABA) A receptor, subunit alpha 3 [Source:MGI Symbol;Acc:MGI:95615]
163	Gapdh	37357.4448972399	1.50183704695907	0.193275511702064	4.74387333482414	2.09669980959819e-06	0.000127905556375374	ENSCGRG00000016318	glyceraldehyde-3-phosphate dehydrogenase [Source:RefSeq peptide;Acc:NP_001231783]
164	Gas7	36.7622214260244	-4.84110267798805	0.817761807616256	-5.20462087814224	1.94393056753775e-07	1.46611420931603e-05	ENSCGRG00000007856	growth arrest specific 7 [Source:MGI Symbol;Acc:MGI:1202388]
165	Gbp5	37.3697878120579	3.08976610707664	0.499954820420247	5.0100599175142	5.44130916420386e-07	3.77622283467039e-05	ENSCGRG00000017060	guanylate binding protein 5 [Source:MGI Symbol;Acc:MGI:2429943]
166	Ginm1	844.284872735876	1.30090497808019	0.248917341027624	2.87622579609503	0.00402461700886467	0.0959229424753502	ENSCGRG00000003540	glycoprotein integral membrane 1 [Source:MGI Symbol;Acc:MGI:2384905]
167	Glipr1	577.301840839851	1.24046845634423	0.229060900221432	2.86171037915855	0.00421361753212895	0.0992981596079526	ENSCGRG00000003558	GLI pathogenesis-related 1 (glioma) [Source:MGI Symbol;Acc:MGI:1920940]
168	Glt8d2	179.065701450444	-1.45015685831786	0.19943051631622	-4.33832481396598	1.4357286039341e-05	0.000731911399727761	ENSCGRG00000013282	glycosyltransferase 8 domain containing 2 [Source:MGI Symbol;Acc:MGI:1922032]
169	Gna15	55.5040034910988	2.09362440829125	0.362703918739382	4.15948609767884	3.18964433399293e-05	0.00148159472802462	ENSCGRG00000002026	guanine nucleotide binding protein, alpha 15 [Source:MGI Symbol;Acc:MGI:95770]
170	Gnat1	653.492721643296	-1.19734293265629	0.150121062362807	-4.07924392684588	4.51824088557154e-05	0.00193838401836325	ENSCGRG00000006881	guanine nucleotide binding protein, alpha transducing 1 [Source:MGI Symbol;Acc:MGI:95778]
171	Golga7b	4.03615633449964	-6.28641518513667	1.48917451750424	-3.82859941356692	0.000128874573207036	0.00500852076626028	ENSCGRG00000016790	golgi autoantigen, golgin subfamily a, 7B [Source:MGI Symbol;Acc:MGI:1918396]
172	Golt1b	625.198244766402	1.26238975576321	0.185899883633979	3.6440434593055	0.000268388071712827	0.00958316630982948	ENSCGRG00000003469	N/A
173	Gpd1	43.2616351652594	2.08537847893056	0.403220351902892	3.72108196208	0.000198371036202702	0.00734640001112115	ENSCGRG00000013069	glycerol-3-phosphate dehydrogenase 1 (soluble) [Source:MGI Symbol;Acc:MGI:95679]
174	Gpnmb	922.954201814205	-1.76817481512503	0.26615327848386	-4.44560488281051	8.76449071597055e-06	0.00047308200377675	ENSCGRG00000005342	glycoprotein (transmembrane) nmb [Source:MGI Symbol;Acc:MGI:1934765]
175	Gpr116	26.9568816158863	-2.7301017075714	0.681520143250121	-3.14758005041528	0.00164628021796862	0.0449448105127068	N/A	N/A
176	Gpr133	385.715052689514	-2.24977110725984	0.206631436420463	-8.05689896648182	7.82542773942038e-16	1.90077338194127e-13	N/A	N/A
177	Gprc5a	120.825712501054	3.91006544152974	0.458549293834752	7.25135331253362	4.12627749743262e-13	7.09934639844736e-11	ENSCGRG00000010045	G protein-coupled receptor, family C, group 5, member A [Source:MGI Symbol;Acc:MGI:1891250]
178	Grap2	75.0520590857395	1.92511211700694	0.297414726970124	4.50599615539686	6.60622832937022e-06	0.000364933355572602	ENSCGRG00000017717	GRB2-related adaptor protein 2 [Source:MGI Symbol;Acc:MGI:1333842]
179	Gria4	36.4910767311515	-2.25234023591852	0.529100064012036	-3.15134668961113	0.00162519457073322	0.0445163162932017	ENSCGRG00000001156	glutamate receptor, ionotropic, AMPA4 (alpha 4) [Source:MGI Symbol;Acc:MGI:95811]
180	Grpr	4.65782031167704	-3.39124998049488	0.959810211132174	-2.92379414932821	0.0034579333968103	0.0851187569524825	ENSCGRG00000010812	gastrin releasing peptide receptor [Source:MGI Symbol;Acc:MGI:95836]
181	Gsto1	2635.59626947678	1.32850135836789	0.198522642768364	3.74536046507447	0.000180134945714728	0.00676202022356855	ENSCGRG00000001193	glutathione S-transferase omega 1 [Source:MGI Symbol;Acc:MGI:1342273]
182	Gtf3c6	802.634189743381	1.35935815701426	0.267420376045063	2.89579899537129	0.00378194557921146	0.0914588508518824	ENSCGRG00000004485	general transcription factor IIIC, polypeptide 6, alpha [Source:MGI Symbol;Acc:MGI:1914621]
183	H6pd	141.359622951077	-3.48199829834899	0.431124046621972	-6.71972677081517	1.8206563194161e-11	2.46490003506523e-09	ENSCGRG00000001127	hexose-6-phosphate dehydrogenase (glucose 1-dehydrogenase) [Source:MGI Symbol;Acc:MGI:2140356]
184	Has2	3.47789822464795	5.60625337930061	1.53093287437386	3.27988964286441	0.00103847699373511	0.0311864081918596	ENSCGRG00000001255	N/A
185	Hdac2	3135.57469795988	1.4757056042766	0.179592961122094	4.95978850167677	7.05699697361643e-07	4.81654624021581e-05	ENSCGRG00000001967	histone deacetylase 2 [Source:MGI Symbol;Acc:MGI:1097691]
186	Hebp1	822.105066674625	1.29583641105068	0.20512430138604	3.46557626534787	0.000529096441376035	0.0174781718444159	ENSCGRG00000007797	heme binding protein 1 [Source:MGI Symbol;Acc:MGI:1333880]
187	Hectd4	741.226692967829	-1.39005663240202	0.277025354239037	-2.90621099968405	0.00365834665671832	0.0895183877466911	ENSCGRG00000015207	HECT domain E3 ubiquitin protein ligase 4 [Source:MGI Symbol;Acc:MGI:3647820]
188	Helz2	766.965898819596	-1.77041100838383	0.232951527054399	-5.08882050550307	3.60297435287954e-07	2.58740553854398e-05	ENSCGRG00000012155	helicase with zinc finger 2, transcriptional coactivator [Source:MGI Symbol;Acc:MGI:2385169]
189	Hnrnpf	7110.51376227379	1.01858478377354	0.087527933289232	4.95410169939123	7.26651961290321e-07	4.91889772320993e-05	N/A	N/A
190	Hnrnph1	1611.82726871716	-1.20489232690577	0.127950644974128	-4.84506995888894	1.26567073166031e-06	8.04041672108974e-05	ENSCGRG00000003693	heterogeneous nuclear ribonucleoprotein H2 [Source:MGI Symbol;Acc:MGI:1201779]
191	Hp1bp3	2327.15195801293	-1.01508770520711	0.109501203903801	-3.92804087217002	8.56406588509424e-05	0.00346697735843386	ENSCGRG00000015055	heterochromatin protein 1, binding protein 3 [Source:MGI Symbol;Acc:MGI:109369]
192	Hr	826.059161287397	1.57271820713426	0.28985410099094	3.40776860853862	0.000654964096324932	0.0212535205874242	ENSCGRG00000003331	hairless [Source:MGI Symbol;Acc:MGI:96223]
193	Hsd11b1	91.8571703628717	-5.38573441068572	0.535051955206129	-8.9725340936565	2.89769571512077e-19	1.01832425801382e-16	ENSCGRG00000012490	hydroxysteroid 11-beta dehydrogenase 1 [Source:MGI Symbol;Acc:MGI:103562]
194	Hspb7	16.6369150890669	-2.97396869601176	0.504478993738387	-4.73559102547983	2.18417645269528e-06	0.000132632509077823	ENSCGRG00000010455	heat shock protein family, member 7 (cardiovascular) [Source:MGI Symbol;Acc:MGI:1352494]
195	Hspg2	8479.692523716	-2.41990271409999	0.28595554802447	-6.41687222386681	1.3910257795103e-10	1.70189428149419e-08	ENSCGRG00000012498	perlecan (heparan sulfate proteoglycan 2) [Source:MGI Symbol;Acc:MGI:96257]
196	Htr3a	44.5104348690108	-2.61991147360533	0.377776527987217	-5.38664745458467	7.17840405014703e-08	5.8987910296656e-06	ENSCGRG00000006099	5-hydroxytryptamine (serotonin) receptor 3A [Source:MGI Symbol;Acc:MGI:96282]
197	Idh3g	1349.09524939765	1.31763969155935	0.19772908987814	3.70545978484878	0.000211007608800128	0.00774491705455935	ENSCGRG00000004283	isocitrate dehydrogenase 3 (NAD+), gamma [Source:MGI Symbol;Acc:MGI:1099463]
198	Iffo2	141.999270919925	-1.62942618984331	0.320963364211403	-3.25415236000024	0.00113731264835041	0.0338468342573041	ENSCGRG00000005020	N/A
199	Ifi30	985.33405356727	-1.22169841926027	0.194011822334602	-3.28194390876329	0.00103094110512861	0.0310730916668053	ENSCGRG00000014259	N/A
200	Ifltd1	26.3538794931121	2.4791414509576	0.46553348254794	4.06883504891913	4.72487811468815e-05	0.00201136112938928	N/A	N/A
201	Ifngr1	642.908292463139	1.11677003659773	0.13060529557488	4.07186809337044	4.66375891762805e-05	0.00199047302435304	ENSCGRG00000008498	interferon gamma receptor 1 [Source:MGI Symbol;Acc:MGI:107655]
202	Ifnlr1	7.5871773613606	-4.47531470744374	1.02054735694694	-3.81202516496729	0.000137832839678468	0.00531912386207771	ENSCGRG00000018395	interferon lambda receptor 1 [Source:MGI Symbol;Acc:MGI:2429859]
203	Igf1r	263.89132893431	-2.10689781257092	0.449927374827207	-3.38262439006796	0.000717967552050591	0.0228931854386479	ENSCGRG00000001686	insulin-like growth factor I receptor [Source:MGI Symbol;Acc:MGI:96433]
204	Igsf9b	17.852328258696	7.67701324637208	1.32246077407834	5.36276832149792	8.19560951262909e-08	6.50802318846609e-06	ENSCGRG00000011603	immunoglobulin superfamily, member 9B [Source:MGI Symbol;Acc:MGI:2685354]
205	Il17ra	363.249641128739	1.99634842889065	0.185988759033475	7.58855500463588	3.23492643492123e-14	6.07173635518114e-12	ENSCGRG00000011692	interleukin 17 receptor A [Source:MGI Symbol;Acc:MGI:107399]
206	Il17rc	74.0746166720734	-1.77258909241153	0.316101466008829	-3.75710561132671	0.000171889966162027	0.00646721314600957	ENSCGRG00000015992	interleukin 17 receptor C [Source:MGI Symbol;Acc:MGI:2159336]
207	Il19	254.769146481973	2.72271989264099	0.23966399479789	8.91981039422556	4.67087188585843e-19	1.60726647789008e-16	ENSCGRG00000010507	interleukin 19 [Source:MGI Symbol;Acc:MGI:1890472]
208	Il1rap	86.7268671320628	-1.57404668795469	0.280098706275346	-3.53119869915153	0.00041368086248523	0.0141465151256078	ENSCGRG00000011803	interleukin 1 receptor accessory protein [Source:MGI Symbol;Acc:MGI:104975]
209	Il33	61.3912696357684	3.75428218007032	0.505080500992568	6.27488028763913	3.49903405813383e-10	4.06996799564764e-08	ENSCGRG00000006729	interleukin 33 [Source:MGI Symbol;Acc:MGI:1924375]
210	Il6r	120.011441033925	-1.65667255129205	0.344794066638004	-3.10826129063314	0.00188191604905096	0.0502158439130447	ENSCGRG00000012897	interleukin 6 receptor, alpha [Source:MGI Symbol;Acc:MGI:105304]
211	Ipo8	388.757876481612	-8.98530576837503	0.683506689071083	-12.2900673862758	1.02420619781968e-34	1.53789216085342e-31	ENSCGRG00000002481	importin 8 [Source:MGI Symbol;Acc:MGI:2444611]
212	Iqck	65.3089610505969	2.13319022944806	0.423263380961321	3.65783528263312	0.000254354416341424	0.00915287994490481	ENSCGRG00000015583	N/A
213	Iqgap3	459.781944688123	-1.34795120010817	0.219349907332831	-3.47840903451714	0.000504399601662182	0.0167967101222868	ENSCGRG00000008429	IQ motif containing GTPase activating protein 3 [Source:MGI Symbol;Acc:MGI:3028642]
214	Irak2	276.040007234082	2.06657761999824	0.208975579040645	7.08989598726707	1.34212834457282e-12	2.09131451578389e-10	ENSCGRG00000015780	interleukin-1 receptor-associated kinase 2 [Source:MGI Symbol;Acc:MGI:2429603]
215	Itga3	221.24691879593	-1.640793670567	0.25897794179168	-4.07691544129711	4.56370797549335e-05	0.0019528177365602	ENSCGRG00000017928	integrin alpha 3 [Source:MGI Symbol;Acc:MGI:96602]
216	Itga7	322.44499523568	-2.10341319187435	0.211731441091144	-7.1715881369718	7.41326856830397e-13	1.22444956942677e-10	ENSCGRG00000015340	integrin alpha 7 [Source:MGI Symbol;Acc:MGI:102700]
217	Kank3	21.1699400232765	4.64654233513882	1.07066923657349	3.79349634385321	0.00014854081920439	0.00562717594219933	ENSCGRG00000009721	N/A
218	Katna1	1503.07299942232	1.36682520271813	0.1297821215663	6.02442534118658	1.69711520044535e-09	1.84416130037867e-07	ENSCGRG00000003127	katanin p60 (ATPase-containing) subunit A1 [Source:MGI Symbol;Acc:MGI:1344353]
219	Kcnab2	2218.43776759239	-1.29049340426607	0.137307532672474	-5.13832627979591	2.77196282128463e-07	2.02586327075922e-05	ENSCGRG00000003689	potassium voltage-gated channel, shaker-related subfamily, beta member 2 [Source:MGI Symbol;Acc:MGI:109239]
220	Kdm1a	1681.37550972942	-1.12915222296466	0.0825806532218252	-6.58979677457534	4.40429020326105e-11	5.86658558768248e-09	ENSCGRG00000005086	lysine (K)-specific demethylase 1A [Source:MGI Symbol;Acc:MGI:1196256]
221	Kiaa1217	165.259199819576	2.91053461639642	0.365981048921483	6.35435119531063	2.09308148455206e-10	2.46938763431046e-08	N/A	N/A
222	Kiaa1551	937.280477085797	-10.5190117351724	0.846969576086089	-11.7289327916089	9.05936641918485e-32	9.35209719660476e-29	N/A	N/A
223	Kiaa1755	117.335635566158	-3.331312577776	0.462996114019626	-5.93169142006758	2.99829733838581e-09	3.17454340628964e-07	ENSCGRG00000014495	RIKEN cDNA D630003M21 gene [Source:MGI Symbol;Acc:MGI:3606579]
224	Klhl17	228.289103229765	-1.48106226169128	0.168207500610064	-5.32734722126007	9.96575417857539e-08	7.83830294131094e-06	ENSCGRG00000000997	pleckstrin homology domain containing, family N member 1 [Source:MGI Symbol;Acc:MGI:2387630]
225	Klhl21	744.854871968329	-1.30833563205308	0.149162063505656	-4.84957846741301	1.23724119467321e-06	7.90772873754409e-05	N/A	N/A
226	Kmt2d	1414.97683680107	-1.95044602041567	0.470295072957565	-2.90346124850371	0.00369062641139341	0.089776253957268	ENSCGRG00000006236	lysine (K)-specific methyltransferase 2D [Source:MGI Symbol;Acc:MGI:2682319]
227	Lama1	62.4193058913655	1.9738742784235	0.309731063074015	4.48425083334454	7.31705499969619e-06	0.000398864017920733	ENSCGRG00000000990	laminin, alpha 1 [Source:MGI Symbol;Acc:MGI:99892]
228	Lama3	585.897242557411	3.60517964016052	0.284114573308948	10.6302788493541	2.15467269018562e-26	1.48286370099149e-23	ENSCGRG00000006528	laminin, alpha 3 [Source:MGI Symbol;Acc:MGI:99909]
229	Lama5	8431.23036846831	-2.07454632696729	0.257569388724569	-5.78323314591945	7.32783912899833e-09	7.20439993414675e-07	ENSCGRG00000013808	laminin, alpha 5 [Source:MGI Symbol;Acc:MGI:105382]
230	Lcn2	30.4791688882126	-4.72488423701274	1.28474152599684	-3.22237714942654	0.00127131670745794	0.0365824704827226	ENSCGRG00000014050	lipocalin 2 [Source:MGI Symbol;Acc:MGI:96757]
231	Ldlr	1885.4398759967	-1.34006044175248	0.213544984598264	-3.53601346550876	0.000406213987506365	0.013919992596769	ENSCGRG00000016153	low-density lipoprotein receptor precursor [Source:RefSeq peptide;Acc:NP_001233752]
232	Lgals3	6734.70037309489	1.2704109283794	0.239528494369365	2.86165714631532	0.00421432523370919	0.0992981596079526	ENSCGRG00000016019	lectin, galactose binding, soluble 3 [Source:MGI Symbol;Acc:MGI:96778]
233	Lingo1	15.6675560453847	-7.31337852627042	1.29961381550563	-5.17724261259218	2.25189298490026e-07	1.66046948355347e-05	ENSCGRG00000002075	leucine rich repeat and Ig domain containing 1 [Source:MGI Symbol;Acc:MGI:1915522]
234	LOC100689370	62.2347075266052	-1.48419810699723	0.264292960202252	-3.40241982074714	0.000667919502997768	0.0215469266230745	ENSCGRG00000013524	caspase-9 [Source:RefSeq peptide;Acc:NP_001233726]
235	LOC100750498	15.9978583550262	-2.25885225326702	0.574944880359524	-2.91139169984287	0.00359822621951907	0.0883089189714657	ENSCGRG00000019246	N/A
236	LOC100750533	18.9914360768072	4.78776731408596	0.995535042862477	4.22165431894835	2.4251583459094e-05	0.00116442849998214	N/A	N/A
237	LOC100750593	15536.668673485	-1.2212791510058	0.125694049601305	-5.06242461200832	4.13957776769019e-07	2.94712956848874e-05	ENSCGRG00000002763	stearoyl-Coenzyme A desaturase 1 [Source:MGI Symbol;Acc:MGI:98239]
238	LOC100750638	47.1725355538881	-3.36115202977483	0.652530393887609	-4.25449841886115	2.09518140189631e-05	0.00102384944423436	N/A	N/A
239	LOC100750644	219.764601043334	-1.73623434038264	0.256692144723776	-4.48502949282048	7.29038499448533e-06	0.000398726122363954	ENSCGRG00000003515	glutathione S-transferase, mu 7 [Source:MGI Symbol;Acc:MGI:1915562]
240	LOC100750739	27.0623425676831	2.27633866854236	0.400374850062835	4.22448155161533	2.39491468205849e-05	0.00115325964441866	ENSCGRG00000001493	olfactory receptor 491 [Source:MGI Symbol;Acc:MGI:3030325]
241	LOC100750890	38.0466531246878	-2.1851899676946	0.331716685312739	-4.82407891380189	1.40651726051664e-06	8.90093700841122e-05	ENSCGRG00000001679	stearoyl-coenzyme A desaturase 3 [Source:MGI Symbol;Acc:MGI:1353437]
242	LOC100751280	8.72226280557362	-2.85310354096516	0.65431977128935	-3.46641067527974	0.000527456962545057	0.0174589311630395	ENSCGRG00000007604	cytochrome P450, family 24, subfamily a, polypeptide 1 [Source:MGI Symbol;Acc:MGI:88593]
243	LOC100751658	3.65561138650843	-4.69445762417408	1.29396871851868	-3.17588444344886	0.00149380442782407	0.0418189283633393	N/A	N/A
244	LOC100751841	7.69082235052684	5.69509168216359	1.26432564412608	4.04178243570678	5.30464386777335e-05	0.00223512251949011	ENSCGRG00000019560	poly(A) binding protein, cytoplasmic 6 [Source:MGI Symbol;Acc:MGI:1914793]
245	LOC100752114	3.22854094650377	-6.19079369856751	1.52897621742965	-3.666395287214	0.000245993580834733	0.00891025433036685	ENSCGRG00000019986	N/A
246	LOC100752596	817.08423037104	-10.06165053381	0.844996518989664	-11.215061624656	3.43946754654064e-29	3.15609363701176e-26	N/A	N/A
247	LOC100752634	494.520461174643	-1.4891848522788	0.237381900063473	-3.80914615358571	0.000139447515210324	0.00534397821050794	N/A	N/A
248	LOC100753466	33.3554619926508	2.511286648484	0.60176182802363	3.20114048125898	0.0013688477722479	0.0386316574509493	N/A	N/A
249	LOC100753467	2853.93330591598	2.25344702831921	0.214468625604843	7.77962055238895	7.2742398932087e-15	1.54036692712985e-12	ENSCGRG00000004051	N/A
250	LOC100753770	1474.269250495	2.02171560152619	0.236319113628885	6.07971601933692	1.20395583158084e-09	1.34363097771762e-07	ENSCGRG00000004196	N/A
251	LOC100754051	11.4098979651949	7.1221727496039	1.36939032747777	4.77381073731065	1.80772276454611e-06	0.000112672290196257	ENSCGRG00000000340	BPI fold containing family A, member 1 [Source:MGI Symbol;Acc:MGI:1338036]
252	LOC100754646	42.0763049959654	3.97608586787552	0.641948276116885	5.28254922291732	1.27398590389915e-07	9.78717449986152e-06	N/A	N/A
253	LOC100754666	167.839485014342	7.77535220843373	0.532473862273707	13.5037420935725	1.48630719926951e-41	4.09155600172243e-38	N/A	N/A
254	LOC100754805	3.26420062934072	-5.65643430935373	1.72181066735561	-2.94542942774389	0.00322506710222447	0.0803445449885996	N/A	N/A
255	LOC100754898	1500.83133454645	1.10362268821267	0.116235148653692	4.4621630677033	8.1136443037861e-06	0.000439387091690607	N/A	N/A
256	LOC100755428	38.3416733070457	-3.44217807722699	0.694651144020196	-4.11316615700091	3.90269273014666e-05	0.00172817093361481	N/A	N/A
257	LOC100755596	9.71661998192635	-2.89853149018905	0.786334581445777	-2.9422195641124	0.00325868788261572	0.080937966552126	ENSCGRG00000018195	aldehyde dehydrogenase 3 family, member B1 [Source:MGI Symbol;Acc:MGI:1914939]
258	LOC100755926	61.6125363140988	8.43159865359891	1.01942467654793	7.6971220467693	1.39164964091241e-14	2.83776260727781e-12	N/A	N/A
259	LOC100756389	285.754058015562	-1.73950541774028	0.198606754343506	-5.81321073815169	6.12858286593335e-09	6.13489716343159e-07	N/A	N/A
260	LOC100756619	2339.2648286325	1.78712399604937	0.25849335992812	4.65064748921403	3.30894503384305e-06	0.00019176787762802	N/A	N/A
261	LOC100756700	2050.72848924648	1.45323654325532	0.275308144695632	3.15382620987871	0.00161145018190528	0.0442131605556969	N/A	N/A
262	LOC100756712	7.0413967164801	5.67699692257269	1.33438433170342	3.81601784498717	0.000135622700270983	0.00524608932172325	ENSCGRG00000000724	N/A
263	LOC100756791	4205.83938905841	1.37947437870128	0.222502724060497	3.57079618388898	0.000355897758880082	0.0123236127535059	ENSCGRG00000014297	N/A
264	LOC100756916	29.7072903518549	-4.61145328465028	0.696778670175663	-5.77872279430428	7.52698228295307e-09	7.35640037677727e-07	ENSCGRG00000004535	cDNA sequence AB124611 [Source:MGI Symbol;Acc:MGI:3043001]
265	LOC100756987	31.0812340437079	-3.52926080424293	0.536626369746883	-5.48668211163485	4.09553179159797e-08	3.54167008386512e-06	ENSCGRG00000008555	N/A
266	LOC100757262	215.854024401951	1.56013383086517	0.240403085941068	4.05640104962324	4.98346606815518e-05	0.00211056177045434	ENSCGRG00000008990	aldo-keto reductase family 1, member B7 [Source:MGI Symbol;Acc:MGI:101918]
267	LOC100757265	266.013081215158	-9.16164195926017	1.0398610583805	-8.24790907344539	1.61189937103644e-16	4.22599077958872e-14	N/A	N/A
268	LOC100757647	150.31046356383	1.79343293868358	0.39396202553203	3.06747950219423	0.00215872265451166	0.0566862036320653	N/A	N/A
269	LOC100757831	150.293601243229	-10.3505113143103	1.20543305379775	-8.10127844331345	5.4384616141082e-16	1.36101621939735e-13	ENSCGRG00000014612	N/A
270	LOC100758350	39.4811141370831	-2.18669194241428	0.554577168291742	-2.88819939455299	0.00387454174146125	0.0932883468567282	ENSCGRG00000019141	N/A
271	LOC100758417	59.4683203759043	2.23841088919833	0.403191697065234	4.1008989037035	4.1154833931474e-05	0.00180785742565467	N/A	N/A
272	LOC100758657	83.4086648255775	-2.79913948659513	0.279758238973137	-7.91460867783982	2.48031981061671e-15	5.68992254332724e-13	ENSCGRG00000017638	N/A
273	LOC100758702	6.41967268699941	-5.2055021171572	1.57442464414902	-2.93474802595805	0.00333818645519024	0.0825401582041576	N/A	N/A
274	LOC100759157	115.410572498532	-1.90049455400967	0.28381244255362	-4.63521627681975	3.56564479471598e-06	0.00020449220511918	ENSCGRG00000002769	aldehyde oxidase 2 [Source:RefSeq peptide;Acc:NP_001278989]
275	LOC100759554	20.5743649708733	4.82249591631199	1.210960126395	3.49931704870075	0.000466451583310735	0.0157232261255988	N/A	N/A
276	LOC100759960	11.5543944340456	-7.41620095456874	1.44006820176975	-4.74369092064697	2.09858968200801e-06	0.000127905556375374	ENSCGRG00000018553	N/A
277	LOC100759972	93.8922905661209	2.32578059805491	0.300437980737008	5.79426773227317	6.86199171446672e-09	6.7867974340028e-07	N/A	N/A
278	LOC100760452	307.64451375155	-1.65415079423587	0.193759861564875	-5.51811032935076	3.42664288718704e-08	2.99459579723113e-06	N/A	N/A
279	LOC100762023	121.887670894215	2.77704223057414	0.32056359663969	6.8382054382702	8.01913457423845e-12	1.12247496409065e-09	N/A	N/A
280	LOC100762090	10.6347882192385	4.02925466624784	1.13325366198319	3.03929497964223	0.00237132543522418	0.0613905677329118	N/A	N/A
281	LOC100762270	1091.81010406802	2.70499093496542	0.234383033265184	9.04514462804838	1.49467176118519e-19	5.61079397261267e-17	ENSCGRG00000000226	N/A
282	LOC100762490	60.3742694238967	-1.85827368350747	0.307539225732339	-4.14032122163991	3.4681981813081e-05	0.00156943094138811	N/A	N/A
283	LOC100762590	1519.94031518523	2.86903241602847	0.358646697874685	6.36857924202999	1.90787196257922e-10	2.30016943108913e-08	N/A	N/A
284	LOC100763099	6.80945210993528	-3.52303875219983	1.01914290006284	-2.88288938803135	0.00394045781896835	0.0941889172154852	N/A	N/A
285	LOC100763252	163.917720070062	2.57917691365569	0.260964068421187	7.64172027589615	2.14338442510158e-14	4.16497418228269e-12	ENSCGRG00000017238	sulfotransferase family 1D, member 1 [Source:MGI Symbol;Acc:MGI:1926341]
286	LOC100763326	25.6263651812408	6.44438178452567	1.08463783368514	5.40218965430766	6.58322914965135e-08	5.44623380554475e-06	N/A	N/A
287	LOC100763393	16.0544496375527	-2.24189618327768	0.552680902200122	-2.99799337368194	0.00271763582134585	0.0694848155745656	N/A	N/A
288	LOC100763954	88.5334069983097	3.20317294505675	0.418495618041446	6.2562433905253	3.9436113508579e-10	4.52337699181388e-08	ENSCGRG00000017447	diamine oxidase-like protein 2 [Source:MGI Symbol;Acc:MGI:3618290]
289	LOC100764131	35.4582864864166	8.19788755394635	1.15594103033067	6.58591126490891	4.52103790516813e-11	5.97391864637296e-09	N/A	N/A
290	LOC100764589	164.421572942647	-3.19170317561333	0.225919444392123	-11.538363516722	8.45178457317135e-31	8.2116544585336e-28	N/A	N/A
291	LOC100765166	15.2792725368632	4.98030042572869	1.2974934175064	3.38756086597706	0.000705170687376014	0.0225722950453287	N/A	N/A
292	LOC100765213	372.33692909068	-3.2333260519148	0.354976863031153	-7.4606652630237	8.60867026220461e-14	1.54553702957428e-11	N/A	N/A
293	LOC100765484	335.438725193024	-1.16979583751481	0.156915594999263	-3.7270568090852	0.00019372880475953	0.0071906037487936	N/A	N/A
294	LOC100766053	492.468072666949	-1.15171951641404	0.188916357360529	-3.00004204829803	0.00269942338340092	0.0691261643777255	ENSCGRG00000015066	kinetochore associated 1 [Source:MGI Symbol;Acc:MGI:2673709]
295	LOC100766731	137.363346009721	-1.79511781527961	0.368512948031481	-3.28388818092512	0.00102385536533333	0.0309159397974599	ENSCGRG00000014845	RIKEN cDNA 9430015G10 gene [Source:MGI Symbol;Acc:MGI:2444364]
296	LOC100767397	1311.7619614498	-3.25607177772034	0.30371893885152	-8.79467473151228	1.43462958531989e-18	4.38810682606085e-16	N/A	N/A
297	LOC100767511	49.7755146281652	-2.07974802817396	0.428065905714176	-3.49195184082446	0.000479504694018217	0.0160323462167994	N/A	N/A
298	LOC100768017	382.257586743097	1.23060196385294	0.198700328764328	3.24931250565546	0.00115684312184846	0.0341817134947602	ENSCGRG00000007612	RIKEN cDNA 1700021F05 gene [Source:MGI Symbol;Acc:MGI:1915101]
299	LOC100768165	222.404013561482	-3.06718195677488	0.236351485015916	-10.5022376139781	8.43564098278615e-26	5.35890315817996e-23	ENSCGRG00000008112	nuclear RNA export factor 7 [Source:MGI Symbol;Acc:MGI:2159343]
300	LOC100768251	12.8219040941479	3.70314791890648	1.05789185609316	2.94754648145315	0.00320306594419061	0.079916979154375	ENSCGRG00000012650	urate oxidase [Source:MGI Symbol;Acc:MGI:98907]
301	LOC100768366	11.9672963604755	7.74230505215114	1.2507320241123	5.72252282139322	1.04953740876862e-08	1.00203522431395e-06	N/A	N/A
302	LOC100768902	139.292309483276	-1.32727378237239	0.234424650218588	-3.16652400231403	0.00154272613935938	0.0428255590652081	N/A	N/A
303	LOC100769156	8.19671923220133	6.22931551471784	1.25283684940013	4.50525782084015	6.62924052079539e-06	0.000364983885606592	ENSCGRG00000011862	toll-like receptor 11 [Source:MGI Symbol;Acc:MGI:3045226]
304	LOC100769236	48.3191744774569	-1.68407678199756	0.368375270633448	-2.98368096041407	0.00284803566876473	0.0724822883528306	ENSCGRG00000017063	aldo-keto reductase family 1, member C19 [Source:MGI Symbol;Acc:MGI:2653678]
305	LOC100769255	203.97335281897	-1.54330629917342	0.233107161145896	-4.11117270589754	3.93654599311621e-05	0.00173850080663905	ENSCGRG00000003912	cytochrome P450, family 4, subfamily b, polypeptide 1 [Source:MGI Symbol;Acc:MGI:103225]
306	LOC100770272	299.633029054819	-1.11279854080817	0.170971835955532	-3.08726894775992	0.00202004741175445	0.0533841969599172	ENSCGRG00000010673	N/A
307	LOC100770654	116.482415912688	-2.06619270083243	0.274187184760232	-5.40225904943941	6.58068209701598e-08	5.44623380554475e-06	N/A	N/A
308	LOC100770947	2606.94973884429	-1.53611911734018	0.235726672813959	-4.03499784417564	5.46027989177487e-05	0.00228322640436571	ENSCGRG00000009266	N/A
309	LOC100771648	113.988208605487	-2.52903065357442	0.390865478871744	-4.97375250038691	6.56691411141337e-07	4.51940501575894e-05	ENSCGRG00000000750	cytochrome P450, family 11, subfamily b, polypeptide 1 [Source:MGI Symbol;Acc:MGI:88583]
310	LOC100771790	14.7191499593779	6.89812639559367	1.27578243393305	4.94846435172332	7.48012862966047e-07	5.00199532696769e-05	N/A	N/A
311	LOC100771835	1315.72409218942	1.32521213258804	0.0913384679372695	8.10446735733818	5.29770907040027e-16	1.34618862639694e-13	N/A	N/A
312	LOC100771905	9.41149801192842	3.34023320240883	0.898972598782081	3.06491066070366	0.00217735026869098	0.0570845942666172	N/A	N/A
313	LOC100771976	1693.79128244539	1.84610751083046	0.259752152203776	4.85518598945019	1.20273803116076e-06	7.76000939870398e-05	N/A	N/A
314	LOC100771977	50.0841525394567	7.44321886090189	0.892375932524463	7.685389206743	1.52532560394887e-14	3.05466267900407e-12	N/A	N/A
315	LOC100772028	182.887623900659	-1.42499213457726	0.233988669005395	-3.59004407105171	0.000330622057326807	0.0115208534195504	ENSCGRG00000007199	RIKEN cDNA 1700001O22 gene [Source:MGI Symbol;Acc:MGI:1923631]
316	LOC100772354	5917.5366874684	1.29168558834403	0.201536154093585	3.50668142300017	0.000453732014447206	0.0153588145091107	N/A	N/A
317	LOC100772405	237.892415951161	1.59474534993711	0.26116712679349	3.86642400831098	0.000110442855948189	0.00436407811410584	ENSCGRG00000015175	DNA segment, Chr 6, Wayne State University 163, expressed [Source:MGI Symbol;Acc:MGI:107893]
318	LOC100772574	172.561898562549	-2.11155314027197	0.355763019455437	-4.29103238972828	1.77844369781296e-05	0.000892843603549443	N/A	N/A
319	LOC100772695	25.8496681010583	2.92838150711295	0.545521774500556	4.29573871462285	1.74112562341035e-05	0.000876773534203317	ENSCGRG00000018508	N/A
320	LOC100773147	30.803107710869	-3.11641289615387	0.624994717080902	-4.05035486900769	5.11400192362364e-05	0.00216030613228879	ENSCGRG00000006436	bone morphogenetic protein 8b [Source:MGI Symbol;Acc:MGI:107335]
321	LOC100773261	2063.11214546385	-1.63755179501351	0.175856359305941	-5.98550600300519	2.15718165651327e-09	2.31364736497596e-07	N/A	N/A
322	LOC100773340	18.3133112231391	-3.25024027972461	0.722098239140789	-3.69101825005808	0.00022335810925186	0.00814394236316331	N/A	N/A
323	LOC100773349	81.7273311162833	1.91907830224653	0.331365905040172	4.02611065662787	5.67070107117437e-05	0.00235770017466734	ENSCGRG00000007497	killer cell lectin-like receptor family E member 1 [Source:MGI Symbol;Acc:MGI:2662547]
324	LOC100773771	388.003459603426	11.6294481198265	1.13200980057269	9.75652826814564	1.72975435489952e-22	9.5234508932918e-20	N/A	N/A
325	LOC100774398	17.5772642673161	-6.75913947756366	1.49769986324619	-4.12243943420032	3.74881194245068e-05	0.00167348991495832	N/A	N/A
326	LOC100774536	48.7230041193139	-1.6692356551243	0.366534645885094	-2.95817371311484	0.00309467672763429	0.077800267139019	N/A	N/A
327	LOC103158690	120.091811223025	-11.3873161430525	1.23587982857508	-8.7406181350059	2.31838406857581e-18	6.83799101083332e-16	N/A	N/A
328	LOC103158723	809.157201859061	-1.68222201318774	0.30018967779004	-3.65522066096501	0.000256960864550435	0.00922657086908594	ENSCGRG00000000157	ribosomal protein S9 [Source:MGI Symbol;Acc:MGI:1924096]
329	LOC103158729	469.344380442935	-1.4790516811148	0.157952032710564	-5.66051075792101	1.5092312672778e-08	1.39262418109651e-06	N/A	N/A
330	LOC103158763	78.1838796677584	-1.66595578236573	0.258063731771706	-4.18886169793463	2.80357187191204e-05	0.00132683657903642	N/A	N/A
331	LOC103158816	63.0125078219381	-1.77824499029909	0.320779265220938	-3.71994894606438	0.0001992630533785	0.00736292584486061	N/A	N/A
332	LOC103158824	831.486321940384	0.984324513120805	0.138713415163071	2.87904390451465	0.00398882799194294	0.0952073293972856	N/A	N/A
333	LOC103158848	72.9766362199112	8.84886954116049	1.22901522641479	6.72400704468597	1.76793878975229e-11	2.41330950333377e-09	N/A	N/A
334	LOC103158939	311.585950227803	9.82770993648438	1.02261389794088	9.0383549982787	1.59047122536107e-19	5.8377362731753e-17	N/A	N/A
335	LOC103159000	238.171321762194	1.46434096888157	0.210977641120284	4.16811214444783	3.07132827347366e-05	0.00143302624556397	N/A	N/A
336	LOC103159212	7.92029667054556	-7.47494904457897	1.34178438423198	-5.13494315839838	2.8222931101055e-07	2.05356014535738e-05	N/A	N/A
337	LOC103159380	151.404616054235	1.24944986273782	0.211967104468119	3.13486077796855	0.00171935689142424	0.0464789161631001	ENSCGRG00000016437	ankyrin 1, erythroid [Source:MGI Symbol;Acc:MGI:88024]
338	LOC103159420	6.50417249945593	-7.81271964540735	1.60694110551863	-4.49783574510871	6.86486997642779e-06	0.0003767011873776	N/A	N/A
339	LOC103159449	64.7933032283035	1.85786461053779	0.397183818919487	3.20481864865362	0.00135147603244666	0.0383545182610334	N/A	N/A
340	LOC103159467	31.0936621667614	2.01272809550237	0.432230103763034	3.30325348084493	0.000955699570500344	0.0291241509334948	N/A	N/A
341	LOC103159490	120.980138464327	-1.41924657906994	0.209203427020197	-3.98790827775606	6.66584241381627e-05	0.00274562890645893	N/A	N/A
342	LOC103159501	64.4604143557154	1.52105495105796	0.318041618648356	2.94330174244208	0.00324731740685296	0.0807770204954673	N/A	N/A
343	LOC103159510	42.0745006915399	-2.36558112607339	0.5520394978654	-3.22552757952547	0.00125740720314741	0.0364361311831329	N/A	N/A
344	LOC103159564	50.5689993503231	9.11950918390639	1.22215234499627	6.98321016862367	2.88510303526404e-12	4.31010325463919e-10	N/A	N/A
345	LOC103159621	4.18984094167881	5.45962611118217	1.39589305874813	3.49214689471465	0.000479154658219634	0.0160323462167994	N/A	N/A
346	LOC103159623	5908.67697755076	1.24835072481448	0.180192835584708	3.6815460611444	0.000231823895932576	0.00841546217388651	N/A	N/A
347	LOC103159655	27.5192400829127	7.80782897021241	1.30635357391896	5.5290287512463	3.22008572722331e-08	2.82905084875253e-06	N/A	N/A
348	LOC103159713	20.2966058506756	2.46053958799944	0.654054937712177	2.86761398643189	0.00413579793840891	0.0979635626691558	N/A	N/A
349	LOC103159772	12.3226661272062	2.972514403922	0.718072191690604	3.32494689368165	0.000884353782902882	0.0274565252485092	N/A	N/A
350	LOC103159842	10.1100503123636	6.0670150395536	1.4029624043689	3.90748356603217	9.32623827237343e-05	0.00375710920840956	N/A	N/A
351	LOC103159864	319.871349977091	1.69017652638177	0.181385587545487	6.09317443914034	1.106933259583e-09	1.24375623459404e-07	N/A	N/A
352	LOC103159890	71.2060983385645	3.64000716292613	0.605244741906945	5.04761867501638	4.47350893808814e-07	3.15764731326504e-05	N/A	N/A
353	LOC103159954	142.008033272478	2.34289426737523	0.369983333712491	4.75138095820323	2.02032087100323e-06	0.000124050705674202	N/A	N/A
354	LOC103159982	287.203697901153	4.87605269651245	0.350288827411118	12.2501486202272	1.67688336481479e-34	2.30809021138715e-31	N/A	N/A
355	LOC103160112	48.6488114829816	-3.13176282080273	0.490588972653168	-5.19131179469476	2.08817597562337e-07	1.55362173825997e-05	N/A	N/A
356	LOC103160120	3019.85186604713	1.24654756176263	0.210886353623746	3.1371639258453	0.00170590720256596	0.0461909332209542	N/A	N/A
357	LOC103160170	109.282540646785	-1.6324799912547	0.333188728911861	-3.14391634421295	0.00166703088308021	0.0453613658909982	N/A	N/A
358	LOC103160180	21.6551755036726	-2.73668536300429	0.556640136553085	-3.86555463931755	0.000110837031074349	0.00436920105550123	N/A	N/A
359	LOC103160192	640.588298159785	1.09777929937058	0.172005776077311	2.98139289473007	0.0028694039827015	0.072913762434278	N/A	N/A
360	LOC103160193	109.33827729511	2.10183474805977	0.362742554562848	4.18167713784408	2.89366680046321e-05	0.00136167220920943	N/A	N/A
361	LOC103160221	162.054840805045	1.92252566240242	0.303678257925865	4.40454041990649	1.06008374813329e-05	0.000563003320511817	N/A	N/A
362	LOC103160274	167.968304001921	8.22585360478906	0.871653200430668	8.76597607889545	1.85165336721174e-18	5.56068339386113e-16	N/A	N/A
363	LOC103160329	260.132813911072	1.29397137488094	0.206780455986958	3.42880022570654	0.000606255596796659	0.0198287597867137	N/A	N/A
364	LOC103160386	136.52790594427	8.169025454812	0.781159004450144	9.7087313989669	2.76760143355293e-22	1.42851477743731e-19	N/A	N/A
365	LOC103160413	122.92985862523	-1.51122292690424	0.217099934700758	-4.26651637394457	1.98548928762316e-05	0.000984814611521676	N/A	N/A
366	LOC103160434	108.383361649595	-2.00256019291103	0.445821683506099	-3.17974146309212	0.00147406502551831	0.0413363871417417	N/A	N/A
367	LOC103160439	17.767179379404	-4.31846233446816	0.826384241051332	-4.51787394807677	6.24636492273549e-06	0.000347377809524653	N/A	N/A
368	LOC103160461	31.1363334534469	2.48512125049917	0.633328442299591	3.0002738277135	0.00269736993410465	0.0691261643777255	N/A	N/A
369	LOC103160471	117.354646969501	3.38359700885561	0.327705909249215	8.54007947109106	1.34129556195985e-17	3.69236313281515e-15	N/A	N/A
370	LOC103160505	78.8372783991916	-1.8597698860737	0.370202524261364	-3.44354049961185	0.000574150594538543	0.0188909270318588	N/A	N/A
371	LOC103160539	3.96793738815562	4.84020343920119	1.4474290781163	2.93986144317196	0.00328359045649909	0.0813119393853007	N/A	N/A
372	LOC103160553	318.791226471709	-6.18477628953145	0.416292926717497	-13.4516188707919	3.0120494270644e-41	7.1071457695461e-38	N/A	N/A
373	LOC103160571	14.8190380328593	-3.3751693650914	0.704680352893024	-3.95953548713996	7.50956854956847e-05	0.00307018672606986	N/A	N/A
374	LOC103160578	202.750698045369	-4.56503514343807	1.09338684722014	-3.64013217539245	0.000272498123366152	0.00970011099922139	N/A	N/A
375	LOC103160662	31.7973689958022	-1.96619632140327	0.475444368552471	-2.9051428769414	0.00367085489771412	0.0895590994764316	N/A	N/A
376	LOC103160672	51.5698718253297	-7.37716009183967	0.807811171962873	-8.40815010593922	4.16527870044996e-17	1.10964368218277e-14	N/A	N/A
377	LOC103160692	190.723436199918	5.83566459014017	1.26388538047127	4.15441318536429	3.26123405352091e-05	0.0015004401911422	N/A	N/A
378	LOC103160835	95.1274207810359	-3.1162815666056	0.541754804661902	-4.67244414650682	2.97636469836782e-06	0.000174948810401926	N/A	N/A
379	LOC103160858	479.57491343483	-1.99075614273352	0.146834950296213	-9.57397158630442	1.02876022935982e-21	4.9976566789224e-19	N/A	N/A
380	LOC103160872	432.280984365303	-11.2720597179173	1.18931600291203	-8.98591895764364	2.56581030867567e-19	9.21293236269478e-17	N/A	N/A
381	LOC103160963	65.9635810461012	1.3588034181088	0.236103979123832	3.27754288707595	0.00104714821679934	0.0313897406476856	N/A	N/A
382	LOC103160967	104.39855860084	1.90885398699769	0.426705566690372	3.10258780204099	0.00191836632077295	0.0510236014818145	N/A	N/A
383	LOC103161056	6.66734437514228	4.75346101307362	1.31554044824804	3.16865856759009	0.00153144185068674	0.0426556914802578	N/A	N/A
384	LOC103161076	37.0905058050527	7.4317387196819	1.09362066024901	6.26065002960146	3.83376032556722e-10	4.42812722359397e-08	N/A	N/A
385	LOC103161077	10.7646767250201	6.27881521860215	1.35274835423362	4.20909971914679	2.56390222691184e-05	0.00122392985785846	N/A	N/A
386	LOC103161096	34.6699696681537	2.50311666075107	0.524041684971421	3.66030835912323	0.0002519119051022	0.00910465850453618	N/A	N/A
387	LOC103161115	31.963806301546	-2.02511609246474	0.371724152660295	-3.87425347919129	0.000106952046759948	0.00424645902964918	N/A	N/A
388	LOC103161142	16.1634639246056	-3.72652959606032	0.647861042042348	-4.84913722460535	1.23999621179628e-06	7.90772873754409e-05	N/A	N/A
389	LOC103161220	148.196334100207	-1.58194850265757	0.290387135861501	-3.43329947788019	0.000596283083193725	0.0195412850895055	N/A	N/A
390	LOC103161307	27.5994296878689	2.53756309569042	0.473348900509368	4.12507685740492	3.70610973949729e-05	0.00166341887411078	N/A	N/A
391	LOC103161335	219.305816199172	2.20427245934042	0.232262023089887	6.97191016024422	3.12666209657697e-12	4.61098909367517e-10	N/A	N/A
392	LOC103161461	217.278926529206	1.22098074698939	0.18762899443019	3.38976525562991	0.00069952496561333	0.0224350560330784	N/A	N/A
393	LOC103161492	7.23203678529031	-4.00339689377541	0.948564841726917	-3.6037962221231	0.000313602961840434	0.0110208087674861	N/A	N/A
394	LOC103161503	1411.34766759183	1.16951482916984	0.140865326245501	4.14972473374975	3.32875332398602e-05	0.00152301990726529	ENSCGRG00000011641	ISY1 splicing factor homolog [Source:MGI Symbol;Acc:MGI:1923310]
395	LOC103161638	113.614660010098	5.88694176100313	0.981506769755575	5.40187742322178	6.59470098146727e-08	5.44623380554475e-06	N/A	N/A
396	LOC103161640	599.373308516801	2.9880805036885	0.215143591958637	11.1698330454079	5.72884581080962e-29	4.93192682603949e-26	N/A	N/A
397	LOC103161647	536.927736399075	2.5068146411251	0.369257256669592	5.20464284910074	1.94370060201558e-07	1.46611420931603e-05	N/A	N/A
398	LOC103161701	50.1145682940303	5.41807816552888	0.54745807060093	8.82828462004869	1.06293289436839e-18	3.44244365025151e-16	N/A	N/A
399	LOC103161707	20.9194112923138	-2.49851491620967	0.614312006258493	-3.11495200483404	0.00183974842262956	0.0492497969150282	N/A	N/A
400	LOC103161765	6.2144917170275	3.23203851439435	0.923194314767302	2.86730103438777	0.00413989021874861	0.0979635626691558	N/A	N/A
401	LOC103161857	11.8408603210863	3.49541822413658	0.873937469166706	3.33027914021185	0.000867589605678188	0.0269867749849089	N/A	N/A
402	LOC103161874	35.2019463467601	-3.29524646712843	0.664326009436511	-4.07974989373993	4.50841811989329e-05	0.00193838401836325	N/A	N/A
403	LOC103161939	97.8394920191281	7.46356895784819	0.780404739293554	8.81415259388834	1.20593711700853e-18	3.83047372339037e-16	N/A	N/A
404	LOC103162068	59.2339331173085	-1.65924303477936	0.359409524715168	-2.98901520461809	0.00279878203798081	0.0714489689665055	N/A	N/A
405	LOC103162072	188.665034841951	1.2142233432786	0.217103810614667	2.89843296981232	0.00375032464250972	0.0910942825299016	N/A	N/A
406	LOC103162116	3.35735702003818	-6.93695425084233	1.97581220691352	-3.21487625589874	0.00130500765198339	0.0373566921799127	N/A	N/A
407	LOC103162176	704.644548103453	2.05423367536388	0.231078830889758	6.35831144283259	2.03983573737402e-10	2.42388250893573e-08	N/A	N/A
408	LOC103162177	11.9628183066205	7.87897200333608	1.37300251170416	5.31245168194315	1.08160110275111e-07	8.42679500666983e-06	N/A	N/A
409	LOC103162246	98.0852471055522	-2.1046491720373	0.490371282406064	-3.09905315796558	0.00194140183668214	0.0515532703158825	N/A	N/A
410	LOC103162264	75.3020386891186	2.36745813486899	0.308542243193824	5.77715263782562	7.59753576042447e-09	7.38167636205476e-07	N/A	N/A
411	LOC103162356	22.2151380992741	6.83127137376585	1.16158715307867	5.37739149102111	7.55727303927732e-08	6.08895018486554e-06	N/A	N/A
412	LOC103162358	41.2249126415395	-3.81629108034682	0.495608101116163	-6.51992687841133	7.0341674030569e-11	9.00646069738688e-09	N/A	N/A
413	LOC103162571	6.15767551025291	-4.59114485793687	1.17661929284943	-3.40482463746952	0.000662065544894168	0.0213998759393678	N/A	N/A
414	LOC103162574	18.7991966880945	5.00102223151989	1.06337582909248	4.15286826160752	3.28333774565615e-05	0.0015064135984723	N/A	N/A
415	LOC103162575	6.56888009037355	4.81259670266088	1.34580245261401	3.14134826677438	0.00168171923806947	0.0456857839723578	N/A	N/A
416	LOC103162603	13.6109355486019	7.93669285653761	1.28014758634838	5.74287717620691	9.30812441914679e-09	8.99077725327763e-07	N/A	N/A
417	LOC103162619	1760.50586347726	2.84013166676574	0.17023489338501	13.2473967069971	4.67127623110299e-40	8.57282994545867e-37	N/A	N/A
418	LOC103162656	8.62161562187723	5.24594731353977	1.22637530642293	3.80061861031243	0.000144335309325944	0.00549305600031479	N/A	N/A
419	LOC103162765	15.8113258090275	-3.82342559080884	0.679858320756134	-4.76343819177779	1.90321925343875e-06	0.00011773585171928	N/A	N/A
420	LOC103162848	100.128209557024	-1.8260803234614	0.428571532694195	-2.89594088281601	0.00378023606130968	0.0914588508518824	N/A	N/A
421	LOC103162901	41.2103839692701	3.53543482316372	0.479649286980393	6.15131180746064	7.68446719397131e-10	8.75340307881546e-08	N/A	N/A
422	LOC103162962	327.99380571941	-3.0706119024734	0.370119225376323	-6.71580731648007	1.87027802416251e-11	2.51149448171482e-09	N/A	N/A
423	LOC103162968	29.0091876205974	4.35028938012696	0.72820083420798	5.17072585271222	2.33186452157587e-07	1.71179583568305e-05	N/A	N/A
424	LOC103162978	294.709446838077	-2.50468356197995	0.38649227009956	-4.96703610854695	6.79839334452942e-07	4.6592972145889e-05	N/A	N/A
425	LOC103162980	54.8479981454492	-3.64150206124159	0.670639272218773	-4.55765071796055	5.17289683356804e-06	0.000290614751700827	N/A	N/A
426	LOC103162983	540.344421638301	-1.68800538725058	0.252352767305175	-4.37103542912804	1.23658723745284e-05	0.000642286522044297	N/A	N/A
427	LOC103163027	111.506965445518	1.90721461367275	0.266871509243178	4.95463946938875	7.24645241946923e-07	4.91889772320993e-05	N/A	N/A
428	LOC103163101	511.129857919224	1.41695394990928	0.281913169949229	2.95123299609578	0.003165080621476	0.0792085403407865	N/A	N/A
429	LOC103163249	18.6696912708302	2.67631747970157	0.719367483012422	2.90721366807221	0.00364664019729708	0.0893643266153648	N/A	N/A
430	LOC103163260	162.990351599401	-1.27907505643691	0.219922564825606	-3.15616797333264	0.0015985677191953	0.0440332274320301	N/A	N/A
431	LOC103163279	22.4052449015638	2.31711210562009	0.599833963327328	2.88771511918157	0.00388051154401904	0.0932960832206149	N/A	N/A
432	LOC103163356	37.8685013073489	2.12662083704696	0.456508925568661	3.37706066624087	0.000732648891318539	0.0232714648805929	N/A	N/A
433	LOC103163398	36.5058072869977	3.50315572677131	0.516259178414014	5.65257403270786	1.58062681839632e-08	1.44238746737304e-06	N/A	N/A
434	LOC103163430	41.2087536665345	-2.24462944174923	0.406087104685814	-4.08697277475024	4.37038382124233e-05	0.00189463594686246	N/A	N/A
435	LOC103163538	189.063478902034	5.35907902592273	0.483359128423975	9.87695534119299	5.24008475254561e-23	2.98449930544124e-20	N/A	N/A
436	LOC103163587	205.138980292172	1.84164864312416	0.432532065246855	2.90541729359599	0.00366763763769243	0.0895590994764316	N/A	N/A
437	LOC103163618	18.4303779155241	2.75299546064448	0.584542654519324	3.70893884845089	0.000208129682085387	0.0076562983496756	N/A	N/A
438	LOC103163642	12.9082514671397	2.77346463930783	0.701451128416153	3.1199638149107	0.0018087325751228	0.0486560845982139	N/A	N/A
439	LOC103163665	82.1372689142672	2.35854956029728	0.55296298972609	3.20742453388185	0.00133929194053487	0.0380741565952057	N/A	N/A
440	LOC103163695	292.979392907445	2.92000955353231	0.212509192623088	10.9879813855989	4.36581131415194e-28	3.43381454646893e-25	N/A	N/A
441	LOC103163696	1033.1336824236	2.30571597430907	0.241215646964873	7.13367269179886	9.77255623833473e-13	1.58248344498603e-10	N/A	N/A
442	LOC103163723	202.700246049534	-1.49704809018621	0.274743864237002	-3.31976691089365	0.000900926357383156	0.0278142068128927	N/A	N/A
443	LOC103163756	20.6825595090906	7.86651286389756	1.1982423079869	6.07685967574432	1.22558921105304e-09	1.35859442946061e-07	N/A	N/A
444	LOC103163794	75.2246690487391	2.1302333371083	0.468613597395713	3.29753734201244	0.000975367040594044	0.0296687613434472	N/A	N/A
445	LOC103163826	54.0555272360704	2.29094529060292	0.344520751326841	4.95175626812483	7.35466840683892e-07	4.9380917916975e-05	N/A	N/A
446	Lpin3	637.296481851263	-2.68490526278266	0.188063428095269	-11.1661410372554	5.97194021437245e-29	4.93192682603949e-26	ENSCGRG00000010131	lipin 3 [Source:MGI Symbol;Acc:MGI:1891342]
447	Lpo	76.953584689553	-3.24405823529876	0.504018997052408	-5.27578474249674	1.32189181807383e-07	1.01081884995951e-05	ENSCGRG00000016547	lactoperoxidase [Source:MGI Symbol;Acc:MGI:1923363]
448	Lrp1	3292.76351160404	-1.47032491894021	0.275682812398474	-3.2115256316355	0.00132032191797022	0.037703690146467	ENSCGRG00000003039	low density lipoprotein receptor-related protein 1 [Source:MGI Symbol;Acc:MGI:96828]
449	Magohb	593.122364151547	1.43441472696987	0.236259495603312	3.59542046798819	0.000323868062722046	0.011338866642978	ENSCGRG00000004416	N/A
450	Man1c1	399.329238511059	-1.25274304100892	0.156037936763545	-4.27960375623077	1.87226341438849e-05	0.000937096206528932	ENSCGRG00000011682	mannosidase, alpha, class 1C, member 1 [Source:MGI Symbol;Acc:MGI:2446214]
451	Maoa	380.826836752992	2.77543425911981	0.2372246483788	9.23374435737768	2.61333033602666e-20	1.05278968683298e-17	ENSCGRG00000004415	monoamine oxidase A [Source:MGI Symbol;Acc:MGI:96915]
452	Map1s	1981.06286625907	-1.16600903347794	0.192228390783252	-3.02268843009745	0.00250540049727876	0.0646589062711769	ENSCGRG00000012862	microtubule-associated protein 1S [Source:MGI Symbol;Acc:MGI:2443304]
453	Mbd4	453.272134213288	1.19113110187378	0.196840333094981	3.07949388025131	0.00207352630317037	0.0546227016737879	ENSCGRG00000010974	methyl-CpG binding domain protein 4 [Source:MGI Symbol;Acc:MGI:1333850]
454	Med21	622.658829684531	1.59318325936039	0.326465706231614	3.08828994713441	0.00201311952194844	0.0532863704231128	ENSCGRG00000011840	mediator complex subunit 21 [Source:MGI Symbol;Acc:MGI:1347064]
455	Mefv	43.1606001698714	2.20190161517046	0.492756396691867	3.28141679195778	0.00103286994354669	0.0310745225092179	ENSCGRG00000016243	Mediterranean fever [Source:MGI Symbol;Acc:MGI:1859396]
456	Megf10	1248.57895348275	-7.88869348082364	0.277044821333062	-26.3629940634118	3.64226193979233e-153	6.01592404595498e-149	ENSCGRG00000011574	multiple EGF-like-domains 10 [Source:MGI Symbol;Acc:MGI:2685177]
457	Megf11	32.52352286616	-2.38051744849906	0.476562733737361	-3.76772000969647	0.000164745329047816	0.00621255388101092	ENSCGRG00000002983	multiple EGF-like-domains 11 [Source:MGI Symbol;Acc:MGI:1920951]
458	Meis1	14.6227624983364	6.65115846520968	1.18195650567949	5.13233434169486	2.86170568119124e-07	2.07310494457174e-05	ENSCGRG00000008633	Meis homeobox 1 [Source:MGI Symbol;Acc:MGI:104717]
459	Mettl20	36.311135410904	-8.84831007909319	1.21574140982861	-6.7969615179407	1.06848622747427e-11	1.47068225159938e-09	N/A	N/A
460	Mfn2	1428.27710334462	-1.30964196776654	0.177455736445656	-4.08371958867225	4.43205083511266e-05	0.0019113363875602	ENSCGRG00000017227	mitofusin 2 [Source:MGI Symbol;Acc:MGI:2442230]
461	Miip	709.997496857454	-1.27887551090379	0.166912754708581	-4.15733963167861	3.21975144025597e-05	0.00148549258488011	ENSCGRG00000005212	migration and invasion inhibitory protein [Source:MGI Symbol;Acc:MGI:106506]
462	Mir30b	14.6987929259441	-3.18114379599266	0.783489900031407	-3.31361169450613	0.000920993136413082	0.0282751740411429	N/A	N/A
463	Mkrn2	458.131130722276	1.23330362502332	0.147925446613197	4.38289110593313	1.17114659322499e-05	0.00061021540316395	ENSCGRG00000003086	makorin, ring finger protein, 2 [Source:MGI Symbol;Acc:MGI:1914277]
464	Mlf2	4799.64216285884	1.14473637835352	0.173537306911117	3.22566880629923	0.00125678697399767	0.0364361311831329	ENSCGRG00000018181	myeloid leukemia factor 2 [Source:MGI Symbol;Acc:MGI:1353554]
465	Mllt4	25.2420797855381	2.05212779987008	0.428954572583711	3.42032791563868	0.000625456929347228	0.0204163480277237	N/A	N/A
466	Mmp10	73.7520454607284	3.35390670375136	0.390077661743888	7.09844339881272	1.26169839676081e-12	2.00379542493253e-10	ENSCGRG00000008222	matrix metallopeptidase 10 [Source:MGI Symbol;Acc:MGI:97007]
467	Mmp12	1006.47498629405	4.61221565157206	0.333948140714494	12.0595166130719	1.7279408599978e-33	2.03859994175598e-30	ENSCGRG00000006553	matrix metallopeptidase 12 [Source:MGI Symbol;Acc:MGI:97005]
468	Mmp19	3886.82625578076	1.48054721698071	0.126131128601589	7.10042577267696	1.24373120918853e-12	1.99443770700651e-10	ENSCGRG00000012533	matrix metallopeptidase 19 [Source:MGI Symbol;Acc:MGI:1927899]
469	Mmp2	372.997831710324	-2.95134481418706	0.319828119468496	-7.39891888617692	1.37297681596263e-13	2.41249553928242e-11	ENSCGRG00000010994	matrix metallopeptidase 2 [Source:MGI Symbol;Acc:MGI:97009]
470	Mogat2	3.79494218152563	-5.6341507036319	1.53460500077623	-3.2902200894411	0.00100109047262666	0.0303394703419716	ENSCGRG00000012686	monoacylglycerol O-acyltransferase 2 [Source:MGI Symbol;Acc:MGI:2663253]
471	Mpc1	212.283716048912	1.89895401447764	0.244191893291633	5.38097926202331	7.40817294775484e-08	6.04636314245641e-06	ENSCGRG00000015925	N/A
472	Mpeg1	186.604692780095	1.41371957207128	0.23633851129544	3.50665266869738	0.000453781042589212	0.0153588145091107	ENSCGRG00000008421	macrophage expressed gene 1 [Source:MGI Symbol;Acc:MGI:1333743]
473	Mpped2	16.2946505859111	-3.32605774136565	0.661962947224311	-4.14085901958445	3.46007583817046e-05	0.00156943094138811	ENSCGRG00000011583	metallophosphoesterase domain containing 2 [Source:MGI Symbol;Acc:MGI:1924265]
474	Mro	79.1812142102798	2.58199516215879	0.327213304461569	6.10315239083497	1.03996599532537e-09	1.17651495512254e-07	ENSCGRG00000004226	maestro [Source:MGI Symbol;Acc:MGI:2152817]
475	Mrpl13	578.684367999825	2.07709527293758	0.251608731893842	5.93036959005852	3.02253560606872e-09	3.17982296849917e-07	N/A	N/A
476	Mrpl18	575.483518481735	1.45314502059125	0.185656560992875	4.67628246062045	2.9212217378817e-06	0.000172320783730686	ENSCGRG00000008991	mitochondrial ribosomal protein L18 [Source:MGI Symbol;Acc:MGI:1914931]
477	Mrpl51	1375.22492702614	1.44707582060656	0.185445945920944	4.64886582235088	3.33765237328414e-06	0.000192755259613756	ENSCGRG00000016012	mitochondrial ribosomal protein L51 [Source:MGI Symbol;Acc:MGI:1913743]
478	Mtbp	293.039906435978	1.81924084273966	0.154423312179113	7.99282391111313	1.31882435016941e-15	3.13107829621965e-13	N/A	N/A
479	Mtfr1l	2014.02234607282	-1.05913394697304	0.109967548892587	-4.31192157165426	1.61841844740844e-05	0.000819982131774395	ENSCGRG00000012405	mitochondrial fission regulator 1-like [Source:MGI Symbol;Acc:MGI:1924074]
480	Mtmr14	387.895048500388	1.3335924192152	0.236653571024413	3.16340005034962	0.00155937886881704	0.0431605010154193	ENSCGRG00000015036	myotubularin related protein 14 [Source:MGI Symbol;Acc:MGI:1916075]
481	Mtor	1450.77403121576	-1.67934424882273	0.187052860132919	-5.85065498236116	4.89640971017962e-09	4.9313414135998e-07	ENSCGRG00000001524	mechanistic target of rapamycin (serine/threonine kinase) [Source:MGI Symbol;Acc:MGI:1928394]
482	Mtrf1l	248.324993977178	1.24477160391872	0.20403789153451	3.23375770174516	0.00122173058166161	0.0357917994355684	ENSCGRG00000003761	mitochondrial translational release factor 1-like [Source:MGI Symbol;Acc:MGI:1918830]
483	Myf6	3.02747852893389	5.21868832727148	1.55950053605063	2.97128838332113	0.00296553168662098	0.0748955456696005	ENSCGRG00000000719	myogenic factor 6 [Source:MGI Symbol;Acc:MGI:97253]
484	Myh3	20.8062997753599	3.88267272560359	0.721472981633453	4.57080210740012	4.85860933620437e-06	0.000275771994522638	N/A	N/A
485	Myo1a	85.8239975593048	-7.48913230334015	0.585685718524341	-11.7881819280387	4.49131880969038e-32	4.94554085197707e-29	ENSCGRG00000003965	myosin IA [Source:MGI Symbol;Acc:MGI:107732]
486	Myo1g	159.81671515066	-2.44917726953111	0.259779662946818	-7.17613822292009	7.17080582845872e-13	1.19636565523892e-10	ENSCGRG00000016686	myosin IG [Source:MGI Symbol;Acc:MGI:1927091]
487	Myom2	25.9413099902864	3.09393858098375	0.746672276193958	3.36021057732543	0.000778830853586105	0.0245027603974889	ENSCGRG00000001592	myomesin 2 [Source:MGI Symbol;Acc:MGI:1328358]
488	Ncoa3	917.016664032202	-1.36647872412276	0.242138493767379	-3.22755878770934	0.00124851383482474	0.036305815158099	ENSCGRG00000008444	nuclear receptor coactivator 3 [Source:MGI Symbol;Acc:MGI:1276535]
489	Ndp	137.211619963412	1.83986251923856	0.320768952445403	3.91216172559906	9.1473618200845e-05	0.00369405807291774	ENSCGRG00000001724	Norrie disease (pseudoglioma) (human) [Source:MGI Symbol;Acc:MGI:102570]
490	Ndrg1	6335.68608947931	-1.66474207195553	0.166410538324708	-6.48864898884864	8.66094831401048e-11	1.07558558874068e-08	N/A	N/A
491	Ndrg2	39.6881975115665	-2.08897545724543	0.372524765089712	-4.03735025820921	5.40583281282499e-05	0.00226619646115306	ENSCGRG00000011144	N-myc downstream regulated gene 2 [Source:MGI Symbol;Acc:MGI:1352498]
492	Ndufa9	872.453054504087	1.74784053968332	0.224552490908327	5.178646802172	2.23501160814196e-07	1.65541196106192e-05	ENSCGRG00000018331	NADH dehydrogenase (ubiquinone) 1 alpha subcomplex, 9 [Source:MGI Symbol;Acc:MGI:1913358]
493	Ndufb9	438.213141798329	1.73201948619218	0.319500909124966	3.5901524931886	0.000330484561525931	0.0115208534195504	N/A	N/A
494	Neb	212.284444227159	-2.18506857131623	0.391808004301668	-4.08390347575209	4.42854319873889e-05	0.0019113363875602	ENSCGRG00000000284	N/A
495	Necap1	1122.3830967014	1.01535734588396	0.11337935598334	3.79606006252188	0.000147013894676545	0.00558213447901723	ENSCGRG00000002617	NECAP endocytosis associated 1 [Source:MGI Symbol;Acc:MGI:1914852]
496	Neu2	562.482460816404	1.46497577177457	0.187389414107374	4.69617387537786	2.65079918803957e-06	0.000156929212146414	ENSCGRG00000003421	sialidase-2 [Source:RefSeq peptide;Acc:NP_001233664]
497	Neurl1b	185.235767357073	-1.92550622997114	0.249203259784087	-5.37931859483479	7.47682910365093e-08	6.05366599534326e-06	N/A	N/A
498	Neurl2	195.918327614375	-1.68096363058602	0.229467368205772	-4.77628317452981	1.78564894136354e-06	0.00011171804380493	ENSCGRG00000014807	neuralized E3 ubiquitin protein ligase 2 [Source:MGI Symbol;Acc:MGI:3043305]
499	Nfe2	52.4534937320876	-4.58015231083694	0.55227800544699	-7.23401940818238	4.68904719451117e-13	7.98443221770525e-11	ENSCGRG00000006697	nuclear factor, erythroid derived 2 [Source:MGI Symbol;Acc:MGI:97308]
500	Nfu1	382.161356116401	1.62078057975581	0.20915964507077	4.95228455127746	7.33472440102568e-07	4.9380917916975e-05	ENSCGRG00000006710	NFU1 iron-sulfur cluster scaffold [Source:MGI Symbol;Acc:MGI:1913290]
501	Nop2	2785.39027394829	1.2373313922816	0.168866325790537	3.86322665875756	0.000111899091381733	0.00440056498179069	ENSCGRG00000015782	NOP2 nucleolar protein [Source:MGI Symbol;Acc:MGI:107891]
502	Nrcam	26.7300248474843	2.7759625407271	0.570920530471858	3.8376620266136	0.000124211276154209	0.0048501126435912	ENSCGRG00000003430	neuronal cell adhesion molecule [Source:MGI Symbol;Acc:MGI:104750]
503	Nrp2	1185.87097645509	-1.3021162428789	0.223024330118512	-3.21558523133622	0.00130178831524136	0.0373292319493777	ENSCGRG00000014459	neuropilin 2 [Source:MGI Symbol;Acc:MGI:1100492]
504	Nrxn1	27.2901108376493	8.8118559680631	1.25586855212879	6.55075999267337	5.72449983605712e-11	7.44500502300437e-09	N/A	N/A
505	Nt5dc1	699.330983526196	1.09813268474097	0.174022673379549	2.94886967343944	0.00318938442384387	0.0796960098768975	ENSCGRG00000006869	5'-nucleotidase domain containing 1 [Source:MGI Symbol;Acc:MGI:2442446]
506	Ntm	5.94970437082412	6.34275424125242	1.55806099797982	3.69548544504791	0.000219467053492119	0.00801977283745427	ENSCGRG00000003422	neurotrimin [Source:MGI Symbol;Acc:MGI:2446259]
507	Ntn1	121.69759831995	-2.36541181081429	0.440623511603844	-4.04074967223697	5.32806075232222e-05	0.00223927683068972	N/A	N/A
508	Nupr1	18314.6714271172	1.4310458431835	0.204524493779998	4.1368313732264	3.52134688487054e-05	0.00158912804637723	ENSCGRG00000005955	nuclear protein transcription regulator 1 [Source:MGI Symbol;Acc:MGI:1891834]
509	Nus1	3847.72850272924	1.32721665329276	0.163644981749082	4.53575871767156	5.73967693448207e-06	0.00032027785110419	ENSCGRG00000006471	NUS1 dehydrodolichyl diphosphate synthase subunit [Source:MGI Symbol;Acc:MGI:1196365]
510	Odc1	4164.72128444859	1.38673857548829	0.132994934822997	6.02862113383653	1.65364431131526e-09	1.82088287266627e-07	ENSCGRG00000006664	N/A
511	Oxtr	83.7705803049783	-2.41511044723409	0.584841126149059	-3.12930788326004	0.00175218609522264	0.0472118396978668	ENSCGRG00000015885	oxytocin receptor [Source:MGI Symbol;Acc:MGI:109147]
512	Pafah2	243.256715547706	-1.78828844520795	0.35535417558441	-3.38627213964159	0.000708490861890812	0.02263470709062	ENSCGRG00000017260	platelet-activating factor acetylhydrolase 2 [Source:MGI Symbol;Acc:MGI:2140321]
513	Paqr7	248.082784848261	-1.6762842759903	0.276965227433481	-3.94028443708246	8.13850538363386e-05	0.00331092840939607	ENSCGRG00000009050	progestin and adipoQ receptor family member VII [Source:MGI Symbol;Acc:MGI:1919154]
514	Parp11	649.097229630664	1.13958291448044	0.133767601242384	4.14614905708239	3.38113762445165e-05	0.00153846419126909	ENSCGRG00000015516	poly (ADP-ribose) polymerase family, member 11 [Source:MGI Symbol;Acc:MGI:2141505]
515	Pate1	12.3322576405751	-2.7738744074081	0.716202453625739	-3.05627535287779	0.00224105345018229	0.0585687972099065	ENSCGRG00000016967	prostate and testis expressed 1 [Source:MGI Symbol;Acc:MGI:4936886]
516	Pcdh17	4.10957010453316	-7.71969284200798	1.634629831651	-4.36473763242204	1.27275425038925e-05	0.000658999434284616	ENSCGRG00000003925	protocadherin 17 [Source:MGI Symbol;Acc:MGI:2684924]
517	Pde10a	426.26705193333	1.05266240693578	0.143103662523305	3.26825951179595	0.00108211095479474	0.0323790337687403	ENSCGRG00000003419	phosphodiesterase 10A [Source:MGI Symbol;Acc:MGI:1345143]
518	Pde1b	198.47750968301	1.36895830871095	0.205754768013016	3.81034090029058	0.000138775298120272	0.00533058511407567	ENSCGRG00000012953	phosphodiesterase 1B, Ca2+-calmodulin dependent [Source:MGI Symbol;Acc:MGI:97523]
519	Pde1c	239.268184679737	8.86883051272758	1.0156856501549	8.15593684004793	3.46483492146235e-16	8.94198099965526e-14	ENSCGRG00000011815	phosphodiesterase 1C [Source:MGI Symbol;Acc:MGI:108413]
520	Pde3a	10.6793441319601	5.84355676667191	1.38730458415708	3.79051170593935	0.000150337246878619	0.00568219749815595	ENSCGRG00000007234	phosphodiesterase 3A, cGMP inhibited [Source:MGI Symbol;Acc:MGI:1860764]
521	Pdpn	6694.59632207383	-2.10475144331262	0.111753334755296	-13.5994952268701	4.03206599677657e-42	1.33195268137517e-38	N/A	N/A
522	Per3	973.373150193073	-1.12709035515471	0.15398774983576	-3.52059079382471	0.000430586550815083	0.0146942108673817	ENSCGRG00000001101	period circadian clock 3 [Source:MGI Symbol;Acc:MGI:1277134]
523	Pex10	257.437649945064	-1.0343140449447	0.154222021480484	-2.91366654327255	0.0035721124217252	0.087798483436957	ENSCGRG00000014949	peroxisomal biogenesis factor 10 [Source:MGI Symbol;Acc:MGI:2684988]
524	Pex3	287.145030892538	1.3194829462239	0.227860310714197	3.22355588474576	0.00126609591091318	0.0364958222697261	ENSCGRG00000002385	N/A
525	Phb2	1381.46030508535	1.15350711256683	0.16818999158657	3.38037124850578	0.00072387981035847	0.0230372308818706	ENSCGRG00000018210	prohibitin 2 [Source:MGI Symbol;Acc:MGI:102520]
526	Phf10	608.021337132143	1.63068366164502	0.149615702816023	6.98938106924345	2.76101550880536e-12	4.18382506045305e-10	ENSCGRG00000005052	PHD finger protein 10 [Source:MGI Symbol;Acc:MGI:1919307]
527	Phf13	371.523587578708	-1.46597959836294	0.178749391527821	-4.92878375759207	8.27430935400616e-07	5.48862520482409e-05	ENSCGRG00000008945	PHD finger protein 13 [Source:MGI Symbol;Acc:MGI:2446217]
528	Phyhd1	76.5563505797513	-2.93099582646491	0.330647059271378	-7.0952795736745	1.29090254193218e-12	2.03065117000893e-10	ENSCGRG00000004453	phytanoyl-CoA dioxygenase domain containing 1 [Source:MGI Symbol;Acc:MGI:3612860]
529	Piezo1	1495.73004074816	-1.2733981416404	0.222298805980667	-3.0968931114237	0.00195560374855867	0.0518470419180474	ENSCGRG00000014185	piezo-type mechanosensitive ion channel component 1 [Source:MGI Symbol;Acc:MGI:3603204]
530	Pik3r5	257.604131518947	1.31243643264166	0.238160965246741	3.05454729395652	0.00225400472925817	0.0588142118691267	ENSCGRG00000012612	phosphoinositide-3-kinase regulatory subunit 5 [Source:MGI Symbol;Acc:MGI:2443588]
531	Pink1	238.502986877424	-1.77526975013803	0.216819243717839	-5.48985979752748	4.02252913492138e-08	3.49684809060507e-06	ENSCGRG00000007396	PTEN induced putative kinase 1 [Source:MGI Symbol;Acc:MGI:1916193]
532	Pirt	149.061403361028	-2.84828139324209	0.245806913643989	-9.20771047066226	3.33154901657237e-20	1.3101713120649e-17	ENSCGRG00000006331	phosphoinositide-interacting regulator of transient receptor potential channels [Source:MGI Symbol;Acc:MGI:2443635]
533	Plac1	698.277586778771	3.61039104425177	0.292771330982715	10.3337595705682	4.95784730745589e-25	3.03291718434255e-22	ENSCGRG00000007734	placental specific protein 1 [Source:MGI Symbol;Acc:MGI:1926287]
534	Plac8	510.366759767332	1.56078947342579	0.30469723505982	3.20261184028486	0.00136187407338368	0.0385833174443882	ENSCGRG00000013586	placenta-specific 8 [Source:MGI Symbol;Acc:MGI:2445289]
535	Plb1	211.884611257205	-1.83670139501201	0.219308603262703	-5.70765978018396	1.14540080255058e-08	1.08727500320276e-06	ENSCGRG00000010665	phospholipase B1 [Source:MGI Symbol;Acc:MGI:1922406]
536	Plcl2	28.1398342345573	-3.17581992253524	0.89464337804051	-2.89596668953019	0.0037799252069647	0.0914588508518824	ENSCGRG00000017193	phospholipase C-like 2 [Source:MGI Symbol;Acc:MGI:1352756]
537	Plekha5	1783.69198050637	1.16172875999552	0.154199681866585	3.74038553317759	0.000183738208915482	0.00688164171577554	ENSCGRG00000005116	pleckstrin homology domain containing, family A member 5 [Source:MGI Symbol;Acc:MGI:1923802]
538	Plekhg2	600.70776489128	-1.40072009605911	0.267352384694857	-3.05124488142874	0.00227894624506152	0.0592777246136711	ENSCGRG00000007000	pleckstrin homology domain containing, family G (with RhoGef domain) member 2 [Source:MGI Symbol;Acc:MGI:2141874]
539	Plekhg5	568.012893137029	-1.91133596400746	0.182050562319265	-7.28574219375504	3.19904209491485e-13	5.5619556086009e-11	ENSCGRG00000013619	pleckstrin homology domain containing, family G (with RhoGef domain) member 5 [Source:MGI Symbol;Acc:MGI:2652860]
540	Plekhm2	2033.61139634223	-1.35141593382332	0.140011957443517	-5.47419982619247	4.39492917919132e-08	3.72261770526682e-06	ENSCGRG00000008697	pleckstrin homology domain containing, family M (with RUN domain) member 2 [Source:MGI Symbol;Acc:MGI:1916832]
541	Plod1	2675.2253760732	-1.54532292340696	0.230899166803783	-4.15921995726349	3.19336273643376e-05	0.00148159472802462	ENSCGRG00000017737	procollagen-lysine, 2-oxoglutarate 5-dioxygenase 1 [Source:MGI Symbol;Acc:MGI:99907]
542	Plxna3	227.464050683224	-1.44577311881722	0.281268405055195	-3.06045969836942	0.00220997500936513	0.0578481097142375	ENSCGRG00000007864	plexin A3 [Source:MGI Symbol;Acc:MGI:107683]
543	Pparg	895.755424723979	1.47222663624915	0.288086241270086	3.07985598901327	0.00207100707025556	0.0546227016737879	ENSCGRG00000012652	peroxisome proliferator-activated receptor gamma [Source:RefSeq peptide;Acc:NP_001231210]
544	Ppfibp1	4083.36704770548	1.4933495339963	0.179507254264685	5.06044748439926	4.18273655152441e-07	2.96507552023728e-05	ENSCGRG00000011034	PTPRF interacting protein, binding protein 1 (liprin beta 1) [Source:MGI Symbol;Acc:MGI:1914783]
545	Ppp1r27	18.3082958471288	-2.24006823535459	0.493971245998421	-3.35061149417333	0.000806333419094863	0.0252238808393747	ENSCGRG00000018406	protein phosphatase 1, regulatory subunit 27 [Source:MGI Symbol;Acc:MGI:1915951]
546	Pqlc2	196.212604573311	-1.8926261946727	0.274420199725577	-4.76518745799042	1.88678151167172e-06	0.000117157782813089	ENSCGRG00000016835	PQ loop repeat containing 2 [Source:MGI Symbol;Acc:MGI:2384837]
547	Prdm2	867.664903427265	-1.55386922118425	0.283597636874619	-3.41648375896536	0.000634354475447299	0.0206659425462782	ENSCGRG00000012649	PR domain containing 2, with ZNF domain [Source:MGI Symbol;Acc:MGI:107628]
548	Prr5	39.4481777611088	-6.8195597171898	0.792463565939496	-7.86736133298101	3.62199381552882e-15	8.08852503969751e-13	ENSCGRG00000011636	proline rich 5 (renal) [Source:MGI Symbol;Acc:MGI:1924714]
549	Psma8	48.6150372361322	2.11654200366854	0.40295670672632	3.80085373287409	0.000144198406256726	0.00549305600031479	ENSCGRG00000007659	proteasome (prosome, macropain) subunit, alpha type, 8 [Source:MGI Symbol;Acc:MGI:1920927]
550	Psmb1	1441.82161336059	1.49012704213776	0.216603804148811	4.17889494126679	2.92928955090258e-05	0.00137451919068914	ENSCGRG00000012678	proteasome (prosome, macropain) subunit, beta type 1 [Source:MGI Symbol;Acc:MGI:104884]
551	Ptges	89.967356502837	-1.79199249142955	0.327508558716778	-3.68549144314791	0.000228261751753106	0.00830440386278866	ENSCGRG00000001587	prostaglandin E synthase [Source:MGI Symbol;Acc:MGI:1927593]
552	Ptgir	33.615673388067	-2.80226632719393	0.528832125688644	-4.19283118170139	2.75494462070429e-05	0.00130756954885554	N/A	N/A
553	Ptgis	81.3818428714843	-1.6040504646893	0.315444410664272	-3.23064200700882	0.00123512531981731	0.035979832288223	ENSCGRG00000011537	prostaglandin I2 (prostacyclin) synthase [Source:MGI Symbol;Acc:MGI:1097156]
554	Pthlh	90.138799544435	-4.65818967938497	0.42845574439458	-9.5067629083125	1.96687828020594e-21	9.02414682060042e-19	ENSCGRG00000007492	parathyroid hormone-like peptide [Source:MGI Symbol;Acc:MGI:97800]
555	Ptprf	98.3940122322717	-5.1161010530977	0.485409567095119	-9.33467088317324	1.0130549259625e-20	4.40332321371649e-18	ENSCGRG00000007871	protein tyrosine phosphatase, receptor type, F [Source:MGI Symbol;Acc:MGI:102695]
556	Ptprt	10.1265878466917	6.11779540782331	1.43095969146615	3.866519050186	0.000110399843891159	0.00436407811410584	ENSCGRG00000012828	protein tyrosine phosphatase, receptor type, T [Source:MGI Symbol;Acc:MGI:1321152]
557	Ptx3	42.357661669732	2.82293367565749	0.585430408587407	3.822779175985	0.000131955945246921	0.00511623555784835	ENSCGRG00000001702	pentraxin related gene [Source:MGI Symbol;Acc:MGI:104641]
558	Pyroxd1	459.149938390504	1.361018631606	0.164859969631559	4.70736548489743	2.50938760890784e-06	0.00015017230121859	ENSCGRG00000003991	pyridine nucleotide-disulphide oxidoreductase domain 1 [Source:MGI Symbol;Acc:MGI:2676395]
559	Rab32	604.216259592545	1.23826312375876	0.153493496358272	4.25621044889566	2.07921007023704e-05	0.00101905972492894	ENSCGRG00000000927	RAB32, member RAS oncogene family [Source:MGI Symbol;Acc:MGI:1915094]
560	Rab44	465.7427679967	-1.3384675449408	0.183858199445409	-4.09829448179371	4.16205554641022e-05	0.00182346608647368	ENSCGRG00000015338	RAB44, member RAS oncogene family [Source:MGI Symbol;Acc:MGI:3045302]
561	Rad18	515.238449303294	1.25082430714397	0.158991608293905	4.18803113930345	2.81384915703466e-05	0.00132789561504976	ENSCGRG00000007283	N/A
562	Raf1	1538.22675822927	1.01462323479275	0.129874307447176	3.30828123373324	0.000938704920046635	0.028765471548071	ENSCGRG00000003182	v-raf-leukemia viral oncogene 1 [Source:MGI Symbol;Acc:MGI:97847]
563	Ralgapb	1095.53965386944	-1.30481014005243	0.227563626856398	-3.16328074602855	0.00156001810899106	0.0431605010154193	ENSCGRG00000012436	Ral GTPase activating protein, beta subunit (non-catalytic) [Source:MGI Symbol;Acc:MGI:2444531]
564	Rarres2	1064.42661738497	6.14721195341449	0.630021818732393	8.82866162299681	1.0593568056136e-18	3.44244365025151e-16	ENSCGRG00000018398	retinoic acid receptor responder protein 2 precursor [Source:RefSeq peptide;Acc:NP_001231216]
565	Rcan1	3329.45446994823	1.39322285344141	0.201940976157876	4.00245838213815	6.26876973605785e-05	0.00259501929149041	ENSCGRG00000012032	Calcipressin-1 [Source:UniProtKB/Swiss-Prot;Acc:O35847]
566	Rcan3	237.014910427723	-2.03642992255356	0.340268794053371	-4.26564953119016	1.99321462183578e-05	0.000985686404456934	ENSCGRG00000017343	regulator of calcineurin 3 [Source:MGI Symbol;Acc:MGI:1858220]
567	Rcc2	1929.7951491534	-1.20171028226829	0.132606768348814	-4.65095250586922	3.30405421334692e-06	0.00019176787762802	ENSCGRG00000015004	regulator of chromosome condensation 2 [Source:MGI Symbol;Acc:MGI:1919784]
568	Rere	2414.05462350345	-1.87150196045153	0.219248154807379	-5.86796026110534	4.41188955218338e-09	4.49822097119832e-07	ENSCGRG00000001232	arginine glutamic acid dipeptide (RE) repeats [Source:MGI Symbol;Acc:MGI:2683486]
569	Rgs7	113.372824923297	2.92134074191541	0.306693017959516	7.61797010162996	2.57695965664796e-14	4.94926077312261e-12	ENSCGRG00000000628	regulator of G protein signaling 7 [Source:MGI Symbol;Acc:MGI:1346089]
570	Rhno1	650.068315529212	1.6921972924527	0.195474479178161	5.6643445036238	1.47587627705778e-08	1.369497104953e-06	N/A	N/A
571	Rltpr	20.797879900303	5.76843323722517	0.754631394564703	6.86887767171946	6.47089633980753e-12	9.13502520039325e-10	N/A	N/A
572	Rn45s	3876.36541466803	-5.08289056189704	1.26766323653756	-3.54820423242794	0.000387867342386733	0.0133745404889388	N/A	N/A
573	Rnaset2	1149.39059144614	1.80998352324235	0.218045765041807	5.61818305568244	1.92975989609567e-08	1.74174012042689e-06	ENSCGRG00000011844	N/A
574	Rnf223	515.42770864147	-1.52255413800399	0.175407600458052	-5.3452167114449	9.03089387377482e-08	7.1369987613942e-06	ENSCGRG00000016203	ring finger 223 [Source:MGI Symbol;Acc:MGI:3588193]
575	Rpf2	1026.14027524553	1.38006047991553	0.168492611985183	4.71888927251179	2.37135842716328e-06	0.000142428098696203	ENSCGRG00000006083	ribosome production factor 2 homolog [Source:MGI Symbol;Acc:MGI:1914489]
576	Rpl32	2580.58536822284	1.5410651547273	0.206869954078647	4.62175697898912	3.80503605245807e-06	0.000217466368437543	ENSCGRG00000014055	N/A
577	Rsc1a1	1465.44920892684	-1.64745612835134	0.258090821123055	-4.11674317981112	3.8426385304816e-05	0.00170615216688077	N/A	N/A
578	Rsph3	165.698658137094	1.38419153880297	0.225190340170263	3.54912665204702	0.000386511129618119	0.0133556575897541	N/A	N/A
579	Rtel1	528.154818685326	-1.14712269729042	0.154666818519107	-3.63465287481697	0.000278355164182459	0.00988729515441221	ENSCGRG00000013342	regulator of telomere elongation helicase 1 [Source:MGI Symbol;Acc:MGI:2139369]
580	Rtp4	14.3869562091817	2.77483025162576	0.691379898616769	3.16738706937507	0.00153815438215532	0.042770531868787	ENSCGRG00000009985	receptor transporter protein 4 [Source:MGI Symbol;Acc:MGI:1915025]
581	Ruvbl1	1237.66884561963	1.30828563539126	0.20609836267966	3.50960155755517	0.000448778638857319	0.0152520098312887	ENSCGRG00000009801	RuvB-like protein 1 [Source:MGI Symbol;Acc:MGI:1928760]
582	Rwdd1	2270.1166755689	2.06916992716761	0.270961936032447	5.4775495340007	4.31256304932952e-08	3.67168061266885e-06	ENSCGRG00000003673	RWD domain containing 1 [Source:MGI Symbol;Acc:MGI:1913771]
583	Ryr3	264.52984100486	-1.45463088497283	0.271705779114019	-3.20077249400987	0.00137059703737097	0.0386316574509493	ENSCGRG00000010023	ryanodine receptor 3 [Source:MGI Symbol;Acc:MGI:99684]
584	S100a13	1337.33753152288	1.4369506340852	0.252916065514242	3.36865960504224	0.00075534650338111	0.0239004946290149	N/A	N/A
585	S100a4	8889.15646907524	-3.47327275874916	0.296852525198576	-9.72978166884685	2.25075526352283e-22	1.19921692540667e-19	ENSCGRG00000017648	S100 calcium binding protein A4 [Source:MGI Symbol;Acc:MGI:1330282]
586	S100a5	225.386477843045	2.00077843246746	0.367894755741175	3.84842651234305	0.000118878947003519	0.00465289944942447	ENSCGRG00000016973	S100 calcium binding protein A5 [Source:MGI Symbol;Acc:MGI:1338915]
587	Sardh	520.907566010506	-4.0138725697127	0.229724597730644	-14.9261772699326	2.22670649307995e-50	1.22595037154005e-46	ENSCGRG00000007093	sarcosine dehydrogenase [Source:MGI Symbol;Acc:MGI:2183102]
588	Sars2	673.189065959255	-1.69294546588289	0.20940965954418	-5.2909830786864	1.21660623404659e-07	9.39003979801287e-06	ENSCGRG00000006337	seryl-aminoacyl-tRNA synthetase 2 [Source:MGI Symbol;Acc:MGI:1919234]
589	Scrn3	294.859204680873	1.17383937156459	0.183380644654366	3.21122696429246	0.00132169501694039	0.037703690146467	ENSCGRG00000018266	secernin 3 [Source:MGI Symbol;Acc:MGI:1921866]
590	Sec13	1282.08355123241	1.64698354489993	0.188322180170473	5.63938375828812	1.70659812354899e-08	1.54878468168455e-06	ENSCGRG00000015867	SEC13 homolog, nuclear pore and COPII coat complex component [Source:MGI Symbol;Acc:MGI:99832]
591	Sec31b	51.1167188688915	-1.82354535855192	0.342857076864054	-3.61253403067969	0.000303219297945656	0.0107243536277696	ENSCGRG00000002699	Sec31 homolog B (S. cerevisiae) [Source:MGI Symbol;Acc:MGI:2685187]
592	Selenbp1	32.2344039306502	-2.53943959441935	0.582893440683316	-3.35306070935881	0.000799231738221938	0.0250496261427677	ENSCGRG00000016861	N/A
593	Sema3b	1388.8221193493	-1.41974715505362	0.154112852094534	-5.41671017690593	6.07056217020927e-08	5.08971956169272e-06	ENSCGRG00000016401	sema domain, immunoglobulin domain (Ig), short basic domain, secreted, (semaphorin) 3B [Source:MGI Symbol;Acc:MGI:107561]
594	Sema3g	19.9379800190894	-4.71434296059474	0.885507709659429	-4.6632913692663	3.11191657539042e-06	0.000182267822963559	ENSCGRG00000014142	sema domain, immunoglobulin domain (Ig), short basic domain, secreted, (semaphorin) 3G [Source:MGI Symbol;Acc:MGI:3041242]
595	Sema6d	51.0421477097592	2.40957359450366	0.440016160526962	4.14669109333928	3.37314665404252e-05	0.00153846419126909	ENSCGRG00000002814	sema domain, transmembrane domain (TM), and cytoplasmic domain, (semaphorin) 6D [Source:MGI Symbol;Acc:MGI:2387661]
596	Sepn1	2968.99739343616	-1.453080330071	0.176128111099691	-4.92889990092768	8.26939267539457e-07	5.48862520482409e-05	N/A	N/A
597	Serinc4	115.120013858131	-1.40613100483911	0.283759385176911	-2.89389020069237	0.00380501191912033	0.0918821372340797	N/A	N/A
598	Serpinf1	3904.24377497606	-1.7463989962356	0.161516379966024	-7.19082792568006	6.43996038926898e-13	1.08539618111792e-10	ENSCGRG00000001007	serine (or cysteine) peptidase inhibitor, clade F, member 1 [Source:MGI Symbol;Acc:MGI:108080]
599	Setbp1	4.65709755278124	-4.54802844732562	1.38349874326416	-2.86452442830139	0.00417635940534909	0.0986851620860527	ENSCGRG00000004311	SET binding protein 1 [Source:MGI Symbol;Acc:MGI:1933199]
600	Sfxn3	334.514480540406	-1.29453743739195	0.179880323897272	-3.94470568707683	7.98980480266457e-05	0.00325845940557063	ENSCGRG00000000764	sideroflexin 3 [Source:MGI Symbol;Acc:MGI:2137679]
601	Sgk1	1521.18428233055	1.58137235022217	0.202649957112334	4.91690135887212	8.79248266333565e-07	5.8090174460126e-05	ENSCGRG00000008308	serum/glucocorticoid regulated kinase 1 [Source:MGI Symbol;Acc:MGI:1340062]
602	Sh2d2a	6.77758300770835	5.06669466866852	1.33078364309287	3.36773914468274	0.000757872661033332	0.0239345750330546	ENSCGRG00000016931	SH2 domain containing 2A [Source:MGI Symbol;Acc:MGI:1351596]
603	Shank2	30.9001189275506	2.6873766795787	0.65727948115685	3.19866090320845	0.00138067462352089	0.0387833380215893	ENSCGRG00000000697	SH3/ankyrin domain gene 2 [Source:MGI Symbol;Acc:MGI:2671987]
604	Sirpa	378.684397934147	-1.92253295695288	0.244066515015661	-5.48035217426648	4.2448005060947e-08	3.63271346938685e-06	N/A	N/A
605	Sirpb1	3.66801531107472	-5.22049786066051	1.4793282350722	-3.13354078563444	0.00172710914221377	0.0466121923234393	N/A	N/A
606	Ska2	543.542389761157	1.72658515677515	0.305966514210094	3.73120130155842	0.000190568868849457	0.00710525057965345	ENSCGRG00000006023	N/A
607	Ski	552.356288172251	-2.14131522588025	0.222888402462504	-6.98265458392757	2.8965396940422e-12	4.31010325463919e-10	ENSCGRG00000012831	ski sarcoma viral oncogene homolog (avian) [Source:MGI Symbol;Acc:MGI:98310]
608	Slc12a5	164.488762607815	-1.95143034402407	0.335915540232966	-4.06789112035494	4.74405375627488e-05	0.00201433254222088	ENSCGRG00000013363	solute carrier family 12, member 5 [Source:MGI Symbol;Acc:MGI:1862037]
609	Slc14a1	1689.0643473126	1.08974829118261	0.152761034708627	3.30441458074875	0.000951749740340045	0.0290573945678309	ENSCGRG00000017124	solute carrier family 14 (urea transporter), member 1 [Source:MGI Symbol;Acc:MGI:1351654]
610	Slc14a2	225.133580089767	9.60712017014561	0.881713956133692	10.2325222445004	1.4177786520023e-24	8.36337499825783e-22	ENSCGRG00000017548	solute carrier family 14 (urea transporter), member 2 [Source:MGI Symbol;Acc:MGI:1351653]
611	Slc22a14	37.8122595373638	9.65756028438383	1.21849325489895	7.4457513385374	9.6394221134863e-14	1.7119820972952e-11	ENSCGRG00000008916	solute carrier family 22 (organic cation transporter), member 14 [Source:MGI Symbol;Acc:MGI:2685974]
612	Slc37a1	9.87237388534297	5.47270507791289	1.11287590517956	4.39199245346505	1.12316598678998e-05	0.00059459399371186	ENSCGRG00000012375	solute carrier family 37 (glycerol-3-phosphate transporter), member 1 [Source:MGI Symbol;Acc:MGI:2446181]
613	Slc39a2	13.6740379894854	-3.79950976577199	0.78232767559471	-4.10895250843223	3.97457792803181e-05	0.00175061609699471	ENSCGRG00000013256	solute carrier family 39 (zinc transporter), member 2 [Source:MGI Symbol;Acc:MGI:2684326]
614	Slc44a5	121.896885982979	5.07933255064355	0.3609246276086	12.4523784361877	1.35738854514135e-35	2.24199866000996e-32	ENSCGRG00000007785	solute carrier family 44, member 5 [Source:MGI Symbol;Acc:MGI:3035141]
615	Slc6a13	18.6614038313097	6.04847448520277	1.19760374809406	4.56203647757164	5.06598429646161e-06	0.000285579735920329	ENSCGRG00000012728	solute carrier family 6 (neurotransmitter transporter, GABA), member 13 [Source:MGI Symbol;Acc:MGI:95629]
616	Slc6a8	486.625774389323	-1.31646215301627	0.225448754963428	-3.24463824346148	0.00117599918737391	0.0345622394623751	ENSCGRG00000005528	solute carrier family 6 (neurotransmitter transporter, creatine), member 8 [Source:MGI Symbol;Acc:MGI:2147834]
617	Slc9a1	331.229610400536	-1.92961611150427	0.333556228676397	-4.03126518164243	5.54774061974972e-05	0.00231394019738399	ENSCGRG00000003058	sodium/hydrogen exchanger 1 [Source:RefSeq peptide;Acc:NP_001233682]
618	Slc9a8	257.708712903444	-1.14948897662798	0.169861215858178	-3.32345717093043	0.000889090741622887	0.0275027784539098	ENSCGRG00000012738	solute carrier family 9 (sodium/hydrogen exchanger), member 8 [Source:MGI Symbol;Acc:MGI:1924281]
619	Slco4a1	579.295507797466	-1.84273078530229	0.221659550014627	-5.67432481252505	1.39236723269535e-08	1.29930675606944e-06	ENSCGRG00000008065	solute carrier organic anion transporter family, member 4a1 [Source:MGI Symbol;Acc:MGI:1351866]
620	Smad3	1123.09635759701	-1.76822527356367	0.137088824307973	-8.63135838253519	6.06275950469392e-18	1.69726438540728e-15	ENSCGRG00000002991	SMAD family member 3 [Source:MGI Symbol;Acc:MGI:1201674]
621	Snrnp27	619.104767659364	1.31934871604884	0.232447520757075	3.15936351110915	0.00158114141336395	0.0436717604089169	ENSCGRG00000002757	small nuclear ribonucleoprotein 27 (U4/U6.U5) [Source:MGI Symbol;Acc:MGI:1913868]
622	Snx21	112.354747441892	-1.47252473133972	0.28183905981853	-3.14918106521518	0.00163728716409164	0.0447732981610954	ENSCGRG00000012951	sorting nexin family member 21 [Source:MGI Symbol;Acc:MGI:1917729]
623	Snx3	1670.43321615814	1.18507078893699	0.179260617946958	3.34768615153053	0.000814892392615676	0.0254434360091363	ENSCGRG00000012512	sorting nexin 3 [Source:MGI Symbol;Acc:MGI:1860188]
624	Snx9	2422.57624489858	0.882750705736652	0.0967699410455484	3.07728000862716	0.00208898969505375	0.0549424248299408	ENSCGRG00000001804	sorting nexin 9 [Source:MGI Symbol;Acc:MGI:1913866]
625	Soga1	195.421907580121	-2.67722458441843	0.621723436009718	-3.36526172654133	0.000764710836307721	0.0241044444337684	ENSCGRG00000009388	suppressor of glucose, autophagy associated 1 [Source:MGI Symbol;Acc:MGI:2444575]
626	Spef1	27.5900285761633	-3.42511767691597	0.534244022354833	-5.31621329832765	1.05948946187886e-07	8.29364333737113e-06	ENSCGRG00000005556	sperm flagellar 1 [Source:MGI Symbol;Acc:MGI:3513546]
627	Spen	1749.75079624577	-2.02588398992426	0.310134563135526	-4.64611707458558	3.38241093538986e-06	0.00019465951714228	ENSCGRG00000010581	SPEN homolog, transcriptional regulator (Drosophila) [Source:MGI Symbol;Acc:MGI:1891706]
628	Spon1	6.16502890959772	-4.30244748405215	1.14478821934513	-3.24731240286308	0.00116500437062497	0.0343613878385941	ENSCGRG00000004212	spondin 1, (f-spondin) extracellular matrix protein [Source:MGI Symbol;Acc:MGI:2385287]
629	Spp1	32986.9845427278	1.75033708691153	0.224222618430616	5.19739977325701	2.02095438296952e-07	1.51041192504559e-05	ENSCGRG00000000743	secreted phosphoprotein 1 [Source:MGI Symbol;Acc:MGI:98389]
630	Spry2	544.214534523965	0.965372508340848	0.118494085757784	3.21037126188133	0.00132563633864161	0.0377509231126611	ENSCGRG00000010947	sprouty homolog 2 (Drosophila) [Source:MGI Symbol;Acc:MGI:1345138]
631	Srcap	784.833763005416	-1.71239736275371	0.380781085377528	-2.96084786069337	0.00306793447376153	0.0772455391815842	ENSCGRG00000007295	N/A
632	Srm	1380.77410296519	-1.05774559498444	0.155539140828676	-3.03964064443463	0.00236860580507759	0.0613905677329118	ENSCGRG00000001989	spermidine synthase [Source:MGI Symbol;Acc:MGI:102690]
633	Ssc5d	141.940064234075	-1.74205478880319	0.384147158129344	-3.01210685435407	0.00259441255345587	0.0668516570131522	N/A	N/A
634	Sspn	27.1750992886485	-7.88632994593885	1.29023818578051	-5.65892989812638	1.52319752698367e-08	1.39770297517718e-06	ENSCGRG00000004365	sarcospan [Source:MGI Symbol;Acc:MGI:1353511]
635	St3gal1	8757.98538469162	-1.9557717923774	0.143314022642668	-9.56507441755475	1.12120784758836e-21	5.29114000531911e-19	ENSCGRG00000003215	N/A
636	Stk38l	117.766111241791	-2.85536969798788	0.291300865930058	-7.79402831508182	6.49059926028409e-15	1.41059510502779e-12	ENSCGRG00000016070	serine/threonine kinase 38 like [Source:MGI Symbol;Acc:MGI:1922250]
637	Stmn1	1562.9235972871	-1.4253613757812	0.196507752317238	-4.27667033564825	1.8970941245592e-05	0.000946655699557228	ENSCGRG00000012303	stathmin 1 [Source:MGI Symbol;Acc:MGI:96739]
638	Stmn4	29.4998501069053	-2.33766046248373	0.607491520155929	-2.8851397980217	0.0039123988648314	0.0936537565948119	ENSCGRG00000004858	stathmin-like 4 [Source:MGI Symbol;Acc:MGI:1931224]
639	Stra6	217.455886072602	-2.65098655122907	0.267224759359484	-7.73140952754529	1.0636225488073e-14	2.22377894160128e-12	ENSCGRG00000011831	stimulated by retinoic acid gene 6 [Source:MGI Symbol;Acc:MGI:107742]
640	Strap	4829.66348278258	1.58764560290148	0.154479471779192	6.49072068043788	8.54267326179912e-11	1.07179499136185e-08	ENSCGRG00000001020	serine/threonine kinase receptor associated protein [Source:MGI Symbol;Acc:MGI:1329037]
641	Strc	73.147823886622	-1.6776942825742	0.378574153841852	-2.88644053156764	0.00389626371072152	0.0934028849201558	ENSCGRG00000011886	stereocilin [Source:MGI Symbol;Acc:MGI:2153816]
642	Stx11	321.459154989515	1.6963648138873	0.148409182337005	7.48877054414591	6.95217588687958e-14	1.27587876803989e-11	ENSCGRG00000003929	syntaxin 11 [Source:MGI Symbol;Acc:MGI:1921982]
643	Syne2	1095.99364258998	-2.08238317695028	0.316879525868687	-4.72552043911366	2.29526745507507e-06	0.00013886788481859	ENSCGRG00000002980	spectrin repeat containing, nuclear envelope 2 [Source:MGI Symbol;Acc:MGI:2449316]
644	Syne3	293.300378018719	-1.30644678830078	0.240216867256466	-3.00347055483549	0.00266919376585442	0.0685646554130909	ENSCGRG00000013163	spectrin repeat containing, nuclear envelope family member 3 [Source:MGI Symbol;Acc:MGI:2442408]
645	Synpo2	34.6788693728022	-3.21377092893022	0.513613177826719	-5.11826514913908	3.08358895169542e-07	2.22408902686259e-05	ENSCGRG00000000819	synaptopodin 2 [Source:MGI Symbol;Acc:MGI:2153070]
646	Tbp	254.387304411859	1.3134016387313	0.151915271357002	4.79503562415595	1.62645924530414e-06	0.000102145351158511	ENSCGRG00000012993	TATA box binding protein [Source:MGI Symbol;Acc:MGI:101838]
647	Tcp1	2971.5029509276	1.3530014409444	0.167448621789502	4.5867140142171	4.50276804825573e-06	0.000256455930527724	ENSCGRG00000007435	T-complex protein 1 subunit alpha [Source:UniProtKB/Swiss-Prot;Acc:P18279]
648	Tead4	324.956694595829	1.53474507510978	0.230458545281784	4.12127297439683	3.76784655599358e-05	0.00167745341146485	ENSCGRG00000014950	TEA domain family member 4 [Source:MGI Symbol;Acc:MGI:106907]
649	Tenc1	970.3806920804	-1.20474046048079	0.191758398048656	-3.23207727049523	0.00122893819416242	0.035862848326821	N/A	N/A
650	Tenm4	644.178753949713	-1.61864526224384	0.360225734355126	-2.86954168716785	0.00411067142482011	0.0976920286672716	ENSCGRG00000000139	teneurin transmembrane protein 4 [Source:MGI Symbol;Acc:MGI:2447063]
651	Tfec	25.8264175808571	2.6486312741868	0.607455484937805	3.39723457049193	0.00068070589372526	0.0219166067186357	ENSCGRG00000014010	transcription factor EC [Source:MGI Symbol;Acc:MGI:1333760]
652	Tfpi	2785.83750371293	1.81940360833707	0.271510117626422	4.54657497999545	5.45259505999003e-06	0.000305289873240188	ENSCGRG00000005739	tissue factor pathway inhibitor [Source:MGI Symbol;Acc:MGI:1095418]
653	Thbs1	11852.3596536554	-1.30819280405765	0.158284297404057	-4.56918541635424	4.89623481224184e-06	0.000276955857513009	ENSCGRG00000000633	thrombospondin 1 [Source:MGI Symbol;Acc:MGI:98737]
654	Thumpd3	774.893964380841	1.34175179811784	0.171391450211107	4.41556038218085	1.00748651218922e-05	0.000540280997461992	ENSCGRG00000018116	THUMP domain containing 3 [Source:MGI Symbol;Acc:MGI:1277973]
655	Timp2	1508.30928798311	-1.36177876265473	0.192965456815501	-4.02567524132727	5.68120524016227e-05	0.00235770017466734	ENSCGRG00000010067	tissue inhibitor of metalloproteinase 2 [Source:MGI Symbol;Acc:MGI:98753]
656	Tmcc1	487.039593839728	1.40795279960327	0.157288324325717	5.23236738906214	1.67352709110505e-07	1.27380861584249e-05	ENSCGRG00000004818	transmembrane and coiled coil domains 1 [Source:MGI Symbol;Acc:MGI:2442368]
657	Tmem108	203.002201515032	1.6556316859957	0.269834965994987	3.96786673412236	7.25188647591948e-05	0.00297958728663587	ENSCGRG00000015560	transmembrane protein 108 [Source:MGI Symbol;Acc:MGI:1932411]
658	Tmem180	79.6675784435224	-1.6875910610478	0.283823709600945	-3.884906450828	0.000102369298409619	0.00409402833373288	N/A	N/A
659	Tmem194a	81.0539106796497	-1.7363520772115	0.382827090273222	-3.00759691710584	0.0026332214614916	0.0677459795630167	N/A	N/A
660	Tmem201	284.751711774111	-1.81390966615928	0.290524102936365	-4.23010398454721	2.33583312955273e-05	0.00112809812283106	ENSCGRG00000001034	transmembrane protein 201 [Source:MGI Symbol;Acc:MGI:1196277]
661	Tmem51	487.067458947383	-1.11780578247445	0.18579627434306	-2.86789002436848	0.00413219140803208	0.0979635626691558	ENSCGRG00000002938	transmembrane protein 51 [Source:MGI Symbol;Acc:MGI:2384874]
662	Tmppe	168.838569876998	-1.62165101936906	0.296037257836448	-3.5018852904679	0.000461978471716547	0.0156042912420086	ENSCGRG00000017142	transmembrane protein with metallophosphoesterase domain [Source:MGI Symbol;Acc:MGI:5317335]
663	Tmprss11f	5.61134600242948	4.47603482755225	1.35597297910412	2.86957954678557	0.00411017933566573	0.0976920286672716	ENSCGRG00000012915	transmembrane protease, serine 11f [Source:MGI Symbol;Acc:MGI:2442348]
664	Tnc	1314.51774376961	-3.62037129206355	0.210284536653908	-14.4347693826777	3.12689829933455e-47	1.29117448025272e-43	ENSCGRG00000014015	tenascin C [Source:MGI Symbol;Acc:MGI:101922]
665	Tnfsf4	25.9967423298462	2.64726537074731	0.608192178663582	3.39087371126307	0.000696701968607249	0.0223879891351866	ENSCGRG00000008694	tumor necrosis factor (ligand) superfamily, member 4 [Source:MGI Symbol;Acc:MGI:104511]
666	Tnrc18	443.778564910327	-1.29749078261657	0.23932326848684	-2.97726287293536	0.00290834526340718	0.0736765931222337	N/A	N/A
667	Tp63	97.3296818028705	3.94638772049125	0.309180587536238	10.8720448672287	1.56649917367199e-27	1.17608485688819e-24	ENSCGRG00000010211	transformation related protein 63 [Source:MGI Symbol;Acc:MGI:1330810]
668	Tpi1	8483.00897103653	1.199195719299	0.174717124620322	3.51558680874949	0.000438783286594524	0.0149430588550139	N/A	N/A
669	Traf1	210.880634181301	2.57758189792886	0.313284322224734	6.36041849479562	2.01204798763415e-10	2.40818816027197e-08	ENSCGRG00000014062	TNF receptor-associated factor 1 [Source:MGI Symbol;Acc:MGI:101836]
670	Trmt6	668.094752513936	1.11242064369774	0.16961967470024	3.10965189568211	0.00187307948592003	0.0500609285905196	ENSCGRG00000006540	tRNA methyltransferase 6 [Source:MGI Symbol;Acc:MGI:1914176]
671	Trnt1	786.384781541471	1.18018097833207	0.188709924668579	3.15414506500529	0.00160969050038969	0.0442131605556969	ENSCGRG00000013410	tRNA nucleotidyl transferase, CCA-adding, 1 [Source:MGI Symbol;Acc:MGI:1917297]
672	Tspan9	517.238397442096	1.21725910076772	0.148881183848678	4.24698799204357	2.16663566915402e-05	0.00105253886315932	ENSCGRG00000015107	tetraspanin 9 [Source:MGI Symbol;Acc:MGI:1924558]
673	Tulp3	932.719363027496	1.17648623804267	0.136789336731224	4.32434100096406	1.52988497140978e-05	0.000777511079162319	ENSCGRG00000018186	tubby-like protein 3 [Source:MGI Symbol;Acc:MGI:1329045]
674	Ube4b	3002.77539603183	-1.47377348346249	0.11185551807736	-7.94606290345572	1.92532685828472e-15	4.47896108708292e-13	ENSCGRG00000008786	ubiquitination factor E4B [Source:MGI Symbol;Acc:MGI:1927086]
675	Ubr4	3631.73496976341	-1.90015453032865	0.261578650125479	-5.02790280849222	4.95873077740631e-07	3.45583781647342e-05	ENSCGRG00000004866	ubiquitin protein ligase E3 component n-recognin 4 [Source:MGI Symbol;Acc:MGI:1916366]
676	Upb1	1926.50547700718	1.64748328788512	0.181181323907644	5.8644056917565	4.50744193746946e-09	4.56744898657565e-07	ENSCGRG00000003888	ureidopropionase, beta [Source:MGI Symbol;Acc:MGI:2143535]
677	Ush2a	137.223360748391	2.62526671641769	0.363621027684228	5.61107323382947	2.01075642224927e-08	1.80498172968974e-06	ENSCGRG00000015019	usherin [Source:MGI Symbol;Acc:MGI:1341292]
678	Usp18	444.691366488115	3.01395734238186	0.257141615266379	9.44613667120531	3.51567519777588e-21	1.56941641193687e-18	ENSCGRG00000012104	ubiquitin specific peptidase 18 [Source:MGI Symbol;Acc:MGI:1344364]
679	Vcam1	472.367191615275	1.56541165602915	0.20008628680246	4.90013169306282	9.57724371981824e-07	6.30228424383418e-05	N/A	N/A
680	Veph1	19.5691591064714	2.67651544655475	0.479726585711549	4.35988541833954	1.30130565090736e-05	0.000671677044876151	ENSCGRG00000005218	ventricular zone expressed PH domain-containing 1 [Source:MGI Symbol;Acc:MGI:1920039]
681	Vgll3	342.628461341468	-1.41037515123819	0.236282328160892	-3.49333213762387	0.00047703278846816	0.0160323462167994	ENSCGRG00000000166	vestigial like family member 3 [Source:MGI Symbol;Acc:MGI:1920819]
682	Vps13d	1329.3666473396	-2.08150278472108	0.310434739737517	-4.82078869544463	1.42991757066996e-06	9.0144841659373e-05	ENSCGRG00000008512	N/A
683	Vwf	49.5106890972229	4.20004533821696	0.447666876388796	8.0753860251124	6.72635096742714e-16	1.65819610341782e-13	ENSCGRG00000018146	Von Willebrand factor [Source:MGI Symbol;Acc:MGI:98941]
684	Wbp11	1084.26068139878	1.0364568399849	0.137077496113557	3.29371597865864	0.000988723493636708	0.0300197535742601	ENSCGRG00000014641	WW domain binding protein 11 [Source:MGI Symbol;Acc:MGI:1891823]
685	Wdr63	64.0537931283246	2.27697529633299	0.38326364572221	4.41474899719085	1.01127257455513e-05	0.000540556282004113	ENSCGRG00000009993	WD repeat domain 63 [Source:MGI Symbol;Acc:MGI:3045269]
686	Wdr81	936.611097531669	-1.65963745990505	0.189161778634388	-5.68124790823111	1.33715492898611e-08	1.25487431602634e-06	ENSCGRG00000000887	WD repeat domain 81 [Source:MGI Symbol;Acc:MGI:2681828]
687	Wnt4	365.396022358743	-1.54390913311479	0.27857463796123	-3.4423328678151	0.000576720115103441	0.0189377458074822	ENSCGRG00000011397	wingless-type MMTV integration site family, member 4 [Source:MGI Symbol;Acc:MGI:98957]
688	Wnt5b	91.1711056748188	2.90119868559699	0.352014478587823	6.57994578566167	4.70619837511532e-11	6.1692284572841e-09	ENSCGRG00000005961	wingless-type MMTV integration site family, member 5B [Source:MGI Symbol;Acc:MGI:98959]
689	Ybx3	9775.54212205473	1.85427081508633	0.161339817789909	7.86729730919879	3.62384726607505e-15	8.08852503969751e-13	ENSCGRG00000004563	Y box protein 3 [Source:MGI Symbol;Acc:MGI:2137670]
690	Ypel4	62.5065024823369	-1.84492702462633	0.3992299552743	-3.15598693750193	0.00159956023849477	0.0440332274320301	ENSCGRG00000003533	yippee-like 4 (Drosophila) [Source:MGI Symbol;Acc:MGI:3605071]
691	Zbtb47	119.779166153511	-1.27861158105317	0.208714745800596	-3.32343111489937	0.000889173802408901	0.0275027784539098	ENSCGRG00000005967	zinc finger protein 651 [Source:MGI Symbol;Acc:MGI:2670992]
692	Zdhhc9	15.3156653941749	-3.68354155027365	0.857193357665051	-3.61479591721623	0.000300584310439009	0.0106539722221483	ENSCGRG00000015497	zinc finger, DHHC domain containing 9 [Source:MGI Symbol;Acc:MGI:2444393]
693	Zfr2	362.816232072656	-1.28077474091967	0.234048384086539	-2.97294186804231	0.00294960309560329	0.0746073420062474	ENSCGRG00000003072	zinc finger RNA binding protein 2 [Source:MGI Symbol;Acc:MGI:2143792]
694	Zhx3	520.655341187541	-1.6109100883846	0.238009225725335	-4.31053705811973	1.62858532613964e-05	0.000822609903114629	ENSCGRG00000009914	zinc fingers and homeoboxes 3 [Source:MGI Symbol;Acc:MGI:2444772]
695	Zmat4	82.141514572361	1.9270138048919	0.415224261386744	3.23211196688901	0.00122878898010968	0.035862848326821	ENSCGRG00000002696	zinc finger, matrin type 4 [Source:MGI Symbol;Acc:MGI:2443497]
696	Znf185	5.27842183766757	-5.80264063111721	1.60528854641965	-3.25030546192664	0.00115281110604377	0.0341817134947602	N/A	N/A
697	Znf248	14.832054930267	-5.88184067121643	1.43066526459181	-3.70238818372831	0.000213579499859086	0.00782193480969518	ENSCGRG00000007214	zinc finger protein 248 [Source:MGI Symbol;Acc:MGI:1919970]
698	Znf32	345.943266497935	1.27073118396585	0.226265863722918	3.0308092964676	0.00243899240932603	0.0630435643581191	ENSCGRG00000005812	zinc finger protein 637 [Source:MGI Symbol;Acc:MGI:2448537]
699	Znf436	290.371536194309	-1.39945468973848	0.22261702402265	-3.65871474831347	0.000253483286687093	0.00914144857251248	ENSCGRG00000019305	zinc finger protein 46 [Source:MGI Symbol;Acc:MGI:99192]
700	Znfx1	1038.75199197306	-1.17409406207366	0.201392311446234	-2.92529321065857	0.00344131806457173	0.0848361947351214	ENSCGRG00000006793	zinc finger, NFX1-type containing 1 [Source:MGI Symbol;Acc:MGI:2138982]
701	Zswim3	544.453772173511	-1.06979421289262	0.166965218280231	-2.90378868823881	0.00368676901006691	0.089776253957268	ENSCGRG00000016629	zinc finger SWIM-type containing 3 [Source:MGI Symbol;Acc:MGI:1914788]
