# Supplementary material for: Defining lncRNAs Correlated with CHO Cell Growth and IgG Productivity by RNA-Seq
Source: iScience. 2019 Dec 18;23(1):100785. doi: 10.1016/j.isci.2019.100785 (PMC6971398; doi:10.1016/j.isci.2019.100785)
Supplement: Data S1. The Complete RNA-Seq Dataset Provided as a Reference for the Community to Investigate RNAseq Data from CHO Cells (See Also GEO Accession Number GSE140671), Related to Figure 2 [file mmc2.zip › D7_3068vs3080_0.1adj.csv]

	Symbol	baseMean	log2FoldChange	lfcSE	stat	pvalue	padj	ENSEMBL	description
1	Abcg1	9.08250732889898	-2.79596141486729	0.675181287150292	-3.27467445591983	0.00105783800053316	0.0877420560903055	ENSCGRG00000006270	ATP-binding cassette, sub-family G (WHITE), member 1 [Source:MGI Symbol;Acc:MGI:107704]
2	Abhd6	318.571153953315	-1.4632634593425	0.156808852118878	-5.601092966075	2.13004454054174e-08	5.18090157908254e-06	ENSCGRG00000006994	abhydrolase domain containing 6 [Source:MGI Symbol;Acc:MGI:1913332]
3	Ablim2	17.1749951740666	7.024719174321	1.27357963607611	5.05642245775903	4.27194450918656e-07	8.35768795878792e-05	ENSCGRG00000017508	actin-binding LIM protein 2 [Source:MGI Symbol;Acc:MGI:2385758]
4	Adam19	1194.24785588841	-1.8088965172834	0.253611127606811	-4.82602647648719	1.39283999973309e-06	0.000236506859954678	ENSCGRG00000001505	a disintegrin and metallopeptidase domain 19 (meltrin beta) [Source:MGI Symbol;Acc:MGI:105377]
5	Adamtsl2	9.16990593046202	3.41766562724141	0.758707521020558	3.73359041269277	0.000188769386624117	0.0192592952879867	N/A	N/A
6	Add2	61.5097078643438	-7.41834744845498	1.06750312465139	-6.40127863791064	1.5408108363491e-10	5.65980698845868e-08	ENSCGRG00000001564	adducin 2 (beta) [Source:MGI Symbol;Acc:MGI:87919]
7	Ankrd22	75.7545573208503	2.7706397733891	0.366441531659057	5.96460030819194	2.45233581970283e-09	8.02909965811489e-07	ENSCGRG00000008546	ankyrin repeat domain 22 [Source:MGI Symbol;Acc:MGI:1277101]
8	Apob	21.4522056051382	-7.0699102862009	1.42837496055229	-4.54008783728069	5.62307978033394e-06	0.000865041136463509	ENSCGRG00000017487	apolipoprotein B [Source:MGI Symbol;Acc:MGI:88052]
9	Apobec1	14.5749396877538	-6.0999588490242	1.28252612308474	-4.30010449614729	1.70717591919047e-05	0.00232783783102343	ENSCGRG00000008644	apolipoprotein B mRNA editing enzyme, catalytic polypeptide 1 [Source:MGI Symbol;Acc:MGI:103298]
10	Arhgef16	37.5629106792955	8.06046724507048	1.09341641204315	6.83683239250147	8.09633711432098e-12	3.83489399264903e-09	ENSCGRG00000000466	Rho guanine nucleotide exchange factor (GEF) 16 [Source:MGI Symbol;Acc:MGI:2446219]
11	Art3	34.9159208688659	-2.39133364698097	0.371982438746501	-4.85606565822539	1.19741012122836e-06	0.000207232545884512	ENSCGRG00000002900	ADP-ribosyltransferase 3 [Source:MGI Symbol;Acc:MGI:1202729]
12	Asap3	488.3191063832	1.75514433349596	0.244458352126786	4.78683515042226	1.69431890191151e-06	0.000285009774911264	ENSCGRG00000011471	ArfGAP with SH3 domain, ankyrin repeat and PH domain 3 [Source:MGI Symbol;Acc:MGI:2684986]
13	Atp6v1c1	906.073085563624	1.30792376059485	0.146827719693453	4.9238744658236	8.48472778888229e-07	0.000152716615472092	ENSCGRG00000013006	ATPase, H+ transporting, lysosomal V1 subunit C1 [Source:MGI Symbol;Acc:MGI:1913585]
14	Bcl3	68.7275337967654	1.96973803213253	0.306592655991946	4.51666243253965	6.28219316693291e-06	0.000945508766877448	N/A	N/A
15	Bpifa1	6.97530834804391	-5.76459111791091	1.36895395569538	-3.78363976059275	0.000154551473555329	0.016267672353932	ENSCGRG00000000793	BPI fold containing family A, member 5 [Source:MGI Symbol;Acc:MGI:1914385]
16	Bpifa3	34.8181120477088	-7.51197765411192	1.2261913997598	-5.64921198660153	1.6118499058997e-08	4.0861530220125e-06	ENSCGRG00000000350	BPI fold containing family A, member 3 [Source:MGI Symbol;Acc:MGI:1920638]
17	Brinp3	94.0736332101758	-5.0673063701768	0.378089531223437	-11.8552445896915	2.02133138400913e-32	5.19742051154005e-29	ENSCGRG00000015127	bone morphogenetic protein/retinoic acid inducible neural specific 3 [Source:MGI Symbol;Acc:MGI:2443035]
18	C1qtnf6	32.1677698797662	3.21741024388733	0.578769671610391	4.54835122207	5.40678464791057e-06	0.000838937214463296	ENSCGRG00000008889	C1q and tumor necrosis factor related protein 6 [Source:MGI Symbol;Acc:MGI:1919959]
19	Ca5b	611.016689123394	2.0090219801315	0.290643985187566	4.89966953381583	9.59979847091578e-07	0.000171076012552488	ENSCGRG00000003954	carbonic anhydrase 5b, mitochondrial [Source:MGI Symbol;Acc:MGI:1926249]
20	Cd68	329.94393900929	1.64200502594959	0.288571686154676	3.66301538211845	0.000249263564137826	0.0245163655241352	ENSCGRG00000017877	CD68 antigen [Source:MGI Symbol;Acc:MGI:88342]
21	Cd82	183.696563186071	-5.67894846095014	1.14141405631988	-4.46287298813623	8.08679919473209e-06	0.00116443438964786	ENSCGRG00000012389	CD82 antigen [Source:MGI Symbol;Acc:MGI:104651]
22	Cda	35.0465792097927	2.23952055801595	0.415328141387543	3.98373693573276	6.78399676034917e-05	0.00782725369804645	ENSCGRG00000006873	cytidine deaminase [Source:MGI Symbol;Acc:MGI:1919519]
23	Cdh17	127.209369762123	-1.79988687942364	0.356363712724482	-3.40922584236791	0.000651475225287163	0.0563745316343444	ENSCGRG00000012734	cadherin 17 [Source:MGI Symbol;Acc:MGI:1095414]
24	Chd1	882.114148380496	1.736767297768	0.249267498539614	4.62075803622588	3.8234048195166e-06	0.00061997714726558	ENSCGRG00000008652	chromodomain helicase DNA binding protein 1 [Source:MGI Symbol;Acc:MGI:88393]
25	Clec4f	90.5566692667411	-8.17443764412411	0.695525964815325	-10.9118502073723	1.01175881937751e-27	1.82106469899757e-24	ENSCGRG00000010874	C-type lectin domain family 4, member f [Source:MGI Symbol;Acc:MGI:1859834]
26	Clhc1	218.579859871052	-1.74320983766185	0.221813271992716	-5.22172242686507	1.77266541491384e-07	3.66737986241772e-05	ENSCGRG00000016597	clathrin heavy chain linker domain containing 1 [Source:MGI Symbol;Acc:MGI:1920574]
27	Col18a1	154.852703178745	1.48094599412983	0.218249244729483	4.10532230945052	4.03751538208345e-05	0.00497748214809041	ENSCGRG00000003055	collagen, type XVIII, alpha 1 [Source:MGI Symbol;Acc:MGI:88451]
28	Col6a1	6961.20568085969	1.89287141112254	0.174668406219492	7.48795353841971	6.99557804972705e-14	4.06172288119474e-11	ENSCGRG00000001617	collagen, type VI, alpha 1 [Source:MGI Symbol;Acc:MGI:88459]
29	Col6a2	4028.2835451334	1.83142321112636	0.216204813119127	5.76518483757536	8.15683951019424e-09	2.29398366162478e-06	ENSCGRG00000011810	collagen, type VI, alpha 2 [Source:MGI Symbol;Acc:MGI:88460]
30	Cpxm1	185.531091392427	1.92112660064599	0.201839142397065	6.61994538847319	3.5933159475009e-11	1.53990699378735e-08	ENSCGRG00000015217	carboxypeptidase X 1 (M14 family) [Source:MGI Symbol;Acc:MGI:1934569]
31	Crb1	8.3752189558283	-4.54030351601059	1.0604236722556	-3.72996295610427	0.000191507924457704	0.0193648940017652	ENSCGRG00000017565	crumbs family member 1, photoreceptor morphogenesis associated [Source:MGI Symbol;Acc:MGI:2136343]
32	Csf3	11.4585565055233	-3.30891630988057	0.821992561201074	-3.313842408962	0.000920233567322883	0.0777618966114769	ENSCGRG00000000524	colony stimulating factor 3 (granulocyte) [Source:MGI Symbol;Acc:MGI:1339751]
33	Ctnna3	23.7697596783935	-3.63444319504008	0.511269694299101	-5.9645246497535	2.45347231066348e-09	8.02909965811489e-07	ENSCGRG00000006511	catenin (cadherin associated protein), alpha 3 [Source:MGI Symbol;Acc:MGI:2661445]
34	Ctsb	13758.6559283822	1.30435025480274	0.162793041304028	4.41903258467956	9.91437000591015e-06	0.00137268265951059	ENSCGRG00000018351	cathepsin B [Source:MGI Symbol;Acc:MGI:88561]
35	Cxcl3	257.225883905099	-2.58692392893367	0.361295311204725	-5.54106672886801	3.00634621452404e-08	6.93733660451516e-06	ENSCGRG00000016792	C-X-C motif chemokine 3 precursor [Source:RefSeq peptide;Acc:NP_001231068]
36	Dcn	696.617028147769	1.71885335252718	0.252948671334909	4.48269147183908	7.3707457531998e-06	0.00107858579521824	ENSCGRG00000007335	decorin [Source:MGI Symbol;Acc:MGI:94872]
37	Dlc1	47.3410823299458	-1.92255229668807	0.333935954025211	-4.00552794583457	6.18791171273851e-05	0.00727949169395951	ENSCGRG00000012317	deleted in liver cancer 1 [Source:MGI Symbol;Acc:MGI:1354949]
38	Dpt	2418.89762753261	3.17069716683506	0.17258413740188	14.982458440504	9.56137504184989e-51	5.73650631260854e-47	ENSCGRG00000010859	dermatopontin [Source:MGI Symbol;Acc:MGI:1928392]
39	Ebag9	618.921812046754	1.26567627089345	0.166622716754237	4.0853599283003	4.40085431162308e-05	0.00535209302397999	ENSCGRG00000007594	estrogen receptor-binding fragment-associated gene 9 [Source:MGI Symbol;Acc:MGI:1859920]
40	Ecm1	1781.88040872596	1.3364032359657	0.216863636963631	3.46503796471221	0.000530156632593797	0.0474740757714216	ENSCGRG00000011489	extracellular matrix protein 1 [Source:MGI Symbol;Acc:MGI:103060]
41	Eif3h	2026.05643575881	1.19644081410221	0.154259768107004	3.96395198103047	7.37190874019393e-05	0.00836878423317032	ENSCGRG00000012520	eukaryotic translation initiation factor 3, subunit H [Source:MGI Symbol;Acc:MGI:1915385]
42	Elavl2	197.207779280096	-1.75742081665435	0.297546505853898	-3.94042038090308	8.13389444240316e-05	0.00909328981793879	ENSCGRG00000000487	ELAV (embryonic lethal, abnormal vision, Drosophila)-like 2 (Hu antigen B) [Source:MGI Symbol;Acc:MGI:1100887]
43	Ephx1	137.994782134012	1.27161239481285	0.208155761390369	3.29873114971807	0.000971228812446827	0.0813076623033974	N/A	N/A
44	Extl1	47.1617571636177	2.47128153477554	0.371298292233519	5.08033318092406	3.76773468392832e-07	7.53505073066954e-05	ENSCGRG00000013081	exostoses (multiple)-like 1 [Source:MGI Symbol;Acc:MGI:1888742]
45	F13b	27.203726442166	7.12859911304621	1.13009253857455	5.79035467359062	7.02379479697945e-09	2.0066870246164e-06	ENSCGRG00000013915	coagulation factor XIII, beta subunit [Source:MGI Symbol;Acc:MGI:88379]
46	Fa2h	43.6286353623161	2.24446869437373	0.395069288990068	4.20054466368377	2.66273631232268e-05	0.0034729413685142	ENSCGRG00000003457	fatty acid 2-hydroxylase [Source:MGI Symbol;Acc:MGI:2443327]
47	Fam13c	132.323516592976	3.4365034001942	0.278071661144389	10.2546979715145	1.12727859260669e-24	1.8445352171207e-21	ENSCGRG00000017409	family with sequence similarity 13, member C [Source:MGI Symbol;Acc:MGI:1918971]
48	Fam71e2	75.2122745115588	-1.58803890759776	0.264611749045219	-3.79074780502352	0.000150194399246735	0.0159020528943646	N/A	N/A
49	Fibin	17.5821265617434	3.74012927744526	0.697664032582796	4.52247303769335	6.11212743839097e-06	0.000932306625115246	ENSCGRG00000020061	fin bud initiation factor homolog (zebrafish) [Source:MGI Symbol;Acc:MGI:1914856]
50	Flnc	518.680227985386	-2.56232403188076	0.257660084922593	-7.67430287758246	1.66320673965307e-14	1.03227786575916e-11	ENSCGRG00000008723	filamin C, gamma [Source:MGI Symbol;Acc:MGI:95557]
51	Fstl4	7.65269662474779	-6.60342860726159	1.33271703619752	-4.51593694916079	6.30374198707116e-06	0.000945508766877448	ENSCGRG00000010263	follistatin-like 4 [Source:MGI Symbol;Acc:MGI:2443199]
52	Gabra3	47.8045954963601	4.40323261195664	0.478257281709772	7.98371558000153	1.41992988753104e-15	1.06488825190296e-12	ENSCGRG00000006940	gamma-aminobutyric acid (GABA) A receptor, subunit alpha 3 [Source:MGI Symbol;Acc:MGI:95615]
53	Gimap6	14.2875239404932	-8.57886857284247	1.33120484074632	-6.00501577776688	1.9131329954823e-09	6.62201553570883e-07	ENSCGRG00000014388	GTPase, IMAP family member 6 [Source:MGI Symbol;Acc:MGI:1918876]
54	Glipr1	577.301840839851	-1.41666816769838	0.224399637808696	-3.70635922187302	0.000210260021736926	0.0209086747582482	ENSCGRG00000003558	GLI pathogenesis-related 1 (glioma) [Source:MGI Symbol;Acc:MGI:1920940]
55	Glyat	571.945761337356	-1.54572825942298	0.224891099528864	-4.27213776229729	1.93607899977423e-05	0.00260055865051764	ENSCGRG00000003145	glycine-N-acyltransferase [Source:MGI Symbol;Acc:MGI:2147502]
56	Gpnmb	922.954201814205	2.25890479484063	0.266151028397758	6.28944514772943	3.1860265665355e-10	1.14690584342145e-07	ENSCGRG00000005342	glycoprotein (transmembrane) nmb [Source:MGI Symbol;Acc:MGI:1934765]
57	Gpr64	62.3019677005369	5.28876862690305	0.475392147118449	9.89458104155408	4.394465450015e-23	6.08430643344769e-20	N/A	N/A
58	Gpr68	94.1601660043025	1.85512799980852	0.392198131894425	3.23858120626969	0.00120125818477255	0.0982793003078232	ENSCGRG00000018842	G protein-coupled receptor 68 [Source:MGI Symbol;Acc:MGI:2441763]
59	Hmgcs2	898.733016318193	1.70244157092556	0.143784028651393	7.77192766599793	7.73005908502744e-15	4.96904762397889e-12	ENSCGRG00000010687	3-hydroxy-3-methylglutaryl-Coenzyme A synthase 2 [Source:MGI Symbol;Acc:MGI:101939]
60	Hr	826.059161287397	-2.22225758154139	0.273750997508364	-5.98096480276829	2.21819806314861e-09	7.53308432803998e-07	ENSCGRG00000003331	hairless [Source:MGI Symbol;Acc:MGI:96223]
61	Hsd11b1	91.8571703628717	4.78971849094349	0.380132909391013	11.0612785327072	1.93321952182325e-28	4.34950227166209e-25	ENSCGRG00000012490	hydroxysteroid 11-beta dehydrogenase 1 [Source:MGI Symbol;Acc:MGI:103562]
62	Hsd17b7	651.777438867463	-1.43933547015948	0.24651289999608	-3.46583472691248	0.000528588099776967	0.0474740757714216	ENSCGRG00000001131	hydroxysteroid (17-beta) dehydrogenase 7 [Source:MGI Symbol;Acc:MGI:1330808]
63	Hspb6	334.656859204237	1.39929809165709	0.210385157816262	3.87068935560144	0.000108528018533843	0.0118387624581251	N/A	N/A
64	Igsf9b	17.852328258696	-6.13172254905892	1.32722827987613	-4.17920574210145	2.92528952704926e-05	0.00376087758552568	ENSCGRG00000011603	immunoglobulin superfamily, member 9B [Source:MGI Symbol;Acc:MGI:2685354]
65	Il33	61.3912696357684	-3.88555947266858	0.556814847839863	-5.92763821717746	3.07322647659307e-09	9.53706954348253e-07	ENSCGRG00000006729	interleukin 33 [Source:MGI Symbol;Acc:MGI:1924375]
66	Il36g	26.786464294898	3.40565172721198	0.481754159293115	5.85503865836813	4.76899071842596e-09	1.40716498263851e-06	N/A	N/A
67	Kiaa0408	13.248245057785	-2.7229261464604	0.614985339587292	-3.47644652338216	0.000508105547718748	0.0461888472393422	ENSCGRG00000001472	RIKEN cDNA 9330159F19 gene [Source:MGI Symbol;Acc:MGI:3036239]
68	Kiaa1217	165.259199819576	-2.20243325027686	0.355199072461706	-4.55370206443904	5.27099934709231e-06	0.000824980149985343	N/A	N/A
69	Lingo1	15.6675560453847	3.14840927792251	0.577451531168214	4.43924145809325	9.02764900552227e-06	0.00127943822401886	ENSCGRG00000002075	leucine rich repeat and Ig domain containing 1 [Source:MGI Symbol;Acc:MGI:1915522]
70	LOC100752114	3.22854094650377	5.54517092208433	1.51430013957124	3.27557813127299	0.00105445942888093	0.0877420560903055	ENSCGRG00000019986	N/A
71	LOC100753466	33.3554619926508	4.03030062229769	0.726572522160213	4.74190533841413	2.1171755137267e-06	0.000349605890564834	N/A	N/A
72	LOC100754051	11.4098979651949	-6.16268429908943	1.3799148493799	-4.04207679979295	5.29798733489069e-05	0.00631513073117202	ENSCGRG00000000340	BPI fold containing family A, member 1 [Source:MGI Symbol;Acc:MGI:1338036]
73	LOC100754646	42.0763049959654	-2.96531966035928	0.537358787226374	-4.42973524621149	9.4348844383945e-06	0.00131642236439273	N/A	N/A
74	LOC100754805	3.26420062934072	6.26455171810634	1.7179205186122	3.30608381229032	0.000946097837248543	0.0795739017412922	N/A	N/A
75	LOC100754807	183.852066848461	1.41423796947126	0.214690423317896	3.86265701065845	0.000112160431607544	0.0121612988464108	ENSCGRG00000016841	cytochrome P450, family 4, subfamily f, polypeptide 17 [Source:MGI Symbol;Acc:MGI:3646233]
76	LOC100756639	21.7953804870244	4.8191820249987	0.724886868102985	5.84121427852379	5.18216972930143e-09	1.5044173057693e-06	ENSCGRG00000018794	RIKEN cDNA 1810011O10 gene [Source:MGI Symbol;Acc:MGI:1916318]
77	LOC100757258	4.18422177559168	-6.37646275816788	1.41507762440751	-4.09270852535146	4.26363527628555e-05	0.00522048784611317	ENSCGRG00000011676	CD207 antigen [Source:MGI Symbol;Acc:MGI:2180021]
78	LOC100757382	9.8091449740113	-4.93608537686053	1.02340216782067	-4.25162561987248	2.12224415965314e-05	0.00280869651688213	N/A	N/A
79	LOC100758657	83.4086648255775	1.54561814177722	0.268367225569565	3.57963100381292	0.000344079722786645	0.032507845970481	ENSCGRG00000017638	N/A
80	LOC100758827	86.7426393340091	-3.42636694339108	0.541361383681088	-5.24862786360797	1.53236265625607e-07	3.20709249418058e-05	N/A	N/A
81	LOC100759972	93.8922905661209	-1.91920436065305	0.29581572425122	-4.51038180377048	6.47110495702172e-06	0.000962590232408545	N/A	N/A
82	LOC100761793	8.8546902305155	-6.16939306161312	1.3523717521986	-4.1293605488381	3.63773562006697e-05	0.00457871352626471	ENSCGRG00000019099	olfactory receptor 32 [Source:MGI Symbol;Acc:MGI:109303]
83	LOC100761862	123.893811208597	-2.53040220733186	0.279187683095204	-6.96821466134417	3.20988207122966e-12	1.56147749729899e-09	N/A	N/A
84	LOC100762389	84.4912202521028	3.78505777025307	0.289902808598474	11.0385107512503	2.49127929735577e-28	4.98228178590073e-25	ENSCGRG00000013705	N/A
85	LOC100763326	25.6263651812408	-3.2490393496349	0.713036624983657	-3.73624124703946	0.000186791470104268	0.0192117695451813	N/A	N/A
86	LOC100763560	456.028560228192	-2.19338890567274	0.272373021641506	-5.90523391508494	3.52146732176231e-09	1.07428627668474e-06	N/A	N/A
87	LOC100764398	5.28631171702827	-6.0618393995512	1.42318946023431	-3.84831187404124	0.000118934579816043	0.0128185838449638	ENSCGRG00000018585	N/A
88	LOC100766673	89.4851868013392	-2.97101760232484	0.430086368077584	-5.54785103343069	2.89202112224389e-08	6.76019327003479e-06	N/A	N/A
89	LOC100767287	25.0930797429865	-5.74619191546836	0.805416057993272	-6.40815310735997	1.47292956667588e-10	5.52317901470815e-08	N/A	N/A
90	LOC100769236	48.3191744774569	2.59141211009254	0.373166427239596	5.37682241195593	7.58118824033345e-08	1.60533890750308e-05	ENSCGRG00000017063	aldo-keto reductase family 1, member C19 [Source:MGI Symbol;Acc:MGI:2653678]
91	LOC100770645	19.2410446439661	-2.19580827488716	0.464312348877912	-3.46931495158135	0.000521787378282862	0.047194226239765	ENSCGRG00000007071	t-complex 11 family, X-linked 2 [Source:MGI Symbol;Acc:MGI:1919091]
92	LOC100771813	1125.33362657797	-3.20155178653346	0.206761275696681	-12.6551225658466	1.04811872821529e-36	4.71627224728673e-33	ENSCGRG00000001227	RIKEN cDNA 3830417A13 gene [Source:MGI Symbol;Acc:MGI:1917946]
93	LOC100771977	50.0841525394567	-6.1521063693883	1.23645071668979	-4.50251982834498	6.71524874679831e-06	0.000990719362242809	N/A	N/A
94	LOC100772574	172.561898562549	-2.41682149314664	0.279640770508269	-6.55075792094243	5.72457926062011e-11	2.23992830678046e-08	N/A	N/A
95	LOC100773261	2063.11214546385	1.8920759455715	0.176367884266315	7.41128947760471	1.25077228467836e-13	7.03520323497682e-11	N/A	N/A
96	LOC100773771	388.003459603426	-6.141970739566	0.442583964714222	-12.5558282312217	3.69296668971702e-36	1.32939414896433e-32	N/A	N/A
97	LOC103158614	82.9963112553119	3.15973975407679	0.397338679151574	6.48005690977149	9.16880286116259e-11	3.51126133400139e-08	N/A	N/A
98	LOC103158824	831.486321940384	-1.0902480996878	0.137269049021652	-3.68098710210298	0.000232332758750121	0.0229766885974913	N/A	N/A
99	LOC103158836	6.59654106546608	-3.43781834774365	0.800817572155712	-3.56242913019869	0.000367439117743909	0.0344455035430866	N/A	N/A
100	LOC103158848	72.9766362199112	-7.43476618612081	0.90227758693877	-7.59168107969914	3.15781471357267e-14	1.89458356765315e-11	N/A	N/A
101	LOC103158860	871.06581133749	-1.07037390158383	0.14037959557628	-3.45784869139983	0.000544507102912834	0.0480420752221966	N/A	N/A
102	LOC103158869	120.597660165864	-1.67994565587989	0.269368204427422	-4.06500521279512	4.80313884502555e-05	0.00580212725312852	N/A	N/A
103	LOC103158939	311.585950227803	-10.5510260390914	1.21607866289701	-8.19524578667344	2.50081621631148e-16	2.25060955386952e-13	N/A	N/A
104	LOC103159210	3.18285609779425	-6.52424923520155	1.82471863360962	-3.25490550986012	0.00113430098117284	0.0936526759638985	N/A	N/A
105	LOC103159218	8.17217858530681	-4.60644477103152	1.0099322803405	-3.98193259943579	6.83571665708072e-05	0.00783669198157936	N/A	N/A
106	LOC103159353	83.6111634152409	-3.22596309745509	0.33677446645293	-7.84204522554876	4.43266649535862e-15	2.95494682407258e-12	N/A	N/A
107	LOC103159455	8.13514355039819	6.87932192097195	1.37353033870133	4.58261404418783	4.59199121834545e-06	0.0007326040814092	N/A	N/A
108	LOC103159564	50.5689993503231	-7.21300202664915	1.22507433958386	-5.41031618389739	6.29135704214918e-08	1.34807304049575e-05	N/A	N/A
109	LOC103159577	383.373318092362	2.03665091892519	0.200170253869642	7.25226845717757	4.09848508758801e-13	2.16966567916166e-10	N/A	N/A
110	LOC103159587	57.6111994984715	-5.01613673611332	0.561664675148176	-7.88935895643277	3.03742697458573e-15	2.18682592462275e-12	N/A	N/A
111	LOC103159588	24.7451706255167	-5.30457965684447	0.64476378985737	-7.31991658087274	2.48125149890235e-13	1.35333471905283e-10	N/A	N/A
112	LOC103159655	27.5192400829127	-6.93638865019951	1.16480715135246	-5.45277056558564	4.95910355859838e-08	1.0754084933881e-05	N/A	N/A
113	LOC103159864	319.871349977091	-1.44867489882818	0.173788916295617	-4.96989345763479	6.69897014242152e-07	0.000124303879993242	N/A	N/A
114	LOC103159962	4.4266490132875	-6.25872753564131	1.38060100320759	-4.10963415334201	3.9628644263851e-05	0.00491914460762106	N/A	N/A
115	LOC103159982	287.203697901153	-1.715056801839	0.29751281875259	-3.79847263676266	0.000145590498566726	0.0155058188384763	N/A	N/A
116	LOC103160097	14.2235785714364	-3.12762444879436	0.72734408320332	-3.49581718857872	0.000472612371900881	0.0431804572682434	N/A	N/A
117	LOC103160099	37.4050436274794	-2.69969795247618	0.562437057704042	-3.75995042074167	0.000169947034487414	0.0176813680562946	N/A	N/A
118	LOC103160179	238.74056267243	-2.12883618219703	0.260034925872611	-5.93717815518444	2.8996952282495e-09	9.15642358127417e-07	N/A	N/A
119	LOC103160274	167.968304001921	-9.05321456042251	1.05296532549473	-8.04228957465676	8.81752192283075e-16	6.90028596039264e-13	N/A	N/A
120	LOC103160386	136.52790594427	-6.51335238612029	1.07052667898976	-5.53782544774471	3.06250255321869e-08	6.97746626017508e-06	N/A	N/A
121	LOC103160471	117.354646969501	3.35139013557726	0.411253642900064	6.72681612094157	1.73415657651384e-11	7.80327105516815e-09	N/A	N/A
122	LOC103160553	318.791226471709	2.81091665220712	0.387250813455367	5.74809419152458	9.02549590228816e-09	2.42462538425798e-06	N/A	N/A
123	LOC103160584	52.3078975916436	2.20237027702121	0.324185914423271	4.9891364934144	6.06497840204403e-07	0.000116131432189777	N/A	N/A
124	LOC103160599	10.5977539773892	-4.21135427012308	0.872812149410047	-4.15483649242632	3.25520238901907e-05	0.0041260836478841	N/A	N/A
125	LOC103160672	51.5698718253297	4.96658481521011	0.495029246209813	8.85123929148997	8.65527573854735e-19	1.03857538678742e-15	N/A	N/A
126	LOC103160811	1337.15519671544	1.1504382736544	0.154520996431553	3.65954003657833	0.000252668366337335	0.0247161843788353	N/A	N/A
127	LOC103160835	95.1274207810359	-2.75525732328144	0.392699246997808	-5.52660805731669	3.26481207211819e-08	7.34541906075692e-06	N/A	N/A
128	LOC103160858	479.57491343483	1.37101716528882	0.136705465600929	5.74998710631156	8.92502552462449e-09	2.42462538425798e-06	N/A	N/A
129	LOC103161117	186.432999721317	-1.98978896382802	0.24557515941043	-5.72055604679046	1.0617599599376e-08	2.81038492925249e-06	N/A	N/A
130	LOC103161214	53.2755456434166	2.5464941590245	0.402176229388959	4.87729387011155	1.07551144463852e-06	0.00018794301448591	N/A	N/A
131	LOC103161223	62.6647063102053	8.54478019039114	1.21061025646106	6.57504564098001	4.86382463002415e-11	1.98963589808647e-08	N/A	N/A
132	LOC103161307	27.5994296878689	-2.34128659455748	0.50066135352068	-3.50800812063034	0.000451475268451884	0.0414597110044156	N/A	N/A
133	LOC103161381	38.8735661172689	5.07758319201345	0.808857871594264	5.55427702327642	2.787630959446e-08	6.60191705777217e-06	N/A	N/A
134	LOC103161492	7.23203678529031	3.57548297486881	0.825991843750637	3.62052058597624	0.000294010855841933	0.0284510827650482	N/A	N/A
135	LOC103161605	98.937888370052	-1.88318507391299	0.26088722180819	-4.97618305792806	6.48503215825167e-07	0.000121587597725387	N/A	N/A
136	LOC103161613	27.5408450840886	5.97093298165163	1.37309308926182	3.92250934991303	8.76314915566511e-05	0.00973629146005038	N/A	N/A
137	LOC103161680	21.6790442692991	4.39982123984805	0.880903126736166	4.33062231628275	1.48688523842623e-05	0.00204293491652166	N/A	N/A
138	LOC103161930	609.629509648576	2.528185587735	0.234505563712938	8.28646901270357	1.16660070853767e-16	1.10513927120892e-13	N/A	N/A
139	LOC103161939	97.8394920191281	-1.80659538970861	0.355129799076535	-3.43996164828786	0.000581796623144451	0.0510817435120828	N/A	N/A
140	LOC103162574	18.7991966880945	-5.15048615062147	0.917263384733455	-4.97733118522658	6.44669643976512e-07	0.000121587597725387	N/A	N/A
141	LOC103162575	6.56888009037355	-5.28154980895296	1.33150681334429	-3.52727245641017	0.000419864472994413	0.0387545674329561	N/A	N/A
142	LOC103162840	88.2942658571242	-8.06869794617994	1.09729650390693	-6.82015792341717	9.09404844988784e-12	4.19701994998798e-09	N/A	N/A
143	LOC103162888	23.0737046307739	8.15060714847969	1.25174559464845	6.04407531378874	1.50269310021337e-09	5.30332806092951e-07	N/A	N/A
144	LOC103162960	622.980311204006	2.18493796349487	0.203446254287202	7.86436431763964	3.70976434048322e-15	2.56815570632144e-12	N/A	N/A
145	LOC103162962	327.99380571941	1.90096630681027	0.36770559148319	3.57896055042524	0.000344963530216227	0.032507845970481	N/A	N/A
146	LOC103162963	17026.7687976593	1.78082830171197	0.117802977936756	10.1514055241697	3.26625015377678e-24	4.89910304315235e-21	N/A	N/A
147	LOC103162966	3003.21434739224	1.03447245378699	0.113418798973273	3.96327555162847	7.39283678578854e-05	0.00836878423317032	N/A	N/A
148	LOC103162983	540.344421638301	2.25943833068431	0.255429067606558	6.55554140980691	5.54403615542007e-11	2.21749126136457e-08	N/A	N/A
149	LOC103163249	18.6696912708302	-2.70781113938716	0.508294240427928	-4.1764168661026	2.96136901291408e-05	0.00378026105414471	N/A	N/A
150	LOC103163356	37.8685013073489	-2.19007766024247	0.474646068806534	-3.38170958322119	0.00072036258070525	0.0620373497134631	N/A	N/A
151	LOC103163357	51.5238267901973	-2.1060715639276	0.391022964859339	-3.89007603109353	0.000100212818835338	0.0109983568671783	N/A	N/A
152	LOC103163398	36.5058072869977	-2.61192700334757	0.483566138105948	-4.19170066490949	2.76871146446631e-05	0.00358518256467115	N/A	N/A
153	LOC103163483	1850.6720449886	-1.49629240127721	0.158333206344341	-5.75577240932078	8.62465186633937e-09	2.38823244526527e-06	N/A	N/A
154	LOC103163587	205.138980292172	-2.68875161246334	0.431270559992491	-4.87811899745444	1.07102306266188e-06	0.00018794301448591	N/A	N/A
155	LOC103163731	43.986394416666	-3.92037665344351	0.593677091603682	-5.61822950539073	1.92924129308742e-08	4.75676904579185e-06	N/A	N/A
156	LOC103163750	125.442438746506	-1.50118746478268	0.254161497697947	-3.60489284317325	0.00031228175122154	0.0298976555331728	N/A	N/A
157	Lrrc15	108.422391284962	2.56680106374298	0.360373266541701	5.49940505310067	3.81074835245579e-08	8.46785920936442e-06	ENSCGRG00000005841	leucine rich repeat containing 15 [Source:MGI Symbol;Acc:MGI:1921738]
158	Ltbp3	386.298617807364	1.3425952246268	0.221786125766785	3.41605103243615	0.000635363388158454	0.0552459208862996	ENSCGRG00000014493	latent transforming growth factor beta binding protein 3 [Source:MGI Symbol;Acc:MGI:1101355]
159	Macc1	4.83433841135641	-6.50954873253848	1.47417349819888	-4.01892059452696	5.84653687759672e-05	0.00692314587235943	ENSCGRG00000007459	metastasis associated in colon cancer 1 [Source:MGI Symbol;Acc:MGI:2685113]
160	Malrd1	99.6008386437879	3.00437483338575	0.544919539026763	4.43994417411736	8.99822164161927e-06	0.00127943822401886	ENSCGRG00000004473	MAM and LDL receptor class A domain containing 1 [Source:MGI Symbol;Acc:MGI:1928271]
161	Mecom	29.3806766798606	-3.40324099768755	0.493154872802082	-5.71479397730184	1.09837013312783e-08	2.86515420669098e-06	ENSCGRG00000010011	MDS1 and EVI1 complex locus [Source:MGI Symbol;Acc:MGI:95457]
162	Megf10	1248.57895348275	6.04750897788586	0.247550406466195	22.0664007591143	6.64774749498035e-108	5.98264035810756e-104	ENSCGRG00000011574	multiple EGF-like-domains 10 [Source:MGI Symbol;Acc:MGI:2685177]
163	Mmp2	372.997831710324	2.04829197650215	0.286815986466862	5.10198017135303	3.36117974299092e-07	6.79751395439254e-05	ENSCGRG00000010994	matrix metallopeptidase 2 [Source:MGI Symbol;Acc:MGI:97009]
164	Mpeg1	186.604692780095	-1.32295863350076	0.197445012067204	-3.73772993834056	0.000185689243988764	0.0192081649572055	ENSCGRG00000008421	macrophage expressed gene 1 [Source:MGI Symbol;Acc:MGI:1333743]
165	Mro	79.1812142102798	-2.58942536503213	0.304776801999437	-6.5768222881828	4.8060861143429e-11	1.98963589808647e-08	ENSCGRG00000004226	maestro [Source:MGI Symbol;Acc:MGI:2152817]
166	Mtbp	293.039906435978	-1.36005373514591	0.149867625237522	-5.17183903592469	2.31801226376594e-07	4.7411253108549e-05	N/A	N/A
167	Myh3	20.8062997753599	-2.85747820232989	0.596513201096785	-3.80966539789957	0.000139154989544856	0.014908634862011	N/A	N/A
168	Myo1a	85.8239975593048	5.62434124387265	0.415849827059451	12.1182658143346	8.4528815872503e-34	2.5357235948153e-30	ENSCGRG00000003965	myosin IA [Source:MGI Symbol;Acc:MGI:107732]
169	Myo1g	159.81671515066	-2.18382329683391	0.223444893232535	-7.15550386040304	8.33661427754262e-13	4.28716343947113e-10	ENSCGRG00000016686	myosin IG [Source:MGI Symbol;Acc:MGI:1927091]
170	Myom2	25.9413099902864	-2.86605188412365	0.703874763497592	-3.24076029103194	0.00119211382308811	0.0979765146199223	ENSCGRG00000001592	myomesin 2 [Source:MGI Symbol;Acc:MGI:1328358]
171	Ncald	58.3816415916278	2.15375847964026	0.318440754463577	4.92649246972733	8.37188371336376e-07	0.000152207611067509	ENSCGRG00000001733	neurocalcin delta [Source:MGI Symbol;Acc:MGI:1196326]
172	Ndrg1	6335.68608947931	1.93383371327159	0.166504464080183	8.10111140264	5.44593518321967e-16	4.45551760739867e-13	N/A	N/A
173	Nedd9	9.66548232473309	-5.04707692953208	0.939570338996853	-4.74910099181608	2.04322895625838e-06	0.000340519240589765	ENSCGRG00000010789	neural precursor cell expressed, developmentally down-regulated gene 9 [Source:MGI Symbol;Acc:MGI:97302]
174	Negr1	3.90800545702429	6.51355118713137	1.5221492093447	3.89488011425801	9.82473103614531e-05	0.0108487934919987	ENSCGRG00000004041	neuronal growth regulator 1 [Source:MGI Symbol;Acc:MGI:2444846]
175	Nol4	30.0514061755628	-2.60802183490063	0.573023087222481	-3.53050231184491	0.000414771390737063	0.0386811930667171	ENSCGRG00000003512	N/A
176	Nppb	68.3569742178368	-2.4479055637695	0.333973013892531	-5.57812453567825	2.43125576655256e-08	5.83468967229061e-06	ENSCGRG00000000797	natriuretic peptide type B [Source:MGI Symbol;Acc:MGI:97368]
177	Nr4a1	423.006026438241	1.57639255152876	0.195677174749329	5.06666172014018	4.04852811525216e-07	8.0076326974092e-05	ENSCGRG00000016594	nuclear receptor subfamily 4, group A, member 1 [Source:MGI Symbol;Acc:MGI:1352454]
178	Ostn	24.4154482078046	-2.76738108745356	0.585605795889978	-3.72677081075617	0.00019394866820808	0.0195021345199845	ENSCGRG00000017564	osteocrin [Source:MGI Symbol;Acc:MGI:2677164]
179	Oxr1	683.518580355951	1.51569792961212	0.235129781718629	3.95839022214865	7.54566077628386e-05	0.00848839676952082	ENSCGRG00000009893	oxidation resistance 1 [Source:MGI Symbol;Acc:MGI:2179326]
180	Pcp4l1	161.619822261801	1.68265086537101	0.192626987399583	5.69851805018797	1.2085333990699e-08	3.1074846642656e-06	ENSCGRG00000005197	Purkinje cell protein 4-like 1 [Source:MGI Symbol;Acc:MGI:1913675]
181	Pde1c	239.268184679737	-10.5376655330135	1.21600516702153	-8.18475389925391	2.72860681983736e-16	2.33867591191679e-13	ENSCGRG00000011815	phosphodiesterase 1C [Source:MGI Symbol;Acc:MGI:108413]
182	Pde3a	10.6793441319601	-8.15034215596895	1.37705787024322	-5.49387198514144	3.93215572390022e-08	8.63108181396098e-06	ENSCGRG00000007234	phosphodiesterase 3A, cGMP inhibited [Source:MGI Symbol;Acc:MGI:1860764]
183	Phactr1	5.89826595066104	-3.82631605895356	0.918802412727352	-3.52780261929314	0.000419024484826794	0.0387545674329561	ENSCGRG00000005136	phosphatase and actin regulator 1 [Source:MGI Symbol;Acc:MGI:2659021]
184	Pkd1l1	40.1429237005201	2.27224878045767	0.368368078335948	4.58043565381289	4.6400836313489e-06	0.0007326040814092	ENSCGRG00000007996	polycystic kidney disease 1 like 1 [Source:MGI Symbol;Acc:MGI:2156538]
185	Pla1a	204.903838459628	1.82197347127445	0.289975377279675	4.26591727255595	1.99082545110685e-05	0.00265428646625719	ENSCGRG00000006687	phospholipase A1 member A [Source:MGI Symbol;Acc:MGI:1934677]
186	Prlr	88.4573868256857	1.8565877432005	0.286796793910466	4.43388932331066	9.25481494870422e-06	0.00130138604891974	ENSCGRG00000009919	N/A
187	Pstpip1	925.881439524654	2.36676967740383	0.214683303694737	8.29970074997664	1.0437396197839e-16	1.04368163424947e-13	ENSCGRG00000004304	proline-serine-threonine phosphatase-interacting protein 1 [Source:MGI Symbol;Acc:MGI:1321396]
188	Ptdss1	1962.30409676609	1.0418872810921	0.121225760295992	3.76920531787377	0.000163768133022289	0.0171375734085359	ENSCGRG00000001840	phosphatidylserine synthase 1 [Source:MGI Symbol;Acc:MGI:1276575]
189	Ptrf	2938.88098636478	1.20263970743012	0.169218649446349	3.65017218096167	0.000262064579366774	0.0254967587244463	N/A	N/A
190	Pvrig	49.7599213655679	-2.62537977127199	0.474806815686977	-4.29736306038203	1.72841972417418e-05	0.00233908470792564	ENSCGRG00000007569	poliovirus receptor related immunoglobulin domain containing [Source:MGI Symbol;Acc:MGI:5596028]
191	Rab38	12.1662438744233	-5.87018714725338	1.42053542577389	-3.72058630192407	0.000198760804035476	0.0198749761768585	ENSCGRG00000009572	RAB38, member RAS oncogene family [Source:MGI Symbol;Acc:MGI:1919683]
192	Ranbp3l	67.2961332539002	-2.8410540860797	0.40003880064895	-5.63968190510189	1.7036459107947e-08	4.25887815949913e-06	ENSCGRG00000006643	RAN binding protein 3-like [Source:MGI Symbol;Acc:MGI:2444654]
193	Rarb	7.5220259409538	-3.19578861494005	0.754537270509747	-3.46016852481664	0.000539837418510817	0.0480420752221966	ENSCGRG00000007633	retinoic acid receptor, beta [Source:MGI Symbol;Acc:MGI:97857]
194	Rgs7	113.372824923297	-1.56808070581961	0.292466168587104	-3.36147667898776	0.000775269031307109	0.0661330203530647	ENSCGRG00000000628	regulator of G protein signaling 7 [Source:MGI Symbol;Acc:MGI:1346089]
195	Rnf19a	241.944121594711	2.02165252882739	0.245097215316684	5.86171501887495	4.58110765225459e-09	1.37425594388217e-06	ENSCGRG00000013032	ring finger protein 19A [Source:MGI Symbol;Acc:MGI:1353623]
196	Rqcd1	652.599483902652	-1.1838584440805	0.147917272688541	-4.04885739490613	5.14682922064584e-05	0.00617585194282697	N/A	N/A
197	Rrm2	1663.32201427988	-1.23939487185649	0.159177422334285	-4.11133916819542	3.93370846013412e-05	0.00491686240096903	ENSCGRG00000012882	ribonucleotide reductase M2 [Source:MGI Symbol;Acc:MGI:98181]
198	Rufy4	52.6631028013977	2.12478311125899	0.450280724834998	3.41969026345085	0.000626924738206465	0.0547767881697969	ENSCGRG00000007177	RUN and FYVE domain containing 4 [Source:MGI Symbol;Acc:MGI:3588214]
199	Sage1	744.562080172649	-1.45006243924455	0.193188809395682	-4.47800232958383	7.53447795579424e-06	0.00109365378005113	ENSCGRG00000003163	integrator complex subunit 6 like [Source:MGI Symbol;Acc:MGI:2442593]
200	Sash3	10.7085666825962	2.59339020561427	0.58063108631127	3.45904267312415	0.000542099010227183	0.0480420752221966	ENSCGRG00000014727	SAM and SH3 domain containing 3 [Source:MGI Symbol;Acc:MGI:1921381]
201	Sema3g	19.9379800190894	3.07977814059066	0.692016735451585	3.60513772581162	0.000311987428921864	0.0298976555331728	ENSCGRG00000014142	sema domain, immunoglobulin domain (Ig), short basic domain, secreted, (semaphorin) 3G [Source:MGI Symbol;Acc:MGI:3041242]
202	Sema4d	5.92328799290391	-6.34133353687224	1.54212223025077	-3.7327592607332	0.000189393592198103	0.0192592952879867	ENSCGRG00000002519	sema domain, immunoglobulin domain (Ig), transmembrane domain (TM) and short cytoplasmic domain, (semaphorin) 4D [Source:MGI Symbol;Acc:MGI:109244]
203	Slc37a1	9.87237388534297	-5.76519416692178	1.29463658600043	-4.00130177241793	6.29949563595065e-05	0.00735631775647668	ENSCGRG00000012375	solute carrier family 37 (glycerol-3-phosphate transporter), member 1 [Source:MGI Symbol;Acc:MGI:2446181]
204	Slc44a5	121.896885982979	2.95751354318205	0.517927634185149	4.5808543237775	4.63080334176776e-06	0.0007326040814092	ENSCGRG00000007785	solute carrier family 44, member 5 [Source:MGI Symbol;Acc:MGI:3035141]
205	Slc6a13	18.6614038313097	-6.00008028345349	1.11689077144525	-4.84838618169009	1.24469912535481e-06	0.000213365138640583	ENSCGRG00000012728	solute carrier family 6 (neurotransmitter transporter, GABA), member 13 [Source:MGI Symbol;Acc:MGI:95629]
206	Smad3	1123.09635759701	-1.23330603835561	0.129237464782948	-5.01668412269879	5.25708941958478e-07	0.000101744465014093	ENSCGRG00000002991	SMAD family member 3 [Source:MGI Symbol;Acc:MGI:1201674]
207	Spon2	174.141766741789	2.59823258015021	0.33851159620047	5.94741835147289	2.72404566119860e-09	8.75537461712741e-07	ENSCGRG00000004494	spondin 2, extracellular matrix protein [Source:MGI Symbol;Acc:MGI:1923724]
208	Spp1	32986.9845427278	1.33782919355064	0.223959760024971	3.36161591147239	0.000774878263994504	0.0661330203530647	ENSCGRG00000000743	secreted phosphoprotein 1 [Source:MGI Symbol;Acc:MGI:98389]
209	St3gal1	8757.98538469162	1.81741401534461	0.143417617979917	8.59344571457069	8.43993748692521e-18	9.49440217669792e-15	ENSCGRG00000000253	N/A
210	St8sia1	4.52751727078397	-5.96257679406368	1.6141055783556	-3.33163726428667	0.000863367103774913	0.0733006816077578	ENSCGRG00000004197	ST8 alpha-N-acetyl-neuraminide alpha-2,8-sialyltransferase 1 [Source:MGI Symbol;Acc:MGI:106011]
211	Stk3	1136.28535797478	1.21387952272915	0.175057412948484	3.59263290491488	0.000327353598033975	0.0311748011164736	ENSCGRG00000002291	N/A
212	Stra6	217.455886072602	-2.06004712036805	0.207611253452618	-7.10503209780747	1.20294578759108e-12	6.01439478634773e-10	ENSCGRG00000011831	stimulated by retinoic acid gene 6 [Source:MGI Symbol;Acc:MGI:107742]
213	Themis	29.6877630598668	2.46541459279942	0.404659922669269	4.64699365253219	3.36807525098165e-06	0.000551108967658352	ENSCGRG00000007777	thymocyte selection associated [Source:MGI Symbol;Acc:MGI:2443552]
214	Tmem176a	73.4509562887961	2.9223523702991	0.471972528718802	4.95238541938644	7.33092230713968e-07	0.000134642112863477	ENSCGRG00000015426	transmembrane protein 176A [Source:MGI Symbol;Acc:MGI:1913308]
215	Tmem176b	179.991692614052	2.84921078261328	0.272155876895577	8.31967440027353	8.82052812827971e-17	9.33886386946509e-14	ENSCGRG00000014371	transmembrane protein 176B [Source:MGI Symbol;Acc:MGI:1916348]
216	Tnc	1314.51774376961	5.44798775125933	0.216360496397603	22.4764933132777	7.0492657959937e-112	1.26879735062091e-107	ENSCGRG00000014015	tenascin C [Source:MGI Symbol;Acc:MGI:101922]
217	Tpo	3.78502932233711	-6.56310206273101	1.49454480853744	-3.99997345536936	6.33495889912709e-05	0.00735631775647668	ENSCGRG00000015011	thyroid peroxidase [Source:MGI Symbol;Acc:MGI:98813]
218	Traf3ip3	6.14874127784974	4.33031630799999	0.882900206375018	4.24210321872772	2.2143480161877e-05	0.00290920072579288	N/A	N/A
219	Unc5d	25.56628886867	-6.09977157813452	0.83064104971146	-6.63922049040201	3.15346377193614e-11	1.38437059587997e-08	ENSCGRG00000008230	unc-5 netrin receptor D [Source:MGI Symbol;Acc:MGI:2389364]
220	Zfpm2	76.963603126263	5.4712266620479	0.513127586897859	9.52251308659299	1.69040771204181e-21	2.17326060064575e-18	N/A	N/A
