# Supplementary material for: Defining lncRNAs Correlated with CHO Cell Growth and IgG Productivity by RNA-Seq
Source: iScience. 2019 Dec 18;23(1):100785. doi: 10.1016/j.isci.2019.100785 (PMC6971398; doi:10.1016/j.isci.2019.100785)
Supplement: Data S1. The Complete RNA-Seq Dataset Provided as a Reference for the Community to Investigate RNAseq Data from CHO Cells (See Also GEO Accession Number GSE140671), Related to Figure 2 [file mmc2.zip › D4_3068vs3936_0.1adj.csv]

	Symbol	baseMean	log2FoldChange	lfcSE	stat	pvalue	padj	ENSEMBL	description
1	Add2	61.5097078643438	-6.8048484006125	1.2271468017812	-5.06857524369799	4.0080453691254e-07	0.000135103847677233	ENSCGRG00000001564	adducin 2 (beta) [Source:MGI Symbol;Acc:MGI:87919]
2	Ampd3	649.812710851599	1.3525760873091	0.170873663734429	4.49228728296576	7.04622845753938e-06	0.00163919092159406	ENSCGRG00000009498	adenosine monophosphate deaminase 3 [Source:MGI Symbol;Acc:MGI:1096344]
3	Apobr	16.0616139704259	-6.02990821219335	1.27084640813814	-4.28450336453272	1.83147837350232e-05	0.00364464196326962	ENSCGRG00000015289	apolipoprotein B receptor [Source:MGI Symbol;Acc:MGI:2176230]
4	Arhgef16	37.5629106792955	8.45757228400933	1.2224252268234	6.44015651063252	1.19350365455184e-10	1.09517221456848e-07	ENSCGRG00000000466	Rho guanine nucleotide exchange factor (GEF) 16 [Source:MGI Symbol;Acc:MGI:2446219]
5	Asap3	488.3191063832	1.70593883366147	0.24790654498501	4.52176981857456	6.13247257214972e-06	0.0014679717315101	ENSCGRG00000011471	ArfGAP with SH3 domain, ankyrin repeat and PH domain 3 [Source:MGI Symbol;Acc:MGI:2684986]
6	Asb5	46.4080196610363	-2.62442215267234	0.524276840511779	-3.89004337853326	0.000100226304199236	0.0146498926235291	ENSCGRG00000012948	ankyrin repeat and SOCs box-containing 5 [Source:MGI Symbol;Acc:MGI:1923544]
7	Bcl3	68.7275337967654	1.72316308593259	0.294053625315598	3.87072454553091	0.000108512351829379	0.0157219167997004	N/A	N/A
8	Brinp3	94.0736332101758	-2.33697233377792	0.442455824763077	-3.95973956042937	7.50315448357593e-05	0.0115822058509555	ENSCGRG00000015127	bone morphogenetic protein/retinoic acid inducible neural specific 3 [Source:MGI Symbol;Acc:MGI:2443035]
9	C1qtnf1	150.156981852306	4.13652835334365	0.324326113638278	10.9506009638914	6.60082132220503e-28	3.63419219262868e-24	ENSCGRG00000017330	C1q and tumor necrosis factor related protein 1 [Source:MGI Symbol;Acc:MGI:1919254]
10	C3	135.941310357274	-2.32215767835175	0.268348379074835	-6.47365631057581	9.56593553092671e-11	9.29415042143038e-08	ENSCGRG00000012620	complement component 3 [Source:MGI Symbol;Acc:MGI:88227]
11	Ca3	21.4133880313794	-2.88235941815476	0.549501806165697	-4.18087236776224	2.90392837840012e-05	0.00527078956330052	ENSCGRG00000003496	carbonic anhydrase 3 [Source:MGI Symbol;Acc:MGI:88270]
12	Cda	35.0465792097927	3.08318136722592	0.487794869084872	5.12145376024875	3.03189090523997e-07	0.000106548387408189	ENSCGRG00000006873	cytidine deaminase [Source:MGI Symbol;Acc:MGI:1919519]
13	Cdh7	102.731084385444	-1.83601082963061	0.353463404474808	-3.53939987300333	0.000401037872308295	0.0456823623235594	ENSCGRG00000005690	cadherin 7, type 2 [Source:MGI Symbol;Acc:MGI:2442792]
14	Clcn1	29.6987029825602	-3.80594093698587	0.668576241793276	-4.81766810562294	1.45245706478002e-06	0.000444263580351326	ENSCGRG00000003865	chloride channel, voltage-sensitive 1 [Source:MGI Symbol;Acc:MGI:88417]
15	Clcn5	308.222934316922	-3.22766921890067	0.420510960138482	-6.28451329142342	3.2888239826907e-10	2.58673836771916e-07	ENSCGRG00000001430	chloride channel, voltage-sensitive 5 [Source:MGI Symbol;Acc:MGI:99486]
16	Clic4	5207.66420400797	1.06668369276128	0.113421956458367	4.24715995987029	2.16497392527406e-05	0.00406350844588088	ENSCGRG00000017654	chloride intracellular channel 4 (mitochondrial) [Source:MGI Symbol;Acc:MGI:1352754]
17	Col3a1	13.4121222868714	-3.26539192364742	0.725431790068592	-3.69494342489846	0.00021993575325447	0.0281603010581712	ENSCGRG00000000351	collagen, type III, alpha 1 [Source:MGI Symbol;Acc:MGI:88453]
18	Crb1	8.3752189558283	-5.0890953461144	1.2896164158853	-3.49261438510863	0.000478316688838185	0.0530225285204047	ENSCGRG00000017565	crumbs family member 1, photoreceptor morphogenesis associated [Source:MGI Symbol;Acc:MGI:2136343]
19	Crocc	174.490852292773	1.49530127919495	0.274944563303864	3.3109902866772	0.000929664355302937	0.0919477015361594	ENSCGRG00000003679	ciliary rootlet coiled-coil, rootletin [Source:MGI Symbol;Acc:MGI:3529431]
20	Ctgf	53.8614422276808	-2.4524222731483	0.331576249868512	-5.63206735454572	1.78062110774517e-08	8.91227843534152e-06	ENSCGRG00000009322	connective tissue growth factor [Source:MGI Symbol;Acc:MGI:95537]
21	Cxcl1	194.398610663515	-1.88215935293421	0.351512311968852	-3.69033120048439	0.000223962264174803	0.0283328249765217	ENSCGRG00000016848	growth-regulated alpha protein precursor [Source:RefSeq peptide;Acc:NP_001230973]
22	Cxcl12	333.756446300103	-1.46518587709082	0.222261921177057	-3.96029770510469	7.48563833131565e-05	0.0115822058509555	ENSCGRG00000016265	chemokine (C-X-C motif) ligand 12 [Source:MGI Symbol;Acc:MGI:103556]
23	Cxcl3	257.225883905099	-1.95722893629931	0.362408480067671	-3.78651855862179	0.000152772690841015	0.0210278877885088	ENSCGRG00000016792	C-X-C motif chemokine 3 precursor [Source:RefSeq peptide;Acc:NP_001231068]
24	Dgki	11.759745364388	-5.95896971917532	1.22193986622793	-4.39793100051925	1.09287708903353e-05	0.00243933119994147	ENSCGRG00000004379	diacylglycerol kinase, iota [Source:MGI Symbol;Acc:MGI:2443430]
25	Dhfr	138578.420264616	1.69838750292357	0.194284021944523	5.73091390150627	9.9890963453207e-09	5.4996634778554e-06	ENSCGRG00000002677	dihydrofolate reductase [Source:RefSeq peptide;Acc:NP_001230945]
26	Dnajc12	17.493707330758	-2.89688419832451	0.668914616291462	-3.4562284053844	0.000547790931678146	0.0583733085066318	ENSCGRG00000010206	DnaJ heat shock protein family (Hsp40) member C12 [Source:MGI Symbol;Acc:MGI:1353428]
27	Dpysl3	490.263073759204	-2.10661328360566	0.319205515531461	-4.76699401747815	1.86994860166695e-06	0.000551534661673804	N/A	N/A
28	Evpl	26.2935306057968	2.40788288218506	0.526795470959864	3.46039493874614	0.000539383665060934	0.0582287581425585	ENSCGRG00000015111	envoplakin [Source:MGI Symbol;Acc:MGI:107507]
29	F13b	27.203726442166	2.94537366744564	0.545288018128046	4.32874203769906	1.49963462040678e-05	0.00313874161736811	ENSCGRG00000013915	coagulation factor XIII, beta subunit [Source:MGI Symbol;Acc:MGI:88379]
30	Fam13c	132.323516592976	2.61689028531834	0.271997299590015	7.47039690342493	7.99532916608696e-14	1.32058851836258e-10	ENSCGRG00000017409	family with sequence similarity 13, member C [Source:MGI Symbol;Acc:MGI:1918971]
31	Fam71e2	75.2122745115588	-2.00915174034967	0.356568683774357	-3.99415120967204	6.49264205334211e-05	0.0104115503684516	N/A	N/A
32	Fap	15.9592210527485	-2.96397902001753	0.627269324563983	-3.7926556044328	0.000149044797606822	0.0206871674123688	ENSCGRG00000012462	fibroblast activation protein [Source:MGI Symbol;Acc:MGI:109608]
33	Fgfr2	264.715891003208	1.34435548672509	0.193712207823479	3.92021233218269	8.84709849324092e-05	0.0131220765723171	ENSCGRG00000005851	fibroblast growth factor receptor 2 [Source:MGI Symbol;Acc:MGI:95523]
34	Fn1	9722.95266962687	-1.58692772155577	0.266609589281984	-3.75817397841181	0.000171157861994348	0.0227985032787149	ENSCGRG00000004728	fibronectin 1 [Source:MGI Symbol;Acc:MGI:95566]
35	Fras1	300.550674797073	-2.35448783762503	0.341641919600681	-5.17947369857931	2.22512781222151e-07	7.98966001618755e-05	N/A	N/A
36	Gabra3	47.8045954963601	3.75797814537983	0.451988534585472	7.02012418870031	2.2167112596648e-12	3.3284927159894e-09	ENSCGRG00000006940	gamma-aminobutyric acid (GABA) A receptor, subunit alpha 3 [Source:MGI Symbol;Acc:MGI:95615]
37	Glipr1	577.301840839851	-1.84947665183119	0.228796855102398	-5.5267986552704	3.26126871215921e-08	1.53903929482096e-05	ENSCGRG00000003558	GLI pathogenesis-related 1 (glioma) [Source:MGI Symbol;Acc:MGI:1920940]
38	Gpr64	62.3019677005369	1.98438039965579	0.261267002816731	5.35627493654937	8.49552058657831e-08	3.42245154947595e-05	N/A	N/A
39	Grap2	75.0520590857395	-1.84479628690248	0.300120060626402	-4.1977659992199	2.69560949200236e-05	0.00494704244215589	ENSCGRG00000017717	GRB2-related adaptor protein 2 [Source:MGI Symbol;Acc:MGI:1333842]
40	Hpse2	5.53166728214174	-6.36292540715345	1.45380408037023	-3.97437521633648	7.05642455876363e-05	0.0112068235035672	ENSCGRG00000011560	heparanase 2 [Source:MGI Symbol;Acc:MGI:2685814]
41	Hr	826.059161287397	-2.36388955901382	0.289127858561086	-6.15273487358126	7.61580622647882e-10	5.46914223664133e-07	ENSCGRG00000003331	hairless [Source:MGI Symbol;Acc:MGI:96223]
42	Hsd11b1	91.8571703628717	2.11031881565003	0.366296588595107	4.1642656863915	3.12356218321849e-05	0.00560781267176302	ENSCGRG00000012490	hydroxysteroid 11-beta dehydrogenase 1 [Source:MGI Symbol;Acc:MGI:103562]
43	Hspb7	16.6369150890669	2.48265607253043	0.482718271633169	3.93126526035332	8.44999763210761e-05	0.0127589028172308	ENSCGRG00000010455	heat shock protein family, member 7 (cardiovascular) [Source:MGI Symbol;Acc:MGI:1352494]
44	Htr3a	44.5104348690108	3.0703622915234	0.401031770894736	6.19751344203254	5.73621411841083e-10	4.30659311789962e-07	ENSCGRG00000006099	5-hydroxytryptamine (serotonin) receptor 3A [Source:MGI Symbol;Acc:MGI:96282]
45	Il10	185.039374959846	-3.15403739153465	0.36889662432737	-6.96421360726149	3.30243212590454e-12	4.54552261863044e-09	ENSCGRG00000016042	interleukin 10 [Source:MGI Symbol;Acc:MGI:96537]
46	Il13ra2	33.6581635244314	-2.91045696692408	0.444069717850327	-5.23677785880173	1.63404166599075e-07	6.13396959026575e-05	ENSCGRG00000009677	interleukin 13 receptor, alpha 2 [Source:MGI Symbol;Acc:MGI:1277954]
47	Il1rap	86.7268671320628	-1.56186577982887	0.24928434577534	-3.91883122892973	8.89793894835334e-05	0.0131220765723171	ENSCGRG00000011803	interleukin 1 receptor accessory protein [Source:MGI Symbol;Acc:MGI:104975]
48	Il1rl1	44.5440955300313	-2.39790472247329	0.54922431649789	-3.30091397502627	0.000963704258982104	0.094186409737322	ENSCGRG00000003936	interleukin 1 receptor-like 1 [Source:MGI Symbol;Acc:MGI:98427]
49	Il33	61.3912696357684	-3.9897884257014	0.505701012258182	-6.73288334894995	1.66333415028392e-11	2.11333001232612e-08	ENSCGRG00000006729	interleukin 33 [Source:MGI Symbol;Acc:MGI:1924375]
50	Klhl30	11.5589103699802	-2.88235928453724	0.661199983607585	-3.47458687352231	0.000511640661849693	0.0563384587451425	ENSCGRG00000015568	kelch-like 30 [Source:MGI Symbol;Acc:MGI:1918038]
51	Lama3	585.897242557411	-3.43964407818903	0.28474841548139	-10.0252764274098	1.18028863196742e-23	4.87370683355146e-20	ENSCGRG00000006528	laminin, alpha 3 [Source:MGI Symbol;Acc:MGI:99909]
52	LOC100750533	18.9914360768072	-4.19866803889383	1.00238468889587	-3.6051084760215	0.000312022570325939	0.037076811468155	N/A	N/A
53	LOC100750884	11.487276656303	-3.52582897462574	0.799976817050031	-3.67618962353088	0.000236743577171337	0.0291812960010371	ENSCGRG00000014207	ATP-binding cassette, sub-family A (ABC1), member 12 [Source:MGI Symbol;Acc:MGI:2676312]
54	LOC100754646	42.0763049959654	-3.749854184558	0.645344212075732	-4.90419163078422	9.38128710728635e-07	0.000297982152213555	N/A	N/A
55	LOC100754872	251.410197298716	-2.0690238108739	0.294351311651808	-5.04180294568642	4.61166050230287e-07	0.000149354502973601	N/A	N/A
56	LOC100755428	38.3416733070457	-2.4376794415813	0.502263495287556	-3.68873501308199	0.000225371793595421	0.0283328249765217	N/A	N/A
57	LOC100756621	37.3982195945677	-5.30533653604303	0.621852969669986	-7.59082012236261	3.17886993393376e-14	5.92395646665459e-11	N/A	N/A
58	LOC100756639	21.7953804870244	3.32574067716658	0.672413286201333	4.07603215565373	4.58106866916443e-05	0.00796479065353567	ENSCGRG00000018794	RIKEN cDNA 1810011O10 gene [Source:MGI Symbol;Acc:MGI:1916318]
59	LOC100756757	10.5276447776981	-4.56224446392994	0.985480492565372	-4.03588096691315	5.4397792144948e-05	0.00907563972583946	ENSCGRG00000013080	cytochrome P450, family 2, subfamily c, polypeptide 70 [Source:MGI Symbol;Acc:MGI:2385878]
60	LOC100756916	29.7072903518549	3.19828969139679	0.580399729374392	4.50263337216322	6.71166089103991e-06	0.0015836643276758	ENSCGRG00000004535	cDNA sequence AB124611 [Source:MGI Symbol;Acc:MGI:3043001]
61	LOC100760157	43.4031617143018	-2.8040862384014	0.471242253153696	-4.70909330143719	2.48821161187925e-06	0.000684963186556826	ENSCGRG00000016260	N/A
62	LOC100760781	34.4878090115832	2.08798377504438	0.39968805217385	3.76048587429244	0.000169583651270628	0.0227724647807883	N/A	N/A
63	LOC100762389	84.4912202521028	1.58744414453186	0.232015504510273	4.32075281316518	1.55497787300285e-05	0.00321044619104851	ENSCGRG00000013705	N/A
64	LOC100762490	60.3742694238967	1.92427462686989	0.313802806808587	4.26800556620159	1.97228407730508e-05	0.00378793210521489	N/A	N/A
65	LOC100763326	25.6263651812408	-5.7958493528995	1.08852997823518	-4.78708621385577	1.6922015349275e-06	0.000508183504589045	N/A	N/A
66	LOC100763617	18.3110850965603	-2.83847413244994	0.52861964761444	-4.26301149020557	2.01690143137016e-05	0.00382909895884378	ENSCGRG00000001911	N/A
67	LOC100763954	88.5334069983097	-2.95700656637065	0.420879170303851	-5.63592649153204	1.74119645269926e-08	8.91227843534152e-06	ENSCGRG00000017447	diamine oxidase-like protein 2 [Source:MGI Symbol;Acc:MGI:3618290]
68	LOC100764870	7.76030541379757	-4.7851663285842	1.19316303643452	-3.52022623866587	0.000431178845207756	0.0484896029067174	ENSCGRG00000009297	olfactory receptor 994 [Source:MGI Symbol;Acc:MGI:3030828]
69	LOC100765120	62.7473939626452	2.03794610870385	0.312097422361109	4.6555450442059	3.23124750055895e-06	0.000847151031217971	N/A	N/A
70	LOC100766673	89.4851868013392	-2.51944252954325	0.446916367322055	-4.32850566743303	1.50124470407508e-05	0.00313874161736811	N/A	N/A
71	LOC100766854	30.9964646128673	-4.66596601276283	0.626634342946435	-6.51257556815797	7.38730281601956e-11	7.62600503826219e-08	N/A	N/A
72	LOC100769250	827.905353032536	-1.26857838272695	0.191811460255833	-3.56399915361681	0.000365247131370941	0.0421873207612156	ENSCGRG00000002344	N/A
73	LOC100770645	19.2410446439661	-2.54957725563945	0.546138601413971	-3.5972823562221	0.00032155936164354	0.0379371141161882	ENSCGRG00000007071	t-complex 11 family, X-linked 2 [Source:MGI Symbol;Acc:MGI:1919091]
74	LOC100771790	14.7191499593779	-5.48199527834058	1.28534547588928	-3.80989614813975	0.000139025177823771	0.0194599903569087	N/A	N/A
75	LOC100771813	1125.33362657797	-1.76140307711849	0.211825938215693	-5.55380793450997	2.79512593204267e-08	1.35785573586908e-05	ENSCGRG00000001227	RIKEN cDNA 3830417A13 gene [Source:MGI Symbol;Acc:MGI:1917946]
76	LOC100773157	8.36209396877218	-3.74710479227952	0.923825034995149	-3.42288006037309	0.000619614106847333	0.0639635387674838	ENSCGRG00000016519	expressed sequence AU021092 [Source:MGI Symbol;Acc:MGI:2146559]
77	LOC100773261	2063.11214546385	1.60977741554032	0.176154191699365	5.81771517857589	5.96574399476294e-09	3.78985359851921e-06	N/A	N/A
78	LOC100773771	388.003459603426	-5.41451275788646	1.14590949690034	-4.21460007987467	2.50221177905984e-05	0.00464371145558779	N/A	N/A
79	LOC100775024	3.04734678966296	-5.95527249266918	1.63582360590636	-3.28293953734242	0.00102730696876388	0.0998119364886651	N/A	N/A
80	LOC103158848	72.9766362199112	-7.72155354763983	1.23257448509508	-5.78998765041627	7.03915996816323e-09	4.03652713556603e-06	N/A	N/A
81	LOC103158939	311.585950227803	-4.13712558239627	1.04469911338025	-3.40017813376107	0.000673419664600491	0.0682384822098547	N/A	N/A
82	LOC103159308	7.40685457091987	-6.84255413354734	1.32726152811527	-4.71466361396917	2.42110393291647e-06	0.000677785994236971	N/A	N/A
83	LOC103159353	83.6111634152409	-2.36949946902296	0.394485129199649	-4.52371163374995	6.07645005975953e-06	0.0014679717315101	N/A	N/A
84	LOC103159587	57.6111994984715	-2.44784191438369	0.524103839425842	-3.55440901883742	0.0003788295569167	0.0434522763305079	N/A	N/A
85	LOC103159735	16.1828643643811	-3.08797732742796	0.571626744043372	-4.37875738458607	1.19357917811335e-05	0.00262857963798643	N/A	N/A
86	LOC103159982	287.203697901153	-3.47520173178994	0.353657991415215	-8.1724131823038	3.02281215735332e-16	9.98555768060096e-13	N/A	N/A
87	LOC103160169	21.377402492533	-2.5936871158108	0.55350511205887	-3.62909857800193	0.000284412625448794	0.0342893674053849	N/A	N/A
88	LOC103160179	238.74056267243	-1.85822624076031	0.30714325375186	-4.14550449826199	3.39066343830911e-05	0.00602189118393028	N/A	N/A
89	LOC103160274	167.968304001921	-5.02931506205491	0.880746471429903	-5.0461202008772	4.50871817201866e-07	0.000148940996094465	N/A	N/A
90	LOC103160386	136.52790594427	-4.7002271355851	0.790966719705175	-5.20282906011251	1.96277394970019e-07	7.20425273937735e-05	N/A	N/A
91	LOC103160584	52.3078975916436	2.82823081024805	0.34305011160243	6.5391854824017	6.18547741896046e-11	6.811035368598e-08	N/A	N/A
92	LOC103160599	10.5977539773892	-4.79618436996972	1.22218563071835	-3.44564832330206	0.000569691228568383	0.0599336944093248	N/A	N/A
93	LOC103160672	51.5698718253297	1.89289783118226	0.390566150071571	3.34881896503685	0.0008115680523366	0.0817357897588026	N/A	N/A
94	LOC103160828	11.3003207866645	-5.03584134329776	1.30890499065809	-3.40045983042573	0.000672726193056796	0.0682384822098547	N/A	N/A
95	LOC103160835	95.1274207810359	-2.76425925168502	0.396594653503136	-5.49502302089564	3.90659449994902e-08	1.76412475636159e-05	N/A	N/A
96	LOC103160922	11.4779026112359	-3.85819005882154	0.671598368840031	-4.87378723649049	1.09478896219658e-06	0.000341181684690583	N/A	N/A
97	LOC103160969	10.0513870529354	-5.89801193820482	1.19184556184205	-4.45783380631304	8.27920500084842e-06	0.0018992726249863	N/A	N/A
98	LOC103161069	34.1888482087026	-3.46653596175295	0.526726851443096	-5.47071684904049	4.4821891057747e-08	1.94821888052844e-05	N/A	N/A
99	LOC103161076	37.0905058050527	-5.00747371137138	1.10470524019727	-4.00334048371174	6.2454316972201e-05	0.0102134450834638	N/A	N/A
100	LOC103161077	10.7646767250201	-5.31057210747024	1.36123450399075	-3.47156172789843	0.000517440353925863	0.0565997505019435	N/A	N/A
101	LOC103161096	34.6699696681537	-3.01376925607737	0.522120368197312	-4.65181384082368	3.29028045366251e-06	0.000849149410205371	N/A	N/A
102	LOC103161214	53.2755456434166	3.53370262885684	0.489016750731471	6.0299368553837	1.64023754327533e-09	1.08367214009114e-06	N/A	N/A
103	LOC103161335	219.305816199172	-1.94354683914328	0.23469004741094	-5.78884513173774	7.08720027434854e-09	4.03652713556603e-06	N/A	N/A
104	LOC103161492	7.23203678529031	5.96472061053033	1.34586847260939	3.99723912053517	6.40855564859586e-05	0.010377462122339	N/A	N/A
105	LOC103161701	50.1145682940303	-4.13692532465327	0.553992497421391	-6.41157207085845	1.440266423235e-10	1.25204634276698e-07	N/A	N/A
106	LOC103161756	9.0957107473346	-5.73717954913155	1.20445357762317	-4.27763854425806	1.88886399277439e-05	0.00367338199030017	N/A	N/A
107	LOC103161939	97.8394920191281	-4.614841410784	0.790641523941424	-5.09697351838228	3.45126585297292e-07	0.000118759496028237	N/A	N/A
108	LOC103162356	22.2151380992741	-4.84396764773173	1.1729841481988	-3.63091449577609	0.000282418744687299	0.0342893674053849	N/A	N/A
109	LOC103162404	89.1832537941359	-5.25632165831192	0.769425640292425	-6.07122886600892	1.26935131592961e-09	8.73578153550391e-07	N/A	N/A
110	LOC103162546	7.22304531329213	-4.23549924269302	0.982688577628586	-3.71484601030095	0.000203327476598035	0.0262371869607011	N/A	N/A
111	LOC103162574	18.7991966880945	-5.23556829192605	1.06394021500947	-4.37111571270336	1.2361325781505e-05	0.00265158464848206	N/A	N/A
112	LOC103162575	6.56888009037355	-5.5721379220908	1.33775837390558	-3.72800912231228	0.000192998393745134	0.0252996386467332	N/A	N/A
113	LOC103162840	88.2942658571242	-4.95838506835763	0.94526569605971	-4.6266595581188	3.71610601339795e-06	0.000929983682171119	N/A	N/A
114	LOC103162962	327.99380571941	2.31637645972218	0.368601267764188	4.69725448722192	2.63681837933277e-06	0.000713972609367857	N/A	N/A
115	LOC103162963	17026.7687976593	0.974666457173286	0.117534914217171	3.31564419855761	0.000914321567916706	0.0909749960077122	N/A	N/A
116	LOC103162981	876.548699896101	1.34015370287522	0.140854636038462	5.36149340478823	8.25367366210898e-08	3.42245154947595e-05	N/A	N/A
117	LOC103162983	540.344421638301	1.53169376937061	0.252810291008212	3.74482883933984	0.000180516799142545	0.0238527677714994	N/A	N/A
118	LOC103163260	162.990351599401	1.81416680036591	0.229383071028173	5.35874026856055	8.38042315051658e-08	3.42245154947595e-05	N/A	N/A
119	LOC103163356	37.8685013073489	-3.5637570923056	0.448755430484143	-6.63790204916462	3.18179175399676e-11	3.75383245719746e-08	N/A	N/A
120	LOC103163357	51.5238267901973	-2.057628707752	0.382842376486363	-3.84666457393412	0.000119736713753417	0.0170490629402171	N/A	N/A
121	LOC103163470	3.81829718086123	-5.6893614164039	1.45799761401815	-3.50096520502206	0.000463576365223065	0.0517357488134416	N/A	N/A
122	LOC103163538	189.063478902034	-2.44681171482774	0.49390716471567	-3.76963394563917	0.000163487150994324	0.0223166716774649	N/A	N/A
123	LOC103163731	43.986394416666	-2.94315560132101	0.647677027575973	-3.64100161067274	0.000271579437209502	0.0332272412176989	N/A	N/A
124	Megf10	1248.57895348275	4.85280332367094	0.23822735731847	17.9149904149942	9.00846659030501e-72	1.48792842672068e-67	ENSCGRG00000011574	multiple EGF-like-domains 10 [Source:MGI Symbol;Acc:MGI:2685177]
125	Meis1	14.6227624983364	-4.88511121964775	1.19733369329888	-3.5914371599106	0.000328859476195516	0.0385232054490875	ENSCGRG00000008633	Meis homeobox 1 [Source:MGI Symbol;Acc:MGI:104717]
126	Mmp10	73.7520454607284	-1.95411187348142	0.397012462507915	-3.4486307158002	0.000563436683839572	0.0596556647883219	ENSCGRG00000008222	matrix metallopeptidase 10 [Source:MGI Symbol;Acc:MGI:97007]
127	Mmp12	1006.47498629405	-2.38090818863458	0.336166587884264	-5.34242769103436	9.17099589639548e-08	3.55486650200692e-05	ENSCGRG00000006553	matrix metallopeptidase 12 [Source:MGI Symbol;Acc:MGI:97005]
128	Morc1	22.4367529267309	-3.14071914693865	0.537239478478906	-4.75720185987381	1.96294857841513e-06	0.000568807397713731	ENSCGRG00000003426	microrchidia 1 [Source:MGI Symbol;Acc:MGI:1316740]
129	Mpeg1	186.604692780095	-2.43018259942974	0.23251612150163	-7.93588025979371	2.09007583738178e-15	5.75363043433915e-12	ENSCGRG00000008421	macrophage expressed gene 1 [Source:MGI Symbol;Acc:MGI:1333743]
130	Mro	79.1812142102798	-2.35140577034471	0.330746200648144	-5.34078174189744	9.25466244392429e-08	3.55486650200692e-05	ENSCGRG00000004226	maestro [Source:MGI Symbol;Acc:MGI:2152817]
131	Myh3	20.8062997753599	-3.68892490373129	0.725655935975985	-4.27745746864924	1.89040061255382e-05	0.00367338199030017	N/A	N/A
132	Myo1a	85.8239975593048	5.69179899076651	0.407873910683418	12.5206255077422	5.75795772118043e-36	4.75520938403686e-32	ENSCGRG00000003965	myosin IA [Source:MGI Symbol;Acc:MGI:107732]
133	Ncald	58.3816415916278	2.18560999885318	0.366041248786557	4.3728609915911	1.22628810988899e-05	0.00265158464848206	ENSCGRG00000001733	neurocalcin delta [Source:MGI Symbol;Acc:MGI:1196326]
134	Ndrg1	6335.68608947931	1.53539937991385	0.16649275622886	5.70857796291288	1.13923991335037e-08	6.06994375768001e-06	N/A	N/A
135	Notch1	230.769289184504	-1.65401680738209	0.287275028737426	-3.72136176039884	0.000198151330935916	0.025770594748571	ENSCGRG00000002375	notch 1 [Source:MGI Symbol;Acc:MGI:97363]
136	Nppb	68.3569742178368	-2.94777406942975	0.547362039415903	-4.31672530895636	1.58361028562741e-05	0.00322919643058122	ENSCGRG00000000797	natriuretic peptide type B [Source:MGI Symbol;Acc:MGI:97368]
137	Nrxn1	27.2901108376493	-6.19396288426964	1.26901833141535	-4.41995221400207	9.87227291141284e-06	0.00223370317366857	N/A	N/A
138	Olfm4	3.9330234433485	-6.11144165752805	1.40625506672501	-3.92992657418641	8.49718054062714e-05	0.0127589028172308	ENSCGRG00000002958	olfactomedin 4 [Source:MGI Symbol;Acc:MGI:2685142]
139	Olr1	56.1671907526107	-2.48148022290639	0.492912384044776	-3.84757572253035	0.00011929241212125	0.0170490629402171	ENSCGRG00000008979	oxidized low density lipoprotein (lectin-like) receptor 1 [Source:MGI Symbol;Acc:MGI:1261434]
140	Osbp2	127.944253061663	-1.7812516212546	0.258559685436169	-4.62674263590395	3.71461633575268e-06	0.000929983682171119	ENSCGRG00000007280	oxysterol binding protein 2 [Source:MGI Symbol;Acc:MGI:1921559]
141	Pak6	9.50660148153515	3.8450821594849	0.884550717055151	3.68562208577179	0.00022814468256205	0.0283328249765217	ENSCGRG00000006259	p21 protein (Cdc42/Rac)-activated kinase 6 [Source:MGI Symbol;Acc:MGI:2679420]
142	Pde1b	198.47750968301	-1.34923996969456	0.207333446852703	-3.68622371631324	0.000227606286836938	0.0283328249765217	ENSCGRG00000012953	phosphodiesterase 1B, Ca2+-calmodulin dependent [Source:MGI Symbol;Acc:MGI:97523]
143	Pde1c	239.268184679737	-4.77542688329036	1.02968175167098	-4.06966946415131	4.70798842294481e-05	0.00810019216476869	ENSCGRG00000011815	phosphodiesterase 1C [Source:MGI Symbol;Acc:MGI:108413]
144	Pex10	257.437649945064	1.1282090591412	0.157106456406953	3.45782452767485	0.00054455594046157	0.0583733085066318	ENSCGRG00000014949	peroxisomal biogenesis factor 10 [Source:MGI Symbol;Acc:MGI:2684988]
145	Pink1	238.502986877424	1.52124129161566	0.217420354186592	4.30630698950562	1.6600264040711e-05	0.00334373855073688	ENSCGRG00000007396	PTEN induced putative kinase 1 [Source:MGI Symbol;Acc:MGI:1916193]
146	Plekha7	154.820611410513	1.65399025384452	0.263355476231467	4.05925773187181	4.92289540997002e-05	0.00838262510169843	N/A	N/A
147	Postn	28.8641344151723	-2.97027175981705	0.60206075348219	-3.96190790597091	7.43532214030666e-05	0.0115822058509555	ENSCGRG00000000364	periostin, osteoblast specific factor [Source:MGI Symbol;Acc:MGI:1926321]
148	Ppm1k	6.23882103242837	-5.03846239111282	1.34895423755603	-3.30144623620464	0.000961877674125078	0.094186409737322	ENSCGRG00000009059	protein phosphatase 1K (PP2C domain containing) [Source:MGI Symbol;Acc:MGI:2442111]
149	Prlr	88.4573868256857	2.41571723140091	0.315078824807616	5.8104657835943	6.22992652534071e-09	3.81109986737232e-06	ENSCGRG00000009919	N/A
150	Prr5	39.4481777611088	3.79648187140958	0.423189989386542	7.58883586859853	3.22792324271304e-14	5.92395646665459e-11	ENSCGRG00000011636	proline rich 5 (renal) [Source:MGI Symbol;Acc:MGI:1924714]
151	Psma8	48.6150372361322	-3.11392850034635	0.396579072179694	-6.37695273662675	1.80646178723704e-10	1.49186646698971e-07	ENSCGRG00000007659	proteasome (prosome, macropain) subunit, alpha type, 8 [Source:MGI Symbol;Acc:MGI:1920927]
152	Ptx3	42.357661669732	-3.00155076032479	0.586994590925248	-4.11688335286785	3.84030313583541e-05	0.00674790286112696	ENSCGRG00000001702	pentraxin related gene [Source:MGI Symbol;Acc:MGI:104641]
153	Pusl1	171.55460925615	1.25120021451764	0.193746325932427	3.43871147279898	0.000584489824485881	0.0611013824748942	ENSCGRG00000006466	pseudouridylate synthase-like 1 [Source:MGI Symbol;Acc:MGI:3047787]
154	Rit2	4.3534624212942	-5.24812529913327	1.36022069901144	-3.4282398450495	0.000607508483522046	0.063108286932916	N/A	N/A
155	S100a5	225.386477843045	-1.97477979323557	0.369474793769231	-3.76160245827887	0.000168828236253144	0.0227724647807883	ENSCGRG00000016973	S100 calcium binding protein A5 [Source:MGI Symbol;Acc:MGI:1338915]
156	Samsn1	4.91959076276679	-5.65935755598167	1.46585321992071	-3.46173476736982	0.000536705795597554	0.0582287581425585	ENSCGRG00000012424	SAM domain, SH3 domain and nuclear localization signals, 1 [Source:MGI Symbol;Acc:MGI:1914992]
157	Sbsn	5149.09816552173	1.33930216384102	0.191505003374777	3.93900759680734	8.18193398407146e-05	0.0125130558902693	N/A	N/A
158	Scnn1b	19.309371593563	-2.86179454236793	0.630998634035569	-3.60829947774249	0.000308210596500929	0.0368892349449699	ENSCGRG00000012921	sodium channel, nonvoltage-gated 1 beta [Source:MGI Symbol;Acc:MGI:104696]
159	Sema6d	51.0421477097592	-2.64717795939533	0.440599453270031	-4.68047666280308	2.8620869137192e-06	0.000762469186353226	ENSCGRG00000002814	sema domain, transmembrane domain (TM), and cytoplasmic domain, (semaphorin) 6D [Source:MGI Symbol;Acc:MGI:2387661]
160	Slc14a2	225.133580089767	-4.80673393339407	0.893027620945398	-4.72748136077086	2.2732192357648e-06	0.000647357967536675	ENSCGRG00000017548	solute carrier family 14 (urea transporter), member 2 [Source:MGI Symbol;Acc:MGI:1351653]
161	Slc22a16	3.65987865127937	-5.98732313841254	1.51123199374632	-3.57480562881615	0.000350488178868144	0.0407676989462333	ENSCGRG00000017931	solute carrier family 22 (organic cation transporter), member 16 [Source:MGI Symbol;Acc:MGI:1918090]
162	St14	110.040116023703	-1.63107422245064	0.312683495438342	-3.34559302614603	0.000821068115042127	0.082191406400914	ENSCGRG00000004329	suppression of tumorigenicity 14 (colon carcinoma) [Source:MGI Symbol;Acc:MGI:1338881]
163	St3gal1	8757.98538469162	1.71217847867187	0.143356727496244	7.86301415802232	3.74998610556825e-15	8.84836007223869e-12	ENSCGRG00000000253	N/A
164	Stmn4	29.4998501069053	3.10812745355367	0.716809082671607	3.51999578943457	0.00043155364940894	0.0484896029067174	ENSCGRG00000004858	stathmin-like 4 [Source:MGI Symbol;Acc:MGI:1931224]
165	Syt16	16.7380115595996	-2.7733447518415	0.480554035383162	-4.55387342523399	5.26670523937892e-06	0.00129836075281823	ENSCGRG00000003895	synaptotagmin XVI [Source:MGI Symbol;Acc:MGI:2673872]
166	Tmem108	203.002201515032	-1.51031802753646	0.272127711408915	-3.40044577608197	0.000672760775834529	0.0682384822098547	ENSCGRG00000015560	transmembrane protein 108 [Source:MGI Symbol;Acc:MGI:1932411]
167	Tmem200a	4.29919344800445	-5.97917251927058	1.41289799781922	-3.81783400279091	0.000134628456430761	0.019005625768093	ENSCGRG00000019142	transmembrane protein 200A [Source:MGI Symbol;Acc:MGI:1924470]
168	Tnc	1314.51774376961	1.71246194374194	0.205261501752552	5.49299032402097	3.95184452293873e-08	1.76412475636159e-05	ENSCGRG00000014015	tenascin C [Source:MGI Symbol;Acc:MGI:101922]
169	Tprg1	27.8945601118188	-2.66601470874809	0.513748997222087	-4.05071780048132	5.10607574796444e-05	0.00860582174787026	ENSCGRG00000012293	transformation related protein 63 regulated [Source:MGI Symbol;Acc:MGI:1918588]
170	Wdfy4	309.829728730736	-1.61392288641671	0.256310115751651	-4.01451336666147	5.95685680763453e-05	0.00983894038916996	ENSCGRG00000015574	WD repeat and FYVE domain containing 4 [Source:MGI Symbol;Acc:MGI:3584510]
