# Supplementary material for: Defining lncRNAs Correlated with CHO Cell Growth and IgG Productivity by RNA-Seq
Source: iScience. 2019 Dec 18;23(1):100785. doi: 10.1016/j.isci.2019.100785 (PMC6971398; doi:10.1016/j.isci.2019.100785)
Supplement: Data S1. The Complete RNA-Seq Dataset Provided as a Reference for the Community to Investigate RNAseq Data from CHO Cells (See Also GEO Accession Number GSE140671), Related to Figure 2 [file mmc2.zip › 3068_D7vsD4_0.1adj.csv]

	Symbol	baseMean	log2FoldChange	lfcSE	stat	pvalue	padj	ENSEMBL	description
1	Acot13	312.588869546952	1.57707940975092	0.303848688437633	3.26516765345	0.0010939930335706	0.0522164611420126	ENSCGRG00000008625	acyl-CoA thioesterase 13 [Source:MGI Symbol;Acc:MGI:1914084]
2	Adam10	6099.41872528683	1.24293816855764	0.131117663947089	5.01820767720509	5.21557789652469e-07	0.000125583775981969	ENSCGRG00000013660	a disintegrin and metallopeptidase domain 10 [Source:MGI Symbol;Acc:MGI:109548]
3	Adat3	81.4692123280827	-1.55612731055104	0.323703525370019	-3.00016754133204	0.00269831140083922	0.0980705992768986	ENSCGRG00000016978	N/A
4	Adh7	37.3666987633196	2.31916736822955	0.510456833318074	3.39735851166044	0.00068039762895893	0.0386651214087012	ENSCGRG00000000570	alcohol dehydrogenase 7 (class IV), mu or sigma polypeptide [Source:MGI Symbol;Acc:MGI:87926]
5	Aga	4643.94243999808	1.00356411655124	0.129091845249865	3.24266505773359	0.00118417333800554	0.0554643181835305	ENSCGRG00000002360	aspartylglucosaminidase [Source:MGI Symbol;Acc:MGI:104873]
6	Ak1	24.7818395699791	2.43869483748155	0.460476325392502	4.0256843501787	5.68098530521065e-05	0.00558258915449948	ENSCGRG00000013875	adenylate kinase 1 [Source:MGI Symbol;Acc:MGI:87977]
7	Aldh8a1	121.0832084861	1.7089839511249	0.359602377471702	3.12573420205543	0.00177361778971371	0.0734610012902083	ENSCGRG00000018136	aldehyde dehydrogenase 8 family, member A1 [Source:MGI Symbol;Acc:MGI:2653900]
8	Alpl	45.2870680890891	2.66058440881273	0.466273351586457	4.45151304707729	8.52673511257702e-06	0.00122094726111996	ENSCGRG00000005012	alkaline phosphatase, liver/bone/kidney [Source:MGI Symbol;Acc:MGI:87983]
9	Amz2	1191.04708084143	1.27816242926541	0.19392523629722	3.57457307661505	0.000350799827598511	0.0239739791270164	ENSCGRG00000005662	archaelysin family metallopeptidase 2 [Source:MGI Symbol;Acc:MGI:104837]
10	Angpt4	62.7315192828171	1.51986453873748	0.310737278011034	3.00865748712367	0.00262404761936022	0.0964610170099778	ENSCGRG00000003019	angiopoietin 4 [Source:MGI Symbol;Acc:MGI:1336887]
11	Angptl7	25.2946617870084	-7.4625750065642	2.27412656651487	-3.0242874812298	0.00249219496972836	0.0927996270230119	ENSCGRG00000000835	angiopoietin-like 7 [Source:MGI Symbol;Acc:MGI:3605801]
12	Ankrd1	29.6239542748794	2.02478125686218	0.447756794586893	3.21562681694071	0.00130159970985353	0.0594901798774925	ENSCGRG00000002721	ankyrin repeat domain-containing protein 1 [Source:RefSeq peptide;Acc:NP_001233635]
13	Aph1a	356.635332536617	-1.57875381584865	0.252066995455545	-3.94256817847762	8.06137234835589e-05	0.00757517082859567	ENSCGRG00000007432	aph1 homolog A, gamma secretase subunit [Source:MGI Symbol;Acc:MGI:2385110]
14	Arglu1	1852.70746388988	1.44421704510616	0.18884851941794	4.54996706902099	5.36543118644927e-06	0.000858183594556009	N/A	N/A
15	Arl3	1017.17033399925	1.28244092260892	0.210439171177605	3.31439445415374	0.000918418453465737	0.0461820115312955	ENSCGRG00000002057	ADP-ribosylation factor-like 3 [Source:MGI Symbol;Acc:MGI:1929699]
16	Asip	294.76745993589	1.68330990994665	0.201796813567441	5.44283821834689	5.24382683617772e-08	1.8335101507426e-05	ENSCGRG00000003294	nonagouti [Source:MGI Symbol;Acc:MGI:87853]
17	Atf5	1445.42208258984	-1.68383470438804	0.198664709609941	-5.53129041299993	3.17883523577199e-08	1.225481737688e-05	ENSCGRG00000017257	activating transcription factor 5 [Source:MGI Symbol;Acc:MGI:2141857]
18	Atp6v1e2	41.9498307755096	1.65845632822652	0.313546385329225	3.42371616364893	0.000617711022103786	0.0358582440823569	ENSCGRG00000003624	ATPase, H+ transporting, lysosomal V1 subunit E2 [Source:MGI Symbol;Acc:MGI:1922165]
19	Bcl2l12	369.31556783831	-2.36684190151146	0.286481401809296	-6.21987811263386	4.97541234439776e-10	3.93712234726423e-07	ENSCGRG00000017315	BCL2-like 12 (proline rich) [Source:MGI Symbol;Acc:MGI:1922986]
20	Bend3	197.74870256732	-1.45078572841562	0.238173548627245	-3.63526190328349	0.000277698369465396	0.0203035866464694	ENSCGRG00000008860	BEN domain containing 3 [Source:MGI Symbol;Acc:MGI:2677212]
21	Bend6	1058.339104823	1.64777250916512	0.234552479529653	4.53122478421551	5.86426989396917e-06	0.000918430185998193	ENSCGRG00000016870	BEN domain containing 6 [Source:MGI Symbol;Acc:MGI:2444572]
22	Bnip3	419.788456792045	1.46068456958423	0.247653557395264	3.53607708313833	0.000406116175585129	0.0265238216471857	ENSCGRG00000015118	BCL2/adenovirus E1B interacting protein 3 [Source:MGI Symbol;Acc:MGI:109326]
23	Bsg	6826.13523084317	1.29040302166512	0.158376175008037	4.45420860118742	8.42032039016212e-06	0.00121730304871238	ENSCGRG00000009810	basigin [Source:MGI Symbol;Acc:MGI:88208]
24	C6	8.36955568892576	3.76135996590236	0.970888094179426	3.27164117494492	0.00106925189551796	0.0518587169326212	ENSCGRG00000017344	complement component 6 [Source:MGI Symbol;Acc:MGI:88233]
25	Cab39l	959.019313074804	1.17224636766215	0.170844990413237	3.43752465624239	0.000587057269402631	0.0347359409471389	ENSCGRG00000011629	calcium binding protein 39-like [Source:MGI Symbol;Acc:MGI:1914081]
26	Cad	3046.32799820989	-1.31229246059617	0.201969608554334	-3.60118517375522	0.00031676985024091	0.0222553023288415	ENSCGRG00000008756	carbamoyl-phosphate synthetase 2, aspartate transcarbamylase, and dihydroorotase [Source:MGI Symbol;Acc:MGI:1916969]
27	Calr	26316.437070306	1.16965762697419	0.174610160396255	3.34857447542653	0.000812284461817481	0.0431544059485012	ENSCGRG00000016829	calreticulin precursor [Source:RefSeq peptide;Acc:NP_001231051]
28	Casq1	68.6266318793233	2.2154671109627	0.445208188203132	3.6623419187825	0.000249919977206748	0.0189775093803205	ENSCGRG00000013474	calsequestrin 1 [Source:MGI Symbol;Acc:MGI:1309468]
29	Ccdc104	1351.89227757501	1.64049525313267	0.216312487628563	4.87966628271599	1.06265496369122e-06	0.000225028413790106	N/A	N/A
30	Ccdc109b	325.550695152377	1.65930592663567	0.192128020077103	5.59181021843335	2.24714364500356e-08	1.02381226371602e-05	N/A	N/A
31	Ccdc112	217.634234755976	1.69537151954747	0.251674636675445	4.41208154105048	1.02381538569073e-05	0.00141220773613396	ENSCGRG00000007584	coiled-coil domain containing 112 [Source:MGI Symbol;Acc:MGI:1918800]
32	Ccdc122	354.484266970521	1.79312184670637	0.315655819532804	3.82745785512013	0.000129473543930624	0.0110297922482014	ENSCGRG00000011070	coiled-coil domain containing 122 [Source:MGI Symbol;Acc:MGI:1918358]
33	Ccdc135	259.304645810362	1.7979710201213	0.222045746145698	5.46287663896168	4.68480168568461e-08	1.67704746057781e-05	N/A	N/A
34	Ccdc67	163.382878763904	2.25411834919784	0.32021673008032	5.2125816413715	1.86230564563428e-07	5.28297460039838e-05	N/A	N/A
35	Ccdc88c	71.3155104795223	1.598783044322	0.304406478139553	3.33048281297111	0.000866955154839525	0.0446392834007269	ENSCGRG00000002550	coiled-coil domain containing 88C [Source:MGI Symbol;Acc:MGI:1915589]
36	Ccr7	159.472192605874	2.74051777027918	0.429693418436091	5.01649589468548	5.26224003116997e-07	0.000125583775981969	ENSCGRG00000004923	chemokine (C-C motif) receptor 7 [Source:MGI Symbol;Acc:MGI:103011]
37	Cd38	130.830146083225	1.67918753512998	0.297684384626144	3.67578916100366	0.000237115295059361	0.0182821972370128	ENSCGRG00000006736	CD38 antigen [Source:MGI Symbol;Acc:MGI:107474]
38	Cd53	491.124578242106	1.96120888858879	0.279496557707378	4.92401909761088	8.4784556702361e-07	0.00018574608327287	ENSCGRG00000006615	CD53 antigen [Source:MGI Symbol;Acc:MGI:88341]
39	Cd63	13910.629465214	1.1113099116923	0.149237080586789	3.52692111706814	0.000420421999840449	0.0270130118273553	ENSCGRG00000015765	CD63 antigen [Source:MGI Symbol;Acc:MGI:99529]
40	Cd68	329.94393900929	1.88962431693755	0.290943972995547	4.48423730102964	7.31751932124237e-06	0.00109256252088781	ENSCGRG00000017877	CD68 antigen [Source:MGI Symbol;Acc:MGI:88342]
41	Cdc42ep2	28.8892346112416	2.08887289440675	0.464082907748708	3.24060716000325	0.00119275431877204	0.055692736592353	ENSCGRG00000000635	CDC42 effector protein (Rho GTPase binding) 2 [Source:MGI Symbol;Acc:MGI:1929744]
42	Cdh17	127.209369762123	2.37232066751311	0.430027947741428	4.15637675685833	3.23334461558327e-05	0.00349736232340248	ENSCGRG00000012734	cadherin 17 [Source:MGI Symbol;Acc:MGI:1095414]
43	Cep63	1129.65883816132	1.56153195871998	0.176264169299946	5.54037421148827	3.01825976414889e-08	1.201006920612e-05	ENSCGRG00000006856	centrosomal protein 63 [Source:MGI Symbol;Acc:MGI:2158560]
44	Cerk	581.774986319538	-1.50151145912283	0.210284697683767	-4.35860986794204	1.30891207446651e-05	0.00169650802065552	ENSCGRG00000010805	ceramide kinase [Source:MGI Symbol;Acc:MGI:2386052]
45	Cfp	16.974633215742	2.62400568881261	0.663396071320374	3.07364374955235	0.0021146178391913	0.0832284796131969	ENSCGRG00000005054	complement factor properdin [Source:MGI Symbol;Acc:MGI:97545]
46	Clic6	12.6935934061393	3.16823953040596	0.646796161066822	3.9939585068408	6.49792398047762e-05	0.00626258250297956	ENSCGRG00000007263	chloride intracellular channel 6 [Source:MGI Symbol;Acc:MGI:2146607]
47	Clk3	1228.36524511064	1.05540439683251	0.138668462532181	3.39256589076393	0.000692412765675853	0.0389320628747958	ENSCGRG00000008416	CDC-like kinase 3 [Source:MGI Symbol;Acc:MGI:1098670]
48	Clu	18324.8741453847	1.38243200838284	0.200048631711532	3.98637821633102	6.70895382880405e-05	0.00642478476535471	ENSCGRG00000005462	clusterin [Source:MGI Symbol;Acc:MGI:88423]
49	Col15a1	72.7834082047597	2.33660359549037	0.468462354264848	3.7391288303583	0.000184659079630282	0.0150888546860939	ENSCGRG00000008138	collagen, type XV, alpha 1 [Source:MGI Symbol;Acc:MGI:88449]
50	Col4a1	66.4042303016815	1.67549564308385	0.344554351982148	3.16505403600068	0.00155054152388477	0.0673768549468427	ENSCGRG00000011704	collagen, type IV, alpha 1 [Source:MGI Symbol;Acc:MGI:88454]
51	Col6a5	19.3026716700019	2.1747866276518	0.502601798675209	3.16318829562729	0.00156051363007847	0.0676147620410079	ENSCGRG00000015716	collagen, type VI, alpha 5 [Source:MGI Symbol;Acc:MGI:3648134]
52	Cpxm1	185.531091392427	1.79096293931811	0.205725570531674	5.86218055188855	4.56827892975593e-09	2.54385458181039e-06	ENSCGRG00000015217	carboxypeptidase X 1 (M14 family) [Source:MGI Symbol;Acc:MGI:1934569]
53	Csrp1	4743.69250493862	1.07181490796464	0.144145371610654	3.37750981390165	0.000731453429418432	0.0404316261445078	ENSCGRG00000012075	cysteine and glycine-rich protein 1 [Source:MGI Symbol;Acc:MGI:88549]
54	Ctbs	324.912367469115	1.50350469713241	0.248657601143899	3.69400409312117	0.000220750245543289	0.0171967872629189	ENSCGRG00000016229	chitobiase, di-N-acetyl- [Source:MGI Symbol;Acc:MGI:1921495]
55	Ctnnal1	226.643012062457	1.42310682824969	0.238042483405233	3.52098631949539	0.000429944797707398	0.0273907628539438	ENSCGRG00000016101	catenin (cadherin associated protein), alpha-like 1 [Source:MGI Symbol;Acc:MGI:1859649]
56	Cxcl12	333.756446300103	1.33485812610153	0.22330717478704	3.35813493720264	0.000784702966761622	0.0421357468045035	ENSCGRG00000016265	chemokine (C-X-C motif) ligand 12 [Source:MGI Symbol;Acc:MGI:103556]
57	Dcn	696.617028147769	2.30878543881787	0.257932698610773	6.68322763023545	2.33736076321641e-11	2.70324762115067e-08	ENSCGRG00000007335	decorin [Source:MGI Symbol;Acc:MGI:94872]
58	Dcun1d5	378.615777934512	1.63010642863994	0.247127004011457	4.22917734991976	2.3454739739068e-05	0.00271263086136068	ENSCGRG00000016664	DCN1, defective in cullin neddylation 1, domain containing 5 (S. cerevisiae) [Source:MGI Symbol;Acc:MGI:1924113]
59	Ddr2	1783.16536935675	-1.68972296611393	0.321822323068058	-3.43282732801335	0.000597322378645022	0.0349445212565288	ENSCGRG00000001390	discoidin domain receptor family, member 2 [Source:MGI Symbol;Acc:MGI:1345277]
60	Ddx39b	1033.08645726747	-1.45108126588197	0.183897171021843	-4.70979928809202	2.47960854718705e-06	0.00047191031021465	N/A	N/A
61	Des	8.66060220499605	3.01779588281335	0.802263467224004	3.0324618800234	0.00242567732512298	0.0914036555970526	ENSCGRG00000010078	desmin [Source:MGI Symbol;Acc:MGI:94885]
62	Dhfr	138578.420264616	1.47870132387653	0.194236871816612	4.60128303548461	4.19896390605028e-06	0.000717402526448477	ENSCGRG00000002677	dihydrofolate reductase [Source:RefSeq peptide;Acc:NP_001230945]
63	Dhrs9	185.321170242003	2.163284651269	0.32045693361565	4.92522390681318	8.42638101062188e-07	0.00018574608327287	ENSCGRG00000003302	dehydrogenase/reductase (SDR family) member 9 [Source:MGI Symbol;Acc:MGI:2442798]
64	Dkk3	1391.43839342157	1.82426055965615	0.200261384665714	6.18840252704576	6.07769702026282e-10	4.15355339543871e-07	ENSCGRG00000013280	dickkopf WNT signaling pathway inhibitor 3 [Source:MGI Symbol;Acc:MGI:1354952]
65	Dnttip2	2473.46991292303	1.22221270730937	0.185432201105469	3.43656712690244	0.000589136344630557	0.0347359409471389	ENSCGRG00000001002	deoxynucleotidyltransferase, terminal, interacting protein 2 [Source:MGI Symbol;Acc:MGI:1923173]
66	Dohh	333.417145710475	-1.34394677335342	0.244875811573166	-3.09946608346611	0.00193869773219064	0.0781292784303794	ENSCGRG00000001867	N/A
67	Dpt	2418.89762753261	2.47727732968248	0.172360039650093	10.9788488840157	4.83039541663488e-28	3.63124975445527e-24	ENSCGRG00000010859	dermatopontin [Source:MGI Symbol;Acc:MGI:1928392]
68	Drap1	1494.45475932398	1.41090411164226	0.213551775663796	3.86764103624882	0.000109893271978988	0.00966495154688841	ENSCGRG00000014049	Dr1 associated protein 1 (negative cofactor 2 alpha) [Source:MGI Symbol;Acc:MGI:1913806]
69	Dusp14	48.3065347380771	2.99058931739443	0.443268319681921	5.42702176054337	5.7302144533006e-08	1.95804032512215e-05	ENSCGRG00000001770	dual specificity phosphatase 14 [Source:MGI Symbol;Acc:MGI:1927168]
70	Dusp4	723.816889789993	-1.09649534938979	0.154112846929446	-3.31920964968494	0.000902726276343566	0.0456986180633856	ENSCGRG00000015508	dual specificity phosphatase 4 [Source:MGI Symbol;Acc:MGI:2442191]
71	Dynlrb1	1720.90873649117	1.47603297578542	0.248044602640272	3.59238002189691	0.000327671530699112	0.0229141463444704	N/A	N/A
72	Ecm1	1781.88040872596	2.27454944144478	0.218523044460332	7.73184789227267	1.05996550484042e-14	1.77073126280842e-11	ENSCGRG00000011489	extracellular matrix protein 1 [Source:MGI Symbol;Acc:MGI:103060]
73	Efs	698.899903988615	-1.39605168488568	0.226402481397482	-3.58251013486262	0.000340308409364044	0.023363182350632	ENSCGRG00000018275	embryonal Fyn-associated substrate [Source:MGI Symbol;Acc:MGI:105311]
74	Eif4ebp2	1926.94449144196	-1.30989803073959	0.167151615861335	-4.33699385006141	1.44444664537245e-05	0.00182497943808192	ENSCGRG00000013786	eukaryotic translation initiation factor 4E binding protein 2 [Source:MGI Symbol;Acc:MGI:109198]
75	Emc1	1770.06998191567	-1.39792218415313	0.200764603422604	-4.04931780589189	5.1367149909875e-05	0.0051487006592998	ENSCGRG00000009884	ER membrane protein complex subunit 1 [Source:MGI Symbol;Acc:MGI:2443696]
76	Entpd7	171.820945016201	-1.31951969587283	0.234405024210394	-3.13370926082351	0.00172611790929905	0.0726951898216	ENSCGRG00000009513	ectonucleoside triphosphate diphosphohydrolase 7 [Source:MGI Symbol;Acc:MGI:2135885]
77	Erich6	21.8066781837285	2.8761779207778	0.519615029077684	4.4094479409565	1.03634466703678e-05	0.00141536896760971	N/A	N/A
78	Erlec1	1644.18840268594	1.54649990734607	0.181184342660298	5.30695639869775	1.11470828179383e-07	3.49159146182714e-05	ENSCGRG00000005742	endoplasmic reticulum lectin 1 [Source:MGI Symbol;Acc:MGI:1914003]
79	Erp44	1584.93284514676	1.02249709414695	0.141378086361611	3.09478367323975	0.00196956491277838	0.0787564054883588	ENSCGRG00000017653	endoplasmic reticulum protein 44 [Source:MGI Symbol;Acc:MGI:1923549]
80	Fa2h	43.6286353623161	2.11734454526679	0.404028594435906	3.79275641785975	0.000148984280502624	0.0124443258742053	ENSCGRG00000003457	fatty acid 2-hydroxylase [Source:MGI Symbol;Acc:MGI:2443327]
81	Fam162a	589.499382552136	1.50451685625651	0.30527673118029	3.01219929858424	0.00259362255072936	0.0958678725052192	N/A	N/A
82	Fam169a	275.660864804674	1.32283832911567	0.230521166772653	3.20090271416259	0.00136997778694911	0.0616695090622152	ENSCGRG00000000935	family with sequence similarity 169, member A [Source:MGI Symbol;Acc:MGI:2444268]
83	Fam25a	381.278521565377	2.72529094043977	0.405131103349649	5.28305139255478	1.27049731355356e-07	3.82038542185554e-05	ENSCGRG00000014057	family with sequence similarity 25, member C [Source:MGI Symbol;Acc:MGI:1916384]
84	Fam71e2	75.2122745115588	2.35714693318005	0.355369346275017	4.98688041339227	6.13620198614898e-07	0.000144152807596484	N/A	N/A
85	Fas	600.392128971342	1.18754717895929	0.197326022235907	3.05375171206629	0.00225999039793325	0.0872326086356896	ENSCGRG00000008803	Fas (TNF receptor superfamily member 6) [Source:MGI Symbol;Acc:MGI:95484]
86	Fbln5	34.9003725977176	2.09608184377125	0.454697782616701	3.32334882821263	0.000889436161149768	0.0451779482529958	ENSCGRG00000001395	fibulin 5 [Source:MGI Symbol;Acc:MGI:1346091]
87	Fbxl18	129.577504141851	-1.59893318684914	0.276109670199836	-3.67234760518932	0.000240332472788377	0.0184357077978227	ENSCGRG00000018436	F-box and leucine-rich repeat protein 18 [Source:MGI Symbol;Acc:MGI:2444450]
88	Filip1l	397.659370944346	1.77102201996615	0.258361041654276	4.59070574901966	4.41749748859744e-06	0.000737967497122916	ENSCGRG00000013279	filamin A interacting protein 1-like [Source:MGI Symbol;Acc:MGI:1925999]
89	Fkbp7	251.081157521739	1.73205405709186	0.268146795181866	4.27784921163315	1.88707775252612e-05	0.00226977712073842	ENSCGRG00000002637	FK506 binding protein 7 [Source:MGI Symbol;Acc:MGI:1336879]
90	Fmo4	164.119516536028	1.53218295043305	0.277465167484208	3.41383553943146	0.000640552290801367	0.0367584110389258	ENSCGRG00000011267	flavin containing monooxygenase 4 [Source:MGI Symbol;Acc:MGI:2429497]
91	Fzd5	30.8934078994965	-2.46894471930221	0.492319687869642	-3.82674563906512	0.000129848568535526	0.0110297922482014	ENSCGRG00000016065	frizzled class receptor 5 [Source:MGI Symbol;Acc:MGI:108571]
92	Gamt	193.379466656349	1.48664425250083	0.267319998283951	3.37304263642068	0.000743424399303632	0.0408941355518515	ENSCGRG00000017379	guanidinoacetate methyltransferase [Source:MGI Symbol;Acc:MGI:1098221]
93	Gbas	326.159020367876	1.15356604884554	0.181974218946468	3.12463793726543	0.00178024033073511	0.073532729045611	N/A	N/A
94	Gjb4	51.1572803276866	2.12514644867049	0.443878829114456	3.46982970785522	0.000520788441489596	0.0319594049705962	ENSCGRG00000019527	gap junction protein, beta 4 [Source:MGI Symbol;Acc:MGI:95722]
95	Gnl3	2078.38748551407	1.10446910373908	0.166119354640342	3.12730930205386	0.00176414224288836	0.0732703829332225	ENSCGRG00000015225	guanine nucleotide binding protein-like 3 (nucleolar) [Source:MGI Symbol;Acc:MGI:1353651]
96	Gtf2h5	1342.86281958191	1.67661331858222	0.2384257610192	4.57857747080088	4.68148777800313e-06	0.000773474381783264	ENSCGRG00000002874	general transcription factor IIH, polypeptide 5 [Source:MGI Symbol;Acc:MGI:107227]
97	Gtpbp2	855.01845368691	-1.57931912165492	0.156327980822681	-6.36070788927824	2.00826046129442e-10	2.01294640237077e-07	ENSCGRG00000005459	GTP binding protein 2 [Source:MGI Symbol;Acc:MGI:1860138]
98	Hdac2	3135.57469795988	1.2795775100832	0.179815893412579	3.86292332774101	0.000112038180442243	0.00979357001714605	ENSCGRG00000001967	histone deacetylase 2 [Source:MGI Symbol;Acc:MGI:1097691]
99	Hmgcs2	898.733016318193	1.41022282552301	0.144419028699467	5.71434617884876	1.10126610869535e-08	5.34114062717243e-06	ENSCGRG00000010687	3-hydroxy-3-methylglutaryl-Coenzyme A synthase 2 [Source:MGI Symbol;Acc:MGI:101939]
100	Hnrnpc	3537.18140450819	1.17566003144357	0.196113450711842	3.01201946413328	0.00259515956831555	0.0958678725052192	ENSCGRG00000012098	heterogeneous nuclear ribonucleoprotein C [Source:MGI Symbol;Acc:MGI:107795]
101	Hr	826.059161287397	1.99044395156349	0.29011241708738	4.84460977214572	1.26860764702241e-06	0.00026128104072578	ENSCGRG00000003331	hairless [Source:MGI Symbol;Acc:MGI:96223]
102	Hsd11b1	91.8571703628717	1.90619701444747	0.337032272814741	3.92020177383003	8.84748611875789e-05	0.00816085606107515	ENSCGRG00000012490	hydroxysteroid 11-beta dehydrogenase 1 [Source:MGI Symbol;Acc:MGI:103562]
103	Hus1	291.530430994692	-1.43171890553219	0.22087309738665	-3.83367831949556	0.000126241209540359	0.0108459233453674	ENSCGRG00000005833	HUS1 checkpoint clamp component [Source:MGI Symbol;Acc:MGI:1277962]
104	Ier2	135.46809173789	-1.95955851321858	0.297931277995532	-4.6138022893925	3.95368538444518e-06	0.00070766261613254	N/A	N/A
105	Igf1r	263.89132893431	-2.07214042592027	0.45146450570139	-3.29411926390238	0.000987305977445926	0.0487182851546475	ENSCGRG00000001686	insulin-like growth factor I receptor [Source:MGI Symbol;Acc:MGI:96433]
106	Il10	185.039374959846	2.9163474415082	0.371133991481562	6.28178769473576	3.34701719962101e-10	3.14515022476887e-07	ENSCGRG00000016042	interleukin 10 [Source:MGI Symbol;Acc:MGI:96537]
107	Il19	254.769146481973	1.94103817177314	0.243890784413031	5.56017593824069	2.69502828084662e-08	1.12554861673692e-05	ENSCGRG00000010507	interleukin 19 [Source:MGI Symbol;Acc:MGI:1890472]
108	Ing2	297.27676211455	1.65276130958666	0.33242603641229	3.21213951948447	0.00131750375060839	0.0598449211190247	N/A	N/A
109	Isg20	320.02906062513	3.00006972761604	0.386407446227191	6.25015705694996	4.10040141320698e-10	3.42497418042038e-07	ENSCGRG00000000609	N/A
110	Kank3	21.1699400232765	4.67313237848628	1.07621287095779	3.79866287431298	0.000145478813946772	0.0122194076407246	ENSCGRG00000009721	N/A
111	Kcnk15	144.687407392103	1.6085239032291	0.303784809292882	3.36936334930794	0.000753420388949975	0.0408941355518515	ENSCGRG00000017455	potassium channel, subfamily K, member 15 [Source:MGI Symbol;Acc:MGI:2675209]
112	Kiaa0247	547.444778004725	-1.14778099805722	0.181669662446844	-3.09803238336913	0.00194810140032479	0.0781292784303794	N/A	N/A
113	Kiaa1755	117.335635566158	2.18361010561713	0.341238139748512	4.68484444931671	2.80172627227277e-06	0.00052004882103236	ENSCGRG00000014495	RIKEN cDNA D630003M21 gene [Source:MGI Symbol;Acc:MGI:3606579]
114	Kiz	771.252611551232	1.74103248113622	0.221988487421389	5.2077925024128	1.91100448804536e-07	5.32073194032629e-05	ENSCGRG00000011793	kizuna centrosomal protein [Source:MGI Symbol;Acc:MGI:2684960]
115	Kmt2d	1414.97683680107	-2.1411240096493	0.470746030269163	-3.30573474626724	0.000947277173402227	0.0473900918953947	ENSCGRG00000006236	lysine (K)-specific methyltransferase 2D [Source:MGI Symbol;Acc:MGI:2682319]
116	Krt7	25.3571240685475	2.44142341054838	0.547313499624254	3.39195161658124	0.0006939669338507	0.0389320628747958	N/A	N/A
117	Krt80	45.0424725696424	2.51651961206285	0.441819650658936	4.37182254899921	1.23213652516297e-05	0.00162501514524783	ENSCGRG00000009378	keratin 80 [Source:MGI Symbol;Acc:MGI:1921377]
118	Lama3	585.897242557411	1.75476896723613	0.289498351126125	4.04080528253277	5.32679735309866e-05	0.00530386743071777	ENSCGRG00000006528	laminin, alpha 3 [Source:MGI Symbol;Acc:MGI:99909]
119	Lancl1	344.677451858991	-1.29073430082369	0.216082311436618	-3.26621737526886	0.00108994546735709	0.0521889493685155	ENSCGRG00000009941	LanC (bacterial lantibiotic synthetase component C)-like 1 [Source:MGI Symbol;Acc:MGI:1336997]
120	Layn	1159.20515763726	1.26756642615095	0.187860912508245	3.63356014998511	0.000279537242156246	0.0203035866464694	ENSCGRG00000002101	Layilin [Source:UniProtKB/Swiss-Prot;Acc:Q9Z209]
121	Lcn2	30.4791688882126	3.1919318271103	0.524053819277216	4.97462136615037	6.53752951564686e-07	0.000148926903435986	ENSCGRG00000014050	lipocalin 2 [Source:MGI Symbol;Acc:MGI:96757]
122	Lcp1	189.953067421902	1.7833006918896	0.217584334637601	5.50746538423524	3.64036963494861e-08	1.36832393653631e-05	ENSCGRG00000003926	lymphocyte cytosolic protein 1 [Source:MGI Symbol;Acc:MGI:104808]
123	Lgals9	1705.15024008203	1.18183481954375	0.178654406940729	3.34093252466264	0.000834975127427558	0.0437416412573984	ENSCGRG00000009003	lectin, galactose binding, soluble 9 [Source:MGI Symbol;Acc:MGI:109496]
124	Lipa	5579.50549196711	1.18661605642483	0.134498943080724	4.47329578896823	7.7023115002849e-06	0.00112556791549612	ENSCGRG00000010480	lysosomal acid lipase A [Source:MGI Symbol;Acc:MGI:96789]
125	Llph	1474.33701102444	1.56103003543446	0.232195148074463	4.20365172488568	2.62642956779004e-05	0.00299154307210025	ENSCGRG00000011594	LLP homolog, long-term synaptic facilitation (Aplysia) [Source:MGI Symbol;Acc:MGI:1913475]
126	LOC100750638	47.1725355538881	-2.94740027299237	0.655435542545695	-3.6043784917363	0.000312900792324265	0.0222539232355153	N/A	N/A
127	LOC100750669	564.778869026966	1.26389051270868	0.198841846596968	3.41441212504748	0.000639198089462511	0.0367584110389258	ENSCGRG00000013664	N/A
128	LOC100750900	9.16501918042674	3.23601897530186	0.839382748343578	3.1583404350545	0.00158670145308827	0.068160160991949	N/A	N/A
129	LOC100751425	83.7436680785402	2.44327166730566	0.437590325382703	4.24668704674694	2.1695466583375e-05	0.00254836984438315	N/A	N/A
130	LOC100751550	171.020310224691	-1.65224919873737	0.301842929482585	-3.53590093975613	0.000406387049412721	0.0265238216471857	ENSCGRG00000012983	cytochrome b-561 domain containing 2 [Source:MGI Symbol;Acc:MGI:1929280]
131	LOC100751631	21.4082315237684	2.23843725121391	0.497472964992652	3.32374795586565	0.000888164272330299	0.0451779482529958	N/A	N/A
132	LOC100751796	124.298869376167	-1.7338077508108	0.249526397656952	-4.60410305633906	4.14247306406206e-06	0.000717402526448477	ENSCGRG00000003495	RIKEN cDNA 2410131K14 gene [Source:MGI Symbol;Acc:MGI:1924042]
133	LOC100752189	46.6091375959437	1.7998334075025	0.396156224141953	3.0666460167644	0.00216475049082941	0.0847578740354693	N/A	N/A
134	LOC100752460	36.5734237675371	2.04357506449977	0.465832016201172	3.1311986146283	0.00174094376366193	0.0730812783840749	N/A	N/A
135	LOC100752784	200.489103920162	2.04089173525459	0.428733090980119	3.39588724351802	0.000684065333868608	0.0386651214087012	N/A	N/A
136	LOC100752967	63.5593462750138	-2.09091313955375	0.410651302702169	-3.66722479369513	0.000245197224080101	0.0187134023555549	N/A	N/A
137	LOC100753241	13.6737627917962	-2.92010862632536	0.658115843604092	-3.54822961382612	0.000387829965264568	0.025800989060853	N/A	N/A
138	LOC100753513	169.201965026767	2.17259089679809	0.375330819193071	4.22994413166018	2.33749356688608e-05	0.00271263086136068	N/A	N/A
139	LOC100754445	42.5700984712674	1.79061533239355	0.399442717380797	3.01833724639675	0.00254165883477889	0.0943551619281496	ENSCGRG00000018845	N/A
140	LOC100754872	251.410197298716	1.58299064528364	0.296546705278167	3.3655007012346	0.000764048729917106	0.0413218440802291	N/A	N/A
141	LOC100755207	1269.69665527801	-1.84062784000253	0.38901441282192	-3.2278118699324	0.0012474098272491	0.0578852060268219	ENSCGRG00000009824	cytochrome c oxidase subunit VIIIa [Source:MGI Symbol;Acc:MGI:105959]
142	LOC100756033	151.276392337872	-1.40491982511305	0.273325803370151	-2.99992651363938	0.00270044749588533	0.0980705992768986	N/A	N/A
143	LOC100756155	50.8640453261793	2.19039381111333	0.496858935539127	3.23116119195917	0.0012328839070666	0.0573882648382239	ENSCGRG00000006116	N/A
144	LOC100756494	30.8606941322839	3.68434248887854	0.751873741810413	4.1222080461202	3.7525805239144e-05	0.00394545791447923	ENSCGRG00000016397	N/A
145	LOC100756515	635.270189430585	1.6079144068863	0.292228640606626	3.50051899102578	0.000464353151344524	0.0289646267195178	N/A	N/A
146	LOC100756700	2050.72848924648	1.45206780771308	0.275454686329801	3.14790544515819	0.00164444877251139	0.0698426194765783	N/A	N/A
147	LOC100756791	4205.83938905841	1.77394626052537	0.222535536692947	5.34289389224501	9.14743143938391e-08	3.05625848202527e-05	ENSCGRG00000014297	N/A
148	LOC100756827	152.558640644917	1.41965170388272	0.247727327274123	3.3693868671902	0.000753356100454525	0.0408941355518515	N/A	N/A
149	LOC100756901	166.807637824275	1.39267616841331	0.265415828507428	3.04320082277818	0.00234076065284551	0.0888720616553843	N/A	N/A
150	LOC100756919	66.1749729874596	-2.29396340038952	0.491807860548324	-3.47493612192976	0.000510975012062093	0.0314856938784982	N/A	N/A
151	LOC100757489	88.4378262941868	2.07950750702456	0.370971431307151	4.02873342844013	5.60781617423909e-05	0.00554694185392663	N/A	N/A
152	LOC100757491	62.7322939028433	-2.19171036648256	0.480353812665813	-3.34492580967446	0.000823045831921523	0.0435635494048076	N/A	N/A
153	LOC100757647	150.31046356383	2.02476740527701	0.394698475577728	3.6478603127321	0.000264433330430946	0.0195850006060555	N/A	N/A
154	LOC100758264	232.55589432977	1.45074312024384	0.232740066858019	3.71994659626372	0.00019926490727328	0.0158515760891734	N/A	N/A
155	LOC100758350	39.4811141370831	-2.54175073050309	0.569988692292875	-3.43302991136619	0.000596876246181364	0.0349445212565288	ENSCGRG00000019138	N/A
156	LOC100758827	86.7426393340091	-3.40202605389096	0.545864480509488	-5.16073797390237	2.45978261894775e-07	6.48176739336928e-05	N/A	N/A
157	LOC100759157	115.410572498532	1.57583371069418	0.242534086060254	4.08549258402736	4.39834054505907e-05	0.00456062414448021	ENSCGRG00000002769	aldehyde oxidase 2 [Source:RefSeq peptide;Acc:NP_001278989]
158	LOC100759472	38.2362409276755	-1.88480799017661	0.399676009715359	-3.25224796549878	0.0011449608751961	0.0541336061590356	N/A	N/A
159	LOC100760022	65.0520745526161	2.04497134036541	0.360201436539824	4.05331209578016	5.04975625072735e-05	0.00509550907581784	ENSCGRG00000006070	nephrocan [Source:MGI Symbol;Acc:MGI:1913900]
160	LOC100760047	63.072972947444	2.16047286451673	0.405284770026202	3.88741566502416	0.00010131717188597	0.00912157891799739	N/A	N/A
161	LOC100760068	326.653502227578	1.45636599804781	0.264139359125458	3.29902934652297	0.000970197680758178	0.0481416571953769	N/A	N/A
162	LOC100760157	43.4031617143018	2.13082751135382	0.480123626731672	3.21972284754195	0.00128314585727306	0.0592429344961982	ENSCGRG00000016260	N/A
163	LOC100760721	987.637202912041	1.45190543500638	0.244633537776166	3.54384334284719	0.00039433948241312	0.0260039215705318	N/A	N/A
164	LOC100760919	40.5132767978854	1.70126013109686	0.36439405724072	3.06343533379381	0.00218811490351439	0.0854501495437375	N/A	N/A
165	LOC100762023	121.887670894215	2.54006843331168	0.323338713638844	6.04661876268334	1.47917207639361e-09	9.26639673690749e-07	N/A	N/A
166	LOC100762101	99.8844822006484	-1.55356121588491	0.290547553662623	-3.33370115478057	0.000856986795080031	0.0442776510791349	N/A	N/A
167	LOC100762270	1091.81010406802	1.59435859199579	0.235714654340369	4.28227975091052	1.84988203608321e-05	0.0022429819687509	ENSCGRG00000000226	N/A
168	LOC100762468	7.9937736186316	4.58968108386117	1.30185377729197	3.07616619699822	0.00209680934563753	0.0827441693219428	N/A	N/A
169	LOC100762590	1519.94031518523	2.5822832950739	0.358881240134667	5.56540875082594	2.61538615800355e-08	1.12349516815953e-05	N/A	N/A
170	LOC100762803	301.444265672521	-1.67256218915925	0.324507682264858	-3.35153756868662	0.0008036413409104	0.0428466225552761	N/A	N/A
171	LOC100763393	16.0544496375527	-3.0476467247822	0.616493432263671	-3.99466416863265	6.47860179994176e-05	0.00626258250297956	N/A	N/A
172	LOC100764541	674.303147072262	1.30713633317252	0.213576986379853	3.38132794498257	0.000721363928888496	0.0400210578259725	N/A	N/A
173	LOC100765166	15.2792725368632	4.58438171895867	1.32250730618492	3.02411880791402	0.00249358492299945	0.0927996270230119	N/A	N/A
174	LOC100765186	985.569444766146	2.06572806768028	0.344366104460942	4.2999747878121	1.7081754160558e-05	0.00212343495024114	N/A	N/A
175	LOC100765213	372.33692909068	2.3610274154708	0.3206252990555	5.53937858298016	3.03546810663491e-08	1.201006920612e-05	N/A	N/A
176	LOC100765311	525.371488828178	1.21531304768882	0.192651383461238	3.27197518980956	0.00106798947642132	0.0518587169326212	ENSCGRG00000012779	RIKEN cDNA 2810004N23 gene [Source:MGI Symbol;Acc:MGI:1913773]
177	LOC100765930	5811.83577542026	1.00289024909639	0.137100112051803	3.04833994750729	0.00230109454193647	0.088032968035661	N/A	N/A
178	LOC100765968	792.616822941384	1.12089426205696	0.173833155316199	3.08302383605101	0.00204908741574706	0.0812876762421031	N/A	N/A
179	LOC100766081	83.0378874363615	1.99083046331355	0.308188815932625	4.56170986717356	5.0738726592712e-06	0.000820276079915511	N/A	N/A
180	LOC100766092	379.540923767008	-1.88243807312478	0.329931227156745	-3.93256371512604	8.40446932440624e-05	0.00782158852704385	ENSCGRG00000009205	N/A
181	LOC100766273	12.5263887991922	3.11243736447242	0.799677968538238	3.16061585186764	0.00157435982377623	0.0678237820930535	N/A	N/A
182	LOC100767070	890.337892636374	1.64804877240443	0.291259985435463	3.64995648164254	0.000262284741564205	0.0195850006060555	ENSCGRG00000019518	N/A
183	LOC100767956	99.4215973923746	2.71570710551583	0.40697309701897	5.23559080539261	1.64457944477281e-07	4.84828469650179e-05	N/A	N/A
184	LOC100768431	255.68286963201	1.3699564754785	0.222467019823219	3.52858583434585	0.000417786433046179	0.0269588799178081	N/A	N/A
185	LOC100768693	6105.51436129919	1.21218384976545	0.127574721092606	4.91650182475415	8.81043770710216e-07	0.000189235615608973	ENSCGRG00000000161	cathepsin L [Source:MGI Symbol;Acc:MGI:88564]
186	LOC100768761	24.4582857423588	2.68298992182361	0.562237185435285	3.73157001253511	0.000190290107060286	0.0154649284305481	N/A	N/A
187	LOC100769106	73.4117111980636	1.83311040061023	0.396987655804351	3.14404713003016	0.00166628600961916	0.0705707328299268	ENSCGRG00000007258	N/A
188	LOC100769160	14.0167056752222	3.06994312775582	0.805122162714812	3.08646406981953	0.00202552424519756	0.0807791963568841	N/A	N/A
189	LOC100769997	6201.65604042957	1.23202466514987	0.143929713916255	4.4956815852855	6.93474473312336e-06	0.00105596249412546	ENSCGRG00000000871	N/A
190	LOC100770584	2568.18264252965	1.19595325884788	0.181327835551314	3.36953648770497	0.000752947217015579	0.0408941355518515	N/A	N/A
191	LOC100770616	37.9412509359978	-2.03224685459867	0.424184840774158	-3.41191908517087	0.000645072582472694	0.036877058089266	N/A	N/A
192	LOC100771972	124.884335834719	-2.13571631425525	0.346687664037565	-4.47305737814215	7.71090756874629e-06	0.00112556791549612	N/A	N/A
193	LOC100771976	1693.79128244539	2.95563320798169	0.259534172101096	9.13432974189268	6.58131822073664e-20	1.97900238897551e-16	N/A	N/A
194	LOC100772378	7.42466138405837	5.48652316782351	1.36594081169924	3.58841365974328	0.000332696133087244	0.0230510892210447	N/A	N/A
195	LOC100772588	18.9001220241791	2.80351485528867	0.615850785400145	3.6024186493909	0.000315270079758215	0.0222539232355153	ENSCGRG00000016374	N/A
196	LOC100772821	1087.68747338895	1.42500886716144	0.189646305753365	4.42954247436156	9.44332139037668e-06	0.00131463275096586	N/A	N/A
197	LOC100773073	435.533150342094	1.78142855443623	0.293732248391597	4.0733220824973	4.63472597868299e-05	0.00473424369310093	ENSCGRG00000014515	annexin A8 [Source:MGI Symbol;Acc:MGI:1201374]
198	LOC100773368	1308.13839871966	-2.05488350226704	0.342692116613868	-4.28933415822381	1.79209571595372e-05	0.00220280610189275	N/A	N/A
199	LOC100773386	5.33146745005398	4.88062385367245	1.42771526629167	3.0087661415212	0.00262310941976012	0.0964610170099778	N/A	N/A
200	LOC100774398	17.5772642673161	-6.22118558955622	1.49769986324619	-3.76325272315833	0.000167717558364379	0.0138551290659804	N/A	N/A
201	LOC100774754	374.192634324754	1.51384262048119	0.270067147504457	3.43944136983453	0.000582916030825521	0.0347197763719428	N/A	N/A
202	LOC103158717	409.263851291739	1.93037823032372	0.369025753675668	3.64585863236264	0.000266500460046847	0.0196413451804134	N/A	N/A
203	LOC103158805	31.7991385715097	3.00222123511035	0.69537389588513	3.47619999642394	0.000508572872090253	0.0314666384027858	N/A	N/A
204	LOC103159000	238.171321762194	1.59577753397446	0.212476362746321	4.75730580186999	1.9619384626483e-06	0.000393303263812229	N/A	N/A
205	LOC103159011	303.505856376002	1.47764949239584	0.254142986037792	3.5125383768881	0.000443847899361509	0.0278667708625409	N/A	N/A
206	LOC103159057	85.5496614786998	-1.84835772798507	0.345554193872722	-3.65614207457503	0.000256039486660734	0.0193444908640409	N/A	N/A
207	LOC103159381	26.1389589553665	2.19433772535388	0.45539422190706	3.53402644832234	0.000409280121193687	0.0265238216471857	N/A	N/A
208	LOC103159484	219.59430284536	1.61622169804251	0.217328485036826	4.7451635120293	2.0833797286888e-06	0.000412152818695212	N/A	N/A
209	LOC103159493	41.0403450806039	-2.07520822667978	0.407806420330751	-3.65429687141747	0.000257887738731647	0.0193867107591515	N/A	N/A
210	LOC103159501	64.4604143557154	2.01255232452939	0.318402674109887	4.48359872541629	7.33946222877747e-06	0.00109256252088781	N/A	N/A
211	LOC103159529	150.597365795542	-2.94008958463521	0.444328876071556	-5.30041419935708	1.15540254797065e-07	3.545199450763e-05	N/A	N/A
212	LOC103159577	383.373318092362	1.8366284025579	0.201922835217284	6.19873379100415	5.69192094454334e-10	4.15355339543871e-07	N/A	N/A
213	LOC103159793	169.717008940163	-2.38673684433513	0.390960398258762	-4.60858529825174	4.05418047822398e-06	0.000717112982236441	ENSCGRG00000020015	frizzled class receptor 7 [Source:MGI Symbol;Acc:MGI:108570]
214	LOC103159824	158.839182244076	-1.93367989797114	0.36166268687659	-3.72921356332842	0.000192078310375962	0.0155263300887236	N/A	N/A
215	LOC103159904	351.570266305224	1.59068504541669	0.23154970465842	4.34344127615782	1.40267984575754e-05	0.00178722809160717	N/A	N/A
216	LOC103159982	287.203697901153	1.98686542170012	0.363409812540513	3.85763640001513	0.000114488790778131	0.00994993623901272	N/A	N/A
217	LOC103160040	11.2537199955977	3.30287168025898	0.875023404726477	3.10609883673615	0.00189573340222818	0.0770333829797315	N/A	N/A
218	LOC103160179	238.74056267243	2.2882770433389	0.305655085001921	5.57266875703061	2.50866284045702e-08	1.10934546489033e-05	N/A	N/A
219	LOC103160250	690.621330122918	1.56309509312453	0.237248643189486	4.12281638054369	3.74268036929811e-05	0.00394545791447923	N/A	N/A
220	LOC103160317	27.2049468771174	3.64248656099228	0.598043645610127	5.11254334481193	3.17850022803683e-07	7.96479182142228e-05	N/A	N/A
221	LOC103160324	921.577435456916	2.13759968157793	0.258893916794926	5.99719452692528	2.00755524094998e-09	1.20734372190732e-06	N/A	N/A
222	LOC103160342	45.5423907104127	-2.27216487276817	0.507368595352662	-3.32539772366926	0.000882924870507597	0.0451522973744276	N/A	N/A
223	LOC103160461	31.1363334534469	3.18523276105743	0.630278422323261	4.12558984766043	3.69785780032349e-05	0.00394307035658608	N/A	N/A
224	LOC103160499	8.92087247676761	2.9223443468765	0.731881810294739	3.19366025125566	0.00140481342594889	0.0624892599382885	N/A	N/A
225	LOC103160505	78.8372783991916	-1.75555842472953	0.375401855361844	-3.11824757200536	0.00181929911484431	0.0743386740036589	N/A	N/A
226	LOC103160578	202.750698045369	-5.01495402735077	1.10500928883421	-4.00900840508163	6.09742465335107e-05	0.00595290777033334	N/A	N/A
227	LOC103160662	31.7973689958022	-2.27525323559006	0.491472521499377	-3.43923751771959	0.000583355176348029	0.0347197763719428	N/A	N/A
228	LOC103160689	854.377903547286	1.18485902230791	0.188656250815492	3.17983909355571	0.00147356850719161	0.0642176884221039	N/A	N/A
229	LOC103160745	53.0565360165824	2.02467619137335	0.460258857673424	3.12805210947997	0.00175968980236735	0.0732703829332225	N/A	N/A
230	LOC103160763	4201.51629213951	1.11464843729752	0.173715547125702	3.04915677002171	0.00229484694167998	0.0880179177759145	N/A	N/A
231	LOC103160815	108.36679434495	-1.62062521808442	0.325583443097807	-3.18094405387852	0.00146795975350101	0.0641592293426968	N/A	N/A
232	LOC103160818	19.4219290488527	3.07465004969999	0.611409854852076	4.0720435387506	4.66024653527727e-05	0.00473424369310093	N/A	N/A
233	LOC103160902	25.9017950318076	2.00092833135428	0.472949435129906	2.99390532149426	0.00275431399491	0.0993072204159995	N/A	N/A
234	LOC103160905	35.220348124024	-2.68620860863731	0.546346221394652	-3.84599732849314	0.000120063070548009	0.0103744153200535	N/A	N/A
235	LOC103160929	21.3722659301482	2.2123186510885	0.465031150164549	3.49945621877483	0.000466208158704576	0.0289646267195178	N/A	N/A
236	LOC103160957	126.418864956703	-1.6173222870702	0.30628895794304	-3.37054196560696	0.000750204785007581	0.0408941355518515	N/A	N/A
237	LOC103160985	30.1521954936242	4.22017811562763	0.587072773118353	6.19210391174728	5.9366391245764e-10	4.15355339543871e-07	N/A	N/A
238	LOC103161255	32.9204994392742	-2.10097315271775	0.505790811897628	-2.99730761479993	0.00272375715899656	0.0986787683988272	N/A	N/A
239	LOC103161334	74.0534415255095	2.19456179106903	0.385213211110107	4.17846336502668	2.93485258360583e-05	0.00322084004339516	N/A	N/A
240	LOC103161335	219.305816199172	1.94994940083033	0.235554455017873	5.79478278178014	6.84096652716568e-09	3.67335470485486e-06	N/A	N/A
241	LOC103161380	153.826720423652	1.2691962296276	0.212658124131773	3.21752922301931	0.0012929985445145	0.0594502541797415	N/A	N/A
242	LOC103161638	113.614660010098	3.74386014471451	0.988813545552334	3.19463427478519	0.0014000813873495	0.0624635716878329	N/A	N/A
243	LOC103161647	536.927736399075	1.75580200540218	0.370363124191703	3.16132851302709	0.0015705126363457	0.0678237820930535	N/A	N/A
244	LOC103161744	44.7876635931846	2.95959459683741	0.603939835622954	3.93190174923113	8.42765108999737e-05	0.00782158852704385	N/A	N/A
245	LOC103161930	609.629509648576	1.61961634430213	0.233336227885231	4.43417575126774	9.24252073445975e-06	0.00129870373123927	N/A	N/A
246	LOC103161931	126.835282882157	2.1313648686393	0.355698379799901	4.3475102945031	1.37691609933103e-05	0.00176939603020872	N/A	N/A
247	LOC103161939	97.8394920191281	3.4355444375906	0.810221281517715	3.51827581167666	0.000434360655023357	0.0274395481020007	N/A	N/A
248	LOC103162201	139.568939096579	-1.77116185534955	0.256500394087676	-4.62455178225937	3.75409295160977e-06	0.000684517129267722	ENSCGRG00000010319	bladder cancer associated protein [Source:MGI Symbol;Acc:MGI:1858907]
249	LOC103162275	275.593527896067	-2.21460216763435	0.451034265997661	-3.61311720587022	0.000302537865402973	0.021660270506351	N/A	N/A
250	LOC103162391	299.44353097672	1.63660428927991	0.321335322737346	3.27272389353331	0.00106516473605255	0.0518587169326212	N/A	N/A
251	LOC103162398	14.8978152466165	2.54636699153509	0.600113093141179	3.26839143026747	0.00108160665428857	0.0521619916683183	N/A	N/A
252	LOC103162848	100.128209557024	-2.46440056126635	0.441605645587273	-4.25591945964777	2.08191647409473e-05	0.00246469403055231	N/A	N/A
253	LOC103162968	29.0091876205974	4.38248261704761	0.732387442312362	5.18512456239906	2.15870537010917e-07	5.90111549810751e-05	N/A	N/A
254	LOC103162980	54.8479981454492	-3.56733225919738	0.681155215048463	-4.37839965486285	1.19553964321474e-05	0.00159070252528616	N/A	N/A
255	LOC103163008	38.0047677085601	2.86071309926854	0.48266218449782	4.71499668223473	2.41714687882401e-06	0.000465920555424603	N/A	N/A
256	LOC103163010	14.1367886723054	3.30665840155651	0.732924927056119	3.71347159901815	0.000204435416782541	0.0161315226694889	N/A	N/A
257	LOC103163067	254.583584391061	-1.71272655273421	0.353845184157082	-3.18716801162512	0.00143673290467111	0.0631616351512576	N/A	N/A
258	LOC103163200	391.069125490666	-2.07816114877125	0.273240431564012	-5.46477927700199	4.63483147049966e-08	1.67704746057781e-05	N/A	N/A
259	LOC103163331	11.206755115757	-5.22271174480338	1.34468918944229	-3.44893770284993	0.000562796526959588	0.033982513184086	N/A	N/A
260	LOC103163334	35.2569577303028	-3.89668760978964	1.03545521933157	-3.19832769900599	0.00138227107176703	0.0619476046324119	N/A	N/A
261	LOC103163368	450.540353681688	-1.63578008937807	0.294366564928518	-3.56975864059861	0.000357310285106094	0.0241388760265231	N/A	N/A
262	LOC103163426	8.85412945516637	4.25513417303628	0.972634167429227	3.77343485887995	0.000161015274991826	0.0133749428701774	N/A	N/A
263	LOC103163537	310.572913881167	1.39659784771385	0.239963851679564	3.38232338459259	0.000718754787692645	0.0400210578259725	N/A	N/A
264	LOC103163740	20.6684611724081	-3.05421927624642	0.634976333076981	-3.88873828345646	0.00010076670742956	0.00912157891799739	N/A	N/A
265	LOC103163763	76.8263771734527	1.80814483332965	0.394836861436127	3.09794361184885	0.00194868502902509	0.0781292784303794	N/A	N/A
266	Loxl2	409.059604687012	1.70239628853805	0.195480044675817	5.71635733800878	1.08831756767879e-08	5.34114062717243e-06	ENSCGRG00000017482	lysyl oxidase-like 2 [Source:MGI Symbol;Acc:MGI:2137913]
267	Lpo	76.953584689553	1.71542396322639	0.371299661186581	3.04460677096382	0.00232984714378534	0.0888394770536893	ENSCGRG00000016547	lactoperoxidase [Source:MGI Symbol;Acc:MGI:1923363]
268	Lrpap1	2138.80304763015	1.2542826916145	0.190583591679432	3.51195076656525	0.000444830396209498	0.0278667708625409	ENSCGRG00000009472	low density lipoprotein receptor-related protein associated protein 1 [Source:MGI Symbol;Acc:MGI:96829]
269	Lrrc41	655.528808379087	-1.2713291395105	0.157217668270937	-4.36570931459504	1.26710896741138e-05	0.00165660724565479	ENSCGRG00000017775	leucine rich repeat containing 41 [Source:MGI Symbol;Acc:MGI:2441984]
270	Lxn	98.5711276752156	1.9684533959875	0.455905917077017	3.03459736635231	0.00240856996295567	0.0909870587764787	ENSCGRG00000015933	latexin [Source:MGI Symbol;Acc:MGI:107633]
271	Lyrm4	588.730087107247	1.29577134325569	0.230989813138994	3.07723025909726	0.00208933839624227	0.0826663231250068	ENSCGRG00000006908	LYR motif containing 4 [Source:MGI Symbol;Acc:MGI:2683538]
272	Macrod1	314.116595264469	1.36008322677891	0.216949238822806	3.57282067576573	0.000353156610502291	0.0240258354701446	ENSCGRG00000011068	MACRO domain containing 1 [Source:MGI Symbol;Acc:MGI:2147583]
273	Mafg	1067.25132895922	-1.48663580806679	0.195032742849829	-4.62318938948577	3.77884414560831e-06	0.000684517129267722	ENSCGRG00000018223	v-maf musculoaponeurotic fibrosarcoma oncogene family, protein G (avian) [Source:MGI Symbol;Acc:MGI:96911]
274	Mbtps2	118.135155024136	-1.54830120778006	0.292467054571716	-3.29383666296909	0.000988299100243931	0.0487182851546475	ENSCGRG00000016934	Membrane-bound transcription factor site-2 protease [Source:UniProtKB/Swiss-Prot;Acc:O54862]
275	Med6	757.191177056101	1.27879234966762	0.220225152701247	3.15054770282167	0.00162964641823945	0.0695019005168492	ENSCGRG00000010169	mediator complex subunit 6 [Source:MGI Symbol;Acc:MGI:1917042]
276	Med7	255.250122515795	1.22464201167584	0.209607060755189	3.05180325820129	0.00227471141527525	0.0874687624774	ENSCGRG00000000252	mediator complex subunit 7 [Source:MGI Symbol;Acc:MGI:1913463]
277	Mefv	43.1606001698714	2.51784055347337	0.495257955718046	3.90277032491046	9.50979336958776e-05	0.00871827703120439	ENSCGRG00000016243	Mediterranean fever [Source:MGI Symbol;Acc:MGI:1859396]
278	Mei1	65.190504561133	1.67518676053043	0.30957822436919	3.52164388186788	0.000428879857710913	0.0273907628539438	ENSCGRG00000015656	meiotic double-stranded break formation protein 1 [Source:MGI Symbol;Acc:MGI:3028590]
279	Micalcl	15.6981876935715	2.91719679303129	0.602844537676758	3.86871597327248	0.000109410000056171	0.00966495154688841	ENSCGRG00000003574	N/A
280	Mir1973	558.078396010584	-2.86308747833059	0.723177264723905	-3.15016122427352	0.00163180384984688	0.0695019005168492	N/A	N/A
281	Mmp12	1006.47498629405	3.35719186107826	0.334987199572628	8.27562773710122	1.27780629466957e-16	2.74454537719386e-13	ENSCGRG00000006553	matrix metallopeptidase 12 [Source:MGI Symbol;Acc:MGI:97005]
282	Mmp2	372.997831710324	2.40217270213028	0.290371026952265	6.25823526707388	3.89358143922203e-10	3.42497418042038e-07	ENSCGRG00000010994	matrix metallopeptidase 2 [Source:MGI Symbol;Acc:MGI:97009]
283	Mpeg1	186.604692780095	1.48768515610068	0.240171993992031	3.75865079177165	0.000170832070575328	0.0140353015360659	ENSCGRG00000008421	macrophage expressed gene 1 [Source:MGI Symbol;Acc:MGI:1333743]
284	Mrs2	163.086706839408	-1.46049160539435	0.245299015836502	-3.56923203172065	0.000358029222076132	0.0241388760265231	ENSCGRG00000015185	MRS2 magnesium transporter [Source:MGI Symbol;Acc:MGI:2685748]
285	Mtus1	390.641849774116	1.67655074446226	0.19218463367052	5.67989345918528	1.34778667995731e-08	6.33249147911191e-06	ENSCGRG00000007841	mitochondrial tumor suppressor 1 [Source:MGI Symbol;Acc:MGI:2142572]
286	Mxra7	214.068564693544	1.60451426888832	0.258410261493828	3.94547709627821	7.96412447793551e-05	0.00753085607080254	N/A	N/A
287	Myom3	146.205276241276	2.12120533488297	0.298092450658015	5.15357846456923	2.5556206860366e-07	6.51250118890851e-05	ENSCGRG00000011942	myomesin family, member 3 [Source:MGI Symbol;Acc:MGI:2685280]
288	Myzap	797.503362679298	2.17828100606105	0.198504111679028	8.02662721624736	1.00188933673473e-15	1.88292577222583e-12	ENSCGRG00000013683	myocardial zonula adherens protein [Source:MGI Symbol;Acc:MGI:2142908]
289	Nae1	538.745317360735	1.15273340895762	0.173727338188607	3.2681724946483	0.00108244372467677	0.0521619916683183	ENSCGRG00000017922	NEDD8 activating enzyme E1 subunit 1 [Source:MGI Symbol;Acc:MGI:2384561]
290	Ndufb4	1369.83834271474	1.44294417789956	0.259577539793631	3.30530013444349	0.000948747433356422	0.0473900918953947	ENSCGRG00000005251	N/A
291	Nkiras1	259.766213472766	1.45666768232675	0.193922634833565	4.49511828443204	6.95312849474028e-06	0.00105596249412546	ENSCGRG00000003169	NFKB inhibitor interacting Ras-like protein 1 [Source:MGI Symbol;Acc:MGI:1916971]
292	Nppb	68.3569742178368	2.9534183550132	0.550819233891456	4.2998786327036	1.70891672084588e-05	0.00212343495024114	ENSCGRG00000000797	natriuretic peptide type B [Source:MGI Symbol;Acc:MGI:97368]
293	Nucb2	3916.94136263584	1.68723698056774	0.223904760205184	4.92296134676399	8.52442949506353e-07	0.00018574608327287	ENSCGRG00000004946	nucleobindin 2 [Source:MGI Symbol;Acc:MGI:1858179]
294	Nudt6	129.700968732134	1.43335318856953	0.277852676152404	3.05338317987992	0.00226276803245221	0.0872326086356896	ENSCGRG00000009231	nudix (nucleoside diphosphate linked moiety X)-type motif 6 [Source:MGI Symbol;Acc:MGI:2387618]
295	Nupr1	18314.6714271172	1.64336825446081	0.204540062067991	5.17456454759376	2.28443127615477e-07	6.13329004231911e-05	ENSCGRG00000005955	nuclear protein transcription regulator 1 [Source:MGI Symbol;Acc:MGI:1891834]
296	Ola1	1441.14495893313	1.17364123831388	0.190837699381414	3.08470883636136	0.00203751510903656	0.0810424329745096	ENSCGRG00000017472	Obg-like ATPase 1 [Source:MGI Symbol;Acc:MGI:1914309]
297	Olr1	56.1671907526107	2.22102256031964	0.504057856559578	3.24577831355576	0.00117130011179608	0.0550328036901691	ENSCGRG00000008979	oxidized low density lipoprotein (lectin-like) receptor 1 [Source:MGI Symbol;Acc:MGI:1261434]
298	Osbp2	127.944253061663	1.67117452308179	0.260724439184882	4.16613043931178	3.09813477663747e-05	0.00337539538889452	ENSCGRG00000007280	oxysterol binding protein 2 [Source:MGI Symbol;Acc:MGI:1921559]
299	Ost4	977.076783947147	1.53429381835255	0.296530777048521	3.20145964975519	0.00136733223984767	0.0616695090622152	ENSCGRG00000016399	oligosaccharyltransferase complex subunit 4 (non-catalytic) [Source:MGI Symbol;Acc:MGI:1914945]
300	Otof	29.9255226938312	2.27014220073031	0.43572021262217	3.86757293141788	0.000109923958398265	0.00966495154688841	ENSCGRG00000018155	otoferlin [Source:MGI Symbol;Acc:MGI:1891247]
301	P4ha3	295.932051796899	1.18657833037809	0.177918772208296	3.3814072691138	0.000721155690636294	0.0400210578259725	ENSCGRG00000010705	procollagen-proline, 2-oxoglutarate 4-dioxygenase (proline 4-hydroxylase), alpha polypeptide III [Source:MGI Symbol;Acc:MGI:2444049]
302	Pafah2	243.256715547706	-1.78084735665913	0.357779519435246	-3.3425190402896	0.000830216593740028	0.0436444282758088	ENSCGRG00000017260	platelet-activating factor acetylhydrolase 2 [Source:MGI Symbol;Acc:MGI:2140321]
303	Pamr1	207.791815332481	1.64226567464039	0.234387448382438	4.51092061975128	6.45468740369284e-06	0.00100047654757239	ENSCGRG00000004840	peptidase domain containing associated with muscle regeneration 1 [Source:MGI Symbol;Acc:MGI:2445082]
304	Pcp4l1	161.619822261801	1.58794595550046	0.197356567278735	5.08208806329076	3.73308257397768e-07	9.20113057373022e-05	ENSCGRG00000005197	Purkinje cell protein 4-like 1 [Source:MGI Symbol;Acc:MGI:1913675]
305	Pcsk9	16.9364046422861	-2.76609552210463	0.717792358830561	-3.03866848755121	0.00237626185310903	0.089992687560439	ENSCGRG00000003628	proprotein convertase subtilisin/kexin type 9 [Source:MGI Symbol;Acc:MGI:2140260]
306	Pdia3	18182.8451773131	1.05639064240269	0.106092768252681	4.44354643059872	8.84880493134602e-06	0.00125511115229045	ENSCGRG00000006901	protein disulfide-isomerase A3 precursor [Source:RefSeq peptide;Acc:NP_001233703]
307	Pdpn	6694.59632207383	1.17227270684007	0.110610727683979	5.30970384533492	1.09803511765614e-07	3.49159146182714e-05	N/A	N/A
308	Pecam1	314.636267719419	3.95698196791768	0.359270994103791	9.38572699309638	6.24838815332299e-21	2.34861289713028e-17	ENSCGRG00000008836	platelet/endothelial cell adhesion molecule 1 [Source:MGI Symbol;Acc:MGI:97537]
309	Pex5	538.267908649945	-1.13500093068368	0.182910878310859	-3.00713896867153	0.00263719173241339	0.0967077504800863	ENSCGRG00000015784	Peroxisomal targeting signal 1 receptor [Source:UniProtKB/Swiss-Prot;Acc:Q920N5]
310	Pfas	450.384145141143	-1.47882287337701	0.218883071072127	-4.0837346089744	4.43176422483746e-05	0.00456380651509803	ENSCGRG00000008551	phosphoribosylformylglycinamidine synthase (FGAR amidotransferase) [Source:MGI Symbol;Acc:MGI:2684864]
311	Pgap3	41.9466726899597	-1.84611800764539	0.404072914064755	-3.12110874801703	0.00180171486287355	0.0740130682057483	ENSCGRG00000017161	Post-GPI attachment to proteins factor 3 [Source:UniProtKB/Swiss-Prot;Acc:A2V7M9]
312	Phf19	129.301496102326	-1.39491739504077	0.222853401666142	-3.63447400068416	0.000278548343843271	0.0203035866464694	ENSCGRG00000004292	PHD finger protein 19 [Source:MGI Symbol;Acc:MGI:1921266]
313	Pign	119.003844111572	-1.44188746837938	0.26922342726475	-3.18295096516818	0.00145782300435876	0.0639019500598657	ENSCGRG00000004413	phosphatidylinositol glycan anchor biosynthesis, class N [Source:MGI Symbol;Acc:MGI:1351629]
314	Pik3c2g	10.4387791693327	4.56235245169495	1.16018433535616	3.42823965965097	0.000607508898430443	0.0354026987903167	ENSCGRG00000014228	phosphatidylinositol-4-phosphate 3-kinase catalytic subunit type 2 gamma [Source:MGI Symbol;Acc:MGI:1203730]
315	Pkd1	553.901341008606	-1.47018250345315	0.255773862217244	-3.4609478664404	0.000538277042377035	0.0326330456941078	ENSCGRG00000015662	polycystic kidney disease 1 homolog [Source:MGI Symbol;Acc:MGI:97603]
316	Pkd1l1	40.1429237005201	1.72642193426092	0.36471884541437	3.1296968826574	0.00174986765668553	0.0730812783840749	ENSCGRG00000007996	polycystic kidney disease 1 like 1 [Source:MGI Symbol;Acc:MGI:2156538]
317	Plac1	698.277586778771	2.28781352312898	0.29485773340604	5.77516147444191	7.68793209727515e-09	3.98579514077696e-06	ENSCGRG00000007734	placental specific protein 1 [Source:MGI Symbol;Acc:MGI:1926287]
318	Plat	1539.90941683564	1.05237517749837	0.129725592950351	3.60308761090884	0.000314459479017468	0.0222539232355153	ENSCGRG00000003681	plasminogen activator, tissue [Source:MGI Symbol;Acc:MGI:97610]
319	Plb1	211.884611257205	1.36296992617412	0.199681035345626	3.89625095896722	9.7693162241174e-05	0.00890191935937001	ENSCGRG00000010665	phospholipase B1 [Source:MGI Symbol;Acc:MGI:1922406]
320	Plet1	1997.37606010684	1.53394590462625	0.196037419517989	4.84082786969152	1.29299334895154e-06	0.000262704797317383	ENSCGRG00000001917	placenta expressed transcript 1 [Source:MGI Symbol;Acc:MGI:1923759]
321	Plin4	477.790205581039	1.63027704366652	0.249098900926255	4.19638360128624	2.71210745007709e-05	0.00306590492570745	ENSCGRG00000009474	perilipin 4 [Source:MGI Symbol;Acc:MGI:1929709]
322	Plxnb3	88.9569584606714	1.9551753821221	0.358358513246138	3.82358122035129	0.000131527237774717	0.0111096180895667	ENSCGRG00000003374	plexin B3 [Source:MGI Symbol;Acc:MGI:2154240]
323	Ppap2c	500.107274581628	-1.41264425173505	0.223213020789475	-3.70803525747061	0.000208873579433066	0.0163563243061257	N/A	N/A
324	Pqlc1	74.0177598637737	-1.61359627468809	0.315719555092178	-3.25806164799203	0.00112176034289936	0.053203996074107	ENSCGRG00000016082	PQ loop repeat containing 1 [Source:MGI Symbol;Acc:MGI:1914193]
325	Prkcb	11.131799987974	3.97343225418364	1.08252727337766	3.13014723674342	0.00174718706699802	0.0730812783840749	ENSCGRG00000000328	protein kinase C, beta [Source:MGI Symbol;Acc:MGI:97596]
326	Prkch	17.6482760752512	4.49518973727166	0.851608203249918	4.59158005010784	4.39902850404386e-06	0.000737967497122916	ENSCGRG00000011905	protein kinase C, eta [Source:MGI Symbol;Acc:MGI:97600]
327	Psma8	48.6150372361322	1.91590412234057	0.41410914677418	3.21398750060741	0.00130905371672223	0.0596412806997538	ENSCGRG00000007659	proteasome (prosome, macropain) subunit, alpha type, 8 [Source:MGI Symbol;Acc:MGI:1920927]
328	Pstpip1	925.881439524654	1.30421124121593	0.213781220505442	3.36441497898765	0.000767061136328037	0.0413360723465664	ENSCGRG00000004304	proline-serine-threonine phosphatase-interacting protein 1 [Source:MGI Symbol;Acc:MGI:1321396]
329	Ptchd3	120.915729664723	2.67690230293634	0.281711708178871	7.42581774729406	1.12085245610535e-13	1.53200151614035e-10	ENSCGRG00000017553	patched domain containing 3 [Source:MGI Symbol;Acc:MGI:1921925]
330	Qtrtd1	504.429232172284	-1.29962878548434	0.201568511811678	-3.54552543122849	0.000391831176241258	0.025952342443997	N/A	N/A
331	Rab4a	464.440388480488	1.53120752042182	0.261615320112893	3.61693275184473	0.000298114714946209	0.0214457164555802	ENSCGRG00000006065	RAB4A, member RAS oncogene family [Source:MGI Symbol;Acc:MGI:105069]
332	Ranbp3l	67.2961332539002	2.12649471943039	0.489149557327122	3.15145377445027	0.00162459875965805	0.0695019005168492	ENSCGRG00000006643	RAN binding protein 3-like [Source:MGI Symbol;Acc:MGI:2444654]
333	Rbks	148.860112063615	1.4488937964677	0.270157110119839	3.19788472479333	0.00138439608623149	0.0619476046324119	ENSCGRG00000008035	ribokinase [Source:MGI Symbol;Acc:MGI:1918586]
334	Rcc2	1929.7951491534	-1.40331492741827	0.133397576491369	-6.13468736255531	8.53268276999241e-10	5.5777776281233e-07	ENSCGRG00000015004	regulator of chromosome condensation 2 [Source:MGI Symbol;Acc:MGI:1919784]
335	Rdh13	76.5894067722877	-1.73486773711394	0.274463070775018	-4.18965375977804	2.79380419577804e-05	0.00311003363570817	ENSCGRG00000000539	retinol dehydrogenase 13 (all-trans and 9-cis) [Source:MGI Symbol;Acc:MGI:1918732]
336	Ribc1	68.6955411514965	1.83688181567843	0.385051385050605	3.25130453638738	0.00114876735885061	0.0541433142329748	ENSCGRG00000006092	RIB43A domain with coiled-coils 1 [Source:MGI Symbol;Acc:MGI:1913861]
337	Rn45s	3876.36541466803	-6.38936694051411	1.27031612160525	-4.5692598409742	4.89449660716395e-06	0.000799877787920761	N/A	N/A
338	Rn5-8s	6603.18881754453	-6.38734911616138	1.16446138846845	-4.98289309795989	6.26405615313775e-07	0.000144892437326809	N/A	N/A
339	Rnase4	1934.88396352618	1.39838876283245	0.176723134201395	4.60282840606653	4.16791615036377e-06	0.000717402526448477	N/A	N/A
340	Rpl23	7756.96161050024	1.39894133635541	0.265945086306664	3.06070266963175	0.00220818257755612	0.0860104275998868	ENSCGRG00000016491	ribosomal protein L23 [Source:MGI Symbol;Acc:MGI:1929455]
341	Rpl23a	3712.16268630591	1.43111311207158	0.263140328931008	3.21558696376136	0.00130178045757865	0.0594901798774925	ENSCGRG00000013550	ribosomal protein L23A, pseudogene 3 [Source:MGI Symbol;Acc:MGI:3781353]
342	Rpp38	373.896974744783	1.37048418744167	0.237736052268242	3.30417569916653	0.000952561130254754	0.047423035077418	ENSCGRG00000017441	ribonuclease P/MRP 38 subunit [Source:MGI Symbol;Acc:MGI:2443607]
343	Rps3a	11312.1189125335	1.1990984819439	0.180825116854135	3.39629799171173	0.000683039540278723	0.0386651214087012	ENSCGRG00000005632	ribosomal protein S3A1 [Source:MGI Symbol;Acc:MGI:1202063]
344	Rrp15	370.567042347267	1.33646409363398	0.217083898172949	3.46180255301159	0.000536570644526284	0.0326330456941078	ENSCGRG00000012581	ribosomal RNA processing 15 homolog (S. cerevisiae) [Source:MGI Symbol;Acc:MGI:1914473]
345	Rsrc2	1610.85937181152	1.1663127752669	0.174141055166482	3.33838722861743	0.000842662273469712	0.0439030451535444	ENSCGRG00000015725	arginine/serine-rich coiled-coil 2 [Source:MGI Symbol;Acc:MGI:1913489]
346	Rsu1	2597.33216162027	1.36343637290183	0.171746387304423	4.53269430815342	5.82360639756143e-06	0.000918430185998193	ENSCGRG00000001565	Ras suppressor protein 1 [Source:MGI Symbol;Acc:MGI:103040]
347	Rwdd1	2270.1166755689	1.89913670313936	0.271143352076554	4.84678747368721	1.25476718881291e-06	0.00026128104072578	ENSCGRG00000003673	RWD domain containing 1 [Source:MGI Symbol;Acc:MGI:1913771]
348	S100a4	8889.15646907524	1.82364414024616	0.295497584040295	4.19185031088475	2.76688540505507e-05	0.00310448672126888	ENSCGRG00000017648	S100 calcium binding protein A4 [Source:MGI Symbol;Acc:MGI:1330282]
349	S100a5	225.386477843045	2.20727139045533	0.369091349108706	4.39541293409283	1.10562373374448e-05	0.00148420114614716	ENSCGRG00000016973	S100 calcium binding protein A5 [Source:MGI Symbol;Acc:MGI:1338915]
350	Sbsn	5149.09816552173	2.16521362770371	0.190037345421878	8.31547674734376	9.13841612696985e-17	2.28993477448319e-13	N/A	N/A
351	Sec11c	601.926612034544	1.74871197387821	0.277871599754908	4.1880835399642	2.81319969708222e-05	0.00311003363570817	ENSCGRG00000008201	SEC11 homolog C, signal peptidase complex subunit [Source:MGI Symbol;Acc:MGI:1913536]
352	Selenbp1	32.2344039306502	2.03205443402928	0.433764189692778	3.33612586675968	0.000849546912328706	0.0440446131960762	ENSCGRG00000016861	N/A
353	Sema6d	51.0421477097592	1.95359352800215	0.455563979067199	3.00425646049402	0.00266230806015246	0.0973912449741905	ENSCGRG00000002814	sema domain, transmembrane domain (TM), and cytoplasmic domain, (semaphorin) 6D [Source:MGI Symbol;Acc:MGI:2387661]
354	Sepp1	1441.89044409357	1.33468662415339	0.205505914496015	3.6481875729507	0.000264096802796974	0.0195850006060555	N/A	N/A
355	Sept6	931.144341680691	0.939561497816236	0.117235555242127	3.02467111076265	0.00248903630772882	0.0927996270230119	ENSCGRG00000007825	septin 6 [Source:MGI Symbol;Acc:MGI:1888939]
356	Sept7	2755.45880799224	1.31835068545671	0.204244612416674	3.59073454157695	0.000329747349635971	0.0229525527860038	ENSCGRG00000015598	septin 7 [Source:MGI Symbol;Acc:MGI:1335094]
357	Septin-12	216.171200097615	1.3315912171505	0.244298435508205	3.05621570959373	0.00224149932003845	0.087082538182889	ENSCGRG00000006048	rogdi homolog [Source:MGI Symbol;Acc:MGI:1913299]
358	Serping1	44.6886180744027	2.18965745292465	0.489449410472084	3.27857163144957	0.00104333880931001	0.0511081995751189	ENSCGRG00000003974	serine (or cysteine) peptidase inhibitor, clade G, member 1 [Source:MGI Symbol;Acc:MGI:894696]
359	Sesn2	330.089881153144	-1.78999820579032	0.254605241778433	-4.73295717186306	2.21272190976189e-06	0.000432055505367144	ENSCGRG00000014569	sestrin 2 [Source:MGI Symbol;Acc:MGI:2651874]
360	Sh3yl1	451.449426280482	1.17841347413323	0.178243190456043	3.32944541608406	0.00087019118868733	0.04465298471643	ENSCGRG00000009439	Sh3 domain YSC-like 1 [Source:MGI Symbol;Acc:MGI:1346118]
361	Ska2	543.542389761157	1.51904865345907	0.306854169656602	3.04407189181507	0.00233399357739989	0.0888394770536893	ENSCGRG00000006023	N/A
362	Slc25a20	1017.11484260599	1.29387966447056	0.165845759114007	4.27455707964215	1.915176376986e-05	0.0022852918117448	ENSCGRG00000012758	solute carrier family 25 (mitochondrial carnitine/acylcarnitine translocase), member 20 [Source:MGI Symbol;Acc:MGI:1928738]
363	Slc35c1	296.087133445511	-1.4347720617024	0.234610898178965	-3.62220837811633	0.00029209867143496	0.021113959254926	ENSCGRG00000017186	GDP-fucose transporter 1 [Source:RefSeq peptide;Acc:NP_001233737]
364	Slc35e1	20.9110450732607	-2.25009398816404	0.545200792486655	-3.05416189849658	0.00225690248824461	0.0872326086356896	ENSCGRG00000007721	N/A
365	Slc5a6	299.02754090427	-1.45270971268224	0.205906099837774	-4.21428608790489	2.50569508233359e-05	0.00287581111167065	ENSCGRG00000007391	solute carrier family 5 (sodium-dependent vitamin transporter), member 6 [Source:MGI Symbol;Acc:MGI:2660847]
366	Slc6a9	194.861350518488	-1.42148110019244	0.235536198947274	-3.55155005137255	0.000382969146423397	0.025590849406559	ENSCGRG00000009358	solute carrier family 6 (neurotransmitter transporter, glycine), member 9 [Source:MGI Symbol;Acc:MGI:95760]
367	Slc7a1	520.068330401947	-1.86321935535854	0.290008054815287	-4.4076598336261	1.04493485470354e-05	0.00141536896760971	ENSCGRG00000017054	solute carrier family 7 (cationic amino acid transporter, y+ system), member 1 [Source:MGI Symbol;Acc:MGI:88117]
368	Slc7a5	2069.45265127326	-1.4409450459338	0.16596310560457	-5.15766767616501	2.50044901107694e-07	6.48176739336928e-05	ENSCGRG00000016574	solute carrier family 7 (cationic amino acid transporter, y+ system), member 5 [Source:MGI Symbol;Acc:MGI:1298205]
369	Slpi	802.378977631879	1.46059321797726	0.274387183616996	3.19122309472863	0.00141671839982317	0.062832923720771	ENSCGRG00000009814	secretory leukocyte peptidase inhibitor [Source:MGI Symbol;Acc:MGI:109297]
370	Slu7	347.778260378544	1.37979258092349	0.231134169457935	3.43882551881619	0.000584243659601033	0.0347197763719428	ENSCGRG00000005164	SLU7 splicing factor homolog (S. cerevisiae) [Source:MGI Symbol;Acc:MGI:2385598]
371	Smco2	42.0086818230964	2.22445689860623	0.514106874228232	3.18901473617963	0.00142758600047188	0.0631286926973374	ENSCGRG00000013841	single-pass membrane protein with coiled-coil domains 2 [Source:MGI Symbol;Acc:MGI:1916621]
372	Snrnp70	2530.83338961688	1.02019084324357	0.141825177611049	3.06876641971158	0.00214944577628117	0.0843783740114551	ENSCGRG00000018048	small nuclear ribonucleoprotein 70 (U1) [Source:MGI Symbol;Acc:MGI:98341]
373	Snrpb2	782.372707079509	1.28275332785284	0.22262084816926	3.13443611804563	0.00172184739999426	0.0726951898216	ENSCGRG00000018261	N/A
374	Spa17	24.8195187309049	1.88559273975869	0.417107943299623	3.11821018978594	0.00181952989912514	0.0743386740036589	ENSCGRG00000003407	sperm autoantigenic protein 17 [Source:MGI Symbol;Acc:MGI:1333778]
375	Spdya	17.7217009440154	2.64935082130808	0.617339965677365	3.34400562957528	0.000825780617251092	0.0435635494048076	ENSCGRG00000005306	speedy/RINGO cell cycle regulator family, member A [Source:MGI Symbol;Acc:MGI:1918141]
376	Spns1	354.228615905459	-1.62672453795148	0.280582060071777	-3.71286046215437	0.000204929885591778	0.0161315226694889	ENSCGRG00000000526	spinster homolog 1 [Source:MGI Symbol;Acc:MGI:1920908]
377	Spp1	32986.9845427278	2.87610518441957	0.224205387320395	10.2189457224073	1.63105108400479e-24	8.17428434933733e-21	ENSCGRG00000000743	secreted phosphoprotein 1 [Source:MGI Symbol;Acc:MGI:98389]
378	Srgn	238.025784911099	2.25379745804718	0.555917563146075	3.00194681362769	0.00268259040160914	0.0978950162334791	ENSCGRG00000015367	serglycin [Source:MGI Symbol;Acc:MGI:97756]
379	Srp54	1224.86675437817	0.985375975502749	0.125619227312435	3.18751741551236	0.00143499815966823	0.0631616351512576	N/A	N/A
380	Ssu72	1202.79599137523	1.87028072272198	0.19917024054616	6.45336481231459	1.09393589302721e-10	1.17480901083315e-07	ENSCGRG00000016360	Ssu72 RNA polymerase II CTD phosphatase homolog (yeast) [Source:MGI Symbol;Acc:MGI:1916241]
381	Stap2	88.0540358743891	1.54470100316064	0.317070232323537	3.02689563572834	0.00247079248592846	0.0927850039253113	ENSCGRG00000010106	signal transducing adaptor family member 2 [Source:MGI Symbol;Acc:MGI:2147039]
382	Star	571.512393589001	2.62900004130366	0.167262978181442	12.2205018875437	2.41588590066107e-34	3.63228445164392e-30	ENSCGRG00000017968	steroidogenic acute regulatory protein [Source:MGI Symbol;Acc:MGI:102760]
383	Stk32b	139.950054718449	2.23587839228274	0.276573677532301	5.96917214353767	2.38460415875177e-09	1.37894321257049e-06	ENSCGRG00000014682	serine/threonine kinase 32B [Source:MGI Symbol;Acc:MGI:1927552]
384	Stmn4	29.4998501069053	2.08129801623116	0.456407665483822	3.27850653849949	0.0010435794658837	0.0511081995751189	ENSCGRG00000004858	stathmin-like 4 [Source:MGI Symbol;Acc:MGI:1931224]
385	Sucnr1	236.091938346781	1.3346330047574	0.201520294141463	3.72007448296987	0.000199164033547845	0.0158515760891734	ENSCGRG00000017168	succinate receptor 1 [Source:MGI Symbol;Acc:MGI:1934135]
386	Sumo1	1612.04151398457	1.21458777094543	0.203110502490827	3.09991488624625	0.00193576260227246	0.0781292784303794	ENSCGRG00000016827	small ubiquitin-like modifier 1 [Source:MGI Symbol;Acc:MGI:1197010]
387	Sytl4	79.009406809491	2.63339297514898	0.598979824443983	3.41986556279976	0.000626520898299208	0.036229775792033	ENSCGRG00000002864	synaptotagmin-like 4 [Source:MGI Symbol;Acc:MGI:1351606]
388	Taf7	154.507807924083	1.59667844544589	0.29387061293428	3.44272581263846	0.000575882859779569	0.0346335951871433	ENSCGRG00000019286	transcription initiation factor TFIID subunit 7 [Source:RefSeq peptide;Acc:NP_001233653]
389	Tbc1d2	474.299098700185	-1.26399860448251	0.208074983025506	-3.26342020500426	0.00110076176995088	0.0523732696557324	ENSCGRG00000004770	TBC1 domain family, member 2 [Source:MGI Symbol;Acc:MGI:2652885]
390	Tenm4	644.178753949713	-1.66600256560794	0.361043965982353	-2.99420615421563	0.00275159957528612	0.0993072204159995	ENSCGRG00000000139	teneurin transmembrane protein 4 [Source:MGI Symbol;Acc:MGI:2447063]
391	Tfec	25.8264175808571	2.57020781388543	0.616648902433845	3.21940946514091	0.00128454916167347	0.0592429344961982	ENSCGRG00000014010	transcription factor EC [Source:MGI Symbol;Acc:MGI:1333760]
392	Tfpi	2785.83750371293	1.7094026732042	0.271683743088587	4.13878342406523	3.49152351917773e-05	0.0037496468650598	ENSCGRG00000005739	tissue factor pathway inhibitor [Source:MGI Symbol;Acc:MGI:1095418]
393	Tgm2	15910.2937382468	1.23207201641864	0.157496511206671	4.10872285830082	3.97853166933947e-05	0.00415397386448048	ENSCGRG00000014460	transglutaminase 2, C polypeptide [Source:MGI Symbol;Acc:MGI:98731]
394	Thbs2	84.0119094125975	1.57331314738618	0.326574122604854	3.0264205834242	0.00247467818916194	0.0927850039253113	ENSCGRG00000003728	thrombospondin 2 [Source:MGI Symbol;Acc:MGI:98738]
395	Tinagl1	4329.82350343721	1.16454140152803	0.155727595545265	3.72174821538556	0.000197848251892839	0.0158515760891734	ENSCGRG00000017494	tubulointerstitial nephritis antigen-like 1 [Source:MGI Symbol;Acc:MGI:2137617]
396	Tmem14c	221.325133761793	-2.8108529513229	0.426919853584327	-5.21383681717692	1.84974201189805e-07	5.28297460039838e-05	ENSCGRG00000003511	N/A
397	Tmppe	168.838569876998	-1.74984874306283	0.300696656172417	-3.87395808510001	0.000107081837899429	0.00958318710010666	ENSCGRG00000017142	transmembrane protein with metallophosphoesterase domain [Source:MGI Symbol;Acc:MGI:5317335]
398	Tnc	1314.51774376961	1.21386735949019	0.202876831160233	3.0999343551079	0.00193563537004869	0.0781292784303794	ENSCGRG00000014015	tenascin C [Source:MGI Symbol;Acc:MGI:101922]
399	Tnnt2	59.2353344736402	1.77427233014808	0.331839109002576	3.58399536751918	0.000338378088372083	0.0233372227462123	ENSCGRG00000011708	troponin T2, cardiac [Source:MGI Symbol;Acc:MGI:104597]
400	Tpm2	470.625742250358	1.22762286287074	0.18262469698956	3.51902219548282	0.000433140468835992	0.0274395481020007	ENSCGRG00000017067	tropomyosin 2, beta [Source:MGI Symbol;Acc:MGI:98810]
401	Treml4	42.4577352043069	2.51605756492675	0.450338373218026	4.28809797043583	1.8020961126226e-05	0.00220280610189275	ENSCGRG00000008499	triggering receptor expressed on myeloid cells-like 4 [Source:MGI Symbol;Acc:MGI:1923239]
402	Trib3	1277.69151070533	-1.90602424047471	0.177024077034814	-7.46261052101826	8.482480961331e-14	1.27534101253612e-10	ENSCGRG00000000335	tribbles pseudokinase 3 [Source:MGI Symbol;Acc:MGI:1345675]
403	Trim35	1025.110283182	-1.13867293877862	0.150526702468557	-3.67848646769585	0.000234622136952154	0.0181832156137919	ENSCGRG00000003156	tripartite motif-containing 35 [Source:MGI Symbol;Acc:MGI:1914104]
404	Trim54	48.8669733404133	1.89787877662352	0.420341406373607	3.12345216529875	0.00178742916991517	0.073627390601848	ENSCGRG00000007705	tripartite motif-containing 54 [Source:MGI Symbol;Acc:MGI:1889623]
405	Ttpa	37.0497625728509	2.36572233506366	0.50385208112785	3.53429091799393	0.000408870778886669	0.0265238216471857	ENSCGRG00000007760	tocopherol (alpha) transfer protein [Source:MGI Symbol;Acc:MGI:1354168]
406	Ube2l3	1442.95654911506	1.4008488539847	0.206756555004394	3.94612085332047	7.94275346001148e-05	0.00753085607080254	ENSCGRG00000016329	N/A
407	Uchl5	833.186851830879	0.963701717958419	0.1215295847529	3.11643636409466	0.0018305118323056	0.0745846758772757	ENSCGRG00000003354	ubiquitin carboxyl-terminal esterase L5 [Source:MGI Symbol;Acc:MGI:1914848]
408	Upb1	1926.50547700718	1.18748726094009	0.18174911651835	3.31514546954123	0.000915954455862442	0.0461820115312955	ENSCGRG00000003888	ureidopropionase, beta [Source:MGI Symbol;Acc:MGI:2143535]
409	Upf3b	466.74100986365	1.47928331831492	0.266697553088799	3.35331467137982	0.000798498687539968	0.0427239422318983	ENSCGRG00000007627	UPF3 regulator of nonsense transcripts homolog B (yeast) [Source:MGI Symbol;Acc:MGI:1915384]
410	Uso1	2804.37357051584	1.13325942873317	0.167868598579807	3.26622687417829	0.00108990890433376	0.0521889493685155	ENSCGRG00000013578	USO1 vesicle docking factor [Source:MGI Symbol;Acc:MGI:1929095]
411	Vcam1	472.367191615275	1.52915400603867	0.201347091547948	4.68937245658039	2.74044181622617e-06	0.000515031783837005	N/A	N/A
412	Wbp4	826.677900327934	1.18858027305132	0.174313391597037	3.46283074868714	0.000534524511650181	0.0326330456941078	ENSCGRG00000001346	WW domain binding protein 4 [Source:MGI Symbol;Acc:MGI:109568]
413	Wdr6	408.900692071399	-1.37392554045023	0.22140107083446	-3.56350146255155	0.000365940655097226	0.0245621328097625	ENSCGRG00000011567	WD repeat domain 6 [Source:MGI Symbol;Acc:MGI:1930140]
414	Wdr63	64.0537931283246	2.63720790105819	0.38451928397919	5.33717159539937	9.44076850762385e-08	3.08569466330706e-05	ENSCGRG00000009993	WD repeat domain 63 [Source:MGI Symbol;Acc:MGI:3045269]
415	Wisp2	160.188900506154	2.33629644957874	0.238937252699921	7.32968145012139	2.30700431246261e-13	2.89048415315628e-10	ENSCGRG00000017396	WNT1 inducible signaling pathway protein 2 [Source:MGI Symbol;Acc:MGI:1328326]
416	Ybx3	9775.54212205473	1.10337999692443	0.161479104397717	3.2104308364656	0.00132536159030912	0.0600205165972822	ENSCGRG00000004563	Y box protein 3 [Source:MGI Symbol;Acc:MGI:2137670]
417	Zcwpw1	144.099778935451	1.4790381471953	0.267849259456901	3.3379806548168	0.000843896245385722	0.0439030451535444	ENSCGRG00000008380	zinc finger, CW type with PWWP domain 1 [Source:MGI Symbol;Acc:MGI:2685899]
