# Supplementary material for: Defining lncRNAs Correlated with CHO Cell Growth and IgG Productivity by RNA-Seq
Source: iScience. 2019 Dec 18;23(1):100785. doi: 10.1016/j.isci.2019.100785 (PMC6971398; doi:10.1016/j.isci.2019.100785)
Supplement: Data S1. The Complete RNA-Seq Dataset Provided as a Reference for the Community to Investigate RNAseq Data from CHO Cells (See Also GEO Accession Number GSE140671), Related to Figure 2 [file mmc2.zip › GO_D12_3080vs3478_0.1adj.csv]

	query.number	significant	p.value	term.size	query.size	overlap.size	precision	recall	term.id	domain	subgraph.number	term.name	relative.depth	intersection
1	1	TRUE	0.0207	77	554	11	0.02	0.143	GO:0055088	BP	13	lipid homeostasis	1	ABCA2,IL18,HNF4A,MALRD1,ABCG1,LPL,FABP4,LRP5,ANGPTL8,SESN2,APOB
2	1	TRUE	0.0373	60	554	9	0.016	0.15	GO:0055092	BP	13	sterol homeostasis	2	ABCA2,IL18,HNF4A,MALRD1,ABCG1,LPL,FABP4,LRP5,APOB
3	1	TRUE	0.0373	60	554	9	0.016	0.15	GO:0042632	BP	13	cholesterol homeostasis	3	ABCA2,IL18,HNF4A,MALRD1,ABCG1,LPL,FABP4,LRP5,APOB
4	1	TRUE	0.0337	27	554	6	0.011	0.222	GO:0098869	BP	18	cellular oxidant detoxification	1	FBLN5,DHFR,SOD2,PXDN,CD36,SESN2
5	1	TRUE	0.0417	114	554	13	0.023	0.114	GO:0043542	BP	25	endothelial cell migration	1	NOTCH1,DAB2IP,PTK2B,SRPX2,ADGRA2,DCN,HDAC9,PECAM1,SPARC,EPHA2,PTPRM,LOXL2,RHOB
6	1	TRUE	0.0329	83	554	11	0.02	0.133	GO:0010594	BP	25	regulation of endothelial cell migration	1	NOTCH1,DAB2IP,PTK2B,SRPX2,ADGRA2,DCN,HDAC9,SPARC,EPHA2,PTPRM,RHOB
7	1	TRUE	0.0143	3069	554	167	0.301	0.054	GO:0019538	BP	29	protein metabolic process	1	CPVL,HPX,PRKCB,TRIB3,SETDB2,SMPD1,KCTD17,P3H1,LNX1,CHAC1,PLOD2,IL18,KNG1,LOC100765897,GLG1,ALK,SYVN1,TRABD2B,TAF13,FURIN,FLNA,CSPG4,ATF3,CCDC88C,ZDHHC18,NSUN3,LRP1,PPP1R15A,KIRREL,CARD11,MLKL,AEBP1,MMP16,TRRAP,ERO1A,DAB2IP,MOV10,PTK2B,SERPINH1,PBK,ADAMTS7,FN1,CTSZ,CPQ,ULK1,SULF1,ESCO2,RAMP3,POFUT2,BST2,ERBB2,PLVAP,CNTF,OS9,EYA1,PDIK1L,ABCG1,LOC100763702,INHBA,AREG,DCN,PAK4,PDGFC,ENPP1,ASB4,HDAC9,…
8	1	TRUE	0.0207	43	554	8	0.014	0.186	GO:0070059	BP	10	intrinsic apoptotic signaling pathway in response to endoplasmic reticulum stress	1	CHAC1,SYVN1,ERO1A,DAB2IP,HYOU1,BAG6,ERP29,DDIT3
9	1	TRUE	0.0154	3335	554	179	0.323	0.054	GO:0051179	BP	1	localization	1	HPX,MESDC2,PRKCB,TRIB3,KCNK5,ABCA2,HMGB2,SLC25A33,P3H1,SLC45A2,SH3GL2,DDX4,IL18,FBLN5,CDCA5,LOC100765897,HNF4A,SYVN1,FURIN,KIF20B,FLNA,CSPG4,NOTCH1,ITGA8,ZDHHC18,GNAS,SYTL4,LRP1,COL18A1,SEC24D,SDC1,PPP1R15A,DCC,SCRIB,APBA1,CACNA1G,CARD11,CLCN1,ERO1A,DAB2IP,PTK2B,SPON2,KIF23,SRPX2,FN1,PTPRG,ULK1,KCNMA1,SULF1,ESCO2,PHACTR1,RAMP3,POFUT2,HYOU1,BST2,ERBB2,PLVAP,LRRC15,OS9,ZWINT,EYA1,NOP58,ABCG1,ADGRA2…
10	1	TRUE	0.00725	877	554	61	0.11	0.07	GO:0051674	BP	1	localization of cell	2	HMGB2,DDX4,LOC100765897,KIF20B,FLNA,CSPG4,NOTCH1,COL18A1,DCC,SCRIB,DAB2IP,PTK2B,SRPX2,FN1,PTPRG,SULF1,PHACTR1,BST2,PLVAP,LRRC15,ADGRA2,ABHD6,DCN,NAV1,UNC5D,HDAC9,TNFSF18,PECAM1,ITGA5,CTGF,SUN2,SPARC,EPHA2,ICAM1,COL1A1,LRP5,ECM1,MEGF10,PTPN23,PTPRJ,SERPINE1,AQP1,GAS8,LAMC1,DRGX,GBF1,LAMA5,NRP2,MEGF8,CYR61,MMP28,PTPRM,DDR1,LOXL2,APOB,HYAL2,ADAM15,MMP14,ENG,RARRES2,RHOB
11	1	TRUE	0.00828	994	554	67	0.121	0.067	GO:0040011	BP	1	locomotion	1	HMGB2,DDX4,LOC100765897,KIF20B,FLNA,CSPG4,NOTCH1,COL18A1,DCC,SCRIB,DAB2IP,PTK2B,SRPX2,FN1,PTPRG,SULF1,PHACTR1,BST2,ERBB2,PLVAP,LRRC15,ADGRA2,LAMB2,ABHD6,DCN,NAV1,UNC5D,HDAC9,TNFSF18,PECAM1,ITGA5,CTGF,SUN2,SPARC,EPHA2,ICAM1,COL1A1,LRP5,ECM1,MEGF10,PTPN23,PTPRJ,SERPINE1,AQP1,B4GAT1,GAS8,LAMC1,DRGX,GBF1,LAMA5,NRP2,MEGF8,UNC5B,CYR61,MMP28,PTPRM,DDR1,ACKR2,LOXL2,APOB,MAPK8IP3,HYAL2,ADAM15,MMP14,ENG,RA…
12	1	TRUE	0.0495	21	554	5	0.009	0.238	GO:0036075	BP	1	replacement ossification	1	GNAS,MMP16,ALPL,COL1A1,MMP14
13	1	TRUE	0.00404	586	554	46	0.083	0.078	GO:0040007	BP	1	growth	1	MSTN,SLC25A33,SH3GL2,HNF4A,CHRNA1,NOTCH1,PRLH,GNAS,NPY1R,APBA1,RARG,FN1,BST2,ERBB2,CNTF,INHBA,LAMB2,AREG,CLSTN1,GINS4,RARB,ENPP1,CTGF,FSTL4,COL27A1,PTPRS,PTPRJ,STRA6,ABL1,LAMTOR2,LGMN,CD36,LRP4,NRP2,SESN2,MEGF8,OSGIN1,HEG1,IL10,CDKN2AIP,DDR1,HYAL2,OSTN,ADAM15,MMP14,FZD7
14	1	TRUE	0.00266	266	554	27	0.049	0.102	GO:0016049	BP	1	cell growth	2	SLC25A33,SH3GL2,HNF4A,RARG,FN1,BST2,ERBB2,INHBA,LAMB2,CLSTN1,ENPP1,CTGF,FSTL4,PTPRS,PTPRJ,ABL1,LAMTOR2,NRP2,SESN2,MEGF8,OSGIN1,CDKN2AIP,DDR1,HYAL2,OSTN,ADAM15,MMP14
15	1	TRUE	0.00929	1075	554	71	0.128	0.066	GO:0006928	BP	1	movement of cell or subcellular component	1	HMGB2,DDX4,LOC100765897,KIF20B,FLNA,CSPG4,NOTCH1,COL18A1,DCC,SCRIB,CACNA1G,DAB2IP,PTK2B,KIF23,SRPX2,FN1,PTPRG,SULF1,PHACTR1,BST2,ERBB2,PLVAP,LRRC15,ADGRA2,LAMB2,ACTC1,ABHD6,DCN,ACTN1,NAV1,UNC5D,HDAC9,TNFSF18,PECAM1,ITGA5,CTGF,SUN2,SPARC,EPHA2,ICAM1,COL1A1,LRP5,ECM1,MEGF10,PTPN23,PTPRJ,SERPINE1,AQP1,STMN1,B4GAT1,GAS8,LAMC1,DRGX,GBF1,LAMA5,NRP2,MEGF8,UNC5B,CYR61,MMP28,PTPRM,DDR1,LOXL2,APOB,MAPK8IP3…
16	1	TRUE	0.00725	877	554	61	0.11	0.07	GO:0048870	BP	1	cell motility	2	HMGB2,DDX4,LOC100765897,KIF20B,FLNA,CSPG4,NOTCH1,COL18A1,DCC,SCRIB,DAB2IP,PTK2B,SRPX2,FN1,PTPRG,SULF1,PHACTR1,BST2,PLVAP,LRRC15,ADGRA2,ABHD6,DCN,NAV1,UNC5D,HDAC9,TNFSF18,PECAM1,ITGA5,CTGF,SUN2,SPARC,EPHA2,ICAM1,COL1A1,LRP5,ECM1,MEGF10,PTPN23,PTPRJ,SERPINE1,AQP1,GAS8,LAMC1,DRGX,GBF1,LAMA5,NRP2,MEGF8,CYR61,MMP28,PTPRM,DDR1,LOXL2,APOB,HYAL2,ADAM15,MMP14,ENG,RARRES2,RHOB
17	1	TRUE	0.0071	802	554	57	0.103	0.071	GO:0016477	BP	1	cell migration	3	HMGB2,LOC100765897,KIF20B,FLNA,CSPG4,NOTCH1,COL18A1,DCC,SCRIB,DAB2IP,PTK2B,SRPX2,FN1,PTPRG,SULF1,BST2,PLVAP,LRRC15,ADGRA2,ABHD6,DCN,NAV1,UNC5D,HDAC9,TNFSF18,PECAM1,ITGA5,CTGF,SUN2,SPARC,EPHA2,ICAM1,COL1A1,LRP5,ECM1,MEGF10,PTPN23,PTPRJ,SERPINE1,AQP1,LAMC1,DRGX,GBF1,LAMA5,NRP2,MEGF8,CYR61,MMP28,PTPRM,DDR1,LOXL2,HYAL2,ADAM15,MMP14,ENG,RARRES2,RHOB
18	1	TRUE	0.0265	4694	554	238	0.43	0.051	GO:0050896	BP	1	response to stimulus	1	MSTN,HPX,PRKCB,TRIB3,LOC100754051,POSTN,ABCA2,HMGB2,NPPB,SMPD1,SLC25A33,CNTN6,CHAC1,NFYB,SH3GL2,PLOD2,PAG1,IL18,FBLN5,CDCA5,KNG1,COL6A1,LOC100765897,GLG1,ALK,HNF4A,SYVN1,TRABD2B,FURIN,FLNA,CSPG4,NOTCH1,PTGFR,ATF3,CCDC88C,DHFR,ITGA8,PRLH,GNAS,NPY1R,RPA3,TOP2A,LRP1,SDC1,PPP1R15A,DCC,SCRIB,CACNA1G,TRIM59,CARD11,ERO1A,DAB2IP,PTK2B,PBK,RARG,SPON2,RASGRP3,ADAMTS7,WNT7B,FN1,JAG2,NT5E,KCNMA1,ALPL,SULF1,E…
19	1	TRUE	0.0116	2333	554	133	0.24	0.057	GO:0042221	BP	1	response to chemical	2	MSTN,HPX,PRKCB,TRIB3,POSTN,ABCA2,HMGB2,SLC25A33,NFYB,SH3GL2,IL18,FBLN5,COL6A1,LOC100765897,GLG1,HNF4A,SYVN1,NOTCH1,PTGFR,ATF3,DHFR,ITGA8,PRLH,GNAS,LRP1,PPP1R15A,DCC,SCRIB,CACNA1G,ERO1A,DAB2IP,PTK2B,RARG,SPON2,ADAMTS7,WNT7B,KCNMA1,ALPL,SULF1,RAMP3,HYOU1,BST2,ERBB2,CPNE2,PLVAP,CNTF,OS9,KMT2D,ABCG1,ADGRA2,MRC1,INHBA,LAMB2,AREG,PDE3A,DCN,PAK4,COL4A4,PDGFC,ENPP1,LPL,UNC5D,HDAC9,TNFSF18,CTGF,CD109,RORC…
20	1	TRUE	0.00177	716	554	55	0.099	0.077	GO:1901700	BP	1	response to oxygen-containing compound	3	MSTN,PRKCB,TRIB3,HMGB2,SLC25A33,IL18,FBLN5,COL6A1,HNF4A,NOTCH1,PTGFR,DHFR,PRLH,LRP1,DAB2IP,PTK2B,RARG,SPON2,WNT7B,KCNMA1,ALPL,RAMP3,MRC1,AREG,PDE3A,COL4A4,PDGFC,ENPP1,HDAC9,RORC,SLPI,OXR1,PCGF2,ICAM1,COL1A1,LRP5,SERPINE1,ABL1,SOD2,AQP1,LAMTOR2,GPD1,TNFRSF1B,CD36,SCAP,SESN2,ACP5,BRINP3,IL10,GRB10,HYAL2,AGRN,RARRES2,GPR68,RHOB
21	1	TRUE	0.000271	1491	554	101	0.182	0.068	GO:0010033	BP	1	response to organic substance	3	MSTN,HPX,PRKCB,TRIB3,ABCA2,HMGB2,SLC25A33,NFYB,SH3GL2,IL18,COL6A1,LOC100765897,GLG1,HNF4A,SYVN1,NOTCH1,PTGFR,ATF3,ITGA8,PRLH,LRP1,PPP1R15A,ERO1A,DAB2IP,PTK2B,RARG,SPON2,ADAMTS7,WNT7B,KCNMA1,ALPL,SULF1,RAMP3,BST2,ERBB2,PLVAP,CNTF,OS9,KMT2D,ABCG1,ADGRA2,MRC1,AREG,PDE3A,DCN,PAK4,COL4A4,PDGFC,ENPP1,LPL,HDAC9,TNFSF18,CTGF,CD109,RORC,SLPI,FABP4,SPARC,EPHA2,SLC18A2,ICAM1,ARID1A,COL1A1,LRP5,TGFB1I1,ECM1,…
22	1	TRUE	0.0045	372	554	33	0.06	0.089	GO:0070848	BP	1	response to growth factor	4	MSTN,PRKCB,SH3GL2,GLG1,NOTCH1,ITGA8,DAB2IP,ADAMTS7,SULF1,ERBB2,ADGRA2,PDE3A,DCN,CTGF,CD109,SPARC,EPHA2,TGFB1I1,ABL1,BCL9L,UBE2O,NRP2,ITGB5,MEGF8,CYR61,IL10,GRB10,FBN1,SULF2,HYAL2,RGMA,ENG,GPC1
23	1	TRUE	0.00936	721	554	52	0.094	0.072	GO:0009719	BP	1	response to endogenous stimulus	2	MSTN,TRIB3,ABCA2,HMGB2,SLC25A33,SH3GL2,COL6A1,GLG1,NOTCH1,PTGFR,ITGA8,PRLH,LRP1,RARG,ADAMTS7,SULF1,ERBB2,KMT2D,ABCG1,PDE3A,COL4A4,PDGFC,ENPP1,LPL,HDAC9,CTGF,CD109,RORC,ARID1A,COL1A1,TGFB1I1,ABL1,AQP1,LAMTOR2,BCL9L,UBE2O,GPD1,CD36,SCAP,SESN2,ITGB5,MEGF8,CYR61,IL10,GRB10,FBN1,SULF2,HYAL2,RGMA,ENG,GPC1,RARRES2
24	1	TRUE	0.0489	665	554	45	0.081	0.068	GO:0071495	BP	1	cellular response to endogenous stimulus	3	MSTN,TRIB3,SLC25A33,SH3GL2,COL6A1,GLG1,NOTCH1,PTGFR,ITGA8,LRP1,RARG,ADAMTS7,SULF1,ERBB2,KMT2D,PDE3A,COL4A4,PDGFC,ENPP1,HDAC9,CTGF,CD109,RORC,ARID1A,COL1A1,TGFB1I1,ABL1,AQP1,LAMTOR2,BCL9L,UBE2O,GPD1,CD36,SESN2,ITGB5,MEGF8,CYR61,GRB10,FBN1,SULF2,HYAL2,RGMA,ENG,GPC1,RARRES2
25	1	TRUE	0.0373	3925	554	202	0.365	0.051	GO:0051716	BP	1	cellular response to stimulus	2	MSTN,HPX,PRKCB,TRIB3,POSTN,HMGB2,NPPB,SMPD1,SLC25A33,CNTN6,CHAC1,NFYB,SH3GL2,PAG1,IL18,FBLN5,CDCA5,COL6A1,LOC100765897,GLG1,ALK,HNF4A,SYVN1,TRABD2B,FURIN,FLNA,CSPG4,NOTCH1,PTGFR,ATF3,CCDC88C,DHFR,ITGA8,GNAS,NPY1R,RPA3,TOP2A,LRP1,SDC1,PPP1R15A,TRIM59,CARD11,ERO1A,DAB2IP,PTK2B,PBK,RARG,SPON2,RASGRP3,ADAMTS7,WNT7B,FN1,JAG2,ALPL,SULF1,ESCO2,RAMP3,HYOU1,BST2,ERBB2,IER3,CPNE2,PLVAP,CNTF,OS9,EYA1,KMT2D,…
26	1	TRUE	0.000712	1531	554	101	0.182	0.066	GO:0070887	BP	1	cellular response to chemical stimulus	3	MSTN,HPX,PRKCB,TRIB3,POSTN,HMGB2,SLC25A33,NFYB,SH3GL2,IL18,FBLN5,COL6A1,LOC100765897,GLG1,HNF4A,NOTCH1,PTGFR,ATF3,DHFR,ITGA8,LRP1,PPP1R15A,ERO1A,DAB2IP,PTK2B,RARG,SPON2,ADAMTS7,WNT7B,ALPL,SULF1,RAMP3,HYOU1,ERBB2,CPNE2,PLVAP,CNTF,KMT2D,ADGRA2,MRC1,PDE3A,DCN,PAK4,COL4A4,PDGFC,ENPP1,HDAC9,TNFSF18,CTGF,CD109,RORC,OXR1,FABP4,PCGF2,SPARC,EPHA2,ICAM1,ARID1A,TMEM199,COL1A1,LRP5,TGFB1I1,ECM1,BAG6,SERPINE1…
27	1	TRUE	0.000888	523	554	45	0.081	0.086	GO:1901701	BP	1	cellular response to oxygen-containing compound	4	MSTN,PRKCB,TRIB3,HMGB2,SLC25A33,IL18,FBLN5,COL6A1,PTGFR,DHFR,LRP1,DAB2IP,PTK2B,RARG,SPON2,WNT7B,RAMP3,MRC1,PDE3A,COL4A4,PDGFC,ENPP1,HDAC9,RORC,OXR1,PCGF2,ICAM1,COL1A1,LRP5,SERPINE1,ABL1,SOD2,AQP1,LAMTOR2,GPD1,TNFRSF1B,CD36,SESN2,BRINP3,IL10,GRB10,AGRN,RARRES2,GPR68,RHOB
28	1	TRUE	0.0412	100	554	12	0.022	0.12	GO:0071229	BP	1	cellular response to acid chemical	4	COL6A1,PTGFR,PTK2B,RARG,WNT7B,COL4A4,PDGFC,COL1A1,AQP1,LAMTOR2,SESN2,BRINP3
29	1	TRUE	0.000593	1220	554	85	0.153	0.07	GO:0071310	BP	1	cellular response to organic substance	4	MSTN,HPX,PRKCB,TRIB3,HMGB2,SLC25A33,NFYB,SH3GL2,IL18,COL6A1,LOC100765897,GLG1,NOTCH1,PTGFR,ATF3,ITGA8,LRP1,PPP1R15A,ERO1A,DAB2IP,PTK2B,RARG,SPON2,ADAMTS7,WNT7B,ALPL,SULF1,RAMP3,ERBB2,PLVAP,CNTF,KMT2D,ADGRA2,MRC1,PDE3A,DCN,PAK4,COL4A4,PDGFC,ENPP1,HDAC9,TNFSF18,CTGF,CD109,RORC,FABP4,SPARC,ICAM1,ARID1A,COL1A1,LRP5,TGFB1I1,ECM1,BAG6,SERPINE1,ABL1,AQP1,LAMTOR2,BCL9L,UBE2O,GPD1,TNFRSF1B,CD36,PCOLCE2,NR…
30	1	TRUE	0.00673	365	554	32	0.058	0.088	GO:0071363	BP	1	cellular response to growth factor stimulus	5	MSTN,PRKCB,SH3GL2,GLG1,NOTCH1,ITGA8,DAB2IP,ADAMTS7,SULF1,ERBB2,ADGRA2,PDE3A,DCN,CTGF,CD109,SPARC,TGFB1I1,ABL1,BCL9L,UBE2O,NRP2,ITGB5,MEGF8,CYR61,IL10,GRB10,FBN1,SULF2,HYAL2,RGMA,ENG,GPC1
31	1	TRUE	7.48e-05	3451	554	201	0.363	0.058	GO:0032502	BP	1	developmental process	1	MSTN,PRKCB,TRIB3,POSTN,SHANK2,HMGB2,P3H1,CHAC1,SH3GL2,IL18,COL6A1,GLG1,ALK,HNF4A,CHRNA1,KIF20B,FLNA,PARVB,CSPG4,NOTCH1,ATF3,CSMD3,ITGA8,PRLH,GNAS,NPY1R,TOP2A,LRP1,COL18A1,SEC24D,SDC1,DCC,SCRIB,APBA1,CARD11,THBS2,MMP16,ERO1A,DAB2IP,PTK2B,SERPINH1,RARG,ADAMTS7,SRPX2,WNT7B,FN1,JAG2,CTSZ,ULK1,ALPL,SULF1,ESCO2,POFUT2,ERBB2,ADGRV1,CNTF,EYA1,ADGRA2,LAMA3,INHBA,ETS2,LAMB2,ACTC1,AREG,PDE3A,OSBP2,DCN,CLSTN…
32	1	TRUE	0.000116	3244	554	190	0.343	0.059	GO:0048856	BP	1	anatomical structure development	2	MSTN,PRKCB,POSTN,SHANK2,HMGB2,P3H1,CHAC1,SH3GL2,IL18,COL6A1,GLG1,ALK,HNF4A,CHRNA1,KIF20B,FLNA,PARVB,CSPG4,NOTCH1,ATF3,CSMD3,ITGA8,PRLH,GNAS,NPY1R,TOP2A,LRP1,COL18A1,SEC24D,SDC1,DCC,SCRIB,APBA1,CARD11,THBS2,MMP16,DAB2IP,PTK2B,SERPINH1,RARG,ADAMTS7,SRPX2,WNT7B,FN1,JAG2,CTSZ,ULK1,ALPL,SULF1,ESCO2,POFUT2,ERBB2,ADGRV1,CNTF,EYA1,ADGRA2,LAMA3,INHBA,ETS2,LAMB2,ACTC1,AREG,PDE3A,OSBP2,DCN,CLSTN1,PTHLH,GINS…
33	1	TRUE	0.000106	1155	554	85	0.153	0.074	GO:0009888	BP	1	tissue development	3	MSTN,POSTN,COL6A1,GLG1,CHRNA1,KIF20B,FLNA,NOTCH1,ATF3,ITGA8,GNAS,COL18A1,SCRIB,DAB2IP,PTK2B,SERPINH1,RARG,ADAMTS7,WNT7B,FN1,JAG2,CTSZ,SULF1,POFUT2,EYA1,LAMA3,INHBA,ETS2,LAMB2,ACTC1,AREG,PTHLH,RARB,COL4A4,COL12A1,EXT2,PECAM1,ITGA5,CTGF,CD109,SLC39A13,EPHA2,COL27A1,PTPRS,ICAM1,ARID1A,COL1A1,LRP5,TGFB1I1,ECM1,MEGF10,CTDNEP1,STRA6,ABL1,ADAMTSL4,AQP1,BCL9L,BMP1,LAMA5,LRP4,TNC,NRP2,ITGB5,MEGF8,VIM,ITGA…
34	1	TRUE	0.00379	158	554	19	0.034	0.12	GO:0061448	BP	1	connective tissue development	4	GLG1,NOTCH1,GNAS,SERPINH1,RARG,ADAMTS7,SULF1,PTHLH,RARB,CTGF,SLC39A13,COL27A1,COL1A1,LRP5,BMP1,CYR61,SULF2,LOXL2,HYAL2
35	1	TRUE	0.00177	55	554	11	0.02	0.2	GO:0007492	BP	1	endoderm development	4	COL6A1,NOTCH1,FN1,LAMA3,INHBA,COL4A4,COL12A1,ITGA5,ITGB5,ITGA7,MMP14
36	1	TRUE	2.38e-05	1585	554	111	0.2	0.07	GO:0009653	BP	1	anatomical structure morphogenesis	2	PRKCB,SH3GL2,IL18,COL6A1,GLG1,HNF4A,KIF20B,FLNA,PARVB,NOTCH1,ITGA8,GNAS,NPY1R,COL18A1,DCC,SCRIB,THBS2,MMP16,DAB2IP,PTK2B,SERPINH1,RARG,SRPX2,FN1,JAG2,CTSZ,ALPL,SULF1,POFUT2,ERBB2,CNTF,EYA1,ADGRA2,LAMA3,INHBA,ETS2,LAMB2,ACTC1,AREG,DCN,RARB,COL4A4,CNTNAP1,ACTN1,PDGFC,ASB4,UNC5D,HDAC9,COL12A1,MEIS1,NFKB2,EXT2,PECAM1,ITGA5,CTGF,CD109,PCGF2,SPARC,FSTL4,EPHA2,COL27A1,PTPRS,ARID1A,COL1A1,PREX2,LRP5,COL2…
37	1	TRUE	0.0254	418	554	33	0.06	0.079	GO:0048729	BP	1	tissue morphogenesis	3	KIF20B,FLNA,NOTCH1,ITGA8,SCRIB,RARG,JAG2,CTSZ,SULF1,POFUT2,EYA1,INHBA,ACTC1,AREG,EXT2,ITGA5,EPHA2,ARID1A,LRP5,TGFB1I1,ABL1,LAMA5,TNC,NRP2,MEGF8,HEG1,CYR61,IL10,DDR1,RGMA,MMP14,ENG,RHOB
38	1	TRUE	3.29e-05	671	554	59	0.106	0.088	GO:0048646	BP	1	anatomical structure formation involved in morphogenesis	2	PRKCB,IL18,COL6A1,KIF20B,NOTCH1,ITGA8,GNAS,COL18A1,SCRIB,THBS2,DAB2IP,PTK2B,RARG,SRPX2,FN1,SULF1,POFUT2,EYA1,ADGRA2,LAMA3,INHBA,ETS2,ACTC1,DCN,COL4A4,CNTNAP1,ACTN1,HDAC9,COL12A1,MEIS1,NFKB2,EXT2,PECAM1,ITGA5,CTGF,CD109,SPARC,EPHA2,ARID1A,COL1A1,ECM1,STRA6,SERPINE1,ABL1,AQP1,NOTCH3,CD36,NRP2,ITGB5,ITGA7,CYR61,PTPRM,TBPL1,LOXL2,RGMA,MMP14,ENG,RHOB,FZD7
39	1	TRUE	0.0228	6734	554	327	0.59	0.049	GO:0065007	BP	1	biological regulation	1	AFF2,MSTN,HPX,PRKCB,TRIB3,LOC100754051,POSTN,ABCA2,SHANK2,HMGB2,NPPB,SMPD1,SLC25A33,KCTD17,CNTN6,P3H1,CHAC1,NFYB,SH3GL2,PAG1,IL18,FBLN5,CDCA5,ARHGAP28,KNG1,LOC100765897,GLG1,ALK,HNF4A,SYVN1,CHRNA1,TRABD2B,FURIN,KIF20B,FLNA,PARVB,CSPG4,NOTCH1,PTGFR,ATF3,CCDC88C,KNSTRN,CSMD3,DHFR,ITGA8,PRLH,NSUN3,GNAS,SYTL4,NPY1R,RPA3,TOP2A,LRP1,COL18A1,KIAA1524,SDC1,PPP1R15A,DCC,SCRIB,KIRREL,APBA1,CACNA1G,TRIM59,C…
40	1	TRUE	0.00625	6358	554	316	0.57	0.05	GO:0050789	BP	1	regulation of biological process	2	AFF2,MSTN,HPX,PRKCB,TRIB3,LOC100754051,POSTN,ABCA2,SHANK2,HMGB2,NPPB,SMPD1,SLC25A33,KCTD17,CNTN6,P3H1,CHAC1,NFYB,SH3GL2,PAG1,IL18,FBLN5,CDCA5,ARHGAP28,KNG1,LOC100765897,GLG1,ALK,HNF4A,SYVN1,TRABD2B,FURIN,KIF20B,FLNA,PARVB,CSPG4,NOTCH1,PTGFR,ATF3,CCDC88C,KNSTRN,CSMD3,DHFR,ITGA8,PRLH,NSUN3,GNAS,SYTL4,NPY1R,RPA3,TOP2A,LRP1,COL18A1,KIAA1524,SDC1,PPP1R15A,DCC,SCRIB,KIRREL,APBA1,CACNA1G,TRIM59,CARD11,T…
41	1	TRUE	0.00178	1500	554	97	0.175	0.065	GO:0050793	BP	1	regulation of developmental process	3	MSTN,PRKCB,TRIB3,HMGB2,IL18,GLG1,HNF4A,KIF20B,FLNA,PARVB,NOTCH1,CSMD3,PRLH,GNAS,NPY1R,CARD11,THBS2,DAB2IP,PTK2B,RARG,ADAMTS7,SRPX2,FN1,SULF1,POFUT2,ERBB2,ADGRV1,CNTF,EYA1,ADGRA2,INHBA,PDE3A,DCN,CLSTN1,PTHLH,RARB,COL4A4,ENPP1,LPL,ASB4,UNC5D,HDAC9,TNFSF18,MEIS1,ITGA5,CTGF,FRMD7,CD109,SPARC,FSTL4,EPHA2,PTPRS,COL1A1,LRP5,TGFB1I1,ECM1,MEGF10,SERPINE1,ABL1,SOD2,AQP1,BCL9L,LGMN,OLFM2,BMP1,NOTCH3,CD36,LA…
42	1	TRUE	0.0373	1570	554	92	0.166	0.059	GO:0032879	BP	1	regulation of localization	3	PRKCB,TRIB3,ABCA2,P3H1,SH3GL2,IL18,CDCA5,HNF4A,KIF20B,FLNA,NOTCH1,GNAS,SYTL4,LRP1,COL18A1,SDC1,ERO1A,DAB2IP,PTK2B,SRPX2,FN1,PTPRG,SULF1,RAMP3,POFUT2,BST2,ERBB2,PLVAP,LRRC15,OS9,ABCG1,ADGRA2,INHBA,ABHD6,DCN,ACTN1,ENPP1,LPL,UNC5D,HDAC9,TNFSF18,PECAM1,SUN2,IL13RA2,GLIS2,SPARC,EPHA2,ICAM1,COL1A1,LRP5,ECM1,NLGN2,PTPN23,PTPRJ,SERPINE1,ABL1,AQP1,STMN1,GRIK5,ERP29,HSPA2,RAB27B,GBF1,CD36,LAMA5,LRP4,RHBDF2…
43	1	TRUE	0.0343	3431	554	180	0.325	0.052	GO:0019222	BP	1	regulation of metabolic process	3	AFF2,MSTN,HPX,PRKCB,TRIB3,ABCA2,HMGB2,SMPD1,SLC25A33,P3H1,CHAC1,NFYB,SH3GL2,IL18,FBLN5,KNG1,GLG1,HNF4A,TRABD2B,FURIN,FLNA,CSPG4,NOTCH1,PTGFR,ATF3,CCDC88C,DHFR,ITGA8,NSUN3,GNAS,TOP2A,LRP1,PPP1R15A,SCRIB,KIRREL,APBA1,CARD11,AEBP1,DAB2IP,MOV10,ZMIZ2,PTK2B,SERPINH1,PBK,RARG,MALRD1,SRPX2,FN1,CTSZ,SULF1,ESCO2,RAMP3,POFUT2,BST2,ZBTB5,ERBB2,CNTF,OS9,EYA1,KMT2D,ABCG1,LOC100763702,INHBA,ETS2,ACTC1,ABHD6,AR…
44	1	TRUE	0.0329	359	554	29	0.052	0.081	GO:0040008	BP	1	regulation of growth	3	MSTN,SLC25A33,HNF4A,NOTCH1,PRLH,NPY1R,FN1,BST2,ERBB2,INHBA,CLSTN1,ENPP1,CTGF,FSTL4,PTPRS,PTPRJ,ABL1,LGMN,CD36,SESN2,MEGF8,OSGIN1,IL10,CDKN2AIP,DDR1,HYAL2,OSTN,ADAM15,MMP14
45	1	TRUE	0.00446	203	554	22	0.04	0.108	GO:0001558	BP	1	regulation of cell growth	4	SLC25A33,HNF4A,FN1,BST2,ERBB2,INHBA,CLSTN1,ENPP1,CTGF,FSTL4,PTPRS,PTPRJ,ABL1,SESN2,MEGF8,OSGIN1,CDKN2AIP,DDR1,HYAL2,OSTN,ADAM15,MMP14
46	1	TRUE	0.0154	540	554	41	0.074	0.076	GO:0040012	BP	1	regulation of locomotion	3	KIF20B,FLNA,NOTCH1,COL18A1,DAB2IP,PTK2B,SRPX2,FN1,PTPRG,SULF1,BST2,PLVAP,LRRC15,ADGRA2,ABHD6,DCN,UNC5D,HDAC9,TNFSF18,PECAM1,SUN2,SPARC,EPHA2,ICAM1,COL1A1,ECM1,PTPN23,PTPRJ,SERPINE1,AQP1,LAMA5,MEGF8,CYR61,MMP28,PTPRM,HYAL2,ADAM15,MMP14,ENG,RARRES2,RHOB
47	1	TRUE	0.00957	4313	554	225	0.406	0.052	GO:0032501	BP	1	multicellular organismal process	1	AFF2,MSTN,PRKCB,SHANK2,HMGB2,NPPB,P3H1,CHAC1,SH3GL2,IL18,KNG1,COL6A1,GLG1,ALK,HNF4A,CHRNA1,FURIN,KIF20B,FLNA,CSPG4,NOTCH1,ATF3,CSMD3,ITGA8,PRLH,GNAS,NPY1R,TOP2A,LRP1,COL18A1,KIAA1524,SEC24D,DCC,SCRIB,KIRREL,APBA1,CACNA1G,CARD11,THBS2,MMP16,CLCN1,DAB2IP,PTK2B,SBF1,SERPINH1,RARG,SPON2,ADAMTS7,SRPX2,WNT7B,FN1,JAG2,PTPRG,CTSZ,ULK1,KCNMA1,ALPL,SULF1,ESCO2,RAMP3,POFUT2,BST2,ERBB2,ADGRV1,CNTF,EYA1,PAK6,…
48	1	TRUE	0.0064	1785	554	108	0.195	0.061	GO:0051239	BP	1	regulation of multicellular organismal process	2	MSTN,PRKCB,HMGB2,IL18,KNG1,GLG1,HNF4A,FURIN,KIF20B,NOTCH1,CSMD3,PRLH,GNAS,NPY1R,LRP1,CACNA1G,CARD11,THBS2,DAB2IP,PTK2B,RARG,SPON2,ADAMTS7,SRPX2,FN1,PTPRG,SULF1,POFUT2,BST2,ERBB2,CNTF,EYA1,ADGRA2,INHBA,PDE3A,DCN,CLSTN1,PTHLH,RARB,COL4A4,LPL,ASB4,UNC5D,HDAC9,TNFSF18,MEIS1,ITGA5,CTGF,FRMD7,CD109,SPARC,FSTL4,SEC14L1,EPHA2,PTPRS,COL1A1,LRP5,TGFB1I1,ECM1,MEGF10,NLGN2,PTPN23,SERPINE1,ABL1,AQP1,SPN,BCL9L…
49	1	TRUE	0.000328	2908	554	171	0.309	0.059	GO:0007275	BP	1	multicellular organism development	2	MSTN,PRKCB,SHANK2,HMGB2,P3H1,CHAC1,SH3GL2,IL18,COL6A1,GLG1,ALK,HNF4A,CHRNA1,KIF20B,CSPG4,NOTCH1,ATF3,CSMD3,ITGA8,PRLH,GNAS,NPY1R,TOP2A,LRP1,COL18A1,SEC24D,DCC,SCRIB,APBA1,CARD11,THBS2,MMP16,DAB2IP,PTK2B,SERPINH1,RARG,ADAMTS7,SRPX2,WNT7B,FN1,JAG2,CTSZ,ULK1,ALPL,SULF1,ESCO2,POFUT2,ERBB2,ADGRV1,CNTF,EYA1,ADGRA2,LAMA3,INHBA,ETS2,LAMB2,ACTC1,AREG,DCN,CLSTN1,PTHLH,GINS4,PAK4,RARB,COL4A4,CNTNAP1,ACTN1,N…
50	1	TRUE	0.00199	2702	554	156	0.282	0.058	GO:0048731	BP	1	system development	3	MSTN,PRKCB,SHANK2,HMGB2,P3H1,CHAC1,SH3GL2,IL18,GLG1,ALK,CHRNA1,KIF20B,CSPG4,NOTCH1,ATF3,CSMD3,ITGA8,PRLH,GNAS,NPY1R,TOP2A,LRP1,COL18A1,DCC,SCRIB,CARD11,THBS2,MMP16,DAB2IP,PTK2B,SERPINH1,RARG,ADAMTS7,SRPX2,WNT7B,FN1,JAG2,CTSZ,ULK1,ALPL,SULF1,ESCO2,POFUT2,ERBB2,ADGRV1,CNTF,EYA1,ADGRA2,INHBA,LAMB2,ACTC1,AREG,DCN,CLSTN1,PTHLH,PAK4,RARB,COL4A4,CNTNAP1,ACTN1,NAV1,PDGFC,ASB4,LRP10,UNC5D,HDAC9,TNFSF18,ME…
51	1	TRUE	0.000271	326	554	34	0.061	0.104	GO:0001501	BP	1	skeletal system development	4	P3H1,GLG1,GNAS,MMP16,SERPINH1,RARG,ADAMTS7,JAG2,ALPL,SULF1,EYA1,PTHLH,RARB,COL4A4,PDGFC,MEIS1,CTGF,PCGF2,SPARC,EPHA2,COL27A1,COL1A1,LRP5,BMP1,MEGF8,ACP5,SLC38A10,CYR61,FBN1,SULF2,LOXL2,HYAL2,MMP14,GPR68
52	1	TRUE	0.0278	2040	554	116	0.209	0.057	GO:0048513	BP	1	animal organ development	4	MSTN,HMGB2,P3H1,IL18,GLG1,ALK,CHRNA1,NOTCH1,ATF3,ITGA8,GNAS,NPY1R,TOP2A,DCC,SCRIB,CARD11,MMP16,DAB2IP,PTK2B,SERPINH1,RARG,ADAMTS7,WNT7B,JAG2,CTSZ,ALPL,SULF1,ESCO2,POFUT2,ERBB2,ADGRV1,CNTF,EYA1,INHBA,LAMB2,ACTC1,AREG,PTHLH,RARB,COL4A4,ACTN1,PDGFC,LRP10,TNFSF18,MEIS1,NFKB2,CTGF,CD109,SUN2,GLIS2,PCGF2,SPARC,EPHA2,COL27A1,PTPRS,ARID1A,COL1A1,LRP5,TGFB1I1,ECM1,BAG6,MEGF10,MOSPD3,STRA6,ABL1,SOD2,AQP1,S…
53	1	TRUE	3.29e-05	139	554	22	0.04	0.158	GO:0060348	BP	1	bone development	5	P3H1,GLG1,GNAS,MMP16,SERPINH1,RARG,ALPL,SULF1,RARB,PDGFC,MEIS1,SPARC,COL27A1,COL1A1,LRP5,MEGF8,ACP5,SLC38A10,FBN1,SULF2,MMP14,GPR68
54	1	TRUE	0.00261	658	554	51	0.092	0.078	GO:0009887	BP	1	animal organ morphogenesis	5	GLG1,NOTCH1,ITGA8,GNAS,NPY1R,SCRIB,MMP16,SERPINH1,RARG,JAG2,CTSZ,ALPL,SULF1,CNTF,EYA1,INHBA,ACTC1,AREG,RARB,COL4A4,PDGFC,MEIS1,CTGF,PCGF2,EPHA2,COL27A1,ARID1A,COL1A1,LRP5,STRA6,ABL1,AQP1,LAMA5,LRP4,TNC,NRP2,MEGF8,ACP5,HEG1,CYR61,FBN1,PTPRM,GAA,DDR1,SULF2,MAPK8IP3,HYAL2,CRB1,ADAM15,MMP14,ENG
55	1	TRUE	0.0376	170	554	17	0.031	0.1	GO:0048705	BP	1	skeletal system morphogenesis	6	GLG1,GNAS,MMP16,SERPINH1,RARG,ALPL,EYA1,RARB,CTGF,PCGF2,COL27A1,COL1A1,LRP5,MEGF8,ACP5,HYAL2,MMP14
56	1	TRUE	0.000475	65	554	13	0.023	0.2	GO:0060349	BP	1	bone morphogenesis	6	GLG1,GNAS,MMP16,SERPINH1,RARG,ALPL,RARB,COL27A1,COL1A1,LRP5,MEGF8,ACP5,MMP14
57	1	TRUE	0.00382	41	554	9	0.016	0.22	GO:0060350	BP	1	endochondral bone morphogenesis	7	GNAS,MMP16,SERPINH1,RARG,ALPL,RARB,COL27A1,COL1A1,MMP14
58	1	TRUE	0.0495	21	554	5	0.009	0.238	GO:0001958	BP	1	endochondral ossification	8	GNAS,MMP16,ALPL,COL1A1,MMP14
59	1	TRUE	0.00461	122	554	16	0.029	0.131	GO:0051216	BP	1	cartilage development	5	GLG1,GNAS,SERPINH1,RARG,ADAMTS7,SULF1,PTHLH,RARB,CTGF,COL27A1,COL1A1,BMP1,CYR61,SULF2,LOXL2,HYAL2
60	1	TRUE	0.0311	1196	554	74	0.134	0.062	GO:0007399	BP	1	nervous system development	4	SHANK2,HMGB2,CHAC1,SH3GL2,ALK,KIF20B,CSPG4,NOTCH1,CSMD3,PRLH,LRP1,DCC,SCRIB,DAB2IP,PTK2B,RARG,SRPX2,WNT7B,FN1,JAG2,ULK1,SULF1,ERBB2,CNTF,EYA1,ADGRA2,INHBA,LAMB2,CLSTN1,PAK4,RARB,CNTNAP1,NAV1,UNC5D,MEIS1,FRMD7,SUN2,FSTL4,EPHA2,PTPRS,ARID1A,PREX2,COL25A1,BAG6,NLGN2,ABL1,SOD2,AQP1,STMN1,B4GAT1,GAS8,DRGX,NOTCH3,LRP4,TNC,PRKCSH,NRP2,LOC100766443,MEGF8,VIM,BRINP3,UNC5B,PTPRM,ACTG1,DDR1,SULF2,APOB,MCOLN…
61	1	TRUE	0.000942	626	554	51	0.092	0.081	GO:0072359	BP	1	circulatory system development	4	PRKCB,IL18,NOTCH1,NPY1R,COL18A1,THBS2,DAB2IP,PTK2B,SRPX2,SULF1,ERBB2,EYA1,ADGRA2,ACTC1,DCN,RARB,ASB4,HDAC9,MEIS1,PECAM1,ITGA5,CTGF,SPARC,EPHA2,ARID1A,COL1A1,LRP5,ECM1,MOSPD3,STRA6,SERPINE1,ABL1,SOD2,AQP1,VEGFB,NOTCH3,NRP2,MEGF8,HEG1,DDIT3,CYR61,FBN1,PTPRM,GAA,LOXL2,APOB,ADAM15,ENG,MTERF4,RHOB,FZD7
62	1	TRUE	0.000256	414	554	40	0.072	0.097	GO:0072358	BP	1	cardiovascular system development	4	PRKCB,IL18,NOTCH1,COL18A1,THBS2,DAB2IP,PTK2B,SRPX2,SULF1,EYA1,ADGRA2,DCN,ASB4,HDAC9,MEIS1,PECAM1,ITGA5,CTGF,SPARC,EPHA2,ARID1A,COL1A1,LRP5,ECM1,STRA6,SERPINE1,ABL1,AQP1,VEGFB,NOTCH3,NRP2,MEGF8,HEG1,DDIT3,CYR61,PTPRM,LOXL2,APOB,ENG,RHOB
63	1	TRUE	0.000328	406	554	39	0.07	0.096	GO:0001944	BP	1	vasculature development	4	PRKCB,IL18,NOTCH1,COL18A1,THBS2,DAB2IP,PTK2B,SRPX2,SULF1,EYA1,ADGRA2,DCN,ASB4,HDAC9,MEIS1,PECAM1,ITGA5,CTGF,SPARC,EPHA2,ARID1A,COL1A1,LRP5,ECM1,STRA6,SERPINE1,AQP1,VEGFB,NOTCH3,NRP2,MEGF8,HEG1,DDIT3,CYR61,PTPRM,LOXL2,APOB,ENG,RHOB
64	1	TRUE	0.000139	387	554	39	0.07	0.101	GO:0001568	BP	1	blood vessel development	5	PRKCB,IL18,NOTCH1,COL18A1,THBS2,DAB2IP,PTK2B,SRPX2,SULF1,EYA1,ADGRA2,DCN,ASB4,HDAC9,MEIS1,PECAM1,ITGA5,CTGF,SPARC,EPHA2,ARID1A,COL1A1,LRP5,ECM1,STRA6,SERPINE1,AQP1,VEGFB,NOTCH3,NRP2,MEGF8,HEG1,DDIT3,CYR61,PTPRM,LOXL2,APOB,ENG,RHOB
65	1	TRUE	0.000237	322	554	34	0.061	0.106	GO:0048514	BP	1	blood vessel morphogenesis	6	PRKCB,IL18,NOTCH1,COL18A1,THBS2,DAB2IP,PTK2B,SRPX2,SULF1,EYA1,ADGRA2,DCN,ASB4,HDAC9,MEIS1,PECAM1,ITGA5,CTGF,SPARC,EPHA2,LRP5,ECM1,STRA6,SERPINE1,AQP1,NOTCH3,NRP2,HEG1,CYR61,PTPRM,LOXL2,APOB,ENG,RHOB
66	1	TRUE	0.000951	261	554	28	0.051	0.107	GO:0001525	BP	1	angiogenesis	7	PRKCB,IL18,NOTCH1,COL18A1,THBS2,DAB2IP,PTK2B,SRPX2,SULF1,ADGRA2,DCN,HDAC9,MEIS1,PECAM1,ITGA5,CTGF,SPARC,EPHA2,ECM1,SERPINE1,AQP1,NOTCH3,NRP2,CYR61,PTPRM,LOXL2,ENG,RHOB
67	1	TRUE	0.0377	49	554	8	0.014	0.163	GO:0002040	BP	1	sprouting angiogenesis	8	NOTCH1,PTK2B,SRPX2,ADGRA2,HDAC9,ITGA5,EPHA2,LOXL2
68	1	TRUE	0.00127	1139	554	79	0.143	0.069	GO:2000026	BP	1	regulation of multicellular organismal development	3	MSTN,PRKCB,HMGB2,IL18,GLG1,HNF4A,KIF20B,NOTCH1,CSMD3,GNAS,CARD11,THBS2,DAB2IP,PTK2B,RARG,ADAMTS7,SRPX2,FN1,SULF1,POFUT2,ERBB2,CNTF,EYA1,ADGRA2,INHBA,DCN,CLSTN1,PTHLH,RARB,COL4A4,ASB4,UNC5D,HDAC9,TNFSF18,MEIS1,ITGA5,CTGF,FRMD7,CD109,SPARC,FSTL4,EPHA2,PTPRS,COL1A1,TGFB1I1,ECM1,MEGF10,SERPINE1,ABL1,AQP1,BCL9L,BMP1,NOTCH3,LAMA5,LRP4,TMEM176B,PRKCSH,LOC100766443,MEGF8,VIM,BRINP3,TMEM176A,DDIT3,CYR61,I…
69	1	TRUE	0.0013	156	554	20	0.036	0.128	GO:1901342	BP	1	regulation of vasculature development	4	PRKCB,NOTCH1,THBS2,DAB2IP,PTK2B,SRPX2,SULF1,ADGRA2,DCN,ASB4,HDAC9,ITGA5,SPARC,EPHA2,ECM1,SERPINE1,AQP1,PTPRM,ENG,RHOB
70	1	TRUE	0.0172	87	554	12	0.022	0.138	GO:1904018	BP	1	positive regulation of vasculature development	5	PRKCB,NOTCH1,PTK2B,SRPX2,ASB4,HDAC9,ITGA5,ECM1,SERPINE1,AQP1,ENG,RHOB
71	1	TRUE	0.00496	43	554	9	0.016	0.209	GO:0061035	BP	1	regulation of cartilage development	4	GLG1,RARG,ADAMTS7,PTHLH,RARB,CTGF,BMP1,CYR61,LOXL2
72	1	TRUE	0.000106	699	554	59	0.106	0.084	GO:0009790	BP	1	embryo development	3	COL6A1,HNF4A,KIF20B,NOTCH1,ITGA8,GNAS,TOP2A,SEC24D,SCRIB,APBA1,MMP16,RARG,FN1,JAG2,SULF1,POFUT2,EYA1,LAMA3,INHBA,ETS2,GINS4,RARB,COL4A4,COL12A1,EXT2,SMARCB1,ITGA5,PCGF2,EPHA2,ARID1A,COL1A1,LRP5,TGFB1I1,BAG6,STRA6,ABL1,LAMA5,LRP4,PRKCSH,NRP2,ITGB5,MEGF8,TPO,ITGA7,HEG1,CYR61,IL10,FBN1,AATF,SULF2,MBD3,APOB,MAPK8IP3,RGMA,MMP14,ENG,LOXL3,RARRES2,FZD7
73	1	TRUE	2e-04	424	554	41	0.074	0.097	GO:0048598	BP	1	embryonic morphogenesis	4	COL6A1,HNF4A,KIF20B,NOTCH1,ITGA8,GNAS,SCRIB,MMP16,RARG,FN1,JAG2,SULF1,POFUT2,EYA1,LAMA3,INHBA,ETS2,RARB,COL4A4,COL12A1,EXT2,ITGA5,PCGF2,EPHA2,ARID1A,LRP5,TGFB1I1,STRA6,ABL1,LAMA5,LRP4,ITGB5,MEGF8,ITGA7,CYR61,IL10,FBN1,RGMA,MMP14,ENG,FZD7
74	1	TRUE	9.31e-06	128	554	22	0.04	0.172	GO:0007369	BP	1	gastrulation	5	COL6A1,HNF4A,ITGA8,FN1,POFUT2,EYA1,LAMA3,INHBA,ETS2,COL4A4,COL12A1,EXT2,ITGA5,EPHA2,ARID1A,LRP5,ITGB5,MEGF8,ITGA7,IL10,MMP14,FZD7
75	1	TRUE	7.07e-06	85	554	18	0.032	0.212	GO:0001704	BP	1	formation of primary germ layer	6	COL6A1,ITGA8,FN1,POFUT2,EYA1,LAMA3,INHBA,ETS2,COL4A4,COL12A1,EXT2,ITGA5,EPHA2,ARID1A,ITGB5,ITGA7,MMP14,FZD7
76	1	TRUE	0.000475	38	554	10	0.018	0.263	GO:0001706	BP	1	endoderm formation	7	COL6A1,FN1,LAMA3,INHBA,COL4A4,COL12A1,ITGA5,ITGB5,ITGA7,MMP14
77	1	TRUE	0.0295	3283	554	174	0.314	0.053	GO:0023052	BP	1	signaling	1	MSTN,HPX,PRKCB,POSTN,SHANK2,HMGB2,NPPB,SMPD1,SLC25A33,CNTN6,CHAC1,PAG1,IL18,LOC100765897,GLG1,ALK,HNF4A,SYVN1,CHRNA1,TRABD2B,FURIN,FLNA,CSPG4,NOTCH1,PTGFR,ATF3,CCDC88C,ITGA8,GNAS,SYTL4,NPY1R,SDC1,PPP1R15A,SCRIB,APBA1,CACNA1G,TRIM59,CARD11,CLCN1,ERO1A,DAB2IP,PTK2B,PBK,RARG,RASGRP3,WNT7B,FN1,JAG2,SULF1,RAMP3,HYOU1,BST2,ERBB2,PLVAP,CNTF,EYA1,KMT2D,ADGRA2,INHBA,CAMLG,PDIA3,ABHD6,AREG,PDE3A,DCN,CLSTN1…
78	1	TRUE	0.00409	1801	554	110	0.199	0.061	GO:0023051	BP	1	regulation of signaling	2	MSTN,HPX,PRKCB,POSTN,SHANK2,HMGB2,SMPD1,CNTN6,CHAC1,IL18,GLG1,ALK,HNF4A,SYVN1,TRABD2B,FURIN,FLNA,CSPG4,NOTCH1,ATF3,ITGA8,GNAS,SYTL4,SCRIB,TRIM59,CARD11,DAB2IP,PTK2B,PBK,FN1,JAG2,SULF1,RAMP3,HYOU1,BST2,ERBB2,CNTF,EYA1,KMT2D,ADGRA2,INHBA,CAMLG,PDIA3,ABHD6,DCN,CLSTN1,ENPP1,TNFSF18,PECAM1,CTGF,FRMD7,CD109,GLIS2,DOT1L,MECOM,PCGF2,FSTL4,SEC14L1,EPHA2,PTPRS,ICAM1,COL1A1,LRP5,TGFB1I1,ECM1,IGSF9B,PRR5,NLG…
79	1	TRUE	0.00225	3454	554	191	0.345	0.055	GO:0071840	BP	1	cellular component organization or biogenesis	1	AFF2,PRKCB,POSTN,SHANK2,HMGB2,SETDB2,SLC25A33,KCTD17,KAZALD1,LNX1,SH3GL2,FBLN5,NCKAP5L,CDCA5,ARHGAP28,COL6A1,HNF4A,CHRNA1,TRABD2B,KIF20B,FLNA,PARVB,NOTCH1,CCDC88C,KNSTRN,SGO1,CSMD3,ITGA8,PLEC,TOP2A,LRP1,COL18A1,SEC24D,CENPW,SDC1,PPP1R15A,DCC,SCRIB,KIRREL,MLKL,FMOD,TRRAP,ERO1A,OLFML2B,DAB2IP,PTK2B,SERPINH1,KIF23,SRPX2,FN1,ULK1,KCNMA1,CABIN1,SULF1,PHACTR1,BST2,SPC25,ERBB2,ZWINT,EYA1,ABCG1,INHBA,LAM…
80	1	TRUE	0.0015	3406	554	190	0.343	0.056	GO:0016043	BP	1	cellular component organization	2	AFF2,PRKCB,POSTN,SHANK2,HMGB2,SETDB2,SLC25A33,KCTD17,KAZALD1,LNX1,SH3GL2,FBLN5,NCKAP5L,CDCA5,ARHGAP28,COL6A1,HNF4A,CHRNA1,TRABD2B,KIF20B,FLNA,PARVB,NOTCH1,CCDC88C,KNSTRN,SGO1,CSMD3,ITGA8,PLEC,TOP2A,LRP1,COL18A1,SEC24D,CENPW,SDC1,PPP1R15A,DCC,SCRIB,KIRREL,MLKL,FMOD,TRRAP,ERO1A,OLFML2B,DAB2IP,PTK2B,SERPINH1,KIF23,SRPX2,FN1,ULK1,KCNMA1,CABIN1,SULF1,PHACTR1,BST2,SPC25,ERBB2,ZWINT,EYA1,ABCG1,INHBA,LAM…
81	1	TRUE	2.53e-08	151	554	28	0.051	0.185	GO:0043062	BP	1	extracellular structure organization	3	POSTN,KAZALD1,FBLN5,NOTCH1,ITGA8,COL18A1,FMOD,ERO1A,OLFML2B,SERPINH1,SULF1,LAMB2,COL4A4,NFKB2,COL27A1,DPT,COL1A1,CCDC80,ABL1,ADAMTSL4,PXDN,LAMC1,CYR61,EMILIN1,DDR1,SULF2,LOXL2,LOXL3
82	1	TRUE	2.53e-08	150	554	28	0.051	0.187	GO:0030198	BP	1	extracellular matrix organization	4	POSTN,KAZALD1,FBLN5,NOTCH1,ITGA8,COL18A1,FMOD,ERO1A,OLFML2B,SERPINH1,SULF1,LAMB2,COL4A4,NFKB2,COL27A1,DPT,COL1A1,CCDC80,ABL1,ADAMTSL4,PXDN,LAMC1,CYR61,EMILIN1,DDR1,SULF2,LOXL2,LOXL3
83	1	TRUE	0.0309	5	554	3	0.005	0.6	GO:0032836	BP	1	glomerular basement membrane development	5	SULF1,LAMB2,SULF2
84	1	TRUE	1.54e-05	2366	554	152	0.274	0.064	GO:0048869	BP	1	cellular developmental process	1	MSTN,TRIB3,HMGB2,CHAC1,SH3GL2,IL18,COL6A1,GLG1,KIF20B,FLNA,PARVB,CSPG4,NOTCH1,ATF3,CSMD3,ITGA8,PRLH,GNAS,TOP2A,LRP1,COL18A1,SDC1,DCC,SCRIB,CARD11,ERO1A,DAB2IP,PTK2B,SERPINH1,RARG,ADAMTS7,WNT7B,FN1,JAG2,ULK1,ALPL,SULF1,ESCO2,POFUT2,ERBB2,ADGRV1,CNTF,EYA1,ADGRA2,LAMA3,INHBA,ETS2,LAMB2,ACTC1,PDE3A,OSBP2,PTHLH,PAK4,RARB,COL4A4,CNTNAP1,ACTN1,NAV1,ENPP1,LPL,ASB4,UNC5D,TNFSF18,COL12A1,MEIS1,FLNC,NFKB2,E…
85	1	TRUE	0.047	644	554	44	0.079	0.068	GO:0032989	BP	1	cellular component morphogenesis	2	SH3GL2,KIF20B,FLNA,PARVB,NOTCH1,ITGA8,COL18A1,DCC,SCRIB,DAB2IP,PTK2B,FN1,ERBB2,LAMB2,ACTC1,CNTNAP1,ACTN1,UNC5D,PECAM1,SPARC,FSTL4,EPHA2,PTPRS,PREX2,COL25A1,ABL1,STMN1,B4GAT1,BCL9L,LAMC1,DRGX,LAMA5,LRP4,NRP2,LOC100766443,MEGF8,UNC5B,HEG1,PTPRM,TBPL1,DDR1,MAPK8IP3,OSTN,FZD7
86	1	TRUE	0.0309	585	554	42	0.076	0.072	GO:0000902	BP	1	cell morphogenesis	3	SH3GL2,KIF20B,FLNA,PARVB,NOTCH1,ITGA8,COL18A1,DCC,SCRIB,DAB2IP,PTK2B,FN1,ERBB2,LAMB2,CNTNAP1,ACTN1,UNC5D,PECAM1,SPARC,FSTL4,EPHA2,PTPRS,PREX2,COL25A1,ABL1,STMN1,B4GAT1,BCL9L,LAMC1,DRGX,LAMA5,LRP4,NRP2,LOC100766443,MEGF8,UNC5B,HEG1,PTPRM,DDR1,MAPK8IP3,OSTN,FZD7
87	1	TRUE	0.0495	341	554	27	0.049	0.079	GO:0048858	BP	1	cell projection morphogenesis	4	SH3GL2,KIF20B,NOTCH1,DCC,DAB2IP,FN1,ERBB2,LAMB2,CNTNAP1,UNC5D,FSTL4,PTPRS,PREX2,COL25A1,ABL1,STMN1,B4GAT1,DRGX,LRP4,NRP2,LOC100766443,MEGF8,UNC5B,PTPRM,DDR1,MAPK8IP3,OSTN
88	1	TRUE	0.047	339	554	27	0.049	0.08	GO:0120039	BP	1	plasma membrane bounded cell projection morphogenesis	5	SH3GL2,KIF20B,NOTCH1,DCC,DAB2IP,FN1,ERBB2,LAMB2,CNTNAP1,UNC5D,FSTL4,PTPRS,PREX2,COL25A1,ABL1,STMN1,B4GAT1,DRGX,LRP4,NRP2,LOC100766443,MEGF8,UNC5B,PTPRM,DDR1,MAPK8IP3,OSTN
89	1	TRUE	3.17e-06	2242	554	149	0.269	0.066	GO:0030154	BP	1	cell differentiation	2	MSTN,TRIB3,HMGB2,CHAC1,SH3GL2,IL18,COL6A1,GLG1,KIF20B,FLNA,CSPG4,NOTCH1,ATF3,CSMD3,ITGA8,PRLH,GNAS,TOP2A,LRP1,COL18A1,SDC1,DCC,SCRIB,CARD11,ERO1A,DAB2IP,PTK2B,SERPINH1,RARG,ADAMTS7,WNT7B,FN1,JAG2,ULK1,ALPL,SULF1,ESCO2,POFUT2,ERBB2,ADGRV1,CNTF,EYA1,ADGRA2,LAMA3,INHBA,ETS2,LAMB2,ACTC1,PDE3A,OSBP2,PTHLH,PAK4,RARB,COL4A4,CNTNAP1,ACTN1,NAV1,ENPP1,LPL,ASB4,UNC5D,TNFSF18,COL12A1,MEIS1,FLNC,NFKB2,EXT2,PE…
90	1	TRUE	0.0431	866	554	56	0.101	0.065	GO:0022008	BP	1	neurogenesis	3	HMGB2,CHAC1,SH3GL2,KIF20B,CSPG4,NOTCH1,CSMD3,LRP1,DCC,SCRIB,DAB2IP,PTK2B,WNT7B,FN1,JAG2,ULK1,ERBB2,CNTF,EYA1,INHBA,LAMB2,PAK4,RARB,CNTNAP1,NAV1,UNC5D,MEIS1,FRMD7,SUN2,FSTL4,EPHA2,PTPRS,PREX2,COL25A1,ABL1,SOD2,STMN1,B4GAT1,DRGX,NOTCH3,LRP4,TNC,PRKCSH,NRP2,LOC100766443,MEGF8,VIM,BRINP3,UNC5B,PTPRM,DDR1,MCOLN3,MAPK8IP3,OSTN,CRB1,RGMA
91	1	TRUE	0.0119	71	554	11	0.02	0.155	GO:0002062	BP	1	chondrocyte differentiation	3	GLG1,SERPINH1,RARG,ADAMTS7,SULF1,PTHLH,RARB,CTGF,COL27A1,SULF2,LOXL2
92	1	TRUE	0.000312	36	554	10	0.018	0.278	GO:0035987	BP	1	endodermal cell differentiation	3	COL6A1,FN1,LAMA3,INHBA,COL4A4,COL12A1,ITGA5,ITGB5,ITGA7,MMP14
93	1	TRUE	0.0118	1240	554	79	0.143	0.064	GO:0048468	BP	1	cell development	2	HMGB2,SH3GL2,KIF20B,FLNA,NOTCH1,CSMD3,ITGA8,LRP1,COL18A1,SDC1,DCC,SCRIB,DAB2IP,PTK2B,SERPINH1,RARG,FN1,ULK1,SULF1,ERBB2,CNTF,EYA1,ADGRA2,LAMB2,ACTC1,PDE3A,OSBP2,PAK4,RARB,CNTNAP1,ACTN1,UNC5D,MEIS1,FLNC,PECAM1,FRMD7,FSTL4,EPHA2,COL27A1,PTPRS,ICAM1,PREX2,LRP5,COL25A1,MEGF10,ABL1,SOD2,ADAMTSL4,STMN1,B4GAT1,HSPA2,LAMC1,DRGX,NOTCH3,ANGPTL8,LAMA5,LRP4,TNC,PRKCSH,NRP2,HOOK1,LOC100766443,MEGF8,VIM,BRINP3…
94	1	TRUE	0.0309	408	554	32	0.058	0.078	GO:0000904	BP	1	cell morphogenesis involved in differentiation	3	FLNA,NOTCH1,ITGA8,COL18A1,DCC,SCRIB,FN1,ERBB2,LAMB2,ACTN1,UNC5D,PECAM1,FSTL4,EPHA2,PTPRS,PREX2,COL25A1,ABL1,STMN1,B4GAT1,LAMC1,DRGX,LAMA5,LRP4,NRP2,LOC100766443,MEGF8,UNC5B,HEG1,PTPRM,MAPK8IP3,FZD7
95	1	TRUE	0.0376	19	554	5	0.009	0.263	GO:0002063	BP	1	chondrocyte development	3	SERPINH1,RARG,SULF1,COL27A1,SULF2
96	1	TRUE	0.00114	3471	554	194	0.35	0.056	GO:0048518	BP	1	positive regulation of biological process	1	MSTN,HPX,PRKCB,TRIB3,SHANK2,HMGB2,SMPD1,SLC25A33,KCTD17,CNTN6,NFYB,IL18,CDCA5,HNF4A,TRABD2B,KIF20B,FLNA,CSPG4,NOTCH1,PTGFR,ATF3,DHFR,ITGA8,GNAS,SYTL4,TOP2A,LRP1,COL18A1,KIAA1524,SDC1,PPP1R15A,SCRIB,KIRREL,CARD11,DAB2IP,ZMIZ2,PTK2B,RARG,SPON2,KIF23,SRPX2,FN1,JAG2,KCNMA1,SULF1,RAMP3,BST2,ERBB2,PLVAP,LRRC15,CNTF,EYA1,KMT2D,ABCG1,ADGRA2,INHBA,ETS2,ACTC1,PDIA3,ABHD6,AREG,PDE3A,DCN,CLSTN1,MACC1,PTHLH,R…
97	1	TRUE	0.047	969	554	61	0.11	0.063	GO:0023056	BP	1	positive regulation of signaling	2	HPX,PRKCB,SHANK2,CNTN6,IL18,FLNA,CSPG4,NOTCH1,ATF3,ITGA8,SCRIB,CARD11,DAB2IP,PTK2B,JAG2,SULF1,RAMP3,BST2,ERBB2,CNTF,EYA1,KMT2D,INHBA,PDIA3,DCN,CLSTN1,TNFSF18,PECAM1,CTGF,FRMD7,ICAM1,COL1A1,TGFB1I1,ECM1,IGSF9B,PRR5,NLGN2,PTPN23,CTDNEP1,PTPRJ,ABL1,LAMTOR2,ERP29,UBE2O,CD36,GDF10,UNC5B,CYR61,LTBR,GRB10,CDKN2AIP,BRD4,SULF2,C1QTNF1,MAPK8IP3,HYAL2,EEF1E1,ENG,LOXL3,LOC100756639,GPR68
98	1	TRUE	0.000139	2982	554	177	0.319	0.059	GO:0048519	BP	1	negative regulation of biological process	1	AFF2,MSTN,PRKCB,TRIB3,LOC100754051,SHANK2,HMGB2,SMPD1,SLC25A33,P3H1,CHAC1,PAG1,IL18,ARHGAP28,KNG1,GLG1,HNF4A,SYVN1,TRABD2B,FURIN,FLNA,NOTCH1,PTGFR,ATF3,SYTL4,PPP1R15A,SCRIB,KIRREL,TRIM59,THBS2,AEBP1,ERO1A,DAB2IP,MOV10,PTK2B,SERPINH1,PBK,RARG,MALRD1,ADAMTS7,FN1,PTPRG,CTSZ,NT5E,ULK1,SULF1,RAMP3,HYOU1,BST2,ZBTB5,ERBB2,IER3,ADGRV1,CNTF,OS9,ZWINT,EYA1,ABCG1,LOC100763702,ADGRA2,INHBA,ETS2,ACTC1,SKAP2,A…
99	1	TRUE	0.0172	931	554	62	0.112	0.067	GO:0048585	BP	1	negative regulation of response to stimulus	2	MSTN,HMGB2,SMPD1,CHAC1,KNG1,GLG1,SYVN1,TRABD2B,NOTCH1,ATF3,PPP1R15A,TRIM59,DAB2IP,PBK,NT5E,SULF1,HYOU1,BST2,OS9,EYA1,ADGRA2,DCN,ENPP1,TNFSF18,CD109,IL13RA2,GLIS2,OXR1,MECOM,PCGF2,FSTL4,SEC14L1,EPHA2,PTPRS,ICAM1,TGFB1I1,ECM1,PTPRJ,SERPINE1,ABL1,STMN1,SPN,BCL9L,LGMN,TNFRSF1B,LRP4,SESN2,ACP5,UNC5B,DDIT3,CILP,IL10,MMP28,GRB10,FBN1,SULF2,C1QTNF1,HYAL2,MMP14,GPC1,LOXL3,LOC100756639
100	1	TRUE	0.0045	678	554	51	0.092	0.075	GO:0051241	BP	1	negative regulation of multicellular organismal process	2	MSTN,KNG1,FURIN,NOTCH1,THBS2,DAB2IP,PTK2B,RARG,ADAMTS7,FN1,PTPRG,SULF1,BST2,ERBB2,CNTF,INHBA,DCN,PTHLH,RARB,COL4A4,TNFSF18,MEIS1,SPARC,FSTL4,EPHA2,PTPRS,LRP5,ECM1,PTPN23,SERPINE1,LGMN,NOTCH3,LRP4,TMEM176B,PRKCSH,GDF10,VIM,ACP5,TMEM176A,DDIT3,IL10,FBN1,PTPRM,C1QTNF1,OSTN,RGMA,LOXL3,TRIB2,RAB11FIP3,GPR68,FZD7
101	1	TRUE	0.000475	558	554	48	0.087	0.086	GO:0051093	BP	1	negative regulation of developmental process	2	MSTN,TRIB3,IL18,NOTCH1,THBS2,DAB2IP,PTK2B,RARG,ADAMTS7,SULF1,ERBB2,ADGRV1,CNTF,INHBA,DCN,PTHLH,RARB,COL4A4,ENPP1,TNFSF18,MEIS1,SPARC,FSTL4,EPHA2,PTPRS,LRP5,TGFB1I1,ECM1,SERPINE1,ABL1,SOD2,LGMN,NOTCH3,LRP4,TMEM176B,PRKCSH,GDF10,VIM,TMEM176A,DDIT3,FBN1,PTPRM,OSTN,RGMA,LOXL3,TRIB2,GPR68,FZD7
102	1	TRUE	0.0393	61	554	9	0.016	0.148	GO:1901343	BP	1	negative regulation of vasculature development	3	NOTCH1,THBS2,DAB2IP,SULF1,DCN,SPARC,EPHA2,SERPINE1,PTPRM
103	1	TRUE	0.0295	57	554	9	0.016	0.158	GO:2000181	BP	1	negative regulation of blood vessel morphogenesis	4	NOTCH1,THBS2,DAB2IP,SULF1,DCN,SPARC,EPHA2,SERPINE1,PTPRM
104	1	TRUE	0.0149	151	554	17	0.031	0.113	GO:0045926	BP	1	negative regulation of growth	2	MSTN,HNF4A,BST2,INHBA,ENPP1,FSTL4,PTPRS,PTPRJ,LGMN,CD36,SESN2,OSGIN1,IL10,CDKN2AIP,HYAL2,OSTN,ADAM15
105	1	TRUE	0.0461	774	554	51	0.092	0.066	GO:0023057	BP	1	negative regulation of signaling	2	MSTN,SHANK2,HMGB2,SMPD1,CHAC1,GLG1,SYVN1,TRABD2B,NOTCH1,ATF3,SYTL4,TRIM59,DAB2IP,PBK,SULF1,HYOU1,EYA1,ADGRA2,ABHD6,DCN,ENPP1,CD109,GLIS2,MECOM,PCGF2,FSTL4,SEC14L1,EPHA2,PTPRS,ICAM1,TGFB1I1,ECM1,PTPRJ,SERPINE1,ABL1,STMN1,BCL9L,LGMN,LRP4,SESN2,UNC5B,DDIT3,CILP,GRB10,FBN1,SULF2,HYAL2,MMP14,GPC1,RAB11FIP3,LOC100756639
106	1	TRUE	0.0495	3147	554	165	0.298	0.052	GO:0060255	BP	1	regulation of macromolecule metabolic process	1	AFF2,MSTN,HPX,PRKCB,TRIB3,ABCA2,HMGB2,SMPD1,P3H1,CHAC1,NFYB,SH3GL2,IL18,KNG1,GLG1,HNF4A,TRABD2B,FURIN,FLNA,CSPG4,NOTCH1,PTGFR,ATF3,CCDC88C,ITGA8,NSUN3,GNAS,TOP2A,LRP1,PPP1R15A,SCRIB,KIRREL,APBA1,CARD11,AEBP1,DAB2IP,MOV10,ZMIZ2,PTK2B,SERPINH1,PBK,RARG,FN1,CTSZ,SULF1,ESCO2,RAMP3,POFUT2,BST2,ZBTB5,ERBB2,CNTF,OS9,EYA1,KMT2D,ABCG1,LOC100763702,INHBA,ETS2,ACTC1,AREG,DCN,MACC1,PTHLH,RARB,FHOD1,PDGFC,ENP…
107	1	TRUE	0.00324	5951	554	301	0.543	0.051	GO:0050794	BP	1	regulation of cellular process	1	AFF2,MSTN,HPX,PRKCB,TRIB3,LOC100754051,POSTN,ABCA2,SHANK2,HMGB2,NPPB,SMPD1,SLC25A33,KCTD17,CNTN6,P3H1,CHAC1,NFYB,SH3GL2,PAG1,IL18,FBLN5,CDCA5,ARHGAP28,KNG1,LOC100765897,GLG1,ALK,HNF4A,SYVN1,TRABD2B,FURIN,KIF20B,FLNA,PARVB,CSPG4,NOTCH1,PTGFR,ATF3,CCDC88C,KNSTRN,CSMD3,DHFR,ITGA8,NSUN3,GNAS,SYTL4,NPY1R,RPA3,TOP2A,LRP1,COL18A1,KIAA1524,SDC1,PPP1R15A,DCC,SCRIB,KIRREL,CACNA1G,TRIM59,CARD11,AEBP1,ERO1A,…
108	1	TRUE	0.0399	3230	554	170	0.307	0.053	GO:0031323	BP	1	regulation of cellular metabolic process	2	AFF2,MSTN,HPX,PRKCB,TRIB3,ABCA2,HMGB2,SMPD1,SLC25A33,P3H1,CHAC1,NFYB,SH3GL2,IL18,FBLN5,KNG1,GLG1,HNF4A,TRABD2B,FURIN,FLNA,CSPG4,NOTCH1,ATF3,CCDC88C,DHFR,ITGA8,NSUN3,TOP2A,LRP1,PPP1R15A,SCRIB,KIRREL,CARD11,AEBP1,DAB2IP,MOV10,ZMIZ2,PTK2B,SERPINH1,PBK,RARG,MALRD1,SRPX2,FN1,CTSZ,SULF1,ESCO2,RAMP3,BST2,ZBTB5,ERBB2,CNTF,OS9,EYA1,KMT2D,ABCG1,LOC100763702,INHBA,ETS2,AREG,DCN,MACC1,PTHLH,RARB,SH3RF2,FHOD1…
109	1	TRUE	5.48e-05	2725	554	167	0.301	0.061	GO:0048523	BP	1	negative regulation of cellular process	2	MSTN,TRIB3,LOC100754051,SHANK2,HMGB2,SMPD1,SLC25A33,P3H1,CHAC1,PAG1,IL18,ARHGAP28,KNG1,GLG1,HNF4A,SYVN1,TRABD2B,FURIN,FLNA,NOTCH1,PTGFR,ATF3,SYTL4,PPP1R15A,SCRIB,KIRREL,TRIM59,AEBP1,ERO1A,DAB2IP,MOV10,PTK2B,SERPINH1,PBK,RARG,MALRD1,ADAMTS7,FN1,PTPRG,CTSZ,ULK1,SULF1,RAMP3,HYOU1,BST2,ZBTB5,ERBB2,IER3,ADGRV1,CNTF,OS9,ZWINT,EYA1,LOC100763702,ADGRA2,INHBA,ETS2,ACTC1,SKAP2,ABHD6,DCN,PTHLH,RARB,COL4A4,A…
110	1	TRUE	0.0154	98	554	13	0.023	0.133	GO:0030308	BP	1	negative regulation of cell growth	3	HNF4A,BST2,INHBA,ENPP1,FSTL4,PTPRS,PTPRJ,SESN2,OSGIN1,CDKN2AIP,HYAL2,OSTN,ADAM15
111	1	TRUE	0.0032	169	554	20	0.036	0.118	GO:0090287	BP	1	regulation of cellular response to growth factor stimulus	2	PRKCB,GLG1,NOTCH1,ITGA8,DAB2IP,SULF1,ADGRA2,DCN,CD109,TGFB1I1,ABL1,BCL9L,UBE2O,CYR61,GRB10,FBN1,SULF2,RGMA,ENG,GPC1
112	1	TRUE	0.0068	89	554	13	0.023	0.146	GO:0090288	BP	1	negative regulation of cellular response to growth factor stimulus	3	GLG1,NOTCH1,DAB2IP,SULF1,ADGRA2,DCN,CD109,TGFB1I1,ABL1,BCL9L,FBN1,SULF2,GPC1
113	1	TRUE	0.000919	3091	554	177	0.319	0.057	GO:0048522	BP	1	positive regulation of cellular process	2	MSTN,HPX,PRKCB,TRIB3,SHANK2,HMGB2,SMPD1,SLC25A33,KCTD17,CNTN6,NFYB,IL18,CDCA5,HNF4A,TRABD2B,KIF20B,FLNA,CSPG4,NOTCH1,PTGFR,ATF3,ITGA8,GNAS,SYTL4,TOP2A,LRP1,COL18A1,KIAA1524,SDC1,PPP1R15A,SCRIB,KIRREL,CARD11,DAB2IP,ZMIZ2,PTK2B,RARG,KIF23,SRPX2,FN1,JAG2,KCNMA1,SULF1,RAMP3,BST2,ERBB2,PLVAP,LRRC15,CNTF,EYA1,KMT2D,ADGRA2,INHBA,ETS2,PDIA3,AREG,PDE3A,DCN,CLSTN1,MACC1,PTHLH,RARB,FHOD1,PDGFC,POU2F3,LPL,AS…
114	1	TRUE	0.00894	1783	554	107	0.193	0.06	GO:0010646	BP	1	regulation of cell communication	2	MSTN,HPX,PRKCB,POSTN,SHANK2,HMGB2,SMPD1,CNTN6,CHAC1,IL18,GLG1,ALK,HNF4A,SYVN1,TRABD2B,FURIN,FLNA,CSPG4,NOTCH1,ATF3,ITGA8,GNAS,SYTL4,TRIM59,CARD11,DAB2IP,PTK2B,PBK,FN1,JAG2,SULF1,RAMP3,HYOU1,BST2,ERBB2,CNTF,EYA1,KMT2D,ADGRA2,INHBA,PDIA3,ABHD6,DCN,CLSTN1,ENPP1,TNFSF18,PECAM1,CTGF,FRMD7,CD109,GLIS2,DOT1L,MECOM,PCGF2,FSTL4,SEC14L1,EPHA2,PTPRS,ICAM1,COL1A1,LRP5,TGFB1I1,ECM1,IGSF9B,PRR5,NLGN2,PTPN23,CT…
115	1	TRUE	0.0435	771	554	51	0.092	0.066	GO:0010648	BP	1	negative regulation of cell communication	3	MSTN,SHANK2,HMGB2,SMPD1,CHAC1,GLG1,SYVN1,TRABD2B,NOTCH1,ATF3,SYTL4,TRIM59,DAB2IP,PBK,SULF1,HYOU1,EYA1,ADGRA2,ABHD6,DCN,ENPP1,CD109,GLIS2,MECOM,PCGF2,FSTL4,SEC14L1,EPHA2,PTPRS,ICAM1,TGFB1I1,ECM1,PTPRJ,SERPINE1,ABL1,STMN1,BCL9L,LGMN,LRP4,SESN2,UNC5B,DDIT3,CILP,GRB10,FBN1,SULF2,HYAL2,MMP14,GPC1,RAB11FIP3,LOC100756639
116	1	TRUE	0.00416	536	554	43	0.078	0.08	GO:0051270	BP	1	regulation of cellular component movement	2	KIF20B,FLNA,NOTCH1,COL18A1,DAB2IP,PTK2B,SRPX2,FN1,PTPRG,SULF1,BST2,PLVAP,LRRC15,ADGRA2,ABHD6,DCN,ACTN1,UNC5D,HDAC9,TNFSF18,PECAM1,SUN2,SPARC,EPHA2,ICAM1,COL1A1,ECM1,PTPN23,PTPRJ,SERPINE1,AQP1,STMN1,LAMA5,MEGF8,CYR61,MMP28,PTPRM,HYAL2,ADAM15,MMP14,ENG,RARRES2,RHOB
117	1	TRUE	0.0431	285	554	24	0.043	0.084	GO:0051272	BP	1	positive regulation of cellular component movement	3	KIF20B,NOTCH1,COL18A1,DAB2IP,PTK2B,SRPX2,FN1,PLVAP,LRRC15,ADGRA2,HDAC9,TNFSF18,SUN2,SPARC,ICAM1,COL1A1,SERPINE1,AQP1,STMN1,MEGF8,CYR61,MMP14,RARRES2,RHOB
118	1	TRUE	0.0351	168	554	17	0.031	0.101	GO:0051271	BP	1	negative regulation of cellular component movement	3	NOTCH1,DAB2IP,PTPRG,SULF1,BST2,ABHD6,DCN,ACTN1,PTPN23,PTPRJ,SERPINE1,MMP28,PTPRM,HYAL2,ADAM15,ENG,RHOB
119	1	TRUE	0.00574	494	554	40	0.072	0.081	GO:2000145	BP	1	regulation of cell motility	3	KIF20B,FLNA,NOTCH1,COL18A1,DAB2IP,PTK2B,SRPX2,FN1,PTPRG,SULF1,BST2,PLVAP,LRRC15,ADGRA2,ABHD6,DCN,UNC5D,HDAC9,TNFSF18,PECAM1,SUN2,SPARC,EPHA2,ICAM1,COL1A1,ECM1,PTPN23,PTPRJ,SERPINE1,AQP1,LAMA5,CYR61,MMP28,PTPRM,HYAL2,ADAM15,MMP14,ENG,RARRES2,RHOB
120	1	TRUE	0.00257	470	554	40	0.072	0.085	GO:0030334	BP	1	regulation of cell migration	4	KIF20B,FLNA,NOTCH1,COL18A1,DAB2IP,PTK2B,SRPX2,FN1,PTPRG,SULF1,BST2,PLVAP,LRRC15,ADGRA2,ABHD6,DCN,UNC5D,HDAC9,TNFSF18,PECAM1,SUN2,SPARC,EPHA2,ICAM1,COL1A1,ECM1,PTPN23,PTPRJ,SERPINE1,AQP1,LAMA5,CYR61,MMP28,PTPRM,HYAL2,ADAM15,MMP14,ENG,RARRES2,RHOB
121	1	TRUE	0.0431	158	554	16	0.029	0.101	GO:2000146	BP	1	negative regulation of cell motility	4	NOTCH1,DAB2IP,PTPRG,SULF1,BST2,ABHD6,DCN,PTPN23,PTPRJ,SERPINE1,MMP28,PTPRM,HYAL2,ADAM15,ENG,RHOB
122	1	TRUE	0.0307	150	554	16	0.029	0.107	GO:0030336	BP	1	negative regulation of cell migration	5	NOTCH1,DAB2IP,PTPRG,SULF1,BST2,ABHD6,DCN,PTPN23,PTPRJ,SERPINE1,MMP28,PTPRM,HYAL2,ADAM15,ENG,RHOB
123	1	TRUE	0.0013	1011	554	72	0.13	0.071	GO:0045595	BP	1	regulation of cell differentiation	2	MSTN,TRIB3,HMGB2,IL18,GLG1,KIF20B,FLNA,NOTCH1,CSMD3,GNAS,CARD11,DAB2IP,PTK2B,RARG,ADAMTS7,FN1,POFUT2,ERBB2,ADGRV1,CNTF,EYA1,ADGRA2,INHBA,PDE3A,PTHLH,RARB,COL4A4,ENPP1,LPL,ASB4,UNC5D,TNFSF18,MEIS1,CTGF,FRMD7,CD109,FSTL4,PTPRS,COL1A1,LRP5,TGFB1I1,MEGF10,ABL1,SOD2,BCL9L,OLFM2,NOTCH3,CD36,LRP4,TMEM176B,PRKCSH,GDF10,LTBP3,LOC100766443,MEGF8,VIM,BRINP3,TMEM176A,DDIT3,CYR61,FBN1,LOXL2,APOB,OSTN,RGMA,MMP…
124	1	TRUE	0.00114	401	554	37	0.067	0.092	GO:0045596	BP	1	negative regulation of cell differentiation	3	MSTN,TRIB3,IL18,NOTCH1,DAB2IP,PTK2B,RARG,ADAMTS7,ERBB2,ADGRV1,CNTF,PTHLH,RARB,COL4A4,ENPP1,TNFSF18,MEIS1,FSTL4,PTPRS,LRP5,TGFB1I1,SOD2,NOTCH3,LRP4,TMEM176B,PRKCSH,GDF10,VIM,TMEM176A,DDIT3,FBN1,OSTN,RGMA,LOXL3,TRIB2,GPR68,FZD7
125	1	TRUE	0.0155	31	554	7	0.013	0.226	GO:0032330	BP	1	regulation of chondrocyte differentiation	3	GLG1,RARG,ADAMTS7,PTHLH,RARB,CTGF,LOXL2
126	1	TRUE	0.0189	2034	554	117	0.211	0.058	GO:0009893	BP	1	positive regulation of metabolic process	1	MSTN,HPX,TRIB3,HMGB2,SMPD1,NFYB,IL18,HNF4A,TRABD2B,CSPG4,NOTCH1,PTGFR,ATF3,DHFR,ITGA8,TOP2A,LRP1,PPP1R15A,SCRIB,CARD11,DAB2IP,ZMIZ2,PTK2B,RARG,FN1,RAMP3,ERBB2,CNTF,EYA1,KMT2D,ABCG1,INHBA,ETS2,ACTC1,ABHD6,AREG,DCN,MACC1,PTHLH,RARB,FHOD1,PDGFC,POU2F3,CAMTA2,TNFSF18,LOC100756987,MEIS1,APOBEC1,NFKB2,PECAM1,ITGA5,CTGF,GLIS2,MED25,PRLR,DOT1L,MECOM,ICAM1,ARID1A,COL1A1,LRP5,TGFB1I1,BAG6,PRR5,CTDNEP1,ABL1…
127	1	TRUE	0.0495	1886	554	106	0.191	0.056	GO:0010604	BP	1	positive regulation of macromolecule metabolic process	2	MSTN,HPX,TRIB3,HMGB2,SMPD1,NFYB,IL18,HNF4A,TRABD2B,CSPG4,NOTCH1,PTGFR,ATF3,ITGA8,TOP2A,LRP1,PPP1R15A,SCRIB,CARD11,DAB2IP,ZMIZ2,PTK2B,RARG,FN1,RAMP3,ERBB2,CNTF,EYA1,KMT2D,INHBA,ETS2,ACTC1,AREG,DCN,MACC1,RARB,FHOD1,PDGFC,POU2F3,CAMTA2,TNFSF18,LOC100756987,MEIS1,APOBEC1,NFKB2,PECAM1,ITGA5,CTGF,GLIS2,MED25,PRLR,DOT1L,MECOM,ICAM1,ARID1A,COL1A1,LRP5,TGFB1I1,BAG6,PRR5,ABL1,LAMTOR2,SPN,BCL9L,ERP29,HSPA2,…
128	1	TRUE	0.0375	1817	554	104	0.188	0.057	GO:0051173	BP	1	positive regulation of nitrogen compound metabolic process	2	MSTN,HPX,TRIB3,HMGB2,SMPD1,NFYB,IL18,HNF4A,TRABD2B,CSPG4,NOTCH1,ATF3,ITGA8,TOP2A,LRP1,PPP1R15A,CARD11,DAB2IP,ZMIZ2,PTK2B,RARG,RAMP3,ERBB2,CNTF,EYA1,KMT2D,INHBA,ETS2,AREG,DCN,MACC1,PTHLH,RARB,FHOD1,PDGFC,POU2F3,CAMTA2,TNFSF18,LOC100756987,MEIS1,APOBEC1,NFKB2,PECAM1,ITGA5,CTGF,GLIS2,MED25,PRLR,DOT1L,MECOM,ICAM1,ARID1A,COL1A1,LRP5,TGFB1I1,BAG6,PRR5,ABL1,SOD2,LAMTOR2,SPN,BCL9L,ERP29,HSPA2,GPD1,TNFRSF…
129	1	TRUE	0.0451	1182	554	72	0.13	0.061	GO:0009891	BP	1	positive regulation of biosynthetic process	2	MSTN,HMGB2,NFYB,IL18,HNF4A,NOTCH1,ATF3,ITGA8,TOP2A,PPP1R15A,CARD11,DAB2IP,ZMIZ2,RARG,ERBB2,EYA1,KMT2D,ABCG1,INHBA,ETS2,ABHD6,AREG,DCN,MACC1,PTHLH,RARB,FHOD1,PDGFC,POU2F3,CAMTA2,MEIS1,APOBEC1,NFKB2,GLIS2,MED25,DOT1L,MECOM,ARID1A,COL1A1,LRP5,TGFB1I1,CTDNEP1,SOD2,SPN,BCL9L,TNFSF8,NOTCH3,CD36,RNF10,EBF4,SCAP,MAML3,SESN2,ATF6B,LPIN2,CRTC1,DDIT3,CYR61,IL10,NFIX,TET3,AATF,TBPL1,BRD4,CREB3L1,HYAL2,OSTN,E…
130	1	TRUE	0.0468	1900	554	107	0.193	0.056	GO:0031325	BP	1	positive regulation of cellular metabolic process	2	MSTN,HPX,TRIB3,HMGB2,SMPD1,NFYB,IL18,HNF4A,TRABD2B,CSPG4,NOTCH1,ATF3,ITGA8,TOP2A,LRP1,PPP1R15A,SCRIB,CARD11,DAB2IP,ZMIZ2,PTK2B,RARG,RAMP3,ERBB2,CNTF,EYA1,KMT2D,INHBA,ETS2,AREG,DCN,MACC1,PTHLH,RARB,FHOD1,PDGFC,POU2F3,CAMTA2,TNFSF18,LOC100756987,MEIS1,APOBEC1,NFKB2,PECAM1,ITGA5,CTGF,GLIS2,MED25,PRLR,DOT1L,MECOM,ICAM1,ARID1A,COL1A1,LRP5,TGFB1I1,BAG6,PRR5,CTDNEP1,ABL1,SOD2,LAMTOR2,SPN,BCL9L,ERP29,HSP…
131	1	TRUE	0.0207	24	554	6	0.011	0.25	GO:1902742	BP	1	apoptotic process involved in development	1	NOTCH1,SCRIB,JAG2,LRP5,MEGF10,CYR61
132	1	TRUE	0.0376	19	554	5	0.009	0.263	GO:0060561	BP	1	apoptotic process involved in morphogenesis	2	NOTCH1,SCRIB,JAG2,LRP5,CYR61
133	1	TRUE	0.047	30	554	6	0.011	0.2	GO:0030199	BP	1	collagen fibril organization	1	FMOD,SERPINH1,COL4A4,DPT,COL1A1,LOXL2
134	1	TRUE	0.000258	1355	554	94	0.17	0.069	GO:0007166	BP	1	cell surface receptor signaling pathway	1	MSTN,HPX,PRKCB,POSTN,HMGB2,NPPB,CNTN6,CHAC1,IL18,GLG1,HNF4A,TRABD2B,FLNA,CSPG4,NOTCH1,ATF3,ITGA8,SDC1,DAB2IP,PTK2B,WNT7B,JAG2,SULF1,ERBB2,PLVAP,CNTF,EYA1,ADGRA2,INHBA,CAMLG,PDIA3,AREG,DCN,PDGFC,ENPP1,TNFSF18,CTGF,CD109,GLIS2,PRLR,FSTL4,EPHA2,BTBD11,ICAM1,COL1A1,LRP5,TGFB1I1,ECM1,BAG6,IGSF9B,NLGN2,CTDNEP1,PTPRJ,SERPINE1,ABL1,STMN1,SPN,GRIK5,BCL9L,LGMN,UBE2O,TNFRSF1B,NOTCH3,CD36,HP,LAMA5,LRP4,MAML3…
135	1	TRUE	0.000312	531	554	47	0.085	0.089	GO:0007167	BP	1	enzyme linked receptor protein signaling pathway	2	MSTN,PRKCB,NPPB,GLG1,HNF4A,CSPG4,NOTCH1,ITGA8,DAB2IP,PTK2B,SULF1,ERBB2,ADGRA2,INHBA,CAMLG,AREG,DCN,PDGFC,ENPP1,CTGF,CD109,PRLR,FSTL4,EPHA2,BTBD11,TGFB1I1,PTPRJ,ABL1,STMN1,BCL9L,LGMN,UBE2O,GDF10,NRP2,ITGB5,MEGF8,VIM,AKAP3,CYR61,CILP,GRB10,FBN1,DDR1,SULF2,RGMA,ENG,GPC1
136	1	TRUE	0.0309	323	554	27	0.049	0.084	GO:0007169	BP	1	transmembrane receptor protein tyrosine kinase signaling pathway	3	MSTN,PRKCB,CSPG4,DAB2IP,PTK2B,SULF1,ERBB2,ADGRA2,CAMLG,AREG,DCN,PDGFC,ENPP1,CTGF,PRLR,FSTL4,EPHA2,PTPRJ,ABL1,STMN1,LGMN,NRP2,CILP,GRB10,DDR1,SULF2,GPC1
137	1	TRUE	0.0118	220	554	22	0.04	0.1	GO:0007178	BP	1	transmembrane receptor protein serine/threonine kinase signaling pathway	3	MSTN,GLG1,HNF4A,NOTCH1,ITGA8,SULF1,INHBA,CD109,BTBD11,TGFB1I1,ABL1,BCL9L,UBE2O,GDF10,ITGB5,MEGF8,VIM,AKAP3,CYR61,FBN1,RGMA,ENG
138	1	TRUE	0.0299	712	554	49	0.088	0.069	GO:0030182	BP	1	neuron differentiation	1	SH3GL2,KIF20B,NOTCH1,CSMD3,DCC,SCRIB,DAB2IP,PTK2B,WNT7B,FN1,JAG2,ULK1,ERBB2,CNTF,EYA1,INHBA,LAMB2,PAK4,CNTNAP1,UNC5D,MEIS1,FRMD7,FSTL4,EPHA2,PTPRS,PREX2,COL25A1,ABL1,SOD2,STMN1,B4GAT1,DRGX,NOTCH3,LRP4,TNC,PRKCSH,NRP2,LOC100766443,MEGF8,VIM,BRINP3,UNC5B,PTPRM,DDR1,MCOLN3,MAPK8IP3,OSTN,CRB1,RGMA
139	1	TRUE	0.0475	571	554	40	0.072	0.07	GO:0048666	BP	1	neuron development	2	SH3GL2,KIF20B,NOTCH1,CSMD3,DCC,SCRIB,DAB2IP,PTK2B,FN1,ULK1,ERBB2,CNTF,LAMB2,PAK4,CNTNAP1,UNC5D,FRMD7,FSTL4,PTPRS,PREX2,COL25A1,ABL1,SOD2,STMN1,B4GAT1,DRGX,LRP4,TNC,PRKCSH,NRP2,LOC100766443,MEGF8,VIM,UNC5B,PTPRM,DDR1,MAPK8IP3,OSTN,CRB1,RGMA
140	1	TRUE	0.0172	1618	554	97	0.175	0.06	GO:0009966	BP	1	regulation of signal transduction	1	MSTN,HPX,PRKCB,POSTN,HMGB2,SMPD1,CNTN6,CHAC1,IL18,GLG1,ALK,SYVN1,TRABD2B,FURIN,FLNA,CSPG4,NOTCH1,ATF3,ITGA8,TRIM59,CARD11,DAB2IP,PTK2B,PBK,FN1,JAG2,SULF1,RAMP3,HYOU1,BST2,ERBB2,CNTF,EYA1,KMT2D,ADGRA2,INHBA,PDIA3,ABHD6,DCN,ENPP1,TNFSF18,PECAM1,CTGF,FRMD7,CD109,GLIS2,DOT1L,MECOM,PCGF2,FSTL4,SEC14L1,EPHA2,PTPRS,ICAM1,COL1A1,LRP5,TGFB1I1,ECM1,IGSF9B,PRR5,NLGN2,CTDNEP1,PTPRJ,SERPINE1,ABL1,LAMTOR2,STMN…
141	1	TRUE	0.0373	140	554	15	0.027	0.107	GO:0090092	BP	1	regulation of transmembrane receptor protein serine/threonine kinase signaling pathway	2	GLG1,NOTCH1,ITGA8,SULF1,INHBA,CD109,TGFB1I1,ABL1,BCL9L,UBE2O,GDF10,CYR61,FBN1,RGMA,ENG
142	1	TRUE	0.0343	59	554	9	0.016	0.153	GO:0090100	BP	1	positive regulation of transmembrane receptor protein serine/threonine kinase signaling pathway	3	NOTCH1,ITGA8,SULF1,INHBA,TGFB1I1,UBE2O,GDF10,CYR61,ENG
143	1	TRUE	0.0355	48	554	8	0.014	0.167	GO:0008593	BP	1	regulation of Notch signaling pathway	2	POSTN,CNTN6,CHAC1,NOTCH1,JAG2,EYA1,MMP14,LOC100756639
144	1	TRUE	0.0295	493	554	37	0.067	0.075	GO:0031175	BP	1	neuron projection development	1	SH3GL2,KIF20B,NOTCH1,CSMD3,DCC,SCRIB,DAB2IP,PTK2B,FN1,ULK1,ERBB2,LAMB2,PAK4,CNTNAP1,UNC5D,FRMD7,FSTL4,PTPRS,PREX2,COL25A1,ABL1,STMN1,B4GAT1,DRGX,LRP4,TNC,PRKCSH,NRP2,LOC100766443,MEGF8,VIM,UNC5B,PTPRM,DDR1,MAPK8IP3,OSTN,RGMA
145	1	TRUE	0.0495	241	554	21	0.038	0.087	GO:0061564	BP	1	axon development	2	NOTCH1,DCC,FN1,ERBB2,LAMB2,UNC5D,FSTL4,PTPRS,COL25A1,ABL1,STMN1,B4GAT1,DRGX,LRP4,TNC,NRP2,MEGF8,UNC5B,PTPRM,DDR1,MAPK8IP3
146	1	TRUE	0.0337	326	554	27	0.049	0.083	GO:0048812	BP	1	neuron projection morphogenesis	2	SH3GL2,KIF20B,NOTCH1,DCC,DAB2IP,FN1,ERBB2,LAMB2,CNTNAP1,UNC5D,FSTL4,PTPRS,PREX2,COL25A1,ABL1,STMN1,B4GAT1,DRGX,LRP4,NRP2,LOC100766443,MEGF8,UNC5B,PTPRM,DDR1,MAPK8IP3,OSTN
147	1	TRUE	0.0463	6	554	3	0.005	0.5	GO:1902548	BP	1	negative regulation of cellular response to vascular endothelial growth factor stimulus	1	DAB2IP,ADGRA2,DCN
148	1	TRUE	0.00135	144	554	19	0.034	0.132	GO:0045765	BP	1	regulation of angiogenesis	1	PRKCB,NOTCH1,THBS2,DAB2IP,PTK2B,SRPX2,SULF1,ADGRA2,DCN,HDAC9,ITGA5,SPARC,EPHA2,ECM1,SERPINE1,AQP1,PTPRM,ENG,RHOB
149	1	TRUE	0.024	55	554	9	0.016	0.164	GO:0016525	BP	1	negative regulation of angiogenesis	2	NOTCH1,THBS2,DAB2IP,SULF1,DCN,SPARC,EPHA2,SERPINE1,PTPRM
150	1	TRUE	0.0309	5	554	3	0.005	0.6	GO:0003433	BP	1	chondrocyte development involved in endochondral bone morphogenesis	1	SERPINH1,RARG,COL27A1
151	1	TRUE	0.0309	5	554	3	0.005	0.6	GO:1900747	BP	1	negative regulation of vascular endothelial growth factor signaling pathway	1	DAB2IP,ADGRA2,DCN
152	1	TRUE	0.0463	6	554	3	0.005	0.5	GO:0019062	BP	4	virion attachment to host cell	1	LRRC15,ICAM1,ACE2
153	1	TRUE	0.0167	4	554	3	0.005	0.75	GO:0046813	BP	4	receptor-mediated virion attachment to host cell	2	LRRC15,ICAM1,ACE2
154	1	TRUE	0.0265	17	554	5	0.009	0.294	GO:0090322	BP	22	regulation of superoxide metabolic process	1	FBLN5,DHFR,CD36,ACP5,AATF
155	1	TRUE	0.0265	10	554	4	0.007	0.4	GO:0010744	BP	28	positive regulation of macrophage derived foam cell differentiation	1	IL18,LPL,CD36,APOB
156	1	TRUE	0.0207	33	554	7	0.013	0.212	GO:0043620	BP	30	regulation of DNA-templated transcription in response to stress	1	NOTCH1,ATF3,PPP1R15A,SESN2,ATF6B,DDIT3,LOC100756639
157	1	TRUE	0.047	30	554	6	0.011	0.2	GO:0043618	BP	30	regulation of transcription from RNA polymerase II promoter in response to stress	2	NOTCH1,ATF3,PPP1R15A,SESN2,ATF6B,DDIT3
158	1	TRUE	0.0166	15	554	5	0.009	0.333	GO:0036003	BP	30	positive regulation of transcription from RNA polymerase II promoter in response to stress	3	NOTCH1,ATF3,SESN2,ATF6B,DDIT3
159	1	TRUE	0.0463	6	554	3	0.005	0.5	GO:1990440	BP	30	positive regulation of transcription from RNA polymerase II promoter in response to endoplasmic reticulum stress	1	ATF3,ATF6B,DDIT3
160	1	TRUE	0.000256	673	554	56	0.101	0.083	GO:0022610	BP	11	biological adhesion	1	LOC100754051,POSTN,PAG1,IL18,KNG1,FLNA,NOTCH1,ITGA8,GNAS,CARD11,PTK2B,FN1,JAG2,NT5E,ERBB2,LRRC15,ACTN1,UNC5D,TNFSF18,PECAM1,ITGA5,CTGF,COL5A3,EPHA2,ICAM1,COL1A1,CCDC80,MEGF10,IGSF9B,PTPN23,PTPRJ,SERPINE1,ABL1,SPN,LAMC1,CD36,LAMA5,CERCAM,CAMSAP3,PIEZO1,ITGB5,ITGA7,CYR61,IL10,EMILIN1,FBN1,PTPRM,AATF,ACTG1,DDR1,C1QTNF1,ADAM15,ACE2,LOXL3,RHOB,FZD7
161	1	TRUE	0.00102	663	554	53	0.096	0.08	GO:0007155	BP	11	cell adhesion	2	POSTN,PAG1,IL18,KNG1,FLNA,NOTCH1,ITGA8,GNAS,CARD11,PTK2B,FN1,JAG2,NT5E,ERBB2,ACTN1,UNC5D,TNFSF18,PECAM1,ITGA5,CTGF,COL5A3,EPHA2,ICAM1,COL1A1,CCDC80,MEGF10,IGSF9B,PTPN23,PTPRJ,SERPINE1,ABL1,SPN,LAMC1,CD36,LAMA5,CERCAM,CAMSAP3,PIEZO1,ITGB5,ITGA7,CYR61,IL10,EMILIN1,FBN1,PTPRM,AATF,ACTG1,DDR1,C1QTNF1,ADAM15,LOXL3,RHOB,FZD7
162	1	TRUE	0.00177	215	554	24	0.043	0.112	GO:0031589	BP	11	cell-substrate adhesion	3	FLNA,NOTCH1,ITGA8,PTK2B,FN1,ACTN1,PECAM1,ITGA5,CTGF,COL5A3,COL1A1,CCDC80,PTPRJ,SERPINE1,ABL1,LAMC1,CD36,LAMA5,ITGB5,CYR61,EMILIN1,DDR1,ADAM15,FZD7
163	1	TRUE	0.0451	130	554	14	0.025	0.108	GO:0010810	BP	11	regulation of cell-substrate adhesion	4	FLNA,NOTCH1,PTK2B,FN1,COL1A1,CCDC80,PTPRJ,SERPINE1,CD36,CYR61,EMILIN1,DDR1,ADAM15,FZD7
164	1	TRUE	0.0431	12	554	4	0.007	0.333	GO:0044406	BP	11	adhesion of symbiont to host	1	LOC100754051,LRRC15,ICAM1,ACE2
165	1	TRUE	0.0415	1136	554	70	0.126	0.062	GO:0008283	BP	8	cell proliferation	1	HMGB2,SLC25A33,IL18,ALK,HNF4A,FURIN,KIF20B,CSPG4,NOTCH1,PTGFR,RPA3,COL18A1,KIAA1524,SCRIB,CARD11,MMP16,DAB2IP,PTK2B,RARG,WNT7B,FN1,JAG2,SULF1,ERBB2,CNTF,EYA1,KMT2D,INHBA,SKAP2,AREG,GINS4,RARB,PDGFC,TNFSF18,APOBEC1,CHURC1,SMARCB1,CTGF,CD109,P3H2,MED25,DOT1L,SPARC,EPHA2,DPT,LRP5,ECM1,MEGF10,PTPRJ,ABL1,SOD2,TNFSF9,AQP1,SPN,NOTCH3,LAMA5,TNC,NCSTN,LTBP3,CYR61,IL10,PTPRM,CDK1,DDR1,SULF2,LOXL2,EEF1E1,MM…
166	1	TRUE	0.0249	872	554	58	0.105	0.067	GO:0042325	BP	31	regulation of phosphorylation	1	MSTN,HPX,TRIB3,SMPD1,SLC25A33,IL18,CSPG4,ATF3,CCDC88C,PPP1R15A,KIRREL,DAB2IP,PTK2B,PBK,SRPX2,FN1,RAMP3,ERBB2,CNTF,INHBA,AREG,PDGFC,ENPP1,TNFSF18,PECAM1,ITGA5,CTGF,CD109,PRLR,FABP4,MECOM,EPHA2,ICAM1,LRP5,PRR5,PTPRJ,ABL1,LAMTOR2,SPN,ERP29,HSPA2,GPD1,CD36,LRP4,GDF10,SESN2,CYR61,LTBR,GRB10,CDK1,BRD4,C1QTNF1,MAPK8IP3,HYAL2,ENG,RARRES2,LOC100756639,FZD7
167	1	TRUE	0.0377	49	554	8	0.014	0.163	GO:0006029	BP	27	proteoglycan metabolic process	1	SULF1,DCN,EXT2,CHST12,BGN,IDUA,SULF2,GPC1
168	1	TRUE	0.0237	104	554	13	0.023	0.125	GO:0048592	BP	5	eye morphogenesis	1	RARG,CNTF,RARB,COL4A4,MEIS1,EPHA2,ARID1A,LRP5,STRA6,AQP1,FBN1,PTPRM,CRB1
169	1	TRUE	0.0377	28	554	6	0.011	0.214	GO:0007528	BP	23	neuromuscular junction development	1	CHRNA1,ERBB2,LAMB2,LRP4,TNC,RER1
170	1	TRUE	0.0431	29	554	6	0.011	0.207	GO:0070206	BP	6	protein trimerization	1	COL6A1,MLKL,C1QTNF6,COL1A1,COL6A2,C1QTNF1
171	1	TRUE	0.00271	10	554	5	0.009	0.5	GO:0070208	BP	6	protein heterotrimerization	2	COL6A1,C1QTNF6,COL1A1,COL6A2,C1QTNF1
172	1	TRUE	0.0435	20	554	5	0.009	0.25	GO:1905521	BP	15	regulation of macrophage migration	1	PTK2B,TNFSF18,MMP28,MMP14,RARRES2
173	1	TRUE	0.00894	276	554	26	0.047	0.094	GO:0009611	BP	16	response to wounding	1	KNG1,HNF4A,FLNA,GNAS,SCRIB,FN1,ERBB2,LAMB2,NMNAT1,CHURC1,PECAM1,ITGA5,CD109,PTPRS,SERPINE1,SOD2,AQP1,CD36,TNC,CYR61,IL10,ACTG1,DDR1,SULF2,C1QTNF1,FZD7
174	1	TRUE	0.00404	337	554	31	0.056	0.092	GO:0070161	CC	24	anchoring junction	1	FLNA,PARVB,CSPG4,NOTCH1,ITGA8,PLEC,LRP1,SCRIB,PTK2B,KIF23,HYOU1,ACTC1,PDIA3,PAK4,IGF2R,ACTN1,FLNC,ITGA5,EPHA2,ICAM1,TGFB1I1,CAMSAP3,TNC,NCSTN,ITGB5,VIM,PTPRM,ACTG1,MMP14,ENG,RHOB
175	1	TRUE	0.00293	329	554	31	0.056	0.094	GO:0005912	CC	24	adherens junction	2	FLNA,PARVB,CSPG4,NOTCH1,ITGA8,PLEC,LRP1,SCRIB,PTK2B,KIF23,HYOU1,ACTC1,PDIA3,PAK4,IGF2R,ACTN1,FLNC,ITGA5,EPHA2,ICAM1,TGFB1I1,CAMSAP3,TNC,NCSTN,ITGB5,VIM,PTPRM,ACTG1,MMP14,ENG,RHOB
176	1	TRUE	0.00404	275	554	27	0.049	0.098	GO:0030055	CC	24	cell-substrate junction	1	FLNA,PARVB,CSPG4,ITGA8,PLEC,LRP1,PTK2B,KIF23,HYOU1,ACTC1,PDIA3,PAK4,IGF2R,ACTN1,FLNC,ITGA5,EPHA2,ICAM1,TGFB1I1,TNC,NCSTN,ITGB5,VIM,ACTG1,MMP14,ENG,RHOB
177	1	TRUE	0.00359	272	554	27	0.049	0.099	GO:0005924	CC	24	cell-substrate adherens junction	2	FLNA,PARVB,CSPG4,ITGA8,PLEC,LRP1,PTK2B,KIF23,HYOU1,ACTC1,PDIA3,PAK4,IGF2R,ACTN1,FLNC,ITGA5,EPHA2,ICAM1,TGFB1I1,TNC,NCSTN,ITGB5,VIM,ACTG1,MMP14,ENG,RHOB
178	1	TRUE	0.00341	271	554	27	0.049	0.1	GO:0005925	CC	24	focal adhesion	3	FLNA,PARVB,CSPG4,ITGA8,PLEC,LRP1,PTK2B,KIF23,HYOU1,ACTC1,PDIA3,PAK4,IGF2R,ACTN1,FLNC,ITGA5,EPHA2,ICAM1,TGFB1I1,TNC,NCSTN,ITGB5,VIM,ACTG1,MMP14,ENG,RHOB
179	1	TRUE	0.0207	143	554	16	0.029	0.112	GO:0098857	CC	21	membrane microdomain	1	PAG1,FURIN,CARD11,SERPINH1,KCNMA1,SULF1,BST2,PLVAP,PECAM1,ICAM1,AQP1,LAMTOR2,TNFRSF1B,CD36,HYAL2,GPC1
180	1	TRUE	0.0207	143	554	16	0.029	0.112	GO:0045121	CC	21	membrane raft	2	PAG1,FURIN,CARD11,SERPINH1,KCNMA1,SULF1,BST2,PLVAP,PECAM1,ICAM1,AQP1,LAMTOR2,TNFRSF1B,CD36,HYAL2,GPC1
181	1	TRUE	0.0377	1923	554	109	0.197	0.057	GO:0012505	CC	17	endomembrane system	1	TRIB3,POSTN,ABCA2,SMPD1,P3H1,CHAC1,SH3GL2,CLCN5,ATP6V0D2,GLG1,SYVN1,FURIN,LOC100758409,NOTCH1,ITGA8,ZDHHC18,SYTL4,PTDSS2,LRP1,SEC24D,PPP1R15A,APBA1,TRIM59,THBS2,TRRAP,ERO1A,SERPINH1,MALRD1,MARCH9,CTSZ,ULK1,SULF1,ESCO2,POFUT2,HYOU1,BST2,ERBB2,OS9,ATP8B4,ABCG1,MRC1,PLA1A,CAMLG,PDIA3,PTHLH,IGF2R,EXT2,ITGA5,CUX1,MOGS,CTGF,SUN2,RAB38,P3H2,ADPGK,SLPI,SPARC,FSTL4,SEC14L1,SLC39A13,FKBP9,TMEM199,ATP8B2,PD…
182	1	TRUE	0.0186	11264	554	508	0.917	0.045	GO:0005575	CC	7	cellular_component	1	AFF2,CPVL,HPX,MESDC2,PRKCB,TRIB3,POSTN,KCNK5,ABCA2,SHANK2,HMGB2,NPPB,SETDB2,SMPD1,SLC25A33,KCTD17,CNTN6,P3H1,KAZALD1,LNX1,CHAC1,NFYB,SH3GL2,DDX4,PLOD2,PAG1,IL18,FBLN5,NCKAP5L,CLCN5,CDCA5,KNG1,COL6A1,ATP6V0D2,LOC100765897,TMEM184B,GLG1,ALK,HNF4A,LOC100772044,ADAMTS4,SYVN1,CHRNA1,TRABD2B,TAF13,PLBD2,FURIN,KIF20B,CENPK,ACSF2,FLNA,PARVB,CSPG4,GUSB,LOC100758409,NOTCH1,PTGFR,ATF3,CCDC88C,KNSTRN,SGO1,CS…
183	1	TRUE	7.43e-15	2659	554	200	0.361	0.075	GO:0005576	CC	7	extracellular region	2	CPVL,HPX,PRKCB,POSTN,HMGB2,SMPD1,P3H1,KAZALD1,SH3GL2,PLOD2,IL18,FBLN5,KNG1,COL6A1,ATP6V0D2,LOC100765897,GLG1,ALK,ADAMTS4,TRABD2B,PLBD2,FURIN,FLNA,CSPG4,GUSB,PTGFR,PLEC,GNAS,ART3,COL18A1,SDC1,SCRIB,KIRREL,THSD7A,CARD11,THBS2,FMOD,AEBP1,OLFML2B,DAB2IP,MOV10,SERPINH1,SPON2,ADAMTS7,KIF23,SRPX2,WNT7B,FN1,PAMR1,PTPRG,CTSZ,OLFML3,NT5E,CPQ,KCNMA1,ALPL,SULF1,FSTL1,HYOU1,BST2,ADGRV1,CPNE2,PLVAP,LRRC15,CNTF…
184	1	TRUE	7.43e-15	2538	554	194	0.35	0.076	GO:0044421	CC	7	extracellular region part	2	CPVL,HPX,PRKCB,POSTN,HMGB2,SMPD1,P3H1,KAZALD1,SH3GL2,PLOD2,IL18,FBLN5,KNG1,COL6A1,ATP6V0D2,LOC100765897,GLG1,ALK,ADAMTS4,TRABD2B,PLBD2,FURIN,FLNA,CSPG4,GUSB,PLEC,GNAS,ART3,COL18A1,SDC1,SCRIB,KIRREL,THSD7A,CARD11,THBS2,FMOD,AEBP1,OLFML2B,DAB2IP,MOV10,SERPINH1,SPON2,ADAMTS7,KIF23,SRPX2,WNT7B,FN1,PAMR1,PTPRG,CTSZ,OLFML3,NT5E,CPQ,KCNMA1,ALPL,SULF1,FSTL1,HYOU1,BST2,ADGRV1,CPNE2,PLVAP,LRRC15,CNTF,SPP2,…
185	1	TRUE	2.53e-08	1956	554	142	0.256	0.073	GO:0043230	CC	7	extracellular organelle	3	CPVL,HPX,PRKCB,SMPD1,P3H1,SH3GL2,PLOD2,IL18,FBLN5,KNG1,COL6A1,ATP6V0D2,GLG1,ALK,TRABD2B,PLBD2,FURIN,FLNA,CSPG4,GUSB,PLEC,GNAS,ART3,COL18A1,SDC1,SCRIB,KIRREL,THSD7A,CARD11,AEBP1,DAB2IP,SERPINH1,SPON2,FN1,PTPRG,CTSZ,OLFML3,NT5E,CPQ,KCNMA1,ALPL,FSTL1,HYOU1,BST2,ADGRV1,CPNE2,PLVAP,LRRC15,SPP2,LOC100763702,LAMA3,PLA1A,DOPEY2,LAMB2,ACTC1,PDIA3,ABHD6,CLSTN1,INPP5A,IGF2R,ACTN1,PDGFC,LPL,SI,GEN1,COL12A1,N…
186	1	TRUE	7e-17	286	554	54	0.097	0.189	GO:0031012	CC	7	extracellular matrix	3	POSTN,KAZALD1,FBLN5,COL6A1,GLG1,ADAMTS4,FLNA,PLEC,COL18A1,THBS2,FMOD,AEBP1,OLFML2B,SPON2,WNT7B,FN1,ALPL,LAMA3,LAMB2,DCN,COL4A4,COL12A1,CTGF,P3H2,COL5A3,SLPI,TIMP2,SPARC,COL27A1,DPT,COL1A1,TGFB1I1,CCDC80,ECM1,COL6A2,SERPINE1,ADAMTSL4,SPN,BGN,PXDN,LAMC1,LAMA5,TNC,LTBP3,VIM,CYR61,CILP,EMILIN1,PCOLCE,FBN1,LOXL2,AGRN,GPC1,RARRES2
187	1	TRUE	6.07e-07	73	554	18	0.032	0.247	GO:0044420	CC	7	extracellular matrix component	4	FBLN5,COL18A1,THBS2,FN1,LAMA3,LAMB2,COL4A4,P3H2,COL5A3,COL27A1,COL1A1,CCDC80,SPN,LAMC1,LAMA5,TNC,FBN1,AGRN
188	1	TRUE	3.02e-12	147	554	33	0.06	0.224	GO:0005578	CC	7	proteinaceous extracellular matrix	4	POSTN,KAZALD1,COL6A1,GLG1,COL18A1,THBS2,FMOD,OLFML2B,SPON2,WNT7B,FN1,ALPL,LAMA3,LAMB2,COL4A4,CTGF,P3H2,COL5A3,SPARC,COL27A1,COL1A1,CCDC80,COL6A2,ADAMTSL4,SPN,BGN,LAMC1,LAMA5,TNC,EMILIN1,FBN1,AGRN,GPC1
189	1	TRUE	0.0431	12	554	4	0.007	0.333	GO:0098644	CC	7	complex of collagen trimers	5	COL4A4,COL5A3,COL27A1,COL1A1
190	1	TRUE	0.000106	55	554	13	0.023	0.236	GO:0005604	CC	7	basement membrane	5	COL18A1,THBS2,FN1,LAMA3,LAMB2,P3H2,CCDC80,SPN,LAMC1,LAMA5,TNC,FBN1,AGRN
191	1	TRUE	0.0166	15	554	5	0.009	0.333	GO:0005605	CC	7	basal lamina	6	FN1,LAMA3,LAMB2,LAMA5,AGRN
192	1	TRUE	7.43e-15	2398	554	186	0.336	0.078	GO:0005615	CC	7	extracellular space	3	CPVL,HPX,PRKCB,POSTN,HMGB2,SMPD1,P3H1,SH3GL2,PLOD2,IL18,FBLN5,KNG1,COL6A1,ATP6V0D2,LOC100765897,GLG1,ALK,ADAMTS4,TRABD2B,PLBD2,FURIN,FLNA,CSPG4,GUSB,PLEC,GNAS,ART3,COL18A1,SDC1,SCRIB,KIRREL,THSD7A,CARD11,THBS2,FMOD,AEBP1,OLFML2B,DAB2IP,MOV10,SERPINH1,SPON2,ADAMTS7,SRPX2,FN1,PAMR1,PTPRG,CTSZ,NT5E,CPQ,KCNMA1,ALPL,SULF1,FSTL1,HYOU1,BST2,ADGRV1,CPNE2,PLVAP,LRRC15,CNTF,SPP2,LOC100763702,LAMA3,INHBA,PL…
193	1	TRUE	0.035	7496	554	357	0.644	0.048	GO:0043227	CC	7	membrane-bounded organelle	1	AFF2,CPVL,HPX,PRKCB,TRIB3,POSTN,ABCA2,HMGB2,SETDB2,SMPD1,SLC25A33,P3H1,CHAC1,NFYB,SH3GL2,PLOD2,IL18,FBLN5,CLCN5,CDCA5,KNG1,COL6A1,ATP6V0D2,GLG1,ALK,HNF4A,LOC100772044,ADAMTS4,SYVN1,TRABD2B,TAF13,PLBD2,FURIN,KIF20B,CENPK,ACSF2,FLNA,CSPG4,GUSB,LOC100758409,NOTCH1,ATF3,SGO1,DHFR,ITGA8,PLEC,ZDHHC18,ACSS1,NSUN3,GNAS,SYTL4,ART3,RPA3,TOP2A,PTDSS2,LRP1,COL18A1,SEC24D,CENPW,SDC1,PPP1R15A,SCRIB,KIRREL,APBA…
194	1	TRUE	1.23e-05	2577	554	163	0.294	0.063	GO:0031982	CC	7	vesicle	2	CPVL,HPX,PRKCB,ABCA2,SMPD1,P3H1,SH3GL2,PLOD2,IL18,FBLN5,KNG1,COL6A1,ATP6V0D2,GLG1,ALK,TRABD2B,PLBD2,FURIN,FLNA,CSPG4,GUSB,NOTCH1,PLEC,GNAS,SYTL4,ART3,LRP1,COL18A1,SEC24D,SDC1,SCRIB,KIRREL,THSD7A,CARD11,THBS2,AEBP1,DAB2IP,SERPINH1,SPON2,FN1,PTPRG,CTSZ,OLFML3,NT5E,CPQ,KCNMA1,ALPL,FSTL1,HYOU1,BST2,ERBB2,ADGRV1,CPNE2,PLVAP,LRRC15,ABCG1,SPP2,LOC100763702,LAMA3,MRC1,PLA1A,DOPEY2,LAMB2,ACTC1,PDIA3,ABHD6…
195	1	TRUE	2.53e-08	1952	554	142	0.256	0.073	GO:1903561	CC	7	extracellular vesicle	3	CPVL,HPX,PRKCB,SMPD1,P3H1,SH3GL2,PLOD2,IL18,FBLN5,KNG1,COL6A1,ATP6V0D2,GLG1,ALK,TRABD2B,PLBD2,FURIN,FLNA,CSPG4,GUSB,PLEC,GNAS,ART3,COL18A1,SDC1,SCRIB,KIRREL,THSD7A,CARD11,AEBP1,DAB2IP,SERPINH1,SPON2,FN1,PTPRG,CTSZ,OLFML3,NT5E,CPQ,KCNMA1,ALPL,FSTL1,HYOU1,BST2,ADGRV1,CPNE2,PLVAP,LRRC15,SPP2,LOC100763702,LAMA3,PLA1A,DOPEY2,LAMB2,ACTC1,PDIA3,ABHD6,CLSTN1,INPP5A,IGF2R,ACTN1,PDGFC,LPL,SI,GEN1,COL12A1,N…
196	1	TRUE	2.53e-08	1941	554	141	0.255	0.073	GO:0070062	CC	7	extracellular exosome	4	CPVL,HPX,PRKCB,SMPD1,P3H1,SH3GL2,PLOD2,IL18,FBLN5,KNG1,COL6A1,ATP6V0D2,GLG1,ALK,TRABD2B,PLBD2,FURIN,FLNA,CSPG4,GUSB,PLEC,GNAS,ART3,COL18A1,SDC1,SCRIB,KIRREL,THSD7A,CARD11,AEBP1,DAB2IP,SERPINH1,SPON2,FN1,PTPRG,CTSZ,NT5E,CPQ,KCNMA1,ALPL,FSTL1,HYOU1,BST2,ADGRV1,CPNE2,PLVAP,LRRC15,SPP2,LOC100763702,LAMA3,PLA1A,DOPEY2,LAMB2,ACTC1,PDIA3,ABHD6,CLSTN1,INPP5A,IGF2R,ACTN1,PDGFC,LPL,SI,GEN1,COL12A1,NAGA,ENP…
197	1	TRUE	0.0186	9	554	4	0.007	0.444	GO:0098643	CC	7	banded collagen fibril	1	COL4A4,COL5A3,COL27A1,COL1A1
198	1	TRUE	0.0296	26	554	6	0.011	0.231	GO:0005581	CC	7	collagen trimer	1	C1QTNF3,COL4A4,COL5A3,COL27A1,COL1A1,EMILIN1
199	1	TRUE	0.0186	9	554	4	0.007	0.444	GO:0005583	CC	7	fibrillar collagen trimer	2	COL4A4,COL5A3,COL27A1,COL1A1
200	1	TRUE	0.0463	6	554	3	0.005	0.5	GO:0043256	CC	7	laminin complex	1	LAMA3,LAMB2,LAMA5
201	1	TRUE	2.53e-08	498	554	56	0.101	0.112	GO:0009986	CC	19	cell surface	1	CHRNA1,FURIN,CSPG4,NOTCH1,ITGA8,SDC1,ADAMTS7,NT5E,SULF1,RAMP3,BST2,ADGRV1,PLVAP,HTR3A,ABCG1,ADGRA2,MRC1,PDIA3,AREG,CLSTN1,IGF2R,PDGFC,ENPP1,LPL,UNC5D,TNFSF18,PECAM1,ITGA5,CD109,PRLR,SPARC,EPHA2,ICAM1,PDIA4,PTPRJ,SPN,ERP29,BGN,HSPA2,ADGRG2,CD36,LRP4,RER1,ITGB5,HEG1,ADGRE1,CORIN,SULF2,HYAL2,RGMA,ADAM15,ACE2,ENG,RAB11FIP3,THBD,RHOB
202	1	TRUE	0.0487	224	554	20	0.036	0.089	GO:0043235	CC	2	receptor complex	1	SHANK2,CHRNA1,NOTCH1,LRP1,CARD11,RAMP3,ERBB2,ADGRV1,HTR3A,ABHD6,OLR1,LRP5,LOXL4,GRIK5,OLFM2,NOTCH3,CD36,ITGB5,DDR1,ENG
203	1	TRUE	0.00131	27	554	8	0.014	0.296	GO:0038024	MF	20	cargo receptor activity	1	LRP1,ENPP1,LRP10,OLR1,MEGF10,LOXL4,CD36,ACKR2
204	1	TRUE	0.0431	12	554	4	0.007	0.333	GO:0005044	MF	20	scavenger receptor activity	2	ENPP1,MEGF10,LOXL4,ACKR2
205	1	TRUE	0.0373	85	554	11	0.02	0.129	GO:0061134	MF	26	peptidase regulator activity	1	KNG1,FURIN,SERPINH1,FN1,BST2,CD109,SLPI,TIMP2,SERPINE1,PCOLCE2,PCOLCE
206	1	TRUE	0.0293	107	554	13	0.023	0.121	GO:1901681	MF	14	sulfur compound binding	1	MSTN,POSTN,LPL,LOC100769029,CTGF,COL5A3,PTPRS,COL25A1,CCDC80,PCOLCE2,PCOLCE,FBN1,APOB
207	1	TRUE	0.000713	100	554	16	0.029	0.16	GO:0005539	MF	14	glycosaminoglycan binding	1	MSTN,POSTN,DCN,LPL,CTGF,COL5A3,PTPRS,COL25A1,CCDC80,BGN,PCOLCE2,PCOLCE,FBN1,APOB,HYAL2,ENG
208	1	TRUE	0.00401	72	554	12	0.022	0.167	GO:0008201	MF	14	heparin binding	1	MSTN,POSTN,LPL,CTGF,COL5A3,PTPRS,COL25A1,CCDC80,PCOLCE2,PCOLCE,FBN1,APOB
209	1	TRUE	0.000942	33	554	9	0.016	0.273	GO:0050840	MF	3	extracellular matrix binding	1	OLFML2B,LRRC15,DCN,SPARC,ECM1,BGN,CYR61,AGRN,GPC1
210	1	TRUE	0.00119	4062	554	221	0.399	0.054	GO:0005515	MF	9	protein binding	1	MSTN,MESDC2,PRKCB,TRIB3,SHANK2,HMGB2,NPPB,KCTD17,LNX1,CHAC1,NFYB,SH3GL2,PAG1,IL18,FBLN5,KNG1,COL6A1,LOC100765897,ALK,HNF4A,ADAMTS4,SYVN1,TRABD2B,TAF13,FURIN,KIF20B,FLNA,CSPG4,GUSB,NOTCH1,ATF3,CCDC88C,SGO1,PLEC,SYTL4,TOP2A,LRP1,KIAA1524,SEC24D,SDC1,PPP1R15A,SCRIB,KIRREL,CACNA1G,CARD11,MLKL,CLCN1,DAB2IP,SBF1,SERPINH1,RARG,RASGRP3,KIF23,SRPX2,WNT7B,FN1,JAG2,PTPRG,CPQ,ULK1,KCNMA1,PHACTR1,BST2,ALDH4A1…
211	1	TRUE	0.00496	295	554	28	0.051	0.095	GO:0050839	MF	9	cell adhesion molecule binding	2	FBLN5,FLNA,PLEC,KIAA1524,SCRIB,DAB2IP,FN1,LOC100763702,LAMB2,PAK4,ACTN1,ITGA5,EPB41L1,LOC100769029,CTGF,EPHA2,ICAM1,NLGN2,PTPRT,NOTCH3,LAMA5,EPS8L2,FASN,CYR61,FBN1,PTPRM,EPS15L1,ADAM15
212	1	TRUE	8.42e-06	837	554	71	0.128	0.085	GO:0005102	MF	9	receptor binding	2	MSTN,MESDC2,PRKCB,SHANK2,HMGB2,NPPB,CHAC1,IL18,FBLN5,KNG1,LOC100765897,HNF4A,FLNA,GUSB,NOTCH1,SYTL4,DAB2IP,RARG,SRPX2,WNT7B,FN1,JAG2,CNTF,INHBA,LAMB2,PTHLH,ACTN1,PDGFC,ENPP1,LPL,TNFSF18,HMGCL,ITGA5,CTGF,MED25,SEC14L1,ICAM1,ARID1A,TGFB1I1,ECM1,BAG6,MEGF10,NLGN2,PTPRJ,SERPINE1,ABL1,TNFSF9,AQP1,TNFSF8,CD36,LAMA5,CNPY3,LRP4,RER1,OSGIN1,CYR61,IL10,GRB10,FBN1,APOB,HYAL2,OSTN,RGMA,ADAM15,MARCO,ENG,RARRE…
213	1	TRUE	0.0207	16	554	5	0.009	0.312	GO:0005112	MF	9	Notch binding	3	CHAC1,NOTCH1,JAG2,MEGF10,LOC100756639
214	1	TRUE	0.00261	79	554	13	0.023	0.165	GO:0019838	MF	9	growth factor binding	2	COL6A1,FURIN,SRPX2,ERBB2,IGF2R,CTGF,CD109,FSTL4,COL1A1,LTBP3,HYAL2,ENG,GPC1
215	1	TRUE	0.0435	405	554	31	0.056	0.077	GO:0032403	MF	9	protein complex binding	1	FBLN5,FLNA,LRP1,MLKL,DAB2IP,SERPINH1,FN1,ULK1,LRRC15,LAMB2,DCN,ACTN1,ENPP1,ITGA5,CTGF,RAB38,SPARC,ICAM1,BAG6,ABL1,LAMA5,PCOLCE2,VIM,CYR61,GRB10,PCOLCE,FBN1,DDR1,BRD4,C1QTNF1,ADAM15
216	1	TRUE	0.0265	45	554	8	0.014	0.178	GO:0005518	MF	9	collagen binding	2	SERPINH1,LRRC15,DCN,SPARC,PCOLCE2,PCOLCE,DDR1,C1QTNF1
217	1	TRUE	0.00308	59	554	11	0.02	0.186	GO:0005178	MF	9	integrin binding	2	FBLN5,FN1,LAMB2,ACTN1,ITGA5,CTGF,ICAM1,LAMA5,CYR61,FBN1,ADAM15
218	1	TRUE	0.00146	14	554	6	0.011	0.429	GO:0005201	MF	12	extracellular matrix structural constituent	1	COL27A1,COL1A1,PXDN,LAMC1,EMILIN1,FBN1
