# Supplementary material for: Defining lncRNAs Correlated with CHO Cell Growth and IgG Productivity by RNA-Seq
Source: iScience. 2019 Dec 18;23(1):100785. doi: 10.1016/j.isci.2019.100785 (PMC6971398; doi:10.1016/j.isci.2019.100785)
Supplement: Data S1. The Complete RNA-Seq Dataset Provided as a Reference for the Community to Investigate RNAseq Data from CHO Cells (See Also GEO Accession Number GSE140671), Related to Figure 2 [file mmc2.zip › GO_3077_D12vsD4_0.1adj.csv]

	query.number	significant	p.value	term.size	query.size	overlap.size	precision	recall	term.id	domain	subgraph.number	term.name	relative.depth	intersection
1	1	TRUE	0.0271	5	1447	4	0.003	0.8	GO:0085020	BP	11	protein K6-linked ubiquitination	1	UBE2S,PARK2,UBE2T,BARD1
2	1	TRUE	0.00611	6	1447	5	0.003	0.833	GO:0090657	BP	15	telomeric loop disassembly	1	TERF2,TERF1,SLX4,RTEL1,BLM
3	1	TRUE	0.0436	3	1447	3	0.002	1	GO:1904533	BP	15	regulation of telomeric loop disassembly	2	TERF2,TERF1,RTEL1
4	1	TRUE	0.0271	5	1447	4	0.003	0.8	GO:0061820	BP	15	telomeric D-loop disassembly	2	TERF2,TERF1,SLX4,BLM
5	1	TRUE	0.000167	1136	1447	178	0.123	0.157	GO:0008283	BP	27	cell proliferation	1	TENM4,ITGAV,FGFBP1,NCAPG2,SHCBP1,CCND1,HMGB2,IL31RA,RERE,GAS6,GINS1,HNF4A,C1QL4,EAF2,KIF20B,PTPN22,NOTCH1,TFDP1,FZR1,NR1D1,CKS2,PRDX3,CHEK1,LTF,RPA3,SMAD3,COL18A1,SFRP4,KIAA1524,FTH1,MCM7,FA2H,HMOX1,RXRA,HMGA1,SH3BP4,IL12A,DFNA5,PTK2B,CCDC88B,WNT9A,PLAU,FN1,SERPINB5,CD320,PALB2,MELK,DNMT1,GPNMB,CLU,FIGNL1,MKI67,EYA1,ETV6,SEPTIN-12,RNASEH2B,KLF11,GPR37L1,TP53INP1,IRF1,MMP12,ADIPOQ,CD38,SKAP2,PLCD1…
6	1	TRUE	0.0275	922	1447	134	0.093	0.145	GO:0042127	BP	27	regulation of cell proliferation	2	ITGAV,FGFBP1,SHCBP1,CCND1,HMGB2,IL31RA,GAS6,HNF4A,C1QL4,EAF2,KIF20B,PTPN22,NOTCH1,TFDP1,FZR1,NR1D1,PRDX3,CHEK1,LTF,RPA3,SMAD3,COL18A1,SFRP4,KIAA1524,FTH1,FA2H,HMOX1,HMGA1,SH3BP4,IL12A,DFNA5,PTK2B,CCDC88B,WNT9A,PLAU,FN1,SERPINB5,CD320,DNMT1,GPNMB,EYA1,SEPTIN-12,RNASEH2B,KLF11,GPR37L1,TP53INP1,IRF1,MMP12,ADIPOQ,CD38,SKAP2,PLCD1,FBXO4,CSF1,RARB,STAT6,RPS4X,NCKAP1L,EGFR,OSM,IQGAP3,APOBEC1,RIPK3,ERN1,…
7	1	TRUE	0.034	12	1447	6	0.004	0.5	GO:0001833	BP	27	inner cell mass cell proliferation	2	NCAPG2,GINS1,CHEK1,PALB2,GINS4,BRCA2
8	1	TRUE	0.034	16	1447	7	0.005	0.438	GO:0010743	BP	18	regulation of macrophage derived foam cell differentiation	1	ITGAV,PPARA,ADIPOQ,CSF1,LPL,CSF2,PRKCH
9	1	TRUE	0.0142	1355	1447	191	0.132	0.141	GO:0007166	BP	30	cell surface receptor signaling pathway	1	ITGAV,FGFBP1,HPX,PRKCB,POSTN,SHCBP1,CCND1,CASP1,HMGB2,LAX1,TEC,GCLM,TMPRSS6,CNTN6,ADAMTS3,EFNA5,IQGAP1,RFX4,GAS6,LAT,LOC100761653,NDP,MFNG,HNF4A,PTPN22,FLNA,NOTCH1,FOS,ITGA8,GPHB5,TRPM1,LTF,SMAD3,ANGPT4,SFRP4,PLPP3,HMOX1,GCSAM,PLAT,PLXND1,SORT1,IL12A,PTK2B,WNT9A,DGKI,PTPRR,PRKCE,ADAMTS15,CCR7,IRAK1,TNFRSF12A,PLVAP,BICC1,NLRC5,VAV1,WNT5B,EYA1,LOC100760022,TXNIP,CCNE1,CXCL13,GPR37L1,IRF1,MMP12,ADIP…
10	1	TRUE	0.0302	181	1447	35	0.024	0.193	GO:0019221	BP	30	cytokine-mediated signaling pathway	2	HPX,CASP1,GAS6,PTK2B,CCR7,IRAK1,PLVAP,NLRC5,IRF1,MMP12,ADIPOQ,CSF1,STAT6,ACSL1,OSM,DUOX2,PARK2,STAT2,IL21R,CYLD,CAV1,CSF1R,ECM1,TRAIP,IL1RAP,STAT3,EBI3,TNFSF11,LIFR,CREBRF,IRAK2,IL4R,ACKR2,LOC100763833,CNOT9
11	1	TRUE	0.0156	31	1447	11	0.008	0.355	GO:0060395	BP	24	SMAD protein signal transduction	1	HNF4A,FOS,SMAD3,NUP93,BTBD11,NCEH1,SMAD9,CITED1,VIM,GDF11,BMP2
12	1	TRUE	0.0438	58	1447	15	0.01	0.259	GO:0002690	BP	20	positive regulation of leukocyte chemotaxis	1	GAS6,IL12A,PTK2B,CCR7,CXCL13,CSF1,NCKAP1L,F7,LBP,C1QBP,ADAM10,HMGB1,CAMK1D,LOC100763833,LOC100758340
13	1	TRUE	0.0436	3	1447	3	0.002	1	GO:0009157	BP	31	deoxyribonucleoside monophosphate biosynthetic process	1	SHMT1,TYMS,TK1
14	1	TRUE	0.0463	17	1447	7	0.005	0.412	GO:0001556	BP	26	oocyte maturation	1	AURKA,FBXO5,LOC100773612,CDC25B,BRCA2,TRIP13,SIRT2
15	1	TRUE	0.00611	6	1447	5	0.003	0.833	GO:2001185	BP	8	regulation of CD8-positive, alpha-beta T cell activation	1	PTPN22,IRF1,NCKAP1L,HFE,CD244
16	1	TRUE	0.0436	3	1447	3	0.002	1	GO:0035740	BP	8	CD8-positive, alpha-beta T cell proliferation	1	PTPN22,IRF1,CD244
17	1	TRUE	0.0436	3	1447	3	0.002	1	GO:2001187	BP	8	positive regulation of CD8-positive, alpha-beta T cell activation	1	PTPN22,NCKAP1L,CD244
18	1	TRUE	0.0436	3	1447	3	0.002	1	GO:2000564	BP	8	regulation of CD8-positive, alpha-beta T cell proliferation	1	PTPN22,IRF1,CD244
19	1	TRUE	0.0045	60	1447	18	0.012	0.3	GO:0034502	BP	12	protein localization to chromosome	1	PLK1,CDCA5,TERF2,NDC80,TERF1,ESCO2,CENPA,WRAP53,SLF1,AURKB,EZH2,BRCA2,CDT1,RCC2,TTK,CDK1,RPA2,PIH1D1
20	1	TRUE	0.0167	14	1447	7	0.005	0.5	GO:0071459	BP	12	protein localization to chromosome, centromeric region	2	NDC80,CENPA,AURKB,CDT1,RCC2,TTK,CDK1
21	1	TRUE	0.0227	11	1447	6	0.004	0.545	GO:0034501	BP	12	protein localization to kinetochore	3	NDC80,AURKB,CDT1,RCC2,TTK,CDK1
22	1	TRUE	0.0143	108	1447	25	0.017	0.231	GO:1901617	BP	39	organic hydroxy compound biosynthetic process	1	NR1D1,HMGCR,ASIP,G6PD,PTK2B,LOC100756252,MALRD1,NR4A2,IP6K3,PLTP,DAO,HMGCS2,WNT4,OCA2,EBP,AKR1D1,GOT1,CITED1,PLCG2,FDFT1,CD244,GBA,FGFR4,STAR,BMP2
23	1	TRUE	0.0497	42	1447	12	0.008	0.286	GO:0051899	BP	2	membrane depolarization	1	CASP1,GCLM,CACNA1G,DCN,CAV1,CHRNB2,NEDD4L,BOK,P2RX7,KCNH2,GCLC,RANGRF
24	1	TRUE	0.0144	7	1447	5	0.003	0.714	GO:1902916	BP	38	positive regulation of protein polyubiquitination	1	PTPN22,SKP2,NOD2,FBXO4,PARK2
25	1	TRUE	0.00341	8	1447	6	0.004	0.75	GO:0031145	BP	3	anaphase-promoting complex-dependent catabolic process	1	FZR1,UBE2S,LOC100763185,UBE2C,FBXO31,CDC20
26	1	TRUE	0.0177	4694	1447	584	0.404	0.124	GO:0050896	BP	4	response to stimulus	1	PCLO,ITGAV,PPARGC1A,FGFBP1,HPX,NSMCE4A,PRKCB,TRIB3,LOC100754051,NIPBL,POSTN,NR2C1,ARHGEF16,ADH5,ADH7,LOC100764228,SHCBP1,ISG20,CLN8,CCND1,CASP1,SPP1,HMGB2,LAX1,BRIP1,TEC,IL31RA,KIF5C,PERM1,GCLM,TMPRSS6,CNTN6,ADAMTS3,PLK1,GSTO1,BNIP3L,SDHD,EFNA5,IQGAP1,SH3GL2,AGTRAP,POLQ,RFX4,FBLN5,GAS6,CDCA5,SLC52A3,EPAS1,LAT,KNG1,SIK2,LOC100761653,NDP,DUSP14,MFNG,PPP2R2A,HNF4A,C1QL4,ARRB1,AURKA,PTPN22,FLNA,NOTCH…
27	1	TRUE	0.000386	551	1447	97	0.067	0.176	GO:0009628	BP	4	response to abiotic stimulus	2	PRKCB,NIPBL,CCND1,CASP1,BNIP3L,SDHD,SLC52A3,EPAS1,ARRB1,NOTCH1,FOS,ANKRD1,CHEK1,TRPM1,SMAD3,ANGPT4,ATP2B4,HSPD1,HMGCR,HMOX1,PLAT,SCN1A,IL12A,CHEK2,PBK,PRKCE,MMP24,PLAU,PCNA,NR4A2,FIGNL1,EYA1,SLC1A2,TP53INP1,IRF1,COL11A1,MB,FBXO4,RYR2,B4GALT2,SUV39H1,EGFR,OSM,CHI3L1,APOBEC1,PER1,FAS,PKD2L1,PCDH15,DTL,MSH6,CAV1,CDC25A,ARNT2,ECT2,CHRNB2,MMP2,AURKB,BRCA2,DPP4,STRA6,AQP1,TANC1,LOC100768810,NLGN3,LGMN,…
28	1	TRUE	0.0142	139	1447	30	0.021	0.216	GO:0070482	BP	4	response to oxygen levels	3	PRKCB,CASP1,BNIP3L,SDHD,EPAS1,NOTCH1,SMAD3,ANGPT4,HMOX1,PLAT,PRKCE,PLAU,NR4A2,MB,RYR2,SUV39H1,FAS,CAV1,ARNT2,CHRNB2,MMP2,DPP4,AQP1,SUV39H2,HIF1A,SIRT2,MGARP,LOXL2,PLOD1,BMP2
29	1	TRUE	0.00851	128	1447	29	0.02	0.227	GO:0036293	BP	4	response to decreased oxygen levels	4	PRKCB,CASP1,BNIP3L,SDHD,EPAS1,NOTCH1,SMAD3,ANGPT4,HMOX1,PLAT,PRKCE,PLAU,NR4A2,MB,RYR2,SUV39H1,CAV1,ARNT2,CHRNB2,MMP2,DPP4,AQP1,SUV39H2,HIF1A,SIRT2,MGARP,LOXL2,PLOD1,BMP2
30	1	TRUE	0.00559	2105	1447	287	0.198	0.136	GO:0048583	BP	4	regulation of response to stimulus	2	ITGAV,FGFBP1,HPX,NSMCE4A,PRKCB,POSTN,NR2C1,CCND1,CASP1,HMGB2,LAX1,TEC,IL31RA,GCLM,TMPRSS6,CNTN6,ADAMTS3,GSTO1,EFNA5,POLQ,RFX4,FBLN5,GAS6,KNG1,LOC100761653,DUSP14,MFNG,C1QL4,ARRB1,PTPN22,FLNA,NOTCH1,STX2,ALS2CL,TERF2,NR1D1,ITGA8,ANKRD1,GPHB5,LTF,SMAD3,AKT3,ATP2B4,SFRP4,HMGCR,PLPP3,LOC100750644,HMOX1,PPARA,GCSAM,HMGA1,SH3BP4,IL12A,DFNA5,PTK2B,AOAH,PBK,WNT9A,SMCR8,DGKI,PTPRR,PRKCE,GRINA,SPON2,GADD45…
31	1	TRUE	3.76e-07	1916	1447	294	0.203	0.153	GO:0006950	BP	4	response to stress	2	PPARGC1A,HPX,NSMCE4A,PRKCB,LOC100754051,NIPBL,ADH5,ISG20,CLN8,CCND1,CASP1,HMGB2,BRIP1,TEC,IL31RA,GCLM,TMPRSS6,PLK1,BNIP3L,SDHD,POLQ,FBLN5,GAS6,CDCA5,SLC52A3,EPAS1,LAT,KNG1,HNF4A,AURKA,PTPN22,FLNA,NOTCH1,ALOX5,STX2,EME1,FZR1,TERF2,CCDC88C,NR1D1,FOS,MUC5B,PRDX3,MMS22L,ANKRD1,CHEK1,LTF,RPA3,SMAD3,ANGPT4,TOP2A,ATP13A2,ATP2B4,HSPD1,TONSL,MCM7,G6PD,LOC100750644,PMS2,HMOX1,UFC1,PPARA,GPX8,PLAT,HMGA1,IL1…
32	1	TRUE	0.00802	756	1447	117	0.081	0.155	GO:0080134	BP	4	regulation of response to stress	3	HPX,NSMCE4A,CASP1,HMGB2,TEC,TMPRSS6,POLQ,FBLN5,KNG1,PTPN22,STX2,TERF2,NR1D1,ANKRD1,LTF,SMAD3,ATP2B4,PPARA,HMGA1,IL12A,PTK2B,AOAH,PBK,PRKCE,GRINA,GADD45B,PLAU,PCNA,CCR7,DDX60,TRIM28,CLU,FIGNL1,IRAK1,IER3,MAPK8IP1,TNFRSF12A,NLRC5,VAV1,S100A8,EYA1,RNASEH2B,PSMB4,GPR37L1,IRF1,MMP12,NOD2,ADIPOQ,TRAF4,QARS,CLEC12B,FBXO4,ANKLE1,LOC100773349,PNPT1,EGFR,PTPRF,PARK2,HERPUD1,FAS,SLF1,TARBP2,LBP,MECOM,ERN1,C…
33	1	TRUE	0.0328	684	1447	103	0.071	0.151	GO:0006952	BP	4	defense response	3	HPX,LOC100754051,ISG20,CASP1,HMGB2,IL31RA,BNIP3L,LAT,PTPN22,NOTCH1,ALOX5,NR1D1,MUC5B,LTF,SMAD3,HMOX1,PPARA,IL12A,AOAH,PBK,CCDC88B,PRKCE,SPON2,CCR7,DDX60,GGT5,TRIM28,IRAK1,LYST,NLRC5,VAV1,S100A8,PSMB4,CXCL13,IRF1,MMP12,MRC1,NOD2,ADIPOQ,CLEC12B,OASL,LOC100773349,CSF1,CHI3L1,TARBP2,STAT2,LBP,SLPI,MYLK3,CYLD,C1QBP,CAV1,SEC14L1,LIPA,TNFAIP3,MMP2,PGLYRP2,HGF,TSPAN2,ECM1,DPP4,RFTN1,ADORA1,PARP4,STAT3,TN…
34	1	TRUE	0.011	304	1447	55	0.038	0.181	GO:0006954	BP	4	inflammatory response	4	CASP1,HMGB2,IL31RA,LAT,NOTCH1,ALOX5,SMAD3,HMOX1,PPARA,AOAH,PBK,CCR7,GGT5,S100A8,PSMB4,NOD2,ADIPOQ,CSF1,CHI3L1,LBP,MYLK3,C1QBP,LIPA,TNFAIP3,PGLYRP2,HGF,TSPAN2,ECM1,ADORA1,PARP4,STAT3,TNFSF11,SPN,C3,TNFRSF1B,CD276,ACVR1,P2RX7,ACP5,IRAK2,FANCD2,IL10,FANCA,HMGB1,NLRP3,LOC100756748,HYAL1,IL4R,HIF1A,ACKR2,LOC100763833,C6,BCR,LOC100756432,BMP2
35	1	TRUE	0.00775	127	1447	29	0.02	0.228	GO:0001666	BP	4	response to hypoxia	3	PRKCB,CASP1,BNIP3L,SDHD,EPAS1,NOTCH1,SMAD3,ANGPT4,HMOX1,PLAT,PRKCE,PLAU,NR4A2,MB,RYR2,SUV39H1,CAV1,ARNT2,CHRNB2,MMP2,DPP4,AQP1,SUV39H2,HIF1A,SIRT2,MGARP,LOXL2,PLOD1,BMP2
36	1	TRUE	0.0289	8960	1447	1055	0.729	0.118	GO:0009987	BP	4	cellular process	1	AFF2,TENM4,PCLO,ITGAV,PPARGC1A,FGFBP1,HPX,NSMCE4A,TRPC4,PRKCB,TRIB3,LOC100754051,CEMIP,NIPBL,POSTN,KCNK5,NR2C1,ARHGEF16,ADH5,PRSS12,ADH7,HECW2,LOC100764228,SHCBP1,ISG20,NCAPG,SNRPE,CLN8,SHANK2,CCND1,MYF5,CASP1,SPP1,PSRC1,HMGB2,CENPE,AKAIN1,ETV4,LAX1,PDSS1,BRIP1,TEC,IL31RA,KIDINS220,KIF5C,PERM1,GCLM,TMPRSS6,CNTN6,ADAMTS3,ZWILCH,PLK1,GSTO1,BNIP3L,SDHD,RERE,EFNA5,IQGAP1,SH3GL2,DDX4,NUP214,HAO2,AGTRA…
37	1	TRUE	7.55e-20	840	1447	191	0.132	0.227	GO:0007049	BP	4	cell cycle	2	NIPBL,HECW2,NCAPG,CCND1,PSRC1,CENPE,BRIP1,ZWILCH,PLK1,NUP214,CDCA5,MAD2L1,AURKA,KIF20B,FLNA,CDCA8,ESPL1,TFDP1,FZR1,NUBP1,KNSTRN,SGO1,CKS2,SLC26A8,CHEK1,RPA3,SMAD3,STIL,ATP2B4,ANLN,PLK4,SKA1,KIFC1,CCNA2,CENPW,SGO2,MYBL2,FBXO5,KIF2C,NDC80,REEP4,RANBP1,IL12A,CHEK2,PBK,WNT9A,PRKCE,LOC100773612,GPR132,GADD45B,KIF23,TERF1,SKP2,UBE2S,SMC2,SPC25,GPNMB,TAS1R2,FIGNL1,FANCM,MKI67,ZWINT,TACC3,BUB3,EYA1,RNASE…
38	1	TRUE	1.48e-19	667	1447	162	0.112	0.243	GO:0022402	BP	4	cell cycle process	3	NIPBL,HECW2,NCAPG,CCND1,PSRC1,CENPE,BRIP1,ZWILCH,PLK1,CDCA5,MAD2L1,AURKA,KIF20B,FLNA,CDCA8,ESPL1,FZR1,NUBP1,KNSTRN,SGO1,CKS2,CHEK1,SMAD3,STIL,ATP2B4,ANLN,PLK4,KIFC1,CCNA2,SGO2,MYBL2,FBXO5,KIF2C,NDC80,REEP4,RANBP1,IL12A,CHEK2,WNT9A,PRKCE,LOC100773612,GPR132,KIF23,TERF1,SKP2,UBE2S,SMC2,SPC25,GPNMB,TAS1R2,FANCM,MKI67,ZWINT,TACC3,BUB3,EYA1,RNASEH2B,CDC6,CCNE1,KLF11,NCAPD3,CEP55,TP53INP1,DNMT3L,LOC100…
39	1	TRUE	7.56e-08	224	1447	59	0.041	0.263	GO:0044770	BP	4	cell cycle phase transition	4	HECW2,CCND1,CENPE,PLK1,CDCA5,MAD2L1,CKS2,CHEK1,ATP2B4,CCNA2,NDC80,CHEK2,GPR132,SKP2,UBE2S,GPNMB,TACC3,RNASEH2B,CDC6,KLF11,CAMK2A,PIDD1,POLE,EGFR,IQGAP3,EIF4EBP1,GEN1,CDC25C,CDK2,E2F7,AKAP8,ATAD5,EZH2,UBE2C,CLSPN,CDT1,ACVR1,CENPF,MRE11A,RCC1,RCC2,FOXM1,FBXO31,CCND2,UBD,FAM83D,TTK,BLM,TIPIN,HYAL1,TFAP4,CDK1,RAD51C,NES,ATF5,RPA2,KIF14,PHB2,LOC100756639
40	1	TRUE	0.0055	106	1447	26	0.018	0.245	GO:0044843	BP	4	cell cycle G1/S phase transition	5	CCND1,ATP2B4,CCNA2,GPR132,SKP2,GPNMB,KLF11,CAMK2A,PIDD1,POLE,EGFR,IQGAP3,EIF4EBP1,CDK2,E2F7,EZH2,ACVR1,RCC1,FBXO31,CCND2,FAM83D,HYAL1,RPA2,KIF14,PHB2,LOC100756639
41	1	TRUE	0.000967	68	1447	21	0.015	0.309	GO:0044839	BP	4	cell cycle G2/M phase transition	5	CCND1,PLK1,CHEK1,CCNA2,CHEK2,GPR132,SKP2,RNASEH2B,CDC25C,AKAP8,CLSPN,CENPF,MRE11A,RCC2,FOXM1,BLM,CDK1,RAD51C,NES,ATF5,KIF14
42	1	TRUE	4.07e-18	454	1447	122	0.084	0.269	GO:0000278	BP	4	mitotic cell cycle	3	NIPBL,HECW2,NCAPG,CCND1,PSRC1,CENPE,ZWILCH,PLK1,CDCA5,MAD2L1,AURKA,KIF20B,FLNA,CDCA8,ESPL1,KNSTRN,CKS2,CHEK1,RPA3,SMAD3,STIL,ANLN,SKA1,KIFC1,CCNA2,CENPW,MYBL2,FBXO5,KIF2C,NDC80,REEP4,RANBP1,CHEK2,PBK,WNT9A,GPR132,KIF23,SKP2,UBE2S,SMC2,SPC25,GPNMB,MKI67,ZWINT,TACC3,BUB3,EYA1,RNASEH2B,CDC6,KLF11,NCAPD3,CEP55,NCAPH,CENPA,CAMK2A,SKA3,PIDD1,SPTBN1,POLE,PTTG1,NDE1,PNPT1,EGFR,CIT,IQGAP3,CDC25B,EIF4EBP1,…
43	1	TRUE	8.54e-19	374	1447	109	0.075	0.291	GO:1903047	BP	4	mitotic cell cycle process	4	NIPBL,HECW2,NCAPG,CCND1,PSRC1,CENPE,ZWILCH,PLK1,CDCA5,MAD2L1,AURKA,KIF20B,FLNA,CDCA8,ESPL1,KNSTRN,CKS2,CHEK1,STIL,ANLN,KIFC1,CCNA2,MYBL2,FBXO5,KIF2C,NDC80,REEP4,RANBP1,CHEK2,WNT9A,GPR132,KIF23,SKP2,UBE2S,SMC2,SPC25,GPNMB,MKI67,ZWINT,TACC3,BUB3,EYA1,RNASEH2B,CDC6,KLF11,NCAPD3,CEP55,NCAPH,CENPA,CAMK2A,PIDD1,SPTBN1,POLE,PTTG1,NDE1,EGFR,CIT,IQGAP3,EIF4EBP1,GEN1,NUSAP1,CKAP2,SLF1,CDC25C,CDK2,KIF22,EML…
44	1	TRUE	1.99e-06	204	1447	52	0.036	0.255	GO:0044772	BP	4	mitotic cell cycle phase transition	5	HECW2,CCND1,CENPE,PLK1,CDCA5,MAD2L1,CKS2,CHEK1,CCNA2,NDC80,CHEK2,GPR132,SKP2,UBE2S,GPNMB,TACC3,RNASEH2B,CDC6,KLF11,CAMK2A,PIDD1,POLE,EGFR,IQGAP3,EIF4EBP1,GEN1,CDC25C,CDK2,E2F7,ATAD5,EZH2,UBE2C,CLSPN,CDT1,ACVR1,CENPF,MRE11A,RCC1,RCC2,FOXM1,FBXO31,CCND2,UBD,BLM,HYAL1,TFAP4,CDK1,RAD51C,NES,RPA2,KIF14,PHB2
45	1	TRUE	0.00288	63	1447	19	0.013	0.302	GO:0000086	BP	4	G2/M transition of mitotic cell cycle	6	CCND1,PLK1,CHEK1,CCNA2,CHEK2,GPR132,SKP2,RNASEH2B,CDC25C,CLSPN,CENPF,MRE11A,RCC2,FOXM1,BLM,CDK1,RAD51C,NES,KIF14
46	1	TRUE	6.49e-09	557	1447	116	0.08	0.208	GO:0051726	BP	4	regulation of cell cycle	3	HECW2,CCND1,PSRC1,CENPE,ZWILCH,PLK1,NUP214,CDCA5,MAD2L1,KIF20B,FZR1,NUBP1,KNSTRN,CHEK1,RPA3,SMAD3,STIL,ATP2B4,FBXO5,NDC80,RANBP1,IL12A,CHEK2,WNT9A,PRKCE,LOC100773612,GPR132,GADD45B,KIF23,SKP2,GPNMB,TAS1R2,FIGNL1,MKI67,ZWINT,TACC3,BUB3,RNASEH2B,CDC6,CCNE1,TP53INP1,PRR11,IRF1,E2F2,FBXO4,PIDD1,PNPT1,EGFR,CIT,OSM,CDC25B,EIF4EBP1,GEN1,NUSAP1,SLF1,DTL,MECOM,ERN1,CYLD,CCNF,E2F7,ECT2,TNFAIP3,ETAA1,AURKB,…
47	1	TRUE	3.05e-05	284	1447	62	0.043	0.218	GO:0007346	BP	4	regulation of mitotic cell cycle	4	HECW2,CCND1,PSRC1,CENPE,ZWILCH,PLK1,CDCA5,MAD2L1,KIF20B,CHEK1,RPA3,SMAD3,FBXO5,NDC80,RANBP1,CHEK2,WNT9A,GPR132,GPNMB,MKI67,ZWINT,TACC3,RNASEH2B,CDC6,PIDD1,PNPT1,EGFR,CDC25B,EIF4EBP1,GEN1,NUSAP1,SLF1,CYLD,E2F7,ASNS,ATAD5,EZH2,BRCA2,UBE2C,CLSPN,NEK2,TPX2,CDT1,CENPF,MRE11A,RCC1,RCC2,LOC100766053,FBXO31,CCND2,UBD,BLM,TIPIN,HYAL1,TFAP4,CDK1,CCSAP,RAD51C,PRCC,RPA2,KIF14,PHB2
48	1	TRUE	1.36e-06	340	1447	75	0.052	0.221	GO:0010564	BP	4	regulation of cell cycle process	4	HECW2,CCND1,PSRC1,CENPE,PLK1,CDCA5,MAD2L1,KIF20B,FZR1,NUBP1,KNSTRN,STIL,ATP2B4,FBXO5,NDC80,RANBP1,CHEK2,PRKCE,LOC100773612,GPR132,KIF23,GPNMB,TAS1R2,MKI67,TACC3,RNASEH2B,CDC6,PIDD1,EGFR,CIT,OSM,CDC25B,GEN1,NUSAP1,SLF1,CCNF,E2F7,ECT2,AURKB,ATAD5,WNT4,EZH2,BRCA2,UBE2C,CLSPN,NEK2,E2F8,TPX2,CDT1,CENPF,DDX11,MRE11A,RCC1,RCC2,FOXM1,FBXO31,CCND2,UBD,FAM83D,TTK,BLM,HYAL1,TFAP4,CDK1,CCSAP,RAD51C,SIRT2,BUB…
49	1	TRUE	0.000205	158	1447	39	0.027	0.247	GO:1901987	BP	4	regulation of cell cycle phase transition	5	HECW2,CCND1,CENPE,PLK1,CDCA5,MAD2L1,ATP2B4,NDC80,GPR132,GPNMB,RNASEH2B,CDC6,PIDD1,EGFR,GEN1,E2F7,ATAD5,EZH2,UBE2C,CLSPN,CDT1,CENPF,MRE11A,RCC2,FBXO31,CCND2,UBD,FAM83D,TTK,BLM,HYAL1,TFAP4,CDK1,RAD51C,ATF5,RPA2,KIF14,PHB2,LOC100756639
50	1	TRUE	0.00121	142	1447	34	0.023	0.239	GO:1901990	BP	4	regulation of mitotic cell cycle phase transition	6	HECW2,CCND1,CENPE,PLK1,CDCA5,MAD2L1,NDC80,GPR132,GPNMB,RNASEH2B,CDC6,PIDD1,EGFR,GEN1,E2F7,ATAD5,EZH2,UBE2C,CLSPN,CDT1,CENPF,MRE11A,RCC2,FBXO31,CCND2,UBD,BLM,HYAL1,TFAP4,CDK1,RAD51C,RPA2,KIF14,PHB2
51	1	TRUE	0.00286	403	1447	72	0.05	0.179	GO:0007017	BP	4	microtubule-based process	2	PSRC1,PLK1,EFNA5,AP3B2,AURKA,KIF20B,FLNA,ESPL1,NUBP1,KNSTRN,SGO1,STIL,DNAJB13,PLK4,KIF24,SKA1,KIFC1,MYBL2,WEE1,FBXO5,KIF2C,NDC80,RANBP1,CCSER2,CHEK2,KIF23,MELK,SPC25,TACC3,EYA1,DNAH5,CENPA,SKA3,NDE1,TUBA1B,CHD3,NAV1,TUBB,GEN1,NUSAP1,CNTN2,CKAP2,LOC100758363,CDK2,CYLD,CCNF,KIF22,EML1,AURKB,BRCA2,STMN1,NEK2,SASS6,XRCC2,TPX2,ASPM,KIF17,RCC1,CCDC151,SPAG5,TMEM108,MID1IP1,KIF18A,WDR62,HIF1A,CCSAP,CDC2…
52	1	TRUE	0.00045	311	1447	62	0.043	0.199	GO:0000226	BP	4	microtubule cytoskeleton organization	3	PSRC1,PLK1,EFNA5,AURKA,FLNA,ESPL1,NUBP1,KNSTRN,SGO1,STIL,DNAJB13,PLK4,KIF24,SKA1,KIFC1,MYBL2,WEE1,FBXO5,KIF2C,NDC80,RANBP1,CCSER2,CHEK2,KIF23,MELK,SPC25,TACC3,EYA1,DNAH5,CENPA,SKA3,NDE1,CHD3,NAV1,TUBB,GEN1,NUSAP1,CNTN2,CKAP2,LOC100758363,CDK2,CYLD,CCNF,EML1,AURKB,BRCA2,STMN1,NEK2,SASS6,XRCC2,TPX2,ASPM,RCC1,CCDC151,SPAG5,MID1IP1,KIF18A,WDR62,CCSAP,CDC20,ATF5,CAPN6
53	1	TRUE	0.000319	99	1447	28	0.019	0.283	GO:0007051	BP	4	spindle organization	4	PSRC1,PLK1,AURKA,FLNA,ESPL1,KNSTRN,STIL,KIFC1,MYBL2,FBXO5,NDC80,RANBP1,CHEK2,KIF23,SPC25,TACC3,CHD3,TUBB,EML1,AURKB,STMN1,NEK2,TPX2,ASPM,RCC1,WDR62,CCSAP,CDC20
54	1	TRUE	5.23e-05	75	1447	25	0.017	0.333	GO:1902850	BP	4	microtubule cytoskeleton organization involved in mitosis	4	PSRC1,PLK1,AURKA,FLNA,STIL,KIFC1,MYBL2,NDC80,CHEK2,KIF23,SPC25,TACC3,EYA1,CENPA,NDE1,NUSAP1,EML1,AURKB,STMN1,NEK2,TPX2,RCC1,WDR62,CCSAP,CDC20
55	1	TRUE	0.000166	60	1447	21	0.015	0.35	GO:0007052	BP	4	mitotic spindle organization	5	PSRC1,PLK1,AURKA,FLNA,STIL,KIFC1,MYBL2,NDC80,CHEK2,KIF23,SPC25,TACC3,EML1,AURKB,STMN1,NEK2,TPX2,RCC1,WDR62,CCSAP,CDC20
56	1	TRUE	0.000813	188	1447	42	0.029	0.223	GO:0051301	BP	4	cell division	2	BRIP1,PLK1,KIF20B,NOTCH1,TOP2A,ANLN,SKA1,KIF2C,PRKCE,CDCA4,KIF23,TAS1R2,SKA2,CDC6,TXNIP,CEP55,CENPA,SPTBN1,CIT,CCNB1,CDC25B,NUSAP1,CKAP2,ORC6,E2F7,ECT2,AURKB,BRCA2,INCENP,STMN1,E2F8,CDT1,ASPM,NCAPD2,BLM,CDK1,SIRT2,CDC20,KIF14,KLHL13,CDCA3,FZD7
57	1	TRUE	0.0129	95	1447	23	0.016	0.242	GO:0000910	BP	4	cytokinesis	3	PLK1,KIF20B,ANLN,PRKCE,KIF23,TAS1R2,CDC6,CEP55,CENPA,SPTBN1,CIT,CDC25B,NUSAP1,CKAP2,E2F7,ECT2,AURKB,BRCA2,INCENP,STMN1,E2F8,KIF14,KLHL13
58	1	TRUE	0.0203	37	1447	12	0.008	0.324	GO:0061640	BP	4	cytoskeleton-dependent cytokinesis	4	PLK1,KIF20B,ANLN,KIF23,CEP55,CENPA,SPTBN1,CIT,NUSAP1,CKAP2,AURKB,STMN1
59	1	TRUE	0.0156	31	1447	11	0.008	0.355	GO:0000281	BP	4	mitotic cytokinesis	5	PLK1,KIF20B,ANLN,KIF23,CEP55,CENPA,SPTBN1,CIT,NUSAP1,CKAP2,STMN1
60	1	TRUE	0.000323	1067	1447	167	0.115	0.157	GO:0008219	BP	4	cell death	2	ITGAV,PPARGC1A,CLN8,CASP1,HMGB2,GCLM,PLK1,BNIP3L,GAS6,MAD2L1,CSRNP3,ARRB1,AURKA,FLNA,NOTCH1,TFDP1,PRDX3,ANKRD1,CHEK1,SMAD3,ANGPT4,TOP2A,LRP1,COL18A1,SFRP4,HMOX1,MLKL,SORT1,IL12A,DFNA5,CHEK2,PTK2B,WNT9A,GRINA,LOC100773612,GADD45B,DUSP6,PALB2,MELK,SKP2,GPNMB,NR4A2,CLU,FIGNL1,IER3,MAPK8IP1,TNFRSF12A,S100A8,EYA1,ETV6,EMP3,KLF11,TIMM50,GPR37L1,TP53INP1,IRF1,ADIPOQ,CD38,TRAF4,QARS,E2F2,CAMK2A,PIDD1,RYR…
61	1	TRUE	0.000765	994	1447	155	0.107	0.156	GO:0012501	BP	4	programmed cell death	3	ITGAV,PPARGC1A,CLN8,CASP1,HMGB2,GCLM,PLK1,BNIP3L,GAS6,MAD2L1,CSRNP3,ARRB1,AURKA,FLNA,NOTCH1,TFDP1,PRDX3,ANKRD1,CHEK1,SMAD3,ANGPT4,TOP2A,COL18A1,SFRP4,HMOX1,MLKL,SORT1,IL12A,DFNA5,CHEK2,PTK2B,WNT9A,GRINA,LOC100773612,GADD45B,DUSP6,PALB2,MELK,SKP2,NR4A2,CLU,FIGNL1,IER3,MAPK8IP1,TNFRSF12A,S100A8,EYA1,ETV6,KLF11,TIMM50,TP53INP1,IRF1,ADIPOQ,CD38,TRAF4,QARS,E2F2,CAMK2A,PIDD1,RYR2,ANP32B,RARB,NCKAP1L,GA…
62	1	TRUE	0.00139	976	1447	151	0.104	0.155	GO:0006915	BP	4	apoptotic process	4	ITGAV,PPARGC1A,CLN8,CASP1,HMGB2,GCLM,PLK1,BNIP3L,GAS6,MAD2L1,CSRNP3,ARRB1,AURKA,FLNA,NOTCH1,TFDP1,PRDX3,ANKRD1,CHEK1,SMAD3,ANGPT4,TOP2A,COL18A1,SFRP4,HMOX1,SORT1,IL12A,DFNA5,CHEK2,PTK2B,WNT9A,GRINA,LOC100773612,GADD45B,DUSP6,PALB2,MELK,SKP2,NR4A2,CLU,FIGNL1,IER3,MAPK8IP1,TNFRSF12A,S100A8,EYA1,ETV6,KLF11,TIMM50,TP53INP1,IRF1,ADIPOQ,CD38,TRAF4,QARS,E2F2,CAMK2A,PIDD1,RYR2,ANP32B,RARB,NCKAP1L,GAS2,EG…
63	1	TRUE	0.00374	891	1447	137	0.095	0.154	GO:0010941	BP	4	regulation of cell death	3	ITGAV,PPARGC1A,CLN8,CASP1,HMGB2,GCLM,PLK1,BNIP3L,GAS6,MAD2L1,CSRNP3,ARRB1,AURKA,FLNA,NOTCH1,PRDX3,ANKRD1,SMAD3,ANGPT4,TOP2A,LRP1,COL18A1,SFRP4,HMOX1,IL12A,DFNA5,PTK2B,WNT9A,GRINA,GADD45B,DUSP6,PALB2,MELK,SKP2,GPNMB,NR4A2,CLU,FIGNL1,IER3,MAPK8IP1,TNFRSF12A,S100A8,EYA1,KLF11,GPR37L1,TP53INP1,ADIPOQ,CD38,TRAF4,QARS,CAMK2A,PIDD1,ANP32B,RARB,NCKAP1L,EGFR,OSM,PARK2,HERPUD1,FAS,RIPK3,ITGA6,MECOM,CYLD,CS…
64	1	TRUE	0.00623	834	1447	128	0.088	0.153	GO:0043067	BP	4	regulation of programmed cell death	4	ITGAV,PPARGC1A,CLN8,CASP1,HMGB2,GCLM,PLK1,BNIP3L,GAS6,MAD2L1,CSRNP3,ARRB1,AURKA,FLNA,NOTCH1,PRDX3,ANKRD1,SMAD3,ANGPT4,TOP2A,COL18A1,SFRP4,HMOX1,IL12A,DFNA5,PTK2B,WNT9A,GRINA,GADD45B,DUSP6,PALB2,MELK,SKP2,NR4A2,CLU,FIGNL1,IER3,MAPK8IP1,TNFRSF12A,S100A8,EYA1,KLF11,TP53INP1,ADIPOQ,CD38,TRAF4,QARS,CAMK2A,PIDD1,ANP32B,RARB,NCKAP1L,EGFR,OSM,PARK2,HERPUD1,FAS,RIPK3,ITGA6,MECOM,CYLD,CSF2,FANK1,C1QBP,FNIP…
65	1	TRUE	0.00776	824	1447	126	0.087	0.153	GO:0042981	BP	4	regulation of apoptotic process	5	ITGAV,PPARGC1A,CLN8,CASP1,HMGB2,GCLM,PLK1,BNIP3L,GAS6,MAD2L1,CSRNP3,ARRB1,AURKA,FLNA,NOTCH1,PRDX3,ANKRD1,SMAD3,ANGPT4,TOP2A,COL18A1,SFRP4,HMOX1,IL12A,DFNA5,PTK2B,WNT9A,GRINA,GADD45B,DUSP6,PALB2,MELK,SKP2,NR4A2,CLU,FIGNL1,IER3,MAPK8IP1,TNFRSF12A,S100A8,EYA1,KLF11,TP53INP1,ADIPOQ,CD38,TRAF4,QARS,CAMK2A,PIDD1,ANP32B,RARB,NCKAP1L,EGFR,OSM,PARK2,HERPUD1,FAS,RIPK3,ITGA6,CYLD,CSF2,FANK1,C1QBP,FNIP1,CAV1…
66	1	TRUE	1.94e-18	207	1447	75	0.052	0.362	GO:0007059	BP	4	chromosome segregation	2	NIPBL,HECW2,NCAPG,PSRC1,CENPE,BRIP1,PLK1,CDCA5,MAD2L1,CDCA8,ESPL1,KNSTRN,SGO1,TOP2A,SKA1,KIFC1,CENPW,SGO2,PMF1,KIF2C,NDC80,KIF23,TERF1,ESCO2,SMC2,SPC25,HJURP,FANCM,MKI67,ZWINT,TACC3,BUB3,SKA2,CDC6,CCNE1,NCAPD3,NCAPH,SKA3,PTTG1,GEN1,NUSAP1,SLF1,KIF22,SMC4,ECT2,AKAP8,AURKB,NDC1,INCENP,CDCA2,NEK2,TRIP13,CDT1,CENPT,CENPF,DDX11,MRE11A,MIS18A,RCC1,RCC2,MEI1,FANCD2,FAM83D,NCAPD2,TTK,KIF18A,ARL8B,RAD51C,…
67	1	TRUE	2.33e-13	170	1447	59	0.041	0.347	GO:0098813	BP	4	nuclear chromosome segregation	3	NIPBL,HECW2,NCAPG,PSRC1,CENPE,BRIP1,PLK1,CDCA5,MAD2L1,CDCA8,ESPL1,KNSTRN,SGO1,KIFC1,SGO2,KIF2C,NDC80,KIF23,TERF1,SMC2,FANCM,ZWINT,TACC3,BUB3,CDC6,CCNE1,NCAPD3,NCAPH,PTTG1,GEN1,NUSAP1,SLF1,KIF22,SMC4,ECT2,AKAP8,AURKB,NDC1,NEK2,TRIP13,CDT1,CENPF,DDX11,MRE11A,RCC2,MEI1,FANCD2,FAM83D,NCAPD2,TTK,KIF18A,RAD51C,SIRT2,BUB1,FEN1,HFM1,CDC20,KIF14,PHB2
68	1	TRUE	0.000293	20	1447	11	0.008	0.55	GO:0008608	BP	4	attachment of spindle microtubules to kinetochore	4	CENPE,KNSTRN,SGO1,KIF2C,NDC80,BUB3,ECT2,NEK2,CDT1,RCC2,SIRT2
69	1	TRUE	0.0293	39	1447	12	0.008	0.308	GO:0051304	BP	4	chromosome separation	3	HECW2,CENPE,PLK1,MAD2L1,NDC80,FANCM,TACC3,CDC6,GEN1,CDT1,TTK,HFM1
70	1	TRUE	0.0197	3925	1447	495	0.342	0.126	GO:0051716	BP	4	cellular response to stimulus	2	PCLO,ITGAV,PPARGC1A,FGFBP1,HPX,NSMCE4A,PRKCB,TRIB3,NIPBL,POSTN,NR2C1,ARHGEF16,LOC100764228,SHCBP1,CCND1,CASP1,SPP1,HMGB2,LAX1,BRIP1,TEC,IL31RA,GCLM,TMPRSS6,CNTN6,ADAMTS3,PLK1,GSTO1,BNIP3L,SDHD,EFNA5,IQGAP1,SH3GL2,AGTRAP,POLQ,RFX4,FBLN5,GAS6,CDCA5,SLC52A3,EPAS1,LAT,SIK2,LOC100761653,NDP,DUSP14,MFNG,HNF4A,C1QL4,ARRB1,PTPN22,FLNA,NOTCH1,DGKH,EME1,FZR1,ALS2CL,TERF2,CCDC88C,NR1D1,FOS,PRDX3,ITGA8,MMS22…
71	1	TRUE	0.0352	117	1447	25	0.017	0.214	GO:0071216	BP	4	cellular response to biotic stimulus	3	CASP1,HMGB2,EME1,NR1D1,ANKRD1,LTF,IL12A,PRKCE,SPON2,IRAK1,TXNIP,MRC1,SLX4,LBP,AKAP8,TNFAIP3,TNFRSF1B,TLR1,IRAK2,IL10,NLRP3,SIRT2,LOC100763833,BCR,PDE4D
72	1	TRUE	0.000386	1531	1447	226	0.156	0.148	GO:0070887	BP	4	cellular response to chemical stimulus	3	PPARGC1A,FGFBP1,HPX,PRKCB,TRIB3,POSTN,ARHGEF16,SHCBP1,CCND1,CASP1,SPP1,HMGB2,GCLM,TMPRSS6,ADAMTS3,GSTO1,BNIP3L,SDHD,EFNA5,IQGAP1,SH3GL2,AGTRAP,FBLN5,GAS6,EPAS1,HNF4A,ARRB1,PTPN22,NOTCH1,NR1D1,FOS,PRDX3,ITGA8,ANKRD1,GPHB5,LTF,SMAD3,ANGPT4,ATP13A2,LRP1,ATP2B4,SFRP4,RAPGEF3,ASIP,MYBL2,MCM7,G6PD,LOC100750644,HMOX1,RXRA,SORT1,SH3BP4,IL12A,GSTM3,PTK2B,GFPT2,PRKCE,SYNGR1,SPON2,LOC100773612,SHMT1,ITGA9,C…
73	1	TRUE	0.000181	1031	1447	164	0.113	0.159	GO:0033554	BP	4	cellular response to stress	3	PPARGC1A,NSMCE4A,NIPBL,CCND1,BRIP1,PLK1,BNIP3L,SDHD,POLQ,FBLN5,GAS6,CDCA5,SLC52A3,EPAS1,PTPN22,NOTCH1,EME1,FZR1,TERF2,CCDC88C,FOS,PRDX3,MMS22L,ANKRD1,CHEK1,RPA3,ANGPT4,TOP2A,ATP13A2,TONSL,MCM7,G6PD,LOC100750644,PMS2,HMOX1,UFC1,HMGA1,GSTM3,CHEK2,PTK2B,PBK,PRKCE,GRINA,GADD45B,PCNA,PSMD14,DNAJB9,ESCO2,PALB2,MELK,NR4A2,TRIM28,CLU,FIGNL1,NFE2L1,IER3,MAPK8IP1,EYA1,RNASEH2B,OPRM1,GPR37L1,TP53INP1,LOC100…
74	1	TRUE	0.000277	461	1447	85	0.059	0.184	GO:0006974	BP	4	cellular response to DNA damage stimulus	4	NSMCE4A,NIPBL,CCND1,BRIP1,PLK1,POLQ,CDCA5,EME1,FZR1,TERF2,MMS22L,ANKRD1,CHEK1,RPA3,TOP2A,TONSL,MCM7,PMS2,CHEK2,PCNA,PSMD14,ESCO2,PALB2,TRIM28,CLU,FIGNL1,IER3,EYA1,RNASEH2B,SLX4,FBXO4,PIDD1,POLE,ANKLE1,SUV39H1,EGFR,ZBTB38,SGK1,GEN1,MCM10,SLF1,RUVBL1,DTL,MSH6,KIF22,E2F7,UBE2T,WDR76,ETAA1,BRCA2,LIG1,CLSPN,TRIP13,XRCC2,TNFRSF1B,RTEL1,XRCC1,LOC100766402,DDX11,MRE11A,RAD51,DNA2,POLD1,FOXM1,GTF2H4,RAD51…
75	1	TRUE	0.0293	6121	1447	742	0.513	0.121	GO:0008152	BP	4	metabolic process	1	AFF2,LOC100768693,ITGAV,PPARGC1A,HPX,PRKCB,TRIB3,CEMIP,NIPBL,NR2C1,ADH5,PRSS12,ADH7,ISG20,SNRPE,CLN8,CNDP2,CCND1,MYF5,CASP1,SPP1,PSRC1,LOC100771648,HMGB2,LOC100756663,CENPE,ETV4,LAX1,PDSS1,BRIP1,TEC,IL31RA,PERM1,GCLM,TMPRSS6,ADAMTS3,PLK1,GSTO1,BNIP3L,EFNA5,IQGAP1,SH3GL2,NUP214,HAO2,POLQ,RFX4,FBLN5,GAS6,CDCA5,EPAS1,LAT,KNG1,SIK2,AWAT2,LOC100750890,ASL,NDP,DUSP14,GINS1,MAD2L1,PSMA5,VPS51,PPP2R2A,HN…
76	1	TRUE	0.0131	5476	1447	675	0.466	0.123	GO:0044238	BP	4	primary metabolic process	2	AFF2,LOC100768693,ITGAV,PPARGC1A,HPX,PRKCB,TRIB3,CEMIP,NIPBL,NR2C1,ADH5,PRSS12,ADH7,ISG20,SNRPE,CLN8,CNDP2,CCND1,MYF5,CASP1,SPP1,PSRC1,LOC100771648,HMGB2,LOC100756663,CENPE,ETV4,LAX1,PDSS1,BRIP1,TEC,IL31RA,PERM1,GCLM,TMPRSS6,ADAMTS3,PLK1,GSTO1,BNIP3L,EFNA5,IQGAP1,HAO2,POLQ,RFX4,GAS6,CDCA5,EPAS1,LAT,KNG1,SIK2,LOC100750890,ASL,NDP,DUSP14,GINS1,MAD2L1,PSMA5,PPP2R2A,HNF4A,ADK,HCFC1,GSPT1,C1QL4,CSRNP3…
77	1	TRUE	0.0107	5739	1447	706	0.488	0.123	GO:0071704	BP	4	organic substance metabolic process	2	AFF2,LOC100768693,ITGAV,PPARGC1A,HPX,PRKCB,TRIB3,CEMIP,NIPBL,NR2C1,ADH5,PRSS12,ADH7,ISG20,SNRPE,CLN8,CNDP2,CCND1,MYF5,CASP1,SPP1,PSRC1,LOC100771648,HMGB2,LOC100756663,CENPE,ETV4,LAX1,PDSS1,BRIP1,TEC,IL31RA,PERM1,GCLM,TMPRSS6,ADAMTS3,PLK1,GSTO1,BNIP3L,EFNA5,IQGAP1,SH3GL2,NUP214,HAO2,POLQ,RFX4,GAS6,CDCA5,EPAS1,LAT,KNG1,SIK2,AWAT2,LOC100750890,ASL,NDP,DUSP14,GINS1,MAD2L1,PSMA5,PPP2R2A,HNF4A,ADK,HCFC…
78	1	TRUE	0.0221	4864	1447	602	0.416	0.124	GO:0043170	BP	4	macromolecule metabolic process	3	AFF2,LOC100768693,ITGAV,PPARGC1A,HPX,PRKCB,TRIB3,CEMIP,NIPBL,NR2C1,ADH5,PRSS12,ISG20,SNRPE,CLN8,CNDP2,CCND1,MYF5,CASP1,SPP1,PSRC1,HMGB2,CENPE,ETV4,LAX1,BRIP1,TEC,IL31RA,PERM1,TMPRSS6,ADAMTS3,PLK1,BNIP3L,EFNA5,IQGAP1,SH3GL2,NUP214,POLQ,RFX4,GAS6,CDCA5,EPAS1,LAT,KNG1,SIK2,NDP,DUSP14,GINS1,MAD2L1,PSMA5,PPP2R2A,HNF4A,HCFC1,GSPT1,C1QL4,CSRNP3,ARRB1,EAF2,SREK1,AURKA,PTPN22,FLNA,NOTCH1,TFDP1,EME1,FZR1,C…
79	1	TRUE	0.0169	3043	1447	393	0.272	0.129	GO:1901360	BP	4	organic cyclic compound metabolic process	3	AFF2,PPARGC1A,HPX,PRKCB,TRIB3,NIPBL,NR2C1,ISG20,SNRPE,CCND1,MYF5,SPP1,PSRC1,LOC100771648,HMGB2,ETV4,BRIP1,PERM1,TMPRSS6,PLK1,POLQ,RFX4,GAS6,CDCA5,EPAS1,NDP,GINS1,HNF4A,ADK,HCFC1,CSRNP3,ARRB1,EAF2,SREK1,FLNA,NOTCH1,TFDP1,EME1,RPP30,TERF2,NR1D1,MTHFR,CKS2,FOS,PRDX3,ITGA8,MMS22L,ANKRD1,PGD,CHEK1,GPHB5,MCM5,LTF,RPA3,SMAD3,TOP2A,ATP2B4,IKZF2,POLA1,SFRP4,CCNA2,HMGCR,RBFOX3,ASIP,DHRS9,HR,NUDT12,TONSL,MY…
80	1	TRUE	0.0283	5594	1447	683	0.472	0.122	GO:0044237	BP	4	cellular metabolic process	2	AFF2,ITGAV,PPARGC1A,HPX,PRKCB,TRIB3,CEMIP,NIPBL,NR2C1,ADH5,ADH7,ISG20,SNRPE,CLN8,CCND1,MYF5,CASP1,SPP1,PSRC1,HMGB2,CENPE,ETV4,LAX1,PDSS1,BRIP1,TEC,IL31RA,PERM1,GCLM,TMPRSS6,PLK1,GSTO1,BNIP3L,EFNA5,IQGAP1,SH3GL2,HAO2,POLQ,RFX4,FBLN5,GAS6,CDCA5,EPAS1,LAT,KNG1,SIK2,LOC100750890,ASL,NDP,DUSP14,GINS1,MAD2L1,PSMA5,VPS51,PPP2R2A,HNF4A,ADK,HCFC1,GSPT1,C1QL4,CSRNP3,ARRB1,EAF2,SREK1,AURKA,PTPN22,FLNA,NOTCH…
81	1	TRUE	0.00288	1804	1447	253	0.175	0.14	GO:0006793	BP	4	phosphorus metabolic process	3	ITGAV,PPARGC1A,HPX,PRKCB,TRIB3,CEMIP,CLN8,CCND1,PSRC1,CENPE,LAX1,TEC,IL31RA,PLK1,EFNA5,IQGAP1,GAS6,LAT,SIK2,DUSP14,PPP2R2A,ADK,C1QL4,CSRNP3,ARRB1,AURKA,PTPN22,DGKH,CCDC88C,PRDX3,DGKE,PGD,CHEK1,GPHB5,PPP2R5A,LTF,MYO3A,ANGPT4,ATP13A2,AKT3,ATP2B4,PLK4,ELOVL4,MAP3K14,CCNA2,HMGCR,RAPGEF3,NUDT12,CAMK2B,MCM7,PLPP3,G6PD,WEE1,PPARA,MLKL,IL12A,CHEK2,PTK2B,LOC100756252,FASTKD3,PBK,EPHX2,ADGRF5,SMCR8,DGKI,PT…
82	1	TRUE	0.00484	1772	1447	247	0.171	0.139	GO:0006796	BP	4	phosphate-containing compound metabolic process	4	ITGAV,PPARGC1A,HPX,PRKCB,TRIB3,CEMIP,CLN8,CCND1,PSRC1,CENPE,LAX1,TEC,IL31RA,PLK1,EFNA5,IQGAP1,GAS6,LAT,SIK2,DUSP14,PPP2R2A,ADK,C1QL4,CSRNP3,ARRB1,AURKA,PTPN22,DGKH,CCDC88C,PRDX3,DGKE,PGD,CHEK1,GPHB5,PPP2R5A,LTF,MYO3A,ANGPT4,ATP13A2,AKT3,ATP2B4,PLK4,MAP3K14,CCNA2,HMGCR,RAPGEF3,NUDT12,CAMK2B,MCM7,PLPP3,G6PD,WEE1,PPARA,MLKL,IL12A,CHEK2,PTK2B,FASTKD3,PBK,EPHX2,ADGRF5,SMCR8,DGKI,PTPRR,PRKCE,LOC1007736…
83	1	TRUE	0.000126	1292	1447	199	0.138	0.154	GO:0016310	BP	4	phosphorylation	5	ITGAV,HPX,PRKCB,TRIB3,CEMIP,CCND1,PSRC1,CENPE,LAX1,TEC,IL31RA,PLK1,EFNA5,IQGAP1,GAS6,LAT,SIK2,DUSP14,ADK,C1QL4,ARRB1,AURKA,PTPN22,CCDC88C,PRDX3,DGKE,CHEK1,PPP2R5A,LTF,MYO3A,ANGPT4,ATP13A2,AKT3,ATP2B4,PLK4,MAP3K14,CCNA2,HMGCR,RAPGEF3,CAMK2B,MCM7,PLPP3,WEE1,PPARA,MLKL,IL12A,CHEK2,PTK2B,FASTKD3,PBK,SMCR8,DGKI,PTPRR,PRKCE,LOC100773612,GADD45B,FN1,DUSP6,MELK,SKP2,GPNMB,TRIM28,CLU,IRAK1,MAPK8IP1,PLVAP,…
84	1	TRUE	0.000124	1092	1447	173	0.12	0.158	GO:0006468	BP	4	protein phosphorylation	6	ITGAV,HPX,PRKCB,TRIB3,CEMIP,CCND1,PSRC1,CENPE,LAX1,TEC,IL31RA,PLK1,EFNA5,IQGAP1,GAS6,LAT,SIK2,DUSP14,C1QL4,ARRB1,AURKA,PTPN22,CCDC88C,CHEK1,LTF,MYO3A,ANGPT4,ATP13A2,AKT3,ATP2B4,PLK4,MAP3K14,CCNA2,HMGCR,RAPGEF3,CAMK2B,PLPP3,WEE1,MLKL,IL12A,CHEK2,PTK2B,FASTKD3,PBK,SMCR8,PTPRR,PRKCE,LOC100773612,GADD45B,FN1,DUSP6,MELK,GPNMB,TRIM28,CLU,IRAK1,MAPK8IP1,PLVAP,CCNE1,GPR37L1,NOD2,ADIPOQ,IP6K3,TRAF4,QARS,C…
85	1	TRUE	0.0175	4475	1447	559	0.386	0.125	GO:0044260	BP	4	cellular macromolecule metabolic process	3	AFF2,ITGAV,PPARGC1A,HPX,PRKCB,TRIB3,CEMIP,NIPBL,NR2C1,ADH5,ISG20,SNRPE,CLN8,CCND1,MYF5,CASP1,SPP1,PSRC1,HMGB2,CENPE,ETV4,LAX1,BRIP1,TEC,IL31RA,PERM1,TMPRSS6,PLK1,BNIP3L,EFNA5,IQGAP1,SH3GL2,POLQ,RFX4,GAS6,CDCA5,EPAS1,LAT,KNG1,SIK2,NDP,DUSP14,GINS1,MAD2L1,PSMA5,PPP2R2A,HNF4A,HCFC1,GSPT1,C1QL4,CSRNP3,ARRB1,EAF2,SREK1,AURKA,PTPN22,FLNA,NOTCH1,TFDP1,EME1,FZR1,RPP30,TERF2,CCDC88C,NR1D1,MTHFR,CKS2,FOS,P…
86	1	TRUE	0.0305	2946	1447	378	0.261	0.128	GO:0006725	BP	4	cellular aromatic compound metabolic process	3	AFF2,PPARGC1A,HPX,PRKCB,TRIB3,NIPBL,NR2C1,ISG20,SNRPE,CCND1,MYF5,SPP1,PSRC1,HMGB2,ETV4,BRIP1,PERM1,TMPRSS6,PLK1,POLQ,RFX4,GAS6,CDCA5,EPAS1,NDP,GINS1,HNF4A,ADK,HCFC1,CSRNP3,ARRB1,EAF2,SREK1,FLNA,NOTCH1,TFDP1,EME1,RPP30,TERF2,NR1D1,MTHFR,CKS2,FOS,PRDX3,ITGA8,MMS22L,ANKRD1,PGD,CHEK1,GPHB5,MCM5,LTF,RPA3,SMAD3,TOP2A,ATP2B4,IKZF2,POLA1,SFRP4,CCNA2,HMGCR,RBFOX3,ASIP,HR,NUDT12,TONSL,MYBL2,MCM7,PLPP3,CDC4…
87	1	TRUE	0.0396	2917	1447	373	0.258	0.128	GO:0046483	BP	4	heterocycle metabolic process	3	AFF2,PPARGC1A,HPX,PRKCB,TRIB3,NIPBL,NR2C1,ISG20,SNRPE,CCND1,MYF5,SPP1,PSRC1,HMGB2,ETV4,BRIP1,PERM1,TMPRSS6,PLK1,POLQ,RFX4,GAS6,CDCA5,EPAS1,NDP,GINS1,HNF4A,ADK,HCFC1,CSRNP3,ARRB1,EAF2,SREK1,FLNA,NOTCH1,TFDP1,EME1,RPP30,TERF2,NR1D1,MTHFR,CKS2,FOS,PRDX3,ITGA8,MMS22L,ANKRD1,PGD,CHEK1,GPHB5,MCM5,LTF,RPA3,SMAD3,TOP2A,ATP2B4,IKZF2,POLA1,SFRP4,CCNA2,HMGCR,RBFOX3,ASIP,HR,NUDT12,TONSL,MYBL2,MCM7,PLPP3,CDC4…
88	1	TRUE	0.0436	2846	1447	364	0.252	0.128	GO:0006139	BP	4	nucleobase-containing compound metabolic process	4	AFF2,PPARGC1A,PRKCB,TRIB3,NIPBL,NR2C1,ISG20,SNRPE,CCND1,MYF5,SPP1,PSRC1,HMGB2,ETV4,BRIP1,PERM1,TMPRSS6,PLK1,POLQ,RFX4,GAS6,CDCA5,EPAS1,NDP,GINS1,HNF4A,ADK,HCFC1,CSRNP3,ARRB1,EAF2,SREK1,FLNA,NOTCH1,TFDP1,EME1,RPP30,TERF2,NR1D1,CKS2,FOS,PRDX3,ITGA8,MMS22L,ANKRD1,PGD,CHEK1,GPHB5,MCM5,LTF,RPA3,SMAD3,TOP2A,ATP2B4,IKZF2,POLA1,SFRP4,CCNA2,HMGCR,RBFOX3,ASIP,HR,NUDT12,TONSL,MYBL2,MCM7,PLPP3,CDC45,G6PD,REC…
89	1	TRUE	0.0219	2530	1447	331	0.229	0.131	GO:0090304	BP	4	nucleic acid metabolic process	5	AFF2,PPARGC1A,PRKCB,TRIB3,NIPBL,NR2C1,ISG20,SNRPE,CCND1,MYF5,SPP1,PSRC1,HMGB2,ETV4,BRIP1,PERM1,TMPRSS6,PLK1,POLQ,RFX4,GAS6,CDCA5,EPAS1,NDP,GINS1,HNF4A,HCFC1,CSRNP3,ARRB1,EAF2,SREK1,FLNA,NOTCH1,TFDP1,EME1,RPP30,TERF2,NR1D1,CKS2,FOS,PRDX3,ITGA8,MMS22L,ANKRD1,CHEK1,MCM5,LTF,RPA3,SMAD3,TOP2A,ATP2B4,IKZF2,POLA1,SFRP4,CCNA2,RBFOX3,HR,TONSL,MYBL2,MCM7,PLPP3,CDC45,RECQL,PMS2,HMOX1,PPARA,PHB,RXRA,AEBP1,MA…
90	1	TRUE	1.31e-08	544	1447	113	0.078	0.208	GO:0006259	BP	4	DNA metabolic process	6	PPARGC1A,ISG20,BRIP1,POLQ,CDCA5,GINS1,TFDP1,EME1,TERF2,MMS22L,ANKRD1,CHEK1,MCM5,RPA3,TOP2A,POLA1,TONSL,MCM7,CDC45,RECQL,PMS2,PHB,CHEK2,PCNA,PSMD14,TERF1,ESCO2,SMG5,PALB2,DNMT1,TRIM28,FIGNL1,FANCM,DNASE1,EYA1,CDC6,CCNE1,DNMT3L,ADIPOQ,SLX4,MCM6,FBXO4,RFC3,PIF1,POLE,ANKLE1,MCM4,STAT6,EGFR,ZBTB38,PRIM2,GEN1,WRAP53,APOBEC1,MCM10,BEND3,SLF1,CHTF18,ORC6,RUVBL1,DTL,CDK2,CSF2,MSH6,KIF22,E2F7,UBE2T,ETAA1,R…
91	1	TRUE	0.00474	141	1447	32	0.022	0.227	GO:0006310	BP	4	DNA recombination	7	BRIP1,POLQ,TERF2,MMS22L,RPA3,TONSL,RECQL,PSMD14,PALB2,FIGNL1,FANCM,SLX4,ANKLE1,STAT6,GEN1,RUVBL1,MSH6,PSMC3IP,ATAD5,BRCA2,TRIP13,XRCC2,RTEL1,XRCC1,RAD51,RAD51AP1,RAD54L,HMGB1,BLM,RAD51C,HFM1,RPA2
92	1	TRUE	0.034	16	1447	7	0.005	0.438	GO:0006312	BP	4	mitotic recombination	8	TERF2,ANKLE1,GEN1,BRCA2,XRCC1,RAD51,RAD51C
93	1	TRUE	0.00344	254	1447	50	0.035	0.197	GO:0006281	BP	4	DNA repair	7	BRIP1,POLQ,CDCA5,EME1,MMS22L,CHEK1,RPA3,TONSL,PMS2,CHEK2,PCNA,PSMD14,ESCO2,PALB2,TRIM28,FIGNL1,EYA1,SLX4,POLE,EGFR,GEN1,SLF1,RUVBL1,DTL,MSH6,KIF22,UBE2T,BRCA2,LIG1,TRIP13,XRCC2,XRCC1,LOC100766402,DDX11,MRE11A,RAD51,DNA2,POLD1,FOXM1,GTF2H4,RAD51AP1,VCP,RAD54L,HMGB1,BLM,POLD3,USP1,RNASEH2A,RAD51C,RPA2
94	1	TRUE	0.0055	130	1447	30	0.021	0.231	GO:0006302	BP	4	double-strand break repair	8	BRIP1,POLQ,CDCA5,MMS22L,RPA3,TONSL,CHEK2,PSMD14,ESCO2,PALB2,FIGNL1,EYA1,SLX4,GEN1,SLF1,BRCA2,TRIP13,XRCC2,XRCC1,DDX11,MRE11A,RAD51,DNA2,FOXM1,RAD51AP1,VCP,RAD54L,BLM,RAD51C,RPA2
95	1	TRUE	0.034	16	1447	7	0.005	0.438	GO:0006298	BP	4	mismatch repair	8	RPA3,PMS2,PCNA,MSH6,HMGB1,RNASEH2A,RPA2
96	1	TRUE	0.0449	64	1447	16	0.011	0.25	GO:0000725	BP	4	recombinational repair	8	POLQ,MMS22L,RPA3,TONSL,PSMD14,PALB2,FIGNL1,SLX4,GEN1,BRCA2,XRCC2,RAD51,RAD51AP1,RAD54L,RAD51C,RPA2
97	1	TRUE	0.0449	64	1447	16	0.011	0.25	GO:0000724	BP	4	double-strand break repair via homologous recombination	9	POLQ,MMS22L,RPA3,TONSL,PSMD14,PALB2,FIGNL1,SLX4,GEN1,BRCA2,XRCC2,RAD51,RAD51AP1,RAD54L,RAD51C,RPA2
98	1	TRUE	0.0143	96	1447	23	0.016	0.24	GO:0071897	BP	4	DNA biosynthetic process	7	TFDP1,TERF2,ANKRD1,PHB,PCNA,TERF1,ADIPOQ,FBXO4,RFC3,PIF1,POLE,WRAP53,CHTF18,DTL,AURKB,HGF,PARP4,NEK2,TK1,RFC4,VCP,RFC5,FGFR4
99	1	TRUE	0.0125	494	1447	81	0.056	0.164	GO:0006082	BP	4	organic acid metabolic process	3	TRIB3,CEMIP,ADH7,GCLM,GSTO1,HAO2,LOC100750890,ASL,HNF4A,ALOX5,NR1D1,MTHFR,PGD,ATP2B4,ELOVL4,DHRS9,FA2H,LOC100750644,PPARA,AHCY,LOC100756252,IYD,PRKCE,MALRD1,LOC100765753,SHMT1,ST6GAL1,GGT5,FMO1,ADIPOQ,QARS,DDC,SLC22A12,DCN,ACSL1,IARS,LPL,CAD,CPT1A,TYMS,DAO,FOLR1,CAV1,EHHADH,PHGDH,NIT2,ASNS,CSGALNACT1,MTHFD2,STAT3,ATP8B1,BGN,GPD1,SHMT2,LIPC,RARS,AKR1D1,GOT1,P2RX7,DAGLA,GSTP1,MGST2,ACACB,MID1IP1,LO…
100	1	TRUE	0.0147	483	1447	79	0.055	0.164	GO:0043436	BP	4	oxoacid metabolic process	4	TRIB3,CEMIP,ADH7,GCLM,GSTO1,HAO2,LOC100750890,ASL,HNF4A,ALOX5,NR1D1,MTHFR,PGD,ATP2B4,ELOVL4,DHRS9,FA2H,LOC100750644,PPARA,AHCY,LOC100756252,IYD,PRKCE,MALRD1,LOC100765753,SHMT1,ST6GAL1,GGT5,ADIPOQ,QARS,DDC,DCN,ACSL1,IARS,LPL,CAD,CPT1A,TYMS,DAO,FOLR1,CAV1,EHHADH,PHGDH,NIT2,ASNS,CSGALNACT1,MTHFD2,STAT3,ATP8B1,BGN,GPD1,SHMT2,LIPC,RARS,AKR1D1,GOT1,P2RX7,DAGLA,GSTP1,MGST2,ACACB,MID1IP1,LOC100756748,HYA…
101	1	TRUE	0.00611	444	1447	76	0.053	0.171	GO:0019752	BP	4	carboxylic acid metabolic process	5	TRIB3,CEMIP,ADH7,GCLM,GSTO1,HAO2,LOC100750890,ASL,HNF4A,ALOX5,NR1D1,MTHFR,PGD,ATP2B4,ELOVL4,DHRS9,FA2H,LOC100750644,PPARA,AHCY,LOC100756252,IYD,PRKCE,MALRD1,LOC100765753,SHMT1,ST6GAL1,GGT5,ADIPOQ,QARS,DDC,ACSL1,IARS,LPL,CAD,CPT1A,TYMS,DAO,FOLR1,CAV1,EHHADH,PHGDH,NIT2,ASNS,CSGALNACT1,MTHFD2,STAT3,ATP8B1,GPD1,SHMT2,LIPC,RARS,AKR1D1,GOT1,P2RX7,DAGLA,GSTP1,MGST2,ACACB,MID1IP1,LOC100756748,HYAL1,PIPOX…
102	1	TRUE	0.00653	73	1447	20	0.014	0.274	GO:0006575	BP	4	cellular modified amino acid metabolic process	3	GCLM,MTHFR,G6PD,LOC100750644,AHCY,GSTM3,IYD,SHMT1,GGT5,DUOX2,TYMS,FOLR1,MTHFD2,SHMT2,GSTP1,MGST2,HOGA1,GCLC,GAMT,PLOD1
103	1	TRUE	0.0255	3431	1447	436	0.301	0.127	GO:0019222	BP	4	regulation of metabolic process	2	AFF2,ITGAV,PPARGC1A,HPX,PRKCB,TRIB3,CEMIP,NIPBL,NR2C1,CCND1,MYF5,CASP1,SPP1,PSRC1,HMGB2,CENPE,ETV4,LAX1,BRIP1,TEC,IL31RA,PERM1,TMPRSS6,PLK1,BNIP3L,EFNA5,IQGAP1,SH3GL2,POLQ,RFX4,FBLN5,GAS6,EPAS1,LAT,KNG1,NDP,DUSP14,MAD2L1,HNF4A,HCFC1,C1QL4,CSRNP3,ARRB1,EAF2,SREK1,AURKA,PTPN22,FLNA,NOTCH1,TFDP1,FZR1,TERF2,CCDC88C,NR1D1,MTHFR,CKS2,FOS,PRDX3,ITGA8,ANKRD1,CHEK1,GPHB5,PPP2R5A,LTF,SMAD3,ANGPT4,TOP2A,ATP…
104	1	TRUE	0.0121	3119	1447	404	0.279	0.13	GO:0080090	BP	4	regulation of primary metabolic process	3	AFF2,ITGAV,PPARGC1A,HPX,PRKCB,TRIB3,CEMIP,NIPBL,NR2C1,CCND1,MYF5,CASP1,SPP1,PSRC1,HMGB2,CENPE,ETV4,LAX1,BRIP1,TEC,IL31RA,PERM1,TMPRSS6,PLK1,EFNA5,IQGAP1,POLQ,RFX4,GAS6,EPAS1,LAT,KNG1,NDP,DUSP14,MAD2L1,HNF4A,HCFC1,C1QL4,CSRNP3,ARRB1,EAF2,SREK1,AURKA,PTPN22,FLNA,NOTCH1,TFDP1,FZR1,TERF2,CCDC88C,NR1D1,MTHFR,CKS2,FOS,PRDX3,ITGA8,ANKRD1,CHEK1,GPHB5,PPP2R5A,LTF,SMAD3,ANGPT4,TOP2A,ATP13A2,LRP1,ATP2B4,IKZ…
105	1	TRUE	0.021	3147	1447	404	0.279	0.128	GO:0060255	BP	4	regulation of macromolecule metabolic process	3	AFF2,ITGAV,PPARGC1A,HPX,PRKCB,TRIB3,CEMIP,NIPBL,NR2C1,CCND1,MYF5,CASP1,SPP1,PSRC1,HMGB2,CENPE,ETV4,LAX1,BRIP1,TEC,IL31RA,PERM1,TMPRSS6,PLK1,EFNA5,IQGAP1,SH3GL2,POLQ,RFX4,GAS6,EPAS1,LAT,KNG1,NDP,DUSP14,MAD2L1,HNF4A,HCFC1,C1QL4,CSRNP3,ARRB1,EAF2,SREK1,AURKA,PTPN22,FLNA,NOTCH1,TFDP1,FZR1,TERF2,CCDC88C,NR1D1,MTHFR,CKS2,FOS,PRDX3,ITGA8,ANKRD1,CHEK1,PPP2R5A,LTF,SMAD3,ANGPT4,TOP2A,ATP13A2,LRP1,ATP2B4,IK…
106	1	TRUE	4.94e-05	263	1447	58	0.04	0.221	GO:0051052	BP	4	regulation of DNA metabolic process	4	PPARGC1A,POLQ,TFDP1,TERF2,ANKRD1,CHEK2,PCNA,TERF1,ESCO2,SMG5,DNMT1,TRIM28,FIGNL1,EYA1,DNMT3L,ADIPOQ,SLX4,FBXO4,RFC3,PIF1,ANKLE1,STAT6,EGFR,ZBTB38,WRAP53,APOBEC1,SLF1,CHTF18,CDK2,CSF2,MSH6,E2F7,AURKB,HGF,ATAD5,BRCA2,PARP4,NEK2,E2F8,TICRR,RTEL1,XRCC1,CDT1,DDX11,MRE11A,MIS18A,RFC4,RAD51,GLI2,DNA2,FOXM1,RAD51AP1,RFC5,HMGB1,BLM,USP1,FGFR4,RPA2
107	1	TRUE	0.00996	3230	1447	418	0.289	0.129	GO:0031323	BP	4	regulation of cellular metabolic process	3	AFF2,ITGAV,PPARGC1A,HPX,PRKCB,TRIB3,CEMIP,NIPBL,NR2C1,CCND1,MYF5,CASP1,SPP1,PSRC1,HMGB2,CENPE,ETV4,LAX1,BRIP1,TEC,IL31RA,PERM1,TMPRSS6,PLK1,BNIP3L,EFNA5,IQGAP1,SH3GL2,POLQ,RFX4,FBLN5,GAS6,EPAS1,LAT,KNG1,NDP,DUSP14,MAD2L1,HNF4A,HCFC1,C1QL4,CSRNP3,ARRB1,EAF2,SREK1,AURKA,PTPN22,FLNA,NOTCH1,TFDP1,FZR1,TERF2,CCDC88C,NR1D1,MTHFR,CKS2,FOS,PRDX3,ITGA8,ANKRD1,CHEK1,GPHB5,PPP2R5A,LTF,SMAD3,ANGPT4,TOP2A,ATP…
108	1	TRUE	0.00467	1020	1447	153	0.106	0.15	GO:0051174	BP	4	regulation of phosphorus metabolic process	4	PPARGC1A,HPX,TRIB3,CEMIP,CCND1,PSRC1,CENPE,LAX1,TEC,IL31RA,PLK1,EFNA5,IQGAP1,GAS6,LAT,DUSP14,C1QL4,CSRNP3,ARRB1,PTPN22,CCDC88C,PRDX3,GPHB5,PPP2R5A,LTF,ANGPT4,ATP2B4,HMGCR,RAPGEF3,MCM7,PLPP3,PPARA,IL12A,PTK2B,PBK,ADGRF5,SMCR8,PTPRR,PRKCE,GADD45B,FN1,DUSP6,SMG5,GPNMB,CLU,IRAK1,MAPK8IP1,NLRC5,ADGRG6,GPR37L1,NOD2,ADIPOQ,TRAF4,QARS,CDA,CSF1,PROM2,NCKAP1L,EGFR,ACSL1,OSM,FAM20C,CHI3L1,IQGAP3,CDC25B,PARK…
109	1	TRUE	0.00545	1016	1447	152	0.105	0.15	GO:0019220	BP	4	regulation of phosphate metabolic process	5	PPARGC1A,HPX,TRIB3,CEMIP,CCND1,PSRC1,CENPE,LAX1,TEC,IL31RA,PLK1,EFNA5,IQGAP1,GAS6,LAT,DUSP14,C1QL4,CSRNP3,ARRB1,PTPN22,CCDC88C,PRDX3,GPHB5,PPP2R5A,LTF,ANGPT4,ATP2B4,HMGCR,RAPGEF3,MCM7,PLPP3,PPARA,IL12A,PTK2B,PBK,ADGRF5,SMCR8,PTPRR,PRKCE,GADD45B,FN1,DUSP6,SMG5,GPNMB,CLU,IRAK1,MAPK8IP1,NLRC5,ADGRG6,GPR37L1,NOD2,ADIPOQ,TRAF4,QARS,CDA,CSF1,PROM2,NCKAP1L,EGFR,ACSL1,OSM,CHI3L1,IQGAP3,CDC25B,PARK2,MYO1D…
110	1	TRUE	0.000516	872	1447	140	0.097	0.161	GO:0042325	BP	4	regulation of phosphorylation	6	HPX,TRIB3,CEMIP,CCND1,PSRC1,CENPE,LAX1,TEC,IL31RA,PLK1,EFNA5,IQGAP1,GAS6,LAT,DUSP14,C1QL4,ARRB1,PTPN22,CCDC88C,PRDX3,PPP2R5A,LTF,ANGPT4,ATP2B4,HMGCR,RAPGEF3,MCM7,PLPP3,PPARA,IL12A,PTK2B,PBK,SMCR8,PTPRR,PRKCE,GADD45B,FN1,DUSP6,GPNMB,CLU,IRAK1,MAPK8IP1,NLRC5,GPR37L1,NOD2,ADIPOQ,TRAF4,QARS,CSF1,PROM2,NCKAP1L,EGFR,ACSL1,OSM,CHI3L1,IQGAP3,CDC25B,PARK2,FAS,PECAM1,RIPK3,STAT2,ITGA6,MECOM,ERN1,CSF2,FNIP1…
111	1	TRUE	0.0255	3046	1447	391	0.27	0.128	GO:0051171	BP	4	regulation of nitrogen compound metabolic process	3	AFF2,ITGAV,PPARGC1A,HPX,PRKCB,TRIB3,CEMIP,NIPBL,NR2C1,CCND1,MYF5,CASP1,SPP1,PSRC1,HMGB2,CENPE,ETV4,LAX1,BRIP1,TEC,IL31RA,PERM1,TMPRSS6,PLK1,EFNA5,IQGAP1,POLQ,RFX4,GAS6,EPAS1,LAT,KNG1,NDP,DUSP14,MAD2L1,HNF4A,HCFC1,C1QL4,CSRNP3,ARRB1,EAF2,SREK1,AURKA,PTPN22,FLNA,NOTCH1,TFDP1,FZR1,TERF2,CCDC88C,NR1D1,MTHFR,CKS2,FOS,PRDX3,ITGA8,ANKRD1,CHEK1,GPHB5,PPP2R5A,LTF,SMAD3,ANGPT4,TOP2A,ATP13A2,LRP1,ATP2B4,IKZ…
112	1	TRUE	0.0143	56	1447	16	0.011	0.286	GO:0050000	BP	4	chromosome localization	1	PSRC1,CENPE,CDCA5,CDCA8,KIFC1,KIF2C,NDC80,TERF1,NDE1,KIF22,CDT1,CENPF,MEI1,FAM83D,KIF18A,KIF14
113	1	TRUE	0.0195	716	1447	109	0.075	0.152	GO:1901700	BP	4	response to oxygen-containing compound	1	PRKCB,TRIB3,ADH5,ADH7,CASP1,SPP1,HMGB2,EFNA5,AGTRAP,FBLN5,HNF4A,ARRB1,PTPN22,NOTCH1,STX2,NR1D1,FOS,PRDX3,ANKRD1,LTF,LRP1,ATP2B4,RAPGEF3,RXRA,SORT1,SH3BP4,IL12A,PTK2B,PRKCE,SPON2,LOC100773612,SHMT1,CCR7,ALPL,DNMT1,NR4A2,CLU,IRAK1,SLC1A2,OPRM1,GPR37L1,TP53INP1,MRC1,NOD2,ADIPOQ,CAMK2A,SSH1,RYR2,LANCL2,EGFR,DUOX2,EIF4EBP1,PER1,HOMER2,LBP,RORC,SLPI,ERN1,FOLR1,CAV1,NUP93,ECT2,AKAP8,TNFAIP3,CHRNB2,MMP2,…
114	1	TRUE	0.00822	523	1447	86	0.059	0.164	GO:1901701	BP	4	cellular response to oxygen-containing compound	2	PRKCB,TRIB3,CASP1,SPP1,HMGB2,EFNA5,AGTRAP,FBLN5,ARRB1,PTPN22,NR1D1,FOS,PRDX3,ANKRD1,LTF,LRP1,ATP2B4,RAPGEF3,SH3BP4,IL12A,PTK2B,PRKCE,SPON2,LOC100773612,SHMT1,DNMT1,NR4A2,CLU,IRAK1,GPR37L1,TP53INP1,MRC1,NOD2,ADIPOQ,CAMK2A,SSH1,RYR2,LANCL2,EGFR,EIF4EBP1,LBP,RORC,ERN1,FOLR1,CAV1,NUP93,ECT2,AKAP8,TNFAIP3,CHRNB2,MMP2,HGF,EZH2,PDE8A,STAT3,AQP1,LOC100774067,GPD1,TNFRSF1B,MMP9,GOT1,CPEB4,DDX11,RAD51,RAP1…
115	1	TRUE	0.000597	3454	1447	458	0.317	0.133	GO:0071840	BP	4	cellular component organization or biogenesis	1	AFF2,TENM4,PCLO,ITGAV,PPARGC1A,PRKCB,NIPBL,POSTN,HECW2,NCAPG,CLN8,SHANK2,MYF5,PSRC1,HMGB2,CENPE,AKAIN1,PDSS1,BRIP1,KIDINS220,KIF5C,GCLM,PLK1,BNIP3L,RERE,EFNA5,IQGAP1,SH3GL2,POLQ,RFX4,FBLN5,GAS6,CDCA5,EPAS1,LOC100761653,MAD2L1,HNF4A,NASP,HCFC1,VPS18,CHRNA1,ARRB1,EAF2,AURKA,KIF20B,FLNA,CDCA8,NOTCH1,ESPL1,DGKH,PALLD,STX2,FZR1,ALS2CL,TERF2,CCDC88C,NUBP1,KNSTRN,MTHFR,SGO1,CKS2,PRDX3,CSMD3,ITGA8,LOC100…
116	1	TRUE	0.000259	3406	1447	456	0.315	0.134	GO:0016043	BP	4	cellular component organization	2	AFF2,TENM4,PCLO,ITGAV,PPARGC1A,PRKCB,NIPBL,POSTN,HECW2,NCAPG,CLN8,SHANK2,MYF5,PSRC1,HMGB2,CENPE,AKAIN1,PDSS1,BRIP1,KIDINS220,KIF5C,GCLM,PLK1,BNIP3L,RERE,EFNA5,IQGAP1,SH3GL2,POLQ,RFX4,FBLN5,GAS6,CDCA5,EPAS1,LOC100761653,MAD2L1,HNF4A,NASP,HCFC1,VPS18,CHRNA1,ARRB1,EAF2,AURKA,KIF20B,FLNA,CDCA8,NOTCH1,ESPL1,DGKH,PALLD,STX2,FZR1,ALS2CL,TERF2,CCDC88C,NUBP1,KNSTRN,MTHFR,SGO1,CKS2,PRDX3,CSMD3,ITGA8,LOC100…
117	1	TRUE	0.00623	2085	1447	284	0.196	0.136	GO:0006996	BP	4	organelle organization	3	AFF2,PCLO,PPARGC1A,PRKCB,NIPBL,HECW2,NCAPG,CLN8,PSRC1,HMGB2,CENPE,BRIP1,GCLM,PLK1,BNIP3L,RERE,EFNA5,RFX4,CDCA5,EPAS1,LOC100761653,MAD2L1,NASP,HCFC1,VPS18,ARRB1,AURKA,KIF20B,FLNA,CDCA8,ESPL1,PALLD,FZR1,ALS2CL,TERF2,NUBP1,KNSTRN,MTHFR,SGO1,CKS2,PRDX3,CHEK1,MCM5,STIL,TOP2A,ATP13A2,AKT3,DNAJB13,PLK4,KIF24,SKA1,KIFC1,CCNA2,CENPW,RAPGEF3,ASIP,SGO2,MYBL2,MCM7,WEE1,RECQL,FBXO5,KIF2C,HMGA1,NDC80,MICAL2,SO…
118	1	TRUE	8.36e-14	277	1447	81	0.056	0.292	GO:0048285	BP	4	organelle fission	4	NIPBL,HECW2,NCAPG,PSRC1,CENPE,BRIP1,PLK1,CDCA5,MAD2L1,AURKA,KIF20B,FLNA,CDCA8,ESPL1,FZR1,KNSTRN,SGO1,CKS2,KIFC1,SGO2,MYBL2,FBXO5,KIF2C,NDC80,RANBP1,CHEK2,LOC100773612,KIF23,TERF1,SEC16B,UBE2S,SMC2,FANCM,MKI67,ZWINT,TACC3,BUB3,CDC6,CCNE1,NCAPD3,DNMT3L,NCAPH,DCN,PTTG1,OSM,CDC25B,GEN1,NUSAP1,SLF1,STAT2,KIF22,SMC4,AKAP8,MTFR2,AURKB,PSMC3IP,NDC1,WNT4,BRCA2,UBE2C,NEK2,TRIP13,TPX2,CDT1,ASPM,MRE11A,RCC1,…
119	1	TRUE	1.77e-14	249	1447	77	0.053	0.309	GO:0000280	BP	4	nuclear division	5	NIPBL,HECW2,NCAPG,PSRC1,CENPE,BRIP1,PLK1,CDCA5,MAD2L1,AURKA,KIF20B,FLNA,CDCA8,ESPL1,FZR1,KNSTRN,SGO1,CKS2,KIFC1,SGO2,MYBL2,FBXO5,KIF2C,NDC80,RANBP1,CHEK2,LOC100773612,KIF23,TERF1,UBE2S,SMC2,FANCM,MKI67,ZWINT,TACC3,BUB3,CDC6,CCNE1,NCAPD3,DNMT3L,NCAPH,PTTG1,OSM,CDC25B,GEN1,NUSAP1,SLF1,KIF22,SMC4,AKAP8,AURKB,PSMC3IP,NDC1,WNT4,BRCA2,UBE2C,NEK2,TRIP13,TPX2,CDT1,ASPM,MRE11A,RCC1,MEI1,FANCD2,FANCA,NCAPD…
120	1	TRUE	1.42e-09	152	1447	49	0.034	0.322	GO:0140014	BP	4	mitotic nuclear division	6	NIPBL,HECW2,NCAPG,PSRC1,CENPE,PLK1,CDCA5,MAD2L1,AURKA,KIF20B,FLNA,CDCA8,ESPL1,KNSTRN,KIFC1,MYBL2,KIF2C,NDC80,RANBP1,CHEK2,KIF23,UBE2S,SMC2,MKI67,ZWINT,TACC3,BUB3,CDC6,NCAPD3,NCAPH,PTTG1,GEN1,NUSAP1,SLF1,KIF22,SMC4,AKAP8,AURKB,UBE2C,NEK2,TPX2,CDT1,RCC1,NCAPD2,KIF18A,CCSAP,CDC20,KIF14,PHB2
121	1	TRUE	1.86e-06	649	1447	121	0.084	0.186	GO:0051276	BP	4	chromosome organization	4	PRKCB,NIPBL,HECW2,NCAPG,PSRC1,CENPE,BRIP1,PLK1,RERE,CDCA5,MAD2L1,NASP,HCFC1,ARRB1,CDCA8,ESPL1,TERF2,KNSTRN,MTHFR,CHEK1,MCM5,TOP2A,KIFC1,CCNA2,CENPW,SGO2,MCM7,RECQL,KIF2C,HMGA1,NDC80,PHF19,KIF23,TERF1,SMG5,DNMT1,SMC2,TRIM28,HJURP,MKI67,ZWINT,TACC3,BUB3,EYA1,CDC6,CCNE1,NCAPD3,NCAPH,SLX4,CENPA,MCM6,FBXO4,ITPA,PIF1,PTTG1,MCM4,ANP32B,SUV39H1,CHD3,GEN1,NUSAP1,WRAP53,APOBEC1,PER1,BEND3,SLF1,RUVBL1,CDK2,…
122	1	TRUE	9e-07	118	1447	37	0.026	0.314	GO:0071103	BP	4	DNA conformation change	5	NCAPG,BRIP1,CDCA5,NASP,MCM5,TOP2A,MCM7,RECQL,HMGA1,SMC2,HJURP,NCAPD3,NCAPH,MCM6,MCM4,ANP32B,NUSAP1,RUVBL1,SMC4,AKAP8,ACIN1,RTEL1,HAT1,DDX11,MRE11A,CHAF1A,MIS18A,ASF1B,RAD51,GTF2H4,CHAF1B,HMGB1,NCAPD2,BLM,LOC100756432,LOC100752904,LOC107978355
123	1	TRUE	0.00204	88	1447	24	0.017	0.273	GO:0006323	BP	4	DNA packaging	6	NCAPG,CDCA5,NASP,TOP2A,HMGA1,SMC2,HJURP,NCAPD3,NCAPH,ANP32B,NUSAP1,SMC4,AKAP8,ACIN1,HAT1,CHAF1A,MIS18A,ASF1B,CHAF1B,HMGB1,NCAPD2,LOC100756432,LOC100752904,LOC107978355
124	1	TRUE	2e-05	16	1447	11	0.008	0.688	GO:0030261	BP	4	chromosome condensation	7	NCAPG,CDCA5,TOP2A,SMC2,NCAPD3,NCAPH,NUSAP1,SMC4,AKAP8,ACIN1,NCAPD2
125	1	TRUE	0.000386	28	1447	13	0.009	0.464	GO:0032392	BP	4	DNA geometric change	6	BRIP1,MCM5,MCM7,RECQL,MCM6,MCM4,RUVBL1,RTEL1,DDX11,MRE11A,RAD51,GTF2H4,BLM
126	1	TRUE	0.000238	23	1447	12	0.008	0.522	GO:0032508	BP	4	DNA duplex unwinding	7	BRIP1,MCM5,MCM7,MCM6,MCM4,RUVBL1,RTEL1,DDX11,MRE11A,RAD51,GTF2H4,BLM
127	1	TRUE	0.0167	14	1447	7	0.005	0.5	GO:0051383	BP	4	kinetochore organization	5	CENPW,NDC80,SMC2,CENPA,SMC4,CDT1,CENPT
128	1	TRUE	8.03e-12	112	1447	44	0.03	0.393	GO:0000819	BP	4	sister chromatid segregation	5	NIPBL,HECW2,NCAPG,PSRC1,CENPE,PLK1,CDCA5,MAD2L1,CDCA8,ESPL1,KNSTRN,KIFC1,SGO2,KIF2C,NDC80,KIF23,SMC2,ZWINT,TACC3,BUB3,CDC6,NCAPD3,NCAPH,PTTG1,GEN1,NUSAP1,SLF1,KIF22,SMC4,AKAP8,AURKB,NEK2,CDT1,DDX11,MRE11A,NCAPD2,TTK,KIF18A,RAD51C,BUB1,FEN1,CDC20,KIF14,PHB2
129	1	TRUE	6.56e-10	89	1447	36	0.025	0.404	GO:0000070	BP	4	mitotic sister chromatid segregation	6	NIPBL,HECW2,NCAPG,PSRC1,CENPE,PLK1,CDCA5,MAD2L1,CDCA8,ESPL1,KNSTRN,KIFC1,KIF2C,NDC80,KIF23,SMC2,ZWINT,TACC3,BUB3,CDC6,NCAPD3,NCAPH,PTTG1,GEN1,NUSAP1,SLF1,KIF22,SMC4,AKAP8,AURKB,NEK2,CDT1,NCAPD2,KIF18A,CDC20,KIF14
130	1	TRUE	2.63e-05	11	1447	9	0.006	0.818	GO:0007076	BP	4	mitotic chromosome condensation	7	NCAPG,CDCA5,SMC2,NCAPD3,NCAPH,NUSAP1,SMC4,AKAP8,NCAPD2
131	1	TRUE	0.0201	42	1447	13	0.009	0.31	GO:0007062	BP	4	sister chromatid cohesion	5	NIPBL,CDCA5,SGO2,PTTG1,SLF1,KIF22,DDX11,MRE11A,RAD51C,BUB1,FEN1,CDC20,PHB2
132	1	TRUE	0.0459	1294	1447	178	0.123	0.138	GO:0002376	BP	4	immune system process	1	HPX,PRKCB,LOC100754051,ISG20,CASP1,HMGB2,LAX1,TEC,IL31RA,BNIP3L,POLQ,GAS6,EPAS1,LAT,MFNG,PTPN22,NOTCH1,NR1D1,FOS,MUC5B,PRDX3,LOC100767639,LTF,SMAD3,PLD4,TOP2A,LRP1,ANLN,HSPD1,FTH1,G6PD,HMOX1,GCSAM,LCP1,IL12A,PTK2B,CCDC88B,ADGRF5,PRKCE,SPON2,ITGA9,CCR7,SH3PXD2A,ESCO2,CD320,DDX60,GPNMB,TRIM28,CLU,IRAK1,NFE2L1,PLVAP,LYST,NLRC5,VAV1,S100A8,ETV6,SEPTIN-12,PSMB4,CXCL13,IRF1,MMP12,MRC1,TXLNA,NOD2,ADIPOQ…
133	1	TRUE	0.0289	627	1447	96	0.066	0.153	GO:0006955	BP	4	immune response	2	HPX,PRKCB,LOC100754051,CASP1,HMGB2,LAX1,TEC,IL31RA,GAS6,LAT,MFNG,PTPN22,NOTCH1,NR1D1,LTF,SMAD3,LRP1,FTH1,GCSAM,LCP1,IL12A,PTK2B,PRKCE,SPON2,CCR7,DDX60,TRIM28,IRAK1,LYST,NLRC5,VAV1,S100A8,PSMB4,CXCL13,IRF1,MMP12,MRC1,NOD2,CD38,CLEC12B,LOC100773349,CSF1,STAT6,NCKAP1L,FAS,RIPK3,STAT2,LBP,SLPI,CYLD,C1QBP,LOC100760293,MSH6,CAV1,SEC14L1,TNFAIP3,MMP2,PGLYRP2,ATAD5,ECM1,RFTN1,PRKCH,STAT3,SPN,C3,HFE,STX7,…
134	1	TRUE	0.00148	3471	1447	456	0.315	0.131	GO:0048518	BP	4	positive regulation of biological process	1	TENM4,ITGAV,PPARGC1A,FGFBP1,HPX,NSMCE4A,PRKCB,TRIB3,CEMIP,NIPBL,NR2C1,SHANK2,CCND1,MYF5,CASP1,SPP1,PSRC1,HMGB2,CENPE,LAX1,TEC,IL31RA,TMPRSS6,CNTN6,ADAMTS3,PLK1,GSTO1,BNIP3L,EFNA5,IQGAP1,RFX4,PPIH,GAS6,CDCA5,EPAS1,LAT,LOC100761653,NDP,MAD2L1,MFNG,HNF4A,HCFC1,CSRNP3,ARRB1,EAF2,AURKA,KIF20B,PTPN22,FLNA,NOTCH1,TFDP1,FZR1,TERF2,NR1D1,FOS,PRDX3,ITGA8,ANKRD1,STXBP5L,SEMA6D,CHEK1,SYTL4,GPHB5,PPP2R5A,OLFM…
135	1	TRUE	0.00288	3091	1447	408	0.282	0.132	GO:0048522	BP	4	positive regulation of cellular process	2	TENM4,ITGAV,PPARGC1A,FGFBP1,HPX,NSMCE4A,PRKCB,TRIB3,CEMIP,NIPBL,NR2C1,SHANK2,CCND1,MYF5,CASP1,SPP1,PSRC1,HMGB2,CENPE,TEC,IL31RA,TMPRSS6,CNTN6,ADAMTS3,PLK1,GSTO1,BNIP3L,EFNA5,IQGAP1,RFX4,GAS6,CDCA5,EPAS1,LAT,LOC100761653,NDP,MAD2L1,MFNG,HNF4A,CSRNP3,ARRB1,EAF2,AURKA,KIF20B,PTPN22,FLNA,NOTCH1,TFDP1,FZR1,NR1D1,FOS,PRDX3,ITGA8,ANKRD1,STXBP5L,SEMA6D,CHEK1,SYTL4,GPHB5,PPP2R5A,OLFM4,LTF,SMAD3,ANGPT4,TOP…
136	1	TRUE	0.00162	194	1447	42	0.029	0.216	GO:0045787	BP	4	positive regulation of cell cycle	3	CCND1,PSRC1,CDCA5,MAD2L1,KIF20B,NDC80,RANBP1,PRKCE,KIF23,TAS1R2,CDC6,PIDD1,EGFR,CIT,CDC25B,EIF4EBP1,GEN1,NUSAP1,SLF1,E2F7,ECT2,AURKB,ASNS,MAPRE3,WNT4,BRCA2,UBE2C,E2F8,CDT1,DDX11,RCC2,CCND2,FAM83D,IL10,HYAL1,TFAP4,CDK1,RAD51C,SIRT2,FEN1,KIF14,PHB2
137	1	TRUE	0.000518	136	1447	34	0.023	0.25	GO:0090068	BP	4	positive regulation of cell cycle process	4	CCND1,CDCA5,MAD2L1,KIF20B,NDC80,RANBP1,PRKCE,KIF23,TAS1R2,CDC6,PIDD1,CIT,CDC25B,GEN1,NUSAP1,SLF1,E2F7,ECT2,AURKB,WNT4,UBE2C,E2F8,CDT1,DDX11,RCC2,CCND2,FAM83D,HYAL1,CDK1,RAD51C,SIRT2,FEN1,KIF14,PHB2
138	1	TRUE	0.0206	87	1447	21	0.015	0.241	GO:0045931	BP	4	positive regulation of mitotic cell cycle	4	CCND1,CDCA5,MAD2L1,KIF20B,NDC80,RANBP1,CDC25B,EIF4EBP1,GEN1,NUSAP1,SLF1,ASNS,BRCA2,UBE2C,CDT1,RCC2,CCND2,HYAL1,CDK1,RAD51C,PHB2
139	1	TRUE	0.00513	1211	1447	177	0.122	0.146	GO:0048584	BP	4	positive regulation of response to stimulus	2	FGFBP1,HPX,NSMCE4A,PRKCB,NR2C1,CASP1,HMGB2,LAX1,TEC,IL31RA,CNTN6,ADAMTS3,GSTO1,GAS6,LOC100761653,MFNG,ARRB1,PTPN22,FLNA,NOTCH1,NR1D1,ITGA8,ANKRD1,LTF,AKT3,SFRP4,LOC100750644,HMOX1,GCSAM,HMGA1,IL12A,DFNA5,PTK2B,WNT9A,SMCR8,DGKI,PRKCE,SPON2,GADD45B,PCNA,CCR7,SKP2,DDX60,GPNMB,TRIM28,IRAK1,TNFRSF12A,NLRC5,VAV1,S100A8,EYA1,CXCL13,GPR37L1,TP53INP1,IRF1,MMP12,NOD2,ADIPOQ,CD38,TRAF4,PIDD1,DCN,ANKLE1,LOC1…
140	1	TRUE	0.0142	2034	1447	274	0.189	0.135	GO:0009893	BP	4	positive regulation of metabolic process	2	PPARGC1A,HPX,TRIB3,CEMIP,NIPBL,CCND1,MYF5,CASP1,SPP1,PSRC1,HMGB2,CENPE,TEC,IL31RA,TMPRSS6,PLK1,BNIP3L,EFNA5,IQGAP1,RFX4,GAS6,EPAS1,LAT,NDP,HNF4A,HCFC1,CSRNP3,ARRB1,EAF2,AURKA,PTPN22,NOTCH1,TFDP1,FZR1,TERF2,NR1D1,FOS,ITGA8,CHEK1,GPHB5,PPP2R5A,LTF,SMAD3,ANGPT4,TOP2A,LRP1,ATP2B4,IKZF2,SFRP4,CCNA2,RAPGEF3,ASIP,MYBL2,PLPP3,HMOX1,PPARA,RXRA,HMGA1,MICAL2,SH3BP4,IL12A,CHEK2,PTK2B,THRB,EPHX2,PHF19,ADGRF5,…
141	1	TRUE	0.0264	1886	1447	253	0.175	0.134	GO:0010604	BP	4	positive regulation of macromolecule metabolic process	3	PPARGC1A,HPX,TRIB3,CEMIP,NIPBL,CCND1,MYF5,CASP1,SPP1,PSRC1,HMGB2,CENPE,TEC,IL31RA,TMPRSS6,PLK1,EFNA5,IQGAP1,RFX4,GAS6,EPAS1,LAT,NDP,HNF4A,HCFC1,CSRNP3,ARRB1,EAF2,AURKA,PTPN22,NOTCH1,TFDP1,FZR1,TERF2,NR1D1,FOS,ITGA8,CHEK1,PPP2R5A,LTF,SMAD3,ANGPT4,TOP2A,LRP1,ATP2B4,IKZF2,SFRP4,CCNA2,RAPGEF3,MYBL2,PLPP3,PPARA,RXRA,HMGA1,MICAL2,IL12A,CHEK2,PTK2B,THRB,EPHX2,PHF19,PRKCE,LOC100773612,GADD45B,PCNA,FN1,CC…
142	1	TRUE	0.00154	150	1447	35	0.024	0.233	GO:0051054	BP	4	positive regulation of DNA metabolic process	4	PPARGC1A,PCNA,DNMT1,TRIM28,EYA1,DNMT3L,SLX4,FBXO4,RFC3,STAT6,EGFR,WRAP53,SLF1,CHTF18,CDK2,CSF2,MSH6,E2F7,AURKB,HGF,ATAD5,NEK2,E2F8,RTEL1,XRCC1,CDT1,DDX11,MRE11A,RFC4,GLI2,DNA2,FOXM1,RFC5,HMGB1,FGFR4
143	1	TRUE	0.0203	1900	1447	256	0.177	0.135	GO:0031325	BP	4	positive regulation of cellular metabolic process	3	PPARGC1A,HPX,TRIB3,CEMIP,NIPBL,CCND1,MYF5,CASP1,SPP1,PSRC1,HMGB2,CENPE,TEC,IL31RA,TMPRSS6,PLK1,BNIP3L,EFNA5,IQGAP1,RFX4,GAS6,EPAS1,LAT,NDP,HNF4A,CSRNP3,ARRB1,EAF2,AURKA,PTPN22,NOTCH1,TFDP1,FZR1,NR1D1,FOS,ITGA8,CHEK1,GPHB5,PPP2R5A,LTF,SMAD3,ANGPT4,TOP2A,LRP1,ATP2B4,IKZF2,SFRP4,CCNA2,RAPGEF3,ASIP,MYBL2,PLPP3,HMOX1,PPARA,RXRA,HMGA1,MICAL2,SH3BP4,IL12A,CHEK2,PTK2B,THRB,PHF19,ADGRF5,SMCR8,PRKCE,GADD45…
144	1	TRUE	0.0076	648	1447	103	0.071	0.159	GO:0010562	BP	4	positive regulation of phosphorus metabolic process	4	PPARGC1A,HPX,CEMIP,CCND1,PSRC1,CENPE,TEC,IL31RA,PLK1,EFNA5,IQGAP1,GAS6,LAT,ARRB1,PTPN22,GPHB5,PPP2R5A,LTF,ANGPT4,ATP2B4,RAPGEF3,PLPP3,IL12A,PTK2B,ADGRF5,PRKCE,GADD45B,GPNMB,CLU,IRAK1,ADGRG6,GPR37L1,NOD2,ADIPOQ,TRAF4,CSF1,PROM2,NCKAP1L,EGFR,ACSL1,OSM,CHI3L1,IQGAP3,CDC25B,FAS,PECAM1,RIPK3,ADGRD1,ITGA6,ERN1,CSF2,FNIP1,CAV1,CSF1R,ECT2,PLCE1,ETAA1,HGF,MAPRE3,EZH2,PDGFRB,PDE8A,CDCA2,TNFSF11,CLSPN,SPN,S…
145	1	TRUE	0.0076	648	1447	103	0.071	0.159	GO:0045937	BP	4	positive regulation of phosphate metabolic process	5	PPARGC1A,HPX,CEMIP,CCND1,PSRC1,CENPE,TEC,IL31RA,PLK1,EFNA5,IQGAP1,GAS6,LAT,ARRB1,PTPN22,GPHB5,PPP2R5A,LTF,ANGPT4,ATP2B4,RAPGEF3,PLPP3,IL12A,PTK2B,ADGRF5,PRKCE,GADD45B,GPNMB,CLU,IRAK1,ADGRG6,GPR37L1,NOD2,ADIPOQ,TRAF4,CSF1,PROM2,NCKAP1L,EGFR,ACSL1,OSM,CHI3L1,IQGAP3,CDC25B,FAS,PECAM1,RIPK3,ADGRD1,ITGA6,ERN1,CSF2,FNIP1,CAV1,CSF1R,ECT2,PLCE1,ETAA1,HGF,MAPRE3,EZH2,PDGFRB,PDE8A,CDCA2,TNFSF11,CLSPN,SPN,S…
146	1	TRUE	0.00534	573	1447	94	0.065	0.164	GO:0042327	BP	4	positive regulation of phosphorylation	6	HPX,CEMIP,CCND1,PSRC1,CENPE,TEC,IL31RA,PLK1,EFNA5,IQGAP1,GAS6,LAT,ARRB1,PTPN22,LTF,ANGPT4,ATP2B4,RAPGEF3,PLPP3,IL12A,PTK2B,PRKCE,GADD45B,GPNMB,CLU,IRAK1,GPR37L1,NOD2,ADIPOQ,TRAF4,CSF1,PROM2,NCKAP1L,EGFR,ACSL1,OSM,CHI3L1,IQGAP3,CDC25B,FAS,PECAM1,RIPK3,ITGA6,ERN1,CSF2,FNIP1,CAV1,CSF1R,ECT2,PLCE1,ETAA1,HGF,MAPRE3,EZH2,PDGFRB,PDE8A,TNFSF11,CLSPN,SPN,SRCIN1,C3,HFE,GPD1,TWSG1,EDA2R,TPX2,MMP9,ACVR1,MRE1…
147	1	TRUE	5.87e-05	2982	1447	411	0.284	0.138	GO:0048519	BP	4	negative regulation of biological process	1	AFF2,ITGAV,PPARGC1A,PRKCB,TRIB3,LOC100754051,CEMIP,NIPBL,NR2C1,ISG20,CLN8,SHANK2,CCND1,PSRC1,HMGB2,AKAIN1,LAX1,GCLM,TMPRSS6,ZWILCH,PLK1,GSTO1,BNIP3L,EFNA5,IQGAP1,POLQ,RFX4,GAS6,KNG1,LOC100761653,DUSP14,MAD2L1,HNF4A,C1QL4,CSRNP3,ARRB1,EAF2,AURKA,PTPN22,FLNA,NOTCH1,TFDP1,FZR1,TERF2,NUBP1,NR1D1,PRDX3,ANKRD1,STXBP5L,SEMA6D,CHEK1,SYTL4,PPP2R5A,LTF,SMAD3,ANGPT4,ATP2B4,SFRP4,HMGCR,FTH1,RAPGEF3,HR,PLPP3,…
148	1	TRUE	0.00979	931	1447	139	0.096	0.149	GO:0048585	BP	4	negative regulation of response to stimulus	2	ITGAV,CCND1,HMGB2,LAX1,GCLM,TMPRSS6,GSTO1,POLQ,RFX4,GAS6,KNG1,DUSP14,C1QL4,ARRB1,PTPN22,NOTCH1,TERF2,NR1D1,LTF,SMAD3,ATP2B4,SFRP4,HMGCR,LOC100750644,HMOX1,PPARA,SH3BP4,AOAH,PBK,PTPRR,GRINA,PLAU,DUSP6,NR4A2,CLU,FIGNL1,MAPK8IP1,BICC1,NLRC5,WNT5B,EYA1,LOC100760022,PSMB4,CXCL13,GPR37L1,MMP12,ADIPOQ,QARS,CLEC12B,DCN,STAT6,WWC2,PARK2,ARHGAP44,PER1,HERPUD1,TARBP2,ITGA6,MECOM,CYLD,CSF2,C1QBP,FNIP1,LOC100…
149	1	TRUE	0.034	1040	1447	148	0.102	0.142	GO:0031399	BP	4	regulation of protein modification process	1	HPX,TRIB3,CEMIP,NIPBL,CCND1,PSRC1,CENPE,LAX1,TEC,IL31RA,PLK1,EFNA5,IQGAP1,GAS6,LAT,DUSP14,MAD2L1,C1QL4,ARRB1,PTPN22,FZR1,CCDC88C,MTHFR,CHEK1,PPP2R5A,LTF,ANGPT4,ATP2B4,HMGCR,RAPGEF3,PLPP3,G6PD,FBXO5,IL12A,PTK2B,PBK,PHF19,SMCR8,PTPRR,PRKCE,GADD45B,FN1,DUSP6,SKP2,UBE2S,DNMT1,GPNMB,CLU,IRAK1,MAPK8IP1,GPR37L1,NOD2,ADIPOQ,TRAF4,QARS,FBXO4,CSF1,PROM2,NCKAP1L,EGFR,ACSL1,OSM,CHI3L1,IQGAP3,CDC25B,PARK2,HER…
150	1	TRUE	0.00913	813	1447	124	0.086	0.153	GO:0001932	BP	4	regulation of protein phosphorylation	2	HPX,TRIB3,CEMIP,CCND1,PSRC1,CENPE,LAX1,TEC,IL31RA,PLK1,EFNA5,IQGAP1,GAS6,LAT,DUSP14,C1QL4,ARRB1,PTPN22,CCDC88C,LTF,ANGPT4,ATP2B4,HMGCR,RAPGEF3,PLPP3,IL12A,PTK2B,PBK,SMCR8,PTPRR,PRKCE,GADD45B,FN1,DUSP6,GPNMB,CLU,IRAK1,MAPK8IP1,GPR37L1,NOD2,ADIPOQ,TRAF4,QARS,CSF1,PROM2,EGFR,ACSL1,OSM,CHI3L1,IQGAP3,CDC25B,PARK2,FAS,PECAM1,RIPK3,STAT2,MECOM,ERN1,CSF2,FNIP1,CAV1,CSF1R,ECT2,AKAP8,TNFAIP3,PLCE1,ETAA1,RA…
151	1	TRUE	0.00332	114	1447	28	0.019	0.246	GO:0051783	BP	4	regulation of nuclear division	1	HECW2,CENPE,PLK1,CDCA5,MAD2L1,KIF20B,FZR1,FBXO5,NDC80,RANBP1,LOC100773612,MKI67,TACC3,CDC6,OSM,GEN1,NUSAP1,SLF1,WNT4,UBE2C,NEK2,CDT1,RCC1,TTK,CCSAP,SIRT2,CDC20,PHB2
152	1	TRUE	0.0499	89	1447	20	0.014	0.225	GO:0007088	BP	4	regulation of mitotic nuclear division	2	HECW2,CENPE,PLK1,CDCA5,MAD2L1,KIF20B,NDC80,RANBP1,MKI67,TACC3,CDC6,GEN1,NUSAP1,SLF1,UBE2C,NEK2,CDT1,RCC1,CCSAP,PHB2
153	1	TRUE	3.01e-06	1428	1447	226	0.156	0.158	GO:0065009	BP	4	regulation of molecular function	1	PPARGC1A,PRKCB,TRIB3,CEMIP,ARHGEF16,CCND1,CASP1,PSRC1,HMGB2,CENPE,LAX1,GCLM,PLK1,GSTO1,EFNA5,IQGAP1,GAS6,CDCA5,LAT,LOC100761653,NDP,DUSP14,MAD2L1,MFNG,CSRNP3,ARRB1,AURKA,FLNA,NOTCH1,FZR1,ALS2CL,TERF2,PRDX3,PPP2R5A,LTF,SMAD3,ATP13A2,LRP1,ATP2B4,SFRP4,HMGCR,RAPGEF3,ASIP,PLPP3,LOC100750644,PLXND1,FBXO5,SORT1,SH3BP4,PTK2B,SERPINH1,WNT9A,SMCR8,DGKI,RASGRP3,GADD45B,PLAU,PCNA,DUSP6,TERF1,SERPINB5,UBE2S,…
154	1	TRUE	3.18e-06	855	1447	149	0.103	0.174	GO:0044093	BP	4	positive regulation of molecular function	2	PPARGC1A,PRKCB,TRIB3,CEMIP,ARHGEF16,CCND1,CASP1,PSRC1,HMGB2,CENPE,GCLM,PLK1,GSTO1,IQGAP1,GAS6,CDCA5,LAT,NDP,MFNG,ARRB1,FZR1,ALS2CL,TERF2,PRDX3,LTF,SMAD3,LRP1,ATP2B4,RAPGEF3,PLPP3,LOC100750644,PLXND1,PTK2B,GADD45B,PCNA,UBE2S,NR4A2,TRIM28,CLU,IRAK1,ADGRG6,VAV1,S100A8,CXCL13,NOD2,ADIPOQ,TRAF4,ATP7A,CAMK2A,PFN1,RFC3,PIDD1,RYR2,CSF1,ANP32B,EGFR,ACSL1,CHI3L1,IQGAP3,CDC25B,PARK2,WRAP53,HERPUD1,FAS,RIPK3…
155	1	TRUE	0.0316	545	1447	85	0.059	0.156	GO:0044092	BP	4	negative regulation of molecular function	2	TRIB3,LAX1,PLK1,GSTO1,GAS6,DUSP14,MAD2L1,CSRNP3,ARRB1,AURKA,FLNA,NOTCH1,TERF2,PRDX3,PPP2R5A,LTF,ATP2B4,SFRP4,HMGCR,LOC100750644,FBXO5,SORT1,SH3BP4,SERPINH1,WNT9A,SMCR8,GADD45B,DUSP6,TERF1,SERPINB5,IRAK1,NLRC5,ADIPOQ,QARS,CLEC12B,PIF1,NCKAP1L,PTPRF,PARK2,MYO1D,FRMD7,ZFP90,SLPI,CYLD,TIMP2,FNIP1,CAV1,TNFAIP3,AURKB,HGF,EZH2,CHP1,ECM1,AQP1,NEDD4L,STMN1,NEK2,SRCIN1,RGS2,HFE,MMP9,DDX11,PRKAR1B,GSTP1,RCC…
156	1	TRUE	0.000253	1030	1447	163	0.113	0.158	GO:0050790	BP	4	regulation of catalytic activity	2	TRIB3,CEMIP,ARHGEF16,CCND1,CASP1,PSRC1,HMGB2,CENPE,LAX1,GCLM,PLK1,EFNA5,IQGAP1,GAS6,LAT,DUSP14,MAD2L1,CSRNP3,ARRB1,NOTCH1,FZR1,ALS2CL,TERF2,PRDX3,PPP2R5A,LTF,SMAD3,ATP13A2,ATP2B4,HMGCR,RAPGEF3,FBXO5,SORT1,SH3BP4,PTK2B,SERPINH1,WNT9A,SMCR8,DGKI,RASGRP3,GADD45B,PCNA,DUSP6,TERF1,SERPINB5,UBE2S,NR4A2,CLU,IRAK1,NLRC5,ADGRG6,VAV1,S100A8,CXCL13,ADIPOQ,TRAF4,QARS,ATP7A,PFN1,RFC3,PIF1,PIDD1,RYR2,NDE1,CSF1…
157	1	TRUE	0.00149	500	1447	87	0.06	0.174	GO:0051338	BP	4	regulation of transferase activity	3	TRIB3,CEMIP,CCND1,PSRC1,CENPE,LAX1,PLK1,IQGAP1,GAS6,LAT,DUSP14,MAD2L1,FZR1,PRDX3,PPP2R5A,LTF,ATP2B4,HMGCR,FBXO5,PTK2B,SMCR8,GADD45B,DUSP6,TERF1,UBE2S,CLU,IRAK1,NLRC5,ADIPOQ,TRAF4,QARS,RFC3,PIF1,CSF1,EGFR,ACSL1,CHI3L1,IQGAP3,CDC25B,PARK2,WRAP53,RIPK3,CHTF18,ERN1,CAV1,CSF1R,ECT2,TNFAIP3,PLCE1,ETAA1,AURKB,HGF,MAPRE3,EZH2,PDGFRB,PARP4,TNFSF11,CLSPN,NEK2,SRCIN1,RGS2,CCNYL1,LOC100774067,TPX2,MRE11A,P2R…
158	1	TRUE	0.0251	434	1447	71	0.049	0.164	GO:0043549	BP	4	regulation of kinase activity	4	TRIB3,CEMIP,CCND1,PSRC1,CENPE,LAX1,PLK1,IQGAP1,GAS6,LAT,DUSP14,PRDX3,PPP2R5A,LTF,ATP2B4,HMGCR,PTK2B,SMCR8,GADD45B,DUSP6,CLU,IRAK1,NLRC5,ADIPOQ,TRAF4,QARS,CSF1,EGFR,ACSL1,CHI3L1,IQGAP3,CDC25B,PARK2,RIPK3,ERN1,CAV1,CSF1R,ECT2,TNFAIP3,PLCE1,ETAA1,HGF,MAPRE3,EZH2,PDGFRB,TNFSF11,CLSPN,SRCIN1,RGS2,CCNYL1,LOC100774067,TPX2,MRE11A,P2RX7,PRKAR1B,GSTP1,DUSP4,CCND2,CYR61,BLM,LPAR3,MAP2K6,TFAP4,GBA,PIK3CG,FL…
159	1	TRUE	0.0432	394	1447	64	0.044	0.162	GO:0045859	BP	4	regulation of protein kinase activity	5	TRIB3,CEMIP,CCND1,PSRC1,CENPE,LAX1,PLK1,IQGAP1,GAS6,LAT,DUSP14,LTF,ATP2B4,HMGCR,PTK2B,SMCR8,GADD45B,DUSP6,CLU,IRAK1,ADIPOQ,TRAF4,QARS,CSF1,EGFR,ACSL1,CHI3L1,IQGAP3,CDC25B,RIPK3,ERN1,CAV1,CSF1R,ECT2,TNFAIP3,PLCE1,ETAA1,HGF,MAPRE3,EZH2,TNFSF11,CLSPN,SRCIN1,RGS2,CCNYL1,TPX2,P2RX7,PRKAR1B,GSTP1,DUSP4,CCND2,CYR61,BLM,LPAR3,MAP2K6,TFAP4,GBA,PIK3CG,FLT1,KIF14,PIH1D1,PDE6G,LOC100756639,BMP2
160	1	TRUE	0.00873	4	1447	4	0.003	1	GO:0051340	BP	4	regulation of ligase activity	3	GCLM,RIPK3,XRCC1,MID1IP1
161	1	TRUE	0.00157	632	1447	105	0.073	0.166	GO:0043085	BP	4	positive regulation of catalytic activity	3	TRIB3,CEMIP,ARHGEF16,CCND1,CASP1,PSRC1,HMGB2,CENPE,GCLM,PLK1,IQGAP1,GAS6,LAT,FZR1,ALS2CL,TERF2,LTF,SMAD3,ATP2B4,RAPGEF3,PTK2B,GADD45B,PCNA,UBE2S,NR4A2,CLU,IRAK1,ADGRG6,VAV1,S100A8,CXCL13,ADIPOQ,TRAF4,ATP7A,PFN1,RFC3,PIDD1,RYR2,CSF1,ANP32B,EGFR,ACSL1,CHI3L1,IQGAP3,CDC25B,WRAP53,FAS,RIPK3,ADGRD1,CHTF18,ITGA6,AHSA1,ERN1,MSH6,CAV1,CSF1R,ECT2,PLCE1,ETAA1,AURKB,HGF,MAPRE3,WNT4,EZH2,PDGFRB,STAT3,TNFSF11…
162	1	TRUE	0.00374	330	1447	61	0.042	0.185	GO:0051347	BP	4	positive regulation of transferase activity	4	TRIB3,CEMIP,CCND1,PSRC1,CENPE,PLK1,IQGAP1,GAS6,LAT,FZR1,LTF,ATP2B4,PTK2B,GADD45B,UBE2S,CLU,IRAK1,ADIPOQ,TRAF4,RFC3,CSF1,EGFR,ACSL1,CHI3L1,IQGAP3,CDC25B,WRAP53,RIPK3,CHTF18,ERN1,CSF1R,ECT2,PLCE1,ETAA1,AURKB,HGF,MAPRE3,EZH2,PDGFRB,TNFSF11,CLSPN,NEK2,SRCIN1,TPX2,MRE11A,P2RX7,RFC4,CCND2,CYR61,RFC5,LPAR3,MAP2K6,CDC20,PIK3CG,FLT1,KIF14,PIH1D1,PDE6G,LOC100756639,EPM2AIP1,BMP2
163	1	TRUE	0.00873	4	1447	4	0.003	1	GO:0051351	BP	4	positive regulation of ligase activity	4	GCLM,RIPK3,XRCC1,MID1IP1
164	1	TRUE	0.034	16	1447	7	0.005	0.438	GO:0032069	BP	4	regulation of nuclease activity	1	HMGB2,TERF2,PCNA,TERF1,ERN1,DDX11,HMGB1
165	1	TRUE	7.97e-05	2725	1447	379	0.262	0.139	GO:0048523	BP	4	negative regulation of cellular process	1	ITGAV,PPARGC1A,TRIB3,LOC100754051,CEMIP,NIPBL,NR2C1,CLN8,SHANK2,CCND1,PSRC1,HMGB2,AKAIN1,LAX1,GCLM,TMPRSS6,ZWILCH,PLK1,GSTO1,BNIP3L,EFNA5,IQGAP1,POLQ,RFX4,GAS6,KNG1,LOC100761653,DUSP14,MAD2L1,HNF4A,C1QL4,CSRNP3,ARRB1,EAF2,AURKA,PTPN22,FLNA,NOTCH1,TFDP1,FZR1,TERF2,NUBP1,NR1D1,PRDX3,ANKRD1,STXBP5L,SEMA6D,CHEK1,SYTL4,PPP2R5A,LTF,SMAD3,ANGPT4,ATP2B4,SFRP4,HMGCR,FTH1,RAPGEF3,HR,PLPP3,G6PD,LOC100750644…
166	1	TRUE	0.00598	568	1447	93	0.064	0.164	GO:0060548	BP	4	negative regulation of cell death	2	ITGAV,PPARGC1A,CLN8,HMGB2,GCLM,PLK1,BNIP3L,GAS6,MAD2L1,ARRB1,AURKA,FLNA,NOTCH1,PRDX3,ANGPT4,HMOX1,PTK2B,WNT9A,GRINA,PALB2,GPNMB,NR4A2,CLU,FIGNL1,IER3,MAPK8IP1,EYA1,GPR37L1,CD38,QARS,PIDD1,RARB,NCKAP1L,EGFR,PARK2,HERPUD1,FAS,ITGA6,MECOM,CSF2,FNIP1,CAV1,NUP93,CSF1R,IL19,TNFAIP3,HYPK,NUAK2,AURKB,SCG2,HGF,ASNS,WNT4,PRKCH,PDE8A,STAT3,AQP1,LGMN,XRCC2,MMP9,BARD1,ACVR1,CITED1,MRE11A,BOK,PSMC1,GLI2,GSTP1,…
167	1	TRUE	0.0137	533	1447	86	0.059	0.161	GO:0043069	BP	4	negative regulation of programmed cell death	3	ITGAV,PPARGC1A,CLN8,HMGB2,GCLM,PLK1,BNIP3L,GAS6,MAD2L1,ARRB1,AURKA,FLNA,NOTCH1,PRDX3,ANGPT4,HMOX1,PTK2B,WNT9A,GRINA,PALB2,NR4A2,CLU,FIGNL1,IER3,MAPK8IP1,EYA1,CD38,QARS,PIDD1,RARB,NCKAP1L,EGFR,PARK2,HERPUD1,FAS,ITGA6,MECOM,CSF2,FNIP1,CAV1,CSF1R,IL19,TNFAIP3,HYPK,NUAK2,AURKB,SCG2,HGF,ASNS,WNT4,PRKCH,STAT3,AQP1,LGMN,XRCC2,MMP9,BARD1,ACVR1,CITED1,MRE11A,BOK,GLI2,GSTP1,PLCG2,EGR3,CCND2,CYR61,IL10,SMO,…
168	1	TRUE	0.0162	522	1447	84	0.058	0.161	GO:0043066	BP	4	negative regulation of apoptotic process	4	ITGAV,PPARGC1A,CLN8,HMGB2,GCLM,PLK1,BNIP3L,GAS6,MAD2L1,ARRB1,AURKA,FLNA,NOTCH1,PRDX3,ANGPT4,HMOX1,PTK2B,WNT9A,GRINA,PALB2,NR4A2,CLU,FIGNL1,IER3,MAPK8IP1,EYA1,CD38,QARS,PIDD1,RARB,NCKAP1L,EGFR,PARK2,HERPUD1,FAS,ITGA6,CSF2,FNIP1,CAV1,CSF1R,IL19,TNFAIP3,HYPK,NUAK2,AURKB,SCG2,HGF,ASNS,WNT4,PRKCH,STAT3,AQP1,LGMN,XRCC2,MMP9,BARD1,ACVR1,CITED1,MRE11A,BOK,GLI2,GSTP1,EGR3,CCND2,CYR61,IL10,SMO,NR4A1,CHST11…
169	1	TRUE	0.000765	277	1447	56	0.039	0.202	GO:0045786	BP	4	negative regulation of cell cycle	2	CCND1,ZWILCH,PLK1,MAD2L1,FZR1,NUBP1,CHEK1,SMAD3,FBXO5,NDC80,IL12A,CHEK2,WNT9A,LOC100773612,GPR132,GPNMB,ZWINT,BUB3,RNASEH2B,TP53INP1,IRF1,FBXO4,PIDD1,PNPT1,OSM,GEN1,DTL,ERN1,CCNF,E2F7,TNFAIP3,ETAA1,EZH2,CDKN3,CLSPN,NEK2,E2F8,CDT1,AK1,MRE11A,DNA2,LOC100766053,FOXM1,FBXO31,TTK,BLM,TIPIN,TFAP4,NR4A1,CDK1,BUB1,PRCC,ATF5,RPA2,LOC100757539,BMP2
170	1	TRUE	0.000293	115	1447	31	0.021	0.27	GO:0000075	BP	4	cell cycle checkpoint	3	CCND1,ZWILCH,PLK1,MAD2L1,FZR1,CHEK1,NDC80,CHEK2,WNT9A,ZWINT,BUB3,RNASEH2B,FBXO4,PIDD1,GEN1,DTL,ETAA1,CLSPN,CDT1,MRE11A,DNA2,LOC100766053,FBXO31,TTK,BLM,TIPIN,CDK1,BUB1,PRCC,RPA2,LOC100757539
171	1	TRUE	0.00873	75	1447	20	0.014	0.267	GO:0031570	BP	4	DNA integrity checkpoint	4	CCND1,PLK1,FZR1,CHEK1,CHEK2,RNASEH2B,FBXO4,PIDD1,DTL,ETAA1,CLSPN,CDT1,MRE11A,DNA2,FBXO31,BLM,TIPIN,CDK1,RPA2,LOC100757539
172	1	TRUE	0.0255	71	1447	18	0.012	0.254	GO:0000077	BP	4	DNA damage checkpoint	5	CCND1,PLK1,FZR1,CHEK1,CHEK2,RNASEH2B,FBXO4,PIDD1,DTL,ETAA1,CLSPN,MRE11A,FBXO31,BLM,TIPIN,CDK1,RPA2,LOC100757539
173	1	TRUE	0.0432	132	1447	27	0.019	0.205	GO:0045930	BP	4	negative regulation of mitotic cell cycle	3	CCND1,ZWILCH,PLK1,MAD2L1,CHEK1,SMAD3,NDC80,CHEK2,WNT9A,GPR132,GPNMB,ZWINT,PIDD1,PNPT1,GEN1,E2F7,EZH2,CLSPN,CDT1,MRE11A,LOC100766053,FBXO31,BLM,TIPIN,CDK1,PRCC,RPA2
174	1	TRUE	0.00266	73	1447	21	0.015	0.288	GO:0007093	BP	4	mitotic cell cycle checkpoint	4	CCND1,ZWILCH,PLK1,MAD2L1,CHEK1,NDC80,CHEK2,WNT9A,ZWINT,PIDD1,GEN1,CLSPN,CDT1,MRE11A,LOC100766053,FBXO31,BLM,TIPIN,CDK1,PRCC,RPA2
175	1	TRUE	0.0109	124	1447	28	0.019	0.226	GO:0010948	BP	4	negative regulation of cell cycle process	3	CCND1,PLK1,MAD2L1,NUBP1,FBXO5,NDC80,CHEK2,LOC100773612,GPR132,GPNMB,PIDD1,OSM,GEN1,CCNF,E2F7,EZH2,CLSPN,NEK2,E2F8,CDT1,MRE11A,FBXO31,TTK,BLM,TFAP4,CDK1,ATF5,RPA2
176	1	TRUE	0.00832	1491	1447	210	0.145	0.141	GO:0010033	BP	4	response to organic substance	1	FGFBP1,HPX,PRKCB,TRIB3,ADH5,ADH7,SHCBP1,CCND1,CASP1,SPP1,HMGB2,GCLM,TMPRSS6,ADAMTS3,EFNA5,IQGAP1,SH3GL2,AGTRAP,GAS6,PPP2R2A,HNF4A,ARRB1,PTPN22,NOTCH1,NR1D1,FOS,PRDX3,ITGA8,ANKRD1,GPHB5,LTF,SMAD3,LRP1,ATP2B4,SFRP4,RAPGEF3,ASIP,AFF3,MYBL2,LOC100750644,RXRA,SORT1,SH3BP4,IL12A,PTK2B,GFPT2,PRKCE,SYNGR1,SPON2,LOC100773612,SHMT1,CCR7,ALPL,DNAJB9,SKP2,DNMT1,NR4A2,CLU,IRAK1,PLVAP,NLRC5,MRAS,LOC100760022,S…
177	1	TRUE	0.00397	1220	1447	179	0.124	0.147	GO:0071310	BP	4	cellular response to organic substance	2	FGFBP1,HPX,PRKCB,TRIB3,SHCBP1,CCND1,CASP1,SPP1,HMGB2,GCLM,TMPRSS6,ADAMTS3,EFNA5,IQGAP1,SH3GL2,AGTRAP,GAS6,ARRB1,PTPN22,NOTCH1,NR1D1,FOS,ITGA8,ANKRD1,GPHB5,LTF,SMAD3,LRP1,ATP2B4,SFRP4,RAPGEF3,ASIP,MYBL2,LOC100750644,SORT1,SH3BP4,IL12A,PTK2B,GFPT2,PRKCE,SYNGR1,SPON2,LOC100773612,SHMT1,CCR7,ALPL,SKP2,DNMT1,NR4A2,CLU,IRAK1,PLVAP,NLRC5,MRAS,LOC100760022,CXCL13,TP53INP1,IRF1,MMP12,MRC1,NOD2,ADIPOQ,PIGA…
178	1	TRUE	0.0413	158	1447	31	0.021	0.196	GO:0002237	BP	4	response to molecule of bacterial origin	2	ADH5,CASP1,HMGB2,NR1D1,PRDX3,ANKRD1,LTF,IL12A,PRKCE,SPON2,CCR7,IRAK1,MRC1,NOD2,LBP,SLPI,AKAP8,TNFAIP3,TNFRSF1B,TLR1,CITED1,P2RX7,PLCG2,ACP5,IRAK2,IL10,NLRP3,SIRT2,LOC100763833,BCR,PDE4D
179	1	TRUE	0.0251	1801	1447	243	0.168	0.135	GO:0023051	BP	4	regulation of signaling	1	ITGAV,FGFBP1,HPX,PRKCB,POSTN,NR2C1,SHANK2,CCND1,CASP1,HMGB2,LAX1,IL31RA,GCLM,TMPRSS6,CNTN6,ADAMTS3,GSTO1,EFNA5,RFX4,GAS6,LOC100761653,DUSP14,MFNG,HNF4A,C1QL4,ARRB1,PTPN22,FLNA,NOTCH1,ALS2CL,NR1D1,ITGA8,ANKRD1,STXBP5L,SYTL4,GPHB5,LTF,SMAD3,AKT3,ATP2B4,SFRP4,HMGCR,PLPP3,LOC100750644,HMOX1,GCSAM,SH3BP4,IL12A,DFNA5,PTK2B,PBK,WNT9A,SMCR8,DGKI,PTPRR,PRKCE,SYNGR1,GRINA,GADD45B,PLAU,FN1,DUSP6,CCR7,SKP2,D…
180	1	TRUE	0.0377	774	1447	114	0.079	0.147	GO:0023057	BP	4	negative regulation of signaling	2	ITGAV,SHANK2,CCND1,HMGB2,LAX1,GCLM,TMPRSS6,GSTO1,RFX4,GAS6,DUSP14,C1QL4,ARRB1,PTPN22,NOTCH1,NR1D1,STXBP5L,SYTL4,LTF,ATP2B4,SFRP4,HMGCR,LOC100750644,HMOX1,SH3BP4,PBK,DGKI,PTPRR,GRINA,DUSP6,NR4A2,CLU,FIGNL1,MAPK8IP1,BICC1,NLRC5,WNT5B,EYA1,LOC100760022,OPRM1,GPR37L1,MMP12,ADIPOQ,QARS,DCN,OSM,WWC2,PARK2,ARHGAP44,PER1,HERPUD1,ITGA6,MECOM,CYLD,CSF2,C1QBP,FNIP1,LOC100760293,CAV1,SEC14L1,IL19,TNFAIP3,RAN…
181	1	TRUE	1.96e-07	127	1447	40	0.028	0.315	GO:0051321	BP	4	meiotic cell cycle	1	BRIP1,PLK1,AURKA,ESPL1,FZR1,SGO1,CKS2,SLC26A8,SGO2,FBXO5,LOC100773612,TERF1,SMC2,FANCM,MKI67,CCNE1,DNMT3L,NCAPH,PTTG1,OSM,CDC25B,SMC4,PSMC3IP,NDC1,WNT4,BRCA2,TRIP13,ASPM,MRE11A,RAD51,MEI1,FANCD2,FANCA,TTK,LOC100756748,KIF18A,RAD51C,SIRT2,HFM1,CDC20
182	1	TRUE	1.6e-07	116	1447	38	0.026	0.328	GO:1903046	BP	4	meiotic cell cycle process	2	BRIP1,PLK1,AURKA,ESPL1,FZR1,SGO1,CKS2,SGO2,FBXO5,LOC100773612,TERF1,SMC2,FANCM,CCNE1,DNMT3L,NCAPH,PTTG1,OSM,CDC25B,SMC4,PSMC3IP,NDC1,WNT4,BRCA2,TRIP13,ASPM,MRE11A,RAD51,MEI1,FANCD2,FANCA,TTK,LOC100756748,KIF18A,RAD51C,SIRT2,HFM1,CDC20
183	1	TRUE	7.51e-08	108	1447	37	0.026	0.343	GO:0140013	BP	4	meiotic nuclear division	3	BRIP1,PLK1,AURKA,ESPL1,FZR1,SGO1,CKS2,SGO2,FBXO5,LOC100773612,TERF1,SMC2,FANCM,CCNE1,DNMT3L,NCAPH,PTTG1,OSM,CDC25B,SMC4,PSMC3IP,NDC1,WNT4,BRCA2,TRIP13,ASPM,MRE11A,MEI1,FANCD2,FANCA,TTK,LOC100756748,KIF18A,RAD51C,SIRT2,HFM1,CDC20
184	1	TRUE	0.000396	64	1447	21	0.015	0.328	GO:0007127	BP	4	meiosis I	4	BRIP1,PLK1,AURKA,ESPL1,CKS2,FBXO5,TERF1,FANCM,CCNE1,DNMT3L,PTTG1,CDC25B,PSMC3IP,NDC1,BRCA2,TRIP13,MRE11A,MEI1,FANCD2,RAD51C,HFM1
185	1	TRUE	0.0271	49	1447	14	0.01	0.286	GO:0070192	BP	4	chromosome organization involved in meiotic cell cycle	3	BRIP1,SGO2,TERF1,SMC2,CCNE1,NCAPH,SMC4,NDC1,TRIP13,MRE11A,RAD51,MEI1,FANCD2,RAD51C
186	1	TRUE	0.000388	59	1447	20	0.014	0.339	GO:0045132	BP	4	meiotic chromosome segregation	3	BRIP1,PLK1,ESPL1,SGO1,SGO2,TERF1,SMC2,FANCM,CCNE1,NCAPH,PTTG1,SMC4,NDC1,TRIP13,MRE11A,MEI1,FANCD2,TTK,RAD51C,HFM1
187	1	TRUE	0.0255	71	1447	18	0.012	0.254	GO:0051302	BP	4	regulation of cell division	1	KIF20B,PRKCE,KIF23,TAS1R2,CDC6,TXNIP,CIT,CDC25B,ORC6,E2F7,ECT2,AURKB,BRCA2,E2F8,ASPM,BLM,SIRT2,KIF14
188	1	TRUE	0.0497	13	1447	6	0.004	0.462	GO:0051782	BP	4	negative regulation of cell division	2	TXNIP,ORC6,E2F7,E2F8,ASPM,BLM
189	1	TRUE	0.0124	30	1447	11	0.008	0.367	GO:0051781	BP	4	positive regulation of cell division	2	KIF20B,PRKCE,KIF23,TAS1R2,CDC6,CIT,CDC25B,ECT2,AURKB,SIRT2,KIF14
190	1	TRUE	0.0396	46	1447	13	0.009	0.283	GO:0032465	BP	4	regulation of cytokinesis	2	KIF20B,PRKCE,KIF23,TAS1R2,CDC6,CIT,CDC25B,E2F7,ECT2,AURKB,BRCA2,E2F8,KIF14
191	1	TRUE	0.00784	24	1447	10	0.007	0.417	GO:0032467	BP	4	positive regulation of cytokinesis	3	KIF20B,PRKCE,KIF23,TAS1R2,CDC6,CIT,CDC25B,ECT2,AURKB,KIF14
192	1	TRUE	2.02e-05	62	1447	23	0.016	0.371	GO:0051983	BP	4	regulation of chromosome segregation	1	HECW2,CENPE,PLK1,CDCA5,MAD2L1,KNSTRN,KIF2C,NDC80,MKI67,TACC3,BUB3,CDC6,GEN1,SLF1,ECT2,NEK2,CDT1,DDX11,RCC2,TTK,SIRT2,BUB1,FEN1
193	1	TRUE	0.0447	31	1447	10	0.007	0.323	GO:1905818	BP	4	regulation of chromosome separation	2	HECW2,CENPE,PLK1,MAD2L1,NDC80,TACC3,CDC6,GEN1,CDT1,TTK
194	1	TRUE	0.00588	46	1447	15	0.01	0.326	GO:0033045	BP	4	regulation of sister chromatid segregation	2	HECW2,CENPE,PLK1,CDCA5,MAD2L1,NDC80,TACC3,CDC6,GEN1,SLF1,CDT1,DDX11,TTK,BUB1,FEN1
195	1	TRUE	0.0367	30	1447	10	0.007	0.333	GO:0044784	BP	4	metaphase/anaphase transition of cell cycle	3	HECW2,CENPE,PLK1,MAD2L1,NDC80,TACC3,CDC6,GEN1,CDT1,TTK
196	1	TRUE	0.0463	17	1447	7	0.005	0.412	GO:0051984	BP	4	positive regulation of chromosome segregation	2	CDC6,SLF1,CDT1,DDX11,RCC2,SIRT2,FEN1
197	1	TRUE	0.0275	8	1447	5	0.003	0.625	GO:0051988	BP	4	regulation of attachment of spindle microtubules to kinetochore	2	KNSTRN,ECT2,NEK2,RCC2,SIRT2
198	1	TRUE	0.0284	1783	1447	240	0.166	0.135	GO:0010646	BP	4	regulation of cell communication	1	ITGAV,FGFBP1,HPX,PRKCB,POSTN,NR2C1,SHANK2,CCND1,CASP1,HMGB2,LAX1,IL31RA,GCLM,TMPRSS6,CNTN6,ADAMTS3,GSTO1,EFNA5,RFX4,GAS6,LOC100761653,DUSP14,MFNG,HNF4A,C1QL4,ARRB1,PTPN22,FLNA,NOTCH1,ALS2CL,NR1D1,ITGA8,ANKRD1,STXBP5L,SYTL4,GPHB5,LTF,SMAD3,AKT3,ATP2B4,SFRP4,HMGCR,PLPP3,LOC100750644,HMOX1,GCSAM,SH3BP4,IL12A,DFNA5,PTK2B,PBK,WNT9A,SMCR8,DGKI,PTPRR,PRKCE,SYNGR1,GRINA,GADD45B,PLAU,FN1,DUSP6,CCR7,SKP2,D…
199	1	TRUE	0.034	771	1447	114	0.079	0.148	GO:0010648	BP	4	negative regulation of cell communication	2	ITGAV,SHANK2,CCND1,HMGB2,LAX1,GCLM,TMPRSS6,GSTO1,RFX4,GAS6,DUSP14,C1QL4,ARRB1,PTPN22,NOTCH1,NR1D1,STXBP5L,SYTL4,LTF,ATP2B4,SFRP4,HMGCR,LOC100750644,HMOX1,SH3BP4,PBK,DGKI,PTPRR,GRINA,DUSP6,NR4A2,CLU,FIGNL1,MAPK8IP1,BICC1,NLRC5,WNT5B,EYA1,LOC100760022,OPRM1,GPR37L1,MMP12,ADIPOQ,QARS,DCN,OSM,WWC2,PARK2,ARHGAP44,PER1,HERPUD1,ITGA6,MECOM,CYLD,CSF2,C1QBP,FNIP1,LOC100760293,CAV1,SEC14L1,IL19,TNFAIP3,RAN…
200	1	TRUE	0.0343	1618	1447	219	0.151	0.135	GO:0009966	BP	4	regulation of signal transduction	2	ITGAV,FGFBP1,HPX,PRKCB,POSTN,NR2C1,CCND1,CASP1,HMGB2,LAX1,IL31RA,GCLM,TMPRSS6,CNTN6,ADAMTS3,GSTO1,RFX4,GAS6,LOC100761653,DUSP14,MFNG,C1QL4,ARRB1,PTPN22,FLNA,NOTCH1,ALS2CL,NR1D1,ITGA8,ANKRD1,GPHB5,LTF,SMAD3,AKT3,ATP2B4,SFRP4,HMGCR,PLPP3,LOC100750644,HMOX1,GCSAM,SH3BP4,IL12A,DFNA5,PTK2B,PBK,WNT9A,SMCR8,DGKI,PTPRR,PRKCE,GRINA,GADD45B,PLAU,FN1,DUSP6,CCR7,SKP2,DDX60,GPNMB,NR4A2,CLU,FIGNL1,IRAK1,MAPK8I…
201	1	TRUE	0.0143	56	1447	16	0.011	0.286	GO:0051303	BP	4	establishment of chromosome localization	1	PSRC1,CENPE,CDCA5,CDCA8,KIFC1,KIF2C,NDC80,TERF1,NDE1,KIF22,CDT1,CENPF,MEI1,FAM83D,KIF18A,KIF14
202	1	TRUE	0.0244	43	1447	13	0.009	0.302	GO:0051310	BP	4	metaphase plate congression	2	PSRC1,CENPE,CDCA5,CDCA8,KIFC1,KIF2C,NDC80,KIF22,CDT1,CENPF,FAM83D,KIF18A,KIF14
203	1	TRUE	0.0124	30	1447	11	0.008	0.367	GO:0007080	BP	4	mitotic metaphase plate congression	3	PSRC1,CENPE,CDCA5,CDCA8,KIFC1,KIF2C,NDC80,KIF22,CDT1,KIF18A,KIF14
204	1	TRUE	0.00793	16	1447	8	0.006	0.5	GO:0032800	BP	4	receptor biosynthetic process	1	ITGAV,NR1D1,PPARA,ADIPOQ,SEC24A,IL10,HIF1A,ACE2
205	1	TRUE	0.0394	326	1447	55	0.038	0.169	GO:0043068	BP	4	positive regulation of programmed cell death	1	CASP1,BNIP3L,CSRNP3,NOTCH1,ANKRD1,SMAD3,TOP2A,COL18A1,SFRP4,HMOX1,IL12A,DFNA5,GADD45B,DUSP6,MELK,TNFRSF12A,S100A8,KLF11,TP53INP1,ADIPOQ,CAMK2A,PIDD1,ANP32B,RARB,OSM,PARK2,FAS,RIPK3,ITGA6,CYLD,C1QBP,FNIP1,CAV1,IL19,ECT2,ING5,PPP1CA,MMP9,BARD1,BOK,P2RX7,TGM2,OSGIN1,UBD,CYR61,VCP,IL10,HMGB1,NLRP3,XDH,TFAP4,NR4A1,CAMK1D,SIRT2,BMP2
206	1	TRUE	0.0339	323	1447	55	0.038	0.17	GO:0043065	BP	4	positive regulation of apoptotic process	2	CASP1,BNIP3L,CSRNP3,NOTCH1,ANKRD1,SMAD3,TOP2A,COL18A1,SFRP4,HMOX1,IL12A,DFNA5,GADD45B,DUSP6,MELK,TNFRSF12A,S100A8,KLF11,TP53INP1,ADIPOQ,CAMK2A,PIDD1,ANP32B,RARB,OSM,PARK2,FAS,RIPK3,ITGA6,CYLD,C1QBP,FNIP1,CAV1,IL19,ECT2,ING5,PPP1CA,MMP9,BARD1,BOK,P2RX7,TGM2,OSGIN1,UBD,CYR61,VCP,IL10,HMGB1,NLRP3,XDH,TFAP4,NR4A1,CAMK1D,SIRT2,BMP2
207	1	TRUE	0.0432	119	1447	25	0.017	0.21	GO:2001020	BP	4	regulation of response to DNA damage stimulus	1	NSMCE4A,POLQ,ANKRD1,PCNA,TRIM28,CLU,FIGNL1,IER3,EYA1,RNASEH2B,FBXO4,ANKLE1,EGFR,SLF1,ETAA1,RTEL1,XRCC1,DDX11,RAD51,FOXM1,RAD51AP1,HMGB1,USP1,BCL2L12,RPA2
208	1	TRUE	0.039	57	1447	15	0.01	0.263	GO:0006282	BP	4	regulation of DNA repair	2	POLQ,PCNA,TRIM28,FIGNL1,EYA1,EGFR,SLF1,XRCC1,DDX11,RAD51,FOXM1,RAD51AP1,HMGB1,USP1,RPA2
209	1	TRUE	0.0201	58	1447	16	0.011	0.276	GO:0051225	BP	4	spindle assembly	1	PLK1,AURKA,FLNA,KIFC1,MYBL2,FBXO5,CHEK2,KIF23,TUBB,AURKB,NEK2,TPX2,ASPM,RCC1,CCSAP,CDC20
210	1	TRUE	0.0156	31	1447	11	0.008	0.355	GO:0090307	BP	4	mitotic spindle assembly	2	PLK1,FLNA,KIFC1,MYBL2,CHEK2,KIF23,AURKB,NEK2,TPX2,CCSAP,CDC20
211	1	TRUE	0.0198	927	1447	136	0.094	0.147	GO:0051247	BP	4	positive regulation of protein metabolic process	1	HPX,TRIB3,CEMIP,NIPBL,CCND1,CASP1,PSRC1,CENPE,TEC,IL31RA,PLK1,EFNA5,IQGAP1,GAS6,LAT,ARRB1,AURKA,PTPN22,FZR1,PPP2R5A,LTF,SMAD3,ANGPT4,LRP1,ATP2B4,RAPGEF3,PLPP3,RXRA,IL12A,PTK2B,PHF19,PRKCE,GADD45B,CCR7,SKP2,UBE2S,DNMT1,GPNMB,CLU,IRAK1,S100A8,GPR37L1,IRF1,NOD2,ADIPOQ,TRAF4,FBXO4,PIDD1,CSF1,ANP32B,PROM2,RPS4X,EGFR,ACSL1,OSM,CHI3L1,IQGAP3,CDC25B,PARK2,CNTN2,HERPUD1,FAS,PECAM1,RIPK3,TARBP2,LBP,ERN1,CS…
212	1	TRUE	0.0442	890	1447	128	0.088	0.144	GO:0009967	BP	4	positive regulation of signal transduction	1	FGFBP1,HPX,PRKCB,NR2C1,CASP1,IL31RA,CNTN6,ADAMTS3,GSTO1,GAS6,LOC100761653,MFNG,ARRB1,PTPN22,FLNA,NOTCH1,ITGA8,ANKRD1,LTF,AKT3,SFRP4,LOC100750644,HMOX1,IL12A,DFNA5,PTK2B,WNT9A,SMCR8,DGKI,PRKCE,GADD45B,CCR7,SKP2,DDX60,GPNMB,IRAK1,TNFRSF12A,NLRC5,S100A8,EYA1,GPR37L1,TP53INP1,MMP12,NOD2,ADIPOQ,TRAF4,PIDD1,DCN,CSF1,LANCL2,EGFR,OSM,CHI3L1,IQGAP3,PARK2,CNTN2,FAS,PECAM1,F7,RIPK3,FRMD7,LBP,LOC100770382,ER…
213	1	TRUE	0.0137	10	1447	6	0.004	0.6	GO:0006760	BP	4	folic acid-containing compound metabolic process	1	MTHFR,SHMT1,TYMS,FOLR1,MTHFD2,SHMT2
214	1	TRUE	0.00611	6	1447	5	0.003	0.833	GO:0046653	BP	4	tetrahydrofolate metabolic process	2	MTHFR,SHMT1,TYMS,MTHFD2,SHMT2
215	1	TRUE	0.0271	5	1447	4	0.003	0.8	GO:0035999	BP	4	tetrahydrofolate interconversion	3	MTHFR,SHMT1,TYMS,SHMT2
216	1	TRUE	0.034	12	1447	6	0.004	0.5	GO:0010869	BP	4	regulation of receptor biosynthetic process	1	ITGAV,NR1D1,PPARA,ADIPOQ,SEC24A,HIF1A
217	1	TRUE	0.0271	5	1447	4	0.003	0.8	GO:0010871	BP	4	negative regulation of receptor biosynthetic process	2	ITGAV,NR1D1,PPARA,ADIPOQ
218	1	TRUE	1.05e-08	150	1447	47	0.032	0.313	GO:0006260	BP	4	DNA replication	1	GINS1,MMS22L,MCM5,RPA3,POLA1,TONSL,MCM7,CDC45,CHEK2,PCNA,TERF1,ESCO2,FANCM,CDC6,CCNE1,MCM6,RFC3,POLE,MCM4,EGFR,ZBTB38,PRIM2,MCM10,CHTF18,ORC6,CDK2,CSF2,E2F7,ETAA1,RRM1,BRCA2,E2F8,TICRR,RTEL1,CDT1,DDX11,MRE11A,RFC4,MCM3,RAD51,GLI2,DNA2,POLD1,RFC5,BLM,FEN1,RPA2
219	1	TRUE	4.45e-09	77	1447	32	0.022	0.416	GO:0006261	BP	4	DNA-dependent DNA replication	2	MMS22L,MCM5,TONSL,MCM7,CDC45,CHEK2,FANCM,CDC6,CCNE1,MCM6,RFC3,MCM4,PRIM2,CHTF18,CDK2,E2F7,ETAA1,BRCA2,E2F8,TICRR,RTEL1,CDT1,DDX11,MRE11A,RFC4,MCM3,RAD51,DNA2,POLD1,RFC5,BLM,FEN1
220	1	TRUE	0.0027	21	1447	10	0.007	0.476	GO:0045005	BP	4	DNA-dependent DNA replication maintenance of fidelity	3	MMS22L,TONSL,FANCM,ETAA1,BRCA2,RTEL1,DDX11,RAD51,POLD1,BLM
221	1	TRUE	0.00583	19	1447	9	0.006	0.474	GO:0031297	BP	4	replication fork processing	4	MMS22L,TONSL,FANCM,ETAA1,BRCA2,RTEL1,DDX11,RAD51,BLM
222	1	TRUE	0.0275	24	1447	9	0.006	0.375	GO:0044786	BP	4	cell cycle DNA replication	3	CHEK2,E2F7,BRCA2,E2F8,RTEL1,CDT1,MRE11A,RAD51,DNA2
223	1	TRUE	0.000765	15	1447	9	0.006	0.6	GO:0006270	BP	4	DNA replication initiation	3	MCM5,CDC45,CDC6,CCNE1,MCM4,CDK2,TICRR,CDT1,MCM3
224	1	TRUE	0.00703	79	1447	21	0.015	0.266	GO:0006275	BP	4	regulation of DNA replication	2	CHEK2,PCNA,TERF1,ESCO2,RFC3,EGFR,ZBTB38,CHTF18,CDK2,CSF2,E2F7,BRCA2,E2F8,TICRR,CDT1,MRE11A,RFC4,GLI2,DNA2,RFC5,BLM
225	1	TRUE	0.0041	35	1447	13	0.009	0.371	GO:0090329	BP	4	regulation of DNA-dependent DNA replication	3	CHEK2,RFC3,CHTF18,CDK2,E2F7,BRCA2,E2F8,TICRR,CDT1,MRE11A,RFC4,RFC5,BLM
226	1	TRUE	0.0146	864	1447	129	0.089	0.149	GO:0032270	BP	4	positive regulation of cellular protein metabolic process	1	HPX,TRIB3,CEMIP,NIPBL,CCND1,CASP1,PSRC1,CENPE,TEC,IL31RA,PLK1,EFNA5,IQGAP1,GAS6,LAT,ARRB1,AURKA,PTPN22,FZR1,PPP2R5A,LTF,SMAD3,ANGPT4,LRP1,ATP2B4,RAPGEF3,PLPP3,RXRA,IL12A,PTK2B,PHF19,PRKCE,GADD45B,SKP2,UBE2S,DNMT1,GPNMB,CLU,IRAK1,S100A8,GPR37L1,NOD2,ADIPOQ,TRAF4,FBXO4,PIDD1,CSF1,ANP32B,PROM2,RPS4X,EGFR,ACSL1,OSM,CHI3L1,IQGAP3,CDC25B,PARK2,CNTN2,HERPUD1,FAS,PECAM1,RIPK3,TARBP2,ERN1,CSF2,FNIP1,CAV1,…
227	1	TRUE	0.0109	679	1447	106	0.073	0.156	GO:0031401	BP	4	positive regulation of protein modification process	2	HPX,TRIB3,CEMIP,NIPBL,CCND1,PSRC1,CENPE,TEC,IL31RA,PLK1,EFNA5,IQGAP1,GAS6,LAT,ARRB1,PTPN22,FZR1,PPP2R5A,LTF,ANGPT4,ATP2B4,RAPGEF3,PLPP3,IL12A,PTK2B,PHF19,PRKCE,GADD45B,SKP2,UBE2S,DNMT1,GPNMB,CLU,IRAK1,GPR37L1,NOD2,ADIPOQ,TRAF4,FBXO4,CSF1,PROM2,EGFR,ACSL1,OSM,CHI3L1,IQGAP3,CDC25B,PARK2,FAS,PECAM1,RIPK3,ERN1,CSF2,FNIP1,CAV1,CSF1R,ECT2,AKAP8,PLCE1,ETAA1,HGF,MAPRE3,EZH2,PDGFRB,PDE8A,CDCA2,TNFSF11,CLS…
228	1	TRUE	0.0131	547	1447	88	0.061	0.161	GO:0001934	BP	4	positive regulation of protein phosphorylation	3	HPX,CEMIP,CCND1,PSRC1,CENPE,TEC,IL31RA,PLK1,EFNA5,IQGAP1,GAS6,LAT,ARRB1,PTPN22,LTF,ANGPT4,ATP2B4,RAPGEF3,PLPP3,IL12A,PTK2B,PRKCE,GADD45B,GPNMB,CLU,IRAK1,GPR37L1,NOD2,ADIPOQ,TRAF4,CSF1,PROM2,EGFR,ACSL1,OSM,CHI3L1,IQGAP3,CDC25B,FAS,PECAM1,RIPK3,ERN1,CSF2,FNIP1,CAV1,CSF1R,ECT2,PLCE1,ETAA1,HGF,MAPRE3,EZH2,PDGFRB,PDE8A,TNFSF11,CLSPN,SPN,SRCIN1,C3,HFE,TWSG1,EDA2R,TPX2,MMP9,ACVR1,MRE11A,P2RX7,RAP1B,CCND…
229	1	TRUE	0.021	251	1447	46	0.032	0.183	GO:0045860	BP	4	positive regulation of protein kinase activity	4	CEMIP,CCND1,PSRC1,CENPE,IQGAP1,GAS6,LAT,LTF,ATP2B4,PTK2B,GADD45B,CLU,IRAK1,ADIPOQ,TRAF4,CSF1,EGFR,ACSL1,CHI3L1,IQGAP3,CDC25B,RIPK3,ERN1,CSF1R,ECT2,PLCE1,ETAA1,HGF,MAPRE3,EZH2,TNFSF11,CLSPN,SRCIN1,TPX2,P2RX7,CCND2,CYR61,LPAR3,MAP2K6,PIK3CG,FLT1,KIF14,PIH1D1,PDE6G,LOC100756639,BMP2
230	1	TRUE	0.0413	69	1447	17	0.012	0.246	GO:2000278	BP	4	regulation of DNA biosynthetic process	1	TFDP1,TERF2,ANKRD1,TERF1,ADIPOQ,FBXO4,RFC3,PIF1,WRAP53,CHTF18,AURKB,HGF,PARP4,NEK2,RFC4,RFC5,FGFR4
231	1	TRUE	0.0497	13	1447	6	0.004	0.462	GO:1904666	BP	34	regulation of ubiquitin protein ligase activity	1	PLK1,MAD2L1,FZR1,FBXO5,UBE2S,CDC20
232	1	TRUE	0.0271	5	1447	4	0.003	0.8	GO:0046385	BP	6	deoxyribose phosphate biosynthetic process	1	ADK,SHMT1,TYMS,DTYMK
233	1	TRUE	0.00341	8	1447	6	0.004	0.75	GO:0009263	BP	6	deoxyribonucleotide biosynthetic process	1	ADK,SHMT1,TYMS,RRM1,RRM2,DTYMK
234	1	TRUE	0.0271	5	1447	4	0.003	0.8	GO:0009265	BP	6	2'-deoxyribonucleotide biosynthetic process	2	ADK,SHMT1,TYMS,DTYMK
235	1	TRUE	0.00398	22	1447	10	0.007	0.455	GO:0043277	BP	14	apoptotic cell clearance	1	ITGAV,GAS6,MEGF10,C3,TGM2,C2,HMGB1,LOC100763833,MARCO,SPG11
236	1	TRUE	0.00159	5	1447	5	0.003	1	GO:2000425	BP	14	regulation of apoptotic cell clearance	2	ITGAV,C3,C2,HMGB1,LOC100763833
237	1	TRUE	0.0436	3	1447	3	0.002	1	GO:2000427	BP	14	positive regulation of apoptotic cell clearance	1	C3,C2,LOC100763833
238	1	TRUE	0.0242	19	1447	8	0.006	0.421	GO:0071173	BP	23	spindle assembly checkpoint	1	PLK1,MAD2L1,NDC80,BUB3,GEN1,CDT1,TTK,BUB1
239	1	TRUE	0.0436	36	1447	11	0.008	0.306	GO:0032720	BP	7	negative regulation of tumor necrosis factor production	1	GAS6,PTPN22,GPNMB,ADIPOQ,LBP,AKAP8,TNFAIP3,BPI,GSTP1,ACP5,IL10
240	1	TRUE	0.0436	3	1447	3	0.002	1	GO:2000189	BP	37	positive regulation of cholesterol homeostasis	1	HNF4A,NPC1,SEC24A
241	1	TRUE	0.034	12	1447	6	0.004	0.5	GO:0010880	BP	10	regulation of release of sequestered calcium ion into cytosol by sarcoplasmic reticulum	1	GSTO1,LOC100750644,RYR2,CASQ1,ANK2,PDE4D
242	1	TRUE	0.0366	80	1447	19	0.013	0.237	GO:0065004	BP	22	protein-DNA complex assembly	1	NASP,CENPW,TERF1,HJURP,POLR1E,CENPA,ANP32B,CDT1,HAT1,CENPT,CHAF1A,MIS18A,ASF1B,RAD51,CHAF1B,HMGB1,LOC100756432,LOC100752904,LOC107978355
243	1	TRUE	0.0394	131	1447	27	0.019	0.206	GO:0045089	BP	25	positive regulation of innate immune response	1	HPX,HMGB2,PTPN22,NR1D1,LTF,IL12A,PRKCE,DDX60,IRAK1,NLRC5,VAV1,IRF1,MMP12,NOD2,LOC100773349,LBP,C1QBP,CAV1,SEC14L1,TNFAIP3,MMP2,RFTN1,TLR1,POLR3G,SLAMF6,IRAK2,HMGB1
244	1	TRUE	0.0271	5	1447	4	0.003	0.8	GO:0071871	BP	13	response to epinephrine	1	ATP2B4,RYR2,SIRT2,PDE4D
245	1	TRUE	0.0271	5	1447	4	0.003	0.8	GO:0071872	BP	13	cellular response to epinephrine stimulus	1	ATP2B4,RYR2,SIRT2,PDE4D
246	1	TRUE	0.0296	11264	1447	1298	0.897	0.115	GO:0005575	CC	1	cellular_component	1	AFF2,TENM4,PCLO,LOC100768693,ITGAV,PPARGC1A,FGFBP1,HPX,NSMCE4A,TRPC4,PRKCB,TRIB3,CEMIP,NCAPG2,NIPBL,POSTN,KCNK5,NR2C1,ADH5,PRSS12,ADH7,HECW2,LOC100764228,ISG20,NCAPG,OSTC,PSAT1,SNRPE,CLN8,CNDP2,SHANK2,CCND1,MYF5,CASP1,SPP1,PSRC1,LOC100771648,HMGB2,CFAP161,SYNPO2,CENPE,AKAIN1,PPM1H,SAPCD2,ETV4,LAX1,LAMA1,PDSS1,BRIP1,TEC,IL31RA,KIDINS220,KIF5C,PERM1,NPFFR2,GCLM,TMPRSS6,CNTN6,ADAMTS3,ZWILCH,PLK1,GST…
247	1	TRUE	0.000803	2659	1447	362	0.25	0.136	GO:0005576	CC	1	extracellular region	2	PCLO,LOC100768693,ITGAV,FGFBP1,HPX,PRKCB,NIPBL,POSTN,ADH5,PRSS12,PSAT1,CNDP2,CASP1,SPP1,HMGB2,LAMA1,TMPRSS6,ADAMTS3,GSTO1,EFNA5,IQGAP1,SH3GL2,HAO2,FBLN5,GAS6,KNG1,PRPH,ATP6V0D2,ASL,NDP,PSMA5,C1QL4,GDA,FLNA,CDCA8,ALOX5,STX2,CPN1,NUBP1,MUC5B,PRDX3,FUT11,PGD,LOC100767639,OLFM4,LTF,DMXL2,ANGPT4,COL18A1,SFRP4,RAPGEF3,ASIP,G6PD,LOC100750644,UFC1,THSD7A,PLAT,THBS2,AEBP1,OLFML2B,LCP1,SH3BP4,IL12A,GSTM3,C…
248	1	TRUE	0.0284	371	1447	62	0.043	0.167	GO:0099080	CC	1	supramolecular complex	2	SHANK2,PSRC1,SYNPO2,CENPE,PLK1,IQGAP1,PRPH,VPS18,AURKA,FLNA,PALLD,KNSTRN,ANKRD1,PPP2R5A,MYO3A,ATP2B4,GTSE1,SKA1,KIF18B,KIF2C,SCN1A,LCP1,KIF23,MYPN,SKA2,COL11A1,SKA3,SPTBN1,RYR2,TUBA1B,TUBB,NUSAP1,CKAP2,PECAM1,KRT80,CYLD,KIF22,MMP2,MAPRE3,MYOM3,PARP4,MYL1,TPX2,AK1,ASPM,COBL,VIM,LOC100766053,SPAG5,KRT8,KIF18A,FBN1,LMNB1,CDK1,CCSAP,ACTN2,SIRT2,JUP,NES,ACKR2,CAPN6,KIF14
249	1	TRUE	0.0284	371	1447	62	0.043	0.167	GO:0099081	CC	1	supramolecular polymer	3	SHANK2,PSRC1,SYNPO2,CENPE,PLK1,IQGAP1,PRPH,VPS18,AURKA,FLNA,PALLD,KNSTRN,ANKRD1,PPP2R5A,MYO3A,ATP2B4,GTSE1,SKA1,KIF18B,KIF2C,SCN1A,LCP1,KIF23,MYPN,SKA2,COL11A1,SKA3,SPTBN1,RYR2,TUBA1B,TUBB,NUSAP1,CKAP2,PECAM1,KRT80,CYLD,KIF22,MMP2,MAPRE3,MYOM3,PARP4,MYL1,TPX2,AK1,ASPM,COBL,VIM,LOC100766053,SPAG5,KRT8,KIF18A,FBN1,LMNB1,CDK1,CCSAP,ACTN2,SIRT2,JUP,NES,ACKR2,CAPN6,KIF14
250	1	TRUE	0.0251	368	1447	62	0.043	0.168	GO:0099512	CC	1	supramolecular fiber	4	SHANK2,PSRC1,SYNPO2,CENPE,PLK1,IQGAP1,PRPH,VPS18,AURKA,FLNA,PALLD,KNSTRN,ANKRD1,PPP2R5A,MYO3A,ATP2B4,GTSE1,SKA1,KIF18B,KIF2C,SCN1A,LCP1,KIF23,MYPN,SKA2,COL11A1,SKA3,SPTBN1,RYR2,TUBA1B,TUBB,NUSAP1,CKAP2,PECAM1,KRT80,CYLD,KIF22,MMP2,MAPRE3,MYOM3,PARP4,MYL1,TPX2,AK1,ASPM,COBL,VIM,LOC100766053,SPAG5,KRT8,KIF18A,FBN1,LMNB1,CDK1,CCSAP,ACTN2,SIRT2,JUP,NES,ACKR2,CAPN6,KIF14
251	1	TRUE	2.13e-05	8190	1447	1006	0.695	0.123	GO:0043226	CC	1	organelle	2	AFF2,TENM4,PCLO,LOC100768693,ITGAV,PPARGC1A,HPX,NSMCE4A,TRPC4,PRKCB,TRIB3,CEMIP,NCAPG2,NIPBL,POSTN,NR2C1,ADH5,PRSS12,HECW2,ISG20,NCAPG,OSTC,PSAT1,SNRPE,CLN8,CNDP2,SHANK2,CCND1,MYF5,SPP1,PSRC1,LOC100771648,HMGB2,SYNPO2,CENPE,PPM1H,SAPCD2,ETV4,LAX1,PDSS1,BRIP1,TEC,KIF5C,PERM1,NPFFR2,ADAMTS3,ZWILCH,PLK1,GSTO1,BNIP3L,SDHD,RERE,IQGAP1,SH3GL2,NUP214,HAO2,AGTRAP,RFX4,PPIH,RALGDS,FBLN5,GAS6,CLCN5,CDCA5,E…
252	1	TRUE	1.05e-07	2452	1447	365	0.252	0.149	GO:0043228	CC	1	non-membrane-bounded organelle	3	NSMCE4A,TRPC4,TRIB3,NCAPG2,NIPBL,HECW2,ISG20,NCAPG,SHANK2,PSRC1,HMGB2,SYNPO2,CENPE,SAPCD2,TEC,KIF5C,NPFFR2,ZWILCH,PLK1,IQGAP1,CDCA5,PRPH,NUF2,CEP44,MAD2L1,VPS51,NASP,VPS18,ARRB1,AURKA,KIF20B,FLNA,CDCA8,ESPL1,LRRC59,PALLD,EME1,TERF2,KNSTRN,NR1D1,MRPL46,SGO1,CNTRL,MMS22L,ANKRD1,CHEK1,SYTL4,PPP2R5A,MCM5,MYO3A,RPA3,SMAD3,STIL,TOP2A,LRP1,ATP2B4,GTSE1,ANLN,DNAJB13,PLK4,KIF24,ACSL5,POLA1,SKA1,CENPW,RAPG…
253	1	TRUE	0.00204	7496	1447	911	0.63	0.122	GO:0043227	CC	1	membrane-bounded organelle	3	AFF2,TENM4,PCLO,LOC100768693,ITGAV,PPARGC1A,HPX,NSMCE4A,PRKCB,TRIB3,CEMIP,NCAPG2,NIPBL,POSTN,NR2C1,ADH5,PRSS12,ISG20,OSTC,PSAT1,SNRPE,CLN8,CNDP2,CCND1,MYF5,SPP1,PSRC1,LOC100771648,HMGB2,SYNPO2,CENPE,PPM1H,SAPCD2,ETV4,LAX1,PDSS1,BRIP1,PERM1,ADAMTS3,PLK1,GSTO1,BNIP3L,SDHD,RERE,IQGAP1,SH3GL2,NUP214,HAO2,AGTRAP,RFX4,PPIH,RALGDS,FBLN5,GAS6,CLCN5,CDCA5,EPAS1,LAT,KNG1,PRPH,SLC25A45,NUF2,ATP6V0D2,AWAT2,A…
254	1	TRUE	0.00648	2577	1447	343	0.237	0.133	GO:0031982	CC	1	vesicle	4	PCLO,LOC100768693,ITGAV,HPX,PRKCB,CEMIP,NIPBL,ADH5,PRSS12,PSAT1,CNDP2,SPP1,ADAMTS3,GSTO1,IQGAP1,SH3GL2,HAO2,FBLN5,GAS6,KNG1,PRPH,ATP6V0D2,ASL,PSMA5,VPS51,VPS18,GDA,ARRB1,FLNA,NOTCH1,DGKH,STX2,SLC2A3,NUBP1,PRDX3,FUT11,PGD,LOC100767639,SYTL4,OLFM4,LTF,PLD4,DMXL2,ATP13A2,LRP1,COL18A1,SLC48A1,HSPD1,RAPGEF3,G6PD,LOC100750644,UFC1,THSD7A,ATP6V1E2,PLAT,THBS2,AEBP1,SORT1,LCP1,SH3BP4,GSTM3,CD59,THRB,SERPI…
255	1	TRUE	0.00124	2632	1447	357	0.247	0.136	GO:0031974	CC	1	membrane-enclosed lumen	2	AFF2,PPARGC1A,NSMCE4A,PRKCB,TRIB3,NCAPG2,NR2C1,ISG20,CNDP2,CCND1,MYF5,PSRC1,HMGB2,PPM1H,SAPCD2,PLK1,BNIP3L,RERE,AGTRAP,PPIH,CDCA5,EPAS1,MAD2L1,VPS51,HNF4A,ADK,NASP,HCFC1,ARRB1,EAF2,SREK1,KIF20B,FLNA,CDCA8,TFDP1,ALOX5,LRRC59,EME1,FZR1,TERF2,NR1D1,MRPL46,SGO1,FOS,MMS22L,ANKRD1,CHEK1,SYTL4,MCM5,RPA3,SMAD3,TOP2A,LRP1,ANLN,ACSL5,POLA1,HSPD1,CCNA2,CENPW,HR,TONSL,SGO2,AFF3,KIF18B,MYBL2,MCM7,WEE1,RECQL,P…
256	1	TRUE	0.000765	4684	1447	600	0.415	0.128	GO:0044422	CC	1	organelle part	2	AFF2,PPARGC1A,NSMCE4A,PRKCB,TRIB3,CEMIP,NCAPG2,NIPBL,POSTN,NR2C1,HECW2,ISG20,NCAPG,OSTC,SNRPE,CNDP2,SHANK2,CCND1,MYF5,PSRC1,HMGB2,SYNPO2,CENPE,PPM1H,SAPCD2,BRIP1,KIF5C,ZWILCH,PLK1,BNIP3L,RERE,IQGAP1,NUP214,AGTRAP,PPIH,CLCN5,CDCA5,EPAS1,LAT,PRPH,NUF2,ATP6V0D2,AWAT2,CEP44,MAD2L1,VPS51,HNF4A,ADK,NASP,HCFC1,VPS18,ARRB1,EAF2,SREK1,AURKA,KIF20B,FLNA,CDCA8,ESPL1,TFDP1,ALOX5,LRRC59,PALLD,EME1,FZR1,SLC2A3…
257	1	TRUE	0.00124	2632	1447	357	0.247	0.136	GO:0043233	CC	1	organelle lumen	3	AFF2,PPARGC1A,NSMCE4A,PRKCB,TRIB3,NCAPG2,NR2C1,ISG20,CNDP2,CCND1,MYF5,PSRC1,HMGB2,PPM1H,SAPCD2,PLK1,BNIP3L,RERE,AGTRAP,PPIH,CDCA5,EPAS1,MAD2L1,VPS51,HNF4A,ADK,NASP,HCFC1,ARRB1,EAF2,SREK1,KIF20B,FLNA,CDCA8,TFDP1,ALOX5,LRRC59,EME1,FZR1,TERF2,NR1D1,MRPL46,SGO1,FOS,MMS22L,ANKRD1,CHEK1,SYTL4,MCM5,RPA3,SMAD3,TOP2A,LRP1,ANLN,ACSL5,POLA1,HSPD1,CCNA2,CENPW,HR,TONSL,SGO2,AFF3,KIF18B,MYBL2,MCM7,WEE1,RECQL,P…
258	1	TRUE	0.000205	2538	1447	353	0.244	0.139	GO:0044421	CC	1	extracellular region part	2	PCLO,LOC100768693,ITGAV,HPX,PRKCB,NIPBL,POSTN,ADH5,PSAT1,CNDP2,SPP1,HMGB2,LAMA1,TMPRSS6,ADAMTS3,GSTO1,EFNA5,IQGAP1,SH3GL2,HAO2,FBLN5,GAS6,KNG1,PRPH,ATP6V0D2,ASL,NDP,PSMA5,C1QL4,GDA,FLNA,CDCA8,ALOX5,STX2,CPN1,NUBP1,MUC5B,PRDX3,FUT11,PGD,LOC100767639,OLFM4,LTF,DMXL2,ANGPT4,COL18A1,SFRP4,RAPGEF3,G6PD,LOC100750644,UFC1,THSD7A,PLAT,THBS2,AEBP1,OLFML2B,LCP1,SH3BP4,IL12A,GSTM3,CD59,HDGF,THRB,SERPINH1,SN…
259	1	TRUE	0.000706	1956	1447	277	0.191	0.142	GO:0043230	CC	1	extracellular organelle	3	PCLO,LOC100768693,ITGAV,HPX,PRKCB,NIPBL,ADH5,PSAT1,CNDP2,SPP1,ADAMTS3,GSTO1,IQGAP1,SH3GL2,HAO2,FBLN5,GAS6,KNG1,PRPH,ATP6V0D2,ASL,PSMA5,GDA,FLNA,STX2,NUBP1,PRDX3,FUT11,PGD,LOC100767639,OLFM4,LTF,COL18A1,RAPGEF3,G6PD,LOC100750644,UFC1,THSD7A,PLAT,AEBP1,LCP1,SH3BP4,GSTM3,CD59,THRB,SERPINH1,SNRPD3,WNT9A,EPHX2,SPON2,MMP24,PAPPA2,SHMT1,PPIC,ST6GAL1,PLAU,PCNA,FN1,PLXDC2,PSMB7,PSMD14,MPP6,ALPL,DNAJB9,NHL…
260	1	TRUE	0.00061	1952	1447	277	0.191	0.142	GO:1903561	CC	1	extracellular vesicle	4	PCLO,LOC100768693,ITGAV,HPX,PRKCB,NIPBL,ADH5,PSAT1,CNDP2,SPP1,ADAMTS3,GSTO1,IQGAP1,SH3GL2,HAO2,FBLN5,GAS6,KNG1,PRPH,ATP6V0D2,ASL,PSMA5,GDA,FLNA,STX2,NUBP1,PRDX3,FUT11,PGD,LOC100767639,OLFM4,LTF,COL18A1,RAPGEF3,G6PD,LOC100750644,UFC1,THSD7A,PLAT,AEBP1,LCP1,SH3BP4,GSTM3,CD59,THRB,SERPINH1,SNRPD3,WNT9A,EPHX2,SPON2,MMP24,PAPPA2,SHMT1,PPIC,ST6GAL1,PLAU,PCNA,FN1,PLXDC2,PSMB7,PSMD14,MPP6,ALPL,DNAJB9,NHL…
261	1	TRUE	4.51e-05	2398	1447	341	0.236	0.142	GO:0005615	CC	1	extracellular space	3	PCLO,LOC100768693,ITGAV,HPX,PRKCB,NIPBL,POSTN,ADH5,PSAT1,CNDP2,SPP1,HMGB2,LAMA1,TMPRSS6,ADAMTS3,GSTO1,IQGAP1,SH3GL2,HAO2,FBLN5,GAS6,KNG1,PRPH,ATP6V0D2,ASL,NDP,PSMA5,C1QL4,GDA,FLNA,ALOX5,STX2,CPN1,NUBP1,MUC5B,PRDX3,FUT11,PGD,LOC100767639,OLFM4,LTF,DMXL2,ANGPT4,COL18A1,SFRP4,RAPGEF3,G6PD,LOC100750644,UFC1,THSD7A,PLAT,THBS2,AEBP1,OLFML2B,LCP1,SH3BP4,IL12A,GSTM3,CD59,HDGF,THRB,SERPINH1,SNRPD3,WNT9A,E…
262	1	TRUE	0.000405	1941	1447	277	0.191	0.143	GO:0070062	CC	1	extracellular exosome	4	PCLO,LOC100768693,ITGAV,HPX,PRKCB,NIPBL,ADH5,PSAT1,CNDP2,SPP1,ADAMTS3,GSTO1,IQGAP1,SH3GL2,HAO2,FBLN5,GAS6,KNG1,PRPH,ATP6V0D2,ASL,PSMA5,GDA,FLNA,STX2,NUBP1,PRDX3,FUT11,PGD,LOC100767639,OLFM4,LTF,COL18A1,RAPGEF3,G6PD,LOC100750644,UFC1,THSD7A,PLAT,AEBP1,LCP1,SH3BP4,GSTM3,CD59,THRB,SERPINH1,SNRPD3,WNT9A,EPHX2,SPON2,MMP24,PAPPA2,SHMT1,PPIC,ST6GAL1,PLAU,PCNA,FN1,PLXDC2,PSMB7,PSMD14,MPP6,ALPL,DNAJB9,NHL…
263	1	TRUE	0.00299	286	1447	55	0.038	0.192	GO:0031012	CC	1	extracellular matrix	3	POSTN,LAMA1,EFNA5,FBLN5,NDP,FLNA,COL18A1,THBS2,AEBP1,OLFML2B,SPON2,ADAMTS15,FN1,ALPL,CLU,WNT5B,LOC100760022,LAMA3,MMP12,COL11A1,EIF4A1,DCN,RPS4X,TUBB,COL15A1,ITGA6,SLPI,TIMP2,DPT,MMP2,TGFB1I1,WNT4,CCDC80,ECM1,SPN,HNRNPM,HSPG2,PCSK6,BGN,LGALS1,LAMA5,EMILIN2,TGM2,VIM,CRISPLD2,CYR61,CILP,PTPRZ1,FBN1,LAMB3,COL8A2,JUP,NES,LOXL2,TINAGL1
264	1	TRUE	0.0234	88	1447	21	0.015	0.239	GO:0044815	CC	1	DNA packaging complex	1	NCAPG2,NCAPG,SMC2,NCAPD3,NCAPH,CENPA,LOC100763852,SLF1,LOC100766092,SMC4,NCAPD2,LOC100750550,LOC100750843,LOC100774845,LOC100756432,LOC100752904,LOC100761268,LOC100757539,LOC107978355,LOC100754683,LOC100753502
265	1	TRUE	1.05e-07	2452	1447	365	0.252	0.149	GO:0043232	CC	1	intracellular non-membrane-bounded organelle	1	NSMCE4A,TRPC4,TRIB3,NCAPG2,NIPBL,HECW2,ISG20,NCAPG,SHANK2,PSRC1,HMGB2,SYNPO2,CENPE,SAPCD2,TEC,KIF5C,NPFFR2,ZWILCH,PLK1,IQGAP1,CDCA5,PRPH,NUF2,CEP44,MAD2L1,VPS51,NASP,VPS18,ARRB1,AURKA,KIF20B,FLNA,CDCA8,ESPL1,LRRC59,PALLD,EME1,TERF2,KNSTRN,NR1D1,MRPL46,SGO1,CNTRL,MMS22L,ANKRD1,CHEK1,SYTL4,PPP2R5A,MCM5,MYO3A,RPA3,SMAD3,STIL,TOP2A,LRP1,ATP2B4,GTSE1,ANLN,DNAJB13,PLK4,KIF24,ACSL5,POLA1,SKA1,CENPW,RAPG…
266	1	TRUE	0.00776	1105	1447	162	0.112	0.147	GO:0005856	CC	1	cytoskeleton	2	TRPC4,HECW2,SHANK2,PSRC1,SYNPO2,CENPE,TEC,KIF5C,NPFFR2,PLK1,IQGAP1,PRPH,CEP44,MAD2L1,VPS18,AURKA,KIF20B,FLNA,CDCA8,ESPL1,PALLD,KNSTRN,SGO1,CNTRL,SYTL4,MYO3A,STIL,TOP2A,GTSE1,ANLN,DNAJB13,PLK4,KIF24,SKA1,RAPGEF3,KIF18B,CDC45,PMS2,FBXO5,KIF2C,NDC80,LCP1,RANBP1,CCSER2,LOC100773612,KIF23,PCNA,SH3PXD2A,DDX60,LYST,NLRC5,S100A8,SKA2,CDC6,DYSF,CEP55,NOD2,DNAH5,SKA3,SPTBN1,NDE1,CEP128,GAS2,TUBA1B,LANCL2,M…
267	1	TRUE	0.0146	717	1447	110	0.076	0.153	GO:0015630	CC	1	microtubule cytoskeleton	3	HECW2,PSRC1,CENPE,PLK1,IQGAP1,CEP44,MAD2L1,AURKA,KIF20B,CDCA8,ESPL1,KNSTRN,SGO1,CNTRL,SYTL4,STIL,TOP2A,GTSE1,PLK4,KIF24,SKA1,KIF18B,CDC45,PMS2,FBXO5,KIF2C,NDC80,RANBP1,CCSER2,LOC100773612,KIF23,PCNA,LYST,NLRC5,SKA2,CDC6,DYSF,CEP55,DNAH5,SKA3,NDE1,CEP128,TUBA1B,MTUS1,CHD3,NAV1,TUBB,CENPU,CCNB1,CDC25B,GEN1,NUSAP1,CKAP2,SLF1,BORA,SNX10,DTL,CKAP2L,CCDC77,CYLD,CCNF,KIF22,EML1,ECT2,AK5,HYPK,NIT2,AURKB,…
268	1	TRUE	3.2e-20	637	1447	160	0.111	0.251	GO:0005694	CC	1	chromosome	2	NSMCE4A,NCAPG2,NIPBL,NCAPG,HMGB2,CENPE,ZWILCH,PLK1,CDCA5,NUF2,MAD2L1,NASP,ARRB1,FLNA,CDCA8,EME1,TERF2,KNSTRN,NR1D1,SGO1,MMS22L,CHEK1,MCM5,RPA3,SMAD3,TOP2A,POLA1,SKA1,CENPW,TONSL,SGO2,MYBL2,MCM7,RXRA,PMF1,KIF2C,HMGA1,NDC80,CHEK2,THRB,SMCR8,PCNA,TERF1,ESCO2,RANGAP1,DNMT1,SMC2,SPC25,SSB,TRIM28,FIGNL1,HJURP,MKI67,ZWINT,BUB3,SKA2,CBX5,NCAPD3,DNMT3L,POLE2,IRF1,NCAPH,SLX4,CENPA,MCM6,RFC3,PIF1,SKA3,POLE,…
269	1	TRUE	9.61e-11	110	1447	42	0.029	0.382	GO:0000793	CC	1	condensed chromosome	3	NSMCE4A,NCAPG2,NCAPG,HMGB2,CENPE,PLK1,CDCA5,SGO1,TOP2A,SKA1,SGO2,PMF1,KIF2C,NDC80,SMC2,SPC25,HJURP,MKI67,SKA2,NCAPD3,DNMT3L,NCAPH,CENPA,SKA3,CDK2,SMC4,AKAP8,AURKB,BRCA2,INCENP,NEK2,CENPF,RCC1,RAD51,DSN1,TOPBP1,FANCD2,NSL1,HMGB1,NCAPD2,BLM,BUB1
270	1	TRUE	0.00286	1828	1447	256	0.177	0.14	GO:0043234	CC	1	protein complex	1	ITGAV,NSMCE4A,TRPC4,NCAPG2,NIPBL,NCAPG,CCND1,CASP1,HMGB2,CENPE,LAMA1,ZWILCH,PLK1,NUP214,CDCA5,EPAS1,LAT,NUF2,ATP6V0D2,MAD2L1,PSMA5,VPS51,NASP,HCFC1,VPS18,EAF2,FLNA,CDCA8,NOTCH1,TFDP1,EME1,TERF2,KNSTRN,SGO1,FOS,PRDX3,MMS22L,ANKRD1,LOC100767639,MCM5,LTF,MYO3A,RPA3,SMAD3,TOP2A,KIF24,SKA1,HSPD1,CCNA2,CENPW,TONSL,SGO2,MYBL2,MCM7,ATP6V1E2,RXRA,PMF1,MAGOH,KIF2C,NDC80,LCP1,IL12A,SNRPD3,PHF19,SMCR8,DGKI,R…
271	1	TRUE	0.00359	11	1447	7	0.005	0.636	GO:0042555	CC	1	MCM complex	2	MMS22L,MCM5,TONSL,MCM7,MCM6,MCM4,MCM3
272	1	TRUE	0.0214	8360	1447	992	0.686	0.119	GO:0005622	CC	1	intracellular	1	AFF2,TENM4,PCLO,ITGAV,PPARGC1A,NSMCE4A,TRPC4,PRKCB,TRIB3,CEMIP,NCAPG2,NIPBL,POSTN,NR2C1,ADH5,PRSS12,ADH7,HECW2,ISG20,NCAPG,OSTC,PSAT1,SNRPE,CLN8,CNDP2,SHANK2,CCND1,MYF5,CASP1,SPP1,PSRC1,LOC100771648,HMGB2,SYNPO2,CENPE,AKAIN1,PPM1H,SAPCD2,ETV4,LAX1,PDSS1,BRIP1,TEC,KIF5C,PERM1,NPFFR2,GCLM,ZWILCH,PLK1,GSTO1,BNIP3L,SDHD,RERE,IQGAP1,SH3GL2,DDX4,NUP214,HAO2,AGTRAP,N4BP2,RFX4,PPIH,RALGDS,GAS6,CLCN5,CDCA…
273	1	TRUE	0.0181	8231	1447	979	0.677	0.119	GO:0044424	CC	1	intracellular part	2	AFF2,TENM4,PCLO,ITGAV,PPARGC1A,NSMCE4A,TRPC4,PRKCB,TRIB3,CEMIP,NCAPG2,NIPBL,POSTN,NR2C1,ADH5,PRSS12,ADH7,HECW2,ISG20,NCAPG,OSTC,PSAT1,SNRPE,CLN8,CNDP2,SHANK2,CCND1,MYF5,CASP1,SPP1,PSRC1,LOC100771648,HMGB2,SYNPO2,CENPE,AKAIN1,PPM1H,SAPCD2,ETV4,LAX1,PDSS1,BRIP1,TEC,KIF5C,PERM1,NPFFR2,GCLM,ZWILCH,PLK1,GSTO1,BNIP3L,SDHD,RERE,IQGAP1,SH3GL2,DDX4,NUP214,HAO2,AGTRAP,N4BP2,RFX4,PPIH,RALGDS,GAS6,CLCN5,CDCA…
274	1	TRUE	0.00124	2632	1447	357	0.247	0.136	GO:0070013	CC	1	intracellular organelle lumen	3	AFF2,PPARGC1A,NSMCE4A,PRKCB,TRIB3,NCAPG2,NR2C1,ISG20,CNDP2,CCND1,MYF5,PSRC1,HMGB2,PPM1H,SAPCD2,PLK1,BNIP3L,RERE,AGTRAP,PPIH,CDCA5,EPAS1,MAD2L1,VPS51,HNF4A,ADK,NASP,HCFC1,ARRB1,EAF2,SREK1,KIF20B,FLNA,CDCA8,TFDP1,ALOX5,LRRC59,EME1,FZR1,TERF2,NR1D1,MRPL46,SGO1,FOS,MMS22L,ANKRD1,CHEK1,SYTL4,MCM5,RPA3,SMAD3,TOP2A,LRP1,ANLN,ACSL5,POLA1,HSPD1,CCNA2,CENPW,HR,TONSL,SGO2,AFF3,KIF18B,MYBL2,MCM7,WEE1,RECQL,P…
275	1	TRUE	0.00213	4536	1447	578	0.399	0.127	GO:0044446	CC	1	intracellular organelle part	3	AFF2,PPARGC1A,NSMCE4A,PRKCB,TRIB3,CEMIP,NCAPG2,NIPBL,POSTN,NR2C1,HECW2,ISG20,NCAPG,OSTC,SNRPE,CNDP2,SHANK2,CCND1,MYF5,PSRC1,HMGB2,SYNPO2,CENPE,PPM1H,SAPCD2,BRIP1,KIF5C,ZWILCH,PLK1,BNIP3L,RERE,IQGAP1,NUP214,AGTRAP,PPIH,CLCN5,CDCA5,EPAS1,LAT,PRPH,NUF2,ATP6V0D2,AWAT2,CEP44,MAD2L1,VPS51,HNF4A,ADK,NASP,HCFC1,VPS18,ARRB1,EAF2,SREK1,AURKA,KIF20B,FLNA,CDCA8,ESPL1,TFDP1,ALOX5,LRRC59,PALLD,EME1,FZR1,SLC2A3…
276	1	TRUE	4.59e-20	598	1447	152	0.105	0.254	GO:0044427	CC	1	chromosomal part	4	NSMCE4A,NCAPG2,NIPBL,NCAPG,HMGB2,CENPE,ZWILCH,PLK1,CDCA5,NUF2,MAD2L1,NASP,ARRB1,FLNA,CDCA8,EME1,TERF2,KNSTRN,NR1D1,SGO1,MMS22L,CHEK1,MCM5,RPA3,SMAD3,POLA1,SKA1,CENPW,TONSL,SGO2,MYBL2,MCM7,RXRA,PMF1,KIF2C,HMGA1,NDC80,CHEK2,THRB,SMCR8,PCNA,TERF1,ESCO2,RANGAP1,DNMT1,SMC2,SPC25,SSB,TRIM28,HJURP,MKI67,ZWINT,BUB3,SKA2,CBX5,NCAPD3,DNMT3L,POLE2,IRF1,NCAPH,SLX4,CENPA,MCM6,RFC3,PIF1,SKA3,POLE,MCM4,NDE1,SUV…
277	1	TRUE	4.59e-20	212	1447	79	0.055	0.373	GO:0098687	CC	1	chromosomal region	5	NCAPG,CENPE,ZWILCH,PLK1,NUF2,MAD2L1,CDCA8,TERF2,KNSTRN,SGO1,MCM5,SKA1,CENPW,SGO2,MCM7,PMF1,KIF2C,NDC80,CHEK2,PCNA,TERF1,ESCO2,RANGAP1,DNMT1,SPC25,SSB,HJURP,MKI67,ZWINT,BUB3,SKA2,CBX5,NCAPD3,SLX4,CENPA,MCM6,PIF1,SKA3,MCM4,NDE1,NUP37,CENPH,CDK2,AURKB,OIP5,BRCA2,INCENP,NEK2,CENPI,ANAPC16,RTEL1,XRCC1,CDT1,HAT1,CENPT,CENPF,MRE11A,MIS18A,MCM3,RAD51,DNA2,ORC1,NUP85,RCC2,LOC100766053,DSN1,NSL1,NUP107,TTK…
278	1	TRUE	0.000255	103	1447	29	0.02	0.282	GO:0000781	CC	1	chromosome, telomeric region	6	TERF2,MCM5,MCM7,CHEK2,PCNA,TERF1,SSB,CBX5,SLX4,MCM6,PIF1,MCM4,CDK2,BRCA2,RTEL1,XRCC1,HAT1,MRE11A,MCM3,RAD51,DNA2,ORC1,BLM,CDK1,FEN1,RPA2,LOC100756432,LOC100757539,LOC100753502
279	1	TRUE	1.74e-16	111	1447	50	0.035	0.45	GO:0000775	CC	1	chromosome, centromeric region	6	NCAPG,CENPE,ZWILCH,PLK1,NUF2,MAD2L1,CDCA8,KNSTRN,SGO1,SKA1,CENPW,SGO2,PMF1,KIF2C,NDC80,ESCO2,RANGAP1,DNMT1,SPC25,HJURP,MKI67,ZWINT,BUB3,SKA2,CBX5,NCAPD3,CENPA,SKA3,NDE1,NUP37,CENPH,AURKB,INCENP,NEK2,CENPI,ANAPC16,CDT1,CENPT,CENPF,MIS18A,NUP85,RCC2,LOC100766053,DSN1,NSL1,NUP107,TTK,KIF18A,SPC24,BUB1
280	1	TRUE	2.41e-07	32	1447	18	0.012	0.562	GO:0000779	CC	1	condensed chromosome, centromeric region	7	NCAPG,CENPE,PLK1,SGO1,SKA1,PMF1,KIF2C,NDC80,SPC25,HJURP,SKA2,CENPA,SKA3,AURKB,CENPF,DSN1,NSL1,BUB1
281	1	TRUE	0.0497	13	1447	6	0.004	0.462	GO:0010369	CC	1	chromocenter	6	CDCA8,ESCO2,CBX5,AURKB,OIP5,INCENP
282	1	TRUE	0.000255	39	1447	16	0.011	0.41	GO:0005657	CC	1	replication fork	5	MMS22L,CHEK1,RPA3,POLA1,TONSL,PCNA,DNMT1,POLE2,RFC3,POLE,ETAA1,XRCC2,RFC4,RFC5,RAD51C,RPA2
283	1	TRUE	0.00436	360	1447	65	0.045	0.181	GO:0000785	CC	1	chromatin	5	NIPBL,HMGB2,PLK1,CDCA5,NASP,ARRB1,EME1,NR1D1,CHEK1,SMAD3,RXRA,HMGA1,THRB,SMCR8,ESCO2,DNMT1,TRIM28,CBX5,NCAPD3,DNMT3L,IRF1,SLX4,CENPA,SUV39H1,STAT6,LOC100763852,CHD3,NFATC1,BEND3,SLF1,LOC100766092,RUVBL1,FANK1,MSH6,KIF22,OIP5,EZH2,INCENP,STAT3,SUV39H2,XRCC1,HAT1,DDX11,CHAF1A,RCC1,ASF1B,POLR3G,GATAD2B,RAD51AP1,CHAF1B,CCND2,TIPIN,ACTG1,RPA2,TMPO,LOC100750550,LOC100750843,LOC100774845,LOC100756432,LO…
284	1	TRUE	0.0144	7	1447	5	0.003	0.714	GO:0031390	CC	1	Ctf18 RFC-like complex	5	RFC3,CHTF18,DDX11,RFC4,RFC5
285	1	TRUE	6.01e-14	88	1447	41	0.028	0.466	GO:0000776	CC	1	kinetochore	5	CENPE,ZWILCH,PLK1,NUF2,MAD2L1,KNSTRN,SGO1,SKA1,CENPW,PMF1,KIF2C,NDC80,RANGAP1,SPC25,HJURP,ZWINT,BUB3,SKA2,CBX5,CENPA,SKA3,NDE1,NUP37,CENPH,AURKB,INCENP,NEK2,CENPI,ANAPC16,CDT1,CENPT,CENPF,NUP85,LOC100766053,DSN1,NSL1,NUP107,TTK,KIF18A,SPC24,BUB1
286	1	TRUE	7.42e-06	24	1447	14	0.01	0.583	GO:0000777	CC	1	condensed chromosome kinetochore	6	PLK1,SKA1,PMF1,KIF2C,NDC80,SPC25,HJURP,SKA2,CENPA,SKA3,CENPF,DSN1,NSL1,BUB1
287	1	TRUE	4.39e-05	7	1447	7	0.005	1	GO:0000796	CC	1	condensin complex	5	NCAPG2,NCAPG,SMC2,NCAPD3,NCAPH,SMC4,NCAPD2
288	1	TRUE	0.00873	4	1447	4	0.003	1	GO:0031262	CC	1	Ndc80 complex	5	NUF2,NDC80,SPC25,SPC24
289	1	TRUE	0.00171	10	1447	7	0.005	0.7	GO:0000940	CC	1	condensed chromosome outer kinetochore	5	PLK1,SKA1,NDC80,SKA2,SKA3,CENPF,BUB1
290	1	TRUE	0.0137	893	1447	133	0.092	0.149	GO:0044430	CC	1	cytoskeletal part	4	HECW2,SHANK2,PSRC1,SYNPO2,CENPE,KIF5C,PLK1,IQGAP1,PRPH,CEP44,MAD2L1,VPS18,AURKA,KIF20B,FLNA,CDCA8,ESPL1,PALLD,KNSTRN,SGO1,CNTRL,SYTL4,MYO3A,STIL,TOP2A,GTSE1,ANLN,DNAJB13,PLK4,KIF24,SKA1,RAPGEF3,KIF18B,CDC45,FBXO5,KIF2C,NDC80,LCP1,RANBP1,LOC100773612,KIF23,PCNA,SH3PXD2A,NLRC5,SKA2,CDC6,DYSF,CEP55,DNAH5,SKA3,SPTBN1,NDE1,CEP128,TUBA1B,LANCL2,CHD3,TUBB,FHOD1,CENPU,CCNB1,CDC25B,GEN1,NUSAP1,CKAP2,SLF1,…
291	1	TRUE	0.021	258	1447	47	0.032	0.182	GO:0099513	CC	1	polymeric cytoskeletal fiber	5	SHANK2,PSRC1,CENPE,PLK1,IQGAP1,PRPH,VPS18,AURKA,FLNA,PALLD,KNSTRN,MYO3A,GTSE1,SKA1,KIF18B,KIF2C,LCP1,KIF23,SKA2,SKA3,TUBA1B,TUBB,NUSAP1,CKAP2,KRT80,CYLD,KIF22,MAPRE3,PARP4,TPX2,AK1,ASPM,COBL,VIM,LOC100766053,SPAG5,KRT8,KIF18A,LMNB1,CDK1,CCSAP,SIRT2,JUP,NES,ACKR2,CAPN6,KIF14
292	1	TRUE	0.0124	144	1447	31	0.021	0.215	GO:0005874	CC	1	microtubule	6	PSRC1,CENPE,PLK1,IQGAP1,AURKA,KNSTRN,GTSE1,SKA1,KIF18B,KIF2C,KIF23,SKA2,SKA3,TUBA1B,TUBB,NUSAP1,CKAP2,CYLD,KIF22,MAPRE3,PARP4,TPX2,ASPM,LOC100766053,SPAG5,KIF18A,CDK1,CCSAP,SIRT2,CAPN6,KIF14
293	1	TRUE	1.7e-07	168	1447	48	0.033	0.286	GO:0005819	CC	1	spindle	5	HECW2,PSRC1,CENPE,PLK1,CEP44,MAD2L1,AURKA,KIF20B,KNSTRN,SGO1,SKA1,FBXO5,LOC100773612,KIF23,SKA2,CDC6,SKA3,NDE1,CEP128,CDC25B,NUSAP1,BORA,CKAP2L,CYLD,KIF22,EML1,ECT2,AURKB,INCENP,PARP4,NEK2,DLGAP5,TPX2,ASPM,CENPF,DDX11,RCC2,LOC100766053,SPAG5,FAM83D,KIF18A,ARL8B,WDR62,CDK1,CCSAP,SIRT2,CAPN6,KIF14
294	1	TRUE	0.000111	54	1447	20	0.014	0.37	GO:0072686	CC	1	mitotic spindle	6	HECW2,CENPE,MAD2L1,AURKA,KIF20B,KNSTRN,KIF23,CKAP2L,KIF22,EML1,ECT2,AURKB,TPX2,ASPM,RCC2,FAM83D,KIF18A,CDK1,CCSAP,SIRT2
295	1	TRUE	0.00108	35	1447	14	0.01	0.4	GO:0005876	CC	1	spindle microtubule	6	PSRC1,PLK1,AURKA,SKA1,SKA2,SKA3,NUSAP1,PARP4,LOC100766053,SPAG5,KIF18A,CDK1,CCSAP,CAPN6
296	1	TRUE	0.0092	81	1447	21	0.015	0.259	GO:0000922	CC	1	spindle pole	5	PSRC1,PLK1,CEP44,MAD2L1,AURKA,KIF20B,SGO1,CDC6,NDE1,CEP128,CDC25B,EML1,NEK2,DLGAP5,TPX2,ASPM,CENPF,DDX11,LOC100766053,FAM83D,WDR62
297	1	TRUE	0.0027	21	1447	10	0.007	0.476	GO:0051233	CC	1	spindle midzone	5	CENPE,PLK1,KIF20B,CDC6,EML1,AURKB,RCC2,KIF18A,ARL8B,KIF14
298	1	TRUE	0.00741	9	1447	6	0.004	0.667	GO:1990023	CC	1	mitotic spindle midzone	6	CENPE,KIF20B,EML1,AURKB,RCC2,KIF18A
299	1	TRUE	0.0436	3	1447	3	0.002	1	GO:0032299	CC	1	ribonuclease H2 complex	3	RNASEH2B,RNASEH2C,RNASEH2A
300	1	TRUE	4.39e-05	4034	1447	537	0.371	0.133	GO:0005634	CC	1	nucleus	1	AFF2,TENM4,PPARGC1A,NSMCE4A,PRKCB,TRIB3,NCAPG2,NIPBL,NR2C1,ISG20,SNRPE,CNDP2,CCND1,MYF5,PSRC1,HMGB2,CENPE,PPM1H,SAPCD2,ETV4,BRIP1,PERM1,PLK1,BNIP3L,RERE,NUP214,AGTRAP,RFX4,PPIH,RALGDS,CDCA5,EPAS1,LAT,NUF2,GINS1,MAD2L1,PSMA5,VPS51,HNF4A,ADK,NASP,HCFC1,CSRNP3,ARRB1,EAF2,SREK1,AURKA,KIF20B,CENPK,PTPN22,FLNA,CDCA8,NOTCH1,TFDP1,ALOX5,PALLD,EME1,FZR1,TERF2,NR1D1,MRPL46,SGO1,FOS,MMS22L,ANKRD1,DGKE,PGD,C…
301	1	TRUE	6.81e-06	2684	1447	382	0.264	0.142	GO:0044428	CC	1	nuclear part	2	AFF2,PPARGC1A,NSMCE4A,PRKCB,TRIB3,NCAPG2,NIPBL,NR2C1,ISG20,SNRPE,CNDP2,CCND1,MYF5,PSRC1,HMGB2,PPM1H,SAPCD2,BRIP1,PLK1,BNIP3L,RERE,NUP214,AGTRAP,PPIH,CDCA5,EPAS1,LAT,MAD2L1,VPS51,HNF4A,ADK,NASP,HCFC1,ARRB1,EAF2,SREK1,KIF20B,FLNA,CDCA8,TFDP1,ALOX5,EME1,FZR1,TERF2,NR1D1,MRPL46,SGO1,FOS,MMS22L,ANKRD1,CHEK1,SYTL4,MCM5,RPA3,SMAD3,TOP2A,LRP1,ANLN,ACSL5,POLA1,CCNA2,CENPW,HR,TONSL,SGO2,AFF3,KIF18B,MYBL2,M…
302	1	TRUE	0.000255	2438	1447	340	0.235	0.139	GO:0031981	CC	1	nuclear lumen	3	AFF2,PPARGC1A,NSMCE4A,PRKCB,TRIB3,NCAPG2,NR2C1,ISG20,CNDP2,CCND1,MYF5,PSRC1,HMGB2,PPM1H,SAPCD2,PLK1,BNIP3L,RERE,AGTRAP,PPIH,CDCA5,EPAS1,MAD2L1,VPS51,HNF4A,ADK,NASP,HCFC1,ARRB1,EAF2,SREK1,KIF20B,FLNA,CDCA8,TFDP1,ALOX5,EME1,FZR1,TERF2,NR1D1,MRPL46,SGO1,FOS,MMS22L,ANKRD1,CHEK1,SYTL4,MCM5,RPA3,SMAD3,TOP2A,LRP1,ANLN,ACSL5,POLA1,CCNA2,CENPW,HR,TONSL,SGO2,AFF3,KIF18B,MYBL2,MCM7,WEE1,RECQL,PMS2,GPN1,PPAR…
303	1	TRUE	0.00783	1896	1447	260	0.18	0.137	GO:0005654	CC	1	nucleoplasm	3	AFF2,PPARGC1A,NSMCE4A,PRKCB,NCAPG2,NR2C1,ISG20,CNDP2,CCND1,MYF5,PSRC1,PPM1H,BNIP3L,RERE,AGTRAP,PPIH,CDCA5,EPAS1,MAD2L1,HNF4A,ADK,NASP,HCFC1,ARRB1,EAF2,SREK1,KIF20B,CDCA8,TFDP1,ALOX5,FZR1,TERF2,NR1D1,MRPL46,FOS,MMS22L,CHEK1,SYTL4,MCM5,SMAD3,TOP2A,ANLN,POLA1,CCNA2,CENPW,HR,TONSL,SGO2,AFF3,KIF18B,MYBL2,MCM7,RECQL,PMS2,GPN1,PPARA,FBXO5,PMF1,KIF2C,SCN1A,NDC80,CHEK2,HDGF,THRB,SNRPD3,PHF19,SETBP1,SMCR8,…
304	1	TRUE	9.44e-07	356	1447	78	0.054	0.219	GO:0000228	CC	1	nuclear chromosome	3	HMGB2,PLK1,CDCA5,NASP,EME1,TERF2,NR1D1,SGO1,MMS22L,MCM5,RPA3,SMAD3,TOP2A,POLA1,TONSL,MCM7,RXRA,NDC80,THRB,PCNA,TERF1,ESCO2,SMC2,SSB,TRIM28,FIGNL1,CBX5,NCAPD3,DNMT3L,POLE2,IRF1,SLX4,CENPA,MCM6,PIF1,POLE,MCM4,STAT6,CHD3,NFATC1,BEND3,ORC6,RUVBL1,MSH6,ETAA1,AURKB,EZH2,BRCA2,INCENP,STAT3,NEK2,XRCC1,HAT1,DDX11,MRE11A,CHAF1A,RCC1,ASF1B,MCM3,RAD51,DNA2,ORC1,POLR3G,GATAD2B,RAD51AP1,TOPBP1,CHAF1B,NCAPD2,BL…
305	1	TRUE	7.14e-06	335	1447	72	0.05	0.215	GO:0044454	CC	1	nuclear chromosome part	4	HMGB2,PLK1,CDCA5,NASP,EME1,TERF2,NR1D1,SGO1,MMS22L,MCM5,RPA3,SMAD3,POLA1,TONSL,MCM7,RXRA,NDC80,THRB,PCNA,TERF1,ESCO2,SSB,TRIM28,CBX5,NCAPD3,DNMT3L,POLE2,IRF1,SLX4,CENPA,MCM6,PIF1,POLE,MCM4,STAT6,CHD3,NFATC1,BEND3,ORC6,RUVBL1,MSH6,ETAA1,AURKB,EZH2,BRCA2,INCENP,STAT3,XRCC1,HAT1,DDX11,MRE11A,CHAF1A,RCC1,ASF1B,MCM3,RAD51,DNA2,ORC1,POLR3G,GATAD2B,RAD51AP1,CHAF1B,BLM,TIPIN,CDK1,BUB1,ACTG1,FEN1,RPA2,LOC…
306	1	TRUE	0.0119	21	1447	9	0.006	0.429	GO:0043596	CC	1	nuclear replication fork	5	MMS22L,RPA3,POLA1,TONSL,PCNA,POLE2,POLE,ETAA1,RPA2
307	1	TRUE	0.034	203	1447	38	0.026	0.187	GO:0000790	CC	1	nuclear chromatin	5	HMGB2,CDCA5,NASP,EME1,NR1D1,SMAD3,RXRA,THRB,ESCO2,TRIM28,CBX5,NCAPD3,DNMT3L,IRF1,SLX4,CENPA,STAT6,CHD3,NFATC1,BEND3,RUVBL1,MSH6,EZH2,STAT3,XRCC1,HAT1,DDX11,CHAF1A,RCC1,ASF1B,POLR3G,GATAD2B,RAD51AP1,CHAF1B,TIPIN,ACTG1,LOC100756432,LOC100752904
308	1	TRUE	0.00172	87	1447	24	0.017	0.276	GO:0000784	CC	1	nuclear chromosome, telomeric region	5	TERF2,MCM5,MCM7,PCNA,TERF1,SSB,CBX5,SLX4,MCM6,PIF1,MCM4,BRCA2,XRCC1,HAT1,MRE11A,MCM3,RAD51,DNA2,ORC1,CDK1,FEN1,RPA2,LOC100756432,LOC100753502
309	1	TRUE	0.034	12	1447	6	0.004	0.5	GO:0000780	CC	1	condensed nuclear chromosome, centromeric region	5	PLK1,SGO1,NDC80,CENPA,AURKB,BUB1
310	1	TRUE	0.0271	5	1447	4	0.003	0.8	GO:0000778	CC	1	condensed nuclear chromosome kinetochore	5	PLK1,NDC80,CENPA,BUB1
311	1	TRUE	0.0436	3	1447	3	0.002	1	GO:0000942	CC	1	condensed nuclear chromosome outer kinetochore	5	PLK1,NDC80,BUB1
312	1	TRUE	0.034	16	1447	7	0.005	0.438	GO:0022624	CC	1	proteasome accessory complex	1	PSMD14,PSMC4,PSMD6,PSMC5,PSMC3,PSMC1,PSMD2
313	1	TRUE	0.0164	485	1447	79	0.055	0.163	GO:0016604	CC	35	nuclear body	1	AFF2,NSMCE4A,NCAPG2,NR2C1,ISG20,BNIP3L,PPIH,EPAS1,ARRB1,SREK1,CDCA8,TERF2,NR1D1,HR,TONSL,SGO2,AFF3,KIF18B,SCN1A,CHEK2,THRB,SNRPD3,SETBP1,PCNA,PNN,TERF1,NR4A2,SRSF1,MKI67,ZWINT,EYA1,CBX5,KLF11,TIMM50,POLE2,SGK1,NFATC1,WRAP53,FAS,TARBP2,RORC,CDC25C,MECOM,CDK2,KIF22,E2F7,SMC4,HIVEP1,NUAK2,OIP5,INCENP,ACIN1,CENPI,SNRNP40,NXF1,CDT1,BARD1,CENPT,MRE11A,SQSTM1,DHX15,GLI2,DDX39A,SRSF3,GTF2H4,TOPBP1,CREBRF…
314	1	TRUE	0.00682	96	1447	24	0.017	0.25	GO:0030496	CC	29	midbody	1	PSRC1,CENPE,PLK1,IQGAP1,KIF20B,CDCA8,KIF2C,LYRM1,KIF23,CEP55,CYLD,ECT2,AURKB,MAPRE3,INCENP,NEK2,ASPM,CENPF,DDX11,RCC2,ARL8B,CDK1,SIRT2,KIF14
315	1	TRUE	0.0021	1306	1447	192	0.133	0.147	GO:0016787	MF	16	hydrolase activity	1	LOC100768693,HPX,CEMIP,PRSS12,ISG20,TEX30,CNDP2,CASP1,LOC100756663,CENPE,PPM1H,BRIP1,TMPRSS6,ADAMTS3,N4BP2,POLQ,DUSP14,PSMA5,PPP2R2A,LOC100763617,KIF20B,LOC100769250,ESPL1,EME1,CPN1,RPP30,MCM5,LTF,MYO3A,TOP2A,ATP2B4,KIF24,HSPD1,NUDT12,NEU2,MCM7,PLPP3,RECQL,GPN1,ATP6V1E2,PLAT,AEBP1,KIF2C,AHCY,AOAH,LOC100756252,EPHX2,PTPRR,LOC100765753,MMP24,PAPPA2,KIF23,ADAMTS15,PCNA,DUSP6,PSMB7,PSMD14,ALPL,CTSD,M…
316	1	TRUE	0.0169	412	1447	69	0.048	0.167	GO:0016788	MF	16	hydrolase activity, acting on ester bonds	2	ISG20,PPM1H,N4BP2,DUSP14,PPP2R2A,EME1,RPP30,PLPP3,AOAH,LOC100756252,EPHX2,PTPRR,LOC100765753,DUSP6,ALPL,DNASE1,DBR1,EYA1,RNASEH2B,REXO2,TIMM50,SLX4,ARSA,SSH1,PLCD1,ANKLE1,PLA2G4D,PNPT1,IARS,PTPRF,LPL,GEN1,ENPP6,PNPLA2,LOC100772859,ERN1,LIPA,POP1,PLCE1,DUSP5,PLA2G4E,CDKN3,RNASET2,PDE8A,NCEH1,DIS3,DLGAP5,PTPRT,LIPC,PTPN14,XRCC1,PPP1CA,MRE11A,DNA2,POLD1,PLCG2,ACP5,PTPRU,DUSP4,GNS,PTPRZ1,SMPD4,RNASEH…
317	1	TRUE	0.0271	5	1447	4	0.003	0.8	GO:0010997	MF	21	anaphase-promoting complex binding	1	PLK1,FZR1,CLSPN,CDC20
318	1	TRUE	0.0109	13	1447	7	0.005	0.538	GO:0035173	MF	17	histone kinase activity	1	PRKCB,AURKA,CHEK1,CDK2,AURKB,CDK1,VRK1
319	1	TRUE	0.0436	159	1447	31	0.021	0.195	GO:0015631	MF	19	tubulin binding	1	PSRC1,PLK1,KIF20B,SKA1,KIF2C,CCSER2,KIF23,S100A8,SKA2,NDE1,GAS2,PARK2,SGIP1,NUSAP1,KIF22,EML1,TTLL7,MAPRE3,BRCA2,STMN1,RCC2,REEP1,FAM83D,KIF18A,ARL8B,CCSAP,SIRT2,ATF5,CCDC181,CAPN6,KIF14
320	1	TRUE	0.0226	106	1447	24	0.017	0.226	GO:0008017	MF	19	microtubule binding	2	PSRC1,PLK1,KIF20B,SKA1,KIF2C,CCSER2,KIF23,S100A8,SKA2,NDE1,GAS2,SGIP1,NUSAP1,KIF22,EML1,MAPRE3,RCC2,REEP1,FAM83D,KIF18A,CCSAP,CCDC181,CAPN6,KIF14
321	1	TRUE	0.0367	30	1447	10	0.007	0.333	GO:0003777	MF	28	microtubule motor activity	1	CENPE,KIF20B,KIF24,KIF2C,KIF23,DNAH5,KIF22,KIF17,KIF18A,KIF14
322	1	TRUE	0.0432	1040	1447	147	0.102	0.141	GO:0003677	MF	9	DNA binding	1	PPARGC1A,NR2C1,MYF5,HMGB2,ETV4,BRIP1,RFX4,EPAS1,HNF4A,CSRNP3,ARRB1,EAF2,NOTCH1,TFDP1,EME1,TERF2,NR1D1,FOS,ANKRD1,MCM5,RPA3,SMAD3,TOP2A,RBFOX3,AFF3,MYBL2,MCM7,PMS2,PPARA,RXRA,AEBP1,HMGA1,THRB,PCNA,TERF1,BANF2,SMG5,PALB2,DNMT1,DDX60,NR4A2,TRIM28,NFE2L1,NLRC5,ETV6,KLF11,POLR1E,IRF1,MMP12,ETS2,CENPA,MCM6,E2F2,OASL,RFC3,ZNF217,PIF1,POLE,SRRT,MCM4,RARB,STAT6,LOC100763852,ZBTB38,PRIM2,PARK2,PER1,BEND3,M…
323	1	TRUE	1.39e-05	6457	1447	818	0.565	0.127	GO:0005488	MF	5	binding	1	AFF2,TENM4,PCLO,ITGAV,PPARGC1A,FGFBP1,HPX,TRPC4,PRKCB,TRIB3,CEMIP,NCAPG2,BPIFA3,NIPBL,POSTN,NR2C1,ARHGEF16,ADH5,ADH7,SHCBP1,ISG20,SHANK2,CCND1,MYF5,CASP1,PSRC1,HMGB2,SYNPO2,CENPE,AKAIN1,RASGEF1B,NUDT4,ETV4,LAX1,LAMA1,PDSS1,BRIP1,IL31RA,GCLM,PLK1,BNIP3L,EFNA5,IQGAP1,SH3GL2,HAO2,ZCCHC24,N4BP2,POLQ,RFX4,PPIH,FBLN5,GAS6,EPAS1,LAT,KNG1,SIK2,ASL,LOC100761653,NDP,DUSP14,MAD2L1,RCC1L,HNF4A,ADK,NASP,HCFC1…
324	1	TRUE	1.91e-06	4062	1447	551	0.381	0.136	GO:0005515	MF	5	protein binding	2	TENM4,PCLO,ITGAV,PPARGC1A,FGFBP1,TRPC4,PRKCB,TRIB3,CEMIP,NCAPG2,NIPBL,NR2C1,ARHGEF16,ADH5,ADH7,SHCBP1,SHANK2,CCND1,MYF5,CASP1,PSRC1,HMGB2,SYNPO2,CENPE,AKAIN1,RASGEF1B,LAX1,LAMA1,PDSS1,IL31RA,GCLM,PLK1,BNIP3L,EFNA5,IQGAP1,SH3GL2,HAO2,FBLN5,GAS6,EPAS1,LAT,KNG1,ASL,LOC100761653,NDP,MAD2L1,HNF4A,NASP,HCFC1,VPS18,C1QL4,ARRB1,AURKA,KIF20B,PTPN22,FLNA,NOTCH1,TFDP1,LRRC59,FAM83E,STX2,FZR1,ALS2CL,TERF2,CC…
325	1	TRUE	0.000333	1214	1447	186	0.129	0.153	GO:0019899	MF	5	enzyme binding	3	ITGAV,PPARGC1A,PRKCB,TRIB3,NIPBL,NR2C1,ARHGEF16,CCND1,CASP1,RASGEF1B,LAX1,GCLM,PLK1,IQGAP1,GAS6,EPAS1,LAT,ARRB1,AURKA,PTPN22,FLNA,NOTCH1,FAM83E,ALS2CL,TERF2,SGO1,PRDX3,ANKRD1,PPP2R5A,SMAD3,DMXL2,ANGPT4,TOP2A,ATP2B4,CCNA2,RAPGEF3,LOC100750644,PPARA,GCSAM,RXRA,MLKL,FBXO5,SORT1,LCP1,SH3BP4,GSTM3,CHEK2,THRB,SNRPD3,SMCR8,DGKI,PTPRR,PRKCE,RASGRP3,PCNA,FN1,RIN3,SMG5,TRIM28,CLU,MAPK8IP1,SRSF1,GABARAPL1,V…
326	1	TRUE	0.000686	411	1447	76	0.053	0.185	GO:0019900	MF	5	kinase binding	4	ITGAV,PRKCB,TRIB3,ARHGEF16,CCND1,CASP1,LAX1,PLK1,IQGAP1,GAS6,LAT,ARRB1,AURKA,PTPN22,FLNA,FAM83E,SGO1,PRDX3,PPP2R5A,SMAD3,ANGPT4,TOP2A,CCNA2,GCSAM,MLKL,FBXO5,CHEK2,SMCR8,PTPRR,RASGRP3,PCNA,MAPK8IP1,CDC6,CCNE1,NOD2,TRAF4,QARS,RYR2,WWC2,CDC25B,PARK2,PER1,FAS,CDC25C,CYLD,CAV1,CDC25A,TNFAIP3,TNS2,IGSF9B,PDGFRB,IL1RAP,PDE8A,STAT3,SRCIN1,TPX2,PTPN14,ADAM10,PRKAR1B,SQSTM1,ANK2,RCC2,FOXM1,CCND2,TIAM1,FAM8…
327	1	TRUE	0.0463	359	1447	59	0.041	0.164	GO:0019901	MF	5	protein kinase binding	5	ITGAV,PRKCB,TRIB3,ARHGEF16,CCND1,LAX1,PLK1,IQGAP1,GAS6,LAT,ARRB1,AURKA,FAM83E,PRDX3,SMAD3,ANGPT4,TOP2A,CCNA2,GCSAM,MLKL,FBXO5,CHEK2,SMCR8,PTPRR,PCNA,MAPK8IP1,CCNE1,NOD2,TRAF4,QARS,RYR2,CDC25B,PARK2,CDC25C,CYLD,CAV1,CDC25A,PDGFRB,IL1RAP,STAT3,SRCIN1,TPX2,PTPN14,ADAM10,PRKAR1B,SQSTM1,ANK2,RCC2,FOXM1,CCND2,FAM83D,MAP2K6,HIF1A,HDAC4,VRK1,KIF14,PIH1D1,TBC1D14,ZBTB4
328	1	TRUE	0.042	21	1447	8	0.006	0.381	GO:0001530	MF	33	lipopolysaccharide binding	1	LTF,HSPD1,SPON2,PSMB4,LBP,BPI,P2RX7,HMGB1
329	1	TRUE	0.0201	75	1447	19	0.013	0.253	GO:0004519	MF	36	endonuclease activity	1	N4BP2,EME1,RPP30,DNASE1,DBR1,RNASEH2B,SLX4,ANKLE1,GEN1,ERN1,POP1,RNASET2,DIS3,XRCC1,MRE11A,DNA2,RNASEH2A,RAD51C,FEN1
330	1	TRUE	0.0275	24	1447	9	0.006	0.375	GO:0016893	MF	36	endonuclease activity, active with either ribo- or deoxyribonucleic acids and producing 5'-phosphomonoesters	2	RPP30,DNASE1,DBR1,RNASEH2B,SLX4,POP1,DNA2,RNASEH2A,FEN1
331	1	TRUE	0.00175	28	1447	12	0.008	0.429	GO:0070035	MF	32	purine NTP-dependent helicase activity	1	BRIP1,MCM7,RECQL,MCM6,PIF1,MCM4,RUVBL1,RTEL1,DDX11,MRE11A,GTF2H4,BLM
332	1	TRUE	1e-04	114	1447	32	0.022	0.281	GO:0140097	MF	32	catalytic activity, acting on DNA	1	ISG20,BRIP1,POLQ,TERF2,MCM5,TOP2A,POLA1,MCM7,RECQL,PCNA,TERF1,DNMT1,DNASE1,SLX4,MCM6,PIF1,POLE,MCM4,GEN1,RUVBL1,LIG1,RTEL1,XRCC1,DDX11,MRE11A,RAD51,DNA2,GTF2H4,RAD54L,BLM,RAD51C,FEN1
333	1	TRUE	0.000386	32	1447	14	0.01	0.438	GO:0003678	MF	32	DNA helicase activity	2	BRIP1,MCM5,MCM7,RECQL,MCM6,PIF1,MCM4,RUVBL1,RTEL1,DDX11,MRE11A,DNA2,GTF2H4,BLM
334	1	TRUE	0.00728	164	1447	35	0.024	0.213	GO:0016887	MF	32	ATPase activity	1	BRIP1,POLQ,KIF20B,MYO3A,TOP2A,ATP2B4,MCM7,RECQL,ATP6V1E2,MCM6,RFC3,PIF1,MCM4,CHTF18,RUVBL1,MSH6,RTEL1,ATP8B3,DDX11,MRE11A,RFC4,RAD51,DNA2,GTF2H4,ABCB8,ATP2A2,VCP,RFC5,BLM,KIF18A,PSMC2,RAD51C,ABCD2,ABCA8,KIF14
335	1	TRUE	0.000808	116	1447	30	0.021	0.259	GO:0042623	MF	32	ATPase activity, coupled	2	BRIP1,POLQ,MYO3A,TOP2A,ATP2B4,MCM7,RECQL,ATP6V1E2,MCM6,RFC3,PIF1,MCM4,CHTF18,RUVBL1,RTEL1,ATP8B3,DDX11,MRE11A,RFC4,RAD51,DNA2,GTF2H4,ABCB8,ATP2A2,RFC5,BLM,KIF18A,RAD51C,ABCD2,ABCA8
336	1	TRUE	3.05e-05	50	1447	20	0.014	0.4	GO:0008094	MF	32	DNA-dependent ATPase activity	3	BRIP1,POLQ,TOP2A,MCM7,MCM6,RFC3,PIF1,MCM4,CHTF18,RUVBL1,RTEL1,DDX11,MRE11A,RFC4,RAD51,DNA2,GTF2H4,RFC5,BLM,RAD51C
337	1	TRUE	0.000813	12	1447	8	0.006	0.667	GO:0043142	MF	32	single-stranded DNA-dependent ATPase activity	4	POLQ,RFC3,PIF1,CHTF18,RFC4,RAD51,DNA2,RFC5
338	1	TRUE	0.00175	28	1447	12	0.008	0.429	GO:0008026	MF	32	ATP-dependent helicase activity	3	BRIP1,MCM7,RECQL,MCM6,PIF1,MCM4,RUVBL1,RTEL1,DDX11,MRE11A,GTF2H4,BLM
339	1	TRUE	0.000293	20	1447	11	0.008	0.55	GO:0004003	MF	32	ATP-dependent DNA helicase activity	4	BRIP1,MCM7,MCM6,PIF1,MCM4,RUVBL1,RTEL1,DDX11,MRE11A,GTF2H4,BLM
