# Supplementary material for: Defining lncRNAs Correlated with CHO Cell Growth and IgG Productivity by RNA-Seq
Source: iScience. 2019 Dec 18;23(1):100785. doi: 10.1016/j.isci.2019.100785 (PMC6971398; doi:10.1016/j.isci.2019.100785)
Supplement: Data S1. The Complete RNA-Seq Dataset Provided as a Reference for the Community to Investigate RNAseq Data from CHO Cells (See Also GEO Accession Number GSE140671), Related to Figure 2 [file mmc2.zip › GO_D12_3068vs3478_0.1adj.csv]

	query.number	significant	p.value	term.size	query.size	overlap.size	precision	recall	term.id	domain	subgraph.number	term.name	relative.depth	intersection
1	1	TRUE	0.000142	673	964	87	0.09	0.129	GO:0022610	BP	15	biological adhesion	1	POSTN,ZMIZ1,PAG1,IL18,ADD2,KNG1,NOTCH1,RARA,GSN,TNFAIP6,ITGA8,DLG5,GNAS,PLXNB3,PCDH17,B4GALNT2,TNFRSF21,FN1,JAG2,PEAK1,NCK2,MARCH7,DNAJA3,EFNA1,LRRC15,CTNNA3,DROSHA,RGMB,ZFP36L1,ADAM9,TNFSF18,PECAM1,ITGA5,CTGF,LAMB1,IL23A,COL5A3,EPCAM,EPHA2,COL1A1,CCDC80,IGSF9B,IL21,IL7R,SERPINE1,RC3H1,GTPBP4,FAT4,TFRC,CDH17,TWSG1,LAMC1,CD36,ADAM10,LAMA5,CFDP1,CAMSAP3,SLC7A11,PIEZO1,TGM2,PIK3R2,SASH3,ITGB5,RCC2,S…
2	1	TRUE	0.000441	663	964	84	0.087	0.127	GO:0007155	BP	15	cell adhesion	2	POSTN,ZMIZ1,PAG1,IL18,ADD2,KNG1,NOTCH1,RARA,GSN,TNFAIP6,ITGA8,DLG5,GNAS,PLXNB3,PCDH17,B4GALNT2,TNFRSF21,FN1,JAG2,PEAK1,NCK2,MARCH7,DNAJA3,EFNA1,CTNNA3,DROSHA,RGMB,ZFP36L1,ADAM9,TNFSF18,PECAM1,ITGA5,CTGF,LAMB1,IL23A,COL5A3,EPCAM,EPHA2,COL1A1,CCDC80,IGSF9B,IL21,IL7R,SERPINE1,RC3H1,GTPBP4,FAT4,TFRC,CDH17,TWSG1,LAMC1,CD36,ADAM10,LAMA5,CFDP1,CAMSAP3,SLC7A11,PIEZO1,TGM2,PIK3R2,SASH3,ITGB5,RCC2,ITGA7,CY…
3	1	TRUE	0.0154	429	964	53	0.055	0.124	GO:0098609	BP	15	cell-cell adhesion	3	ZMIZ1,PAG1,IL18,ADD2,RARA,GSN,DLG5,GNAS,PLXNB3,NRCAM,PCDH17,NEGR1,B4GALNT2,TNFRSF21,SRPX2,NCK2,MARCH7,DNAJA3,CTNNA3,DROSHA,ZFP36L1,ADAM9,TNFSF18,ITGA5,LAMB1,IL23A,EPCAM,IGSF9B,IL21,IL7R,RC3H1,GTPBP4,FAT4,TFRC,CDH17,TWSG1,CAMSAP3,SLC7A11,PIEZO1,SASH3,ITGB5,ITGA7,CYR61,IL10,KIRREL3,ZC3H8,CXCL12,TGFBR2,STXBP1,LOC100763833,C1QTNF1,MYADM,LOXL3
4	1	TRUE	0.0389	448	964	52	0.054	0.116	GO:0030155	BP	15	regulation of cell adhesion	1	ZMIZ1,PAG1,IL18,KNG1,NOTCH1,RARA,GSN,DLG5,PLXNB3,B4GALNT2,TNFRSF21,FN1,JAG2,NCK2,MARCH7,DNAJA3,EFNA1,DROSHA,ADAM9,TNFSF18,IL23A,EPCAM,EPHA2,COL1A1,CCDC80,IL21,IL7R,SERPINE1,RC3H1,GTPBP4,TFRC,TWSG1,CD36,ADAM10,LAMA5,PIEZO1,TGM2,PIK3R2,SASH3,RCC2,CYR61,IL10,ZC3H8,CXCL12,EMILIN1,TGFBR2,DDR1,LOC100763833,C1QTNF1,ADAM15,MYADM,LOXL3
5	1	TRUE	0.0181	65	964	14	0.015	0.215	GO:1901136	BP	33	carbohydrate derivative catabolic process	1	HEXA,SGSH,TMEM2,EDEM2,ABHD10,UPP1,CDA,PDE3A,NAGA,PDE1B,EDEM1,STT3B,GM2A,GPC1
6	1	TRUE	0.0226	3	964	3	0.003	1	GO:1903375	BP	35	facioacoustic ganglion development	1	SEMA3A,NRP1,NRP2
7	1	TRUE	0.0345	72	964	14	0.015	0.194	GO:0042254	BP	24	ribosome biogenesis	1	MPHOSPH10,YBEY,LOC100755487,PAK1IP1,WDR43,RIOK1,DDX27,RIOK2,NOB1,GTPBP4,RPL24,AATF,UTP11,MTERF4
8	1	TRUE	0.0226	6	964	4	0.004	0.667	GO:0090070	BP	24	positive regulation of ribosome biogenesis	2	LOC100755487,WDR43,RIOK1,RIOK2
9	1	TRUE	0.0388	7	964	4	0.004	0.571	GO:2000232	BP	24	regulation of rRNA processing	1	LOC100755487,WDR43,RIOK1,RIOK2
10	1	TRUE	0.0226	6	964	4	0.004	0.667	GO:2000234	BP	24	positive regulation of rRNA processing	1	LOC100755487,WDR43,RIOK1,RIOK2
11	1	TRUE	0.0226	1067	964	109	0.113	0.102	GO:0008219	BP	13	cell death	1	UNC5C,BMF,CLN8,CHAC1,HTR2B,RSL1D1,THRA,NOC2L,LOC100770974,NOTCH1,PTGFR,RARA,ATF3,GSN,CHEK1,LRP1,SFRP4,DCC,RNF130,MLKL,PLK2,ERO1A,PTGS2,RARG,TNFRSF21,CASP2,JAG2,RAMP3,SKP2,NCK2,DHCR24,HK2,IER3,DNAJA3,MTDH,HSPH1,NPAS2,EFNA1,MUL1,INHBA,IL33,PDIA3,ZFP36L1,LOC100754659,HERPUD1,SYNGAP1,SNAI1,ITGA5,LRPAP1,SIRT1,ZNF385A,ALKBH1,TP63,EPHA2,SPRY2,AURKB,ASNS,LRP5,ANGPTL4,IKBKE,SERPINE1,ADAMTSL4,LOC100768810,…
12	1	TRUE	0.0211	994	964	103	0.107	0.104	GO:0012501	BP	13	programmed cell death	2	UNC5C,BMF,CLN8,CHAC1,HTR2B,RSL1D1,THRA,NOC2L,LOC100770974,NOTCH1,PTGFR,RARA,ATF3,GSN,CHEK1,SFRP4,RNF130,MLKL,PLK2,ERO1A,PTGS2,RARG,TNFRSF21,CASP2,JAG2,SKP2,NCK2,DHCR24,HK2,IER3,DNAJA3,MTDH,HSPH1,EFNA1,MUL1,INHBA,IL33,PDIA3,ZFP36L1,LOC100754659,HERPUD1,SYNGAP1,SNAI1,ITGA5,SIRT1,ZNF385A,ALKBH1,TP63,EPHA2,SPRY2,AURKB,ASNS,LRP5,ANGPTL4,IKBKE,SERPINE1,ADAMTSL4,LOC100768810,PPARG,ERP29,AIM2,CRLF1,ZC3H1…
13	1	TRUE	0.0382	976	964	99	0.103	0.101	GO:0006915	BP	13	apoptotic process	3	UNC5C,BMF,CLN8,CHAC1,HTR2B,RSL1D1,THRA,NOC2L,LOC100770974,NOTCH1,PTGFR,RARA,ATF3,GSN,CHEK1,SFRP4,PLK2,ERO1A,PTGS2,RARG,TNFRSF21,CASP2,JAG2,SKP2,NCK2,DHCR24,HK2,IER3,DNAJA3,MTDH,HSPH1,EFNA1,MUL1,INHBA,IL33,PDIA3,ZFP36L1,LOC100754659,HERPUD1,SYNGAP1,SNAI1,ITGA5,SIRT1,ZNF385A,ALKBH1,TP63,EPHA2,SPRY2,AURKB,ASNS,LRP5,ANGPTL4,IKBKE,SERPINE1,ADAMTSL4,LOC100768810,PPARG,ERP29,CRLF1,ZC3H12A,SOCS3,HIPK2,AN…
14	1	TRUE	0.00932	1355	964	137	0.142	0.101	GO:0007166	BP	40	cell surface receptor signaling pathway	1	FGFBP1,HPX,POSTN,ZMIZ1,NPPB,TMPRSS6,CHAC1,IL18,HEXA,PTCH1,GLG1,HNF4A,TRABD2B,IGFBP4,CSPG4,FST,NOTCH1,SEMA3A,ATF3,ITGA8,DLG5,LATS1,SFRP4,SDC1,PLXNB3,TIMP1,DGKI,PTPRR,TNFRSF21,CASP2,JAG2,SULF1,NCK2,MTDH,EFNA1,MUL1,GORAB,ADGRA2,MMP12,INHBA,MVP,IL33,CAMLG,PDIA3,AREG,KHDRBS1,LOC100757805,DCN,JAK1,RGMB,THEMIS,ADAM9,PDGFC,ENPP1,VASN,TNFSF18,CD247,PTPDC1,SNAI1,CTGF,OSMR,CD109,PRKACA,SIRT1,LOC100770382,PR…
15	1	TRUE	0.0226	3	964	3	0.003	1	GO:0021886	BP	18	hypothalamus gonadotrophin-releasing hormone neuron differentiation	1	SEMA3A,NRP1,NRP2
16	1	TRUE	0.0226	3	964	3	0.003	1	GO:0021856	BP	18	hypothalamic tangential migration using cell-axon interactions	1	SEMA3A,NRP1,NRP2
17	1	TRUE	0.0226	3	964	3	0.003	1	GO:0021888	BP	18	hypothalamus gonadotrophin-releasing hormone neuron development	1	SEMA3A,NRP1,NRP2
18	1	TRUE	0.0226	3	964	3	0.003	1	GO:0021825	BP	18	substrate-dependent cerebral cortex tangential migration	1	SEMA3A,NRP1,NRP2
19	1	TRUE	0.0226	3	964	3	0.003	1	GO:0021824	BP	18	cerebral cortex tangential migration using cell-axon interactions	2	SEMA3A,NRP1,NRP2
20	1	TRUE	0.0226	3	964	3	0.003	1	GO:0021828	BP	18	gonadotrophin-releasing hormone neuronal migration to the hypothalamus	3	SEMA3A,NRP1,NRP2
21	1	TRUE	0.00149	1531	964	158	0.164	0.103	GO:0070887	BP	10	cellular response to chemical stimulus	1	FGFBP1,HPX,TRIB3,POSTN,ARHGEF16,LOC100766772,LAMTOR3,SLC25A33,TMPRSS6,NFYB,IL18,FBLN5,COL6A1,PTCH1,LOC100765897,GLG1,HNF4A,THRA,NOTCH1,PTGFR,RARA,ATF3,BCAT2,DHFR,ITGA8,LRP1,ATP2B4,LATS1,SFRP4,PLXNB3,PPP1R15A,MYBL2,G6PD,CDK16,PDK3,ERO1A,TANK,PTGS2,RARG,GFPT2,SPON2,ADAMTS7,EIF4A2,TNFRSF21,ALPL,SULF1,RAMP3,SKP2,NCK2,HK2,MTDH,HSPH1,MUL1,KMT2D,ADGRA2,MMP12,MRC1,DROSHA,PDE3A,LARS,DCN,JAK1,RGMB,ZFP36L1,…
22	1	TRUE	0.000502	1491	964	159	0.165	0.107	GO:0010033	BP	10	response to organic substance	1	FGFBP1,LY6D,HPX,TRIB3,LAMTOR3,SLC25A33,TMPRSS6,NFYB,IL18,COL6A1,PTCH1,LOC100765897,GLG1,HNF4A,THRA,NOTCH1,PTGFR,RARA,ATF3,BCAT2,ITGA8,PRLH,LRP1,ATP2B4,LATS1,SFRP4,PPP1R15A,MYBL2,CDK16,PDK3,ERO1A,CFL1,TANK,EDEM2,ANXA5,RARG,GFPT2,SPON2,ADAMTS7,EIF4A2,TNFRSF21,ALPL,SULF1,RAMP3,SKP2,NCK2,BST2,HK2,MTDH,MUL1,UBE2J2,KMT2D,ADGRA2,MMP12,MRC1,OVCA2,DROSHA,AREG,HLCS,PDE3A,LARS,DCN,JAK1,RGMB,ZFP36L1,ADAM9,AR…
23	1	TRUE	0.00752	424	964	54	0.056	0.127	GO:0034097	BP	10	response to cytokine	2	HPX,NFYB,IL18,LOC100765897,BCAT2,MYBL2,TANK,RARG,GFPT2,ADAMTS7,EIF4A2,TNFRSF21,BST2,HK2,MUL1,MMP12,MRC1,JAK1,ZFP36L1,ADAM9,RNF138,TNFSF18,OSMR,SNX10,SIRT1,FABP4,MAT2A,SPRY2,ECM1,IKBKE,RC3H1,ADAM23,PPARG,MYNN,TFRC,AIM2,PDE1B,GPD1,ZC3H12A,SOCS3,ADAM10,PCOLCE2,NRP2,ACP5,FASN,TNFRSF1A,MEFV,CXCL12,PCOLCE,ACKR3,ACKR2,LOC100763833,DUOX1,CASP8
24	1	TRUE	0.00149	83	964	19	0.02	0.229	GO:1990823	BP	10	response to leukemia inhibitory factor	3	NFYB,BCAT2,MYBL2,RARG,GFPT2,EIF4A2,HK2,RNF138,SNX10,SIRT1,MAT2A,SPRY2,ADAM23,MYNN,TFRC,SOCS3,PCOLCE2,NRP2,PCOLCE
25	1	TRUE	0.000603	1220	964	134	0.139	0.11	GO:0071310	BP	10	cellular response to organic substance	2	FGFBP1,HPX,TRIB3,LAMTOR3,SLC25A33,TMPRSS6,NFYB,IL18,COL6A1,PTCH1,LOC100765897,GLG1,THRA,NOTCH1,PTGFR,RARA,ATF3,BCAT2,ITGA8,LRP1,ATP2B4,LATS1,SFRP4,PPP1R15A,MYBL2,CDK16,PDK3,ERO1A,TANK,RARG,GFPT2,SPON2,ADAMTS7,EIF4A2,TNFRSF21,ALPL,SULF1,RAMP3,SKP2,NCK2,HK2,MTDH,MUL1,KMT2D,ADGRA2,MMP12,MRC1,DROSHA,PDE3A,LARS,DCN,JAK1,RGMB,ZFP36L1,ADAM9,ARHGEF2,RNF138,PDGFC,ENPP1,VASN,TNFSF18,IQGAP3,HERPUD1,DGAT2,CT…
26	1	TRUE	0.0168	369	964	47	0.049	0.127	GO:0071345	BP	10	cellular response to cytokine stimulus	3	HPX,NFYB,IL18,LOC100765897,BCAT2,MYBL2,TANK,RARG,GFPT2,ADAMTS7,EIF4A2,TNFRSF21,HK2,MUL1,MMP12,MRC1,JAK1,ZFP36L1,RNF138,TNFSF18,OSMR,SNX10,SIRT1,FABP4,MAT2A,SPRY2,ECM1,RC3H1,ADAM23,PPARG,MYNN,TFRC,AIM2,PDE1B,GPD1,ZC3H12A,SOCS3,PCOLCE2,NRP2,FASN,TNFRSF1A,CXCL12,PCOLCE,ACKR3,ACKR2,LOC100763833,DUOX1
27	1	TRUE	0.00149	83	964	19	0.02	0.229	GO:1990830	BP	10	cellular response to leukemia inhibitory factor	4	NFYB,BCAT2,MYBL2,RARG,GFPT2,EIF4A2,HK2,RNF138,SNX10,SIRT1,MAT2A,SPRY2,ADAM23,MYNN,TFRC,SOCS3,PCOLCE2,NRP2,PCOLCE
28	1	TRUE	0.0226	3	964	3	0.003	1	GO:1904352	BP	34	positive regulation of protein catabolic process in the vacuole	1	LRP1,CD81,LDLR
29	1	TRUE	0.0422	17	964	6	0.006	0.353	GO:0090322	BP	16	regulation of superoxide metabolic process	1	FBLN5,DHFR,CD36,ACP5,AATF,CXCL1
30	1	TRUE	0.00707	6121	964	514	0.533	0.084	GO:0008152	BP	9	metabolic process	1	MED7,HPX,TRIB3,ZMIZ1,PYGM,NR2C1,BMF,ASPH,CLN8,CNDP2,MYF6,NPPB,SETDB2,TMEM5,SMPD1,TARS,LAMTOR3,SLC25A33,KCTD17,MPHOSPH10,DHCR7,TMPRSS6,P3H1,LNX1,CHAC1,NFYB,ATAD1,PLOD2,HSF2,IL18,FBLN5,HTR2B,HEXA,SGSH,DNAJC15,LRRTM1,ADAM19,FARSB,INTS12,KNG1,PTGES,TADA2A,PTCH1,LOC100765897,ASL,PTX3,ZBTB7A,LOC100774994,PPCS,ENDOD1,GLG1,HNF4A,MRPL30,TRABD2B,UBIAD1,THRA,TAF13,EIF3A,YBEY,FURIN,MRPS18C,ACSF2,LOC100755487…
31	1	TRUE	0.0332	5476	964	456	0.473	0.083	GO:0044238	BP	9	primary metabolic process	2	MED7,HPX,TRIB3,ZMIZ1,PYGM,NR2C1,ASPH,CLN8,CNDP2,MYF6,NPPB,SETDB2,TMEM5,SMPD1,TARS,LAMTOR3,SLC25A33,KCTD17,MPHOSPH10,DHCR7,TMPRSS6,P3H1,LNX1,CHAC1,NFYB,PLOD2,HSF2,IL18,HTR2B,HEXA,SGSH,DNAJC15,ADAM19,FARSB,INTS12,KNG1,PTGES,TADA2A,PTCH1,LOC100765897,ASL,PTX3,ZBTB7A,LOC100774994,PPCS,ENDOD1,GLG1,HNF4A,MRPL30,TRABD2B,THRA,TAF13,EIF3A,YBEY,FURIN,MRPS18C,LOC100755487,IGFBP4,CSPG4,NOC2L,GUSB,FST,NOTCH1,…
32	1	TRUE	0.0307	5178	964	434	0.45	0.084	GO:0006807	BP	9	nitrogen compound metabolic process	2	MED7,HPX,TRIB3,ZMIZ1,NR2C1,ASPH,CLN8,CNDP2,MYF6,NPPB,SETDB2,TMEM5,SMPD1,TARS,LAMTOR3,SLC25A33,KCTD17,MPHOSPH10,TMPRSS6,P3H1,LNX1,CHAC1,NFYB,PLOD2,HSF2,IL18,HTR2B,HEXA,SGSH,DNAJC15,ADAM19,FARSB,INTS12,KNG1,TADA2A,PTCH1,LOC100765897,ASL,PTX3,ZBTB7A,LOC100774994,PPCS,ENDOD1,GLG1,HNF4A,MRPL30,TRABD2B,THRA,TAF13,EIF3A,YBEY,FURIN,MRPS18C,LOC100755487,IGFBP4,CSPG4,NOC2L,FST,NOTCH1,RARA,ATF3,CCDC88C,BCAT…
33	1	TRUE	0.028	5739	964	477	0.495	0.083	GO:0071704	BP	9	organic substance metabolic process	2	MED7,HPX,TRIB3,ZMIZ1,PYGM,NR2C1,ASPH,CLN8,CNDP2,MYF6,NPPB,SETDB2,TMEM5,SMPD1,TARS,LAMTOR3,SLC25A33,KCTD17,MPHOSPH10,DHCR7,TMPRSS6,P3H1,LNX1,CHAC1,NFYB,ATAD1,PLOD2,HSF2,IL18,HTR2B,HEXA,SGSH,DNAJC15,LRRTM1,ADAM19,FARSB,INTS12,KNG1,PTGES,TADA2A,PTCH1,LOC100765897,ASL,PTX3,ZBTB7A,LOC100774994,PPCS,ENDOD1,GLG1,HNF4A,MRPL30,TRABD2B,UBIAD1,THRA,TAF13,EIF3A,YBEY,FURIN,MRPS18C,LOC100755487,IGFBP4,CSPG4,NO…
34	1	TRUE	0.00583	4864	964	420	0.436	0.086	GO:0043170	BP	9	macromolecule metabolic process	3	MED7,HPX,TRIB3,ZMIZ1,PYGM,NR2C1,ASPH,CLN8,CNDP2,MYF6,SETDB2,TMEM5,SMPD1,TARS,LAMTOR3,SLC25A33,KCTD17,MPHOSPH10,TMPRSS6,P3H1,LNX1,CHAC1,NFYB,ATAD1,PLOD2,HSF2,IL18,HTR2B,HEXA,SGSH,LRRTM1,ADAM19,FARSB,INTS12,KNG1,TADA2A,PTCH1,LOC100765897,PTX3,ZBTB7A,LOC100774994,ENDOD1,GLG1,HNF4A,MRPL30,TRABD2B,THRA,TAF13,EIF3A,YBEY,FURIN,MRPS18C,LOC100755487,IGFBP4,CSPG4,NOC2L,FST,NOTCH1,PTGFR,RARA,ATF3,CCDC88C,GS…
35	1	TRUE	0.0323	4475	964	380	0.394	0.085	GO:0044260	BP	9	cellular macromolecule metabolic process	4	MED7,HPX,TRIB3,ZMIZ1,PYGM,NR2C1,ASPH,CLN8,MYF6,SETDB2,TMEM5,SMPD1,TARS,LAMTOR3,SLC25A33,KCTD17,MPHOSPH10,TMPRSS6,P3H1,LNX1,CHAC1,NFYB,ATAD1,PLOD2,HSF2,IL18,HTR2B,SGSH,LRRTM1,FARSB,INTS12,KNG1,TADA2A,PTCH1,LOC100765897,PTX3,ZBTB7A,LOC100774994,GLG1,HNF4A,MRPL30,TRABD2B,THRA,TAF13,EIF3A,YBEY,FURIN,MRPS18C,LOC100755487,IGFBP4,CSPG4,NOC2L,FST,NOTCH1,RARA,ATF3,CCDC88C,GSN,ITGA8,MMD,NSUN3,GNAS,TYW5,CHE…
36	1	TRUE	0.00544	3570	964	320	0.332	0.09	GO:1901564	BP	9	organonitrogen compound metabolic process	3	HPX,TRIB3,ASPH,CLN8,CNDP2,NPPB,SETDB2,TMEM5,SMPD1,TARS,LAMTOR3,SLC25A33,KCTD17,TMPRSS6,P3H1,LNX1,CHAC1,PLOD2,IL18,HTR2B,HEXA,SGSH,DNAJC15,ADAM19,FARSB,KNG1,TADA2A,PTCH1,LOC100765897,ASL,PTX3,PPCS,GLG1,HNF4A,MRPL30,TRABD2B,TAF13,EIF3A,YBEY,FURIN,MRPS18C,IGFBP4,CSPG4,NOC2L,RARA,ATF3,CCDC88C,BCAT2,GSN,DHFR,MMD,NSUN3,TYW5,CHEK1,LRP1,ATP2B4,LATS1,MARCH6,PPP1R15A,SIRT5,G6PD,XYLT2,CDK16,MLKL,TMEM2,TLK2,…
37	1	TRUE	0.00196	3069	964	284	0.295	0.093	GO:0019538	BP	9	protein metabolic process	4	HPX,TRIB3,ASPH,CLN8,CNDP2,SETDB2,TMEM5,SMPD1,TARS,LAMTOR3,KCTD17,TMPRSS6,P3H1,LNX1,CHAC1,PLOD2,IL18,HTR2B,SGSH,ADAM19,FARSB,KNG1,TADA2A,PTCH1,LOC100765897,PTX3,GLG1,MRPL30,TRABD2B,TAF13,EIF3A,YBEY,FURIN,MRPS18C,IGFBP4,CSPG4,NOC2L,RARA,ATF3,CCDC88C,GSN,MMD,NSUN3,CHEK1,LRP1,ATP2B4,LATS1,MARCH6,PPP1R15A,SIRT5,G6PD,XYLT2,CDK16,MLKL,TLK2,PDK3,MMP16,PLK2,TRRAP,ERO1A,CFL1,MOV10,TANK,B4GALNT2,EDEM2,PTGS2…
38	1	TRUE	0.0382	219	964	30	0.031	0.137	GO:0009100	BP	9	glycoprotein metabolic process	1	TMEM5,SGSH,PTX3,XYLT2,B4GALNT2,EDEM2,B3GALT4,SULF1,POFUT2,MAN2A1,MGAT4B,DCN,MGAT5,CANT1,EXT2,ST3GAL4,ST3GAL5,CHST12,B4GAT1,VEGFB,BGN,EDEM1,RAB1B,STT3B,TET3,CHST11,GALNT2,AATF,SULF2,GPC1
39	1	TRUE	0.0356	49	964	11	0.011	0.224	GO:0006029	BP	9	proteoglycan metabolic process	2	SGSH,XYLT2,SULF1,DCN,CANT1,EXT2,CHST12,BGN,CHST11,SULF2,GPC1
40	1	TRUE	0.0245	1535	964	148	0.154	0.096	GO:0051246	BP	9	regulation of protein metabolic process	1	HPX,TRIB3,ASPH,SMPD1,LAMTOR3,P3H1,CHAC1,IL18,HTR2B,KNG1,TADA2A,PTX3,GLG1,TRABD2B,FURIN,IGFBP4,CSPG4,NOC2L,RARA,ATF3,CCDC88C,GSN,MMD,NSUN3,CHEK1,LRP1,ATP2B4,LATS1,PPP1R15A,G6PD,TLK2,PLK2,MOV10,TANK,EDEM2,PTGS2,SERPINH1,TIMP1,PTPRR,FN1,RAMP3,SKP2,NCK2,BST2,DHCR24,HSPH1,EFNA1,HUS1,MUL1,BTG2,INHBA,MVP,IL33,DROSHA,RRAS,AREG,KHDRBS1,ZFP36L1,ADAM9,YWHAB,ARHGEF2,PDGFC,ENPP1,TNFSF18,DAG1,IQGAP3,CDC25B,HER…
41	1	TRUE	0.0203	1425	964	140	0.145	0.098	GO:0032268	BP	9	regulation of cellular protein metabolic process	2	HPX,TRIB3,ASPH,SMPD1,LAMTOR3,P3H1,CHAC1,IL18,HTR2B,KNG1,TADA2A,GLG1,TRABD2B,FURIN,IGFBP4,CSPG4,NOC2L,RARA,ATF3,CCDC88C,GSN,MMD,NSUN3,CHEK1,LRP1,ATP2B4,LATS1,PPP1R15A,G6PD,TLK2,MOV10,TANK,EDEM2,PTGS2,SERPINH1,TIMP1,PTPRR,FN1,RAMP3,SKP2,NCK2,BST2,DHCR24,HSPH1,EFNA1,HUS1,MUL1,BTG2,INHBA,MVP,IL33,DROSHA,RRAS,AREG,KHDRBS1,ZFP36L1,ADAM9,YWHAB,ARHGEF2,PDGFC,ENPP1,TNFSF18,DAG1,IQGAP3,CDC25B,HERPUD1,PECAM…
42	1	TRUE	0.0422	17	964	6	0.006	0.353	GO:0030201	BP	9	heparan sulfate proteoglycan metabolic process	1	SGSH,XYLT2,SULF1,EXT2,SULF2,GPC1
43	1	TRUE	0.0377	161	964	24	0.025	0.149	GO:0050890	BP	11	cognition	1	CLN8,SHANK2,ATAD1,THRA,ITGA8,GNAS,PLK2,DGKI,BTG2,PAK6,DOPEY2,GMFB,SYNGAP1,ST3GAL4,ITGA5,ZNF385A,SLC1A4,RP9,ITPR3,PDE1B,EIF4EBP2,CRTC1,LDLR,GM2A
44	1	TRUE	0.0434	23	964	7	0.007	0.304	GO:0046460	BP	3	neutral lipid biosynthetic process	1	GPAT3,LPL,DGAT2,C3,MOGAT2,SCARB1,LDLR
45	1	TRUE	0.0434	23	964	7	0.007	0.304	GO:0046463	BP	3	acylglycerol biosynthetic process	2	GPAT3,LPL,DGAT2,C3,MOGAT2,SCARB1,LDLR
46	1	TRUE	0.0294	21	964	7	0.007	0.333	GO:0019432	BP	3	triglyceride biosynthetic process	3	GPAT3,LPL,DGAT2,C3,MOGAT2,SCARB1,LDLR
47	1	TRUE	0.0356	22	964	7	0.007	0.318	GO:0043277	BP	38	apoptotic cell clearance	1	RARA,C3,CD36,TGM2,SCARB1,MERTK,LOC100763833
48	1	TRUE	0.0148	136	964	23	0.024	0.169	GO:0001101	BP	6	response to acid chemical	1	LAMTOR3,COL6A1,PTCH1,PTGFR,RARA,ATP2B4,PDK3,CFL1,RARG,OVCA2,HLCS,LARS,PDGFC,DGAT2,COL1A1,COL4A1,LAMTOR2,PPARG,ZC3H12A,CD36,SESN2,BRINP3,LDLR
49	1	TRUE	0.0177	24	964	8	0.008	0.333	GO:0055090	BP	22	acylglycerol homeostasis	1	IL18,HNF4A,LPL,DGAT2,SIRT1,ANGPTL4,SESN2,SCARB1
50	1	TRUE	0.0177	24	964	8	0.008	0.333	GO:0070328	BP	22	triglyceride homeostasis	2	IL18,HNF4A,LPL,DGAT2,SIRT1,ANGPTL4,SESN2,SCARB1
51	1	TRUE	0.0356	22	964	7	0.007	0.318	GO:0000959	BP	39	mitochondrial RNA metabolic process	1	SLC25A33,TEFM,TFB2M,TRNT1,SLIRP,MTERF4,TRMT10C
52	1	TRUE	0.0029	3451	964	313	0.325	0.091	GO:0032502	BP	17	developmental process	1	MED7,LY6D,ARHGEF10,TRIB3,UNC5C,POSTN,ZMIZ1,NTN4,RTN4RL1,ASPH,CLN8,SHANK2,MYF6,CLMP,DHCR7,P3H1,CHAC1,IL18,HTR2B,HEXA,LRRTM1,ADAM19,ADD2,COL6A1,PTCH1,ASL,GLG1,HNF4A,RSL1D1,CHRNA1,THRA,CSPG4,FST,NOTCH1,SEMA3A,PALLD,RARA,ATF3,MAOB,GSN,CSMD3,ITGA8,PRLH,MMD,SEMA6D,DLG5,GNAS,CHEK1,PLP1,LRP1,LATS1,SFRP4,SEC24D,SDC1,PLXNB3,DCC,APBA1,NRCAM,G6PD,PAK1IP1,CDK16,THBS2,MMP16,TUB,TRIM11,ERO1A,PCDH17,CFL1,NEGR1,P…
53	1	TRUE	0.00257	3244	964	297	0.308	0.092	GO:0048856	BP	17	anatomical structure development	2	LY6D,ARHGEF10,UNC5C,POSTN,ZMIZ1,NTN4,RTN4RL1,ASPH,CLN8,SHANK2,MYF6,CLMP,DHCR7,P3H1,CHAC1,IL18,HTR2B,HEXA,LRRTM1,ADAM19,ADD2,COL6A1,PTCH1,ASL,GLG1,HNF4A,CHRNA1,THRA,CSPG4,FST,NOTCH1,SEMA3A,PALLD,RARA,ATF3,MAOB,GSN,CSMD3,ITGA8,PRLH,MMD,SEMA6D,DLG5,GNAS,CHEK1,PLP1,LRP1,LATS1,SFRP4,SEC24D,SDC1,PLXNB3,DCC,APBA1,NRCAM,G6PD,PAK1IP1,CDK16,THBS2,MMP16,TUB,TRIM11,PCDH17,CFL1,NEGR1,PTGS2,SERPINH1,RARG,TIMP1…
54	1	TRUE	0.0022	1155	964	124	0.129	0.107	GO:0009888	BP	17	tissue development	3	POSTN,NTN4,MYF6,HTR2B,COL6A1,PTCH1,GLG1,CHRNA1,THRA,FST,NOTCH1,SEMA3A,PALLD,RARA,ATF3,GSN,ITGA8,DLG5,GNAS,LATS1,SFRP4,CFL1,PTGS2,SERPINH1,RARG,ST14,ADAMTS7,FN1,JAG2,SULF1,POFUT2,DHCR24,EFNA1,CLIC5,BTG2,PTCD2,GORAB,LAMA3,MMP12,INHBA,ETS2,LAMB2,AREG,PTHLH,PLAC1,ZFP36L1,ADAM9,VASN,DAG1,IQGAP3,COL12A1,EXT2,PECAM1,BFSP1,SNAI1,ITGA5,DGAT2,CTGF,CD109,LAMB1,PRKACA,EPCAM,SIRT1,TP63,SLC39A13,EPHA2,COL27A1,…
55	1	TRUE	0.0388	713	964	76	0.079	0.107	GO:0060429	BP	17	epithelium development	4	NTN4,MYF6,PTCH1,THRA,FST,NOTCH1,SEMA3A,PALLD,RARA,GSN,DLG5,GNAS,LATS1,SFRP4,CFL1,RARG,ST14,JAG2,SULF1,CLIC5,GORAB,MMP12,INHBA,LAMB2,AREG,ZFP36L1,ADAM9,DAG1,IQGAP3,PECAM1,BFSP1,SNAI1,ITGA5,CD109,PRKACA,EPCAM,TP63,EPHA2,PTPRS,SPRY2,LRP5,TNFRSF19,COL4A1,ACTA2,STRC,WHRN,ADAMTSL4,FAT4,GZF1,CRLF1,SOCS3,SMAD9,LAMA5,NRP1,LRP4,SEMA4C,PLXNA1,TGM2,GLI2,VIM,SLC40A1,HEG1,TNFRSF1A,FZD2,CYR61,IL10,SMO,TGFBR2,DD…
56	1	TRUE	0.00515	158	964	27	0.028	0.171	GO:0061448	BP	17	connective tissue development	4	GLG1,THRA,NOTCH1,RARA,GNAS,SERPINH1,RARG,ADAMTS7,SULF1,PTHLH,SNAI1,DGAT2,CTGF,SIRT1,SLC39A13,COL27A1,COL1A1,LRP5,ACTA2,BMP1,SMAD9,GLI2,CYR61,TGFBR2,CHST11,SULF2,LOXL2
57	1	TRUE	0.00487	55	964	14	0.015	0.255	GO:0007492	BP	17	endoderm development	4	COL6A1,NOTCH1,FN1,LAMA3,INHBA,ZFP36L1,COL12A1,ITGA5,LAMB1,MMP9,ITGB5,ITGA7,LAMB3,MMP14
58	1	TRUE	0.00136	1585	964	163	0.169	0.103	GO:0009653	BP	17	anatomical structure morphogenesis	2	UNC5C,ZMIZ1,NTN4,ASPH,MYF6,IL18,HTR2B,HEXA,COL6A1,PTCH1,GLG1,HNF4A,THRA,NOTCH1,SEMA3A,PALLD,RARA,GSN,ITGA8,DLG5,GNAS,LATS1,SFRP4,DCC,NRCAM,THBS2,MMP16,CFL1,SERPINH1,RARG,ST14,SRPX2,FN1,JAG2,ALPL,PEAK1,HDAC5,SULF1,POFUT2,MTDH,MKI67,EFNA1,CLIC5,MAN2A1,MUL1,PTCD2,ADAMTS1,DPYSL2,GORAB,ADGRA2,LAMA3,MMP12,INHBA,ETS2,LAMB2,RRAS,AREG,HDAC7,DCN,JAK1,ZFP36L1,CNTNAP1,ADAM9,ARHGEF2,PDGFC,DAG1,COL12A1,EXT2,PE…
59	1	TRUE	0.00914	418	964	53	0.055	0.127	GO:0048729	BP	17	tissue morphogenesis	3	NTN4,MYF6,PTCH1,NOTCH1,SEMA3A,RARA,GSN,ITGA8,DLG5,CFL1,RARG,ST14,JAG2,SULF1,POFUT2,PTCD2,GORAB,MMP12,INHBA,AREG,DAG1,EXT2,SNAI1,ITGA5,PRKACA,TP63,EPHA2,SPRY2,LRP5,COL4A1,FAT4,GZF1,TWSG1,SOCS3,LAMA5,NRP1,SEMA4C,PLXNA1,NRP2,TGM2,GLI2,HEG1,FZD2,CYR61,IL10,SMO,TGFBR2,DDR1,RGMA,MMP14,ENG,ZFPM1,RHOB
60	1	TRUE	0.0274	343	964	43	0.045	0.125	GO:0002009	BP	17	morphogenesis of an epithelium	4	NTN4,PTCH1,NOTCH1,SEMA3A,RARA,GSN,DLG5,CFL1,RARG,ST14,JAG2,SULF1,GORAB,MMP12,AREG,DAG1,SNAI1,ITGA5,PRKACA,TP63,EPHA2,SPRY2,LRP5,COL4A1,FAT4,GZF1,SOCS3,LAMA5,NRP1,SEMA4C,PLXNA1,TGM2,GLI2,FZD2,CYR61,IL10,SMO,TGFBR2,DDR1,RGMA,MMP14,ENG,RHOB
61	1	TRUE	0.000551	671	964	84	0.087	0.125	GO:0048646	BP	17	anatomical structure formation involved in morphogenesis	2	MYF6,IL18,COL6A1,PTCH1,NOTCH1,RARA,ITGA8,GNAS,LATS1,NRCAM,THBS2,CFL1,RARG,ST14,SRPX2,FN1,HDAC5,SULF1,POFUT2,MTDH,EFNA1,ADAMTS1,ADGRA2,LAMA3,INHBA,ETS2,RRAS,HDAC7,DCN,JAK1,CNTNAP1,ADAM9,DAG1,COL12A1,EXT2,PECAM1,SNAI1,ITGA5,CTGF,CD109,LAMB1,PRKACA,SIRT1,ZNF385A,SPARC,TP63,EPHA2,COL1A1,ANGPTL4,ECM1,ERAP1,COL4A1,SERPINE1,WHRN,RC3H1,C3,TWSG1,ZC3H12A,NOTCH3,HIPK2,CD36,MMP9,NRP1,SEMA4C,NRP2,TGM2,GLI2,IT…
62	1	TRUE	0.0304	4313	964	368	0.382	0.085	GO:0032501	BP	17	multicellular organismal process	1	MED7,LY6D,ARHGEF10,UNC5C,ZMIZ1,NTN4,RTN4RL1,ASPH,CLN8,SHANK2,MYF6,NPPB,CLMP,DHCR7,TMPRSS6,P3H1,CHAC1,ATAD1,HSF2,IL18,HTR2B,HEXA,LRRTM1,ADAM19,ADD2,KNG1,MYOM2,COL6A1,PTCH1,ASL,NCALD,GLG1,HNF4A,RSL1D1,CHRNA1,THRA,FURIN,CSPG4,FST,NOTCH1,SEMA3A,PALLD,RARA,ATF3,MAOB,GSN,CSMD3,ITGA8,PRLH,MMD,SEMA6D,DLG5,GNAS,CHEK1,PLP1,LRP1,ATP2B4,LATS1,SFRP4,SEC24D,PLXNB3,DCC,APBA1,NRCAM,G6PD,CACNA1G,CDK16,THBS2,MMP16…
63	1	TRUE	0.00133	2908	964	273	0.283	0.094	GO:0007275	BP	17	multicellular organism development	2	LY6D,ARHGEF10,UNC5C,ZMIZ1,NTN4,RTN4RL1,ASPH,CLN8,SHANK2,MYF6,CLMP,DHCR7,P3H1,CHAC1,IL18,HTR2B,HEXA,LRRTM1,ADAM19,ADD2,COL6A1,PTCH1,ASL,GLG1,HNF4A,CHRNA1,THRA,CSPG4,FST,NOTCH1,SEMA3A,PALLD,RARA,ATF3,MAOB,CSMD3,ITGA8,PRLH,MMD,SEMA6D,DLG5,GNAS,CHEK1,PLP1,LRP1,LATS1,SFRP4,SEC24D,PLXNB3,DCC,APBA1,NRCAM,G6PD,CDK16,THBS2,MMP16,TUB,TRIM11,PCDH17,CFL1,NEGR1,PTGS2,SERPINH1,RARG,TIMP1,ST14,PTPRR,ADAMTS7,TNF…
64	1	TRUE	0.00979	2702	964	248	0.257	0.092	GO:0048731	BP	17	system development	3	LY6D,ARHGEF10,UNC5C,ZMIZ1,NTN4,RTN4RL1,CLN8,SHANK2,MYF6,CLMP,DHCR7,P3H1,CHAC1,IL18,HTR2B,HEXA,LRRTM1,ADAM19,ADD2,PTCH1,GLG1,CHRNA1,THRA,CSPG4,FST,NOTCH1,SEMA3A,PALLD,RARA,ATF3,MAOB,CSMD3,ITGA8,PRLH,MMD,SEMA6D,DLG5,GNAS,PLP1,LRP1,LATS1,SFRP4,PLXNB3,DCC,NRCAM,G6PD,CDK16,THBS2,MMP16,TUB,TRIM11,PCDH17,CFL1,NEGR1,PTGS2,SERPINH1,RARG,ST14,ADAMTS7,TNFRSF21,SRPX2,FN1,JAG2,ULK1,ALPL,HDAC5,SULF1,ADAM22,POF…
65	1	TRUE	0.0307	626	964	69	0.072	0.11	GO:0072359	BP	17	circulatory system development	4	ZMIZ1,DHCR7,IL18,HTR2B,ADAM19,PTCH1,NOTCH1,RARA,NRCAM,THBS2,SRPX2,HDAC5,SULF1,MTDH,EFNA1,PTCD2,ADAMTS1,ADGRA2,RRAS,HDAC7,DCN,JAK1,ZFP36L1,PECAM1,SNAI1,ITGA5,CTGF,SIRT1,SPARC,EPHA2,MYH11,COL1A1,LRP5,ANGPTL4,ECM1,ERAP1,COL4A1,MOSPD3,ACTA2,SERPINE1,VEGFB,C3,FAT4,ZC3H12A,SOCS3,NOTCH3,HIPK2,NRP1,RECK,GJA1,NRP2,GLI2,HEG1,FZD2,DDIT3,CYR61,SMO,TGFBR2,FBN1,ACKR3,LOC100763833,ARHGEF15,LOXL2,APOB,ADAM15,ENG…
66	1	TRUE	0.0317	326	964	41	0.043	0.126	GO:0001501	BP	17	skeletal system development	4	P3H1,HEXA,GLG1,THRA,RARA,GNAS,SFRP4,MMP16,SERPINH1,RARG,ADAMTS7,JAG2,ALPL,SULF1,PTHLH,PDGFC,SNAI1,CTGF,ZNF385A,SPARC,TP63,EPHA2,COL27A1,COL1A1,LRP5,FAT4,BMP1,SMAD9,MMP9,GLI2,SPNS2,ACP5,CYR61,TGFBR2,CHST11,FBN1,SULF2,LOXL2,MMP14,ZFPM1,GPR68
67	1	TRUE	0.00179	139	964	26	0.027	0.187	GO:0060348	BP	17	bone development	5	P3H1,GLG1,RARA,GNAS,SFRP4,MMP16,SERPINH1,RARG,ALPL,SULF1,PDGFC,ZNF385A,SPARC,COL27A1,COL1A1,LRP5,FAT4,SMAD9,SPNS2,ACP5,TGFBR2,FBN1,SULF2,MMP14,ZFPM1,GPR68
68	1	TRUE	0.0181	122	964	21	0.022	0.172	GO:0051216	BP	17	cartilage development	5	GLG1,THRA,RARA,GNAS,SERPINH1,RARG,ADAMTS7,SULF1,PTHLH,SNAI1,CTGF,COL27A1,COL1A1,BMP1,SMAD9,GLI2,CYR61,TGFBR2,CHST11,SULF2,LOXL2
69	1	TRUE	0.0123	414	964	52	0.054	0.126	GO:0072358	BP	17	cardiovascular system development	4	ZMIZ1,DHCR7,IL18,NOTCH1,NRCAM,THBS2,SRPX2,HDAC5,SULF1,MTDH,EFNA1,ADGRA2,RRAS,HDAC7,DCN,JAK1,ZFP36L1,PECAM1,ITGA5,CTGF,SIRT1,SPARC,EPHA2,COL1A1,LRP5,ANGPTL4,ECM1,ERAP1,COL4A1,ACTA2,SERPINE1,VEGFB,C3,ZC3H12A,SOCS3,NOTCH3,HIPK2,NRP1,RECK,NRP2,HEG1,DDIT3,CYR61,SMO,TGFBR2,ACKR3,LOC100763833,ARHGEF15,LOXL2,APOB,ENG,RHOB
70	1	TRUE	0.00848	406	964	52	0.054	0.128	GO:0001944	BP	17	vasculature development	4	ZMIZ1,DHCR7,IL18,NOTCH1,NRCAM,THBS2,SRPX2,HDAC5,SULF1,MTDH,EFNA1,ADGRA2,RRAS,HDAC7,DCN,JAK1,ZFP36L1,PECAM1,ITGA5,CTGF,SIRT1,SPARC,EPHA2,COL1A1,LRP5,ANGPTL4,ECM1,ERAP1,COL4A1,ACTA2,SERPINE1,VEGFB,C3,ZC3H12A,SOCS3,NOTCH3,HIPK2,NRP1,RECK,NRP2,HEG1,DDIT3,CYR61,SMO,TGFBR2,ACKR3,LOC100763833,ARHGEF15,LOXL2,APOB,ENG,RHOB
71	1	TRUE	0.00563	387	964	51	0.053	0.132	GO:0001568	BP	17	blood vessel development	5	ZMIZ1,DHCR7,IL18,NOTCH1,NRCAM,THBS2,SRPX2,HDAC5,SULF1,MTDH,EFNA1,ADGRA2,RRAS,HDAC7,DCN,JAK1,ZFP36L1,PECAM1,ITGA5,CTGF,SIRT1,SPARC,EPHA2,COL1A1,LRP5,ANGPTL4,ECM1,ERAP1,COL4A1,ACTA2,SERPINE1,VEGFB,C3,ZC3H12A,SOCS3,NOTCH3,HIPK2,NRP1,RECK,NRP2,HEG1,DDIT3,CYR61,SMO,TGFBR2,ACKR3,LOC100763833,LOXL2,APOB,ENG,RHOB
72	1	TRUE	0.00707	322	964	44	0.046	0.137	GO:0048514	BP	17	blood vessel morphogenesis	6	ZMIZ1,IL18,NOTCH1,NRCAM,THBS2,SRPX2,HDAC5,SULF1,MTDH,EFNA1,ADGRA2,RRAS,HDAC7,DCN,JAK1,ZFP36L1,PECAM1,ITGA5,CTGF,SIRT1,SPARC,EPHA2,LRP5,ANGPTL4,ECM1,ERAP1,COL4A1,SERPINE1,C3,ZC3H12A,NOTCH3,HIPK2,NRP1,NRP2,HEG1,CYR61,SMO,TGFBR2,ACKR3,LOC100763833,LOXL2,APOB,ENG,RHOB
73	1	TRUE	0.00602	261	964	38	0.039	0.146	GO:0001525	BP	17	angiogenesis	7	IL18,NOTCH1,NRCAM,THBS2,SRPX2,HDAC5,SULF1,MTDH,EFNA1,ADGRA2,RRAS,HDAC7,DCN,JAK1,PECAM1,ITGA5,CTGF,SIRT1,SPARC,EPHA2,ANGPTL4,ECM1,ERAP1,COL4A1,SERPINE1,C3,ZC3H12A,NOTCH3,HIPK2,NRP1,NRP2,CYR61,TGFBR2,ACKR3,LOC100763833,LOXL2,ENG,RHOB
74	1	TRUE	0.000502	699	964	87	0.09	0.124	GO:0009790	BP	17	embryo development	3	ZMIZ1,MYF6,HTR2B,COL6A1,PTCH1,HNF4A,NOTCH1,SEMA3A,RARA,ITGA8,GNAS,CHEK1,LATS1,SEC24D,APBA1,MMP16,CFL1,RARG,ST14,PTPRR,FN1,JAG2,SULF1,POFUT2,EFNA1,HUS1,CLIC5,MAN2A1,GORAB,LAMA3,INHBA,ETS2,PLAC1,ZFP36L1,DAG1,COL12A1,EXT2,SNAI1,ITGA5,LAMB1,PRKACA,ALKBH1,TP63,ELL,EPHA2,SPRY2,COL1A1,LRP5,STRC,WHRN,TWSG1,SOCS3,HIPK2,ADAM10,LAMA5,MMP9,NRP1,LRP4,SEMA4C,RECK,PRKCSH,NRP2,GLI2,TGIF2,ITGB5,TPO,LOC100767982,I…
75	1	TRUE	0.000247	424	964	61	0.063	0.144	GO:0048598	BP	17	embryonic morphogenesis	4	HTR2B,COL6A1,PTCH1,HNF4A,NOTCH1,RARA,ITGA8,GNAS,LATS1,MMP16,CFL1,RARG,ST14,FN1,JAG2,SULF1,POFUT2,EFNA1,CLIC5,LAMA3,INHBA,ETS2,ZFP36L1,DAG1,COL12A1,EXT2,SNAI1,ITGA5,LAMB1,PRKACA,TP63,EPHA2,SPRY2,LRP5,STRC,WHRN,TWSG1,SOCS3,HIPK2,LAMA5,MMP9,LRP4,SEMA4C,RECK,GLI2,TGIF2,ITGB5,LOC100767982,ITGA7,FZD2,CYR61,IL10,SMO,TGFBR2,CHST11,FBN1,LAMB3,RGMA,MMP14,ENG,MYADM
76	1	TRUE	0.000123	128	964	28	0.029	0.219	GO:0007369	BP	17	gastrulation	5	COL6A1,HNF4A,ITGA8,FN1,POFUT2,LAMA3,INHBA,ETS2,DAG1,COL12A1,EXT2,SNAI1,ITGA5,LAMB1,PRKACA,EPHA2,LRP5,TWSG1,MMP9,TGIF2,ITGB5,LOC100767982,ITGA7,IL10,TGFBR2,LAMB3,MMP14,MYADM
77	1	TRUE	0.000724	85	964	20	0.021	0.235	GO:0001704	BP	17	formation of primary germ layer	6	COL6A1,ITGA8,FN1,POFUT2,LAMA3,INHBA,ETS2,COL12A1,EXT2,SNAI1,ITGA5,LAMB1,PRKACA,EPHA2,TWSG1,MMP9,ITGB5,ITGA7,LAMB3,MMP14
78	1	TRUE	0.00196	38	964	12	0.012	0.316	GO:0001706	BP	17	endoderm formation	7	COL6A1,FN1,LAMA3,INHBA,COL12A1,ITGA5,LAMB1,MMP9,ITGB5,ITGA7,LAMB3,MMP14
79	1	TRUE	0.00196	157	964	28	0.029	0.178	GO:0001763	BP	17	morphogenesis of a branching structure	2	NTN4,PTCH1,NOTCH1,SEMA3A,DLG5,ST14,SULF1,AREG,DAG1,TP63,EPHA2,SPRY2,LRP5,COL4A1,FAT4,GZF1,SOCS3,LAMA5,NRP1,PLXNA1,TGM2,GLI2,IL10,SMO,TGFBR2,DDR1,MMP14,ENG
80	1	TRUE	0.000719	146	964	28	0.029	0.192	GO:0061138	BP	17	morphogenesis of a branching epithelium	3	NTN4,PTCH1,NOTCH1,SEMA3A,DLG5,ST14,SULF1,AREG,DAG1,TP63,EPHA2,SPRY2,LRP5,COL4A1,FAT4,GZF1,SOCS3,LAMA5,NRP1,PLXNA1,TGM2,GLI2,IL10,SMO,TGFBR2,DDR1,MMP14,ENG
81	1	TRUE	0.00623	994	964	107	0.111	0.108	GO:0040011	BP	17	locomotion	1	UNC5C,ARHGEF16,DDX4,HTR2B,ADD2,LOC100765897,CSPG4,NOTCH1,SEMA3A,GSN,SEMA6D,DLG5,ATP2B4,PLXNB3,DCC,NRCAM,TRIM11,CFL1,TIMP1,PTPRR,SRPX2,FN1,PEAK1,HDAC5,SULF1,PHACTR1,NCK2,BST2,LAMC2,EFNA1,LRRC15,DPYSL2,ADGRA2,MMP12,IL33,LAMB2,ABHD6,RRAS,HDAC7,DCN,ADAM9,TNS1,NAV1,MMP10,TNFSF18,DAG1,GPC6,PECAM1,FAM110C,SNAI1,ITGA5,CTGF,LAMB1,IL23A,PLTP,ALKBH1,SPARC,EPHA2,SPRY2,COL1A1,LRP5,ECM1,SERPINE1,CD81,GTPBP4,B4…
82	1	TRUE	0.025	1075	964	109	0.113	0.101	GO:0006928	BP	17	movement of cell or subcellular component	1	UNC5C,ARHGEF16,DDX4,HTR2B,ADD2,LOC100765897,CSPG4,NOTCH1,SEMA3A,GSN,SEMA6D,DLG5,ATP2B4,PLXNB3,DCC,NRCAM,CACNA1G,CFL1,TIMP1,PTPRR,SRPX2,FN1,PEAK1,HDAC5,SULF1,PHACTR1,NCK2,BST2,LAMC2,EFNA1,LRRC15,DPYSL2,CTNNA3,ADGRA2,MMP12,IL33,LAMB2,ABHD6,RRAS,HDAC7,DCN,ADAM9,TRAK1,TNS1,NAV1,MMP10,MYH10,TNFSF18,DAG1,GPC6,PECAM1,FAM110C,SNAI1,ITGA5,CTGF,LAMB1,IL23A,PLTP,ALKBH1,SPARC,EPHA2,SPRY2,COL1A1,LRP5,ECM1,SER…
83	1	TRUE	0.00544	877	964	97	0.101	0.111	GO:0051674	BP	17	localization of cell	1	UNC5C,ARHGEF16,DDX4,HTR2B,ADD2,LOC100765897,CSPG4,NOTCH1,SEMA3A,GSN,SEMA6D,DLG5,ATP2B4,PLXNB3,DCC,CFL1,TIMP1,PTPRR,SRPX2,FN1,PEAK1,HDAC5,SULF1,PHACTR1,NCK2,BST2,LAMC2,EFNA1,LRRC15,ADGRA2,MMP12,IL33,ABHD6,RRAS,HDAC7,DCN,ADAM9,TNS1,NAV1,MMP10,TNFSF18,DAG1,GPC6,PECAM1,FAM110C,SNAI1,ITGA5,CTGF,LAMB1,IL23A,PLTP,ALKBH1,SPARC,EPHA2,SPRY2,COL1A1,LRP5,ECM1,SERPINE1,CD81,GTPBP4,GAS8,ZC3H12A,LAMC1,DRGX,ADAM…
84	1	TRUE	0.00544	877	964	97	0.101	0.111	GO:0048870	BP	17	cell motility	2	UNC5C,ARHGEF16,DDX4,HTR2B,ADD2,LOC100765897,CSPG4,NOTCH1,SEMA3A,GSN,SEMA6D,DLG5,ATP2B4,PLXNB3,DCC,CFL1,TIMP1,PTPRR,SRPX2,FN1,PEAK1,HDAC5,SULF1,PHACTR1,NCK2,BST2,LAMC2,EFNA1,LRRC15,ADGRA2,MMP12,IL33,ABHD6,RRAS,HDAC7,DCN,ADAM9,TNS1,NAV1,MMP10,TNFSF18,DAG1,GPC6,PECAM1,FAM110C,SNAI1,ITGA5,CTGF,LAMB1,IL23A,PLTP,ALKBH1,SPARC,EPHA2,SPRY2,COL1A1,LRP5,ECM1,SERPINE1,CD81,GTPBP4,GAS8,ZC3H12A,LAMC1,DRGX,ADAM…
85	1	TRUE	0.00845	802	964	89	0.092	0.111	GO:0016477	BP	17	cell migration	3	UNC5C,ARHGEF16,HTR2B,ADD2,LOC100765897,CSPG4,NOTCH1,SEMA3A,GSN,SEMA6D,DLG5,PLXNB3,DCC,CFL1,TIMP1,PTPRR,SRPX2,FN1,PEAK1,HDAC5,SULF1,NCK2,BST2,LAMC2,EFNA1,LRRC15,ADGRA2,MMP12,IL33,ABHD6,RRAS,HDAC7,DCN,ADAM9,TNS1,NAV1,MMP10,TNFSF18,DAG1,GPC6,PECAM1,FAM110C,SNAI1,ITGA5,CTGF,LAMB1,IL23A,ALKBH1,SPARC,EPHA2,SPRY2,COL1A1,LRP5,ECM1,SERPINE1,GTPBP4,ZC3H12A,LAMC1,DRGX,ADAM10,LAMA5,MMP9,NRP1,SEMA4C,RECK,PLXN…
86	1	TRUE	0.0249	1500	964	145	0.15	0.097	GO:0050793	BP	17	regulation of developmental process	1	TRIB3,ZMIZ1,NTN4,RTN4RL1,IL18,LRRTM1,PTCH1,GLG1,HNF4A,RSL1D1,THRA,FST,NOTCH1,SEMA3A,RARA,GSN,CSMD3,PRLH,MMD,DLG5,GNAS,SFRP4,PLXNB3,NRCAM,THBS2,TRIM11,CFL1,NEGR1,PTGS2,RARG,TIMP1,ADAMTS7,TNFRSF21,SRPX2,FN1,HDAC5,SULF1,POFUT2,MARCH7,MTDH,ADGRV1,EFNA1,MAN2A1,MUL1,DPYSL2,GORAB,ADGRA2,INHBA,DROSHA,RRAS,PDE3A,HDAC7,DCN,JAK1,PTHLH,TPH1,ZFP36L1,ADAM9,ARHGEF2,ENPP1,VASN,LPL,WWC2,TNFSF18,DAG1,IQGAP3,SYNGAP…
87	1	TRUE	0.0289	3471	964	303	0.314	0.087	GO:0048518	BP	17	positive regulation of biological process	1	FGFBP1,HPX,ARHGEF10,TRIB3,UNC5C,ZMIZ1,NR2C1,BMF,ASPH,SHANK2,MYF6,SMPD1,LAMTOR3,SLC25A33,KCTD17,TMPRSS6,NFYB,ATAD1,HSF2,IL18,HTR2B,LRRTM1,PTCH1,PTX3,HNF4A,TRABD2B,THRA,LOC100755487,IGFBP4,CSPG4,LOC100770974,FST,NOTCH1,SEMA3A,PTGFR,RARA,ATF3,GSN,DHFR,ITGA8,MMD,SEMA6D,DLG5,GNAS,CHEK1,SYTL4,PLP1,LRP1,ATP2B4,LATS1,SFRP4,SDC1,PLXNB3,PPP1R15A,MYBL2,PLK2,TUB,TRIM11,CFL1,TANK,NEGR1,EDEM2,PTGS2,RARG,TIMP1,…
88	1	TRUE	0.0294	3091	964	273	0.283	0.088	GO:0048522	BP	17	positive regulation of cellular process	2	FGFBP1,HPX,ARHGEF10,TRIB3,UNC5C,ZMIZ1,NR2C1,BMF,ASPH,SHANK2,MYF6,SMPD1,LAMTOR3,SLC25A33,KCTD17,TMPRSS6,NFYB,ATAD1,HSF2,IL18,HTR2B,LRRTM1,PTCH1,PTX3,HNF4A,TRABD2B,THRA,LOC100755487,IGFBP4,CSPG4,LOC100770974,NOTCH1,SEMA3A,PTGFR,RARA,ATF3,GSN,ITGA8,MMD,SEMA6D,DLG5,GNAS,CHEK1,SYTL4,LRP1,ATP2B4,LATS1,SFRP4,SDC1,PLXNB3,PPP1R15A,MYBL2,PLK2,TUB,CFL1,TANK,NEGR1,EDEM2,PTGS2,RARG,TIMP1,DGKI,SRPX2,CASP2,FN1,…
89	1	TRUE	0.00296	2105	964	204	0.212	0.097	GO:0048583	BP	17	regulation of response to stimulus	1	FGFBP1,HPX,ARHGEF10,POSTN,ZMIZ1,NR2C1,RTN4RL1,SMPD1,LAMTOR3,TMPRSS6,CHAC1,IL18,FBLN5,HTR2B,KNG1,PTCH1,GLG1,RSL1D1,TRABD2B,THRA,FURIN,IGFBP4,CSPG4,NOC2L,FST,NOTCH1,SEMA3A,RARA,ATF3,GSN,TNFAIP6,DHFR,ITGA8,DLG5,ATP2B4,LATS1,SFRP4,PPP1R15A,TRIM59,PAK1IP1,CDK16,PLK2,SESN1,TANK,EDEM2,PTGS2,TIMP1,DGKI,PTPRR,SPON2,TNFRSF21,CASP2,FN1,JAG2,SULF1,GGT7,RAMP3,SKP2,NCK2,BST2,DDX60,IER3,MTDH,HSPH1,NPAS2,EFNA1,M…
90	1	TRUE	0.0383	1211	964	119	0.123	0.098	GO:0048584	BP	17	positive regulation of response to stimulus	2	FGFBP1,HPX,ZMIZ1,NR2C1,LAMTOR3,IL18,HTR2B,IGFBP4,CSPG4,NOTCH1,RARA,ATF3,GSN,ITGA8,DLG5,SFRP4,PPP1R15A,PLK2,EDEM2,PTGS2,DGKI,SPON2,TNFRSF21,CASP2,JAG2,SULF1,RAMP3,SKP2,NCK2,BST2,DDX60,MTDH,NPAS2,EFNA1,MUL1,KMT2D,GORAB,MMP12,INHBA,IL33,PDIA3,LARS,DCN,THEMIS,ADAM9,CANT1,TNFSF18,IQGAP3,CD247,HERPUD1,PECAM1,FAM110C,CTGF,FRMD7,SUSD4,IL23A,SIRT1,ZNF385A,LOC100770382,FABP4,MB21D1,TP63,LOC100760293,SEC14L…
91	1	TRUE	0.00487	2366	964	224	0.232	0.095	GO:0048869	BP	17	cellular developmental process	1	LY6D,ARHGEF10,TRIB3,UNC5C,ZMIZ1,NTN4,RTN4RL1,CLN8,MYF6,DHCR7,CHAC1,IL18,HTR2B,HEXA,COL6A1,PTCH1,GLG1,RSL1D1,THRA,CSPG4,FST,NOTCH1,SEMA3A,PALLD,RARA,ATF3,CSMD3,ITGA8,PRLH,MMD,DLG5,GNAS,PLP1,LRP1,LATS1,SFRP4,SDC1,PLXNB3,DCC,NRCAM,G6PD,CDK16,TRIM11,ERO1A,CFL1,NEGR1,PTGS2,SERPINH1,RARG,ST14,ADAMTS7,TNFRSF21,CASP2,FN1,JAG2,ULK1,ALPL,PEAK1,HDAC5,SULF1,ADAM22,POFUT2,DNAJA3,ADGRV1,EFNA1,CLIC5,MAN2A1,MUL1…
92	1	TRUE	0.000647	2242	964	221	0.229	0.099	GO:0030154	BP	17	cell differentiation	2	LY6D,ARHGEF10,TRIB3,UNC5C,ZMIZ1,NTN4,RTN4RL1,CLN8,MYF6,DHCR7,CHAC1,IL18,HTR2B,HEXA,COL6A1,PTCH1,GLG1,RSL1D1,THRA,CSPG4,FST,NOTCH1,SEMA3A,PALLD,RARA,ATF3,CSMD3,ITGA8,PRLH,MMD,DLG5,GNAS,PLP1,LRP1,LATS1,SFRP4,SDC1,PLXNB3,DCC,NRCAM,G6PD,CDK16,TRIM11,ERO1A,CFL1,NEGR1,PTGS2,SERPINH1,RARG,ST14,ADAMTS7,TNFRSF21,CASP2,FN1,JAG2,ULK1,ALPL,PEAK1,HDAC5,SULF1,ADAM22,POFUT2,DNAJA3,ADGRV1,EFNA1,CLIC5,MAN2A1,MUL1…
93	1	TRUE	0.0294	1011	964	103	0.107	0.102	GO:0045595	BP	17	regulation of cell differentiation	3	TRIB3,ZMIZ1,RTN4RL1,IL18,PTCH1,GLG1,THRA,NOTCH1,SEMA3A,RARA,CSMD3,MMD,DLG5,GNAS,SFRP4,PLXNB3,NRCAM,TRIM11,CFL1,NEGR1,PTGS2,RARG,ADAMTS7,TNFRSF21,FN1,HDAC5,POFUT2,ADGRV1,EFNA1,MAN2A1,MUL1,DPYSL2,ADGRA2,INHBA,DROSHA,PDE3A,HDAC7,PTHLH,TPH1,ZFP36L1,ARHGEF2,ENPP1,VASN,LPL,TNFSF18,DAG1,SYNGAP1,SNAI1,CTGF,FRMD7,CD109,PRKACA,IL23A,SIRT1,ZNF385A,TP63,PTPRS,SPRY2,COL1A1,LRP5,IL7R,RC3H1,PPARG,FAT4,BCL9L,OLF…
94	1	TRUE	0.00133	36	964	12	0.012	0.333	GO:0035987	BP	17	endodermal cell differentiation	3	COL6A1,FN1,LAMA3,INHBA,COL12A1,ITGA5,LAMB1,MMP9,ITGB5,ITGA7,LAMB3,MMP14
95	1	TRUE	0.0332	1240	964	122	0.127	0.098	GO:0048468	BP	17	cell development	2	ARHGEF10,UNC5C,NTN4,RTN4RL1,HTR2B,HEXA,NOTCH1,SEMA3A,PALLD,RARA,CSMD3,ITGA8,MMD,DLG5,PLP1,LRP1,LATS1,SDC1,PLXNB3,DCC,NRCAM,G6PD,CDK16,TRIM11,CFL1,NEGR1,SERPINH1,RARG,ST14,TNFRSF21,CASP2,FN1,ULK1,PEAK1,SULF1,ADAM22,EFNA1,CLIC5,MAN2A1,MUL1,BTG2,PTCD2,DPYSL2,ADGRA2,LAMB2,PDE3A,OSBP2,CNTNAP1,ARHGEF2,DAG1,CDC25B,FLNC,PECAM1,BFSP1,SYNGAP1,FRMD7,LAMB1,PRKACA,ZNF385A,ALKBH1,TP63,EPHA2,COL27A1,PTPRS,MYH11…
96	1	TRUE	0.0226	1785	964	169	0.175	0.095	GO:0051239	BP	17	regulation of multicellular organismal process	1	ZMIZ1,NTN4,RTN4RL1,TMPRSS6,IL18,HTR2B,LRRTM1,KNG1,PTCH1,GLG1,HNF4A,THRA,FURIN,FST,NOTCH1,SEMA3A,RARA,CSMD3,PRLH,MMD,DLG5,GNAS,LRP1,ATP2B4,SFRP4,PLXNB3,NRCAM,CACNA1G,THBS2,TRIM11,CFL1,NEGR1,PTGS2,ANXA5,RARG,TIMP1,PTPRR,SPON2,ADAMTS7,TNFRSF21,SRPX2,FN1,HDAC5,SULF1,POFUT2,BST2,MARCH7,DDX60,MTDH,EFNA1,MAN2A1,MUL1,DPYSL2,GORAB,CTNNA3,ADGRA2,MMP12,INHBA,IL33,DROSHA,RRAS,PDE3A,HDAC7,DCN,JAK1,PTHLH,ZFP36…
97	1	TRUE	0.015	1139	964	117	0.121	0.103	GO:2000026	BP	17	regulation of multicellular organismal development	2	ZMIZ1,NTN4,RTN4RL1,IL18,LRRTM1,PTCH1,GLG1,HNF4A,FST,NOTCH1,SEMA3A,RARA,CSMD3,MMD,DLG5,GNAS,SFRP4,PLXNB3,NRCAM,THBS2,TRIM11,CFL1,NEGR1,RARG,TIMP1,ADAMTS7,TNFRSF21,SRPX2,FN1,HDAC5,SULF1,POFUT2,MARCH7,MTDH,EFNA1,MAN2A1,MUL1,DPYSL2,GORAB,ADGRA2,INHBA,DROSHA,RRAS,HDAC7,DCN,JAK1,PTHLH,ZFP36L1,ARHGEF2,VASN,TNFSF18,DAG1,IQGAP3,SYNGAP1,SNAI1,ITGA5,CTGF,FRMD7,CD109,PRKACA,IL23A,SIRT1,SPARC,TP63,EPHA2,PTPRS…
98	1	TRUE	0.00854	156	964	26	0.027	0.167	GO:1901342	BP	17	regulation of vasculature development	3	NOTCH1,THBS2,SRPX2,HDAC5,SULF1,MTDH,EFNA1,ADGRA2,RRAS,HDAC7,DCN,JAK1,ITGA5,SIRT1,SPARC,EPHA2,ECM1,ERAP1,SERPINE1,C3,ZC3H12A,HIPK2,TGFBR2,LOC100763833,ENG,RHOB
99	1	TRUE	0.0167	87	964	17	0.018	0.195	GO:1904018	BP	17	positive regulation of vasculature development	4	NOTCH1,SRPX2,MTDH,RRAS,HDAC7,JAK1,ITGA5,SIRT1,ECM1,ERAP1,SERPINE1,C3,ZC3H12A,HIPK2,TGFBR2,ENG,RHOB
100	1	TRUE	0.0029	144	964	26	0.027	0.181	GO:0045765	BP	17	regulation of angiogenesis	4	NOTCH1,THBS2,SRPX2,HDAC5,SULF1,MTDH,EFNA1,ADGRA2,RRAS,HDAC7,DCN,JAK1,ITGA5,SIRT1,SPARC,EPHA2,ECM1,ERAP1,SERPINE1,C3,ZC3H12A,HIPK2,TGFBR2,LOC100763833,ENG,RHOB
101	1	TRUE	0.0177	80	964	16	0.017	0.2	GO:0045766	BP	17	positive regulation of angiogenesis	5	SRPX2,MTDH,RRAS,HDAC7,JAK1,ITGA5,SIRT1,ECM1,ERAP1,SERPINE1,C3,ZC3H12A,HIPK2,TGFBR2,ENG,RHOB
102	1	TRUE	0.0419	43	964	10	0.01	0.233	GO:0061035	BP	17	regulation of cartilage development	3	GLG1,RARA,RARG,ADAMTS7,PTHLH,CTGF,BMP1,GLI2,CYR61,LOXL2
103	1	TRUE	0.00872	2982	964	271	0.281	0.091	GO:0048519	BP	17	negative regulation of biological process	1	TRIB3,NR2C1,BMF,RTN4RL1,ASPH,CLN8,SHANK2,MYF6,SMPD1,SLC25A33,MPHOSPH10,TMPRSS6,P3H1,CHAC1,ATAD1,PAG1,IL18,HTR2B,DNAJC15,LRRTM1,ADD2,KNG1,PTGES,PTCH1,PTX3,ZBTB7A,GLG1,HNF4A,TRABD2B,THRA,FURIN,NOC2L,FST,NOTCH1,SEMA3A,PTGFR,RARA,ATF3,GSN,TNFAIP6,SEMA6D,DLG5,CHEK1,SYTL4,ATP2B4,LATS1,SFRP4,HR,PLXNB3,PPP1R15A,SIRT5,COMMD6,G6PD,TRIM59,TLK2,THBS2,PLK2,TRIM11,ERO1A,PCDH17,MOV10,SESN1,TANK,B4GALNT2,PTGS2,A…
104	1	TRUE	0.00503	2725	964	253	0.262	0.093	GO:0048523	BP	17	negative regulation of cellular process	2	TRIB3,NR2C1,BMF,RTN4RL1,ASPH,CLN8,SHANK2,MYF6,SMPD1,SLC25A33,MPHOSPH10,TMPRSS6,P3H1,CHAC1,ATAD1,PAG1,IL18,HTR2B,DNAJC15,LRRTM1,ADD2,KNG1,PTGES,PTCH1,PTX3,ZBTB7A,GLG1,HNF4A,TRABD2B,THRA,FURIN,NOC2L,FST,NOTCH1,SEMA3A,PTGFR,RARA,ATF3,GSN,SEMA6D,DLG5,CHEK1,SYTL4,ATP2B4,LATS1,SFRP4,HR,PLXNB3,PPP1R15A,SIRT5,G6PD,TRIM59,TLK2,PLK2,TRIM11,ERO1A,PCDH17,MOV10,SESN1,TANK,B4GALNT2,PTGS2,SERPINH1,RARG,TIMP1,DG…
105	1	TRUE	0.0167	558	964	65	0.067	0.116	GO:0051093	BP	17	negative regulation of developmental process	2	TRIB3,RTN4RL1,IL18,PTCH1,NOTCH1,SEMA3A,RARA,THBS2,TRIM11,RARG,TIMP1,ADAMTS7,TNFRSF21,HDAC5,SULF1,ADGRV1,EFNA1,MUL1,INHBA,HDAC7,DCN,PTHLH,ZFP36L1,ARHGEF2,ENPP1,VASN,WWC2,TNFSF18,SYNGAP1,SNAI1,PRKACA,SIRT1,SPARC,TP63,EPHA2,ZNF706,PTPRS,LRP5,ECM1,SERPINE1,RC3H1,PPARG,TWSG1,NOTCH3,RAP1GAP2,NRP1,LRP4,PRKCSH,LUC7L,GLI2,VIM,RCC2,DDIT3,LDLR,ZC3H8,SMO,FBN1,LOC100763833,ARHGEF15,OSTN,RGMA,LOXL3,TRIB2,ZFPM1…
106	1	TRUE	0.0335	401	964	48	0.05	0.12	GO:0045596	BP	17	negative regulation of cell differentiation	3	TRIB3,RTN4RL1,IL18,PTCH1,NOTCH1,SEMA3A,RARA,TRIM11,RARG,ADAMTS7,HDAC5,ADGRV1,EFNA1,HDAC7,PTHLH,ZFP36L1,ARHGEF2,ENPP1,VASN,TNFSF18,SYNGAP1,SNAI1,SIRT1,TP63,PTPRS,LRP5,RC3H1,PPARG,TWSG1,NOTCH3,RAP1GAP2,NRP1,LRP4,PRKCSH,GLI2,VIM,RCC2,DDIT3,LDLR,ZC3H8,SMO,FBN1,OSTN,RGMA,LOXL3,TRIB2,ZFPM1,GPR68
107	1	TRUE	0.0167	678	964	76	0.079	0.112	GO:0051241	BP	17	negative regulation of multicellular organismal process	2	RTN4RL1,TMPRSS6,KNG1,PTCH1,FURIN,NOTCH1,SEMA3A,RARA,ATP2B4,THBS2,TRIM11,ANXA5,RARG,TIMP1,PTPRR,ADAMTS7,TNFRSF21,FN1,HDAC5,SULF1,BST2,EFNA1,MUL1,INHBA,IL33,HDAC7,DCN,PTHLH,ZFP36L1,ARHGEF2,VASN,WWC2,TNFSF18,SYNGAP1,SNAI1,LRPAP1,PRKACA,IL23A,SPARC,TP63,EPHA2,ZNF706,PTPRS,LRP5,ECM1,SERPINE1,RC3H1,TWSG1,ZC3H12A,NOTCH3,RAP1GAP2,NRP1,LRP4,PRKCSH,LUC7L,GLI2,GSTP1,VIM,ACP5,DDIT3,IL10,LDLR,ZC3H8,MEFV,SMO,M…
108	1	TRUE	0.03	931	964	96	0.1	0.103	GO:0048585	BP	17	negative regulation of response to stimulus	2	RTN4RL1,SMPD1,TMPRSS6,CHAC1,HTR2B,KNG1,PTCH1,GLG1,TRABD2B,NOC2L,FST,NOTCH1,SEMA3A,ATF3,TNFAIP6,DLG5,ATP2B4,LATS1,SFRP4,PPP1R15A,TRIM59,SESN1,TANK,PTGS2,PTPRR,SULF1,GGT7,NCK2,BST2,HSPH1,MUL1,ADGRA2,MMP12,IL33,HDAC7,DCN,YWHAB,ENPP1,VASN,WWC2,TNFSF18,DAG1,HERPUD1,SNAI1,CD109,PRKACA,SIRT1,ZNF385A,TP63,LOC100760293,SEC14L1,EPHA2,PTPRS,SPRY2,ECM1,IL7R,SERPINE1,RC3H1,PPARG,BCL9L,TWSG1,ZC3H12A,SOCS3,DKK3…
109	1	TRUE	0.00119	1801	964	182	0.189	0.101	GO:0023051	BP	17	regulation of signaling	1	FGFBP1,HPX,ARHGEF10,POSTN,ZMIZ1,NR2C1,SHANK2,SMPD1,LAMTOR3,TMPRSS6,CHAC1,ATAD1,IL18,HTR2B,LRRTM1,PTCH1,GLG1,HNF4A,TRABD2B,THRA,FURIN,IGFBP4,CSPG4,NOC2L,FST,NOTCH1,ATF3,GSN,ITGA8,DLG5,GNAS,SYTL4,ATP2B4,LATS1,SFRP4,TRIM59,PAK1IP1,CDK16,PLK2,PCDH17,SESN1,TANK,PTGS2,TIMP1,DGKI,PTPRR,CASP2,FN1,JAG2,SULF1,RAMP3,SKP2,NCK2,BST2,DDX60,PNKD,MTDH,HSPH1,EFNA1,MUL1,KMT2D,GORAB,GPAT3,ADGRA2,MMP12,INHBA,MVP,CAM…
110	1	TRUE	0.0226	540	964	62	0.064	0.115	GO:0040012	BP	17	regulation of locomotion	1	UNC5C,NOTCH1,SEMA3A,GSN,SEMA6D,DLG5,PLXNB3,TRIM11,TIMP1,PTPRR,SRPX2,FN1,HDAC5,SULF1,BST2,LAMC2,EFNA1,LRRC15,ADGRA2,IL33,ABHD6,RRAS,HDAC7,DCN,ADAM9,MMP10,TNFSF18,DAG1,PECAM1,FAM110C,SNAI1,LAMB1,IL23A,SPARC,EPHA2,SPRY2,COL1A1,ECM1,SERPINE1,CD81,GTPBP4,ZC3H12A,ADAM10,LAMA5,MMP9,NRP1,RECK,PLXNA1,ELP6,RCC2,CYR61,MMP28,CXCL12,TGFBR2,LOC100763833,CAPN7,ADAM15,MMP14,ENG,MYADM,RARRES2,RHOB
111	1	TRUE	0.0332	178	964	26	0.027	0.146	GO:0040013	BP	17	negative regulation of locomotion	2	NOTCH1,SEMA3A,SEMA6D,DLG5,PLXNB3,TRIM11,TIMP1,PTPRR,HDAC5,SULF1,BST2,IL33,ABHD6,RRAS,DCN,DAG1,SERPINE1,GTPBP4,NRP1,RECK,MMP28,CXCL12,LOC100763833,ADAM15,ENG,RHOB
112	1	TRUE	0.00173	1783	964	179	0.186	0.1	GO:0010646	BP	17	regulation of cell communication	1	FGFBP1,HPX,ARHGEF10,POSTN,ZMIZ1,NR2C1,SHANK2,SMPD1,LAMTOR3,TMPRSS6,CHAC1,ATAD1,IL18,HTR2B,LRRTM1,PTCH1,GLG1,HNF4A,TRABD2B,THRA,FURIN,IGFBP4,CSPG4,NOC2L,FST,NOTCH1,ATF3,GSN,ITGA8,DLG5,GNAS,SYTL4,ATP2B4,LATS1,SFRP4,TRIM59,PAK1IP1,CDK16,PLK2,PCDH17,SESN1,TANK,PTGS2,TIMP1,DGKI,PTPRR,CASP2,FN1,JAG2,SULF1,RAMP3,SKP2,NCK2,BST2,DDX60,PNKD,MTDH,HSPH1,EFNA1,MUL1,KMT2D,GORAB,GPAT3,ADGRA2,MMP12,INHBA,PDIA3,A…
113	1	TRUE	0.0179	771	964	84	0.087	0.109	GO:0010648	BP	17	negative regulation of cell communication	2	SHANK2,SMPD1,TMPRSS6,CHAC1,ATAD1,HTR2B,PTCH1,GLG1,TRABD2B,NOC2L,FST,NOTCH1,ATF3,DLG5,SYTL4,ATP2B4,LATS1,SFRP4,TRIM59,PCDH17,SESN1,TANK,PTGS2,DGKI,PTPRR,SULF1,NCK2,PNKD,HSPH1,MUL1,ADGRA2,MMP12,ABHD6,HDAC7,DCN,YWHAB,ENPP1,VASN,WWC2,DAG1,HERPUD1,SNAI1,CD109,PRKACA,SIRT1,ZNF385A,TP63,LOC100760293,SEC14L1,EPHA2,PTPRS,SPRY2,ECM1,SERPINE1,PPARG,BCL9L,TWSG1,ZC3H12A,SOCS3,DKK3,HIPK2,MMP9,NRP1,LRP4,ACAA2,D…
114	1	TRUE	0.00773	1618	964	160	0.166	0.099	GO:0009966	BP	17	regulation of signal transduction	2	FGFBP1,HPX,ARHGEF10,POSTN,ZMIZ1,NR2C1,SMPD1,LAMTOR3,TMPRSS6,CHAC1,IL18,HTR2B,PTCH1,GLG1,TRABD2B,THRA,FURIN,IGFBP4,CSPG4,NOC2L,FST,NOTCH1,ATF3,GSN,ITGA8,DLG5,ATP2B4,LATS1,SFRP4,TRIM59,PAK1IP1,PLK2,SESN1,TANK,PTGS2,TIMP1,DGKI,PTPRR,CASP2,FN1,JAG2,SULF1,RAMP3,SKP2,NCK2,BST2,DDX60,MTDH,HSPH1,EFNA1,MUL1,KMT2D,GORAB,GPAT3,ADGRA2,MMP12,INHBA,PDIA3,ABHD6,RRAS,HDAC7,LARS,DCN,ADAM9,YWHAB,ARHGEF2,ENPP1,VASN…
115	1	TRUE	0.0148	774	964	85	0.088	0.11	GO:0023057	BP	17	negative regulation of signaling	1	SHANK2,SMPD1,TMPRSS6,CHAC1,ATAD1,HTR2B,PTCH1,GLG1,TRABD2B,NOC2L,FST,NOTCH1,ATF3,DLG5,SYTL4,ATP2B4,LATS1,SFRP4,TRIM59,PCDH17,SESN1,TANK,PTGS2,DGKI,PTPRR,SULF1,NCK2,PNKD,HSPH1,MUL1,ADGRA2,MMP12,MVP,ABHD6,HDAC7,DCN,YWHAB,ENPP1,VASN,WWC2,DAG1,HERPUD1,SNAI1,CD109,PRKACA,SIRT1,ZNF385A,TP63,LOC100760293,SEC14L1,EPHA2,PTPRS,SPRY2,ECM1,SERPINE1,PPARG,BCL9L,TWSG1,ZC3H12A,SOCS3,DKK3,HIPK2,MMP9,NRP1,LRP4,ACA…
116	1	TRUE	0.0216	536	964	62	0.064	0.116	GO:0051270	BP	17	regulation of cellular component movement	1	UNC5C,NOTCH1,SEMA3A,GSN,SEMA6D,DLG5,PLXNB3,TIMP1,PTPRR,SRPX2,FN1,HDAC5,SULF1,BST2,LAMC2,EFNA1,LRRC15,CTNNA3,ADGRA2,IL33,ABHD6,RRAS,HDAC7,DCN,ADAM9,MMP10,TNFSF18,DAG1,PECAM1,FAM110C,SNAI1,LAMB1,IL23A,SPARC,EPHA2,SPRY2,COL1A1,ECM1,SERPINE1,CD81,GTPBP4,ZC3H12A,ADAM10,LAMA5,MMP9,NRP1,RECK,PLXNA1,ELP6,RCC2,CYR61,MMP28,CXCL12,TGFBR2,LOC100763833,CAPN7,ADAM15,MMP14,ENG,MYADM,RARRES2,RHOB
117	1	TRUE	0.0323	168	964	25	0.026	0.149	GO:0051271	BP	17	negative regulation of cellular component movement	2	NOTCH1,SEMA3A,SEMA6D,DLG5,PLXNB3,TIMP1,PTPRR,HDAC5,SULF1,BST2,IL33,ABHD6,RRAS,DCN,DAG1,SERPINE1,GTPBP4,NRP1,RECK,MMP28,CXCL12,LOC100763833,ADAM15,ENG,RHOB
118	1	TRUE	0.0104	494	964	60	0.062	0.121	GO:2000145	BP	17	regulation of cell motility	2	UNC5C,NOTCH1,SEMA3A,GSN,SEMA6D,DLG5,PLXNB3,TIMP1,PTPRR,SRPX2,FN1,HDAC5,SULF1,BST2,LAMC2,EFNA1,LRRC15,ADGRA2,IL33,ABHD6,RRAS,HDAC7,DCN,ADAM9,MMP10,TNFSF18,DAG1,PECAM1,FAM110C,SNAI1,LAMB1,IL23A,SPARC,EPHA2,SPRY2,COL1A1,ECM1,SERPINE1,CD81,GTPBP4,ZC3H12A,ADAM10,LAMA5,MMP9,RECK,PLXNA1,ELP6,RCC2,CYR61,MMP28,CXCL12,TGFBR2,LOC100763833,CAPN7,ADAM15,MMP14,ENG,MYADM,RARRES2,RHOB
119	1	TRUE	0.00596	470	964	59	0.061	0.126	GO:0030334	BP	17	regulation of cell migration	3	UNC5C,NOTCH1,SEMA3A,GSN,SEMA6D,DLG5,PLXNB3,TIMP1,PTPRR,SRPX2,FN1,HDAC5,SULF1,BST2,LAMC2,EFNA1,LRRC15,ADGRA2,IL33,ABHD6,RRAS,HDAC7,DCN,ADAM9,MMP10,TNFSF18,DAG1,PECAM1,FAM110C,SNAI1,LAMB1,IL23A,SPARC,EPHA2,SPRY2,COL1A1,ECM1,SERPINE1,GTPBP4,ZC3H12A,ADAM10,LAMA5,MMP9,RECK,PLXNA1,ELP6,RCC2,CYR61,MMP28,CXCL12,TGFBR2,LOC100763833,CAPN7,ADAM15,MMP14,ENG,MYADM,RARRES2,RHOB
120	1	TRUE	0.0312	158	964	24	0.025	0.152	GO:2000146	BP	17	negative regulation of cell motility	3	NOTCH1,SEMA3A,SEMA6D,DLG5,PLXNB3,TIMP1,PTPRR,HDAC5,SULF1,BST2,IL33,ABHD6,RRAS,DCN,DAG1,SERPINE1,GTPBP4,RECK,MMP28,CXCL12,LOC100763833,ADAM15,ENG,RHOB
121	1	TRUE	0.0203	150	964	24	0.025	0.16	GO:0030336	BP	17	negative regulation of cell migration	4	NOTCH1,SEMA3A,SEMA6D,DLG5,PLXNB3,TIMP1,PTPRR,HDAC5,SULF1,BST2,IL33,ABHD6,RRAS,DCN,DAG1,SERPINE1,GTPBP4,RECK,MMP28,CXCL12,LOC100763833,ADAM15,ENG,RHOB
122	1	TRUE	0.00173	99	964	21	0.022	0.212	GO:0022612	BP	17	gland morphogenesis	1	NTN4,PTCH1,NOTCH1,SEMA3A,RARG,SULF1,MKI67,AREG,DAG1,TP63,EPHA2,LRP5,TWSG1,LAMA5,NRP1,PLXNA1,TGM2,GLI2,TGFBR2,DDR1,SULF2
123	1	TRUE	0.0409	29	964	8	0.008	0.276	GO:0007435	BP	17	salivary gland morphogenesis	2	NTN4,SEMA3A,DAG1,TWSG1,LAMA5,NRP1,PLXNA1,TGM2
124	1	TRUE	0.0199	19	964	7	0.007	0.368	GO:0060445	BP	17	branching involved in salivary gland morphogenesis	3	NTN4,SEMA3A,DAG1,LAMA5,NRP1,PLXNA1,TGM2
125	1	TRUE	0.0181	65	964	14	0.015	0.215	GO:0060349	BP	17	bone morphogenesis	1	GLG1,RARA,GNAS,SFRP4,MMP16,SERPINH1,RARG,ALPL,COL27A1,COL1A1,LRP5,ACP5,TGFBR2,MMP14
126	1	TRUE	0.0323	41	964	10	0.01	0.244	GO:0060350	BP	17	endochondral bone morphogenesis	2	RARA,GNAS,MMP16,SERPINH1,RARG,ALPL,COL27A1,COL1A1,TGFBR2,MMP14
127	1	TRUE	0.0388	134	964	21	0.022	0.157	GO:0048762	BP	17	mesenchymal cell differentiation	1	HTR2B,NOTCH1,SEMA3A,DLG5,CFL1,POFUT2,EFNA1,VASN,DAG1,SNAI1,COL1A1,BCL9L,LAMA5,NRP1,NRP2,SMO,TGFBR2,LOXL2,ADAM15,ENG,LOXL3
128	1	TRUE	0.0388	116	964	19	0.02	0.164	GO:0048754	BP	17	branching morphogenesis of an epithelial tube	1	PTCH1,NOTCH1,DLG5,AREG,DAG1,EPHA2,SPRY2,LRP5,COL4A1,FAT4,GZF1,LAMA5,NRP1,GLI2,SMO,TGFBR2,DDR1,MMP14,ENG
129	1	TRUE	0.0199	19	964	7	0.007	0.368	GO:0002063	BP	17	chondrocyte development	1	SERPINH1,RARG,SULF1,COL27A1,TGFBR2,CHST11,SULF2
130	1	TRUE	0.0192	89	964	17	0.018	0.191	GO:0090288	BP	17	negative regulation of cellular response to growth factor stimulus	1	TMPRSS6,GLG1,NOTCH1,SULF1,ADGRA2,DCN,VASN,CD109,SIRT1,SPRY2,BCL9L,TWSG1,HIPK2,CHST11,FBN1,SULF2,GPC1
131	1	TRUE	0.0129	5	964	4	0.004	0.8	GO:0003433	BP	17	chondrocyte development involved in endochondral bone morphogenesis	1	SERPINH1,RARG,COL27A1,TGFBR2
132	1	TRUE	0.0226	3	964	3	0.003	1	GO:0003431	BP	17	growth plate cartilage chondrocyte development	2	RARG,COL27A1,TGFBR2
133	1	TRUE	0.0317	34	964	9	0.009	0.265	GO:2000514	BP	26	regulation of CD4-positive, alpha-beta T cell activation	1	IL18,RARA,TNFSF18,IL23A,RC3H1,TWSG1,SASH3,TGFBR2,LOXL3
134	1	TRUE	0.0226	3	964	3	0.003	1	GO:2000328	BP	36	regulation of T-helper 17 cell lineage commitment	1	TNFSF18,IL23A,LOXL3
135	1	TRUE	0.000603	151	964	29	0.03	0.192	GO:0043062	BP	5	extracellular structure organization	1	POSTN,KAZALD1,FBLN5,NOTCH1,ITGA8,FMOD,ERO1A,OLFML2B,SERPINH1,SULF1,LAMB2,DAG1,COL27A1,MYH11,COL1A1,CCDC80,COL4A1,ADAMTSL4,PXDN,LAMC1,MMP9,RECK,CYR61,EMILIN1,FSCN1,DDR1,SULF2,LOXL2,LOXL3
136	1	TRUE	0.000603	150	964	29	0.03	0.193	GO:0030198	BP	5	extracellular matrix organization	2	POSTN,KAZALD1,FBLN5,NOTCH1,ITGA8,FMOD,ERO1A,OLFML2B,SERPINH1,SULF1,LAMB2,DAG1,COL27A1,MYH11,COL1A1,CCDC80,COL4A1,ADAMTSL4,PXDN,LAMC1,MMP9,RECK,CYR61,EMILIN1,FSCN1,DDR1,SULF2,LOXL2,LOXL3
137	1	TRUE	0.0226	6	964	4	0.004	0.667	GO:0035634	BP	8	response to stilbenoid	1	LY6D,LOC100765897,USP18,CD36
138	1	TRUE	0.0494	44	964	10	0.01	0.227	GO:0030203	BP	1	glycosaminoglycan metabolic process	1	HEXA,SGSH,XYLT2,TMEM2,DCN,EXT2,AP2A1,CHST12,BGN,CHST11
139	1	TRUE	0.0207	31	964	9	0.009	0.29	GO:0043038	BP	2	amino acid activation	1	TARS,FARSB,LARS,IARS,HARS2,RARS,SARS,AARS,MARS2
140	1	TRUE	1.39e-05	197	964	39	0.04	0.198	GO:0034660	BP	2	ncRNA metabolic process	1	TARS,MPHOSPH10,FARSB,INTS12,YBEY,LOC100755487,NSUN3,TYW5,THG1L,WDR43,TRMT61A,TRMO,RPP14,PUSL1,DROSHA,QTRT2,LARS,IARS,RIOK1,DDX27,RIOK2,ALKBH1,TSEN2,PUS3,ELL,NOB1,DICER1,HARS2,ZC3H12A,RARS,TRNT1,SARS,ADAT1,ZC3H8,AARS,UTP11,CD3EAP,MARS2,TRMT10C
141	1	TRUE	6.16e-06	77	964	23	0.024	0.299	GO:0006399	BP	2	tRNA metabolic process	2	TARS,FARSB,NSUN3,TYW5,THG1L,TRMT61A,TRMO,RPP14,PUSL1,QTRT2,LARS,IARS,ALKBH1,TSEN2,PUS3,HARS2,RARS,TRNT1,SARS,ADAT1,AARS,MARS2,TRMT10C
142	1	TRUE	0.0207	31	964	9	0.009	0.29	GO:0043039	BP	2	tRNA aminoacylation	3	TARS,FARSB,LARS,IARS,HARS2,RARS,SARS,AARS,MARS2
143	1	TRUE	0.000121	120	964	27	0.028	0.225	GO:0034470	BP	2	ncRNA processing	2	MPHOSPH10,INTS12,YBEY,LOC100755487,NSUN3,TYW5,THG1L,WDR43,TRMT61A,TRMO,RPP14,PUSL1,DROSHA,QTRT2,RIOK1,DDX27,RIOK2,ALKBH1,TSEN2,PUS3,NOB1,DICER1,TRNT1,ADAT1,AARS,UTP11,TRMT10C
144	1	TRUE	0.000502	48	964	15	0.016	0.312	GO:0008033	BP	2	tRNA processing	3	NSUN3,TYW5,THG1L,TRMT61A,TRMO,RPP14,PUSL1,QTRT2,ALKBH1,TSEN2,PUS3,TRNT1,ADAT1,AARS,TRMT10C
145	1	TRUE	0.0177	24	964	8	0.008	0.333	GO:0006400	BP	2	tRNA modification	1	NSUN3,TYW5,TRMT61A,TRMO,QTRT2,ALKBH1,PUS3,AARS
146	1	TRUE	0.0119	28	964	9	0.009	0.321	GO:0006418	BP	2	tRNA aminoacylation for protein translation	1	TARS,FARSB,LARS,IARS,HARS2,RARS,SARS,AARS,MARS2
147	1	TRUE	0.00979	53	964	13	0.013	0.245	GO:0019915	BP	20	lipid storage	1	HEXA,ENPP1,LPL,DGAT2,SIRT1,IKBKE,C3,PPARG,ZC3H12A,CD36,SCARB1,GM2A,APOB
148	1	TRUE	0.0226	32	964	9	0.009	0.281	GO:0010883	BP	20	regulation of lipid storage	1	LPL,SIRT1,IKBKE,C3,PPARG,ZC3H12A,CD36,SCARB1,APOB
149	1	TRUE	0.0333	11	964	5	0.005	0.455	GO:0010885	BP	20	regulation of cholesterol storage	2	LPL,PPARG,CD36,SCARB1,APOB
150	1	TRUE	0.0199	19	964	7	0.007	0.368	GO:0010884	BP	20	positive regulation of lipid storage	2	LPL,IKBKE,C3,ZC3H12A,CD36,SCARB1,APOB
151	1	TRUE	0.0388	7	964	4	0.004	0.571	GO:0010886	BP	20	positive regulation of cholesterol storage	3	LPL,CD36,SCARB1,APOB
152	1	TRUE	0.0409	82	964	15	0.016	0.183	GO:0006413	BP	25	translational initiation	1	TAF13,EIF3A,RARA,PPP1R15A,EIF4A2,NCK2,KHDRBS1,ALKBH1,EIF3E,PAIP2B,EIF4EBP2,TAF12,MTIF2,LOC100758579,FIBIN
153	1	TRUE	0.0419	126	964	20	0.021	0.159	GO:0016485	BP	29	protein processing	1	ASPH,CHAC1,PTCH1,GLG1,FURIN,GSN,MMP16,CASP2,DHCR24,SUSD4,PRKACA,SERPINE1,C3,LOC100758986,ADAM10,CORIN,MMP14,CASP8,C1R,LOC100756432
154	1	TRUE	3.47e-08	2659	964	282	0.293	0.106	GO:0005576	CC	7	extracellular region	1	FGFBP1,HPX,POSTN,PYGM,NTN4,RTN4RL1,CNDP2,CLMP,SMPD1,TARS,LAMTOR3,TMPRSS6,P3H1,KAZALD1,PLOD2,IL18,FBLN5,SGSH,KNG1,COL6A1,ATP6V0D2,LOC100765897,ASL,PTX3,NCALD,PPCS,ENDOD1,GLG1,ADAMTS4,TRABD2B,FURIN,IGFBP4,CSPG4,GUSB,SEMA3A,PTGFR,MAOB,GSN,MUC5B,PLEC,GNAS,SFRP4,SDC1,G6PD,SDSL,THSD7A,TMEM2,THBS2,FMOD,TUB,OLFML2B,CFL1,MOV10,NEGR1,ANXA5,SERPINH1,TIMP1,ST14,PGM1,PTPRR,SPON2,ADAMTS7,SRPX2,CAPN5,FN1,PAMR1,…
155	1	TRUE	0.0174	7496	964	611	0.634	0.082	GO:0043227	CC	7	membrane-bounded organelle	1	FIP1L1,MED7,HPX,TRIB3,POSTN,ZMIZ1,PYGM,NR2C1,SMIM20,RTN4RL1,XPOT,ASPH,CLN8,CNDP2,SETDB2,TMEM5,CLMP,SMPD1,TARS,LAMTOR3,DNTTIP2,MSANTD4,SLC25A33,MPHOSPH10,DHCR7,P3H1,OSBPL6,CHAC1,NFYB,ATAD1,PLOD2,HSF2,IL18,FBLN5,HEXA,SGSH,CLCN5,DNAJC15,LRRTM1,ADAM19,INTS12,ADD2,KNG1,PTGES,MYOM2,COL6A1,ATP6V0D2,TADA2A,PTCH1,ASL,NCALD,PPCS,ENDOD1,GLG1,HNF4A,RSL1D1,MRPL30,CSTF1,LOC100772044,ADAMTS4,TRABD2B,UBIAD1,THRA…
156	1	TRUE	0.0245	2577	964	233	0.242	0.09	GO:0031982	CC	7	vesicle	2	HPX,PYGM,RTN4RL1,CNDP2,CLMP,SMPD1,TARS,LAMTOR3,P3H1,PLOD2,IL18,FBLN5,SGSH,ADD2,KNG1,COL6A1,ATP6V0D2,ASL,NCALD,PPCS,ENDOD1,GLG1,TRABD2B,FURIN,CSPG4,GUSB,NOTCH1,MAOB,GSN,PLEC,GNAS,SYTL4,LRP1,CRCP,SEC24D,SDC1,G6PD,SDSL,THSD7A,CDK16,TMEM2,THBS2,CFL1,NEGR1,ANXA5,SERPINH1,TIMP1,ST14,PGM1,SPON2,CAPN5,FN1,TBC1D2,OLFML3,KDELR2,ALPL,APMAP,FSTL1,RASSF9,NCK2,BST2,AP2S1,LASP1,NUDT14,ADGRV1,HSPH1,EFNA1,LRRC15,…
157	1	TRUE	3.47e-08	2538	964	273	0.283	0.108	GO:0044421	CC	7	extracellular region part	1	HPX,POSTN,PYGM,NTN4,RTN4RL1,CNDP2,CLMP,SMPD1,TARS,LAMTOR3,TMPRSS6,P3H1,KAZALD1,PLOD2,IL18,FBLN5,SGSH,KNG1,COL6A1,ATP6V0D2,LOC100765897,ASL,PTX3,NCALD,PPCS,ENDOD1,GLG1,ADAMTS4,TRABD2B,FURIN,IGFBP4,CSPG4,GUSB,SEMA3A,MAOB,GSN,MUC5B,PLEC,GNAS,SFRP4,SDC1,G6PD,SDSL,THSD7A,TMEM2,THBS2,FMOD,OLFML2B,CFL1,MOV10,NEGR1,ANXA5,SERPINH1,TIMP1,ST14,PGM1,PTPRR,SPON2,ADAMTS7,SRPX2,CAPN5,FN1,PAMR1,OLFML3,KDELR2,ALP…
158	1	TRUE	0.000647	1956	964	197	0.204	0.101	GO:0043230	CC	7	extracellular organelle	2	HPX,PYGM,RTN4RL1,CNDP2,CLMP,SMPD1,TARS,LAMTOR3,P3H1,PLOD2,IL18,FBLN5,SGSH,KNG1,COL6A1,ATP6V0D2,ASL,NCALD,PPCS,ENDOD1,GLG1,TRABD2B,FURIN,CSPG4,GUSB,MAOB,GSN,PLEC,GNAS,SDC1,G6PD,SDSL,THSD7A,TMEM2,CFL1,NEGR1,ANXA5,SERPINH1,TIMP1,ST14,PGM1,SPON2,CAPN5,FN1,OLFML3,KDELR2,ALPL,APMAP,FSTL1,RASSF9,BST2,LASP1,NUDT14,ADGRV1,HSPH1,EFNA1,LRRC15,MAN2A1,BTG2,SPP2,DNAJC11,LAMA3,MVP,PLA1A,DOPEY2,LAMB2,PDIA3,ABHD6…
159	1	TRUE	0.000627	1952	964	197	0.204	0.101	GO:1903561	CC	7	extracellular vesicle	3	HPX,PYGM,RTN4RL1,CNDP2,CLMP,SMPD1,TARS,LAMTOR3,P3H1,PLOD2,IL18,FBLN5,SGSH,KNG1,COL6A1,ATP6V0D2,ASL,NCALD,PPCS,ENDOD1,GLG1,TRABD2B,FURIN,CSPG4,GUSB,MAOB,GSN,PLEC,GNAS,SDC1,G6PD,SDSL,THSD7A,TMEM2,CFL1,NEGR1,ANXA5,SERPINH1,TIMP1,ST14,PGM1,SPON2,CAPN5,FN1,OLFML3,KDELR2,ALPL,APMAP,FSTL1,RASSF9,BST2,LASP1,NUDT14,ADGRV1,HSPH1,EFNA1,LRRC15,MAN2A1,BTG2,SPP2,DNAJC11,LAMA3,MVP,PLA1A,DOPEY2,LAMB2,PDIA3,ABHD6…
160	1	TRUE	2.87e-10	286	964	61	0.063	0.213	GO:0031012	CC	7	extracellular matrix	2	POSTN,NTN4,KAZALD1,FBLN5,COL6A1,GLG1,ADAMTS4,PLEC,THBS2,FMOD,OLFML2B,CFL1,TIMP1,SPON2,FN1,ALPL,CFP,ADAMTS1,LAMA3,MMP12,LAMB2,DCN,DAG1,COL12A1,PODNL1,CTGF,LAMB1,P3H2,COL5A3,TIMP2,SPARC,COL27A1,COL1A1,CCDC80,ECM1,COL4A1,COL6A2,SERPINE1,ADAMTSL4,MEGF9,LOXL1,HSPG2,MMP19,BGN,PXDN,LAMC1,NAV2,LAMA5,TGM2,LTBP3,VIM,CYR61,EMILIN1,PCOLCE,FBN1,LAMB3,LOXL2,GPC1,VWF,RARRES2,P4HB
161	1	TRUE	3.61e-05	73	964	21	0.022	0.288	GO:0044420	CC	7	extracellular matrix component	3	NTN4,FBLN5,THBS2,TIMP1,FN1,ADAMTS1,LAMA3,LAMB2,DAG1,LAMB1,P3H2,COL5A3,COL27A1,COL1A1,CCDC80,COL4A1,MEGF9,LAMC1,LAMA5,FBN1,LAMB3
162	1	TRUE	1.9e-07	147	964	36	0.037	0.245	GO:0005578	CC	7	proteinaceous extracellular matrix	3	POSTN,NTN4,KAZALD1,COL6A1,GLG1,THBS2,FMOD,OLFML2B,TIMP1,SPON2,FN1,ALPL,ADAMTS1,LAMA3,LAMB2,DAG1,CTGF,LAMB1,P3H2,COL5A3,SPARC,COL27A1,COL1A1,CCDC80,COL4A1,COL6A2,ADAMTSL4,MEGF9,BGN,LAMC1,NAV2,LAMA5,EMILIN1,FBN1,LAMB3,GPC1
163	1	TRUE	0.000158	55	964	17	0.018	0.309	GO:0005604	CC	7	basement membrane	4	NTN4,THBS2,TIMP1,FN1,ADAMTS1,LAMA3,LAMB2,DAG1,LAMB1,P3H2,CCDC80,COL4A1,MEGF9,LAMC1,LAMA5,FBN1,LAMB3
164	1	TRUE	0.0249	15	964	6	0.006	0.4	GO:0005605	CC	7	basal lamina	5	FN1,LAMA3,LAMB2,LAMB1,LAMA5,LAMB3
165	1	TRUE	3.47e-08	2398	964	260	0.27	0.108	GO:0005615	CC	7	extracellular space	2	HPX,POSTN,PYGM,RTN4RL1,CNDP2,CLMP,SMPD1,TARS,LAMTOR3,TMPRSS6,P3H1,PLOD2,IL18,FBLN5,SGSH,KNG1,COL6A1,ATP6V0D2,LOC100765897,ASL,PTX3,NCALD,PPCS,ENDOD1,GLG1,ADAMTS4,TRABD2B,FURIN,IGFBP4,CSPG4,GUSB,SEMA3A,MAOB,GSN,MUC5B,PLEC,GNAS,SFRP4,SDC1,G6PD,SDSL,THSD7A,TMEM2,THBS2,FMOD,OLFML2B,CFL1,MOV10,NEGR1,ANXA5,SERPINH1,TIMP1,ST14,PGM1,PTPRR,SPON2,ADAMTS7,SRPX2,CAPN5,FN1,PAMR1,KDELR2,ALPL,SULF1,APMAP,FSTL1,…
166	1	TRUE	0.000627	1941	964	196	0.203	0.101	GO:0070062	CC	7	extracellular exosome	3	HPX,PYGM,RTN4RL1,CNDP2,CLMP,SMPD1,TARS,LAMTOR3,P3H1,PLOD2,IL18,FBLN5,SGSH,KNG1,COL6A1,ATP6V0D2,ASL,NCALD,PPCS,ENDOD1,GLG1,TRABD2B,FURIN,CSPG4,GUSB,MAOB,GSN,PLEC,GNAS,SDC1,G6PD,SDSL,THSD7A,TMEM2,CFL1,NEGR1,ANXA5,SERPINH1,TIMP1,ST14,PGM1,SPON2,CAPN5,FN1,KDELR2,ALPL,APMAP,FSTL1,RASSF9,BST2,LASP1,NUDT14,ADGRV1,HSPH1,EFNA1,LRRC15,MAN2A1,BTG2,SPP2,DNAJC11,LAMA3,MVP,PLA1A,DOPEY2,LAMB2,PDIA3,ABHD6,RRAS,S…
167	1	TRUE	0.00196	6	964	5	0.005	0.833	GO:0043256	CC	7	laminin complex	1	LAMA3,LAMB2,LAMB1,LAMA5,LAMB3
168	1	TRUE	0.0119	178	964	28	0.029	0.157	GO:0098589	CC	21	membrane region	1	LAMTOR3,PAG1,ADD2,PTCH1,FURIN,LRP8,MYO1A,SERPINH1,SULF1,BST2,AP2S1,SLC2A1,DAG1,PECAM1,PRKACA,LAMTOR2,TFRC,CD36,TLR1,CUBN,SCARB1,TNFRSF1A,LDLR,SMO,TGFBR2,ACKR3,GPC1,MYADM
169	1	TRUE	0.0226	143	964	23	0.024	0.161	GO:0098857	CC	21	membrane microdomain	2	LAMTOR3,PAG1,ADD2,PTCH1,FURIN,LRP8,MYO1A,SERPINH1,SULF1,BST2,SLC2A1,DAG1,PECAM1,PRKACA,LAMTOR2,CD36,TLR1,SCARB1,TNFRSF1A,SMO,TGFBR2,GPC1,MYADM
170	1	TRUE	0.0226	143	964	23	0.024	0.161	GO:0045121	CC	21	membrane raft	3	LAMTOR3,PAG1,ADD2,PTCH1,FURIN,LRP8,MYO1A,SERPINH1,SULF1,BST2,SLC2A1,DAG1,PECAM1,PRKACA,LAMTOR2,CD36,TLR1,SCARB1,TNFRSF1A,SMO,TGFBR2,GPC1,MYADM
171	1	TRUE	0.03	224	964	31	0.032	0.138	GO:0043235	CC	32	receptor complex	1	SHANK2,CHRNA1,NOTCH1,LRP1,LRP8,RAMP3,ADGRV1,HTR3A,ABHD6,CD247,OLR1,OSMR,GABRA1,LRP5,DLG4,CACNG4,LOXL4,ITPR3,GRIK5,TFRC,OLFM2,NOTCH3,CD36,TLR1,ITGB5,GABBR1,TNFRSF1A,LDLR,TGFBR2,DDR1,ENG
172	1	TRUE	0.0181	595	964	68	0.071	0.114	GO:0030054	CC	19	cell junction	1	CLMP,LAMTOR3,LAYN,CSPG4,NOTCH1,PALLD,GSN,ITGA8,PLEC,DLG5,LRP1,CFL1,ANXA5,PTPRR,CAPN5,TBC1D2,PEAK1,LASP1,CTNNA3,CGN,PDIA3,DROSHA,RRAS,JAK1,MPZL1,THEMIS,ADAM9,YWHAB,ARHGEF2,TNS1,FHOD1,ARL14EP,DAG1,IQGAP3,FLNC,ITGA5,EPCAM,BSG,CCNF,EPHA2,DLG4,CD81,LOC100768810,HSPG2,CDH17,TFB2M,ANXA6,ADAM10,CAMSAP3,NRP1,GJA1,TGM2,PIK3R2,ITGB5,VIM,S100A11,TSPAN9,HEG1,FZD2,BAIAP2,AMOTL2,FSCN1,SLC16A1,MMP14,ENG,MYADM,P4…
173	1	TRUE	0.00104	337	964	49	0.051	0.145	GO:0070161	CC	19	anchoring junction	2	LAMTOR3,LAYN,CSPG4,NOTCH1,PALLD,GSN,ITGA8,PLEC,DLG5,LRP1,CFL1,ANXA5,CAPN5,PEAK1,LASP1,CTNNA3,PDIA3,DROSHA,RRAS,JAK1,MPZL1,ADAM9,YWHAB,ARHGEF2,TNS1,ARL14EP,DAG1,FLNC,ITGA5,BSG,EPHA2,CD81,HSPG2,ANXA6,ADAM10,CAMSAP3,NRP1,TGM2,PIK3R2,ITGB5,VIM,S100A11,TSPAN9,FZD2,BAIAP2,MMP14,ENG,P4HB,RHOB
174	1	TRUE	0.000627	329	964	49	0.051	0.149	GO:0005912	CC	19	adherens junction	3	LAMTOR3,LAYN,CSPG4,NOTCH1,PALLD,GSN,ITGA8,PLEC,DLG5,LRP1,CFL1,ANXA5,CAPN5,PEAK1,LASP1,CTNNA3,PDIA3,DROSHA,RRAS,JAK1,MPZL1,ADAM9,YWHAB,ARHGEF2,TNS1,ARL14EP,DAG1,FLNC,ITGA5,BSG,EPHA2,CD81,HSPG2,ANXA6,ADAM10,CAMSAP3,NRP1,TGM2,PIK3R2,ITGB5,VIM,S100A11,TSPAN9,FZD2,BAIAP2,MMP14,ENG,P4HB,RHOB
175	1	TRUE	0.000662	275	964	43	0.045	0.156	GO:0030055	CC	19	cell-substrate junction	2	LAMTOR3,LAYN,CSPG4,PALLD,GSN,ITGA8,PLEC,LRP1,CFL1,ANXA5,CAPN5,PEAK1,LASP1,PDIA3,DROSHA,RRAS,JAK1,MPZL1,ADAM9,YWHAB,ARHGEF2,TNS1,ARL14EP,DAG1,FLNC,ITGA5,BSG,EPHA2,CD81,HSPG2,ANXA6,ADAM10,NRP1,TGM2,PIK3R2,ITGB5,VIM,TSPAN9,FZD2,MMP14,ENG,P4HB,RHOB
176	1	TRUE	0.000603	272	964	43	0.045	0.158	GO:0005924	CC	19	cell-substrate adherens junction	3	LAMTOR3,LAYN,CSPG4,PALLD,GSN,ITGA8,PLEC,LRP1,CFL1,ANXA5,CAPN5,PEAK1,LASP1,PDIA3,DROSHA,RRAS,JAK1,MPZL1,ADAM9,YWHAB,ARHGEF2,TNS1,ARL14EP,DAG1,FLNC,ITGA5,BSG,EPHA2,CD81,HSPG2,ANXA6,ADAM10,NRP1,TGM2,PIK3R2,ITGB5,VIM,TSPAN9,FZD2,MMP14,ENG,P4HB,RHOB
177	1	TRUE	0.000603	271	964	43	0.045	0.159	GO:0005925	CC	19	focal adhesion	4	LAMTOR3,LAYN,CSPG4,PALLD,GSN,ITGA8,PLEC,LRP1,CFL1,ANXA5,CAPN5,PEAK1,LASP1,PDIA3,DROSHA,RRAS,JAK1,MPZL1,ADAM9,YWHAB,ARHGEF2,TNS1,ARL14EP,DAG1,FLNC,ITGA5,BSG,EPHA2,CD81,HSPG2,ANXA6,ADAM10,NRP1,TGM2,PIK3R2,ITGB5,VIM,TSPAN9,FZD2,MMP14,ENG,P4HB,RHOB
178	1	TRUE	7.49e-06	498	964	74	0.077	0.149	GO:0009986	CC	37	cell surface	1	FGFBP1,LY6D,RTN4RL1,CLMP,PTGFRN,CHRNA1,LAYN,FURIN,CSPG4,NOTCH1,ITGA8,SFRP4,SDC1,PLXNB3,ANXA5,ADAMTS7,CAPN5,SULF1,RAMP3,APMAP,BST2,ADGRV1,HTR3A,ADGRA2,MRC1,DCBLD2,PDIA3,AREG,MPZL1,PDGFC,ENPP1,VASN,LPL,MYH10,TNFSF18,DAG1,PECAM1,ITGA5,CD109,EPCAM,SLC1A4,PRLR,SPARC,EPHA2,IL7R,TFRC,CDH17,ERP29,BGN,HSPA2,ADGRG2,CD36,ADAM10,SLC7A11,LRP4,RER1,ITGB5,SCARB1,HEG1,TNFRSF1A,LOC100762926,ADGRE1,LDLR,TGFBR2,COR…
179	1	TRUE	0.000603	14	964	8	0.008	0.571	GO:0005201	MF	4	extracellular matrix structural constituent	1	LAMB1,COL27A1,COL1A1,COL4A1,PXDN,LAMC1,EMILIN1,FBN1
180	1	TRUE	0.0226	45	964	11	0.011	0.244	GO:0005518	MF	23	collagen binding	1	SERPINH1,LRRC15,MMP12,DCN,ADAM9,SPARC,PCOLCE2,PCOLCE,DDR1,C1QTNF1,VWF
181	1	TRUE	0.0226	6457	964	532	0.552	0.082	GO:0005488	MF	28	binding	1	FGFBP1,HPX,ARHGEF10,MESDC2,TRIB3,BPIFA3,POSTN,NR2C1,ARHGEF16,NTN4,LOC100766772,RTN4RL1,XPOT,SHANK2,NPPB,NSA2,SMPD1,TARS,LAMTOR3,DNTTIP2,KCTD17,MPHOSPH10,LNX1,CHAC1,NFYB,PAG1,HSF2,IL18,FBLN5,HTR2B,FARSB,INTS12,ADD2,KNG1,PTGES,MYOM2,COL6A1,TADA2A,PTCH1,LOC100765897,ASL,PTX3,ZBTB7A,NCALD,LOC100774994,ENDOD1,HNF4A,RSL1D1,CSTF1,ADAMTS4,CHRNA1,TRABD2B,THRA,TAF13,EIF3A,LAYN,FURIN,LOC100755487,IGFBP4,CSP…
182	1	TRUE	0.0211	107	964	19	0.02	0.178	GO:1901681	MF	28	sulfur compound binding	2	POSTN,RTN4RL1,PTGES,PTCH1,ADAMTS1,HLCS,LPL,LOC100769029,CTGF,COL5A3,PTPRS,COL25A1,CCDC80,NAV2,PCOLCE2,GSTP1,PCOLCE,FBN1,APOB
183	1	TRUE	0.0217	4062	964	351	0.364	0.086	GO:0005515	MF	28	protein binding	2	FGFBP1,ARHGEF10,MESDC2,TRIB3,NR2C1,ARHGEF16,NTN4,LOC100766772,SHANK2,NPPB,LAMTOR3,KCTD17,LNX1,CHAC1,NFYB,PAG1,HSF2,IL18,FBLN5,HTR2B,ADD2,KNG1,MYOM2,COL6A1,PTCH1,LOC100765897,ASL,PTX3,ZBTB7A,NCALD,HNF4A,RSL1D1,ADAMTS4,TRABD2B,THRA,TAF13,LAYN,FURIN,IGFBP4,CSPG4,NOC2L,GUSB,FST,NOTCH1,SEMA3A,RARA,ATF3,CCDC88C,GSN,PLEC,SEMA6D,DLG5,TYW5,SYTL4,LRP1,ATP2B4,LATS1,EXOSC8,SFRP4,MARCH6,SEC24D,SDC1,PLXNB3,PPP…
184	1	TRUE	0.00645	79	964	17	0.018	0.215	GO:0019838	MF	28	growth factor binding	3	FGFBP1,COL6A1,FURIN,IGFBP4,SRPX2,VASN,CTGF,OSMR,CD109,COL1A1,COL4A1,TWSG1,NRP1,LTBP3,TGFBR2,ENG,GPC1
185	1	TRUE	0.0205	14	964	6	0.006	0.429	GO:0050431	MF	28	transforming growth factor beta binding	4	VASN,CD109,TWSG1,LTBP3,TGFBR2,ENG
186	1	TRUE	0.00932	33	964	10	0.01	0.303	GO:0050840	MF	28	extracellular matrix binding	2	NTN4,OLFML2B,LRRC15,DCN,ADAM9,SPARC,ECM1,BGN,CYR61,GPC1
187	1	TRUE	0.0419	773	964	81	0.084	0.105	GO:0097367	MF	28	carbohydrate derivative binding	2	TRIB3,POSTN,RTN4RL1,TARS,FARSB,PTCH1,LAYN,TNFAIP6,CHEK1,ATP2B4,LATS1,THG1L,GTF2F2,CDK16,MLKL,GTPBP10,TLK2,PDK3,PLK2,SPON2,EIF4A2,DNAJA3,PDIK1L,ADAMTS1,CDA,DROSHA,RRAS,DCN,SPATA5,IARS,NMNAT1,ENPP1,LOC100754659,LPL,MYH10,PNPO,CTGF,PRKACA,COL5A3,PTPRS,MYH11,ASNS,COL25A1,CCDC80,MAP3K11,ORC4,GTPBP4,DICER1,RNF146,ATAD3A,BGN,HSPA2,ANXA6,NAV2,LOC100758986,PCOLCE2,SEPT9,MCM3,SARS,MKNK1,SCARB1,GNL3,RAB1B,R…
188	1	TRUE	0.00196	100	964	21	0.022	0.21	GO:0005539	MF	28	glycosaminoglycan binding	3	POSTN,RTN4RL1,PTCH1,LAYN,TNFAIP6,ADAMTS1,DCN,LPL,CTGF,COL5A3,PTPRS,COL25A1,CCDC80,BGN,NAV2,PCOLCE2,TGFBR2,PCOLCE,FBN1,APOB,ENG
189	1	TRUE	0.0177	72	964	15	0.016	0.208	GO:0008201	MF	28	heparin binding	1	POSTN,RTN4RL1,PTCH1,ADAMTS1,LPL,CTGF,COL5A3,PTPRS,COL25A1,CCDC80,NAV2,PCOLCE2,PCOLCE,FBN1,APOB
190	1	TRUE	0.0214	59	964	13	0.013	0.22	GO:0005178	MF	41	integrin binding	1	FBLN5,FN1,LAMB2,ADAM9,ITGA5,CTGF,CDH17,LAMA5,CYR61,FBN1,ADAM15,VWF,P4HB
191	1	TRUE	0.0226	3	964	3	0.003	1	GO:0016426	MF	31	tRNA (adenine) methyltransferase activity	1	TRMT61A,TRMO,TRMT10C
192	1	TRUE	0.0226	162	964	25	0.026	0.154	GO:0140098	MF	30	catalytic activity, acting on RNA	1	TARS,FARSB,NSUN3,CRCP,TRMT61A,TRMO,RPP14,TRMT2A,DROSHA,LARS,IARS,ALKBH1,TSEN2,NOB1,POLR2K,CMTR2,DICER1,HARS2,ZC3H12A,RARS,SARS,LOC100765635,AARS,MARS2,TRMT10C
193	1	TRUE	0.000551	61	964	17	0.018	0.279	GO:0140101	MF	30	catalytic activity, acting on a tRNA	2	TARS,FARSB,NSUN3,TRMT61A,TRMO,RPP14,LARS,IARS,ALKBH1,TSEN2,HARS2,RARS,SARS,LOC100765635,AARS,MARS2,TRMT10C
194	1	TRUE	0.0177	30	964	9	0.009	0.3	GO:0016875	MF	30	ligase activity, forming carbon-oxygen bonds	1	TARS,FARSB,LARS,IARS,HARS2,RARS,SARS,AARS,MARS2
195	1	TRUE	0.0177	30	964	9	0.009	0.3	GO:0016876	MF	30	ligase activity, forming aminoacyl-tRNA and related compounds	2	TARS,FARSB,LARS,IARS,HARS2,RARS,SARS,AARS,MARS2
196	1	TRUE	0.0177	30	964	9	0.009	0.3	GO:0004812	MF	30	aminoacyl-tRNA ligase activity	3	TARS,FARSB,LARS,IARS,HARS2,RARS,SARS,AARS,MARS2
197	1	TRUE	0.00733	80	964	17	0.018	0.212	GO:0008237	MF	14	metallopeptidase activity	1	CNDP2,TRABD2B,YBEY,MMP16,ADAMTS7,ADAMTS1,MMP12,ADAM9,ERAP1,MMP19,BMP1,LOC100758986,ADAM10,MMP9,RNPEPL1,ADAM15,MMP14
198	1	TRUE	0.00111	41	964	13	0.013	0.317	GO:0004222	MF	14	metalloendopeptidase activity	2	TRABD2B,YBEY,MMP16,ADAMTS7,ADAMTS1,MMP12,ADAM9,MMP19,BMP1,LOC100758986,ADAM10,MMP9,MMP14
199	1	TRUE	0.00136	12	964	7	0.007	0.583	GO:0016638	MF	27	oxidoreductase activity, acting on the CH-NH2 group of donors	1	MAOA,PNPO,LOXL4,GLUD1,LOC100762926,LOXL2,LOXL3
200	1	TRUE	0.00645	11	964	6	0.006	0.545	GO:0016641	MF	27	oxidoreductase activity, acting on the CH-NH2 group of donors, oxygen as acceptor	2	MAOA,PNPO,LOXL4,LOC100762926,LOXL2,LOXL3
201	1	TRUE	1.39e-05	27	964	13	0.013	0.481	GO:0038024	MF	12	cargo receptor activity	1	LRP1,LRP8,ENPP1,LRP10,OLR1,LOXL4,TFRC,CD36,SCARB1,APOBR,LDLR,ACKR3,ACKR2
202	1	TRUE	0.00136	12	964	7	0.007	0.583	GO:0030228	MF	12	lipoprotein particle receptor activity	2	LRP8,LRP10,OLR1,CD36,SCARB1,APOBR,LDLR
203	1	TRUE	0.0226	3	964	3	0.003	1	GO:0030229	MF	12	very-low-density lipoprotein particle receptor activity	3	LRP8,APOBR,LDLR
