# Supplementary material for: Defining lncRNAs Correlated with CHO Cell Growth and IgG Productivity by RNA-Seq
Source: iScience. 2019 Dec 18;23(1):100785. doi: 10.1016/j.isci.2019.100785 (PMC6971398; doi:10.1016/j.isci.2019.100785)
Supplement: Data S1. The Complete RNA-Seq Dataset Provided as a Reference for the Community to Investigate RNAseq Data from CHO Cells (See Also GEO Accession Number GSE140671), Related to Figure 2 [file mmc2.zip › GO_D12_3080vs3068_0.1adj.csv]

	query.number	significant	p.value	term.size	query.size	overlap.size	precision	recall	term.id	domain	subgraph.number	term.name	relative.depth	intersection
1	1	TRUE	0.000764	277	354	23	0.065	0.083	GO:0048285	BP	4	organelle fission	1	NCAPG,PLK1,CDCA5,KIF20B,KNSTRN,SGO2,MYBL2,LOC100773612,SMC2,MKI67,ZWINT,TACC3,CDC6,NCAPH,PDE3A,GEN1,NUSAP1,IL1A,AURKB,UBE2C,TRIP13,TPX2,KIF14
2	1	TRUE	0.000175	249	354	23	0.065	0.092	GO:0000280	BP	4	nuclear division	2	NCAPG,PLK1,CDCA5,KIF20B,KNSTRN,SGO2,MYBL2,LOC100773612,SMC2,MKI67,ZWINT,TACC3,CDC6,NCAPH,PDE3A,GEN1,NUSAP1,IL1A,AURKB,UBE2C,TRIP13,TPX2,KIF14
3	1	TRUE	0.0471	3471	354	123	0.347	0.035	GO:0048518	BP	4	positive regulation of biological process	1	HPX,PRKCB,TRIB3,UNC5C,MYF5,MYF6,TMPRSS6,CNTN6,PLK1,CHUK,CDCA5,PTCH1,ERLIN1,KIF20B,SEMA3A,PTGFR,SEMA4D,ATF3,GSN,TAC4,MMD,SEMA6D,SMURF1,FHL1,SMAD3,TOP2A,COL18A1,ANLN,KIAA1524,CCNA2,HSPA5,PLXNB3,PPP1R15A,MYBL2,LOC100750644,HMOX1,CARD11,TRIM11,NEGR1,ST8SIA1,SPON2,LOC100773612,PCNA,JAG2,PSMB7,KCNMA1,DDX60,GPNMB,MTDH,ADGRG6,UBR5,CDC6,ABCG1,MMP12,CD53,PDE3A,LARS,MACC1,RARB,THEMIS,ARHGEF2,IQGAP3,GEN1,NFA…
4	1	TRUE	0.0272	297	354	20	0.056	0.067	GO:0040017	BP	4	positive regulation of locomotion	2	KIF20B,SEMA3A,SEMA4D,SEMA6D,COL18A1,HSPA5,GPNMB,ETS1,FAM110C,SNAI1,XBP1,IL1A,SCG2,COL1A1,ADAM10,MMP9,NRP1,GLIPR2,TGFBR2,LOC100763833
5	1	TRUE	2.91e-05	207	354	23	0.065	0.111	GO:0007059	BP	4	chromosome segregation	1	NCAPG,PLK1,CDCA5,KNSTRN,TOP2A,SKA1,SGO2,ESCO2,SMC2,MKI67,ZWINT,TACC3,SKA2,CDC6,NCAPH,GEN1,NUSAP1,AURKB,TRIP13,CENPF,FAM83D,BUB1,KIF14
6	1	TRUE	0.0124	114	354	12	0.034	0.105	GO:0051783	BP	4	regulation of nuclear division	1	PLK1,CDCA5,KIF20B,LOC100773612,MKI67,TACC3,CDC6,PDE3A,GEN1,NUSAP1,IL1A,UBE2C
7	1	TRUE	4.25e-05	840	354	51	0.144	0.061	GO:0007049	BP	4	cell cycle	1	NCAPG,PLK1,CDCA5,PTCH1,KIF20B,KNSTRN,FHL1,SMAD3,ANLN,SKA1,CCNA2,SGO2,MYBL2,PBK,LOC100773612,SMC2,GPNMB,MKI67,ZWINT,TACC3,CDC6,PRR11,NCAPH,REEP3,PDE3A,POLE,ARHGEF2,CCNB1,IQGAP3,GEN1,NUSAP1,IL1A,MECOM,AURKB,CDKN3,UBE2C,CLSPN,TRIP13,HAUS4,TPX2,CENPF,RAD51,LOC100766053,BRINP3,SPAG5,FAM83D,BUB1,ATF5,KIF14,KLHL13,LOC100756639
8	1	TRUE	4.25e-05	667	354	44	0.124	0.066	GO:0022402	BP	4	cell cycle process	2	NCAPG,PLK1,CDCA5,KIF20B,KNSTRN,FHL1,SMAD3,ANLN,CCNA2,SGO2,MYBL2,LOC100773612,SMC2,GPNMB,MKI67,ZWINT,TACC3,CDC6,NCAPH,REEP3,PDE3A,POLE,ARHGEF2,IQGAP3,GEN1,NUSAP1,IL1A,AURKB,CDKN3,UBE2C,CLSPN,TRIP13,HAUS4,TPX2,CENPF,RAD51,LOC100766053,SPAG5,FAM83D,BUB1,ATF5,KIF14,KLHL13,LOC100756639
9	1	TRUE	0.000369	170	354	18	0.051	0.106	GO:0098813	BP	4	nuclear chromosome segregation	3	NCAPG,PLK1,CDCA5,KNSTRN,SGO2,SMC2,ZWINT,TACC3,CDC6,NCAPH,GEN1,NUSAP1,AURKB,TRIP13,CENPF,FAM83D,BUB1,KIF14
10	1	TRUE	0.000175	112	354	15	0.042	0.134	GO:0000819	BP	4	sister chromatid segregation	4	NCAPG,PLK1,CDCA5,KNSTRN,SGO2,SMC2,ZWINT,TACC3,CDC6,NCAPH,GEN1,NUSAP1,AURKB,BUB1,KIF14
11	1	TRUE	0.0231	224	354	17	0.048	0.076	GO:0044770	BP	4	cell cycle phase transition	3	PLK1,CDCA5,FHL1,CCNA2,GPNMB,TACC3,CDC6,POLE,IQGAP3,GEN1,UBE2C,CLSPN,CENPF,FAM83D,ATF5,KIF14,LOC100756639
12	1	TRUE	2.91e-05	454	354	36	0.102	0.079	GO:0000278	BP	4	mitotic cell cycle	2	NCAPG,PLK1,CDCA5,PTCH1,KIF20B,KNSTRN,FHL1,SMAD3,ANLN,SKA1,CCNA2,MYBL2,PBK,SMC2,GPNMB,MKI67,ZWINT,TACC3,CDC6,NCAPH,REEP3,POLE,ARHGEF2,IQGAP3,GEN1,NUSAP1,IL1A,AURKB,UBE2C,CLSPN,TPX2,CENPF,RAD51,LOC100766053,BRINP3,KIF14
13	1	TRUE	4.25e-05	374	354	31	0.088	0.083	GO:1903047	BP	4	mitotic cell cycle process	3	NCAPG,PLK1,CDCA5,KIF20B,KNSTRN,FHL1,ANLN,CCNA2,MYBL2,SMC2,GPNMB,MKI67,ZWINT,TACC3,CDC6,NCAPH,REEP3,POLE,ARHGEF2,IQGAP3,GEN1,NUSAP1,IL1A,AURKB,UBE2C,CLSPN,TPX2,CENPF,RAD51,LOC100766053,KIF14
14	1	TRUE	4.25e-05	152	354	19	0.054	0.125	GO:0140014	BP	4	mitotic nuclear division	4	NCAPG,PLK1,CDCA5,KIF20B,KNSTRN,MYBL2,SMC2,MKI67,ZWINT,TACC3,CDC6,NCAPH,GEN1,NUSAP1,IL1A,AURKB,UBE2C,TPX2,KIF14
15	1	TRUE	0.000352	89	354	13	0.037	0.146	GO:0000070	BP	4	mitotic sister chromatid segregation	4	NCAPG,PLK1,CDCA5,KNSTRN,SMC2,ZWINT,TACC3,CDC6,NCAPH,GEN1,NUSAP1,AURKB,KIF14
16	1	TRUE	0.0231	5951	354	197	0.556	0.033	GO:0050794	BP	4	regulation of cellular process	1	HPX,PRKCB,TRIB3,LOC100754051,UNC5C,MYF5,MYF6,NPPB,TMPRSS6,CNTN6,PLK1,SH3GL2,POLQ,CHUK,FBLN5,CDCA5,ADD2,PTCH1,ERLIN1,ALK,KIF20B,MTERF3,SEMA3A,PTGFR,SEMA4D,ATF3,KNSTRN,GSN,TAC4,MMD,SEMA6D,SMURF1,TRPM1,FHL1,SMAD3,TOP2A,COL18A1,ANLN,SKA1,KIAA1524,CCNA2,HSPA5,HR,LOC100752556,PLXNB3,PPP1R15A,SIRT5,MYBL2,LOC100750644,HMOX1,CARD11,PDK3,TRIM11,PCDH17,NEGR1,ST8SIA1,PBK,PTPRR,MALRD1,LOC100773612,WNT7B,PCNA,…
17	1	TRUE	0.0457	3091	354	112	0.316	0.036	GO:0048522	BP	4	positive regulation of cellular process	2	HPX,PRKCB,TRIB3,UNC5C,MYF5,MYF6,TMPRSS6,CNTN6,PLK1,CHUK,CDCA5,PTCH1,ERLIN1,KIF20B,SEMA3A,PTGFR,SEMA4D,ATF3,GSN,MMD,SEMA6D,SMURF1,SMAD3,TOP2A,COL18A1,ANLN,KIAA1524,CCNA2,HSPA5,PLXNB3,PPP1R15A,MYBL2,LOC100750644,HMOX1,CARD11,NEGR1,ST8SIA1,PCNA,JAG2,PSMB7,KCNMA1,DDX60,GPNMB,MTDH,ADGRG6,UBR5,CDC6,MMP12,CD53,PDE3A,LARS,MACC1,RARB,ARHGEF2,IQGAP3,GEN1,NFATC1,NUSAP1,APOBEC1,ETS1,NFKB2,HERPUD1,FAM110C,SNA…
18	1	TRUE	0.0123	557	354	32	0.09	0.057	GO:0051726	BP	4	regulation of cell cycle	2	PLK1,CDCA5,PTCH1,KIF20B,KNSTRN,FHL1,SMAD3,LOC100773612,GPNMB,MKI67,ZWINT,TACC3,CDC6,PRR11,PDE3A,GEN1,NUSAP1,IL1A,MECOM,AURKB,CDKN3,UBE2C,CLSPN,TPX2,CENPF,LOC100766053,BRINP3,FAM83D,BUB1,ATF5,KIF14,LOC100756639
19	1	TRUE	0.00835	284	354	21	0.059	0.074	GO:0007346	BP	4	regulation of mitotic cell cycle	3	PLK1,CDCA5,PTCH1,KIF20B,FHL1,SMAD3,GPNMB,MKI67,ZWINT,TACC3,CDC6,GEN1,NUSAP1,IL1A,UBE2C,CLSPN,TPX2,CENPF,LOC100766053,BRINP3,KIF14
20	1	TRUE	0.00525	340	354	24	0.068	0.071	GO:0010564	BP	4	regulation of cell cycle process	3	PLK1,CDCA5,KIF20B,KNSTRN,FHL1,LOC100773612,GPNMB,MKI67,TACC3,CDC6,PDE3A,GEN1,NUSAP1,IL1A,AURKB,UBE2C,CLSPN,TPX2,CENPF,FAM83D,BUB1,ATF5,KIF14,LOC100756639
21	1	TRUE	0.0408	158	354	13	0.037	0.082	GO:1901987	BP	4	regulation of cell cycle phase transition	4	PLK1,CDCA5,FHL1,GPNMB,CDC6,GEN1,UBE2C,CLSPN,CENPF,FAM83D,ATF5,KIF14,LOC100756639
22	1	TRUE	0.0237	89	354	10	0.028	0.112	GO:0007088	BP	4	regulation of mitotic nuclear division	4	PLK1,CDCA5,KIF20B,MKI67,TACC3,CDC6,GEN1,NUSAP1,IL1A,UBE2C
23	1	TRUE	0.0319	62	354	8	0.023	0.129	GO:0051983	BP	4	regulation of chromosome segregation	2	PLK1,CDCA5,KNSTRN,MKI67,TACC3,CDC6,GEN1,BUB1
24	1	TRUE	0.000809	16	354	6	0.017	0.375	GO:0030261	BP	4	chromosome condensation	1	NCAPG,CDCA5,TOP2A,SMC2,NCAPH,NUSAP1
25	1	TRUE	0.0016	11	354	5	0.014	0.455	GO:0007076	BP	4	mitotic chromosome condensation	2	NCAPG,CDCA5,SMC2,NCAPH,NUSAP1
26	1	TRUE	0.0354	285	354	19	0.054	0.067	GO:0051272	BP	4	positive regulation of cellular component movement	1	KIF20B,SEMA3A,SEMA4D,SEMA6D,COL18A1,HSPA5,GPNMB,ETS1,FAM110C,SNAI1,XBP1,IL1A,COL1A1,ADAM10,MMP9,NRP1,GLIPR2,TGFBR2,LOC100763833
27	1	TRUE	0.012	64	354	9	0.025	0.141	GO:0098742	BP	6	cell-cell adhesion via plasma-membrane adhesion molecules	1	PLXNB3,PCDH17,UNC5D,IGSF9B,IGSF9,FAT4,CDH17,KIRREL3,TGFBR2
28	1	TRUE	0.0128	27	354	6	0.017	0.222	GO:0007156	BP	6	homophilic cell adhesion via plasma membrane adhesion molecules	2	PLXNB3,PCDH17,IGSF9B,IGSF9,CDH17,KIRREL3
29	1	TRUE	0.0461	877	354	41	0.116	0.047	GO:0051674	BP	5	localization of cell	1	UNC5C,ARHGEF16,ADD2,KIF20B,SEMA3A,SEMA4D,GSN,SEMA6D,COL18A1,ANLN,HSPA5,PLXNB3,PTPRR,PTPRG,PHACTR1,GPNMB,MMP12,DNAH5,UNC5D,ETS1,FAM110C,SNAI1,XBP1,IL1A,SCG2,COL1A1,MEGF10,ADAM10,MMP9,NRP1,SPNS2,GLIPR2,FAM83D,KIRREL3,TGFBR2,CXCL3,FGFR4,LOC100763833,APOB,KIF14,LOC100756432
30	1	TRUE	0.0461	877	354	41	0.116	0.047	GO:0048870	BP	5	cell motility	1	UNC5C,ARHGEF16,ADD2,KIF20B,SEMA3A,SEMA4D,GSN,SEMA6D,COL18A1,ANLN,HSPA5,PLXNB3,PTPRR,PTPRG,PHACTR1,GPNMB,MMP12,DNAH5,UNC5D,ETS1,FAM110C,SNAI1,XBP1,IL1A,SCG2,COL1A1,MEGF10,ADAM10,MMP9,NRP1,SPNS2,GLIPR2,FAM83D,KIRREL3,TGFBR2,CXCL3,FGFR4,LOC100763833,APOB,KIF14,LOC100756432
31	1	TRUE	0.0354	98	354	10	0.028	0.102	GO:0007219	BP	9	Notch signaling pathway	1	CNTN6,JAG2,SNAI1,FAT4,DLK2,ADAM10,GOT1,TGFBR2,ZNF423,LOC100756639
32	1	TRUE	0.0458	272	354	18	0.051	0.066	GO:0030335	BP	8	positive regulation of cell migration	1	KIF20B,SEMA3A,SEMA4D,SEMA6D,COL18A1,HSPA5,GPNMB,ETS1,FAM110C,SNAI1,XBP1,IL1A,COL1A1,ADAM10,MMP9,GLIPR2,TGFBR2,LOC100763833
33	1	TRUE	0.0354	23	354	5	0.014	0.217	GO:1902653	BP	7	secondary alcohol biosynthetic process	1	HSD17B7,ERLIN1,ABCG1,EBP,APOB
34	1	TRUE	0.024	73	354	9	0.025	0.123	GO:0006694	BP	7	steroid biosynthetic process	1	HSD17B7,ERLIN1,MALRD1,ABCG1,SNAI1,EBP,FGFR4,APOB,STAR
35	1	TRUE	0.0458	52	354	7	0.02	0.135	GO:0019218	BP	7	regulation of steroid metabolic process	1	ERLIN1,MALRD1,ABCG1,SNAI1,FGFR4,APOB,STAR
36	1	TRUE	0.0458	25	354	5	0.014	0.2	GO:0016126	BP	7	sterol biosynthetic process	1	HSD17B7,ERLIN1,ABCG1,EBP,APOB
37	1	TRUE	0.0319	22	354	5	0.014	0.227	GO:0006695	BP	7	cholesterol biosynthetic process	2	HSD17B7,ERLIN1,ABCG1,EBP,APOB
38	1	TRUE	0.0124	38	354	7	0.02	0.184	GO:0050810	BP	7	regulation of steroid biosynthetic process	1	ERLIN1,MALRD1,ABCG1,SNAI1,FGFR4,APOB,STAR
39	1	TRUE	0.012	4313	354	153	0.432	0.035	GO:0032501	BP	2	multicellular organismal process	1	LY6D,PRKCB,UNC5C,MYF5,MYF6,NPPB,TMPRSS6,PLK1,SH3GL2,POLQ,CHUK,ADAM19,ADD2,MYOM2,PTCH1,ALK,KIF20B,SEMA3A,SEMA4D,ATF3,GSN,TAC4,MMD,SEMA6D,SMURF1,TRPM1,SMAD3,TOP2A,COL18A1,ANLN,KIAA1524,ANKFN1,HSPA5,PLXNB3,CARD11,GPD2,TRIM11,PCDH17,MYO1A,NEGR1,PTPRR,SPON2,LOC100773612,WNT7B,JAG2,PTPRG,KCNMA1,ALPL,ESCO2,DDX60,GPNMB,MTDH,MKI67,ADGRG6,CLIC5,F2RL2,ABCG1,CTNNA3,LAMA3,SDK1,MMP12,DNAH5,PDE3A,GINS4,RARB,PLA…
40	1	TRUE	0.0256	3451	354	125	0.353	0.036	GO:0032502	BP	2	developmental process	1	LY6D,PRKCB,TRIB3,UNC5C,MYF5,MYF6,SH3GL2,POLQ,ADAM19,ADD2,PTCH1,ALK,KIF20B,SEMA3A,SEMA4D,ATF3,GSN,MMD,SEMA6D,SMURF1,TRPM1,SMAD3,TOP2A,COL18A1,ANLN,HSPA5,PLXNB3,CARD11,GPD2,TRIM11,PCDH17,NEGR1,PTPRR,LOC100773612,WNT7B,PCNA,JAG2,ALPL,ESCO2,MTDH,MKI67,ADGRG6,MMP25,CLIC5,LAMA3,SDK1,MMP12,CD53,DNAH5,PDE3A,GINS4,RARB,PLAC1,THEMIS,SPATA5,ARHGEF2,UNC5D,IQGAP3,ETS1,FLNC,NFKB2,SNAI1,XBP1,IL1A,RAB38,SNX10,SL…
41	1	TRUE	0.0242	3244	354	119	0.336	0.037	GO:0048856	BP	2	anatomical structure development	2	LY6D,PRKCB,UNC5C,MYF5,MYF6,SH3GL2,POLQ,ADAM19,ADD2,PTCH1,ALK,KIF20B,SEMA3A,SEMA4D,ATF3,GSN,MMD,SEMA6D,SMURF1,TRPM1,SMAD3,TOP2A,COL18A1,ANLN,HSPA5,PLXNB3,CARD11,GPD2,TRIM11,PCDH17,NEGR1,PTPRR,LOC100773612,WNT7B,PCNA,JAG2,ALPL,ESCO2,MTDH,MKI67,ADGRG6,MMP25,CLIC5,LAMA3,SDK1,MMP12,CD53,DNAH5,PDE3A,GINS4,RARB,PLAC1,THEMIS,SPATA5,ARHGEF2,UNC5D,IQGAP3,ETS1,FLNC,NFKB2,SNAI1,XBP1,IL1A,SNX10,SLC1A3,FSTL4,C…
42	1	TRUE	0.0302	2908	354	108	0.305	0.037	GO:0007275	BP	2	multicellular organism development	3	LY6D,PRKCB,UNC5C,MYF5,MYF6,SH3GL2,POLQ,ADAM19,ADD2,PTCH1,ALK,KIF20B,SEMA3A,SEMA4D,ATF3,MMD,SEMA6D,SMURF1,TRPM1,SMAD3,TOP2A,COL18A1,ANLN,HSPA5,PLXNB3,CARD11,GPD2,TRIM11,PCDH17,NEGR1,PTPRR,LOC100773612,WNT7B,JAG2,ALPL,ESCO2,MTDH,MKI67,ADGRG6,CLIC5,LAMA3,SDK1,DNAH5,GINS4,RARB,PLAC1,THEMIS,SPATA5,ARHGEF2,UNC5D,IQGAP3,ETS1,NFKB2,SNAI1,XBP1,IL1A,SNX10,SLC1A3,FSTL4,COL9A3,SCG2,COL1A1,ANGPTL4,MEGF10,RBM4…
43	1	TRUE	0.0354	2702	354	101	0.285	0.037	GO:0048731	BP	2	system development	4	LY6D,PRKCB,UNC5C,MYF5,MYF6,SH3GL2,POLQ,ADAM19,ADD2,PTCH1,ALK,KIF20B,SEMA3A,SEMA4D,ATF3,MMD,SEMA6D,SMURF1,TRPM1,SMAD3,TOP2A,COL18A1,ANLN,HSPA5,PLXNB3,CARD11,GPD2,TRIM11,PCDH17,NEGR1,LOC100773612,WNT7B,JAG2,ALPL,ESCO2,MTDH,MKI67,ADGRG6,CLIC5,SDK1,DNAH5,RARB,PLAC1,THEMIS,SPATA5,ARHGEF2,UNC5D,IQGAP3,ETS1,NFKB2,SNAI1,XBP1,IL1A,SNX10,SLC1A3,FSTL4,COL9A3,SCG2,COL1A1,ANGPTL4,MEGF10,EBP,SPN,HSD11B1,IGSF9,…
44	1	TRUE	0.0432	14	354	4	0.011	0.286	GO:0048532	BP	2	anatomical structure arrangement	1	SEMA3A,HSPA5,NRP1,KIF14
45	1	TRUE	0.0145	4694	354	163	0.46	0.035	GO:0050896	BP	10	response to stimulus	1	LY6D,HPX,PRKCB,TRIB3,LOC100754051,UNC5C,ARHGEF16,NPPB,TMPRSS6,CNTN6,PLK1,SH3GL2,POLQ,CHUK,FBLN5,CDCA5,PTCH1,ERLIN1,ALK,SEMA3A,PTGFR,SEMA4D,ATF3,BCAT2,GSN,TAC4,SMURF1,TRPM1,SMAD3,TOP2A,ANKFN1,CCNA2,HSPA5,LOC100752556,PLXNB3,PPP1R15A,MYBL2,LOC100750644,HMOX1,CARD11,PDK3,TRIM11,ST8SIA1,PBK,PTPRR,SPON2,LOC100773612,WNT7B,PCNA,JAG2,KCNMA1,ALPL,ESCO2,DDX60,GPNMB,MTDH,ADGRG6,UBR5,CLIC5,F2RL2,ABCG1,SDK1,…
46	1	TRUE	0.0354	637	354	33	0.093	0.052	GO:0005694	CC	3	chromosome	1	NCAPG,PLK1,CDCA5,NUF2,KNSTRN,SMAD3,TOP2A,SKA1,SGO2,MYBL2,PCNA,ESCO2,SMC2,MKI67,ZWINT,SKA2,NCAPH,POLE,NFATC1,EID3,AURKB,CENPI,CENPF,ASF1B,RAD51,POLR3G,LOC100766053,SPC24,BUB1,LOC100750843,LOC100774845,LOC100756432,LOC100753502
47	1	TRUE	0.0286	598	354	32	0.09	0.054	GO:0044427	CC	3	chromosomal part	2	NCAPG,PLK1,CDCA5,NUF2,KNSTRN,SMAD3,SKA1,SGO2,MYBL2,PCNA,ESCO2,SMC2,MKI67,ZWINT,SKA2,NCAPH,POLE,NFATC1,EID3,AURKB,CENPI,CENPF,ASF1B,RAD51,POLR3G,LOC100766053,SPC24,BUB1,LOC100750843,LOC100774845,LOC100756432,LOC100753502
48	1	TRUE	0.000539	212	354	20	0.056	0.094	GO:0098687	CC	3	chromosomal region	3	NCAPG,PLK1,NUF2,KNSTRN,SKA1,SGO2,PCNA,ESCO2,MKI67,ZWINT,SKA2,AURKB,CENPI,CENPF,RAD51,LOC100766053,SPC24,BUB1,LOC100756432,LOC100753502
49	1	TRUE	4.25e-05	111	354	16	0.045	0.144	GO:0000775	CC	3	chromosome, centromeric region	4	NCAPG,PLK1,NUF2,KNSTRN,SKA1,SGO2,ESCO2,MKI67,ZWINT,SKA2,AURKB,CENPI,CENPF,LOC100766053,SPC24,BUB1
50	1	TRUE	0.000169	110	354	15	0.042	0.136	GO:0000793	CC	3	condensed chromosome	2	NCAPG,PLK1,CDCA5,TOP2A,SKA1,SGO2,SMC2,MKI67,SKA2,NCAPH,EID3,AURKB,CENPF,RAD51,BUB1
51	1	TRUE	0.00511	32	354	7	0.02	0.219	GO:0000779	CC	3	condensed chromosome, centromeric region	3	NCAPG,PLK1,SKA1,SKA2,AURKB,CENPF,BUB1
52	1	TRUE	0.00131	88	354	12	0.034	0.136	GO:0000776	CC	3	kinetochore	1	PLK1,NUF2,KNSTRN,SKA1,ZWINT,SKA2,AURKB,CENPI,CENPF,LOC100766053,SPC24,BUB1
53	1	TRUE	0.041	24	354	5	0.014	0.208	GO:0000777	CC	3	condensed chromosome kinetochore	2	PLK1,SKA1,SKA2,CENPF,BUB1
54	1	TRUE	0.001	10	354	5	0.014	0.5	GO:0000940	CC	3	condensed chromosome outer kinetochore	3	PLK1,SKA1,SKA2,CENPF,BUB1
55	1	TRUE	0.0272	893	354	43	0.121	0.048	GO:0044430	CC	1	cytoskeletal part	1	PLK1,ADD2,KIF20B,KNSTRN,GSN,TOP2A,ANLN,SKA1,MYO1A,LOC100773612,PCNA,SKA2,CDC6,DNAH5,CEP128,ARHGEF2,CCNB1,GEN1,NUSAP1,KRT80,SNX10,CKAP2L,TSEN2,NEDD9,AURKB,DLGAP5,HAUS4,TPX2,RAP1GAP2,MYZAP,NRP1,CENPF,RAD51,GLI2,CCNB2,LOC100766053,SPAG5,FAM83D,MEFV,LMNB1,CCDC81,ATF5,KIF14
56	1	TRUE	0.000106	168	354	19	0.054	0.113	GO:0005819	CC	1	spindle	1	PLK1,KIF20B,KNSTRN,SKA1,LOC100773612,SKA2,CDC6,CEP128,NUSAP1,CKAP2L,NEDD9,AURKB,DLGAP5,TPX2,CENPF,LOC100766053,SPAG5,FAM83D,KIF14
57	1	TRUE	0.0274	21	354	5	0.014	0.238	GO:0051233	CC	1	spindle midzone	2	PLK1,KIF20B,CDC6,AURKB,KIF14
58	1	TRUE	0.0125	81	354	10	0.028	0.123	GO:0000922	CC	1	spindle pole	2	PLK1,KIF20B,CDC6,CEP128,NEDD9,DLGAP5,TPX2,CENPF,LOC100766053,FAM83D
59	1	TRUE	0.0354	35	354	6	0.017	0.171	GO:0005876	CC	1	spindle microtubule	2	PLK1,SKA1,SKA2,NUSAP1,LOC100766053,SPAG5
