# Supplementary material for: Defining lncRNAs Correlated with CHO Cell Growth and IgG Productivity by RNA-Seq
Source: iScience. 2019 Dec 18;23(1):100785. doi: 10.1016/j.isci.2019.100785 (PMC6971398; doi:10.1016/j.isci.2019.100785)
Supplement: Data S1. The Complete RNA-Seq Dataset Provided as a Reference for the Community to Investigate RNAseq Data from CHO Cells (See Also GEO Accession Number GSE140671), Related to Figure 2 [file mmc2.zip › GO_D4_3077vs3080_0.1adj.csv]

	query.number	significant	p.value	term.size	query.size	overlap.size	precision	recall	term.id	domain	subgraph.number	term.name	relative.depth	intersection
1	1	TRUE	0.0142	673	273	31	0.114	0.046	GO:0022610	BP	1	biological adhesion	1	ADD2,KNG1,SEMA4D,TNFAIP6,GPNMB,LRRC15,CTNNA3,UNC5D,ETS1,PECAM1,PLEK,DSCAM,CD28,GRHL2,MYL9,CYTIP,IGSF9B,PTPRJ,SERPINE1,SPN,NR4A3,CYR61,IL10,LOC100756748,PTPRM,MYO1G,JUP,ACTG1,LOC100763833,ACE2,S1PR1
2	1	TRUE	0.0302	663	273	29	0.106	0.044	GO:0007155	BP	1	cell adhesion	2	ADD2,KNG1,SEMA4D,TNFAIP6,GPNMB,CTNNA3,UNC5D,ETS1,PECAM1,PLEK,DSCAM,CD28,GRHL2,MYL9,CYTIP,IGSF9B,PTPRJ,SERPINE1,SPN,NR4A3,CYR61,IL10,LOC100756748,PTPRM,MYO1G,JUP,ACTG1,LOC100763833,S1PR1
3	1	TRUE	0.0461	429	273	21	0.077	0.049	GO:0098609	BP	1	cell-cell adhesion	3	ADD2,SEMA4D,NEGR1,SRPX2,GPNMB,CTNNA3,UNC5D,ETS1,PLEK,CD28,MYL9,IGSF9B,SPN,NR4A3,CYR61,IL10,LOC100756748,PTPRM,JUP,ACTG1,LOC100763833
4	1	TRUE	0.0431	80	273	8	0.029	0.1	GO:0033002	BP	4	muscle cell proliferation	1	RXRA,MMP2,IGFBP5,PDGFRB,NOTCH3,NR4A3,MMP9,IL10
5	1	TRUE	0.0159	47	273	7	0.026	0.149	GO:0048659	BP	4	smooth muscle cell proliferation	2	MMP2,IGFBP5,PDGFRB,NOTCH3,NR4A3,MMP9,IL10
6	1	TRUE	0.0147	46	273	7	0.026	0.152	GO:0048660	BP	4	regulation of smooth muscle cell proliferation	1	MMP2,IGFBP5,PDGFRB,NOTCH3,NR4A3,MMP9,IL10
7	1	TRUE	0.0214	23	273	5	0.018	0.217	GO:0048661	BP	4	positive regulation of smooth muscle cell proliferation	2	MMP2,PDGFRB,NOTCH3,NR4A3,MMP9
8	1	TRUE	0.0214	1164	273	44	0.161	0.038	GO:0009605	BP	7	response to external stimulus	1	DOCK4,KNG1,PTGFR,TNFAIP6,FOS,SMAD3,GGT1,SPON2,ALPL,SLC1A2,LOC100773147,IL33,PTPRF,UNC5D,ETS1,PLEK,SUSD4,CD109,DSCAM,CD28,LOC100757258,PDGFRB,PTPRJ,SERPINE1,NLRP12,SPN,TNFSF8,PLAC8,NR4A3,DCLK1,PTAFR,IL10,NRG1,LPO,PTPRM,CXCL3,JUP,ACKR2,LOC100763833,APOB,RARRES2,S1PR1,LOC100759741,LOC100760616
9	1	TRUE	0.0333	26	273	5	0.018	0.192	GO:0014909	BP	3	smooth muscle cell migration	1	DOCK4,PLAT,IGFBP5,PDGFRB,SERPINE1
10	1	TRUE	0.0431	684	273	29	0.106	0.042	GO:0006952	BP	9	defense response	1	TNFAIP6,TDGF1,SMAD3,TRIM35,GGT1,SPON2,IL33,ETS1,SUSD4,CD28,MMP2,LOC100757258,SERPINE1,NLRP12,DAPK1,SPN,TNFSF8,PLAC8,RAB7B,PTAFR,IL10,LOC100756748,LPO,CXCL3,ACKR2,LOC100763833,RARRES2,LOC100759741,LOC100760616
11	1	TRUE	0.0289	4313	273	120	0.44	0.028	GO:0032501	BP	8	multicellular organismal process	1	DOCK4,NPPB,LOC100754660,SH3GL2,ADAM19,ADD2,KNG1,MYOM2,COL6A1,NDP,FST,LOC100754954,SEMA4D,FOS,TDGF1,LOC100772303,SMAD3,TSPAN8,FA2H,RXRA,THBS2,CLCN1,NEGR1,ADGRF5,GGT1,SPON2,SRPX2,PTPRG,ALPL,GPNMB,ECE1,FGFR2,EYA1,SLC1A2,BTG2,ABCG1,LOC100773147,CTNNA3,LAMA3,CERS3,IL33,PDE3A,OSBP2,PLAC1,THEMIS,PTPRF,UNC5D,ETS1,ACTN3,PECAM1,TENM3,PLEK,CD109,DSCAM,OXR1,CD28,SPARC,FSTL4,ARNT2,IL19,ZNF706,COL27A1,GRHL2,MM…
12	1	TRUE	0.0142	1785	273	62	0.227	0.035	GO:0051239	BP	8	regulation of multicellular organismal process	1	DOCK4,KNG1,FST,SEMA4D,FOS,TDGF1,SMAD3,FA2H,RXRA,THBS2,NEGR1,SPON2,SRPX2,PTPRG,GPNMB,EYA1,LOC100773147,CTNNA3,IL33,PDE3A,PTPRF,UNC5D,ETS1,ACTN3,PLEK,CD109,DSCAM,CD28,SPARC,FSTL4,ZNF706,GRHL2,IGFBP5,TNNT2,SERPINE1,NLRP12,SPN,RGS2,LOC100770325,NOTCH3,RAP1GAP2,PLAC8,NR4A3,MMP9,SEMA3G,RAB7B,TMEM176B,KCNH2,BRINP3,TMEM176A,CYR61,IL10,YAP1,LOC100756748,NRG1,PTPRM,CORIN,JUP,LOC100763833,LOXL2,ACE2,S1PR1
13	1	TRUE	0.0461	29	273	5	0.018	0.172	GO:0010517	BP	10	regulation of phospholipase activity	1	FGFR2,PDGFRB,RGS2,CYR61,PPT1
14	1	TRUE	0.0142	877	273	37	0.136	0.042	GO:0051674	BP	2	localization of cell	1	DOCK4,ADD2,SEMA4D,TDGF1,PLAT,SRPX2,PTPRG,GPNMB,LRRC15,IL33,ABHD6,PTPRF,UNC5D,ETS1,PECAM1,FAM110C,SPARC,STRIP2,IGFBP5,ASAP3,PDGFRB,PTPRJ,SERPINE1,NLRP12,DCLK1,MMP9,CYR61,NRG1,PTPRM,MYO1G,CXCL3,JUP,LOC100763833,LOXL2,APOB,RARRES2,S1PR1
15	1	TRUE	0.0105	994	273	42	0.154	0.042	GO:0040011	BP	2	locomotion	1	DOCK4,ADD2,SEMA4D,TDGF1,TRIM35,PLAT,SRPX2,PTPRG,GPNMB,LRRC15,IL33,ABHD6,PTPRF,UNC5D,ETS1,PECAM1,FAM110C,DSCAM,SPARC,STRIP2,IGFBP5,ASAP3,PDGFRB,PTPRJ,SERPINE1,NLRP12,NR4A3,DCLK1,MMP9,PTAFR,CYR61,NRG1,PTPRM,MYO1G,CXCL3,JUP,ACKR2,LOC100763833,LOXL2,APOB,RARRES2,S1PR1
16	1	TRUE	0.0184	540	273	26	0.095	0.048	GO:0040012	BP	2	regulation of locomotion	2	DOCK4,SEMA4D,TDGF1,TRIM35,SRPX2,PTPRG,GPNMB,LRRC15,IL33,ABHD6,UNC5D,ETS1,PECAM1,FAM110C,DSCAM,SPARC,IGFBP5,PDGFRB,PTPRJ,SERPINE1,MMP9,CYR61,NRG1,PTPRM,LOC100763833,RARRES2
17	1	TRUE	0.0176	1075	273	42	0.154	0.039	GO:0006928	BP	2	movement of cell or subcellular component	1	DOCK4,ADD2,SEMA4D,TDGF1,PLAT,SRPX2,PTPRG,GPNMB,LRRC15,CTNNA3,IL33,ABHD6,PTPRF,UNC5D,ETS1,PECAM1,FAM110C,DSCAM,SPARC,STRIP2,IGFBP5,ASAP3,TNNT2,PDGFRB,PTPRJ,SERPINE1,NLRP12,NR4A3,DCLK1,MMP9,KCNH2,CYR61,NRG1,PTPRM,MYO1G,CXCL3,JUP,LOC100763833,LOXL2,APOB,RARRES2,S1PR1
18	1	TRUE	0.0142	877	273	37	0.136	0.042	GO:0048870	BP	2	cell motility	2	DOCK4,ADD2,SEMA4D,TDGF1,PLAT,SRPX2,PTPRG,GPNMB,LRRC15,IL33,ABHD6,PTPRF,UNC5D,ETS1,PECAM1,FAM110C,SPARC,STRIP2,IGFBP5,ASAP3,PDGFRB,PTPRJ,SERPINE1,NLRP12,DCLK1,MMP9,CYR61,NRG1,PTPRM,MYO1G,CXCL3,JUP,LOC100763833,LOXL2,APOB,RARRES2,S1PR1
19	1	TRUE	0.0106	802	273	36	0.132	0.045	GO:0016477	BP	2	cell migration	3	DOCK4,ADD2,SEMA4D,TDGF1,PLAT,SRPX2,PTPRG,GPNMB,LRRC15,IL33,ABHD6,PTPRF,UNC5D,ETS1,PECAM1,FAM110C,SPARC,STRIP2,IGFBP5,ASAP3,PDGFRB,PTPRJ,SERPINE1,NLRP12,DCLK1,MMP9,CYR61,NRG1,PTPRM,MYO1G,CXCL3,JUP,LOC100763833,LOXL2,RARRES2,S1PR1
20	1	TRUE	0.0142	536	273	27	0.099	0.05	GO:0051270	BP	2	regulation of cellular component movement	1	DOCK4,SEMA4D,TDGF1,SRPX2,PTPRG,GPNMB,LRRC15,CTNNA3,IL33,ABHD6,UNC5D,ETS1,PECAM1,FAM110C,DSCAM,SPARC,IGFBP5,PDGFRB,PTPRJ,SERPINE1,MMP9,CYR61,NRG1,PTPRM,JUP,LOC100763833,RARRES2
21	1	TRUE	0.0263	494	273	24	0.088	0.049	GO:2000145	BP	2	regulation of cell motility	2	DOCK4,SEMA4D,TDGF1,SRPX2,PTPRG,GPNMB,LRRC15,IL33,ABHD6,UNC5D,ETS1,PECAM1,FAM110C,SPARC,IGFBP5,PDGFRB,PTPRJ,SERPINE1,MMP9,CYR61,NRG1,PTPRM,LOC100763833,RARRES2
22	1	TRUE	0.0168	470	273	24	0.088	0.051	GO:0030334	BP	2	regulation of cell migration	3	DOCK4,SEMA4D,TDGF1,SRPX2,PTPRG,GPNMB,LRRC15,IL33,ABHD6,UNC5D,ETS1,PECAM1,FAM110C,SPARC,IGFBP5,PDGFRB,PTPRJ,SERPINE1,MMP9,CYR61,NRG1,PTPRM,LOC100763833,RARRES2
23	1	TRUE	0.0094	2659	273	87	0.319	0.033	GO:0005576	CC	5	extracellular region	1	KAZALD1,SH3GL2,FBLN5,KNG1,COL6A1,ATP6V0D2,NDP,GDA,PTGFR,CPN1,DNASE1L1,SEMA4D,TDGF1,RHOQ,TSPAN8,PLAT,THBS2,NEGR1,SPON2,SRPX2,PLXDC2,YWHAZ,PTPRG,OLFML3,ALPL,ECE1,LRRC15,FGFR2,BTG2,LAMA3,ABHD6,DDC,C1QTNF3,PROM2,PLAC1,PTPRF,SI,FUCA1,CD109,SPARC,COL27A1,KIAA0319L,DPT,MMP2,AKR1E2,IGFBP5,PDGFRB,PTPRJ,COL6A2,SERPINE1,TNFSF15,SPN,CD82,ATP6V1C1,MDGA1,LOC100770325,NAV2,ADGRG2,MMP9,TNC,SEMA3G,LOC100767824,AC…
24	1	TRUE	0.0105	2538	273	83	0.304	0.033	GO:0044421	CC	5	extracellular region part	2	KAZALD1,SH3GL2,FBLN5,KNG1,COL6A1,ATP6V0D2,NDP,GDA,CPN1,DNASE1L1,SEMA4D,TDGF1,RHOQ,TSPAN8,PLAT,THBS2,NEGR1,SPON2,SRPX2,PLXDC2,YWHAZ,PTPRG,OLFML3,ALPL,ECE1,LRRC15,FGFR2,BTG2,LAMA3,ABHD6,DDC,PROM2,PTPRF,SI,FUCA1,CD109,SPARC,COL27A1,KIAA0319L,DPT,MMP2,AKR1E2,IGFBP5,PDGFRB,PTPRJ,COL6A2,SERPINE1,TNFSF15,SPN,CD82,ATP6V1C1,MDGA1,LOC100770325,NAV2,ADGRG2,MMP9,TNC,SEMA3G,LOC100767824,ACY3,SERPINI1,ITM2B,CY…
25	1	TRUE	3.9e-05	286	273	24	0.088	0.084	GO:0031012	CC	5	extracellular matrix	3	KAZALD1,FBLN5,COL6A1,NDP,THBS2,SPON2,ALPL,FGFR2,LAMA3,SPARC,COL27A1,DPT,MMP2,COL6A2,SERPINE1,SPN,NAV2,TNC,CYR61,PCOLCE,JUP,LOXL2,TINAGL1,RARRES2
26	1	TRUE	0.0174	147	273	12	0.044	0.082	GO:0005578	CC	5	proteinaceous extracellular matrix	4	KAZALD1,COL6A1,THBS2,SPON2,ALPL,LAMA3,SPARC,COL27A1,COL6A2,SPN,NAV2,TNC
27	1	TRUE	0.0142	2398	273	78	0.286	0.033	GO:0005615	CC	5	extracellular space	3	SH3GL2,FBLN5,KNG1,COL6A1,ATP6V0D2,NDP,GDA,CPN1,DNASE1L1,SEMA4D,TDGF1,RHOQ,TSPAN8,PLAT,THBS2,NEGR1,SPON2,SRPX2,PLXDC2,YWHAZ,PTPRG,ALPL,ECE1,LRRC15,BTG2,LAMA3,ABHD6,DDC,PROM2,PTPRF,SI,FUCA1,CD109,SPARC,KIAA0319L,DPT,MMP2,AKR1E2,IGFBP5,PDGFRB,PTPRJ,COL6A2,SERPINE1,TNFSF15,SPN,CD82,ATP6V1C1,MDGA1,LOC100770325,ADGRG2,MMP9,TNC,SEMA3G,LOC100767824,ACY3,SERPINI1,ITM2B,CYR61,IL10,LPO,PCOLCE,MYO1G,CXCL3,SE…
28	1	TRUE	0.0128	498	273	26	0.095	0.052	GO:0009986	CC	12	cell surface	1	NDP,TDGF1,TSPAN8,PLAT,ADGRF5,ECE1,FGFR2,SLC1A2,HTR3A,ABCG1,PROM2,UNC5D,PECAM1,CD109,PRLR,CD28,SPARC,PTPRJ,SPN,ADGRG2,TMEM123,KCNH2,NRG1,CORIN,ACE2,S1PR1
29	1	TRUE	0.0339	2536	273	78	0.286	0.031	GO:0071944	CC	11	cell periphery	1	DOCK4,DAPP1,LOC100754660,CLCN5,ADD2,COL6A1,ATP6V0D2,PTGFR,LOC100754954,SEMA4D,TDGF1,LOC100772303,RHOQ,SMAD3,GLRA3,CLCN1,NEGR1,SSPN,ALPL,GPNMB,ECE1,FGFR2,SLC1A2,HTR3A,ABCG1,ABHD6,SGCG,PROM2,PTPRE,FLNC,PECAM1,FAM110C,PLEK,DSCAM,CD28,GPR156,STAP2,ABCC6,NEDD9,MMP2,CYTIP,GLRA2,PDGFRB,PTPRJ,COL6A2,DAPK1,TNFSF15,SPN,SLC22A17,RGS2,ATP6V1C1,MDGA1,EDA2R,NOTCH3,RAP1GAP2,ADGRG2,ACY3,TMEM123,KCNH2,ITM2B,CNTNA…
30	1	TRUE	0.0335	2450	273	76	0.278	0.031	GO:0005886	CC	11	plasma membrane	2	DOCK4,DAPP1,LOC100754660,CLCN5,ADD2,COL6A1,ATP6V0D2,PTGFR,LOC100754954,SEMA4D,TDGF1,LOC100772303,RHOQ,SMAD3,GLRA3,CLCN1,NEGR1,SSPN,ALPL,GPNMB,ECE1,FGFR2,SLC1A2,HTR3A,ABCG1,ABHD6,SGCG,PROM2,PTPRE,FLNC,PECAM1,PLEK,DSCAM,CD28,GPR156,STAP2,ABCC6,NEDD9,MMP2,GLRA2,PDGFRB,PTPRJ,COL6A2,DAPK1,TNFSF15,SPN,SLC22A17,RGS2,ATP6V1C1,MDGA1,EDA2R,NOTCH3,RAP1GAP2,ADGRG2,ACY3,TMEM123,KCNH2,ITM2B,CNTNAP4,NRG1,LPO,PT…
31	1	TRUE	0.0055	837	273	39	0.143	0.047	GO:0005102	MF	6	receptor binding	1	DOCK4,NPPB,FBLN5,KNG1,NDP,SEMA4D,TDGF1,SYTL4,SMAD3,PLAT,RXRA,SRPX2,GPNMB,IL33,FIS1,ARNT2,PDGFRB,PTPRJ,SERPINE1,EBI3,TNFSF15,TNFSF8,LOC100770325,SEMA3G,PAOX,CYR61,IL10,PIPOX,NRG1,CXCL3,LOC100763833,PLCL2,TSPOAP1,APOB,CNOT9,RARRES2,S1PR1,LOC100759741,LOC100760616
