# Supplementary material for: Defining lncRNAs Correlated with CHO Cell Growth and IgG Productivity by RNA-Seq
Source: iScience. 2019 Dec 18;23(1):100785. doi: 10.1016/j.isci.2019.100785 (PMC6971398; doi:10.1016/j.isci.2019.100785)
Supplement: Data S1. The Complete RNA-Seq Dataset Provided as a Reference for the Community to Investigate RNAseq Data from CHO Cells (See Also GEO Accession Number GSE140671), Related to Figure 2 [file mmc2.zip › GO_3068_D12vsD4_0.1adj.csv]

	query.number	significant	p.value	term.size	query.size	overlap.size	precision	recall	term.id	domain	subgraph.number	term.name	relative.depth	intersection
1	1	TRUE	0.0361	3	1295	3	0.002	1	GO:2000189	BP	12	positive regulation of cholesterol homeostasis	1	HNF4A,NPC1,SEC24A
2	1	TRUE	0.0218	5	1295	4	0.003	0.8	GO:0085020	BP	27	protein K6-linked ubiquitination	1	UBE2S,PARK2,UBE2T,BARD1
3	1	TRUE	0.0345	13	1295	6	0.005	0.462	GO:1904666	BP	32	regulation of ubiquitin protein ligase activity	1	PLK1,MAD2L1,FZR1,FBXO5,UBE2S,CDC20
4	1	TRUE	0.0365	130	1295	25	0.019	0.192	GO:0006898	BP	35	receptor-mediated endocytosis	1	LRRTM1,LOC100761653,ARRB1,ANXA2,SFRP4,WASF1,CLU,MRC1,ENPP1,LRP2,SGIP1,CNTN2,IFITM3,CAV1,STON2,SMAP1,SERPINE1,EZR,TFRC,HFE,TNK2,HIP1R,TMEM108,ACKR2,TINAGL1
5	1	TRUE	0.0317	80	1295	18	0.014	0.225	GO:0065004	BP	33	protein-DNA complex assembly	1	NASP,CENPW,TERF1,HJURP,CENPA,ANP32B,GMNN,CDT1,HAT1,CENPT,CHAF1A,MIS18A,ASF1B,RAD51,CHAF1B,HMGB1,LOC100756432,LOC107978355
6	1	TRUE	0.0271	26	1295	9	0.007	0.346	GO:0014909	BP	24	smooth muscle cell migration	1	SEMA6D,PLAT,PLAU,ADIPOQ,PDGFRB,SERPINE1,PLXNA1,BMPR1A,DDR1
7	1	TRUE	0.0361	3	1295	3	0.002	1	GO:0009157	BP	23	deoxyribonucleoside monophosphate biosynthetic process	1	SHMT1,TYMS,TK1
8	1	TRUE	0.0341	9	1295	5	0.004	0.556	GO:0032799	BP	11	low-density lipoprotein receptor particle metabolic process	1	ITGAV,ANXA2,ADIPOQ,SEC24A,MYLIP
9	1	TRUE	0.0216	8	1295	5	0.004	0.625	GO:0031145	BP	28	anaphase-promoting complex-dependent catabolic process	1	FZR1,UBE2S,UBE2C,FBXO31,CDC20
10	1	TRUE	0.0337	22	1295	8	0.006	0.364	GO:0043470	BP	17	regulation of carbohydrate catabolic process	1	MLXIPL,STAT3,GPD1,HMGB1,HIF1A,HDAC4,INSR,PRKAG2
11	1	TRUE	0.0393	673	1295	92	0.071	0.137	GO:0022610	BP	13	biological adhesion	1	ITGAV,POSTN,MYF5,EFNA5,LAT,KNG1,LOC100761653,SPTA1,NOTCH1,ITGA8,OLFM4,LTF,HSPD1,IL12A,PTK2B,PRKCE,PLAU,FN1,NT5E,ITGA9,CCR7,TNFRSF12A,LRRC15,TIGIT,VAV1,FMN1,ITGA1,CTNNA3,ADIPOQ,CSF1,NCKAP1L,PRKG1,UNC5D,KIF26B,PECAM1,CTGF,XBP1,COL5A3,AGGF1,C1QBP,CAV1,EPHA2,GRHL2,MYL9,COL1A1,WNT4,CCDC80,IL7R,SERPINE1,EZR,TNFSF11,SPN,DLC1,SRCIN1,PDE3B,FAT4,TFRC,HFE,CDH17,TWSG1,LGALS1,CD276,ADAM10,NR4A3,LAMA5,ACVR1,SL…
12	1	TRUE	0.0489	663	1295	90	0.069	0.136	GO:0007155	BP	13	cell adhesion	2	ITGAV,POSTN,MYF5,EFNA5,LAT,KNG1,LOC100761653,SPTA1,NOTCH1,ITGA8,OLFM4,HSPD1,IL12A,PTK2B,PRKCE,PLAU,FN1,NT5E,ITGA9,CCR7,TNFRSF12A,TIGIT,VAV1,FMN1,ITGA1,CTNNA3,ADIPOQ,CSF1,NCKAP1L,PRKG1,UNC5D,KIF26B,PECAM1,CTGF,XBP1,COL5A3,AGGF1,C1QBP,CAV1,EPHA2,GRHL2,MYL9,COL1A1,WNT4,CCDC80,IL7R,SERPINE1,EZR,TNFSF11,SPN,DLC1,SRCIN1,PDE3B,FAT4,TFRC,HFE,CDH17,TWSG1,LGALS1,CD276,ADAM10,NR4A3,LAMA5,ACVR1,SLC7A11,HSD17…
13	1	TRUE	0.0235	8960	1295	949	0.733	0.106	GO:0009987	BP	4	cellular process	1	AFF2,ITGAV,PPARGC1A,FGFBP1,HPX,NSMCE4A,PRKCB,TRIB3,GPR22,POSTN,PRSS12,ADH7,RPA1,SHCBP1,ISG20,NCAPG,SNRPE,CLN8,LIN7A,MYF5,MYF6,ABI1,CASP1,GALNT7,SPP1,PSRC1,HMGB2,NPPB,CENPE,AKAIN1,RAB32,ETV4,PDSS1,BRIP1,TEC,IL31RA,KIF5C,KCTD17,PERM1,GCLM,CNTN6,SPSB1,LOC100754660,ZWILCH,PLK1,ARL6IP1,GSTO1,SDHD,RERE,EFNA5,IQGAP1,NCF1,DDX4,YBX1,WWP2,POLQ,RFX4,MRPL49,FBLN5,CDCA5,LRRTM1,LAT,KNG1,SIK2,LOC100761653,NDP,D…
14	1	TRUE	7.24e-22	840	1295	182	0.141	0.217	GO:0007049	BP	4	cell cycle	2	NCAPG,PSRC1,CENPE,BRIP1,ZWILCH,PLK1,CDCA5,MAD2L1,AURKA,KIF20B,CDCA8,ESPL1,TFDP1,FZR1,KNSTRN,SGO1,CKS2,E2F1,RPA3,SMAD3,SMC5,STIL,ATP2B4,ANLN,PLK4,SKA1,KIFC1,CCNA2,CENPW,SGO2,MYBL2,FBXO5,KIF2C,NDC80,RANBP1,IL12A,PBK,WNT9A,PRKCE,SLBP,LOC100773612,GPR132,GADD45B,KIF23,TERF1,CDC73,SKP2,UBE2S,SMC2,SPC25,TAS1R2,FIGNL1,FANCM,MKI67,ZWINT,TACC3,BUB3,EYA1,CDC6,KLF11,SMC1A,NCAPD3,CEP55,DNMT3L,PRR11,NCAPH,CEN…
15	1	TRUE	3.13e-19	454	1295	116	0.09	0.256	GO:0000278	BP	4	mitotic cell cycle	3	NCAPG,PSRC1,CENPE,ZWILCH,PLK1,CDCA5,MAD2L1,AURKA,KIF20B,CDCA8,ESPL1,KNSTRN,CKS2,E2F1,RPA3,SMAD3,SMC5,STIL,ANLN,SKA1,KIFC1,CCNA2,CENPW,MYBL2,FBXO5,KIF2C,NDC80,RANBP1,PBK,WNT9A,GPR132,KIF23,CDC73,SKP2,UBE2S,SMC2,SPC25,MKI67,ZWINT,TACC3,BUB3,EYA1,CDC6,KLF11,SMC1A,NCAPD3,CEP55,NCAPH,CENPA,SKA3,PIDD1,POLE,PTTG1,NDE1,PNPT1,EGFR,ARHGEF2,CIT,EREG,IQGAP3,CDC25B,GEN1,NUSAP1,CKAP2,SLF1,PHF13,IL1A,CDC25C,CDK…
16	1	TRUE	2.84e-08	127	1295	39	0.03	0.307	GO:0051321	BP	4	meiotic cell cycle	3	BRIP1,PLK1,AURKA,ESPL1,FZR1,SGO1,CKS2,SGO2,FBXO5,LOC100773612,TERF1,SMC2,FANCM,MKI67,SMC1A,DNMT3L,NCAPH,PTTG1,OSM,CDC25B,SMC4,PSMC3IP,NDC1,WNT4,BRCA2,TRIP13,ASPM,RAD51,HORMAD2,MEI1,FANCD2,FANCA,TTK,LOC100756748,KIF18A,RAD51C,HFM1,CDC20,INSR
17	1	TRUE	3.04e-09	557	1295	108	0.083	0.194	GO:0051726	BP	4	regulation of cell cycle	3	PSRC1,CENPE,ZWILCH,PLK1,CDCA5,MAD2L1,KIF20B,FZR1,KNSTRN,E2F1,RPA3,SMAD3,SMC5,STIL,ATP2B4,FBXO5,NDC80,RANBP1,IL12A,WNT9A,PRKCE,LOC100773612,GPR132,GADD45B,KIF23,CDC73,SKP2,TAS1R2,FIGNL1,MKI67,ZWINT,TACC3,BUB3,CDC6,SMC1A,PRR11,E2F2,FBXO4,PIDD1,PNPT1,EGFR,CIT,EREG,OSM,CDC25B,GEN1,NUSAP1,SLF1,IL1A,DTL,GMNN,MECOM,ERN1,CCNF,E2F7,ECT2,TNFAIP3,ETAA1,AURKB,ATAD5,MAPRE3,WNT4,EZH2,AKT1,CDKN3,BRCA2,MLXIPL,ST…
18	1	TRUE	8.32e-05	284	1295	56	0.043	0.197	GO:0007346	BP	4	regulation of mitotic cell cycle	4	PSRC1,CENPE,ZWILCH,PLK1,CDCA5,MAD2L1,KIF20B,E2F1,RPA3,SMAD3,SMC5,FBXO5,NDC80,RANBP1,WNT9A,GPR132,CDC73,MKI67,ZWINT,TACC3,CDC6,PIDD1,PNPT1,EGFR,EREG,CDC25B,GEN1,NUSAP1,SLF1,IL1A,E2F7,ATAD5,EZH2,AKT1,BRCA2,UBE2C,CLSPN,NEK2,TPX2,CDT1,CENPF,RAD21,RCC2,LOC100766053,FBXO31,CCND2,UBD,BLM,TIPIN,CDK1,CCSAP,RAD51C,RPA2,INSR,KIF14,PHB2
19	1	TRUE	4.38e-23	667	1295	159	0.123	0.238	GO:0022402	BP	4	cell cycle process	2	NCAPG,PSRC1,CENPE,BRIP1,ZWILCH,PLK1,CDCA5,MAD2L1,AURKA,KIF20B,CDCA8,ESPL1,FZR1,KNSTRN,SGO1,CKS2,E2F1,SMAD3,SMC5,STIL,ATP2B4,ANLN,PLK4,KIFC1,CCNA2,SGO2,MYBL2,FBXO5,KIF2C,NDC80,RANBP1,IL12A,WNT9A,PRKCE,SLBP,LOC100773612,GPR132,KIF23,TERF1,CDC73,SKP2,UBE2S,SMC2,SPC25,TAS1R2,FANCM,MKI67,ZWINT,TACC3,BUB3,EYA1,CDC6,KLF11,SMC1A,NCAPD3,CEP55,DNMT3L,NCAPH,CENPA,PIDD1,POLE,PTTG1,NDE1,PNPT1,EGFR,CHD3,ARHGEF…
20	1	TRUE	1.96e-20	374	1295	105	0.081	0.281	GO:1903047	BP	4	mitotic cell cycle process	3	NCAPG,PSRC1,CENPE,ZWILCH,PLK1,CDCA5,MAD2L1,AURKA,KIF20B,CDCA8,ESPL1,KNSTRN,CKS2,E2F1,SMC5,STIL,ANLN,KIFC1,CCNA2,MYBL2,FBXO5,KIF2C,NDC80,RANBP1,WNT9A,GPR132,KIF23,CDC73,SKP2,UBE2S,SMC2,SPC25,MKI67,ZWINT,TACC3,BUB3,EYA1,CDC6,KLF11,SMC1A,NCAPD3,CEP55,NCAPH,CENPA,PIDD1,POLE,PTTG1,NDE1,EGFR,ARHGEF2,CIT,EREG,IQGAP3,GEN1,NUSAP1,CKAP2,SLF1,PHF13,IL1A,CDC25C,CDK2,KIF22,EML1,E2F7,SMC4,AURKB,ATAD5,EZH2,AKT1…
21	1	TRUE	9.46e-08	116	1295	36	0.028	0.31	GO:1903046	BP	4	meiotic cell cycle process	3	BRIP1,PLK1,AURKA,ESPL1,FZR1,SGO1,CKS2,SGO2,FBXO5,LOC100773612,TERF1,SMC2,FANCM,DNMT3L,NCAPH,PTTG1,OSM,CDC25B,SMC4,PSMC3IP,NDC1,WNT4,BRCA2,TRIP13,ASPM,RAD51,HORMAD2,MEI1,FANCD2,FANCA,TTK,LOC100756748,KIF18A,RAD51C,HFM1,CDC20
22	1	TRUE	5.1e-07	224	1295	53	0.041	0.237	GO:0044770	BP	4	cell cycle phase transition	3	CENPE,PLK1,CDCA5,MAD2L1,CKS2,E2F1,ATP2B4,CCNA2,NDC80,SLBP,GPR132,CDC73,SKP2,UBE2S,TACC3,CDC6,KLF11,PIDD1,POLE,EGFR,IQGAP3,GEN1,CDC25C,CDK2,E2F7,ATAD5,EZH2,AKT1,UBE2C,CLSPN,CIRBP,CDT1,ACVR1,CENPF,RAD21,RCC2,FOXM1,CDKN2D,FBXO31,CCND2,UBD,FAM83D,TTK,BLM,TIPIN,UBE2L3,CDK1,RAD51C,CCNY,NES,RPA2,KIF14,PHB2
23	1	TRUE	0.0341	68	1295	16	0.012	0.235	GO:0044839	BP	4	cell cycle G2/M phase transition	4	PLK1,CCNA2,GPR132,SKP2,CDC25C,CLSPN,CENPF,RAD21,RCC2,FOXM1,BLM,CDK1,RAD51C,CCNY,NES,KIF14
24	1	TRUE	0.00652	106	1295	24	0.019	0.226	GO:0044843	BP	4	cell cycle G1/S phase transition	4	E2F1,ATP2B4,CCNA2,GPR132,CDC73,SKP2,KLF11,PIDD1,POLE,EGFR,IQGAP3,CDK2,E2F7,EZH2,AKT1,CIRBP,ACVR1,CDKN2D,FBXO31,CCND2,FAM83D,RPA2,KIF14,PHB2
25	1	TRUE	1.87e-05	204	1295	46	0.036	0.225	GO:0044772	BP	4	mitotic cell cycle phase transition	4	CENPE,PLK1,CDCA5,MAD2L1,CKS2,E2F1,CCNA2,NDC80,GPR132,CDC73,SKP2,UBE2S,TACC3,CDC6,KLF11,PIDD1,POLE,EGFR,IQGAP3,GEN1,CDC25C,CDK2,E2F7,ATAD5,EZH2,AKT1,UBE2C,CLSPN,CDT1,ACVR1,CENPF,RAD21,RCC2,FOXM1,CDKN2D,FBXO31,CCND2,UBD,BLM,CDK1,RAD51C,CCNY,NES,RPA2,KIF14,PHB2
26	1	TRUE	0.0186	63	1295	16	0.012	0.254	GO:0000086	BP	4	G2/M transition of mitotic cell cycle	5	PLK1,CCNA2,GPR132,SKP2,CDC25C,CLSPN,CENPF,RAD21,RCC2,FOXM1,BLM,CDK1,RAD51C,CCNY,NES,KIF14
27	1	TRUE	1.02e-08	340	1295	75	0.058	0.221	GO:0010564	BP	4	regulation of cell cycle process	3	PSRC1,CENPE,PLK1,CDCA5,MAD2L1,KIF20B,FZR1,KNSTRN,E2F1,SMC5,STIL,ATP2B4,FBXO5,NDC80,RANBP1,PRKCE,LOC100773612,GPR132,KIF23,CDC73,TAS1R2,MKI67,TACC3,CDC6,SMC1A,PIDD1,EGFR,CIT,EREG,OSM,CDC25B,GEN1,NUSAP1,SLF1,IL1A,CCNF,E2F7,ECT2,AURKB,ATAD5,WNT4,EZH2,AKT1,BRCA2,MLXIPL,UBE2C,CLSPN,NEK2,E2F8,TPX2,CIRBP,CDT1,CENPF,DDX11,RAD21,RCC2,FOXM1,CDKN2D,FBXO31,CCND2,UBD,FAM83D,TTK,BLM,CDK1,CCSAP,RAD51C,BUB1,FEN1…
28	1	TRUE	0.000226	158	1295	36	0.028	0.228	GO:1901987	BP	4	regulation of cell cycle phase transition	4	CENPE,PLK1,CDCA5,MAD2L1,E2F1,ATP2B4,NDC80,GPR132,CDC73,CDC6,PIDD1,EGFR,GEN1,E2F7,ATAD5,EZH2,AKT1,UBE2C,CLSPN,CIRBP,CDT1,CENPF,RAD21,RCC2,CDKN2D,FBXO31,CCND2,UBD,FAM83D,TTK,BLM,CDK1,RAD51C,RPA2,KIF14,PHB2
29	1	TRUE	0.0466	71	1295	16	0.012	0.225	GO:1902806	BP	4	regulation of cell cycle G1/S phase transition	5	E2F1,ATP2B4,CDC73,PIDD1,EGFR,E2F7,EZH2,AKT1,CIRBP,CDKN2D,FBXO31,CCND2,FAM83D,RPA2,KIF14,PHB2
30	1	TRUE	0.00195	142	1295	31	0.024	0.218	GO:1901990	BP	4	regulation of mitotic cell cycle phase transition	5	CENPE,PLK1,CDCA5,MAD2L1,E2F1,NDC80,GPR132,CDC73,CDC6,PIDD1,EGFR,GEN1,E2F7,ATAD5,EZH2,AKT1,UBE2C,CLSPN,CDT1,CENPF,RAD21,RCC2,FBXO31,CCND2,UBD,BLM,CDK1,RAD51C,RPA2,KIF14,PHB2
31	1	TRUE	0.037	82	1295	18	0.014	0.22	GO:0007098	BP	4	centrosome cycle	3	PLK1,AURKA,SGO1,STIL,PLK4,RANBP1,NDE1,CHD3,GEN1,CDK2,CCNF,BRCA2,NEK2,HAUS4,XRCC2,CKAP5,WDR62,CEP76
32	1	TRUE	0.00168	188	1295	38	0.029	0.202	GO:0051301	BP	4	cell division	2	BRIP1,PLK1,KIF20B,NOTCH1,TOP2A,ANLN,SKA1,KIF2C,PRKCE,CDCA4,KIF23,TAS1R2,SKA2,CDC6,CEP55,CENPA,CIT,CCNB1,CDC25B,NUSAP1,CKAP2,ORC6,E2F7,ECT2,AURKB,BRCA2,INCENP,STMN1,E2F8,CDT1,ASPM,NCAPD2,BLM,CDK1,CDC20,KIF14,KLHL13,CDCA3
33	1	TRUE	0.00831	95	1295	22	0.017	0.232	GO:0000910	BP	4	cytokinesis	3	PLK1,KIF20B,ANLN,PRKCE,KIF23,TAS1R2,CDC6,CEP55,CENPA,CIT,CDC25B,NUSAP1,CKAP2,E2F7,ECT2,AURKB,BRCA2,INCENP,STMN1,E2F8,KIF14,KLHL13
34	1	TRUE	0.0299	37	1295	11	0.008	0.297	GO:0061640	BP	4	cytoskeleton-dependent cytokinesis	4	PLK1,KIF20B,ANLN,KIF23,CEP55,CENPA,CIT,NUSAP1,CKAP2,AURKB,STMN1
35	1	TRUE	0.0264	31	1295	10	0.008	0.323	GO:0000281	BP	4	mitotic cytokinesis	5	PLK1,KIF20B,ANLN,KIF23,CEP55,CENPA,CIT,NUSAP1,CKAP2,STMN1
36	1	TRUE	0.0466	71	1295	16	0.012	0.225	GO:0051302	BP	4	regulation of cell division	3	KIF20B,PRKCE,KIF23,TAS1R2,CDC6,CIT,CDC25B,ORC6,E2F7,ECT2,AURKB,BRCA2,E2F8,ASPM,BLM,KIF14
37	1	TRUE	0.0213	46	1295	13	0.01	0.283	GO:0032465	BP	4	regulation of cytokinesis	4	KIF20B,PRKCE,KIF23,TAS1R2,CDC6,CIT,CDC25B,E2F7,ECT2,AURKB,BRCA2,E2F8,KIF14
38	1	TRUE	5.47e-20	207	1295	73	0.056	0.353	GO:0007059	BP	4	chromosome segregation	2	NCAPG,PSRC1,CENPE,BRIP1,PLK1,CDCA5,MAD2L1,CDCA8,ESPL1,KNSTRN,SGO1,SMC5,TOP2A,SKA1,KIFC1,CENPW,SGO2,PMF1,KIF2C,NDC80,KIF23,TERF1,ESCO2,SMC2,SPC25,HJURP,FANCM,MKI67,ZWINT,TACC3,BUB3,SKA2,CDC6,SMC1A,NCAPD3,NCAPH,SKA3,PTTG1,GEN1,NUSAP1,SLF1,PHF13,KIF22,SMC4,ECT2,AURKB,NDC1,INCENP,CDCA2,NEK2,TRIP13,CDT1,KPNB1,CENPT,CENPF,DDX11,MIS18A,HORMAD2,RAD21,RCC2,MEI1,FANCD2,FAM83D,NCAPD2,TTK,KIF18A,RAD51C,BUB1,…
39	1	TRUE	1.15e-15	170	1295	59	0.046	0.347	GO:0098813	BP	4	nuclear chromosome segregation	3	NCAPG,PSRC1,CENPE,BRIP1,PLK1,CDCA5,MAD2L1,CDCA8,ESPL1,KNSTRN,SGO1,SMC5,KIFC1,SGO2,KIF2C,NDC80,KIF23,TERF1,SMC2,FANCM,ZWINT,TACC3,BUB3,CDC6,SMC1A,NCAPD3,NCAPH,PTTG1,GEN1,NUSAP1,SLF1,PHF13,KIF22,SMC4,ECT2,AURKB,NDC1,NEK2,TRIP13,CDT1,KPNB1,CENPF,DDX11,HORMAD2,RAD21,RCC2,MEI1,FANCD2,FAM83D,NCAPD2,TTK,KIF18A,RAD51C,BUB1,FEN1,HFM1,CDC20,KIF14,PHB2
40	1	TRUE	0.000762	20	1295	10	0.008	0.5	GO:0008608	BP	4	attachment of spindle microtubules to kinetochore	4	CENPE,KNSTRN,SGO1,KIF2C,NDC80,BUB3,ECT2,NEK2,CDT1,RCC2
41	1	TRUE	0.0158	39	1295	12	0.009	0.308	GO:0051304	BP	4	chromosome separation	3	CENPE,PLK1,MAD2L1,NDC80,FANCM,TACC3,CDC6,GEN1,CDT1,RAD21,TTK,HFM1
42	1	TRUE	0.00179	403	1295	67	0.052	0.166	GO:0007017	BP	4	microtubule-based process	2	PSRC1,PLK1,EFNA5,AP3B2,AURKA,KIF20B,ESPL1,KNSTRN,SGO1,GAS2L3,STIL,PLK4,KIF24,SKA1,KIFC1,MYBL2,WEE1,FBXO5,KIF2C,NDC80,RANBP1,KIF23,MELK,SPC25,TACC3,EYA1,DNAH5,CENPA,SKA3,SS18,NDE1,TUBA1B,CHD3,ARHGEF2,NAV1,TUBB,GEN1,NUSAP1,CNTN2,CKAP2,CDK2,CCNF,KIF22,EML1,AURKB,BRCA2,EZR,STMN1,NEK2,HAUS4,XRCC2,TPX2,KPNB1,ASPM,KIF17,SPAG5,TMEM108,TUBA8,KIF18A,CKAP5,WDR62,HIF1A,CCSAP,CDC20,MGARP,CEP76,IFT122
43	1	TRUE	0.0302	3043	1295	352	0.272	0.116	GO:1901360	BP	4	organic cyclic compound metabolic process	1	AFF2,PPARGC1A,HPX,PRKCB,TRIB3,RPA1,ISG20,SNRPE,MYF5,MYF6,SPP1,PSRC1,LOC100771648,HMGB2,NPPB,ETV4,BRIP1,PERM1,PLK1,NCF1,YBX1,WWP2,POLQ,RFX4,CDCA5,NDP,GINS1,HNF4A,ADK,HCFC1,ARRB1,EAF2,SPTA1,FST,NOTCH1,TFDP1,EME1,RPP30,ATF3,TERF2,LOC100760728,CKS2,FOS,ITGA8,MMS22L,ANKRD1,GPHB5,E2F1,MCM5,LTF,RPA3,SMAD3,SMC5,TOP2A,ATP2B4,NUDT18,POLA1,SFRP4,CCNA2,ASIP,DHRS9,MAP2K3,HR,NUDT12,TONSL,MORC1,MYBL2,MCM7,CDC45…
44	1	TRUE	0.0414	1294	1295	162	0.125	0.125	GO:0002376	BP	4	immune system process	1	HPX,PRKCB,ISG20,ABI1,CASP1,HMGB2,RAB32,TEC,IL31RA,POLQ,LAT,SPTA1,FST,NOTCH1,FOS,LTF,SMAD3,PLD4,ANXA2,TOP2A,ANLN,HSPD1,FTH1,HMOX1,LCP1,IL12A,PTK2B,ADGRF5,PRKCE,SLC39A10,PIK3AP1,ITGA9,CCR7,SH3PXD2A,TRAF3IP2,ESCO2,CDC73,DDX60,CLU,NFE2L1,PLVAP,LYST,NLRC5,TIGIT,VAV1,FCRLB,SEPTIN-12,ITGA1,PIR,MMP12,IMPDH2,MRC1,TXLNA,NOD2,ADIPOQ,PSMA1,MB,CLEC12B,OASL,ANKLE1,LOC100773349,CSF1,STAT6,LOC103159091,NCKAP1L,L…
45	1	TRUE	0.0449	4694	1295	520	0.402	0.111	GO:0050896	BP	4	response to stimulus	1	ITGAV,PPARGC1A,FGFBP1,HPX,NSMCE4A,PRKCB,TRIB3,GPR22,POSTN,ADH7,RPA1,SHCBP1,ISG20,CLN8,CASP1,SPP1,HMGB2,NPPB,RAB32,BRIP1,TEC,IL31RA,KIF5C,PERM1,GCLM,CNTN6,SPSB1,LOC100754660,PLK1,GSTO1,SDHD,EFNA5,IQGAP1,NCF1,POLQ,RFX4,FBLN5,CDCA5,LAT,KNG1,SIK2,LOC100761653,NDP,DUSP14,DNAJA1,PPP2R2A,HNF4A,SRM,BFAR,C1QL4,ARRB1,AURKA,MAP2K5,OPN1LW,FST,NOTCH1,EME1,FZR1,ATF3,ALS2CL,TERF2,CCDC88C,NRAS,FOS,ITGA8,MMS22L,A…
46	1	TRUE	0.0271	551	1295	79	0.061	0.143	GO:0009628	BP	4	response to abiotic stimulus	2	PRKCB,CASP1,SDHD,ARRB1,OPN1LW,NOTCH1,FOS,ANKRD1,TRPM1,SMAD3,ANGPT4,ATP2B4,HSPD1,HMOX1,PLAT,SCN1A,IL12A,PBK,PRKCE,PLAU,PCNA,FIGNL1,EYA1,SLC1A2,SMC1A,COL11A1,MB,FBXO4,RYR2,SUV39H1,EGFR,OSM,CHI3L1,FAS,OPN1SW,IL1A,PKD2L1,PCDH15,DTL,MSH6,CAV1,CDC25A,ARNT2,ECT2,CHRNB2,MMP2,AURKB,COL1A1,AKT1,BRCA2,SOD2,TGFB3,XRCC2,SUV39H2,DRGX,SLC12A5,CASQ1,LOC100759357,CIRBP,PPP1CA,RAD51,CDKN2D,RAD51AP1,TOPBP1,CCND2,FA…
47	1	TRUE	0.0249	139	1295	27	0.021	0.194	GO:0070482	BP	4	response to oxygen levels	3	PRKCB,CASP1,SDHD,NOTCH1,SMAD3,ANGPT4,HMOX1,PLAT,PRKCE,PLAU,MB,RYR2,SUV39H1,FAS,CAV1,ARNT2,CHRNB2,MMP2,AKT1,SOD2,TGFB3,SUV39H2,HIF1A,MGARP,LOXL2,PLOD1,BMP2
48	1	TRUE	0.0326	128	1295	25	0.019	0.195	GO:0036293	BP	4	response to decreased oxygen levels	4	PRKCB,CASP1,SDHD,NOTCH1,SMAD3,ANGPT4,HMOX1,PLAT,PRKCE,PLAU,MB,RYR2,SUV39H1,CAV1,ARNT2,CHRNB2,MMP2,AKT1,TGFB3,SUV39H2,HIF1A,MGARP,LOXL2,PLOD1,BMP2
49	1	TRUE	0.0427	2105	1295	250	0.193	0.119	GO:0048583	BP	4	regulation of response to stimulus	2	ITGAV,FGFBP1,HPX,NSMCE4A,PRKCB,POSTN,CASP1,HMGB2,TEC,IL31RA,GCLM,CNTN6,GSTO1,EFNA5,NCF1,POLQ,RFX4,FBLN5,KNG1,LOC100761653,DUSP14,BFAR,C1QL4,ARRB1,FST,NOTCH1,ATF3,ALS2CL,TERF2,ITGA8,ANKRD1,GPHB5,LTF,SMAD3,ANXA2,AKT3,ATP2B4,SFRP4,MAP2K3,WASF1,LOC100750644,HMOX1,MIB2,HMGA1,SH3BP4,IL12A,DFNA5,PTK2B,AOAH,PBK,TIMP1,WNT9A,DGKI,PTPRR,PRKCE,SLC39A10,GADD45B,PLAU,PIK3AP1,PCNA,FN1,DUSP6,NT5E,CCR7,TRAF3IP2,G…
50	1	TRUE	0.000193	1916	1295	251	0.194	0.131	GO:0006950	BP	4	response to stress	2	PPARGC1A,HPX,NSMCE4A,PRKCB,RPA1,ISG20,CLN8,CASP1,HMGB2,NPPB,BRIP1,TEC,IL31RA,GCLM,PLK1,SDHD,NCF1,POLQ,FBLN5,CDCA5,LAT,KNG1,HNF4A,BFAR,AURKA,NOTCH1,EME1,FZR1,ATF3,TERF2,CCDC88C,FOS,MMS22L,ANKRD1,E2F1,LTF,RPA3,SMAD3,SMC5,ANXA2,ANGPT4,TOP2A,ATP13A2,ATP2B4,HSPD1,MAP2K3,TONSL,MCM7,LOC100750644,HMOX1,UFC1,GPX8,PLAT,HMGA1,IL12A,PTK2B,AOAH,PBK,PRKCE,GADD45B,PLAU,PIK3AP1,PCNA,FN1,DUSP6,NT5E,CCR7,PSMD14,TR…
51	1	TRUE	0.0075	756	1295	107	0.083	0.142	GO:0080134	BP	4	regulation of response to stress	3	HPX,NSMCE4A,CASP1,HMGB2,TEC,NCF1,POLQ,FBLN5,KNG1,BFAR,TERF2,ANKRD1,LTF,SMAD3,ANXA2,ATP2B4,HMGA1,IL12A,PTK2B,AOAH,PBK,PRKCE,GADD45B,PLAU,PIK3AP1,PCNA,NT5E,CCR7,TRAF3IP2,DDX60,PDCD10,CLU,FIGNL1,IER3,MAPK8IP1,TNFRSF12A,NLRC5,VAV1,EYA1,GPR37L1,MMP12,NOD2,ADIPOQ,PSMA1,CLEC12B,FBXO4,ANKLE1,LOC100773349,PNPT1,EGFR,PRKG1,PTPRF,LY96,EREG,PARK2,FAS,SLF1,CTGF,XBP1,MECOM,ERN1,C1QBP,PRRX1,CAV1,SEC14L1,TNFAIP3…
52	1	TRUE	0.0466	627	1295	86	0.066	0.137	GO:0006955	BP	4	immune response	2	HPX,PRKCB,CASP1,HMGB2,TEC,IL31RA,LAT,NOTCH1,LTF,SMAD3,FTH1,LCP1,IL12A,PTK2B,PRKCE,SLC39A10,PIK3AP1,CCR7,TRAF3IP2,DDX60,LYST,NLRC5,VAV1,FCRLB,MMP12,MRC1,NOD2,PSMA1,CLEC12B,LOC100773349,CSF1,STAT6,NCKAP1L,LY96,EREG,ENPP1,FAS,IFITM3,STAT2,XBP1,SLPI,C1QBP,LOC100760293,MSH6,CAV1,SEC14L1,TNFAIP3,MMP2,ATAD5,ECM1,IL7R,EZR,PRKCH,STAT3,TGFB3,DAPK1,SPN,TFRC,HFE,CDH17,LGALS1,CD276,NR4A3,LCN2,SNX4,TLR1,C2,POL…
53	1	TRUE	0.0161	3925	1295	448	0.346	0.114	GO:0051716	BP	4	cellular response to stimulus	2	ITGAV,PPARGC1A,FGFBP1,HPX,NSMCE4A,PRKCB,TRIB3,GPR22,POSTN,RPA1,SHCBP1,CASP1,SPP1,HMGB2,NPPB,RAB32,BRIP1,TEC,IL31RA,GCLM,CNTN6,SPSB1,LOC100754660,PLK1,GSTO1,SDHD,EFNA5,IQGAP1,NCF1,POLQ,RFX4,FBLN5,CDCA5,LAT,SIK2,LOC100761653,NDP,DUSP14,DNAJA1,HNF4A,SRM,BFAR,C1QL4,ARRB1,MAP2K5,OPN1LW,FST,NOTCH1,EME1,FZR1,ATF3,ALS2CL,TERF2,CCDC88C,NRAS,FOS,ITGA8,MMS22L,ANKRD1,TAC4,GPHB5,E2F1,TRPM1,LTF,RPA3,SMAD3,SMC5…
54	1	TRUE	0.00495	1531	1295	197	0.152	0.129	GO:0070887	BP	4	cellular response to chemical stimulus	3	PPARGC1A,FGFBP1,HPX,PRKCB,TRIB3,POSTN,SHCBP1,CASP1,SPP1,HMGB2,GCLM,GSTO1,SDHD,EFNA5,IQGAP1,NCF1,FBLN5,DNAJA1,HNF4A,SRM,BFAR,ARRB1,NOTCH1,ATF3,FOS,ITGA8,ANKRD1,GPHB5,E2F1,LTF,SMAD3,ANGPT4,ATP13A2,ATP2B4,SFRP4,ASIP,WASF1,MYBL2,MCM7,LOC100750644,HMOX1,RXRA,SH3BP4,IL12A,PTK2B,GFPT2,PRKCE,SYNGR1,LOC100773612,SHMT1,ITGA9,CCR7,ALPL,MELK,CDC73,SKP2,DNMT1,PDCD10,CLU,NFE2L1,RFX2,PLVAP,NLRC5,VAV1,LOC1007600…
55	1	TRUE	0.0216	1220	1295	157	0.121	0.129	GO:0071310	BP	4	cellular response to organic substance	4	FGFBP1,HPX,PRKCB,TRIB3,SHCBP1,CASP1,SPP1,HMGB2,GCLM,EFNA5,IQGAP1,DNAJA1,SRM,BFAR,ARRB1,NOTCH1,ATF3,FOS,ITGA8,ANKRD1,GPHB5,LTF,SMAD3,ATP2B4,SFRP4,ASIP,WASF1,MYBL2,LOC100750644,SH3BP4,IL12A,PTK2B,GFPT2,PRKCE,SYNGR1,LOC100773612,SHMT1,CCR7,ALPL,CDC73,SKP2,DNMT1,PDCD10,CLU,RFX2,PLVAP,NLRC5,LOC100760022,MMP12,IMPDH2,MRC1,NOD2,ADIPOQ,TIMP3,SSH1,SRRT,RYR2,DCN,CSF1,TRA2B,PNPT1,STAT6,VAMP2,EGFR,LY96,ARHGE…
56	1	TRUE	0.0408	117	1295	23	0.018	0.197	GO:0071216	BP	4	cellular response to biotic stimulus	3	CASP1,HMGB2,EME1,ANKRD1,LTF,IL12A,PRKCE,CDC73,SMC1A,MRC1,LY96,XBP1,TNFAIP3,AKT1,SERPINE1,TNFRSF1B,TLR1,IRAK2,IL10,NLRP3,LOC100763833,PDE4D,ZFP36
57	1	TRUE	0.0365	102	1295	21	0.016	0.206	GO:0071219	BP	4	cellular response to molecule of bacterial origin	4	CASP1,HMGB2,ANKRD1,LTF,IL12A,PRKCE,CDC73,MRC1,LY96,XBP1,TNFAIP3,AKT1,SERPINE1,TNFRSF1B,TLR1,IRAK2,IL10,NLRP3,LOC100763833,PDE4D,ZFP36
58	1	TRUE	0.0028	1031	1295	142	0.11	0.138	GO:0033554	BP	4	cellular response to stress	3	PPARGC1A,NSMCE4A,RPA1,BRIP1,PLK1,SDHD,NCF1,POLQ,FBLN5,CDCA5,BFAR,NOTCH1,EME1,FZR1,ATF3,TERF2,CCDC88C,FOS,MMS22L,ANKRD1,E2F1,RPA3,SMC5,ANGPT4,TOP2A,ATP13A2,TONSL,MCM7,LOC100750644,HMOX1,UFC1,HMGA1,PTK2B,PBK,PRKCE,GADD45B,PCNA,PSMD14,ESCO2,PALB2,MELK,PDCD10,CLU,FIGNL1,NFE2L1,IER3,MAPK8IP1,MATN2,EYA1,SMC1A,OPRM1,GPR37L1,NOD2,FBXO4,MAP1LC3A,PIDD1,POLE,ANKLE1,ETV5,PNPT1,SUV39H1,EGFR,PTPRF,ZBTB38,SGK1,…
59	1	TRUE	5.11e-05	461	1295	81	0.063	0.176	GO:0006974	BP	4	cellular response to DNA damage stimulus	4	NSMCE4A,RPA1,BRIP1,PLK1,POLQ,CDCA5,EME1,FZR1,TERF2,MMS22L,ANKRD1,E2F1,RPA3,SMC5,TOP2A,TONSL,MCM7,PCNA,PSMD14,ESCO2,PALB2,CLU,FIGNL1,IER3,EYA1,SMC1A,FBXO4,PIDD1,POLE,ANKLE1,SUV39H1,EGFR,ZBTB38,SGK1,GEN1,MCM10,SLF1,RUVBL1,DTL,MSH6,KIF22,E2F7,EPHA2,UBE2T,WDR76,ETAA1,BRCA2,LIG1,SOD2,CLSPN,TRIP13,XRCC2,TNFRSF1B,RTEL1,XRCC1,DDX11,RAD51,DNA2,POLD1,FOXM1,CDKN2D,RAD51AP1,TOPBP1,FBXO31,USP10,FANCD2,FNIP2,R…
60	1	TRUE	0.000114	1136	1295	163	0.126	0.143	GO:0008283	BP	4	cell proliferation	1	ITGAV,FGFBP1,NCAPG2,SHCBP1,HMGB2,IL31RA,RERE,GINS1,HNF4A,C1QL4,EAF2,KIF20B,SPTA1,NOTCH1,TFDP1,FZR1,CKS2,E2F1,LTF,RPA3,SMAD3,COL18A1,SFRP4,PRDX4,KIAA1524,FTH1,MCM7,FA2H,HMOX1,RXRA,HMGA1,SH3BP4,IL12A,DFNA5,PTK2B,TIMP1,WNT9A,SLC39A10,PLAU,FN1,PALB2,MELK,CDC73,DNMT1,PDCD10,CLU,FIGNL1,MKI67,TNFRSF9,EYA1,SEPTIN-12,KLF11,ITGA1,GPR37L1,MMP12,IMPDH2,ADIPOQ,PLCD1,FBXO4,SRRT,NDE1,GINS4,CSF1,RACGAP1,STAT6,RP…
61	1	TRUE	0.0167	922	1295	124	0.096	0.134	GO:0042127	BP	4	regulation of cell proliferation	2	ITGAV,FGFBP1,SHCBP1,HMGB2,IL31RA,HNF4A,C1QL4,EAF2,KIF20B,SPTA1,NOTCH1,TFDP1,FZR1,E2F1,LTF,RPA3,SMAD3,COL18A1,SFRP4,PRDX4,KIAA1524,FTH1,FA2H,HMOX1,HMGA1,SH3BP4,IL12A,DFNA5,PTK2B,TIMP1,WNT9A,SLC39A10,PLAU,FN1,CDC73,DNMT1,PDCD10,TNFRSF9,EYA1,SEPTIN-12,KLF11,ITGA1,GPR37L1,MMP12,ADIPOQ,PLCD1,FBXO4,CSF1,STAT6,RPS4X,NCKAP1L,EGFR,EREG,OSM,IQGAP3,IFITM3,XBP1,IL1A,ATP5A1,ERN1,CDK2,CSF2,AGGF1,PRRX1,CAV1,CDC…
62	1	TRUE	5.56e-05	3454	1295	423	0.327	0.122	GO:0071840	BP	4	cellular component organization or biogenesis	1	AFF2,ITGAV,PPARGC1A,PRKCB,POSTN,RPA1,NCAPG,CLN8,MYF5,ABI1,PSRC1,HMGB2,CENPE,AKAIN1,RAB32,PDSS1,BRIP1,KIF5C,KCTD17,GCLM,PLK1,ARL6IP1,RERE,EFNA5,IQGAP1,POLQ,RFX4,FBLN5,CDCA5,LRRTM1,LOC100761653,MAD2L1,HNF4A,NASP,HCFC1,VPS18,CHRNA1,ARRB1,EAF2,AURKA,KIF20B,SPTA1,SEPT11,CDCA8,NOTCH1,ESPL1,PALLD,FZR1,ALS2CL,TERF2,CCDC88C,KNSTRN,SGO1,CKS2,CSMD3,ITGA8,MCM5,GAS2L3,OLFM4,SMAD3,SMC5,ANXA2,STIL,TOP2A,ATP13A2…
63	1	TRUE	1.57e-05	3406	1295	422	0.326	0.124	GO:0016043	BP	4	cellular component organization	2	AFF2,ITGAV,PPARGC1A,PRKCB,POSTN,RPA1,NCAPG,CLN8,MYF5,ABI1,PSRC1,HMGB2,CENPE,AKAIN1,RAB32,PDSS1,BRIP1,KIF5C,KCTD17,GCLM,PLK1,ARL6IP1,RERE,EFNA5,IQGAP1,POLQ,RFX4,FBLN5,CDCA5,LRRTM1,LOC100761653,MAD2L1,HNF4A,NASP,HCFC1,VPS18,CHRNA1,ARRB1,EAF2,AURKA,KIF20B,SPTA1,SEPT11,CDCA8,NOTCH1,ESPL1,PALLD,FZR1,ALS2CL,TERF2,CCDC88C,KNSTRN,SGO1,CKS2,CSMD3,ITGA8,MCM5,GAS2L3,OLFM4,SMAD3,SMC5,ANXA2,STIL,TOP2A,ATP13A2…
64	1	TRUE	0.000188	2085	1295	270	0.208	0.129	GO:0006996	BP	4	organelle organization	3	AFF2,PPARGC1A,PRKCB,RPA1,NCAPG,CLN8,PSRC1,HMGB2,CENPE,RAB32,BRIP1,KCTD17,GCLM,PLK1,ARL6IP1,RERE,EFNA5,RFX4,CDCA5,LOC100761653,MAD2L1,NASP,HCFC1,VPS18,ARRB1,AURKA,KIF20B,SPTA1,CDCA8,ESPL1,PALLD,FZR1,ALS2CL,TERF2,KNSTRN,SGO1,CKS2,MCM5,GAS2L3,SMC5,ANXA2,STIL,TOP2A,ATP13A2,AKT3,PLK4,KIF24,SKA1,CEP89,KIFC1,CCNA2,CENPW,ASIP,SGO2,WASF1,MYBL2,MCM7,WEE1,RECQL,FBXO5,KIF2C,FAM83H,HMGA1,NDC80,LCP1,RANBP1,PTK…
65	1	TRUE	1.05e-16	277	1295	81	0.063	0.292	GO:0048285	BP	4	organelle fission	4	NCAPG,PSRC1,CENPE,BRIP1,PLK1,CDCA5,MAD2L1,AURKA,KIF20B,CDCA8,ESPL1,FZR1,KNSTRN,SGO1,CKS2,SMC5,KIFC1,SGO2,MYBL2,FBXO5,KIF2C,NDC80,RANBP1,LOC100773612,KIF23,TERF1,SEC16B,UBE2S,SMC2,FANCM,MKI67,ZWINT,TACC3,BUB3,CDC6,SMC1A,NCAPD3,DNMT3L,NCAPH,DCN,PTTG1,EREG,OSM,CDC25B,GEN1,NUSAP1,SLF1,PHF13,STAT2,IL1A,KIF22,SMC4,MTFR2,AURKB,PSMC3IP,NDC1,WNT4,BRCA2,UBE2C,NEK2,TRIP13,TPX2,CDT1,KPNB1,ASPM,HORMAD2,RAD21,…
66	1	TRUE	2.38e-17	249	1295	77	0.059	0.309	GO:0000280	BP	4	nuclear division	5	NCAPG,PSRC1,CENPE,BRIP1,PLK1,CDCA5,MAD2L1,AURKA,KIF20B,CDCA8,ESPL1,FZR1,KNSTRN,SGO1,CKS2,SMC5,KIFC1,SGO2,MYBL2,FBXO5,KIF2C,NDC80,RANBP1,LOC100773612,KIF23,TERF1,UBE2S,SMC2,FANCM,MKI67,ZWINT,TACC3,BUB3,CDC6,SMC1A,NCAPD3,DNMT3L,NCAPH,PTTG1,EREG,OSM,CDC25B,GEN1,NUSAP1,SLF1,PHF13,IL1A,KIF22,SMC4,AURKB,PSMC3IP,NDC1,WNT4,BRCA2,UBE2C,NEK2,TRIP13,TPX2,CDT1,KPNB1,ASPM,HORMAD2,RAD21,MEI1,FANCD2,FANCA,NCAPD…
67	1	TRUE	4.7e-08	108	1295	35	0.027	0.324	GO:0140013	BP	4	meiotic nuclear division	6	BRIP1,PLK1,AURKA,ESPL1,FZR1,SGO1,CKS2,SGO2,FBXO5,LOC100773612,TERF1,SMC2,FANCM,DNMT3L,NCAPH,PTTG1,OSM,CDC25B,SMC4,PSMC3IP,NDC1,WNT4,BRCA2,TRIP13,ASPM,HORMAD2,MEI1,FANCD2,FANCA,TTK,LOC100756748,KIF18A,RAD51C,HFM1,CDC20
68	1	TRUE	0.00102	64	1295	19	0.015	0.297	GO:0007127	BP	4	meiosis I	7	BRIP1,PLK1,AURKA,ESPL1,CKS2,FBXO5,TERF1,FANCM,DNMT3L,PTTG1,CDC25B,PSMC3IP,NDC1,BRCA2,TRIP13,MEI1,FANCD2,RAD51C,HFM1
69	1	TRUE	0.000309	59	1295	19	0.015	0.322	GO:0045132	BP	4	meiotic chromosome segregation	7	BRIP1,PLK1,ESPL1,SGO1,SGO2,TERF1,SMC2,FANCM,NCAPH,PTTG1,SMC4,NDC1,TRIP13,HORMAD2,MEI1,FANCD2,TTK,RAD51C,HFM1
70	1	TRUE	9.44e-13	152	1295	51	0.039	0.336	GO:0140014	BP	4	mitotic nuclear division	6	NCAPG,PSRC1,CENPE,PLK1,CDCA5,MAD2L1,AURKA,KIF20B,CDCA8,ESPL1,KNSTRN,SMC5,KIFC1,MYBL2,KIF2C,NDC80,RANBP1,KIF23,UBE2S,SMC2,MKI67,ZWINT,TACC3,BUB3,CDC6,SMC1A,NCAPD3,NCAPH,PTTG1,EREG,GEN1,NUSAP1,SLF1,PHF13,IL1A,KIF22,SMC4,AURKB,UBE2C,NEK2,TPX2,CDT1,KPNB1,RAD21,NCAPD2,KIF18A,CCSAP,CDC20,INSR,KIF14,PHB2
71	1	TRUE	6.31e-06	649	1295	109	0.084	0.168	GO:0051276	BP	4	chromosome organization	4	PRKCB,RPA1,NCAPG,PSRC1,CENPE,BRIP1,PLK1,RERE,CDCA5,MAD2L1,NASP,HCFC1,ARRB1,CDCA8,ESPL1,TERF2,KNSTRN,MCM5,SMC5,TOP2A,KIFC1,CCNA2,CENPW,SGO2,MCM7,RECQL,KIF2C,HMGA1,NDC80,PHF19,KIF23,TERF1,CDC73,DNMT1,SMC2,HJURP,MKI67,ZWINT,TACC3,BUB3,EYA1,CDC6,SMC1A,NCAPD3,NCAPH,CENPA,MCM6,FBXO4,PIF1,PTTG1,MCM4,ANP32B,SUV39H1,CHD3,GEN1,NUSAP1,WRAP53,SLF1,PHF13,RUVBL1,CDK2,KIF22,SMC4,AURKB,NDC1,EZH2,BRCA2,NEK2,ACIN1…
72	1	TRUE	2.09e-06	118	1295	34	0.026	0.288	GO:0071103	BP	4	DNA conformation change	5	NCAPG,BRIP1,CDCA5,NASP,MCM5,TOP2A,MCM7,RECQL,HMGA1,SMC2,HJURP,NCAPD3,NCAPH,MCM6,MCM4,ANP32B,NUSAP1,PHF13,RUVBL1,SMC4,ACIN1,RTEL1,HAT1,DDX11,CHAF1A,MIS18A,ASF1B,RAD51,CHAF1B,HMGB1,NCAPD2,BLM,LOC100756432,LOC107978355
73	1	TRUE	0.00124	88	1295	23	0.018	0.261	GO:0006323	BP	4	DNA packaging	6	NCAPG,CDCA5,NASP,TOP2A,HMGA1,SMC2,HJURP,NCAPD3,NCAPH,ANP32B,NUSAP1,PHF13,SMC4,ACIN1,HAT1,CHAF1A,MIS18A,ASF1B,CHAF1B,HMGB1,NCAPD2,LOC100756432,LOC107978355
74	1	TRUE	5.78e-06	16	1295	11	0.008	0.688	GO:0030261	BP	4	chromosome condensation	7	NCAPG,CDCA5,TOP2A,SMC2,NCAPD3,NCAPH,NUSAP1,PHF13,SMC4,ACIN1,NCAPD2
75	1	TRUE	0.00318	28	1295	11	0.008	0.393	GO:0032392	BP	4	DNA geometric change	6	BRIP1,MCM5,MCM7,RECQL,MCM6,MCM4,RUVBL1,RTEL1,DDX11,RAD51,BLM
76	1	TRUE	0.00264	23	1295	10	0.008	0.435	GO:0032508	BP	4	DNA duplex unwinding	7	BRIP1,MCM5,MCM7,MCM6,MCM4,RUVBL1,RTEL1,DDX11,RAD51,BLM
77	1	TRUE	0.0103	14	1295	7	0.005	0.5	GO:0051383	BP	4	kinetochore organization	5	CENPW,NDC80,SMC2,CENPA,SMC4,CDT1,CENPT
78	1	TRUE	3.23e-15	112	1295	46	0.036	0.411	GO:0000819	BP	4	sister chromatid segregation	5	NCAPG,PSRC1,CENPE,PLK1,CDCA5,MAD2L1,CDCA8,ESPL1,KNSTRN,SMC5,KIFC1,SGO2,KIF2C,NDC80,KIF23,SMC2,ZWINT,TACC3,BUB3,CDC6,SMC1A,NCAPD3,NCAPH,PTTG1,GEN1,NUSAP1,SLF1,PHF13,KIF22,SMC4,AURKB,NEK2,CDT1,KPNB1,DDX11,HORMAD2,RAD21,NCAPD2,TTK,KIF18A,RAD51C,BUB1,FEN1,CDC20,KIF14,PHB2
79	1	TRUE	4.85e-13	89	1295	38	0.029	0.427	GO:0000070	BP	4	mitotic sister chromatid segregation	6	NCAPG,PSRC1,CENPE,PLK1,CDCA5,MAD2L1,CDCA8,ESPL1,KNSTRN,SMC5,KIFC1,KIF2C,NDC80,KIF23,SMC2,ZWINT,TACC3,BUB3,CDC6,SMC1A,NCAPD3,NCAPH,PTTG1,GEN1,NUSAP1,SLF1,PHF13,KIF22,SMC4,AURKB,NEK2,CDT1,KPNB1,RAD21,NCAPD2,KIF18A,CDC20,KIF14
80	1	TRUE	9.39e-06	11	1295	9	0.007	0.818	GO:0007076	BP	4	mitotic chromosome condensation	7	NCAPG,CDCA5,SMC2,NCAPD3,NCAPH,NUSAP1,PHF13,SMC4,NCAPD2
81	1	TRUE	0.000744	42	1295	15	0.012	0.357	GO:0007062	BP	4	sister chromatid cohesion	5	CDCA5,SMC5,SGO2,SMC1A,PTTG1,SLF1,KIF22,DDX11,HORMAD2,RAD21,RAD51C,BUB1,FEN1,CDC20,PHB2
82	1	TRUE	0.0325	49	1295	13	0.01	0.265	GO:0070192	BP	4	chromosome organization involved in meiotic cell cycle	5	BRIP1,SGO2,TERF1,SMC2,NCAPH,SMC4,NDC1,TRIP13,RAD51,HORMAD2,MEI1,FANCD2,RAD51C
83	1	TRUE	0.0144	703	1295	99	0.076	0.141	GO:0007010	BP	4	cytoskeleton organization	4	CLN8,PSRC1,PLK1,EFNA5,LOC100761653,ARRB1,AURKA,SPTA1,ESPL1,PALLD,KNSTRN,SGO1,GAS2L3,STIL,PLK4,KIF24,SKA1,KIFC1,WASF1,MYBL2,WEE1,FBXO5,KIF2C,FAM83H,NDC80,LCP1,RANBP1,PTK2B,PRKCE,KIF23,MELK,SPC25,TACC3,FMN1,MYPN,EYA1,DNAH5,CENPA,PFN1,SSH1,SKA3,SS18,NDE1,NCKAP1L,TUBA1B,CHD3,ARHGEF2,NAV1,TUBB,FHOD1,PKP1,PARK2,GEN1,NUSAP1,CNTN2,CKAP2,MYO1B,CTGF,FRMD7,PCDH15,CDK2,CCNF,EML1,CSF1R,AURKB,WNT4,ASAP3,ERMN,B…
84	1	TRUE	0.00052	311	1295	57	0.044	0.183	GO:0000226	BP	4	microtubule cytoskeleton organization	5	PSRC1,PLK1,EFNA5,AURKA,ESPL1,KNSTRN,SGO1,GAS2L3,STIL,PLK4,KIF24,SKA1,KIFC1,MYBL2,WEE1,FBXO5,KIF2C,NDC80,RANBP1,KIF23,MELK,SPC25,TACC3,EYA1,DNAH5,CENPA,SKA3,SS18,NDE1,CHD3,ARHGEF2,NAV1,TUBB,GEN1,NUSAP1,CNTN2,CKAP2,CDK2,CCNF,EML1,AURKB,BRCA2,EZR,STMN1,NEK2,HAUS4,XRCC2,TPX2,KPNB1,ASPM,SPAG5,KIF18A,CKAP5,WDR62,CCSAP,CDC20,CEP76
85	1	TRUE	1.34e-05	99	1295	29	0.022	0.293	GO:0007051	BP	4	spindle organization	6	PSRC1,PLK1,AURKA,ESPL1,KNSTRN,STIL,KIFC1,MYBL2,FBXO5,NDC80,RANBP1,KIF23,SPC25,TACC3,CHD3,TUBB,EML1,AURKB,EZR,STMN1,NEK2,HAUS4,TPX2,KPNB1,ASPM,CKAP5,WDR62,CCSAP,CDC20
86	1	TRUE	2.66e-05	75	1295	24	0.019	0.32	GO:1902850	BP	4	microtubule cytoskeleton organization involved in mitosis	6	PSRC1,PLK1,AURKA,STIL,KIFC1,MYBL2,NDC80,KIF23,SPC25,TACC3,EYA1,CENPA,NDE1,ARHGEF2,NUSAP1,EML1,AURKB,STMN1,NEK2,TPX2,KPNB1,WDR62,CCSAP,CDC20
87	1	TRUE	0.000401	60	1295	19	0.015	0.317	GO:0007052	BP	4	mitotic spindle organization	7	PSRC1,PLK1,AURKA,STIL,KIFC1,MYBL2,NDC80,KIF23,SPC25,TACC3,EML1,AURKB,STMN1,NEK2,TPX2,KPNB1,WDR62,CCSAP,CDC20
88	1	TRUE	8.54e-05	114	1295	30	0.023	0.263	GO:0051783	BP	4	regulation of nuclear division	1	CENPE,PLK1,CDCA5,MAD2L1,KIF20B,FZR1,SMC5,FBXO5,NDC80,RANBP1,LOC100773612,MKI67,TACC3,CDC6,EREG,OSM,GEN1,NUSAP1,SLF1,IL1A,WNT4,UBE2C,NEK2,CDT1,RAD21,TTK,CCSAP,CDC20,INSR,PHB2
89	1	TRUE	0.0268	42	1295	12	0.009	0.286	GO:0051785	BP	4	positive regulation of nuclear division	2	CDCA5,SMC5,RANBP1,EREG,NUSAP1,SLF1,IL1A,WNT4,UBE2C,CDT1,INSR,PHB2
90	1	TRUE	0.00145	89	1295	23	0.018	0.258	GO:0007088	BP	4	regulation of mitotic nuclear division	2	CENPE,PLK1,CDCA5,MAD2L1,KIF20B,SMC5,NDC80,RANBP1,MKI67,TACC3,CDC6,EREG,GEN1,NUSAP1,SLF1,IL1A,UBE2C,NEK2,CDT1,RAD21,CCSAP,INSR,PHB2
91	1	TRUE	0.00896	2982	1295	352	0.272	0.118	GO:0048519	BP	4	negative regulation of biological process	1	AFF2,ITGAV,PPARGC1A,PRKCB,TRIB3,ISG20,CLN8,MYF6,PSRC1,HMGB2,AKAIN1,GCLM,ZWILCH,PLK1,ARL6IP1,GSTO1,EFNA5,IQGAP1,YBX1,WWP2,POLQ,RFX4,LRRTM1,KNG1,LOC100761653,DUSP14,MAD2L1,HNF4A,BFAR,C1QL4,ARRB1,EAF2,AURKA,FST,NOTCH1,TFDP1,FZR1,ATF3,TERF2,ANKRD1,STXBP5L,SEMA6D,SYTL4,E2F1,LTF,SMAD3,ANXA2,ANGPT4,ATP2B4,SFRP4,PRDX4,FTH1,MTMR2,HR,MORC1,LOC100750644,HMOX1,PLAT,RXRA,THBS2,FBXO5,AEBP1,MAGOH,HMGA1,NDC80,SH…
92	1	TRUE	0.0229	2725	1295	320	0.247	0.117	GO:0048523	BP	4	negative regulation of cellular process	2	ITGAV,PPARGC1A,TRIB3,CLN8,MYF6,PSRC1,HMGB2,AKAIN1,GCLM,ZWILCH,PLK1,ARL6IP1,GSTO1,EFNA5,IQGAP1,YBX1,WWP2,POLQ,RFX4,LRRTM1,KNG1,LOC100761653,DUSP14,MAD2L1,HNF4A,BFAR,C1QL4,ARRB1,EAF2,AURKA,FST,NOTCH1,TFDP1,FZR1,ATF3,TERF2,ANKRD1,STXBP5L,SEMA6D,SYTL4,E2F1,LTF,SMAD3,ANXA2,ANGPT4,ATP2B4,SFRP4,PRDX4,FTH1,MTMR2,HR,MORC1,LOC100750644,HMOX1,PLAT,RXRA,FBXO5,AEBP1,HMGA1,NDC80,SH3BP4,IL12A,DFNA5,PTK2B,HDGF,T…
93	1	TRUE	0.0022	277	1295	50	0.039	0.181	GO:0045786	BP	4	negative regulation of cell cycle	3	ZWILCH,PLK1,MAD2L1,FZR1,E2F1,SMAD3,FBXO5,NDC80,IL12A,WNT9A,LOC100773612,GPR132,CDC73,ZWINT,BUB3,SMC1A,FBXO4,PIDD1,PNPT1,OSM,GEN1,DTL,GMNN,ERN1,CCNF,E2F7,TNFAIP3,ETAA1,EZH2,CDKN3,MLXIPL,CLSPN,NEK2,E2F8,CDT1,AK1,DNA2,RAD21,LOC100766053,FOXM1,CDKN2D,FBXO31,TTK,BLM,TIPIN,CDK1,BUB1,RPA2,LOC100757539,BMP2
94	1	TRUE	0.00392	115	1295	26	0.02	0.226	GO:0000075	BP	4	cell cycle checkpoint	4	ZWILCH,PLK1,MAD2L1,FZR1,E2F1,NDC80,WNT9A,ZWINT,BUB3,FBXO4,PIDD1,GEN1,DTL,ETAA1,CLSPN,CDT1,DNA2,LOC100766053,FBXO31,TTK,BLM,TIPIN,CDK1,BUB1,RPA2,LOC100757539
95	1	TRUE	0.0337	22	1295	8	0.006	0.364	GO:0031577	BP	4	spindle checkpoint	5	PLK1,MAD2L1,NDC80,BUB3,GEN1,CDT1,TTK,BUB1
96	1	TRUE	0.015	19	1295	8	0.006	0.421	GO:0071173	BP	4	spindle assembly checkpoint	6	PLK1,MAD2L1,NDC80,BUB3,GEN1,CDT1,TTK,BUB1
97	1	TRUE	0.0115	124	1295	26	0.02	0.21	GO:0010948	BP	4	negative regulation of cell cycle process	4	PLK1,MAD2L1,FBXO5,NDC80,LOC100773612,GPR132,CDC73,SMC1A,PIDD1,OSM,GEN1,CCNF,E2F7,EZH2,MLXIPL,CLSPN,NEK2,E2F8,CDT1,RAD21,CDKN2D,FBXO31,TTK,BLM,CDK1,RPA2
98	1	TRUE	0.0454	84	1295	18	0.014	0.214	GO:1901988	BP	4	negative regulation of cell cycle phase transition	5	PLK1,MAD2L1,NDC80,GPR132,CDC73,PIDD1,GEN1,E2F7,EZH2,CLSPN,CDT1,RAD21,CDKN2D,FBXO31,TTK,BLM,CDK1,RPA2
99	1	TRUE	0.000743	3471	1295	415	0.32	0.12	GO:0048518	BP	4	positive regulation of biological process	1	ITGAV,PPARGC1A,FGFBP1,HPX,NSMCE4A,PRKCB,TRIB3,MYF5,MYF6,CASP1,SPP1,PSRC1,HMGB2,CENPE,TEC,IL31RA,KCTD17,CNTN6,PLK1,ARL6IP1,GSTO1,EFNA5,IQGAP1,NCF1,YBX1,WWP2,RFX4,PPIH,CDCA5,LRRTM1,LAT,LOC100761653,NDP,MAD2L1,HNF4A,HCFC1,ARRB1,EAF2,AURKA,KIF20B,SPTA1,FST,NOTCH1,TFDP1,FZR1,ATF3,TERF2,FOS,ITGA8,ANKRD1,TAC4,STXBP5L,SEMA6D,SYTL4,GPHB5,E2F1,OLFM4,LTF,SMAD3,SMC5,ANXA2,ANGPT4,TOP2A,ATP13A2,AKT3,COL18A1,AT…
100	1	TRUE	0.033	1211	1295	154	0.119	0.127	GO:0048584	BP	4	positive regulation of response to stimulus	2	FGFBP1,HPX,NSMCE4A,PRKCB,CASP1,HMGB2,TEC,IL31RA,CNTN6,GSTO1,NCF1,LOC100761653,ARRB1,NOTCH1,ATF3,ITGA8,ANKRD1,LTF,AKT3,SFRP4,MAP2K3,WASF1,LOC100750644,HMOX1,MIB2,HMGA1,IL12A,DFNA5,PTK2B,WNT9A,DGKI,PRKCE,SLC39A10,GADD45B,PIK3AP1,PCNA,CCR7,TRAF3IP2,CDC73,SKP2,DDX60,PDCD10,TNFRSF12A,TRAF5,NLRC5,VAV1,EYA1,GPR37L1,MMP12,NOD2,ADIPOQ,TIMP3,PIDD1,DCN,ANKLE1,LOC100773349,CSF1,STAT6,NCKAP1L,EGFR,LY96,EREG,O…
101	1	TRUE	0.0336	2034	1295	244	0.188	0.12	GO:0009893	BP	4	positive regulation of metabolic process	2	PPARGC1A,HPX,TRIB3,MYF5,MYF6,CASP1,SPP1,PSRC1,HMGB2,CENPE,TEC,IL31RA,PLK1,EFNA5,IQGAP1,NCF1,YBX1,WWP2,RFX4,LAT,NDP,HNF4A,HCFC1,ARRB1,EAF2,AURKA,NOTCH1,TFDP1,FZR1,ATF3,TERF2,FOS,ITGA8,GPHB5,E2F1,LTF,SMAD3,ANXA2,ANGPT4,TOP2A,ATP2B4,SFRP4,CCNA2,ASIP,MAP2K3,MYBL2,HMOX1,RXRA,HMGA1,SH3BP4,IL12A,PTK2B,THRB,EPHX2,PHF19,ADGRF5,PRKCE,SLC39A10,LOC100773612,GADD45B,PCNA,FN1,CCR7,SEC16B,CDC73,SKP2,UBE2S,DNMT1…
102	1	TRUE	0.000172	1428	1295	196	0.151	0.137	GO:0065009	BP	4	regulation of molecular function	1	PPARGC1A,PRKCB,TRIB3,CASP1,PSRC1,HMGB2,CENPE,GCLM,PLK1,ARL6IP1,GSTO1,EFNA5,IQGAP1,NCF1,WWP2,CDCA5,LAT,LOC100761653,NDP,DUSP14,DNAJC9,MAD2L1,ARRB1,AURKA,SPTA1,NOTCH1,FZR1,ALS2CL,TERF2,E2F1,LTF,SMAD3,ANXA2,ATP13A2,ATP2B4,SFRP4,ASIP,MAP2K3,LOC100750644,PLXND1,FBXO5,SH3BP4,PTK2B,SERPINH1,TIMP1,WNT9A,DGKI,SLC39A10,RASGRP3,GADD45B,PLAU,PCNA,DUSP6,TBC1D2,TERF1,GPD1L,UBE2S,PDCD10,CLU,HJURP,TRAF5,NLRC5,AD…
103	1	TRUE	0.000195	855	1295	128	0.099	0.15	GO:0044093	BP	4	positive regulation of molecular function	2	PPARGC1A,PRKCB,TRIB3,CASP1,PSRC1,HMGB2,CENPE,GCLM,PLK1,GSTO1,IQGAP1,NCF1,CDCA5,LAT,NDP,DNAJC9,ARRB1,SPTA1,FZR1,ALS2CL,TERF2,LTF,SMAD3,ANXA2,ATP2B4,MAP2K3,LOC100750644,PLXND1,PTK2B,SLC39A10,GADD45B,PCNA,TBC1D2,UBE2S,PDCD10,CLU,TRAF5,ADGRG6,VAV1,ITGA1,NOD2,ADIPOQ,PFN1,RFC3,PIDD1,RYR2,CSF1,ANP32B,EGFR,ARHGEF2,EREG,CHI3L1,IQGAP3,CDC25B,PARK2,WRAP53,FAS,ADGRD1,CHTF18,GMNN,ERN1,FANK1,MSH6,CAV1,CSF1R,EP…
104	1	TRUE	0.00382	1030	1295	141	0.109	0.137	GO:0050790	BP	4	regulation of catalytic activity	2	TRIB3,CASP1,PSRC1,HMGB2,CENPE,GCLM,PLK1,ARL6IP1,EFNA5,IQGAP1,NCF1,LAT,DUSP14,DNAJC9,MAD2L1,ARRB1,NOTCH1,FZR1,ALS2CL,TERF2,LTF,SMAD3,ANXA2,ATP13A2,ATP2B4,MAP2K3,FBXO5,SH3BP4,PTK2B,SERPINH1,TIMP1,WNT9A,DGKI,SLC39A10,RASGRP3,GADD45B,PCNA,DUSP6,TBC1D2,TERF1,UBE2S,PDCD10,CLU,NLRC5,ADGRG6,VAV1,ITGA1,ADIPOQ,TIMP3,PFN1,RFC3,PIF1,PIDD1,RYR2,NDE1,CSF1,ANP32B,PROM2,NCKAP1L,EGFR,PRKG1,EREG,PSMD6,CHI3L1,IQGAP…
105	1	TRUE	0.00807	500	1295	76	0.059	0.152	GO:0051338	BP	4	regulation of transferase activity	3	TRIB3,PSRC1,CENPE,PLK1,IQGAP1,NCF1,LAT,DUSP14,MAD2L1,FZR1,LTF,ATP2B4,MAP2K3,FBXO5,PTK2B,GADD45B,DUSP6,TERF1,UBE2S,PDCD10,CLU,NLRC5,ADIPOQ,RFC3,PIF1,CSF1,EGFR,EREG,CHI3L1,IQGAP3,CDC25B,PARK2,WRAP53,CHTF18,ERN1,CAV1,ERRFI1,CSF1R,ECT2,TNFAIP3,PLCE1,GRHL2,ETAA1,AURKB,MAPRE3,EZH2,AKT1,PDGFRB,PARP4,TNFSF11,CLSPN,NEK2,SRCIN1,CCNYL1,TPX2,PRKAR1B,RFC4,GSTP1,CDKN2D,DUSP4,CCND2,RFC5,BLM,UBE2L3,LPAR3,MAP2K6,…
106	1	TRUE	0.00546	632	1295	93	0.072	0.147	GO:0043085	BP	4	positive regulation of catalytic activity	3	TRIB3,CASP1,PSRC1,HMGB2,CENPE,GCLM,PLK1,IQGAP1,NCF1,LAT,DNAJC9,FZR1,ALS2CL,TERF2,LTF,SMAD3,ATP2B4,MAP2K3,PTK2B,SLC39A10,GADD45B,PCNA,TBC1D2,UBE2S,PDCD10,CLU,ADGRG6,VAV1,ITGA1,ADIPOQ,PFN1,RFC3,PIDD1,RYR2,CSF1,ANP32B,EGFR,EREG,CHI3L1,IQGAP3,CDC25B,WRAP53,FAS,ADGRD1,CHTF18,ERN1,MSH6,CAV1,CSF1R,EPHA2,ECT2,PLCE1,GRHL2,ETAA1,AURKB,MAPRE3,WNT4,EZH2,ASAP3,AKT1,PDGFRB,STAT3,DAPK1,TNFSF11,CLSPN,DLC1,NEK2,A…
107	1	TRUE	0.00392	330	1295	56	0.043	0.17	GO:0051347	BP	4	positive regulation of transferase activity	4	TRIB3,PSRC1,CENPE,PLK1,IQGAP1,NCF1,LAT,FZR1,LTF,ATP2B4,MAP2K3,PTK2B,GADD45B,UBE2S,PDCD10,CLU,ADIPOQ,RFC3,CSF1,EGFR,EREG,CHI3L1,IQGAP3,CDC25B,WRAP53,CHTF18,ERN1,CSF1R,ECT2,PLCE1,GRHL2,ETAA1,AURKB,MAPRE3,EZH2,AKT1,PDGFRB,TNFSF11,CLSPN,NEK2,SRCIN1,TPX2,RFC4,CCND2,RFC5,UBE2L3,LPAR3,MAP2K6,CCNY,CDC20,INSR,PIK3CG,KIF14,PRKAG2,EPM2AIP1,BMP2
108	1	TRUE	0.0075	523	1295	79	0.061	0.151	GO:1901701	BP	4	cellular response to oxygen-containing compound	1	PRKCB,TRIB3,CASP1,SPP1,HMGB2,EFNA5,NCF1,FBLN5,ARRB1,FOS,ANKRD1,LTF,ATP2B4,SH3BP4,IL12A,PTK2B,PRKCE,LOC100773612,SHMT1,CDC73,DNMT1,PDCD10,CLU,GPR37L1,MRC1,NOD2,ADIPOQ,SSH1,RYR2,TRA2B,VAMP2,EGFR,LY96,ARHGEF2,ENPP1,XBP1,RORC,ERN1,FOLR1,CAV1,ECT2,TNFAIP3,CHRNB2,MMP2,COL1A1,EZH2,AKT1,COL4A1,SERPINE1,MLXIPL,EZR,SOD2,STAT3,DAPK1,GPD1,TNFRSF1B,NR4A3,EIF4EBP2,GOT1,CPEB4,DDX11,RAD51,RAP1B,IRAK2,IL10,NLRP3,…
109	1	TRUE	0.0451	3147	1295	360	0.278	0.114	GO:0060255	BP	4	regulation of macromolecule metabolic process	1	AFF2,ITGAV,PPARGC1A,HPX,PRKCB,TRIB3,MYF5,MYF6,CASP1,SPP1,PSRC1,HMGB2,CENPE,ETV4,BRIP1,TEC,IL31RA,PERM1,PLK1,ARL6IP1,EFNA5,IQGAP1,NCF1,YBX1,WWP2,POLQ,RFX4,LRRTM1,LAT,KNG1,NDP,DUSP14,MAD2L1,HNF4A,HCFC1,C1QL4,ARRB1,EAF2,AURKA,FST,NOTCH1,TFDP1,FZR1,ATF3,TERF2,CCDC88C,CKS2,FOS,ITGA8,ANKRD1,E2F1,LTF,SMAD3,ANXA2,ANGPT4,TOP2A,ATP13A2,ATP2B4,SFRP4,CCNA2,ASIP,MAP2K3,HR,MORC1,MYBL2,HMOX1,PLAT,RXRA,FBXO5,AEB…
110	1	TRUE	0.0274	1886	1295	229	0.177	0.121	GO:0010604	BP	4	positive regulation of macromolecule metabolic process	2	PPARGC1A,HPX,TRIB3,MYF5,MYF6,CASP1,SPP1,PSRC1,HMGB2,CENPE,TEC,IL31RA,PLK1,EFNA5,IQGAP1,NCF1,YBX1,WWP2,RFX4,LAT,NDP,HNF4A,HCFC1,ARRB1,EAF2,AURKA,NOTCH1,TFDP1,FZR1,ATF3,TERF2,FOS,ITGA8,E2F1,LTF,SMAD3,ANXA2,ANGPT4,TOP2A,ATP2B4,SFRP4,CCNA2,MAP2K3,MYBL2,RXRA,HMGA1,IL12A,PTK2B,THRB,EPHX2,PHF19,PRKCE,SLC39A10,LOC100773612,GADD45B,PCNA,FN1,CCR7,SEC16B,CDC73,SKP2,UBE2S,DNMT1,PDCD10,CLU,NFE2L1,RFX2,NLRC5,E…
111	1	TRUE	0.00424	16	1295	8	0.006	0.5	GO:0032069	BP	4	regulation of nuclease activity	2	HMGB2,TERF2,PCNA,TERF1,ERN1,AKT1,DDX11,HMGB1
112	1	TRUE	0.0216	8	1295	5	0.004	0.625	GO:0032075	BP	4	positive regulation of nuclease activity	3	HMGB2,PCNA,ERN1,AKT1,DDX11
113	1	TRUE	0.000667	3091	1295	375	0.29	0.121	GO:0048522	BP	4	positive regulation of cellular process	1	ITGAV,PPARGC1A,FGFBP1,HPX,NSMCE4A,PRKCB,TRIB3,MYF5,MYF6,CASP1,SPP1,PSRC1,HMGB2,CENPE,TEC,IL31RA,KCTD17,CNTN6,PLK1,GSTO1,EFNA5,IQGAP1,NCF1,YBX1,WWP2,RFX4,CDCA5,LRRTM1,LAT,LOC100761653,NDP,MAD2L1,HNF4A,ARRB1,EAF2,AURKA,KIF20B,SPTA1,NOTCH1,TFDP1,FZR1,ATF3,FOS,ITGA8,ANKRD1,STXBP5L,SEMA6D,SYTL4,GPHB5,E2F1,OLFM4,LTF,SMAD3,SMC5,ANXA2,ANGPT4,TOP2A,ATP13A2,AKT3,COL18A1,ATP2B4,ANLN,HSPD1,SFRP4,KIAA1524,CCN…
114	1	TRUE	0.0218	30	1295	10	0.008	0.333	GO:0051781	BP	4	positive regulation of cell division	2	KIF20B,PRKCE,KIF23,TAS1R2,CDC6,CIT,CDC25B,ECT2,AURKB,KIF14
115	1	TRUE	0.0422	522	1295	74	0.057	0.142	GO:0008284	BP	4	positive regulation of cell proliferation	2	ITGAV,FGFBP1,HMGB2,IL31RA,KIF20B,SPTA1,NOTCH1,FZR1,E2F1,LTF,COL18A1,KIAA1524,HMOX1,IL12A,PTK2B,TIMP1,SLC39A10,FN1,PDCD10,EYA1,SEPTIN-12,GPR37L1,MMP12,CSF1,RPS4X,NCKAP1L,EGFR,EREG,OSM,IQGAP3,XBP1,ERN1,CDK2,CSF2,AGGF1,PRRX1,CSF1R,TNFAIP3,CHRNB2,MMP2,SCG2,ATAD5,CNBP,ECM1,AKT1,PDGFRB,MLXIPL,PRKCH,TNS3,SPN,TFRC,CRLF1,NACC1,CD276,ADAM10,NR4A3,LIFR,ASPM,FOXM1,BMPR1A,CCND2,TIAM1,IL10,HMGB1,SMO,TIPIN,ASH2…
116	1	TRUE	4.4e-06	194	1295	46	0.036	0.237	GO:0045787	BP	4	positive regulation of cell cycle	2	PSRC1,CDCA5,MAD2L1,KIF20B,SMC5,NDC80,RANBP1,PRKCE,KIF23,CDC73,TAS1R2,CDC6,PIDD1,EGFR,CIT,EREG,CDC25B,GEN1,NUSAP1,SLF1,IL1A,E2F7,ECT2,AURKB,MAPRE3,WNT4,AKT1,BRCA2,MLXIPL,UBE2C,E2F8,NR4A3,CDT1,DDX11,RAD21,RCC2,CCND2,FAM83D,IL10,CDK1,RAD51C,CCNY,FEN1,INSR,KIF14,PHB2
117	1	TRUE	2.45e-06	136	1295	37	0.029	0.272	GO:0090068	BP	4	positive regulation of cell cycle process	3	CDCA5,MAD2L1,KIF20B,SMC5,NDC80,RANBP1,PRKCE,KIF23,CDC73,TAS1R2,CDC6,PIDD1,CIT,EREG,CDC25B,GEN1,NUSAP1,SLF1,IL1A,E2F7,ECT2,AURKB,WNT4,UBE2C,E2F8,CDT1,DDX11,RAD21,RCC2,CCND2,FAM83D,CDK1,RAD51C,FEN1,INSR,KIF14,PHB2
118	1	TRUE	0.0038	24	1295	10	0.008	0.417	GO:0032467	BP	4	positive regulation of cytokinesis	4	KIF20B,PRKCE,KIF23,TAS1R2,CDC6,CIT,CDC25B,ECT2,AURKB,KIF14
119	1	TRUE	0.00653	87	1295	21	0.016	0.241	GO:0045931	BP	4	positive regulation of mitotic cell cycle	3	CDCA5,MAD2L1,KIF20B,SMC5,NDC80,RANBP1,EREG,CDC25B,GEN1,NUSAP1,SLF1,IL1A,BRCA2,UBE2C,CDT1,RCC2,CCND2,CDK1,RAD51C,INSR,PHB2
120	1	TRUE	0.0101	32	1295	11	0.008	0.344	GO:0045840	BP	4	positive regulation of mitotic nuclear division	4	CDCA5,SMC5,RANBP1,EREG,NUSAP1,SLF1,IL1A,UBE2C,CDT1,INSR,PHB2
121	1	TRUE	0.0444	293	1295	46	0.036	0.157	GO:0051640	BP	4	organelle localization	1	LIN7A,PSRC1,CENPE,CDCA5,LOC100761653,AP3B2,AURKA,CDCA8,KIFC1,ASIP,KIF2C,NDC80,KIF23,TERF1,MYO7A,PDCD10,EYA1,CENPA,NDE1,VAMP2,ARHGEF2,FHOD1,NUSAP1,PLEKHM2,KIF22,STON2,EZR,STX1A,GRIK5,NR4A3,CDT1,KPNB1,ASPM,CENPF,SNX4,RAP1B,SPAG5,MEI1,STX1B,FAM83D,KIF18A,IL4R,HIF1A,PLXNA2,MGARP,KIF14
122	1	TRUE	0.00179	56	1295	17	0.013	0.304	GO:0050000	BP	4	chromosome localization	2	PSRC1,CENPE,CDCA5,CDCA8,KIFC1,KIF2C,NDC80,TERF1,NDE1,KIF22,CDT1,KPNB1,CENPF,MEI1,FAM83D,KIF18A,KIF14
123	1	TRUE	0.0337	27	1295	9	0.007	0.333	GO:0009410	BP	4	response to xenobiotic stimulus	1	GSTO1,HNF4A,E2F1,MCM7,LOC100750644,NCEH1,GSTP1,LOC100756748,GCLC
124	1	TRUE	0.0337	22	1295	8	0.006	0.364	GO:0071466	BP	4	cellular response to xenobiotic stimulus	2	GSTO1,HNF4A,E2F1,MCM7,LOC100750644,NCEH1,GSTP1,LOC100756748
125	1	TRUE	0.0429	3230	1295	369	0.285	0.114	GO:0031323	BP	4	regulation of cellular metabolic process	1	AFF2,ITGAV,PPARGC1A,HPX,PRKCB,TRIB3,MYF5,MYF6,CASP1,SPP1,PSRC1,HMGB2,CENPE,ETV4,BRIP1,TEC,IL31RA,PERM1,PLK1,ARL6IP1,EFNA5,IQGAP1,NCF1,YBX1,WWP2,POLQ,RFX4,FBLN5,LRRTM1,LAT,KNG1,NDP,DUSP14,MAD2L1,HNF4A,HCFC1,C1QL4,ARRB1,EAF2,AURKA,FST,NOTCH1,TFDP1,FZR1,ATF3,TERF2,CCDC88C,CKS2,FOS,ITGA8,ANKRD1,GPHB5,E2F1,LTF,SMAD3,ANXA2,ANGPT4,TOP2A,ATP13A2,ATP2B4,SFRP4,CCNA2,ASIP,MAP2K3,HR,MORC1,MYBL2,MCM7,HMOX1,PL…
126	1	TRUE	0.0241	59	1295	15	0.012	0.254	GO:0043467	BP	4	regulation of generation of precursor metabolites and energy	2	PPARGC1A,PNPT1,ENPP1,AKT1,MLXIPL,STAT3,GPD1,HMGB1,HIF1A,HDAC4,CDK1,INSR,PASK,PRKAG2,EPM2AIP1
127	1	TRUE	0.0361	1900	1295	229	0.177	0.121	GO:0031325	BP	4	positive regulation of cellular metabolic process	2	PPARGC1A,HPX,TRIB3,MYF5,MYF6,CASP1,SPP1,PSRC1,HMGB2,CENPE,TEC,IL31RA,PLK1,EFNA5,IQGAP1,NCF1,YBX1,WWP2,RFX4,LAT,NDP,HNF4A,ARRB1,EAF2,AURKA,NOTCH1,TFDP1,FZR1,ATF3,FOS,ITGA8,GPHB5,E2F1,LTF,SMAD3,ANXA2,ANGPT4,TOP2A,ATP2B4,SFRP4,CCNA2,ASIP,MAP2K3,MYBL2,HMOX1,RXRA,HMGA1,SH3BP4,IL12A,PTK2B,THRB,PHF19,ADGRF5,PRKCE,SLC39A10,GADD45B,PCNA,CCR7,CDC73,SKP2,UBE2S,DNMT1,PDCD10,CLU,NFE2L1,RFX2,NLRC5,ADGRG6,EYA1,…
128	1	TRUE	0.0337	2946	1295	341	0.263	0.116	GO:0006725	BP	4	cellular aromatic compound metabolic process	1	AFF2,PPARGC1A,HPX,PRKCB,TRIB3,RPA1,ISG20,SNRPE,MYF5,MYF6,SPP1,PSRC1,HMGB2,NPPB,ETV4,BRIP1,PERM1,PLK1,NCF1,YBX1,WWP2,POLQ,RFX4,CDCA5,NDP,GINS1,HNF4A,ADK,HCFC1,ARRB1,EAF2,SPTA1,FST,NOTCH1,TFDP1,EME1,RPP30,ATF3,TERF2,LOC100760728,CKS2,FOS,ITGA8,MMS22L,ANKRD1,GPHB5,E2F1,MCM5,LTF,RPA3,SMAD3,SMC5,TOP2A,ATP2B4,NUDT18,POLA1,SFRP4,CCNA2,ASIP,MAP2K3,HR,NUDT12,TONSL,MORC1,MYBL2,MCM7,CDC45,PMM2,LOC100750644,…
129	1	TRUE	0.0337	2917	1295	338	0.261	0.116	GO:0046483	BP	4	heterocycle metabolic process	1	AFF2,PPARGC1A,HPX,PRKCB,TRIB3,RPA1,ISG20,SNRPE,MYF5,MYF6,SPP1,PSRC1,HMGB2,NPPB,ETV4,BRIP1,PERM1,PLK1,NCF1,YBX1,WWP2,POLQ,RFX4,CDCA5,NDP,GINS1,HNF4A,ADK,HCFC1,ARRB1,EAF2,SPTA1,FST,NOTCH1,TFDP1,EME1,RPP30,ATF3,TERF2,LOC100760728,CKS2,FOS,ITGA8,MMS22L,ANKRD1,GPHB5,E2F1,MCM5,LTF,RPA3,SMAD3,SMC5,TOP2A,ATP2B4,NUDT18,POLA1,SFRP4,CCNA2,ASIP,MAP2K3,HR,NUDT12,TONSL,MORC1,MYBL2,MCM7,CDC45,PMM2,RECQL,HMOX1,R…
130	1	TRUE	0.00344	224	1295	42	0.032	0.188	GO:0051656	BP	4	establishment of organelle localization	1	LIN7A,PSRC1,CENPE,CDCA5,LOC100761653,AP3B2,CDCA8,KIFC1,ASIP,KIF2C,NDC80,KIF23,TERF1,MYO7A,PDCD10,EYA1,CENPA,NDE1,VAMP2,ARHGEF2,FHOD1,NUSAP1,KIF22,STON2,EZR,STX1A,GRIK5,NR4A3,CDT1,KPNB1,CENPF,SNX4,RAP1B,SPAG5,MEI1,STX1B,FAM83D,KIF18A,IL4R,HIF1A,MGARP,KIF14
131	1	TRUE	0.00179	56	1295	17	0.013	0.304	GO:0051303	BP	4	establishment of chromosome localization	2	PSRC1,CENPE,CDCA5,CDCA8,KIFC1,KIF2C,NDC80,TERF1,NDE1,KIF22,CDT1,KPNB1,CENPF,MEI1,FAM83D,KIF18A,KIF14
132	1	TRUE	0.00344	43	1295	14	0.011	0.326	GO:0051310	BP	4	metaphase plate congression	3	PSRC1,CENPE,CDCA5,CDCA8,KIFC1,KIF2C,NDC80,KIF22,CDT1,KPNB1,CENPF,FAM83D,KIF18A,KIF14
133	1	TRUE	0.00145	30	1295	12	0.009	0.4	GO:0007080	BP	4	mitotic metaphase plate congression	4	PSRC1,CENPE,CDCA5,CDCA8,KIFC1,KIF2C,NDC80,KIF22,CDT1,KPNB1,KIF18A,KIF14
134	1	TRUE	0.0317	3046	1295	352	0.272	0.116	GO:0051171	BP	4	regulation of nitrogen compound metabolic process	1	AFF2,ITGAV,PPARGC1A,HPX,PRKCB,TRIB3,MYF5,MYF6,CASP1,SPP1,PSRC1,HMGB2,CENPE,ETV4,BRIP1,TEC,IL31RA,PERM1,PLK1,ARL6IP1,EFNA5,IQGAP1,NCF1,YBX1,WWP2,POLQ,RFX4,LAT,KNG1,NDP,DUSP14,MAD2L1,HNF4A,HCFC1,C1QL4,ARRB1,EAF2,AURKA,FST,NOTCH1,TFDP1,FZR1,ATF3,TERF2,CCDC88C,CKS2,FOS,ITGA8,ANKRD1,GPHB5,E2F1,LTF,SMAD3,ANXA2,ANGPT4,TOP2A,ATP13A2,ATP2B4,SFRP4,CCNA2,MAP2K3,HR,MORC1,MYBL2,HMOX1,PLAT,RXRA,FBXO5,AEBP1,MAG…
135	1	TRUE	0.0361	1817	1295	220	0.17	0.121	GO:0051173	BP	4	positive regulation of nitrogen compound metabolic process	2	PPARGC1A,HPX,TRIB3,MYF5,MYF6,CASP1,SPP1,PSRC1,HMGB2,CENPE,TEC,IL31RA,PLK1,EFNA5,IQGAP1,NCF1,YBX1,WWP2,RFX4,LAT,NDP,HNF4A,ARRB1,EAF2,AURKA,NOTCH1,TFDP1,FZR1,ATF3,FOS,ITGA8,GPHB5,E2F1,LTF,SMAD3,ANGPT4,TOP2A,ATP2B4,CCNA2,MAP2K3,MYBL2,RXRA,HMGA1,IL12A,PTK2B,THRB,PHF19,PRKCE,SLC39A10,GADD45B,PCNA,CCR7,CDC73,SKP2,UBE2S,DNMT1,PDCD10,CLU,NFE2L1,RFX2,NLRC5,ADGRG6,EYA1,ITGA1,GPR37L1,DNMT3L,MMP12,NOD2,ADIPO…
136	1	TRUE	2.68e-06	62	1295	23	0.018	0.371	GO:0051983	BP	4	regulation of chromosome segregation	1	CENPE,PLK1,CDCA5,MAD2L1,KNSTRN,SMC5,KIF2C,NDC80,MKI67,TACC3,BUB3,CDC6,GEN1,SLF1,ECT2,NEK2,CDT1,DDX11,RAD21,RCC2,TTK,BUB1,FEN1
137	1	TRUE	0.0264	31	1295	10	0.008	0.323	GO:1905818	BP	4	regulation of chromosome separation	2	CENPE,PLK1,MAD2L1,NDC80,TACC3,CDC6,GEN1,CDT1,RAD21,TTK
138	1	TRUE	0.000575	46	1295	16	0.012	0.348	GO:0033045	BP	4	regulation of sister chromatid segregation	2	CENPE,PLK1,CDCA5,MAD2L1,SMC5,NDC80,TACC3,CDC6,GEN1,SLF1,CDT1,DDX11,RAD21,TTK,BUB1,FEN1
139	1	TRUE	0.0218	30	1295	10	0.008	0.333	GO:0044784	BP	4	metaphase/anaphase transition of cell cycle	3	CENPE,PLK1,MAD2L1,NDC80,TACC3,CDC6,GEN1,CDT1,RAD21,TTK
140	1	TRUE	0.0299	37	1295	11	0.008	0.297	GO:0033047	BP	4	regulation of mitotic sister chromatid segregation	3	CENPE,PLK1,MAD2L1,SMC5,NDC80,TACC3,CDC6,GEN1,SLF1,CDT1,RAD21
141	1	TRUE	0.0481	29	1295	9	0.007	0.31	GO:0010965	BP	4	regulation of mitotic sister chromatid separation	4	CENPE,PLK1,MAD2L1,NDC80,TACC3,CDC6,GEN1,CDT1,RAD21
142	1	TRUE	0.0481	29	1295	9	0.007	0.31	GO:0007091	BP	4	metaphase/anaphase transition of mitotic cell cycle	5	CENPE,PLK1,MAD2L1,NDC80,TACC3,CDC6,GEN1,CDT1,RAD21
143	1	TRUE	0.0406	28	1295	9	0.007	0.321	GO:1902099	BP	4	regulation of metaphase/anaphase transition of cell cycle	3	CENPE,PLK1,MAD2L1,NDC80,CDC6,GEN1,CDT1,RAD21,TTK
144	1	TRUE	0.0317	17	1295	7	0.005	0.412	GO:0007063	BP	4	regulation of sister chromatid cohesion	3	CDCA5,SMC5,SLF1,DDX11,RAD21,BUB1,FEN1
145	1	TRUE	0.00664	17	1295	8	0.006	0.471	GO:0051984	BP	4	positive regulation of chromosome segregation	2	SMC5,CDC6,SLF1,CDT1,DDX11,RAD21,RCC2,FEN1
146	1	TRUE	0.0216	8	1295	5	0.004	0.625	GO:0045876	BP	4	positive regulation of sister chromatid cohesion	3	SMC5,SLF1,DDX11,RAD21,FEN1
147	1	TRUE	0.0414	1430	1295	177	0.137	0.124	GO:0051128	BP	4	regulation of cellular component organization	1	ITGAV,PPARGC1A,PSRC1,CENPE,AKAIN1,KCTD17,PLK1,EFNA5,CDCA5,LRRTM1,LOC100761653,MAD2L1,HNF4A,HCFC1,ARRB1,EAF2,KIF20B,SPTA1,NOTCH1,FZR1,TERF2,CSMD3,OLFM4,SMAD3,SMC5,ANXA2,STIL,ATP13A2,ANLN,SKA1,SFRP4,WASF1,MORC1,FBXO5,NDC80,LCP1,RANBP1,SH3BP4,PTK2B,PHF19,PRKCE,LOC100773612,FN1,PSMB7,LRRN3,TERF1,CDC73,DNMT1,CLU,HJURP,TNFRSF12A,CLSTN2,MKI67,TACC3,FMN1,CDC6,ADIPOQ,CDA,PFN1,FBXO4,PIF1,SKA3,DCN,ETV5,PROM…
148	1	TRUE	0.0369	33	1295	10	0.008	0.303	GO:0046209	BP	4	nitric oxide metabolic process	1	SMAD3,ATP2B4,PTK2B,CLU,EGFR,CAV1,AKT1,SOD2,HSP90AA1,INSR
149	1	TRUE	0.0317	17	1295	7	0.005	0.412	GO:1904407	BP	4	positive regulation of nitric oxide metabolic process	2	SMAD3,CLU,EGFR,AKT1,SOD2,HSP90AA1,INSR
150	1	TRUE	0.0362	369	1295	56	0.043	0.152	GO:0071345	BP	4	cellular response to cytokine stimulus	1	HPX,CASP1,GCLM,SRM,ANKRD1,MYBL2,PTK2B,GFPT2,SYNGR1,SHMT1,CCR7,PDCD10,RFX2,PLVAP,NLRC5,MMP12,IMPDH2,MRC1,ADIPOQ,CSF1,PNPT1,STAT6,EREG,OSM,DUOX2,PARK2,CACYBP,IFITM3,STAT2,IL21R,XBP1,IL1A,CSF2,CAV1,CSF1R,ECM1,AKT1,TRAIP,IL1RAP,STAT3,EBI3,DAPK1,TNFSF11,TFRC,GPD1,LIFR,PCOLCE2,NRP2,USP10,IRAK2,IL4R,HIF1A,ACKR2,LOC100763833,IL15,ZFP36
151	1	TRUE	0.0472	46	1295	12	0.009	0.261	GO:0048660	BP	4	regulation of smooth muscle cell proliferation	1	HMOX1,IL12A,ADIPOQ,ERN1,TNFAIP3,MMP2,AKT1,PDGFRB,TGFB3,NR4A3,BMPR1A,IL10
152	1	TRUE	0.00532	1355	1295	177	0.137	0.131	GO:0007166	BP	4	cell surface receptor signaling pathway	1	ITGAV,FGFBP1,HPX,PRKCB,POSTN,SHCBP1,CASP1,HMGB2,NPPB,TEC,GCLM,CNTN6,EFNA5,IQGAP1,NCF1,RFX4,LAT,LOC100761653,NDP,HNF4A,FST,NOTCH1,ATF3,FOS,ITGA8,GPHB5,TRPM1,LTF,SMAD3,ANGPT4,SFRP4,WASF1,HMOX1,PLAT,PLXND1,IL12A,PTK2B,TIMP1,WNT9A,DGKI,PTPRR,PRKCE,SLC39A10,ADAMTS15,CCR7,CDC73,PDCD10,TNFRSF12A,PLVAP,BICC1,NLRC5,VAV1,WNT5B,EYA1,LOC100760022,ITGA1,GPR37L1,MMP12,ADIPOQ,CLEC12B,TIMP3,LOC100757805,PIDD1,RY…
153	1	TRUE	0.0227	181	1295	33	0.025	0.182	GO:0019221	BP	4	cytokine-mediated signaling pathway	2	HPX,CASP1,PTK2B,CCR7,PLVAP,NLRC5,MMP12,ADIPOQ,CSF1,STAT6,EREG,OSM,DUOX2,PARK2,IFITM3,STAT2,IL21R,IL1A,CAV1,CSF1R,ECM1,AKT1,TRAIP,IL1RAP,STAT3,EBI3,TNFSF11,LIFR,IRAK2,IL4R,ACKR2,LOC100763833,IL15
154	1	TRUE	0.0317	2846	1295	331	0.256	0.116	GO:0006139	BP	4	nucleobase-containing compound metabolic process	1	AFF2,PPARGC1A,PRKCB,TRIB3,RPA1,ISG20,SNRPE,MYF5,MYF6,SPP1,PSRC1,HMGB2,NPPB,ETV4,BRIP1,PERM1,PLK1,NCF1,YBX1,WWP2,POLQ,RFX4,CDCA5,NDP,GINS1,HNF4A,ADK,HCFC1,ARRB1,EAF2,FST,NOTCH1,TFDP1,EME1,RPP30,ATF3,TERF2,LOC100760728,CKS2,FOS,ITGA8,MMS22L,ANKRD1,GPHB5,E2F1,MCM5,LTF,RPA3,SMAD3,SMC5,TOP2A,ATP2B4,NUDT18,POLA1,SFRP4,CCNA2,ASIP,MAP2K3,HR,NUDT12,TONSL,MORC1,MYBL2,MCM7,CDC45,PMM2,RECQL,HMOX1,RXRA,AEBP1,…
155	1	TRUE	0.0337	2530	1295	297	0.229	0.117	GO:0090304	BP	4	nucleic acid metabolic process	2	AFF2,PPARGC1A,PRKCB,TRIB3,RPA1,ISG20,SNRPE,MYF5,MYF6,SPP1,PSRC1,HMGB2,ETV4,BRIP1,PERM1,PLK1,NCF1,YBX1,WWP2,POLQ,RFX4,CDCA5,NDP,GINS1,HNF4A,HCFC1,ARRB1,EAF2,FST,NOTCH1,TFDP1,EME1,RPP30,ATF3,TERF2,CKS2,FOS,ITGA8,MMS22L,ANKRD1,E2F1,MCM5,LTF,RPA3,SMAD3,SMC5,TOP2A,ATP2B4,POLA1,SFRP4,CCNA2,MAP2K3,HR,TONSL,MORC1,MYBL2,MCM7,CDC45,RECQL,HMOX1,RXRA,AEBP1,MAGOH,HMGA1,HDGF,THRB,PHF19,GTF3C6,SLBP,PCNA,PSMD14,…
156	1	TRUE	2.86e-10	544	1295	109	0.084	0.2	GO:0006259	BP	4	DNA metabolic process	3	PPARGC1A,RPA1,ISG20,BRIP1,POLQ,CDCA5,GINS1,TFDP1,EME1,TERF2,MMS22L,ANKRD1,MCM5,RPA3,SMC5,TOP2A,POLA1,TONSL,MORC1,MCM7,CDC45,RECQL,SLBP,PCNA,PSMD14,TERF1,ESCO2,PALB2,DNMT1,FIGNL1,FANCM,EYA1,CDC6,SMC1A,DNMT3L,ADIPOQ,MCM6,FBXO4,RFC3,PIF1,POLE,ANKLE1,MCM4,STAT6,EGFR,EREG,ZBTB38,PRIM2,GEN1,WRAP53,MCM10,SLF1,CHTF18,ORC6,RUVBL1,DTL,GMNN,CDK2,CSF2,MSH6,KIF22,E2F7,UBE2T,GRHL2,ETAA1,RRM1,AURKB,PSMC3IP,ATAD…
157	1	TRUE	5.34e-07	263	1295	59	0.046	0.224	GO:0051052	BP	4	regulation of DNA metabolic process	4	PPARGC1A,POLQ,TFDP1,TERF2,ANKRD1,MORC1,PCNA,TERF1,ESCO2,DNMT1,FIGNL1,EYA1,SMC1A,DNMT3L,ADIPOQ,FBXO4,RFC3,PIF1,ANKLE1,STAT6,EGFR,EREG,ZBTB38,WRAP53,SLF1,CHTF18,GMNN,CDK2,CSF2,MSH6,E2F7,GRHL2,AURKB,ATAD5,AKT1,BRCA2,PARP4,TGFB3,NEK2,E2F8,TICRR,TFRC,RTEL1,XRCC1,CDT1,DDX11,MIS18A,RFC4,RAD51,DNA2,FOXM1,RAD51AP1,RFC5,HMGB1,BLM,USP1,RPA2,INSR,GNL3L
158	1	TRUE	0.00019	150	1295	35	0.027	0.233	GO:0051054	BP	4	positive regulation of DNA metabolic process	4	PPARGC1A,PCNA,DNMT1,EYA1,DNMT3L,FBXO4,RFC3,STAT6,EGFR,EREG,WRAP53,SLF1,CHTF18,CDK2,CSF2,MSH6,E2F7,GRHL2,AURKB,ATAD5,AKT1,TGFB3,NEK2,E2F8,TFRC,RTEL1,XRCC1,CDT1,DDX11,RFC4,DNA2,FOXM1,RFC5,HMGB1,INSR
159	1	TRUE	0.000127	141	1295	34	0.026	0.241	GO:0006310	BP	4	DNA recombination	4	RPA1,BRIP1,POLQ,TERF2,MMS22L,RPA3,SMC5,TONSL,RECQL,PSMD14,PALB2,FIGNL1,FANCM,ANKLE1,STAT6,GEN1,RUVBL1,MSH6,PSMC3IP,ATAD5,BRCA2,TFRC,TRIP13,XRCC2,RTEL1,XRCC1,RAD51,RAD51AP1,RAD54L,HMGB1,BLM,RAD51C,HFM1,RPA2
160	1	TRUE	0.00424	16	1295	8	0.006	0.5	GO:0006312	BP	4	mitotic recombination	5	TERF2,SMC5,ANKLE1,GEN1,BRCA2,XRCC1,RAD51,RAD51C
161	1	TRUE	0.0241	12	1295	6	0.005	0.5	GO:0000722	BP	4	telomere maintenance via recombination	6	TERF2,SMC5,BRCA2,XRCC1,RAD51,RAD51C
162	1	TRUE	0.00653	254	1295	45	0.035	0.177	GO:0006281	BP	4	DNA repair	4	RPA1,BRIP1,POLQ,CDCA5,EME1,MMS22L,RPA3,SMC5,TONSL,PCNA,PSMD14,ESCO2,PALB2,FIGNL1,EYA1,SMC1A,POLE,EGFR,GEN1,SLF1,RUVBL1,DTL,MSH6,KIF22,UBE2T,BRCA2,LIG1,TRIP13,XRCC2,XRCC1,DDX11,RAD51,DNA2,POLD1,FOXM1,CDKN2D,RAD51AP1,RAD54L,HMGB1,BLM,POLD3,USP1,RNASEH2A,RAD51C,RPA2
163	1	TRUE	0.0481	29	1295	9	0.007	0.31	GO:0006284	BP	4	base-excision repair	5	RPA1,POLQ,RPA3,POLE,LIG1,DNA2,POLD1,HMGB1,RPA2
164	1	TRUE	0.0231	16	1295	7	0.005	0.438	GO:0006298	BP	4	mismatch repair	5	RPA1,RPA3,PCNA,MSH6,HMGB1,RNASEH2A,RPA2
165	1	TRUE	0.00487	130	1295	28	0.022	0.215	GO:0006302	BP	4	double-strand break repair	5	RPA1,BRIP1,POLQ,CDCA5,MMS22L,RPA3,SMC5,TONSL,PSMD14,ESCO2,PALB2,FIGNL1,EYA1,GEN1,SLF1,BRCA2,TRIP13,XRCC2,XRCC1,DDX11,RAD51,DNA2,FOXM1,RAD51AP1,RAD54L,BLM,RAD51C,RPA2
166	1	TRUE	0.00807	64	1295	17	0.013	0.266	GO:0000725	BP	4	recombinational repair	5	RPA1,POLQ,MMS22L,RPA3,SMC5,TONSL,PSMD14,PALB2,FIGNL1,GEN1,BRCA2,XRCC2,RAD51,RAD51AP1,RAD54L,RAD51C,RPA2
167	1	TRUE	0.00807	64	1295	17	0.013	0.266	GO:0000724	BP	4	double-strand break repair via homologous recombination	6	RPA1,POLQ,MMS22L,RPA3,SMC5,TONSL,PSMD14,PALB2,FIGNL1,GEN1,BRCA2,XRCC2,RAD51,RAD51AP1,RAD54L,RAD51C,RPA2
168	1	TRUE	0.0264	31	1295	10	0.008	0.323	GO:0006809	BP	4	nitric oxide biosynthetic process	1	SMAD3,ATP2B4,PTK2B,CLU,EGFR,CAV1,AKT1,SOD2,HSP90AA1,INSR
169	1	TRUE	0.0271	119	1295	24	0.019	0.202	GO:2001020	BP	4	regulation of response to DNA damage stimulus	1	NSMCE4A,POLQ,ANKRD1,PCNA,CLU,FIGNL1,IER3,EYA1,FBXO4,ANKLE1,EGFR,SLF1,ETAA1,RTEL1,XRCC1,DDX11,RAD51,FOXM1,CDKN2D,RAD51AP1,HMGB1,USP1,BCL2L12,RPA2
170	1	TRUE	0.0408	57	1295	14	0.011	0.246	GO:0006282	BP	4	regulation of DNA repair	2	POLQ,PCNA,FIGNL1,EYA1,EGFR,SLF1,XRCC1,DDX11,RAD51,FOXM1,RAD51AP1,HMGB1,USP1,RPA2
171	1	TRUE	0.0218	58	1295	15	0.012	0.259	GO:0051225	BP	4	spindle assembly	1	PLK1,AURKA,KIFC1,MYBL2,FBXO5,KIF23,TUBB,AURKB,NEK2,HAUS4,TPX2,KPNB1,ASPM,CCSAP,CDC20
172	1	TRUE	0.0264	31	1295	10	0.008	0.323	GO:0090307	BP	4	mitotic spindle assembly	2	PLK1,KIFC1,MYBL2,KIF23,AURKB,NEK2,TPX2,KPNB1,CCSAP,CDC20
173	1	TRUE	0.0443	34	1295	10	0.008	0.294	GO:1903426	BP	4	regulation of reactive oxygen species biosynthetic process	1	SMAD3,ATP2B4,PTK2B,CLU,EGFR,CAV1,AKT1,SOD2,HSP90AA1,INSR
174	1	TRUE	0.00525	25	1295	10	0.008	0.4	GO:0045428	BP	4	regulation of nitric oxide biosynthetic process	2	SMAD3,ATP2B4,PTK2B,CLU,EGFR,CAV1,AKT1,SOD2,HSP90AA1,INSR
175	1	TRUE	2.28e-12	150	1295	50	0.039	0.333	GO:0006260	BP	4	DNA replication	1	RPA1,GINS1,MMS22L,MCM5,RPA3,POLA1,TONSL,MCM7,CDC45,SLBP,PCNA,TERF1,ESCO2,FANCM,CDC6,SMC1A,MCM6,RFC3,POLE,MCM4,EGFR,EREG,ZBTB38,PRIM2,MCM10,CHTF18,ORC6,GMNN,CDK2,CSF2,E2F7,ETAA1,RRM1,BRCA2,TGFB3,E2F8,TICRR,RTEL1,CDT1,DDX11,RFC4,MCM3,RAD51,DNA2,POLD1,RFC5,BLM,FEN1,RPA2,INSR
176	1	TRUE	1.94e-10	77	1295	32	0.025	0.416	GO:0006261	BP	4	DNA-dependent DNA replication	2	MMS22L,MCM5,TONSL,MCM7,CDC45,SLBP,FANCM,CDC6,SMC1A,MCM6,RFC3,MCM4,PRIM2,CHTF18,GMNN,CDK2,E2F7,ETAA1,BRCA2,E2F8,TICRR,RTEL1,CDT1,DDX11,RFC4,MCM3,RAD51,DNA2,POLD1,RFC5,BLM,FEN1
177	1	TRUE	0.00124	21	1295	10	0.008	0.476	GO:0045005	BP	4	DNA-dependent DNA replication maintenance of fidelity	3	MMS22L,TONSL,FANCM,ETAA1,BRCA2,RTEL1,DDX11,RAD51,POLD1,BLM
178	1	TRUE	0.0028	19	1295	9	0.007	0.474	GO:0031297	BP	4	replication fork processing	4	MMS22L,TONSL,FANCM,ETAA1,BRCA2,RTEL1,DDX11,RAD51,BLM
179	1	TRUE	0.0038	24	1295	10	0.008	0.417	GO:0044786	BP	4	cell cycle DNA replication	3	SLBP,SMC1A,GMNN,E2F7,BRCA2,E2F8,RTEL1,CDT1,RAD51,DNA2
180	1	TRUE	0.0166	15	1295	7	0.005	0.467	GO:0033260	BP	4	nuclear DNA replication	4	SLBP,GMNN,BRCA2,RTEL1,CDT1,RAD51,DNA2
181	1	TRUE	0.00265	15	1295	8	0.006	0.533	GO:0006270	BP	4	DNA replication initiation	3	MCM5,CDC45,CDC6,MCM4,CDK2,TICRR,CDT1,MCM3
182	1	TRUE	0.0422	6	1295	4	0.003	0.667	GO:0006268	BP	4	DNA unwinding involved in DNA replication	3	MCM7,MCM6,MCM4,RAD51
183	1	TRUE	0.000213	79	1295	23	0.018	0.291	GO:0006275	BP	4	regulation of DNA replication	2	PCNA,TERF1,ESCO2,SMC1A,RFC3,EGFR,EREG,ZBTB38,CHTF18,GMNN,CDK2,CSF2,E2F7,BRCA2,TGFB3,E2F8,TICRR,CDT1,RFC4,DNA2,RFC5,BLM,INSR
184	1	TRUE	0.00159	35	1295	13	0.01	0.371	GO:0090329	BP	4	regulation of DNA-dependent DNA replication	3	SMC1A,RFC3,CHTF18,GMNN,CDK2,E2F7,BRCA2,E2F8,TICRR,CDT1,RFC4,RFC5,BLM
185	1	TRUE	0.0299	37	1295	11	0.008	0.297	GO:0045740	BP	4	positive regulation of DNA replication	2	PCNA,EGFR,EREG,CDK2,CSF2,E2F7,TGFB3,E2F8,CDT1,DNA2,INSR
186	1	TRUE	0.0431	97	1295	20	0.015	0.206	GO:0071222	BP	4	cellular response to lipopolysaccharide	1	CASP1,HMGB2,ANKRD1,LTF,IL12A,PRKCE,CDC73,MRC1,LY96,XBP1,TNFAIP3,AKT1,SERPINE1,TNFRSF1B,IRAK2,IL10,NLRP3,LOC100763833,PDE4D,ZFP36
187	1	TRUE	0.0096	96	1295	22	0.017	0.229	GO:0071897	BP	4	DNA biosynthetic process	1	TFDP1,TERF2,ANKRD1,PCNA,TERF1,ADIPOQ,FBXO4,RFC3,PIF1,POLE,WRAP53,CHTF18,DTL,GRHL2,AURKB,PARP4,NEK2,TK1,RFC4,CDKN2D,RFC5,GNL3L
188	1	TRUE	0.0317	864	1295	115	0.089	0.133	GO:0032270	BP	4	positive regulation of cellular protein metabolic process	1	HPX,TRIB3,CASP1,PSRC1,CENPE,TEC,IL31RA,PLK1,EFNA5,IQGAP1,NCF1,LAT,ARRB1,AURKA,FZR1,LTF,SMAD3,ANGPT4,ATP2B4,MAP2K3,RXRA,IL12A,PTK2B,PHF19,PRKCE,SLC39A10,GADD45B,SKP2,UBE2S,DNMT1,PDCD10,CLU,ITGA1,GPR37L1,NOD2,ADIPOQ,FBXO4,PIDD1,CSF1,ANP32B,PROM2,RPS4X,EGFR,ARHGEF2,EREG,OSM,CHI3L1,IQGAP3,CDC25B,PARK2,CNTN2,FAS,PECAM1,CTGF,XBP1,ERN1,CSF2,CAV1,CSF1R,ECT2,TNFAIP3,RBX1,PLCE1,ETAA1,MAPRE3,EZH2,AKT1,PDGFR…
189	1	TRUE	0.0361	679	1295	93	0.072	0.137	GO:0031401	BP	4	positive regulation of protein modification process	1	HPX,TRIB3,PSRC1,CENPE,TEC,IL31RA,PLK1,EFNA5,IQGAP1,NCF1,LAT,ARRB1,FZR1,LTF,ANGPT4,ATP2B4,MAP2K3,IL12A,PTK2B,PHF19,PRKCE,SLC39A10,GADD45B,SKP2,UBE2S,DNMT1,PDCD10,CLU,ITGA1,GPR37L1,NOD2,ADIPOQ,FBXO4,CSF1,PROM2,EGFR,ARHGEF2,EREG,OSM,CHI3L1,IQGAP3,CDC25B,PARK2,FAS,PECAM1,CTGF,ERN1,CSF2,CAV1,CSF1R,ECT2,PLCE1,ETAA1,MAPRE3,EZH2,AKT1,PDGFRB,RASSF5,CDCA2,TNFSF11,CLSPN,SPN,DLC1,SRCIN1,HFE,FANCI,CRLF1,TWSG1…
190	1	TRUE	0.0317	17	1295	7	0.005	0.412	GO:0045429	BP	4	positive regulation of nitric oxide biosynthetic process	1	SMAD3,CLU,EGFR,AKT1,SOD2,HSP90AA1,INSR
191	1	TRUE	0.0183	69	1295	17	0.013	0.246	GO:2000278	BP	4	regulation of DNA biosynthetic process	1	TFDP1,TERF2,ANKRD1,TERF1,ADIPOQ,FBXO4,RFC3,PIF1,WRAP53,CHTF18,GRHL2,AURKB,PARP4,NEK2,RFC4,RFC5,GNL3L
192	1	TRUE	0.0422	6	1295	4	0.003	0.667	GO:1900262	BP	4	regulation of DNA-directed DNA polymerase activity	2	RFC3,CHTF18,RFC4,RFC5
193	1	TRUE	0.0422	6	1295	4	0.003	0.667	GO:1900264	BP	4	positive regulation of DNA-directed DNA polymerase activity	3	RFC3,CHTF18,RFC4,RFC5
194	1	TRUE	0.0491	1585	1295	193	0.149	0.122	GO:0009653	BP	14	anatomical structure morphogenesis	1	ITGAV,PRKCB,MYF5,MYF6,ABI1,KIF5C,RERE,EFNA5,IQGAP1,RFX4,LOC100761653,NDP,HNF4A,AURKA,KIF20B,SPTA1,NOTCH1,PALLD,ITGA8,ANKRD1,TRPM1,OLFM4,LTF,SMAD3,ANXA2,ANGPT4,AKT3,COL18A1,SFRP4,MTMR2,AFF3,WASF1,WEE1,RXRA,PLXND1,THBS2,PTK2B,THRB,SERPINH1,WNT9A,PAPPA2,FN1,SH3PXD2A,ALPL,MYO7A,PALB2,CDC73,SF3B6,PDCD10,CLU,RFX2,TNFRSF12A,MATN2,MKI67,ADGRG6,FMN1,MYPN,EYA1,SEPTIN-12,ADAMTS1,LAMA3,MMP12,COL11A1,ADIPOQ,E…
195	1	TRUE	0.0344	3119	1295	359	0.277	0.115	GO:0080090	BP	21	regulation of primary metabolic process	1	AFF2,ITGAV,PPARGC1A,HPX,PRKCB,TRIB3,MYF5,MYF6,CASP1,SPP1,PSRC1,HMGB2,CENPE,ETV4,BRIP1,TEC,IL31RA,PERM1,PLK1,ARL6IP1,EFNA5,IQGAP1,NCF1,YBX1,WWP2,POLQ,RFX4,LAT,KNG1,NDP,DUSP14,MAD2L1,HNF4A,HCFC1,C1QL4,ARRB1,EAF2,AURKA,FST,NOTCH1,TFDP1,FZR1,ATF3,TERF2,CCDC88C,CKS2,FOS,ITGA8,ANKRD1,GPHB5,E2F1,LTF,SMAD3,ANXA2,ANGPT4,TOP2A,ATP13A2,ATP2B4,SFRP4,CCNA2,MAP2K3,HR,MORC1,MYBL2,HMOX1,PLAT,RXRA,FBXO5,AEBP1,MAG…
196	1	TRUE	0.0422	6	1295	4	0.003	0.667	GO:0090657	BP	3	telomeric loop disassembly	1	TERF2,TERF1,RTEL1,BLM
197	1	TRUE	0.0361	3	1295	3	0.002	1	GO:1904533	BP	3	regulation of telomeric loop disassembly	2	TERF2,TERF1,RTEL1
198	1	TRUE	0.0218	5	1295	4	0.003	0.8	GO:2000425	BP	6	regulation of apoptotic cell clearance	1	ITGAV,C2,HMGB1,LOC100763833
199	1	TRUE	0.00312	304	1295	53	0.041	0.174	GO:0006954	BP	29	inflammatory response	1	CASP1,HMGB2,IL31RA,LAT,NOTCH1,SMAD3,MAP2K3,HMOX1,AOAH,PBK,PIK3AP1,NT5E,CCR7,NOD2,ADIPOQ,PSMA1,CSF1,LY96,CHI3L1,IL25,IL1A,C1QBP,EPHA2,TNFAIP3,TSPAN2,ECM1,AKT1,SERPINE1,PARP4,STAT3,TNFSF11,SPN,TNFRSF1B,CD276,ACVR1,SNX4,NFKBIZ,PTAFR,IRAK2,FANCD2,IL10,FANCA,HMGB1,NLRP3,LOC100756748,IL4R,HIF1A,ACKR2,LOC100763833,C6,ZFP36,LOC100756432,BMP2
200	1	TRUE	0.000113	60	1295	20	0.015	0.333	GO:0034502	BP	10	protein localization to chromosome	1	RPA1,PLK1,CDCA5,TERF2,NDC80,TERF1,ESCO2,CENPA,WRAP53,SLF1,AURKB,EZH2,BRCA2,CDT1,RAD21,RCC2,TTK,CDK1,RPA2,GNL3L
201	1	TRUE	0.0103	14	1295	7	0.005	0.5	GO:0071459	BP	10	protein localization to chromosome, centromeric region	2	NDC80,CENPA,AURKB,CDT1,RCC2,TTK,CDK1
202	1	TRUE	0.016	11	1295	6	0.005	0.545	GO:0034501	BP	10	protein localization to kinetochore	3	NDC80,AURKB,CDT1,RCC2,TTK,CDK1
203	1	TRUE	0.0218	5	1295	4	0.003	0.8	GO:0046385	BP	20	deoxyribose phosphate biosynthetic process	1	ADK,SHMT1,TYMS,DTYMK
204	1	TRUE	0.0231	16	1295	7	0.005	0.438	GO:0009262	BP	20	deoxyribonucleotide metabolic process	1	ADK,NUDT18,SHMT1,TYMS,RRM1,RRM2,DTYMK
205	1	TRUE	0.00198	8	1295	6	0.005	0.75	GO:0009263	BP	20	deoxyribonucleotide biosynthetic process	1	ADK,SHMT1,TYMS,RRM1,RRM2,DTYMK
206	1	TRUE	0.0218	5	1295	4	0.003	0.8	GO:0009265	BP	20	2'-deoxyribonucleotide biosynthetic process	2	ADK,SHMT1,TYMS,DTYMK
207	1	TRUE	0.0361	3	1295	3	0.002	1	GO:0072093	BP	30	metanephric renal vesicle formation	1	FMN1,KIF26B,SMO
208	1	TRUE	0.0473	1804	1295	217	0.168	0.12	GO:0006793	BP	1	phosphorus metabolic process	1	ITGAV,PPARGC1A,HPX,PRKCB,TRIB3,CLN8,ABI1,PSRC1,NPPB,CENPE,TEC,IL31RA,PLK1,EFNA5,IQGAP1,NCF1,LAT,SIK2,DUSP14,PPP2R2A,ADK,C1QL4,ARRB1,AURKA,MAP2K5,ATF3,CCDC88C,LOC100760728,ACSS1,GPHB5,LTF,MYO3A,ANGPT4,ATP13A2,AKT3,ATP2B4,NUDT18,PLK4,CCNA2,MTMR2,MAP2K3,NUDT12,MCM7,WEE1,MLKL,IL12A,PTK2B,PBK,EPHX2,ADGRF5,DGKI,PTPRR,PRKCE,SLC39A10,LOC100773612,SHMT1,GADD45B,FN1,DUSP6,NT5E,ALPL,GPD1L,MELK,SKP2,PDCD10,C…
209	1	TRUE	0.0362	1772	1295	215	0.166	0.121	GO:0006796	BP	1	phosphate-containing compound metabolic process	2	ITGAV,PPARGC1A,HPX,PRKCB,TRIB3,CLN8,ABI1,PSRC1,NPPB,CENPE,TEC,IL31RA,PLK1,EFNA5,IQGAP1,NCF1,LAT,SIK2,DUSP14,PPP2R2A,ADK,C1QL4,ARRB1,AURKA,MAP2K5,ATF3,CCDC88C,LOC100760728,GPHB5,LTF,MYO3A,ANGPT4,ATP13A2,AKT3,ATP2B4,NUDT18,PLK4,CCNA2,MTMR2,MAP2K3,NUDT12,MCM7,WEE1,MLKL,IL12A,PTK2B,PBK,EPHX2,ADGRF5,DGKI,PTPRR,PRKCE,SLC39A10,LOC100773612,SHMT1,GADD45B,FN1,DUSP6,NT5E,ALPL,GPD1L,MELK,SKP2,PDCD10,CLU,MAP…
210	1	TRUE	0.0166	1292	1295	166	0.128	0.128	GO:0016310	BP	1	phosphorylation	3	ITGAV,HPX,PRKCB,TRIB3,ABI1,PSRC1,CENPE,TEC,IL31RA,PLK1,EFNA5,IQGAP1,NCF1,LAT,SIK2,DUSP14,ADK,C1QL4,ARRB1,AURKA,MAP2K5,ATF3,CCDC88C,LTF,MYO3A,ANGPT4,ATP13A2,AKT3,ATP2B4,PLK4,CCNA2,MAP2K3,MCM7,WEE1,MLKL,IL12A,PTK2B,PBK,DGKI,PTPRR,PRKCE,LOC100773612,GADD45B,FN1,DUSP6,GPD1L,MELK,SKP2,PDCD10,CLU,MAPK8IP1,PLVAP,NLRC5,GPR37L1,NOD2,ADIPOQ,IP6K3,TIMP3,CSF1,PROM2,NCKAP1L,EGFR,PRKG1,ARHGEF2,PFKFB3,EREG,OSM,…
211	1	TRUE	0.0234	872	1295	117	0.09	0.134	GO:0042325	BP	1	regulation of phosphorylation	1	HPX,TRIB3,PSRC1,CENPE,TEC,IL31RA,PLK1,EFNA5,IQGAP1,NCF1,LAT,DUSP14,C1QL4,ARRB1,ATF3,CCDC88C,LTF,ANGPT4,ATP2B4,MAP2K3,MCM7,IL12A,PTK2B,PBK,PTPRR,PRKCE,GADD45B,FN1,DUSP6,GPD1L,PDCD10,CLU,MAPK8IP1,NLRC5,GPR37L1,NOD2,ADIPOQ,TIMP3,CSF1,PROM2,NCKAP1L,EGFR,ARHGEF2,EREG,OSM,ENPP1,CHI3L1,IQGAP3,CDC25B,PARK2,FAS,PECAM1,STAT2,CTGF,MECOM,ERN1,CSF2,CAV1,ERRFI1,CSF1R,EPHA2,ECT2,TNFAIP3,PLCE1,ETAA1,RANBP9,MAPRE…
212	1	TRUE	0.00396	1092	1295	148	0.114	0.136	GO:0006468	BP	1	protein phosphorylation	1	ITGAV,HPX,PRKCB,TRIB3,ABI1,PSRC1,CENPE,TEC,IL31RA,PLK1,EFNA5,IQGAP1,NCF1,LAT,SIK2,DUSP14,C1QL4,ARRB1,AURKA,MAP2K5,ATF3,CCDC88C,LTF,MYO3A,ANGPT4,ATP13A2,AKT3,ATP2B4,PLK4,CCNA2,MAP2K3,WEE1,MLKL,IL12A,PTK2B,PBK,PTPRR,PRKCE,LOC100773612,GADD45B,FN1,DUSP6,GPD1L,MELK,PDCD10,CLU,MAPK8IP1,PLVAP,GPR37L1,NOD2,ADIPOQ,IP6K3,TIMP3,CSF1,PROM2,EGFR,PRKG1,ARHGEF2,EREG,OSM,ENPP1,SGK1,CHI3L1,IQGAP3,CDC25B,PARK2,FA…
213	1	TRUE	0.041	813	1295	108	0.083	0.133	GO:0001932	BP	1	regulation of protein phosphorylation	2	HPX,TRIB3,PSRC1,CENPE,TEC,IL31RA,PLK1,EFNA5,IQGAP1,NCF1,LAT,DUSP14,C1QL4,ARRB1,ATF3,CCDC88C,LTF,ANGPT4,ATP2B4,MAP2K3,IL12A,PTK2B,PBK,PTPRR,PRKCE,GADD45B,FN1,DUSP6,GPD1L,PDCD10,CLU,MAPK8IP1,GPR37L1,NOD2,ADIPOQ,TIMP3,CSF1,PROM2,EGFR,ARHGEF2,EREG,OSM,ENPP1,CHI3L1,IQGAP3,CDC25B,PARK2,FAS,PECAM1,STAT2,CTGF,MECOM,ERN1,CSF2,CAV1,ERRFI1,CSF1R,EPHA2,ECT2,TNFAIP3,PLCE1,ETAA1,RANBP9,MAPRE3,EZH2,AKT1,PDGFRB,…
214	1	TRUE	0.0451	11264	1295	1162	0.897	0.103	GO:0005575	CC	2	cellular_component	1	AFF2,LOC100768693,ITGAV,PPARGC1A,FGFBP1,HPX,NSMCE4A,PRKCB,TRIB3,NCAPG2,GPR22,POSTN,PRSS12,ADH7,RPA1,ISG20,ACSS3,NCAPG,PSAT1,SNRPE,CLN8,LIN7A,MYF5,ABI1,CASP1,GALNT7,SPP1,PSRC1,LOC100771648,HMGB2,NPPB,CFAP161,SYNPO2,CENPE,AKAIN1,SAPCD2,RAB32,ETV4,LAMA1,PDSS1,BRIP1,TEC,IL31RA,KIF5C,KCTD17,PERM1,NPFFR2,GCLM,COG6,CNTN6,SPSB1,LOC100754660,ZWILCH,PLK1,ARL6IP1,GSTO1,SDHD,RERE,EFNA5,IQGAP1,NCF1,GAD2,DDX4,…
215	1	TRUE	0.0271	2659	1295	312	0.241	0.117	GO:0005576	CC	2	extracellular region	2	LOC100768693,ITGAV,FGFBP1,HPX,PRKCB,POSTN,PRSS12,PSAT1,LIN7A,ABI1,CASP1,GALNT7,SPP1,HMGB2,LAMA1,GSTO1,EFNA5,IQGAP1,YBX1,WWP2,FBLN5,KNG1,ATP6V0D2,NDP,DNAJC9,C1QL4,GDA,SEPT11,CDCA8,CPN1,NRAS,FUT11,OLFM4,LTF,MEP1A,ANXA2,ANGPT4,COL18A1,SFRP4,PRDX4,MTMR2,ASIP,PMM2,LOC100750644,UFC1,THSD7A,PLAT,THBS2,FMOD,AEBP1,LCP1,SH3BP4,IL12A,INHBE,HDGF,THRB,SERPINH1,TIMP1,WNT9A,EPHX2,PTPRR,PAPPA2,SHMT1,PPIC,ST6GAL1…
216	1	TRUE	0.0491	8190	1295	869	0.671	0.106	GO:0043226	CC	2	organelle	2	AFF2,LOC100768693,ITGAV,PPARGC1A,HPX,NSMCE4A,PRKCB,TRIB3,NCAPG2,POSTN,PRSS12,RPA1,ISG20,ACSS3,NCAPG,PSAT1,SNRPE,CLN8,LIN7A,MYF5,ABI1,GALNT7,SPP1,PSRC1,LOC100771648,HMGB2,SYNPO2,CENPE,SAPCD2,RAB32,ETV4,PDSS1,BRIP1,TEC,KIF5C,PERM1,NPFFR2,COG6,ZWILCH,PLK1,ARL6IP1,GSTO1,SDHD,RERE,IQGAP1,YBX1,WWP2,RFX4,PPIH,RALGDS,MRPL49,FBLN5,CLCN5,CDCA5,LRRTM1,ADAM19,LAT,KNG1,NUF2,ATP6V0D2,CEP44,GINS1,DNAJC9,MAD2L1,…
217	1	TRUE	4.25e-09	2452	1295	339	0.262	0.138	GO:0043228	CC	2	non-membrane-bounded organelle	3	NSMCE4A,TRIB3,NCAPG2,RPA1,ISG20,NCAPG,PSRC1,HMGB2,SYNPO2,CENPE,SAPCD2,TEC,KIF5C,NPFFR2,ZWILCH,PLK1,IQGAP1,YBX1,MRPL49,CDCA5,NUF2,CEP44,MAD2L1,NASP,VPS18,ARRB1,AURKA,KIF20B,MAP2K5,SPTA1,SEPT11,CDCA8,ESPL1,LRRC59,PALLD,EME1,ATF3,TERF2,KNSTRN,SGO1,CNTRL,MMS22L,ANKRD1,SYTL4,E2F1,MCM5,GAS2L3,MYO3A,RPA3,SMAD3,SMC5,ANXA2,STIL,IPO11,TOP2A,ATP2B4,GTSE1,ANLN,PLK4,KIF24,ACSL5,POLA1,SKA1,CEP89,CENPW,TONSL,SG…
218	1	TRUE	4.25e-09	2452	1295	339	0.262	0.138	GO:0043232	CC	2	intracellular non-membrane-bounded organelle	4	NSMCE4A,TRIB3,NCAPG2,RPA1,ISG20,NCAPG,PSRC1,HMGB2,SYNPO2,CENPE,SAPCD2,TEC,KIF5C,NPFFR2,ZWILCH,PLK1,IQGAP1,YBX1,MRPL49,CDCA5,NUF2,CEP44,MAD2L1,NASP,VPS18,ARRB1,AURKA,KIF20B,MAP2K5,SPTA1,SEPT11,CDCA8,ESPL1,LRRC59,PALLD,EME1,ATF3,TERF2,KNSTRN,SGO1,CNTRL,MMS22L,ANKRD1,SYTL4,E2F1,MCM5,GAS2L3,MYO3A,RPA3,SMAD3,SMC5,ANXA2,STIL,IPO11,TOP2A,ATP2B4,GTSE1,ANLN,PLK4,KIF24,ACSL5,POLA1,SKA1,CEP89,CENPW,TONSL,SG…
219	1	TRUE	7.24e-22	637	1295	151	0.117	0.237	GO:0005694	CC	2	chromosome	5	NSMCE4A,NCAPG2,RPA1,NCAPG,HMGB2,CENPE,ZWILCH,PLK1,CDCA5,NUF2,MAD2L1,NASP,ARRB1,CDCA8,EME1,TERF2,KNSTRN,SGO1,MMS22L,E2F1,MCM5,RPA3,SMAD3,SMC5,TOP2A,POLA1,SKA1,CENPW,TONSL,SGO2,MYBL2,MCM7,RXRA,PMF1,KIF2C,HMGA1,NDC80,THRB,PCNA,TERF1,ESCO2,RANGAP1,CDC73,KLHDC3,DNMT1,SMC2,SPC25,SSB,FIGNL1,HJURP,MKI67,ZWINT,BUB3,SKA2,CBX5,SMC1A,NCAPD3,DNMT3L,POLE2,NCAPH,CENPA,MCM6,RFC3,PIF1,SKA3,POLE,SS18,MCM4,NDE1,SUV…
220	1	TRUE	5.32e-14	110	1295	44	0.034	0.4	GO:0000793	CC	2	condensed chromosome	6	NSMCE4A,NCAPG2,NCAPG,HMGB2,CENPE,PLK1,CDCA5,SGO1,SMC5,TOP2A,SKA1,SGO2,PMF1,KIF2C,NDC80,SMC2,SPC25,HJURP,MKI67,SKA2,SMC1A,NCAPD3,DNMT3L,NCAPH,CENPA,SKA3,CDK2,SMC4,AURKB,BRCA2,INCENP,NEK2,CENPF,RAD51,HORMAD2,RAD21,DSN1,TOPBP1,FANCD2,NSL1,HMGB1,NCAPD2,BLM,BUB1
221	1	TRUE	0.000416	1105	1295	156	0.12	0.141	GO:0005856	CC	2	cytoskeleton	5	PSRC1,SYNPO2,CENPE,TEC,KIF5C,NPFFR2,PLK1,IQGAP1,CEP44,MAD2L1,VPS18,AURKA,KIF20B,MAP2K5,SPTA1,SEPT11,CDCA8,ESPL1,PALLD,KNSTRN,SGO1,CNTRL,SYTL4,E2F1,GAS2L3,MYO3A,STIL,TOP2A,GTSE1,ANLN,PLK4,KIF24,SKA1,CEP89,KIF18B,WASF1,CDC45,FBXO5,KIF2C,FAM83H,NDC80,LCP1,RANBP1,LOC100773612,KIF23,PCNA,SH3PXD2A,TPM3,DDX60,TRAF5,LYST,NLRC5,FMN1,SKA2,CDC6,DYSF,SMC1A,CEP55,NOD2,DNAH5,SKA3,SS18,NDE1,CEP128,GAS2,TUBA1B,M…
222	1	TRUE	0.000203	717	1295	111	0.086	0.155	GO:0015630	CC	2	microtubule cytoskeleton	6	PSRC1,CENPE,PLK1,IQGAP1,CEP44,MAD2L1,AURKA,KIF20B,MAP2K5,CDCA8,ESPL1,KNSTRN,SGO1,CNTRL,SYTL4,E2F1,GAS2L3,STIL,TOP2A,GTSE1,PLK4,KIF24,SKA1,CEP89,KIF18B,CDC45,FBXO5,KIF2C,NDC80,RANBP1,LOC100773612,KIF23,PCNA,TRAF5,LYST,NLRC5,FMN1,SKA2,CDC6,DYSF,SMC1A,CEP55,DNAH5,SKA3,SS18,NDE1,CEP128,TUBA1B,MTUS1,CHD3,ARHGEF2,NAV1,TUBB,CENPU,CCNB1,CDC25B,GEN1,NUSAP1,CKAP2,SLF1,BORA,DTL,CKAP2L,CCDC77,CCNF,KIF22,EML1…
223	1	TRUE	0.00133	2632	1295	323	0.249	0.123	GO:0031974	CC	2	membrane-enclosed lumen	2	AFF2,PPARGC1A,NSMCE4A,PRKCB,TRIB3,NCAPG2,RPA1,ISG20,MYF5,PSRC1,HMGB2,SAPCD2,PLK1,RERE,PPIH,MRPL49,CDCA5,DNAJC9,MAD2L1,HNF4A,ADK,NASP,CWC22,HCFC1,ARRB1,EAF2,KIF20B,CDCA8,TFDP1,LRRC59,EME1,FZR1,ATF3,TERF2,SGO1,FOS,MMS22L,ANKRD1,ACSS1,SYTL4,E2F1,MCM5,RPA3,SMAD3,SMC5,IPO11,TOP2A,ANLN,ACSL5,POLA1,HSPD1,CCNA2,CENPW,HR,TONSL,SGO2,AFF3,KIF18B,MYBL2,MCM7,WEE1,RECQL,RXRA,FBXO5,PMF1,KIF2C,SCN1A,NDC80,HDGF,F…
224	1	TRUE	0.00167	371	1295	63	0.049	0.17	GO:0099080	CC	2	supramolecular complex	2	PSRC1,SYNPO2,CENPE,PLK1,IQGAP1,VPS18,AURKA,PALLD,KNSTRN,ANKRD1,MYO3A,ATP2B4,GTSE1,SKA1,KIF18B,KIF2C,FAM83H,SCN1A,LCP1,KIF23,MYPN,SKA2,COL11A1,SKA3,RYR2,SS18,TUBA1B,ARHGEF2,TUBB,NUSAP1,CKAP2,PECAM1,MYO1B,KRT80,COL5A3,KIF22,MMP2,COL1A1,MAPRE3,COL4A1,EZR,MYOM3,PARP4,TPX2,AK1,ASPM,MNS1,COBL,VIM,LOC100766053,SPAG5,LDB3,TUBA8,KIF18A,CKAP5,LMNB1,CDK1,CCSAP,ACTN2,JUP,NES,ACKR2,KIF14
225	1	TRUE	0.00167	371	1295	63	0.049	0.17	GO:0099081	CC	2	supramolecular polymer	3	PSRC1,SYNPO2,CENPE,PLK1,IQGAP1,VPS18,AURKA,PALLD,KNSTRN,ANKRD1,MYO3A,ATP2B4,GTSE1,SKA1,KIF18B,KIF2C,FAM83H,SCN1A,LCP1,KIF23,MYPN,SKA2,COL11A1,SKA3,RYR2,SS18,TUBA1B,ARHGEF2,TUBB,NUSAP1,CKAP2,PECAM1,MYO1B,KRT80,COL5A3,KIF22,MMP2,COL1A1,MAPRE3,COL4A1,EZR,MYOM3,PARP4,TPX2,AK1,ASPM,MNS1,COBL,VIM,LOC100766053,SPAG5,LDB3,TUBA8,KIF18A,CKAP5,LMNB1,CDK1,CCSAP,ACTN2,JUP,NES,ACKR2,KIF14
226	1	TRUE	0.00229	368	1295	62	0.048	0.168	GO:0099512	CC	2	supramolecular fiber	4	PSRC1,SYNPO2,CENPE,PLK1,IQGAP1,VPS18,AURKA,PALLD,KNSTRN,ANKRD1,MYO3A,ATP2B4,GTSE1,SKA1,KIF18B,KIF2C,FAM83H,SCN1A,LCP1,KIF23,MYPN,SKA2,COL11A1,SKA3,RYR2,SS18,TUBA1B,ARHGEF2,TUBB,NUSAP1,CKAP2,PECAM1,MYO1B,KRT80,COL5A3,KIF22,MMP2,COL1A1,MAPRE3,EZR,MYOM3,PARP4,TPX2,AK1,ASPM,MNS1,COBL,VIM,LOC100766053,SPAG5,LDB3,TUBA8,KIF18A,CKAP5,LMNB1,CDK1,CCSAP,ACTN2,JUP,NES,ACKR2,KIF14
227	1	TRUE	7.12e-05	3005	1295	374	0.289	0.124	GO:0032991	CC	2	macromolecular complex	2	ITGAV,NSMCE4A,NCAPG2,RPA1,NCAPG,SNRPE,ABI1,CASP1,HMGB2,NPPB,CENPE,LAMA1,PDSS1,KCTD17,GCLM,COG6,ZWILCH,PLK1,ARL6IP1,RERE,IQGAP1,NCF1,YBX1,PPIH,MRPL49,CDCA5,LAT,NUF2,ATP6V0D2,MAD2L1,PPP2R2A,SDHC,NASP,CWC22,HCFC1,VPS18,CHRNA1,EAF2,CDCA8,NOTCH1,TFDP1,EME1,FZR1,ATF3,TERF2,KNSTRN,SGO1,FOS,MMS22L,ANKRD1,E2F1,MCM5,LTF,MYO3A,RPA3,SMAD3,SMC5,ANXA2,TOP2A,KIF24,POLA1,SKA1,HSPD1,CEP89,CCNA2,CENPW,TONSL,SGO2,W…
228	1	TRUE	0.0183	88	1295	20	0.015	0.227	GO:0044815	CC	2	DNA packaging complex	3	NCAPG2,NCAPG,SMC2,NCAPD3,NCAPH,CENPA,LOC100763852,SLF1,SMC4,NCAPD2,LOC100750550,LOC100750843,LOC100774845,LOC100758641,LOC100756432,LOC100761268,LOC100757539,LOC107978355,LOC100754683,LOC100753502
229	1	TRUE	5.48e-06	1828	1295	251	0.194	0.137	GO:0043234	CC	2	protein complex	3	ITGAV,NSMCE4A,NCAPG2,RPA1,NCAPG,ABI1,CASP1,HMGB2,NPPB,CENPE,LAMA1,COG6,ZWILCH,PLK1,ARL6IP1,YBX1,CDCA5,LAT,NUF2,ATP6V0D2,MAD2L1,SDHC,NASP,HCFC1,VPS18,EAF2,CDCA8,NOTCH1,TFDP1,EME1,ATF3,TERF2,KNSTRN,SGO1,FOS,MMS22L,ANKRD1,E2F1,MCM5,LTF,MYO3A,RPA3,SMAD3,SMC5,ANXA2,TOP2A,KIF24,SKA1,HSPD1,CEP89,CCNA2,CENPW,TONSL,SGO2,WASF1,MYBL2,MCM7,ATP6V1E2,RXRA,PMF1,MAGOH,KIF2C,PSMC6,NDC80,LCP1,IL12A,PHF19,DGKI,GTF3…
230	1	TRUE	0.00195	11	1295	7	0.005	0.636	GO:0042555	CC	2	MCM complex	4	MMS22L,MCM5,TONSL,MCM7,MCM6,MCM4,MCM3
231	1	TRUE	0.0422	139	1295	26	0.02	0.187	GO:0032993	CC	2	protein-DNA complex	3	RPA1,TERF2,FOS,RPA3,POLA1,TONSL,TERF1,EYA1,POLE2,NFE2,CENPA,POLE,LOC100763852,SLF1,JUP,RPA2,LOC100750550,LOC100750843,LOC100774845,LOC100758641,LOC100756432,LOC100761268,LOC100757539,LOC107978355,LOC100754683,LOC100753502
232	1	TRUE	0.0332	2538	1295	298	0.23	0.117	GO:0044421	CC	2	extracellular region part	2	LOC100768693,ITGAV,HPX,PRKCB,POSTN,PSAT1,LIN7A,ABI1,GALNT7,SPP1,HMGB2,LAMA1,GSTO1,EFNA5,IQGAP1,YBX1,WWP2,FBLN5,KNG1,ATP6V0D2,NDP,DNAJC9,C1QL4,GDA,SEPT11,CDCA8,CPN1,NRAS,FUT11,OLFM4,LTF,MEP1A,ANXA2,ANGPT4,COL18A1,SFRP4,PRDX4,MTMR2,PMM2,LOC100750644,UFC1,THSD7A,PLAT,THBS2,FMOD,AEBP1,LCP1,SH3BP4,IL12A,HDGF,THRB,SERPINH1,TIMP1,WNT9A,EPHX2,PTPRR,PAPPA2,SHMT1,PPIC,ST6GAL1,KIF23,PLAU,ADAMTS15,PCNA,FN1,P…
233	1	TRUE	4.42e-06	286	1295	60	0.046	0.21	GO:0031012	CC	2	extracellular matrix	3	POSTN,LAMA1,EFNA5,FBLN5,NDP,COL18A1,THBS2,FMOD,AEBP1,TIMP1,ADAMTS15,FN1,ALPL,CLU,MATN2,WNT5B,OC90,LOC100760022,ADAMTS1,LAMA3,MMP12,COL11A1,TIMP3,EIF4A1,DCN,RPS4X,COL10A1,TUBB,COL15A1,CTGF,ATP5A1,COL5A3,SLPI,DPT,MMP2,COL1A1,WNT4,CCDC80,ECM1,COL4A1,SERPINE1,TGFB3,SPN,HSPG2,BGN,LGALS1,LAMA5,EMILIN2,HSD17B12,VIM,COL7A1,CRISPLD2,CILP,PTPRZ1,LAMB3,JUP,NES,TFPI2,LOXL2,TINAGL1
234	1	TRUE	0.000195	73	1295	22	0.017	0.301	GO:0044420	CC	2	extracellular matrix component	4	LAMA1,EFNA5,FBLN5,COL18A1,THBS2,TIMP1,FN1,MATN2,ADAMTS1,LAMA3,COL11A1,TIMP3,COL15A1,COL5A3,COL1A1,CCDC80,COL4A1,SPN,LAMA5,COL7A1,PTPRZ1,LAMB3
235	1	TRUE	0.0422	6	1295	4	0.003	0.667	GO:0043256	CC	2	laminin complex	5	LAMA1,LAMA3,LAMA5,LAMB3
236	1	TRUE	0.000123	147	1295	35	0.027	0.238	GO:0005578	CC	2	proteinaceous extracellular matrix	4	POSTN,LAMA1,EFNA5,COL18A1,THBS2,FMOD,TIMP1,ADAMTS15,FN1,ALPL,MATN2,WNT5B,OC90,LOC100760022,ADAMTS1,LAMA3,COL11A1,TIMP3,COL10A1,COL15A1,CTGF,COL5A3,COL1A1,WNT4,CCDC80,COL4A1,SPN,BGN,LGALS1,LAMA5,HSD17B12,COL7A1,CRISPLD2,PTPRZ1,LAMB3
237	1	TRUE	0.00148	55	1295	17	0.013	0.309	GO:0005604	CC	2	basement membrane	5	LAMA1,EFNA5,COL18A1,THBS2,TIMP1,FN1,MATN2,ADAMTS1,LAMA3,TIMP3,COL15A1,CCDC80,COL4A1,SPN,LAMA5,COL7A1,LAMB3
238	1	TRUE	0.0234	2398	1295	285	0.22	0.119	GO:0005615	CC	2	extracellular space	3	LOC100768693,ITGAV,HPX,PRKCB,POSTN,PSAT1,LIN7A,ABI1,GALNT7,SPP1,HMGB2,LAMA1,GSTO1,IQGAP1,YBX1,WWP2,FBLN5,KNG1,ATP6V0D2,NDP,DNAJC9,C1QL4,GDA,SEPT11,CPN1,NRAS,FUT11,OLFM4,LTF,MEP1A,ANXA2,ANGPT4,COL18A1,SFRP4,PRDX4,MTMR2,PMM2,LOC100750644,UFC1,THSD7A,PLAT,THBS2,FMOD,AEBP1,LCP1,SH3BP4,IL12A,HDGF,THRB,SERPINH1,TIMP1,WNT9A,EPHX2,PTPRR,PAPPA2,SHMT1,PPIC,ST6GAL1,PLAU,ADAMTS15,PCNA,FN1,PLXDC2,PSMB7,PAMR1,…
239	1	TRUE	0.00244	4684	1295	536	0.414	0.114	GO:0044422	CC	2	organelle part	2	AFF2,PPARGC1A,NSMCE4A,PRKCB,TRIB3,NCAPG2,POSTN,RPA1,ISG20,NCAPG,SNRPE,MYF5,PSRC1,HMGB2,SYNPO2,CENPE,SAPCD2,RAB32,BRIP1,KIF5C,COG6,ZWILCH,PLK1,ARL6IP1,RERE,IQGAP1,YBX1,PPIH,MRPL49,CLCN5,CDCA5,LAT,NUF2,ATP6V0D2,CEP44,DNAJC9,MAD2L1,HNF4A,ADK,SDHC,NASP,CWC22,HCFC1,VPS18,ARRB1,EAF2,AURKA,KIF20B,MAP2K5,SPTA1,OPN1LW,SEPT11,CDCA8,ESPL1,TFDP1,LRRC59,PALLD,EME1,FZR1,ATF3,TERF2,KNSTRN,SGO1,CNTRL,FOS,MMS22L,…
240	1	TRUE	0.00133	2632	1295	323	0.249	0.123	GO:0043233	CC	2	organelle lumen	3	AFF2,PPARGC1A,NSMCE4A,PRKCB,TRIB3,NCAPG2,RPA1,ISG20,MYF5,PSRC1,HMGB2,SAPCD2,PLK1,RERE,PPIH,MRPL49,CDCA5,DNAJC9,MAD2L1,HNF4A,ADK,NASP,CWC22,HCFC1,ARRB1,EAF2,KIF20B,CDCA8,TFDP1,LRRC59,EME1,FZR1,ATF3,TERF2,SGO1,FOS,MMS22L,ANKRD1,ACSS1,SYTL4,E2F1,MCM5,RPA3,SMAD3,SMC5,IPO11,TOP2A,ANLN,ACSL5,POLA1,HSPD1,CCNA2,CENPW,HR,TONSL,SGO2,AFF3,KIF18B,MYBL2,MCM7,WEE1,RECQL,RXRA,FBXO5,PMF1,KIF2C,SCN1A,NDC80,HDGF,F…
241	1	TRUE	0.00231	4536	1295	521	0.402	0.115	GO:0044446	CC	2	intracellular organelle part	1	AFF2,PPARGC1A,NSMCE4A,PRKCB,TRIB3,NCAPG2,POSTN,RPA1,ISG20,NCAPG,SNRPE,MYF5,PSRC1,HMGB2,SYNPO2,CENPE,SAPCD2,RAB32,BRIP1,KIF5C,COG6,ZWILCH,PLK1,ARL6IP1,RERE,IQGAP1,YBX1,PPIH,MRPL49,CLCN5,CDCA5,LAT,NUF2,ATP6V0D2,CEP44,DNAJC9,MAD2L1,HNF4A,ADK,SDHC,NASP,CWC22,HCFC1,VPS18,ARRB1,EAF2,AURKA,KIF20B,MAP2K5,SPTA1,SEPT11,CDCA8,ESPL1,TFDP1,LRRC59,PALLD,EME1,FZR1,ATF3,TERF2,KNSTRN,SGO1,CNTRL,FOS,MMS22L,ANKRD1,…
242	1	TRUE	0.000251	893	1295	132	0.102	0.148	GO:0044430	CC	2	cytoskeletal part	2	PSRC1,SYNPO2,CENPE,KIF5C,PLK1,IQGAP1,CEP44,MAD2L1,VPS18,AURKA,KIF20B,MAP2K5,SPTA1,SEPT11,CDCA8,ESPL1,PALLD,KNSTRN,SGO1,CNTRL,SYTL4,E2F1,MYO3A,STIL,TOP2A,GTSE1,ANLN,PLK4,KIF24,SKA1,CEP89,KIF18B,CDC45,FBXO5,KIF2C,FAM83H,NDC80,LCP1,RANBP1,LOC100773612,KIF23,PCNA,SH3PXD2A,TPM3,TRAF5,NLRC5,SKA2,CDC6,DYSF,SMC1A,CEP55,DNAH5,SKA3,SS18,NDE1,CEP128,TUBA1B,CHD3,ARHGEF2,TUBB,FHOD1,CENPU,CCNB1,CDC25B,GEN1,NUS…
243	1	TRUE	0.00157	258	1295	48	0.037	0.186	GO:0099513	CC	2	polymeric cytoskeletal fiber	3	PSRC1,CENPE,PLK1,IQGAP1,VPS18,AURKA,PALLD,KNSTRN,MYO3A,GTSE1,SKA1,KIF18B,KIF2C,FAM83H,LCP1,KIF23,SKA2,SKA3,SS18,TUBA1B,ARHGEF2,TUBB,NUSAP1,CKAP2,MYO1B,KRT80,KIF22,MAPRE3,EZR,PARP4,TPX2,AK1,ASPM,MNS1,COBL,VIM,LOC100766053,SPAG5,TUBA8,KIF18A,CKAP5,LMNB1,CDK1,CCSAP,JUP,NES,ACKR2,KIF14
244	1	TRUE	0.0012	144	1295	32	0.025	0.222	GO:0005874	CC	2	microtubule	4	PSRC1,CENPE,PLK1,IQGAP1,AURKA,KNSTRN,GTSE1,SKA1,KIF18B,KIF2C,KIF23,SKA2,SKA3,SS18,TUBA1B,ARHGEF2,TUBB,NUSAP1,CKAP2,KIF22,MAPRE3,PARP4,TPX2,ASPM,LOC100766053,SPAG5,TUBA8,KIF18A,CKAP5,CDK1,CCSAP,KIF14
245	1	TRUE	4.07e-09	168	1295	48	0.037	0.286	GO:0005819	CC	2	spindle	3	PSRC1,CENPE,PLK1,CEP44,MAD2L1,AURKA,KIF20B,MAP2K5,KNSTRN,SGO1,SKA1,CEP89,FBXO5,LOC100773612,KIF23,SKA2,CDC6,SMC1A,SKA3,NDE1,CEP128,CDC25B,NUSAP1,BORA,CKAP2L,KIF22,EML1,ECT2,AURKB,AKT1,INCENP,PARP4,NEK2,DLGAP5,TPX2,ASPM,CENPF,DDX11,RCC2,LOC100766053,SPAG5,FAM83D,KIF18A,CKAP5,WDR62,CDK1,CCSAP,KIF14
246	1	TRUE	8.62e-05	54	1295	19	0.015	0.352	GO:0072686	CC	2	mitotic spindle	4	CENPE,MAD2L1,AURKA,KIF20B,KNSTRN,KIF23,SMC1A,CKAP2L,KIF22,EML1,ECT2,AURKB,TPX2,ASPM,RCC2,FAM83D,KIF18A,CDK1,CCSAP
247	1	TRUE	0.00159	35	1295	13	0.01	0.371	GO:0005876	CC	2	spindle microtubule	4	PSRC1,PLK1,AURKA,SKA1,SKA2,SKA3,NUSAP1,PARP4,LOC100766053,SPAG5,KIF18A,CDK1,CCSAP
248	1	TRUE	0.00623	21	1295	9	0.007	0.429	GO:0051233	CC	2	spindle midzone	3	CENPE,PLK1,KIF20B,CDC6,EML1,AURKB,RCC2,KIF18A,KIF14
249	1	TRUE	0.0044	9	1295	6	0.005	0.667	GO:1990023	CC	2	mitotic spindle midzone	4	CENPE,KIF20B,EML1,AURKB,RCC2,KIF18A
250	1	TRUE	0.00011	81	1295	24	0.019	0.296	GO:0000922	CC	2	spindle pole	3	PSRC1,PLK1,CEP44,MAD2L1,AURKA,KIF20B,SGO1,CEP89,CDC6,SMC1A,NDE1,CEP128,CDC25B,EML1,NEK2,DLGAP5,TPX2,ASPM,CENPF,DDX11,LOC100766053,FAM83D,CKAP5,WDR62
251	1	TRUE	7.24e-22	598	1295	145	0.112	0.242	GO:0044427	CC	2	chromosomal part	2	NSMCE4A,NCAPG2,RPA1,NCAPG,HMGB2,CENPE,ZWILCH,PLK1,CDCA5,NUF2,MAD2L1,NASP,ARRB1,CDCA8,EME1,TERF2,KNSTRN,SGO1,MMS22L,E2F1,MCM5,RPA3,SMAD3,SMC5,POLA1,SKA1,CENPW,TONSL,SGO2,MYBL2,MCM7,RXRA,PMF1,KIF2C,HMGA1,NDC80,THRB,PCNA,TERF1,ESCO2,RANGAP1,CDC73,KLHDC3,DNMT1,SMC2,SPC25,SSB,HJURP,MKI67,ZWINT,BUB3,SKA2,CBX5,SMC1A,NCAPD3,DNMT3L,POLE2,NCAPH,CENPA,MCM6,RFC3,PIF1,SKA3,POLE,SS18,MCM4,NDE1,SUV39H1,STAT6,LO…
252	1	TRUE	1.54e-23	212	1295	80	0.062	0.377	GO:0098687	CC	2	chromosomal region	3	RPA1,NCAPG,CENPE,ZWILCH,PLK1,NUF2,MAD2L1,CDCA8,TERF2,KNSTRN,SGO1,MCM5,SMC5,SKA1,CENPW,SGO2,MCM7,PMF1,KIF2C,NDC80,PCNA,TERF1,ESCO2,RANGAP1,CDC73,DNMT1,SPC25,SSB,HJURP,MKI67,ZWINT,BUB3,SKA2,CBX5,SMC1A,NCAPD3,CENPA,MCM6,PIF1,SKA3,MCM4,NDE1,NUP37,CENPH,CDK2,AURKB,OIP5,BRCA2,INCENP,NEK2,CENPI,RTEL1,XRCC1,CDT1,HAT1,CENPT,CENPF,MIS18A,MCM3,RAD51,DNA2,ORC1,NUP85,RCC2,LOC100766053,DSN1,NSL1,NUP107,TTK,BLM…
253	1	TRUE	0.0345	13	1295	6	0.005	0.462	GO:0010369	CC	2	chromocenter	4	CDCA8,ESCO2,CBX5,AURKB,OIP5,INCENP
254	1	TRUE	3.13e-05	103	1295	29	0.022	0.282	GO:0000781	CC	2	chromosome, telomeric region	4	RPA1,TERF2,MCM5,SMC5,MCM7,PCNA,TERF1,CDC73,SSB,CBX5,MCM6,PIF1,MCM4,CDK2,BRCA2,RTEL1,XRCC1,HAT1,MCM3,RAD51,DNA2,ORC1,BLM,CDK1,FEN1,RPA2,LOC100756432,LOC100757539,LOC100753502
255	1	TRUE	1.83e-19	111	1295	51	0.039	0.459	GO:0000775	CC	2	chromosome, centromeric region	4	NCAPG,CENPE,ZWILCH,PLK1,NUF2,MAD2L1,CDCA8,KNSTRN,SGO1,SKA1,CENPW,SGO2,PMF1,KIF2C,NDC80,ESCO2,RANGAP1,DNMT1,SPC25,HJURP,MKI67,ZWINT,BUB3,SKA2,CBX5,SMC1A,NCAPD3,CENPA,SKA3,NDE1,NUP37,CENPH,AURKB,INCENP,NEK2,CENPI,CDT1,CENPT,CENPF,MIS18A,NUP85,RCC2,LOC100766053,DSN1,NSL1,NUP107,TTK,KIF18A,CKAP5,SPC24,BUB1
256	1	TRUE	3.91e-08	32	1295	18	0.014	0.562	GO:0000779	CC	2	condensed chromosome, centromeric region	5	NCAPG,CENPE,PLK1,SGO1,SKA1,PMF1,KIF2C,NDC80,SPC25,HJURP,SKA2,CENPA,SKA3,AURKB,CENPF,DSN1,NSL1,BUB1
257	1	TRUE	6.46e-05	39	1295	16	0.012	0.41	GO:0005657	CC	2	replication fork	3	RPA1,MMS22L,RPA3,POLA1,TONSL,PCNA,DNMT1,POLE2,RFC3,POLE,ETAA1,XRCC2,RFC4,RFC5,RAD51C,RPA2
258	1	TRUE	0.0103	14	1295	7	0.005	0.5	GO:0030894	CC	2	replisome	4	RPA1,RPA3,POLA1,TONSL,POLE2,POLE,RPA2
259	1	TRUE	0.0166	360	1295	57	0.044	0.158	GO:0000785	CC	2	chromatin	3	HMGB2,PLK1,CDCA5,NASP,ARRB1,EME1,E2F1,SMAD3,RXRA,HMGA1,THRB,ESCO2,KLHDC3,DNMT1,CBX5,NCAPD3,DNMT3L,CENPA,SS18,SUV39H1,STAT6,LOC100763852,CHD3,SLF1,RUVBL1,FANK1,MSH6,KIF22,OIP5,EZH2,INCENP,STAT3,SUV39H2,XRCC1,HAT1,DDX11,CHAF1A,ASF1B,POLR3G,RAD21,RAD51AP1,CHAF1B,CCND2,TIPIN,ASH2L,RPA2,TMPO,LOC100750550,LOC100750843,LOC100774845,LOC100758641,LOC100756432,LOC100761268,LOC100757539,LOC107978355,LOC1007…
260	1	TRUE	0.0103	7	1295	5	0.004	0.714	GO:0031390	CC	2	Ctf18 RFC-like complex	3	RFC3,CHTF18,DDX11,RFC4,RFC5
261	1	TRUE	1.13e-16	88	1295	42	0.032	0.477	GO:0000776	CC	2	kinetochore	3	CENPE,ZWILCH,PLK1,NUF2,MAD2L1,KNSTRN,SGO1,SKA1,CENPW,PMF1,KIF2C,NDC80,RANGAP1,SPC25,HJURP,ZWINT,BUB3,SKA2,CBX5,SMC1A,CENPA,SKA3,NDE1,NUP37,CENPH,AURKB,INCENP,NEK2,CENPI,CDT1,CENPT,CENPF,NUP85,LOC100766053,DSN1,NSL1,NUP107,TTK,KIF18A,CKAP5,SPC24,BUB1
262	1	TRUE	2e-06	24	1295	14	0.011	0.583	GO:0000777	CC	2	condensed chromosome kinetochore	4	PLK1,SKA1,PMF1,KIF2C,NDC80,SPC25,HJURP,SKA2,CENPA,SKA3,CENPF,DSN1,NSL1,BUB1
263	1	TRUE	1.91e-05	7	1295	7	0.005	1	GO:0000796	CC	2	condensin complex	3	NCAPG2,NCAPG,SMC2,NCAPD3,NCAPH,SMC4,NCAPD2
264	1	TRUE	0.00649	4	1295	4	0.003	1	GO:0031262	CC	2	Ndc80 complex	3	NUF2,NDC80,SPC25,SPC24
265	1	TRUE	0.000969	10	1295	7	0.005	0.7	GO:0000940	CC	2	condensed chromosome outer kinetochore	3	PLK1,SKA1,NDC80,SKA2,SKA3,CENPF,BUB1
266	1	TRUE	0.00133	2632	1295	323	0.249	0.123	GO:0070013	CC	2	intracellular organelle lumen	1	AFF2,PPARGC1A,NSMCE4A,PRKCB,TRIB3,NCAPG2,RPA1,ISG20,MYF5,PSRC1,HMGB2,SAPCD2,PLK1,RERE,PPIH,MRPL49,CDCA5,DNAJC9,MAD2L1,HNF4A,ADK,NASP,CWC22,HCFC1,ARRB1,EAF2,KIF20B,CDCA8,TFDP1,LRRC59,EME1,FZR1,ATF3,TERF2,SGO1,FOS,MMS22L,ANKRD1,ACSS1,SYTL4,E2F1,MCM5,RPA3,SMAD3,SMC5,IPO11,TOP2A,ANLN,ACSL5,POLA1,HSPD1,CCNA2,CENPW,HR,TONSL,SGO2,AFF3,KIF18B,MYBL2,MCM7,WEE1,RECQL,RXRA,FBXO5,PMF1,KIF2C,SCN1A,NDC80,HDGF,F…
267	1	TRUE	4.4e-07	4034	1295	500	0.386	0.124	GO:0005634	CC	2	nucleus	1	AFF2,PPARGC1A,NSMCE4A,PRKCB,TRIB3,NCAPG2,RPA1,ISG20,SNRPE,MYF5,PSRC1,HMGB2,CENPE,SAPCD2,ETV4,BRIP1,PERM1,PLK1,RERE,YBX1,WWP2,RFX4,PPIH,RALGDS,CDCA5,LAT,NUF2,GINS1,DNAJC9,MAD2L1,HNF4A,ADK,NASP,CWC22,HCFC1,ARRB1,EAF2,AURKA,KIF20B,CENPK,CDCA8,NOTCH1,TFDP1,PALLD,EME1,FZR1,ATF3,TERF2,SGO1,FOS,MMS22L,ANKRD1,SYTL4,E2F1,MCM5,LTF,RPA3,SMAD3,PLD4,SMC5,ANXA2,IPO11,TOP2A,ANLN,ACSL5,POLA1,SFRP4,PRDX4,CCNA2,CE…
268	1	TRUE	2e-06	2684	1295	350	0.27	0.13	GO:0044428	CC	2	nuclear part	2	AFF2,PPARGC1A,NSMCE4A,PRKCB,TRIB3,NCAPG2,RPA1,ISG20,SNRPE,MYF5,PSRC1,HMGB2,SAPCD2,BRIP1,PLK1,RERE,YBX1,PPIH,CDCA5,LAT,DNAJC9,MAD2L1,HNF4A,ADK,NASP,CWC22,HCFC1,ARRB1,EAF2,KIF20B,CDCA8,TFDP1,EME1,FZR1,ATF3,TERF2,SGO1,FOS,MMS22L,ANKRD1,SYTL4,E2F1,MCM5,RPA3,SMAD3,SMC5,IPO11,TOP2A,ANLN,ACSL5,POLA1,CCNA2,CENPW,HR,TONSL,SGO2,AFF3,KIF18B,MYBL2,MCM7,WEE1,RECQL,RXRA,FBXO5,PMF1,MAGOH,KIF2C,SCN1A,NDC80,HDGF,…
269	1	TRUE	0.000134	2438	1295	310	0.239	0.127	GO:0031981	CC	2	nuclear lumen	3	AFF2,PPARGC1A,NSMCE4A,PRKCB,TRIB3,NCAPG2,RPA1,ISG20,MYF5,PSRC1,HMGB2,SAPCD2,PLK1,RERE,PPIH,CDCA5,DNAJC9,MAD2L1,HNF4A,ADK,NASP,CWC22,HCFC1,ARRB1,EAF2,KIF20B,CDCA8,TFDP1,EME1,FZR1,ATF3,TERF2,SGO1,FOS,MMS22L,ANKRD1,SYTL4,E2F1,MCM5,RPA3,SMAD3,SMC5,IPO11,TOP2A,ANLN,ACSL5,POLA1,CCNA2,CENPW,HR,TONSL,SGO2,AFF3,KIF18B,MYBL2,MCM7,WEE1,RECQL,RXRA,FBXO5,PMF1,KIF2C,SCN1A,NDC80,HDGF,FAM131B,THRB,PHF19,SETBP1,L…
270	1	TRUE	0.0224	218	1295	38	0.029	0.174	GO:0005635	CC	2	nuclear envelope	3	TRIB3,BRIP1,YBX1,MAD2L1,FZR1,SMAD3,NEMP1,RANGAP1,SH3BGRL2,SEPTIN-12,TRA2B,STAT6,IGF2R,TUBB,NPC1,NUP58,CACYBP,NUP37,ERN1,NDC1,NUP35,STX1A,EBP,PLCD4,LBR,TMEM97,NXF1,KPNB1,CENPF,MNS1,NUP85,CCND2,NUP107,LMNB1,ACKR2,PRICKLE1,TMPO,PDE4D
271	1	TRUE	0.0026	1896	1295	240	0.185	0.127	GO:0005654	CC	2	nucleoplasm	3	AFF2,PPARGC1A,NSMCE4A,PRKCB,NCAPG2,RPA1,ISG20,MYF5,PSRC1,RERE,PPIH,CDCA5,DNAJC9,MAD2L1,HNF4A,ADK,NASP,CWC22,HCFC1,ARRB1,EAF2,KIF20B,CDCA8,TFDP1,FZR1,TERF2,FOS,MMS22L,SYTL4,E2F1,MCM5,SMAD3,SMC5,TOP2A,ANLN,POLA1,CCNA2,CENPW,HR,TONSL,SGO2,AFF3,KIF18B,MYBL2,MCM7,RECQL,FBXO5,PMF1,KIF2C,SCN1A,NDC80,HDGF,FAM131B,THRB,PHF19,SETBP1,LYRM1,DGKI,IYD,CDCA4,GTF3C6,KIF23,PCNA,PSMB7,PNN,TERF1,DDX46,PALB2,CDC73,F…
272	1	TRUE	8.6e-08	356	1295	75	0.058	0.211	GO:0000228	CC	2	nuclear chromosome	3	RPA1,HMGB2,PLK1,CDCA5,NASP,EME1,TERF2,SGO1,MMS22L,E2F1,MCM5,RPA3,SMAD3,TOP2A,POLA1,TONSL,MCM7,RXRA,NDC80,THRB,PCNA,TERF1,ESCO2,CDC73,KLHDC3,SMC2,SSB,FIGNL1,CBX5,NCAPD3,DNMT3L,POLE2,CENPA,MCM6,PIF1,POLE,SS18,MCM4,STAT6,CHD3,ORC6,RUVBL1,MSH6,ETAA1,AURKB,EZH2,BRCA2,INCENP,STAT3,NEK2,XRCC1,HAT1,DDX11,CHAF1A,ASF1B,MCM3,RAD51,HORMAD2,DNA2,ORC1,POLR3G,RAD21,RAD51AP1,TOPBP1,CHAF1B,NCAPD2,BLM,TIPIN,ASH2L,…
273	1	TRUE	2.34e-06	335	1295	68	0.053	0.203	GO:0044454	CC	2	nuclear chromosome part	4	RPA1,HMGB2,PLK1,CDCA5,NASP,EME1,TERF2,SGO1,MMS22L,E2F1,MCM5,RPA3,SMAD3,POLA1,TONSL,MCM7,RXRA,NDC80,THRB,PCNA,TERF1,ESCO2,CDC73,KLHDC3,SSB,CBX5,NCAPD3,DNMT3L,POLE2,CENPA,MCM6,PIF1,POLE,SS18,MCM4,STAT6,CHD3,ORC6,RUVBL1,MSH6,ETAA1,AURKB,EZH2,BRCA2,INCENP,STAT3,XRCC1,HAT1,DDX11,CHAF1A,ASF1B,MCM3,RAD51,HORMAD2,DNA2,ORC1,POLR3G,RAD51AP1,CHAF1B,BLM,TIPIN,ASH2L,CDK1,BUB1,FEN1,RPA2,LOC100756432,LOC1007535…
274	1	TRUE	0.00124	21	1295	10	0.008	0.476	GO:0043596	CC	2	nuclear replication fork	5	RPA1,MMS22L,RPA3,POLA1,TONSL,PCNA,POLE2,POLE,ETAA1,RPA2
275	1	TRUE	0.0103	14	1295	7	0.005	0.5	GO:0043601	CC	2	nuclear replisome	6	RPA1,RPA3,POLA1,TONSL,POLE2,POLE,RPA2
276	1	TRUE	0.00035	87	1295	24	0.019	0.276	GO:0000784	CC	2	nuclear chromosome, telomeric region	5	RPA1,TERF2,MCM5,MCM7,PCNA,TERF1,CDC73,SSB,CBX5,MCM6,PIF1,MCM4,BRCA2,XRCC1,HAT1,MCM3,RAD51,DNA2,ORC1,CDK1,FEN1,RPA2,LOC100756432,LOC100753502
277	1	TRUE	0.00952	59	1295	16	0.012	0.271	GO:0000794	CC	2	condensed nuclear chromosome	4	PLK1,SGO1,NDC80,NCAPD3,DNMT3L,CENPA,AURKB,BRCA2,INCENP,NEK2,RAD51,HORMAD2,RAD21,TOPBP1,BLM,BUB1
278	1	TRUE	0.0241	12	1295	6	0.005	0.5	GO:0000780	CC	2	condensed nuclear chromosome, centromeric region	5	PLK1,SGO1,NDC80,CENPA,AURKB,BUB1
279	1	TRUE	0.0218	5	1295	4	0.003	0.8	GO:0000778	CC	2	condensed nuclear chromosome kinetochore	6	PLK1,NDC80,CENPA,BUB1
280	1	TRUE	0.0361	3	1295	3	0.002	1	GO:0000942	CC	2	condensed nuclear chromosome outer kinetochore	7	PLK1,NDC80,BUB1
281	1	TRUE	0.0442	498	1295	71	0.055	0.143	GO:0009986	CC	25	cell surface	1	ITGAV,FGFBP1,IL31RA,EFNA5,LOC100761653,NDP,CHRNA1,NOTCH1,LOC100760728,ITGA8,LTF,ANXA2,SFRP4,PLAT,ADGRF5,PLAU,ADAMTS15,NT5E,CCR7,CLU,TNFRSF12A,ADGRV1,CLSTN2,PLVAP,TNFRSF9,TIGIT,WNT5B,SLC1A2,ITGA1,MRC1,NOD2,ADIPOQ,CLEC12B,LOC100773349,MPZL1,PROM2,EGFR,IGF2R,ENPP1,UNC5D,CNTN2,FAS,PECAM1,IFITM3,PKD2L1,FOLR1,C1QBP,CSF1R,EPHA2,ECT2,CHRNB2,WNT4,IL7R,SPN,TFRC,HFE,CDH17,BGN,SCNN1B,CD276,HHIP,ADAM10,SLC7A1…
282	1	TRUE	0.0369	485	1295	70	0.054	0.144	GO:0016604	CC	18	nuclear body	1	AFF2,NSMCE4A,NCAPG2,RPA1,ISG20,PPIH,CWC22,ARRB1,CDCA8,TERF2,SMC5,HR,TONSL,SGO2,AFF3,KIF18B,SCN1A,THRB,SETBP1,GTF3C6,PCNA,PNN,TERF1,DDX46,SRSF1,MKI67,ZWINT,EYA1,CBX5,KLF11,POLE2,SGK1,WRAP53,FAS,RORC,CDC25C,MECOM,CDK2,KIF22,E2F7,SMC4,HIVEP1,OIP5,INCENP,ACIN1,NACC1,CENPI,PQBP1,SNRNP40,NXF1,CDT1,BARD1,CENPT,DHX15,NFKBIZ,DDX39A,SRSF3,TOPBP1,FANCD2,NSL1,MDC1,BLM,BHLHE40,HIF1A,CORIN,RPA2,RBM25,IL15,ZBTB…
283	1	TRUE	0.0223	2014	1295	244	0.188	0.121	GO:0005829	CC	26	cytosol	1	ITGAV,PRKCB,ADH7,PSAT1,CASP1,PSRC1,SYNPO2,CENPE,AKAIN1,SAPCD2,ARL6IP1,NCF1,YBX1,RALGDS,CLCN5,DNAJC9,MAD2L1,ADK,CWC22,ARRB1,AURKA,KIF20B,TFDP1,PALLD,KNSTRN,CNTRL,MMS22L,ANKRD1,SYTL4,SMAD3,ANXA2,POLA1,CEP89,PRDX4,KIAA1524,CCNA2,MTMR2,AFF3,KIF18B,NEU2,MCM7,PMM2,CA3,KIF2C,CENPM,LCP1,RANBP1,DFNA5,FAM131B,EPHX2,SETBP1,PTPRR,PRKCE,CDCA4,SLBP,SHMT1,PIK3AP1,TBC1D2,PSMB7,NT5E,TPM3,MYO7A,RANGAP1,CDC73,SKP2,…
284	1	TRUE	0.00396	96	1295	23	0.018	0.24	GO:0030496	CC	5	midbody	1	PSRC1,CENPE,PLK1,IQGAP1,KIF20B,CDCA8,ANXA2,KIF2C,LYRM1,KIF23,CEP55,ECT2,AURKB,MAPRE3,INCENP,NEK2,ASPM,CENPF,DDX11,RCC2,CDK1,ARL2BP,KIF14
285	1	TRUE	0.0172	45	1295	13	0.01	0.289	GO:0003774	MF	22	motor activity	1	CENPE,KIF20B,MYO3A,KIF24,KIF2C,KIF23,MYO7A,DNAH5,MYO1B,KIF22,KIF17,KIF18A,KIF14
286	1	TRUE	0.0218	30	1295	10	0.008	0.333	GO:0003777	MF	22	microtubule motor activity	2	CENPE,KIF20B,KIF24,KIF2C,KIF23,DNAH5,KIF22,KIF17,KIF18A,KIF14
287	1	TRUE	0.00649	4	1295	4	0.003	1	GO:0030235	MF	31	nitric-oxide synthase regulator activity	1	ATP2B4,EGFR,AKT1,HSP90AA1
288	1	TRUE	0.0417	23	1295	8	0.006	0.348	GO:0016684	MF	16	oxidoreductase activity, acting on peroxide as acceptor	1	LOC100750644,GPX8,PRDX1,IYD,PRDX6,GPX7,GSTP1,LPO
289	1	TRUE	0.0345	13	1295	6	0.005	0.462	GO:0035173	MF	9	histone kinase activity	1	PRKCB,AURKA,CDK2,AURKB,CDK1,VRK1
290	1	TRUE	0.0132	28	1295	10	0.008	0.357	GO:0070035	MF	15	purine NTP-dependent helicase activity	1	BRIP1,MCM7,RECQL,MCM6,PIF1,MCM4,RUVBL1,RTEL1,DDX11,BLM
291	1	TRUE	0.00061	114	1295	28	0.022	0.246	GO:0140097	MF	15	catalytic activity, acting on DNA	1	ISG20,BRIP1,POLQ,TERF2,MCM5,TOP2A,POLA1,MCM7,RECQL,PCNA,TERF1,DNMT1,MCM6,PIF1,POLE,MCM4,GEN1,RUVBL1,LIG1,RTEL1,XRCC1,DDX11,RAD51,DNA2,RAD54L,BLM,RAD51C,FEN1
292	1	TRUE	0.00261	32	1295	12	0.009	0.375	GO:0003678	MF	15	DNA helicase activity	2	BRIP1,MCM5,MCM7,RECQL,MCM6,PIF1,MCM4,RUVBL1,RTEL1,DDX11,DNA2,BLM
293	1	TRUE	0.0216	116	1295	24	0.019	0.207	GO:0042623	MF	15	ATPase activity, coupled	1	BRIP1,POLQ,MYO3A,TOP2A,ATP2B4,MCM7,RECQL,ATP6V1E2,MCM6,RFC3,PIF1,MCM4,CHTF18,ATP5A1,RUVBL1,RTEL1,DDX11,RFC4,RAD51,DNA2,RFC5,BLM,KIF18A,RAD51C
294	1	TRUE	0.000112	50	1295	18	0.014	0.36	GO:0008094	MF	15	DNA-dependent ATPase activity	2	BRIP1,POLQ,TOP2A,MCM7,MCM6,RFC3,PIF1,MCM4,CHTF18,RUVBL1,RTEL1,DDX11,RFC4,RAD51,DNA2,RFC5,BLM,RAD51C
295	1	TRUE	0.000402	12	1295	8	0.006	0.667	GO:0043142	MF	15	single-stranded DNA-dependent ATPase activity	3	POLQ,RFC3,PIF1,CHTF18,RFC4,RAD51,DNA2,RFC5
296	1	TRUE	0.0132	28	1295	10	0.008	0.357	GO:0008026	MF	15	ATP-dependent helicase activity	2	BRIP1,MCM7,RECQL,MCM6,PIF1,MCM4,RUVBL1,RTEL1,DDX11,BLM
297	1	TRUE	0.00419	20	1295	9	0.007	0.45	GO:0004003	MF	15	ATP-dependent DNA helicase activity	3	BRIP1,MCM7,MCM6,PIF1,MCM4,RUVBL1,RTEL1,DDX11,BLM
298	1	TRUE	4.36e-05	6457	1295	733	0.566	0.114	GO:0005488	MF	8	binding	1	AFF2,ITGAV,PPARGC1A,FGFBP1,HPX,PRKCB,TRIB3,NCAPG2,POSTN,ADH7,RPA1,SHCBP1,ISG20,LIN7A,MYF5,ABI1,CASP1,PSRC1,HMGB2,NPPB,SYNPO2,CENPE,AKAIN1,RASGEF1B,RAB32,NUDT4,ETV4,LAMA1,PDSS1,BRIP1,IL31RA,KCTD17,GCLM,PLK1,ARL6IP1,EFNA5,IQGAP1,NCF1,YBX1,WWP2,POLQ,RFX4,PPIH,FBLN5,LAT,KNG1,SIK2,LOC100761653,NDP,DUSP14,DNAJC9,MAD2L1,RCC1L,HNF4A,ADK,SDHC,NASP,CWC22,HCFC1,VPS18,SRM,CHRNA1,BFAR,C1QL4,ARRB1,G2E3,EAF2,AU…
299	1	TRUE	0.0156	773	1295	107	0.083	0.138	GO:0097367	MF	8	carbohydrate derivative binding	2	TRIB3,POSTN,RAB32,BRIP1,PLK1,SIK2,KIF20B,NRAS,MCM5,LTF,MYO3A,TOP2A,AKT3,ATP2B4,PLK4,HSPD1,RECQL,MLKL,KIF2C,PBK,IYD,KIF23,ADAMTS15,MELK,FIGNL1,ERCC6L,SMC1A,ADAMTS1,NOD2,ADIPOQ,PSMA1,CDA,ARL11,PIF1,DCN,OARD1,MCM4,TUBA1B,PRKG1,PTPRF,PFKFB3,TUBB,ENPP1,SGK1,CHI3L1,MYO1B,CTGF,CHTF18,PFKFB4,ATP5A1,COL5A3,RUVBL1,PFKFB1,ERN1,C1QBP,MSH6,KIF22,GRK6,REG4,RRM1,CCDC80,AKT1,DAPK1,DGKA,BGN,EHD3,RASL11A,BPI,LIPH,…
300	1	TRUE	2.96e-06	4062	1295	497	0.384	0.122	GO:0005515	MF	8	protein binding	2	ITGAV,PPARGC1A,FGFBP1,PRKCB,TRIB3,NCAPG2,ADH7,SHCBP1,LIN7A,MYF5,ABI1,CASP1,PSRC1,HMGB2,NPPB,SYNPO2,CENPE,AKAIN1,RASGEF1B,RAB32,LAMA1,PDSS1,IL31RA,KCTD17,GCLM,PLK1,ARL6IP1,EFNA5,IQGAP1,NCF1,YBX1,WWP2,FBLN5,LAT,KNG1,LOC100761653,NDP,DNAJC9,MAD2L1,HNF4A,NASP,HCFC1,VPS18,SRM,BFAR,C1QL4,ARRB1,AURKA,KIF20B,SPTA1,BZW1,FST,NOTCH1,TFDP1,LRRC59,FAM83E,FZR1,ATF3,ALS2CL,TERF2,CCDC88C,NRAS,SGO1,FOS,ANKRD1,TAC…
301	1	TRUE	0.00996	1214	1295	159	0.123	0.131	GO:0019899	MF	8	enzyme binding	3	ITGAV,PPARGC1A,PRKCB,TRIB3,CASP1,RASGEF1B,GCLM,PLK1,IQGAP1,YBX1,LAT,BFAR,ARRB1,AURKA,NOTCH1,FAM83E,ALS2CL,TERF2,SGO1,ANKRD1,SMAD3,ANXA2,ANGPT4,TOP2A,ATP2B4,CCNA2,MAP2K3,WASF1,LOC100750644,RXRA,MLKL,FBXO5,FAM83H,LCP1,SH3BP4,THRB,DGKI,PTPRR,PRKCE,RASGRP3,PCNA,FN1,CDC73,PDCD10,CLU,MAPK8IP1,SRSF1,TRAF5,VAV1,CBX5,CDC6,ITGA1,NOD2,CLEC12B,DDC,PFN1,MAP1LC3A,RYR2,ANP32B,STAT6,EGFR,ARHGEF2,TUBB,WWC2,IQGAP3…
302	1	TRUE	0.0125	411	1295	64	0.049	0.156	GO:0019900	MF	8	kinase binding	4	ITGAV,PRKCB,TRIB3,CASP1,PLK1,IQGAP1,LAT,ARRB1,AURKA,FAM83E,SGO1,SMAD3,ANGPT4,TOP2A,CCNA2,MAP2K3,MLKL,FBXO5,FAM83H,PTPRR,RASGRP3,PCNA,PDCD10,MAPK8IP1,CDC6,NOD2,RYR2,WWC2,CDC25B,PARK2,FAS,CDC25C,CAV1,ERRFI1,CDC25A,TNFAIP3,AKT1,PDGFRB,IL1RAP,EZR,STAT3,STX1A,SRCIN1,TPX2,ADAM10,NR4A3,PRKAR1B,RHOD,RCC2,FOXM1,CDKN2D,CCND2,TIAM1,LDB3,STX1B,FAM83D,MAP2K6,HIF1A,HDAC4,VRK1,KIF14,TBC1D14,PRKAG2,ZBTB4
303	1	TRUE	0.0341	359	1295	55	0.042	0.153	GO:0019901	MF	8	protein kinase binding	5	ITGAV,PRKCB,TRIB3,PLK1,IQGAP1,LAT,ARRB1,AURKA,FAM83E,SMAD3,ANGPT4,TOP2A,CCNA2,MAP2K3,MLKL,FBXO5,FAM83H,PTPRR,PCNA,PDCD10,MAPK8IP1,NOD2,RYR2,CDC25B,PARK2,CDC25C,CAV1,ERRFI1,CDC25A,AKT1,PDGFRB,IL1RAP,EZR,STAT3,SRCIN1,TPX2,ADAM10,NR4A3,PRKAR1B,RHOD,RCC2,FOXM1,CDKN2D,CCND2,LDB3,STX1B,FAM83D,MAP2K6,HIF1A,HDAC4,VRK1,KIF14,TBC1D14,PRKAG2,ZBTB4
304	1	TRUE	0.0359	442	1295	65	0.05	0.147	GO:0008092	MF	8	cytoskeletal protein binding	3	PSRC1,SYNPO2,PLK1,VPS18,KIF20B,ANKRD1,GAS2L3,ANXA2,ANLN,SKA1,WASF1,KIF2C,LCP1,PRKCE,KIF23,MYO7A,LASP1,TAGLN,MAPK8IP1,FMN1,MYPN,SKA2,NOD2,PFN1,SSH1,NDE1,GAS2,EGFR,ARHGEF2,IQGAP3,PARK2,SGIP1,NUSAP1,PLEKHM2,HOMER2,FAM110C,MYO1B,PKD2L1,KIF22,EML1,MAPRE3,ERMN,BRCA2,EZR,LIN7C,STMN1,YWHAH,RAB27B,TRIM63,COBL,HIP1R,RCC2,REEP1,LDB3,BAIAP2,FAM83D,BICDL1,KIF18A,MKL1,CCSAP,ACTN2,MYLIP,NEXN,CCDC181,KIF14
305	1	TRUE	0.0366	159	1295	29	0.022	0.182	GO:0015631	MF	8	tubulin binding	4	PSRC1,PLK1,KIF20B,GAS2L3,SKA1,KIF2C,KIF23,FMN1,SKA2,NDE1,GAS2,ARHGEF2,PARK2,SGIP1,NUSAP1,FAM110C,KIF22,EML1,MAPRE3,BRCA2,EZR,STMN1,RCC2,REEP1,FAM83D,KIF18A,CCSAP,CCDC181,KIF14
306	1	TRUE	0.0028	106	1295	25	0.019	0.236	GO:0008017	MF	8	microtubule binding	5	PSRC1,PLK1,KIF20B,GAS2L3,SKA1,KIF2C,KIF23,FMN1,SKA2,NDE1,GAS2,ARHGEF2,SGIP1,NUSAP1,KIF22,EML1,MAPRE3,EZR,RCC2,REEP1,FAM83D,KIF18A,CCSAP,CCDC181,KIF14
307	1	TRUE	0.0218	405	1295	62	0.048	0.153	GO:0032403	MF	8	protein complex binding	1	ABI1,CENPE,RAB32,PLK1,FBLN5,FST,FZR1,NRAS,SMAD3,WASF1,MLKL,FAM83H,LCP1,SERPINH1,PCNA,FN1,PSMD14,MYO7A,CDC73,LASP1,CLU,NFE2L1,TAGLN,LRRC15,SMC1A,ITGA1,MMP12,DCN,NCKAP1L,EGFR,PTPRF,ENPP1,WRAP53,MYO1B,SLF1,CTGF,CENPH,SF3B3,MSH6,ERMN,EZR,CLSPN,CDH17,LAMA5,ACVR1,PCOLCE2,CENPF,SNX4,HIP1R,HSD17B12,VIM,PEX26,RAD21,RAP1B,UBD,LOC103161518,ACTN2,DDR1,CDC20,NEXN,TAPBPL,CTSB
308	1	TRUE	0.0218	5	1295	4	0.003	0.8	GO:0010997	MF	8	anaphase-promoting complex binding	2	PLK1,FZR1,CLSPN,CDC20
309	1	TRUE	0.0481	29	1295	9	0.007	0.31	GO:0003684	MF	7	damaged DNA binding	1	RPA1,HMGB2,RPA3,PCNA,MSH6,XRCC1,HMGB1,BLM,RPA2
310	1	TRUE	0.00437	55	1295	16	0.012	0.291	GO:0003697	MF	34	single-stranded DNA binding	1	RPA1,YBX1,TERF2,RPA3,MCM7,TERF1,MCM6,MCM4,BRCA2,DDX11,RAD51,RAD51AP1,HNRNPA2B1,BLM,RPA2,PCBP2
311	1	TRUE	0.0361	3	1295	3	0.002	1	GO:0051371	MF	19	muscle alpha-actinin binding	1	MYPN,PKD2L1,LDB3
