# Supplementary material for: Defining lncRNAs Correlated with CHO Cell Growth and IgG Productivity by RNA-Seq
Source: iScience. 2019 Dec 18;23(1):100785. doi: 10.1016/j.isci.2019.100785 (PMC6971398; doi:10.1016/j.isci.2019.100785)
Supplement: Data S1. The Complete RNA-Seq Dataset Provided as a Reference for the Community to Investigate RNAseq Data from CHO Cells (See Also GEO Accession Number GSE140671), Related to Figure 2 [file mmc2.zip › GO_D4_3080vs3478_0.1adj.csv]

	query.number	significant	p.value	term.size	query.size	overlap.size	precision	recall	term.id	domain	subgraph.number	term.name	relative.depth	intersection
1	1	TRUE	0.0425	3	229	2	0.009	0.667	GO:2001199	BP	20	negative regulation of dendritic cell differentiation	1	TMEM176B,TMEM176A
2	1	TRUE	0.0381	748	229	26	0.114	0.035	GO:0002682	BP	13	regulation of immune system process	1	SPTA1,FOS,PTK2B,GGT1,SPON2,PIK3AP1,GPNMB,TIGIT,CD38,THEMIS,MEIS1,IL13RA2,VNN1,PTPRS,ECM1,PPARG,CD36,RAB7B,TMEM176B,TMEM176A,CXCL12,LOC100756748,FBN1,MYO1G,MMP14,RARRES2
3	1	TRUE	0.0208	151	229	10	0.044	0.066	GO:0043062	BP	6	extracellular structure organization	1	POSTN,KAZALD1,FBLN5,OLFML2B,SULF1,DPT,CCDC80,PXDN,CYR61,DDR1
4	1	TRUE	0.02	150	229	10	0.044	0.067	GO:0030198	BP	6	extracellular matrix organization	2	POSTN,KAZALD1,FBLN5,OLFML2B,SULF1,DPT,CCDC80,PXDN,CYR61,DDR1
5	1	TRUE	0.0229	276	229	14	0.061	0.051	GO:0009611	BP	8	response to wounding	1	HNF4A,FN1,PECAM1,PLEK,CD109,PTPRS,MYL9,AQP1,LOC100752448,CD36,TNC,CYR61,DDR1,C1QTNF1
6	1	TRUE	0.0341	225	229	12	0.052	0.053	GO:0042060	BP	8	wound healing	2	HNF4A,FN1,PECAM1,PLEK,CD109,MYL9,AQP1,LOC100752448,CD36,CYR61,DDR1,C1QTNF1
7	1	TRUE	0.0469	26	229	4	0.017	0.154	GO:0001523	BP	16	retinoid metabolic process	1	ADH7,DHRS9,LOC100756748,RARRES2
8	1	TRUE	0.0401	11	229	3	0.013	0.273	GO:0042573	BP	16	retinoic acid metabolic process	1	ADH7,DHRS9,LOC100756748
9	1	TRUE	0.02	150	229	10	0.044	0.067	GO:0072593	BP	19	reactive oxygen species metabolic process	1	FBLN5,DHFR,PTK2B,EGFR,IL19,LOC100752448,PXDN,CD36,ACP5,CYR61
10	1	TRUE	0.0103	106	229	9	0.039	0.085	GO:0009187	BP	14	cyclic nucleotide metabolic process	1	NPPB,LOC100760728,PTK2B,PTHLH,AQP1,PDE3B,PDE1B,OSTN,MC3R
11	1	TRUE	0.00244	31	229	6	0.026	0.194	GO:0046068	BP	14	cGMP metabolic process	2	NPPB,LOC100760728,PTK2B,AQP1,PDE1B,OSTN
12	1	TRUE	0.0303	81	229	7	0.031	0.086	GO:0009190	BP	14	cyclic nucleotide biosynthetic process	1	NPPB,LOC100760728,PTK2B,PTHLH,AQP1,OSTN,MC3R
13	1	TRUE	0.0267	79	229	7	0.031	0.089	GO:0052652	BP	14	cyclic purine nucleotide metabolic process	2	NPPB,LOC100760728,PTK2B,PTHLH,AQP1,OSTN,MC3R
14	1	TRUE	0.00335	21	229	5	0.022	0.238	GO:0006182	BP	14	cGMP biosynthetic process	3	NPPB,LOC100760728,PTK2B,AQP1,OSTN
15	1	TRUE	0.0158	17	229	4	0.017	0.235	GO:0090322	BP	9	regulation of superoxide metabolic process	1	FBLN5,DHFR,CD36,ACP5
16	1	TRUE	0.0194	8	229	3	0.013	0.375	GO:2000121	BP	9	regulation of removal of superoxide radicals	1	FBLN5,DHFR,CD36
17	1	TRUE	0.0425	25	229	4	0.017	0.16	GO:0045428	BP	11	regulation of nitric oxide biosynthetic process	1	PTK2B,EGFR,CD36,ACP5
18	1	TRUE	0.02	53	229	6	0.026	0.113	GO:0019915	BP	24	lipid storage	1	HEXA,ABCG1,ENPP1,PPARG,CD36,ACVR1C
19	1	TRUE	0.00204	3451	229	91	0.397	0.026	GO:0032502	BP	7	developmental process	1	POSTN,ASPH,SHANK2,HEXA,ADD2,COL6A1,HNF4A,SPTA1,CSPG4,CHL1,MAOB,FOS,CSMD3,AKT3,PLXNB3,FA2H,THBS2,MMP16,PTK2B,PTPRR,ADAMTS7,SRPX2,FN1,SULF1,LUZP1,ECE1,ADGRV1,CNTF,EYA1,BTG2,LAMA3,PTHLH,THEMIS,EGFR,ENPP1,LRP10,UNC5D,HDAC9,KIF26B,COL12A1,MEIS1,FLNC,EXT2,PECAM1,PLEK,CD109,PCDH15,FABP4,VNN1,FSTL4,PTPRS,GRHL2,COL25A1,ECM1,MEGF10,IL1RAP,STRA6,AQP1,DLC1,HSD11B1,B4GAT1,PDE3B,PPARG,LOC100752448,PDE1B,DRGX,N…
20	1	TRUE	0.00159	3244	229	88	0.384	0.027	GO:0048856	BP	7	anatomical structure development	2	POSTN,ASPH,SHANK2,HEXA,ADD2,COL6A1,HNF4A,SPTA1,CSPG4,CHL1,MAOB,FOS,CSMD3,AKT3,PLXNB3,FA2H,THBS2,MMP16,PTK2B,PTPRR,ADAMTS7,SRPX2,FN1,SULF1,LUZP1,ECE1,ADGRV1,CNTF,EYA1,BTG2,LAMA3,PTHLH,THEMIS,EGFR,LRP10,UNC5D,HDAC9,KIF26B,COL12A1,MEIS1,FLNC,EXT2,PECAM1,PLEK,CD109,PCDH15,VNN1,FSTL4,PTPRS,GRHL2,COL25A1,ECM1,MEGF10,IL1RAP,STRA6,AQP1,DLC1,HSD11B1,B4GAT1,PDE3B,PPARG,LOC100752448,PDE1B,DRGX,NOTCH3,CD36,T…
21	1	TRUE	0.0119	1500	229	46	0.201	0.031	GO:0050793	BP	7	regulation of developmental process	2	HNF4A,SPTA1,FOS,CSMD3,PLXNB3,THBS2,PTK2B,ADAMTS7,SRPX2,FN1,SULF1,ADGRV1,CNTF,EYA1,PTHLH,EGFR,ENPP1,UNC5D,HDAC9,MEIS1,CD109,VNN1,FSTL4,PTPRS,GRHL2,ECM1,MEGF10,IL1RAP,AQP1,DLC1,PDE3B,PPARG,NOTCH3,CD36,RAB7B,ACVR1C,TMEM176B,BRINP3,TMEM176A,CYR61,LOC100756748,FBN1,PTPRM,ZADH2,OSTN,MMP14
22	1	TRUE	0.000302	1585	229	55	0.24	0.035	GO:0009653	BP	7	anatomical structure morphogenesis	2	ASPH,HEXA,COL6A1,HNF4A,SPTA1,CHL1,AKT3,THBS2,MMP16,PTK2B,SRPX2,FN1,SULF1,LUZP1,ECE1,CNTF,EYA1,LAMA3,EGFR,UNC5D,HDAC9,KIF26B,COL12A1,MEIS1,EXT2,PECAM1,CD109,PCDH15,FSTL4,PTPRS,GRHL2,COL25A1,ECM1,STRA6,AQP1,DLC1,B4GAT1,PDE3B,LOC100752448,DRGX,NOTCH3,CD36,TNC,ITGB5,ACP5,LOC100767982,ITGA7,CYR61,LOC100756748,FBN1,PTPRM,DDR1,OSTN,CRB1,MMP14
23	1	TRUE	0.00193	671	229	29	0.127	0.043	GO:0048646	BP	7	anatomical structure formation involved in morphogenesis	2	COL6A1,THBS2,PTK2B,SRPX2,FN1,SULF1,LUZP1,EYA1,LAMA3,HDAC9,KIF26B,COL12A1,MEIS1,EXT2,PECAM1,CD109,GRHL2,ECM1,STRA6,AQP1,PDE3B,LOC100752448,NOTCH3,CD36,ITGB5,ITGA7,CYR61,PTPRM,MMP14
24	1	TRUE	0.00193	4313	229	108	0.472	0.025	GO:0032501	BP	7	multicellular organismal process	1	ASPH,SHANK2,NPPB,HEXA,ADD2,MYOM2,COL6A1,HNF4A,SPTA1,CSPG4,CHL1,MAOB,FOS,CSMD3,LOC100772303,AKT3,PLXNB3,FA2H,THBS2,MMP16,CLCN1,PTK2B,PTPRR,GGT1,SPON2,ADAMTS7,SRPX2,FN1,PTPRG,SULF1,GPNMB,LUZP1,ECE1,ADGRV1,CNTF,TIGIT,EYA1,BTG2,ABCG1,LAMA3,PTHLH,THEMIS,EGFR,LRP10,UNC5D,HDAC9,KIF26B,COL12A1,MEIS1,EXT2,PECAM1,SYTL2,PLEK,CD109,LRPAP1,PCDH15,FABP4,VNN1,FSTL4,IL19,PTPRS,GRHL2,MYL9,COL25A1,ECM1,MEGF10,IL1R…
25	1	TRUE	0.000661	2908	229	83	0.362	0.029	GO:0007275	BP	7	multicellular organism development	2	ASPH,SHANK2,HEXA,ADD2,COL6A1,HNF4A,SPTA1,CSPG4,CHL1,MAOB,FOS,CSMD3,AKT3,PLXNB3,FA2H,THBS2,MMP16,PTK2B,PTPRR,ADAMTS7,SRPX2,FN1,SULF1,LUZP1,ECE1,ADGRV1,CNTF,EYA1,BTG2,LAMA3,PTHLH,THEMIS,EGFR,LRP10,UNC5D,HDAC9,KIF26B,COL12A1,MEIS1,EXT2,PECAM1,PLEK,CD109,PCDH15,VNN1,FSTL4,PTPRS,GRHL2,COL25A1,ECM1,MEGF10,IL1RAP,STRA6,AQP1,HSD11B1,B4GAT1,PDE3B,PPARG,LOC100752448,PDE1B,DRGX,NOTCH3,TMEM57,TNC,RAB7B,GJB3,…
26	1	TRUE	0.0103	2702	229	72	0.314	0.027	GO:0048731	BP	7	system development	3	SHANK2,HEXA,ADD2,SPTA1,CSPG4,CHL1,MAOB,FOS,CSMD3,AKT3,PLXNB3,FA2H,THBS2,MMP16,PTK2B,ADAMTS7,SRPX2,FN1,SULF1,LUZP1,ECE1,ADGRV1,CNTF,EYA1,BTG2,PTHLH,THEMIS,EGFR,LRP10,UNC5D,HDAC9,KIF26B,MEIS1,PECAM1,PLEK,CD109,PCDH15,VNN1,FSTL4,PTPRS,GRHL2,COL25A1,ECM1,MEGF10,IL1RAP,STRA6,AQP1,HSD11B1,B4GAT1,PDE3B,PPARG,LOC100752448,PDE1B,DRGX,NOTCH3,TMEM57,TNC,RAB7B,GJB3,TMEM176B,ACP5,BRINP3,TMEM176A,CYR61,LOC1007…
27	1	TRUE	0.0193	1196	229	38	0.166	0.032	GO:0007399	BP	7	nervous system development	4	SHANK2,HEXA,CSPG4,CHL1,MAOB,FOS,CSMD3,AKT3,PLXNB3,FA2H,PTK2B,SRPX2,FN1,SULF1,LUZP1,CNTF,EYA1,BTG2,EGFR,UNC5D,MEIS1,PCDH15,FSTL4,PTPRS,GRHL2,COL25A1,IL1RAP,AQP1,B4GAT1,DRGX,NOTCH3,TMEM57,TNC,BRINP3,PTPRM,DDR1,OSTN,CRB1
28	1	TRUE	0.0257	2982	229	75	0.328	0.025	GO:0048519	BP	7	negative regulation of biological process	1	LOC100754051,ASPH,SHANK2,SMPD1,ADD2,HNF4A,CHL1,PTGFR,TNFAIP6,PLXNB3,PLAT,THBS2,AEBP1,PTK2B,PTPRR,MALRD1,ADAMTS7,FN1,PTPRG,SULF1,GGT7,GPNMB,ZBTB5,ADGRV1,CNTF,TIGIT,EYA1,BTG2,ABCG1,CD38,SKAP2,PTHLH,TRIM54,EGFR,ENPP1,HDAC9,MEIS1,SYTL2,PLEK,CD109,LRPAP1,IL13RA2,RORC,FABP4,VNN1,FSTL4,IL19,PTPRS,DPT,GRHL2,ECM1,AQP1,DLC1,PDE3B,PPARG,NOTCH3,CD36,CAMSAP3,RAB7B,ACVR1C,TMEM176B,ACP5,BRINP3,TMEM176A,ITM2B,CY…
29	1	TRUE	0.00609	558	229	24	0.105	0.043	GO:0051093	BP	7	negative regulation of developmental process	2	THBS2,PTK2B,ADAMTS7,SULF1,ADGRV1,CNTF,PTHLH,EGFR,ENPP1,MEIS1,FSTL4,PTPRS,GRHL2,ECM1,PDE3B,PPARG,NOTCH3,ACVR1C,TMEM176B,TMEM176A,FBN1,PTPRM,ZADH2,OSTN
30	1	TRUE	0.016	2366	229	64	0.279	0.027	GO:0048869	BP	7	cellular developmental process	1	HEXA,COL6A1,SPTA1,CSPG4,CHL1,FOS,CSMD3,PLXNB3,FA2H,PTK2B,ADAMTS7,FN1,SULF1,ADGRV1,CNTF,EYA1,BTG2,LAMA3,PTHLH,THEMIS,EGFR,ENPP1,UNC5D,COL12A1,MEIS1,FLNC,EXT2,PECAM1,PLEK,CD109,PCDH15,FABP4,VNN1,FSTL4,PTPRS,GRHL2,COL25A1,MEGF10,IL1RAP,DLC1,B4GAT1,PPARG,PDE1B,DRGX,NOTCH3,CD36,TNC,RAB7B,ACVR1C,TMEM176B,HOOK1,ITGB5,BRINP3,ITGA7,TMEM176A,CYR61,LOC100756748,FBN1,PTPRM,DDR1,ZADH2,OSTN,CRB1,MMP14
31	1	TRUE	0.0126	2242	229	62	0.271	0.028	GO:0030154	BP	7	cell differentiation	2	HEXA,COL6A1,CSPG4,CHL1,FOS,CSMD3,PLXNB3,FA2H,PTK2B,ADAMTS7,FN1,SULF1,ADGRV1,CNTF,EYA1,BTG2,LAMA3,PTHLH,THEMIS,EGFR,ENPP1,UNC5D,COL12A1,MEIS1,FLNC,EXT2,PECAM1,PLEK,CD109,PCDH15,FABP4,VNN1,FSTL4,PTPRS,GRHL2,COL25A1,MEGF10,IL1RAP,B4GAT1,PPARG,PDE1B,DRGX,NOTCH3,CD36,TNC,RAB7B,ACVR1C,TMEM176B,HOOK1,ITGB5,BRINP3,ITGA7,TMEM176A,CYR61,LOC100756748,FBN1,PTPRM,DDR1,ZADH2,OSTN,CRB1,MMP14
32	1	TRUE	0.0161	1011	229	34	0.148	0.034	GO:0045595	BP	7	regulation of cell differentiation	3	FOS,CSMD3,PLXNB3,PTK2B,ADAMTS7,FN1,ADGRV1,CNTF,EYA1,PTHLH,EGFR,ENPP1,UNC5D,MEIS1,CD109,VNN1,FSTL4,PTPRS,GRHL2,MEGF10,IL1RAP,PPARG,NOTCH3,CD36,RAB7B,TMEM176B,BRINP3,TMEM176A,CYR61,LOC100756748,FBN1,ZADH2,OSTN,MMP14
33	1	TRUE	0.0407	712	229	25	0.109	0.035	GO:0030182	BP	7	neuron differentiation	3	HEXA,CHL1,CSMD3,PLXNB3,PTK2B,FN1,CNTF,EYA1,BTG2,UNC5D,MEIS1,PCDH15,FSTL4,PTPRS,COL25A1,IL1RAP,B4GAT1,DRGX,NOTCH3,TNC,BRINP3,PTPRM,DDR1,OSTN,CRB1
34	1	TRUE	0.0137	1785	229	52	0.227	0.029	GO:0051239	BP	7	regulation of multicellular organismal process	1	HNF4A,FOS,CSMD3,PLXNB3,FA2H,THBS2,PTK2B,PTPRR,SPON2,ADAMTS7,SRPX2,FN1,PTPRG,SULF1,GPNMB,CNTF,TIGIT,EYA1,PTHLH,EGFR,UNC5D,HDAC9,MEIS1,SYTL2,PLEK,CD109,LRPAP1,VNN1,FSTL4,PTPRS,GRHL2,ECM1,MEGF10,IL1RAP,AQP1,PDE3B,LOC100752448,NOTCH3,CD36,RAB7B,ACVR1C,TMEM176B,ACP5,BRINP3,TMEM176A,CYR61,LOC100756748,FBN1,PTPRM,C1QTNF1,OSTN,MMP14
35	1	TRUE	0.0033	678	229	28	0.122	0.041	GO:0051241	BP	7	negative regulation of multicellular organismal process	2	THBS2,PTK2B,PTPRR,ADAMTS7,FN1,PTPRG,SULF1,GPNMB,CNTF,TIGIT,PTHLH,EGFR,MEIS1,LRPAP1,FSTL4,PTPRS,GRHL2,ECM1,PDE3B,NOTCH3,ACVR1C,TMEM176B,ACP5,TMEM176A,FBN1,PTPRM,C1QTNF1,OSTN
36	1	TRUE	0.00551	1139	229	39	0.17	0.034	GO:2000026	BP	7	regulation of multicellular organismal development	2	HNF4A,FOS,CSMD3,PLXNB3,THBS2,PTK2B,ADAMTS7,SRPX2,FN1,SULF1,CNTF,EYA1,PTHLH,EGFR,UNC5D,HDAC9,MEIS1,CD109,VNN1,FSTL4,PTPRS,GRHL2,ECM1,MEGF10,IL1RAP,AQP1,PDE3B,NOTCH3,RAB7B,ACVR1C,TMEM176B,BRINP3,TMEM176A,CYR61,LOC100756748,FBN1,PTPRM,OSTN,MMP14
37	1	TRUE	0.0182	2725	229	71	0.31	0.026	GO:0048523	BP	7	negative regulation of cellular process	1	LOC100754051,ASPH,SHANK2,SMPD1,ADD2,HNF4A,CHL1,PTGFR,PLXNB3,PLAT,AEBP1,PTK2B,PTPRR,MALRD1,ADAMTS7,FN1,PTPRG,SULF1,GPNMB,ZBTB5,ADGRV1,CNTF,TIGIT,EYA1,BTG2,CD38,SKAP2,PTHLH,TRIM54,EGFR,ENPP1,HDAC9,MEIS1,SYTL2,PLEK,CD109,LRPAP1,IL13RA2,RORC,FABP4,VNN1,FSTL4,IL19,PTPRS,DPT,GRHL2,ECM1,AQP1,DLC1,PDE3B,PPARG,NOTCH3,CD36,CAMSAP3,RAB7B,ACVR1C,TMEM176B,ACP5,BRINP3,TMEM176A,ITM2B,CYR61,CXCL12,LOC100756748,F…
38	1	TRUE	0.0194	401	229	18	0.079	0.045	GO:0045596	BP	7	negative regulation of cell differentiation	2	PTK2B,ADAMTS7,ADGRV1,CNTF,PTHLH,EGFR,ENPP1,MEIS1,FSTL4,PTPRS,GRHL2,PPARG,NOTCH3,TMEM176B,TMEM176A,FBN1,ZADH2,OSTN
39	1	TRUE	0.00575	55	229	7	0.031	0.127	GO:0007492	BP	7	endoderm development	1	COL6A1,FN1,LAMA3,COL12A1,ITGB5,ITGA7,MMP14
40	1	TRUE	0.049	414	229	17	0.074	0.041	GO:0072358	BP	7	cardiovascular system development	1	THBS2,PTK2B,SRPX2,SULF1,LUZP1,EYA1,HDAC9,MEIS1,PECAM1,ECM1,STRA6,AQP1,PDE3B,LOC100752448,NOTCH3,CYR61,PTPRM
41	1	TRUE	0.0425	406	229	17	0.074	0.042	GO:0001944	BP	7	vasculature development	2	THBS2,PTK2B,SRPX2,SULF1,LUZP1,EYA1,HDAC9,MEIS1,PECAM1,ECM1,STRA6,AQP1,PDE3B,LOC100752448,NOTCH3,CYR61,PTPRM
42	1	TRUE	0.0288	387	229	17	0.074	0.044	GO:0001568	BP	7	blood vessel development	3	THBS2,PTK2B,SRPX2,SULF1,LUZP1,EYA1,HDAC9,MEIS1,PECAM1,ECM1,STRA6,AQP1,PDE3B,LOC100752448,NOTCH3,CYR61,PTPRM
43	1	TRUE	0.016	322	229	16	0.07	0.05	GO:0048514	BP	7	blood vessel morphogenesis	4	THBS2,PTK2B,SRPX2,SULF1,EYA1,HDAC9,MEIS1,PECAM1,ECM1,STRA6,AQP1,PDE3B,LOC100752448,NOTCH3,CYR61,PTPRM
44	1	TRUE	0.0174	261	229	14	0.061	0.054	GO:0001525	BP	7	angiogenesis	5	THBS2,PTK2B,SRPX2,SULF1,HDAC9,MEIS1,PECAM1,ECM1,AQP1,PDE3B,LOC100752448,NOTCH3,CYR61,PTPRM
45	1	TRUE	0.00303	424	229	21	0.092	0.05	GO:0048598	BP	7	embryonic morphogenesis	1	COL6A1,HNF4A,MMP16,FN1,SULF1,LUZP1,ECE1,EYA1,LAMA3,COL12A1,EXT2,PCDH15,GRHL2,STRA6,ITGB5,LOC100767982,ITGA7,CYR61,LOC100756748,FBN1,MMP14
46	1	TRUE	0.00266	128	229	11	0.048	0.086	GO:0007369	BP	7	gastrulation	2	COL6A1,HNF4A,FN1,EYA1,LAMA3,COL12A1,EXT2,ITGB5,LOC100767982,ITGA7,MMP14
47	1	TRUE	0.00287	85	229	9	0.039	0.106	GO:0001704	BP	7	formation of primary germ layer	3	COL6A1,FN1,EYA1,LAMA3,COL12A1,EXT2,ITGB5,ITGA7,MMP14
48	1	TRUE	0.00143	38	229	7	0.031	0.184	GO:0001706	BP	7	endoderm formation	4	COL6A1,FN1,LAMA3,COL12A1,ITGB5,ITGA7,MMP14
49	1	TRUE	0.00107	36	229	7	0.031	0.194	GO:0035987	BP	7	endodermal cell differentiation	5	COL6A1,FN1,LAMA3,COL12A1,ITGB5,ITGA7,MMP14
50	1	TRUE	0.0469	144	229	9	0.039	0.062	GO:0045765	BP	7	regulation of angiogenesis	1	THBS2,PTK2B,SRPX2,SULF1,HDAC9,ECM1,AQP1,PDE3B,PTPRM
51	1	TRUE	0.0134	136	229	10	0.044	0.074	GO:0001101	BP	21	response to acid chemical	1	COL6A1,PTGFR,PTK2B,EGFR,GLRA2,AQP1,PPARG,CD36,BRINP3,LOC100756748
52	1	TRUE	0.0227	100	229	8	0.035	0.08	GO:0071229	BP	21	cellular response to acid chemical	1	COL6A1,PTGFR,PTK2B,EGFR,GLRA2,AQP1,BRINP3,LOC100756748
53	1	TRUE	6.77e-06	673	229	35	0.153	0.052	GO:0022610	BP	5	biological adhesion	1	LOC100754051,POSTN,ADD2,SPTA1,TNFAIP6,PLXNB3,PTK2B,FN1,GPNMB,LRRC15,TIGIT,UNC5D,KIF26B,PECAM1,PLEK,VNN1,GRHL2,MYL9,CCDC80,MEGF10,IGSF9B,DLC1,PDE3B,CD36,CAMSAP3,ITGB5,ITGA7,CYR61,CXCL12,LOC100756748,FBN1,PTPRM,MYO1G,DDR1,C1QTNF1
54	1	TRUE	4.52e-05	663	229	33	0.144	0.05	GO:0007155	BP	5	cell adhesion	2	POSTN,ADD2,SPTA1,TNFAIP6,PLXNB3,PTK2B,FN1,GPNMB,TIGIT,UNC5D,KIF26B,PECAM1,PLEK,VNN1,GRHL2,MYL9,CCDC80,MEGF10,IGSF9B,DLC1,PDE3B,CD36,CAMSAP3,ITGB5,ITGA7,CYR61,CXCL12,LOC100756748,FBN1,PTPRM,MYO1G,DDR1,C1QTNF1
55	1	TRUE	0.00193	429	229	22	0.096	0.051	GO:0098609	BP	5	cell-cell adhesion	3	ADD2,SPTA1,PLXNB3,SRPX2,GPNMB,TIGIT,EGFR,UNC5D,KIF26B,PLEK,VNN1,MYL9,MEGF10,IGSF9B,CAMSAP3,ITGB5,ITGA7,CYR61,CXCL12,LOC100756748,PTPRM,C1QTNF1
56	1	TRUE	0.0311	10	229	3	0.013	0.3	GO:0034162	BP	1	toll-like receptor 9 signaling pathway	1	PIK3AP1,PTPRS,RAB7B
57	1	TRUE	0.02	2	229	2	0.009	1	GO:0034164	BP	1	negative regulation of toll-like receptor 9 signaling pathway	1	PTPRS,RAB7B
58	1	TRUE	0.02	994	229	33	0.144	0.033	GO:0040011	BP	12	locomotion	1	ADD2,CSPG4,CHL1,PLXNB3,PLAT,PTK2B,PTPRR,SRPX2,FN1,PTPRG,SULF1,GPNMB,LRRC15,EGFR,UNC5D,HDAC9,PECAM1,ECM1,MEGF10,AQP1,DLC1,B4GAT1,LOC100752448,DRGX,ACVR1C,CYR61,CXCL12,PTPRM,MYO1G,CXCL3,DDR1,MMP14,RARRES2
59	1	TRUE	0.0089	540	229	23	0.1	0.043	GO:0040012	BP	12	regulation of locomotion	2	PLXNB3,PTK2B,PTPRR,SRPX2,FN1,PTPRG,SULF1,GPNMB,LRRC15,EGFR,UNC5D,HDAC9,PECAM1,ECM1,AQP1,DLC1,LOC100752448,ACVR1C,CYR61,CXCL12,PTPRM,MMP14,RARRES2
60	1	TRUE	0.00778	877	229	32	0.14	0.036	GO:0051674	BP	12	localization of cell	1	ADD2,CSPG4,CHL1,PLXNB3,PLAT,PTK2B,PTPRR,SRPX2,FN1,PTPRG,SULF1,GPNMB,LRRC15,EGFR,UNC5D,HDAC9,PECAM1,ECM1,MEGF10,AQP1,DLC1,LOC100752448,DRGX,ACVR1C,CYR61,CXCL12,PTPRM,MYO1G,CXCL3,DDR1,MMP14,RARRES2
61	1	TRUE	0.00778	877	229	32	0.14	0.036	GO:0048870	BP	12	cell motility	2	ADD2,CSPG4,CHL1,PLXNB3,PLAT,PTK2B,PTPRR,SRPX2,FN1,PTPRG,SULF1,GPNMB,LRRC15,EGFR,UNC5D,HDAC9,PECAM1,ECM1,MEGF10,AQP1,DLC1,LOC100752448,DRGX,ACVR1C,CYR61,CXCL12,PTPRM,MYO1G,CXCL3,DDR1,MMP14,RARRES2
62	1	TRUE	0.00237	802	229	32	0.14	0.04	GO:0016477	BP	12	cell migration	3	ADD2,CSPG4,CHL1,PLXNB3,PLAT,PTK2B,PTPRR,SRPX2,FN1,PTPRG,SULF1,GPNMB,LRRC15,EGFR,UNC5D,HDAC9,PECAM1,ECM1,MEGF10,AQP1,DLC1,LOC100752448,DRGX,ACVR1C,CYR61,CXCL12,PTPRM,MYO1G,CXCL3,DDR1,MMP14,RARRES2
63	1	TRUE	0.00816	536	229	23	0.1	0.043	GO:0051270	BP	12	regulation of cellular component movement	1	PLXNB3,PTK2B,PTPRR,SRPX2,FN1,PTPRG,SULF1,GPNMB,LRRC15,EGFR,UNC5D,HDAC9,PECAM1,ECM1,AQP1,DLC1,LOC100752448,ACVR1C,CYR61,CXCL12,PTPRM,MMP14,RARRES2
64	1	TRUE	0.0031	494	229	23	0.1	0.047	GO:2000145	BP	12	regulation of cell motility	2	PLXNB3,PTK2B,PTPRR,SRPX2,FN1,PTPRG,SULF1,GPNMB,LRRC15,EGFR,UNC5D,HDAC9,PECAM1,ECM1,AQP1,DLC1,LOC100752448,ACVR1C,CYR61,CXCL12,PTPRM,MMP14,RARRES2
65	1	TRUE	0.00204	470	229	23	0.1	0.049	GO:0030334	BP	12	regulation of cell migration	3	PLXNB3,PTK2B,PTPRR,SRPX2,FN1,PTPRG,SULF1,GPNMB,LRRC15,EGFR,UNC5D,HDAC9,PECAM1,ECM1,AQP1,DLC1,LOC100752448,ACVR1C,CYR61,CXCL12,PTPRM,MMP14,RARRES2
66	1	TRUE	0.0311	10	229	3	0.013	0.3	GO:0070208	BP	15	protein heterotrimerization	1	COL6A1,COL6A2,C1QTNF1
67	1	TRUE	0.0425	43	229	5	0.022	0.116	GO:0006720	BP	25	isoprenoid metabolic process	1	ADH7,DHRS9,HMGCS2,LOC100756748,RARRES2
68	1	TRUE	0.0161	498	229	21	0.092	0.042	GO:0009986	CC	18	cell surface	1	CSPG4,LOC100760728,PLXNB3,PLAT,ADAMTS7,SULF1,ECE1,ADGRV1,TIGIT,HTR3A,ABCG1,CD38,EGFR,ENPP1,UNC5D,PECAM1,CD109,BGN,ADGRG2,CD36,ITGB5
69	1	TRUE	1.36e-06	2659	229	87	0.38	0.033	GO:0005576	CC	17	extracellular region	1	POSTN,SPP1,SMPD1,KAZALD1,FBLN5,SGSH,COL6A1,ATP6V0D2,CSPG4,CHL1,PTGFR,MAOB,THSD7A,PLAT,THBS2,AEBP1,OLFML2B,PTPRR,SPON2,ADAMTS7,SRPX2,FN1,PAMR1,PTPRG,OLFML3,SULF1,LUZP1,ECE1,ADGRV1,LRRC15,CNTF,BTG2,SPP2,LAMA3,PLA1A,CD38,C1QTNF3,ENPP1,SI,GGH,COL12A1,ENPP6,EXT2,CTSF,MOGS,LOC100769029,CD109,FABP4,VNN1,PTPRS,DPT,COL25A1,CCDC80,ECM1,IL1RAP,COL6A2,LOXL4,AQP1,B4GAT1,SLC6A13,BGN,LOC100752448,PXDN,ADGRG2,CD…
70	1	TRUE	1.36e-06	2538	229	84	0.367	0.033	GO:0044421	CC	17	extracellular region part	2	POSTN,SPP1,SMPD1,KAZALD1,FBLN5,SGSH,COL6A1,ATP6V0D2,CSPG4,CHL1,MAOB,THSD7A,PLAT,THBS2,AEBP1,OLFML2B,PTPRR,SPON2,ADAMTS7,SRPX2,FN1,PAMR1,PTPRG,OLFML3,SULF1,LUZP1,ECE1,ADGRV1,LRRC15,CNTF,BTG2,SPP2,LAMA3,PLA1A,CD38,ENPP1,SI,GGH,COL12A1,ENPP6,EXT2,CTSF,MOGS,CD109,FABP4,VNN1,PTPRS,DPT,COL25A1,CCDC80,ECM1,IL1RAP,COL6A2,LOXL4,AQP1,B4GAT1,SLC6A13,BGN,LOC100752448,PXDN,ADGRG2,CD36,TNC,IGSF8,ITGB5,ACP5,SER…
71	1	TRUE	0.00193	1956	229	60	0.262	0.031	GO:0043230	CC	17	extracellular organelle	3	SPP1,SMPD1,FBLN5,SGSH,COL6A1,ATP6V0D2,CSPG4,CHL1,MAOB,THSD7A,PLAT,AEBP1,SPON2,FN1,PTPRG,OLFML3,LUZP1,ECE1,ADGRV1,LRRC15,BTG2,SPP2,LAMA3,PLA1A,CD38,SI,GGH,COL12A1,ENPP6,EXT2,CTSF,MOGS,FABP4,VNN1,PTPRS,DPT,ECM1,COL6A2,LOXL4,AQP1,B4GAT1,SLC6A13,BGN,LOC100752448,PXDN,ADGRG2,IGSF8,ITGB5,ACP5,SERPINI1,ITM2B,CXCL12,PCOLCE,FBN1,MYO1G,DDR1,SUCNR1,LOC100755596,RARRES2,LOC100758641
72	1	TRUE	1.36e-06	2398	229	82	0.358	0.034	GO:0005615	CC	17	extracellular space	3	POSTN,SPP1,SMPD1,FBLN5,SGSH,COL6A1,ATP6V0D2,CSPG4,CHL1,MAOB,THSD7A,PLAT,THBS2,AEBP1,OLFML2B,PTPRR,SPON2,ADAMTS7,SRPX2,FN1,PAMR1,PTPRG,SULF1,LUZP1,ECE1,ADGRV1,LRRC15,CNTF,BTG2,SPP2,LAMA3,PLA1A,CD38,ENPP1,SI,GGH,COL12A1,ENPP6,EXT2,CTSF,MOGS,CD109,FABP4,VNN1,PTPRS,DPT,COL25A1,CCDC80,ECM1,IL1RAP,COL6A2,LOXL4,AQP1,B4GAT1,SLC6A13,BGN,LOC100752448,PXDN,ADGRG2,CD36,TNC,IGSF8,ITGB5,ACP5,SERPINI1,ITM2B,CYR…
73	1	TRUE	6.77e-06	286	229	22	0.096	0.077	GO:0031012	CC	17	extracellular matrix	3	POSTN,KAZALD1,FBLN5,COL6A1,THBS2,AEBP1,OLFML2B,SPON2,FN1,LAMA3,COL12A1,DPT,CCDC80,ECM1,COL6A2,BGN,PXDN,TNC,CYR61,PCOLCE,FBN1,RARRES2
74	1	TRUE	0.02	73	229	7	0.031	0.096	GO:0044420	CC	17	extracellular matrix component	4	FBLN5,THBS2,FN1,LAMA3,CCDC80,TNC,FBN1
75	1	TRUE	0.00091	147	229	13	0.057	0.088	GO:0005578	CC	17	proteinaceous extracellular matrix	4	POSTN,KAZALD1,COL6A1,THBS2,OLFML2B,SPON2,FN1,LAMA3,CCDC80,COL6A2,BGN,TNC,FBN1
76	1	TRUE	0.0229	55	229	6	0.026	0.109	GO:0005604	CC	17	basement membrane	5	THBS2,FN1,LAMA3,CCDC80,TNC,FBN1
77	1	TRUE	0.00303	2577	229	72	0.314	0.028	GO:0031982	CC	17	vesicle	1	SPP1,SMPD1,FBLN5,SGSH,ADD2,COL6A1,ATP6V0D2,CSPG4,CHL1,MAOB,THSD7A,PLAT,THBS2,AEBP1,SSPN,GGT1,SPON2,FN1,PTPRG,OLFML3,GPNMB,LUZP1,ECE1,ADGRV1,LRRC15,BTG2,ABCG1,SPP2,LAMA3,PLA1A,CD38,EGFR,SI,GGH,COL12A1,ENPP6,EXT2,SYTL2,CTSF,MOGS,LRPAP1,FABP4,VNN1,FSTL4,PTPRS,DPT,ECM1,COL6A2,LOXL4,AQP1,B4GAT1,SLC6A13,BGN,LOC100752448,PXDN,ADGRG2,RAB7B,IGSF8,ITGB5,ACP5,SERPINI1,ITM2B,CXCL12,PCOLCE,FBN1,MYO1G,DDR1,SUC…
78	1	TRUE	0.0425	3	229	2	0.009	0.667	GO:0031983	CC	17	vesicle lumen	2	EGFR,SERPINI1
79	1	TRUE	0.00193	1952	229	60	0.262	0.031	GO:1903561	CC	17	extracellular vesicle	2	SPP1,SMPD1,FBLN5,SGSH,COL6A1,ATP6V0D2,CSPG4,CHL1,MAOB,THSD7A,PLAT,AEBP1,SPON2,FN1,PTPRG,OLFML3,LUZP1,ECE1,ADGRV1,LRRC15,BTG2,SPP2,LAMA3,PLA1A,CD38,SI,GGH,COL12A1,ENPP6,EXT2,CTSF,MOGS,FABP4,VNN1,PTPRS,DPT,ECM1,COL6A2,LOXL4,AQP1,B4GAT1,SLC6A13,BGN,LOC100752448,PXDN,ADGRG2,IGSF8,ITGB5,ACP5,SERPINI1,ITM2B,CXCL12,PCOLCE,FBN1,MYO1G,DDR1,SUCNR1,LOC100755596,RARRES2,LOC100758641
80	1	TRUE	0.00237	1941	229	59	0.258	0.03	GO:0070062	CC	17	extracellular exosome	3	SPP1,SMPD1,FBLN5,SGSH,COL6A1,ATP6V0D2,CSPG4,CHL1,MAOB,THSD7A,PLAT,AEBP1,SPON2,FN1,PTPRG,LUZP1,ECE1,ADGRV1,LRRC15,BTG2,SPP2,LAMA3,PLA1A,CD38,SI,GGH,COL12A1,ENPP6,EXT2,CTSF,MOGS,FABP4,VNN1,PTPRS,DPT,ECM1,COL6A2,LOXL4,AQP1,B4GAT1,SLC6A13,BGN,LOC100752448,PXDN,ADGRG2,IGSF8,ITGB5,ACP5,SERPINI1,ITM2B,CXCL12,PCOLCE,FBN1,MYO1G,DDR1,SUCNR1,LOC100755596,RARRES2,LOC100758641
81	1	TRUE	0.0031	2536	229	71	0.31	0.028	GO:0071944	CC	2	cell periphery	1	ADH7,ASPH,SHANK2,SMPD1,OSBPL6,CLCN5,ADD2,COL6A1,ATP6V0D2,SPTA1,CSPG4,PTGFR,LOC100760728,CSMD3,LOC100772303,MMP16,CLCN1,SSPN,PTPRR,PIK3AP1,FN1,SULF1,GPNMB,ECE1,HTR3A,ABCG1,SKAP2,EGFR,ENPP1,FLNC,ENPP6,PECAM1,SYTL2,PLEK,PCDH7,LRPAP1,PLIN4,PCDH15,GPR156,STAP2,PTPRS,NEDD9,COL25A1,GLRA2,MEGF10,COL6A2,AQP1,DLC1,SLC22A17,BGN,NOTCH3,ADGRG2,CD36,GJB3,ACVR1C,ITGB5,ITM2B,CNTNAP4,PTPRM,MYO1G,DDR1,SLC14A1,C1QT…
82	1	TRUE	0.00237	2450	229	70	0.306	0.029	GO:0005886	CC	2	plasma membrane	2	ADH7,ASPH,SHANK2,SMPD1,OSBPL6,CLCN5,ADD2,COL6A1,ATP6V0D2,CSPG4,PTGFR,LOC100760728,CSMD3,LOC100772303,MMP16,CLCN1,SSPN,PTPRR,PIK3AP1,FN1,SULF1,GPNMB,ECE1,HTR3A,ABCG1,SKAP2,EGFR,ENPP1,FLNC,ENPP6,PECAM1,SYTL2,PLEK,PCDH7,LRPAP1,PLIN4,PCDH15,GPR156,STAP2,PTPRS,NEDD9,COL25A1,GLRA2,MEGF10,COL6A2,AQP1,DLC1,SLC22A17,BGN,NOTCH3,ADGRG2,CD36,GJB3,ACVR1C,ITGB5,ITM2B,CNTNAP4,PTPRM,MYO1G,DDR1,SLC14A1,C1QTNF1,CR…
83	1	TRUE	0.02	53	229	6	0.026	0.113	GO:0042383	CC	2	sarcolemma	3	COL6A1,CLCN1,FLNC,COL6A2,AQP1,BGN
84	1	TRUE	0.02	53	229	6	0.026	0.113	GO:0004725	MF	22	protein tyrosine phosphatase activity	1	PTPRR,PTPRG,EYA1,PTPRS,PTPRT,PTPRM
85	1	TRUE	0.0317	107	229	8	0.035	0.075	GO:1901681	MF	4	sulfur compound binding	1	POSTN,GPNMB,LOC100769029,PTPRS,COL25A1,CCDC80,PCOLCE,FBN1
86	1	TRUE	0.00762	100	229	9	0.039	0.09	GO:0005539	MF	4	glycosaminoglycan binding	1	POSTN,TNFAIP6,GPNMB,PTPRS,COL25A1,CCDC80,BGN,PCOLCE,FBN1
87	1	TRUE	0.0193	72	229	7	0.031	0.097	GO:0008201	MF	4	heparin binding	1	POSTN,GPNMB,PTPRS,COL25A1,CCDC80,PCOLCE,FBN1
88	1	TRUE	0.0148	837	229	30	0.131	0.036	GO:0005102	MF	23	receptor binding	1	ADH7,SHANK2,NPPB,FBLN5,HNF4A,PLAT,SRPX2,FN1,GPNMB,CNTF,TIGIT,PTHLH,ENPP1,SYTL2,LRPAP1,ECM1,MEGF10,EBI3,AQP1,PPARG,CD36,CYR61,CXCL12,FBN1,CXCL3,OSTN,RARRES2,LOC100759741,LOC100760616,LOC100770930
89	1	TRUE	0.00192	27	229	6	0.026	0.222	GO:0038024	MF	10	cargo receptor activity	1	ENPP1,LRP10,MEGF10,LOXL4,CD36,APOBR
90	1	TRUE	0.0469	12	229	3	0.013	0.25	GO:0030228	MF	10	lipoprotein particle receptor activity	2	LRP10,CD36,APOBR
91	1	TRUE	0.0469	12	229	3	0.013	0.25	GO:0005044	MF	10	scavenger receptor activity	2	ENPP1,MEGF10,LOXL4
92	1	TRUE	0.0191	33	229	5	0.022	0.152	GO:0050840	MF	3	extracellular matrix binding	1	OLFML2B,LRRC15,ECM1,BGN,CYR61
