# Supplementary material for: Defining lncRNAs Correlated with CHO Cell Growth and IgG Productivity by RNA-Seq
Source: iScience. 2019 Dec 18;23(1):100785. doi: 10.1016/j.isci.2019.100785 (PMC6971398; doi:10.1016/j.isci.2019.100785)
Supplement: Data S1. The Complete RNA-Seq Dataset Provided as a Reference for the Community to Investigate RNAseq Data from CHO Cells (See Also GEO Accession Number GSE140671), Related to Figure 2 [file mmc2.zip › GO_3080_D12vsD4_0.1adj.csv]

	query.number	significant	p.value	term.size	query.size	overlap.size	precision	recall	term.id	domain	subgraph.number	term.name	relative.depth	intersection
1	1	TRUE	0.044	10	1305	5	0.004	0.5	GO:0070208	BP	33	protein heterotrimerization	1	COL6A1,C1QTNF6,COL1A1,COL6A2,C1QTNF1
2	1	TRUE	0.019	30	1305	10	0.008	0.333	GO:0034198	BP	14	cellular response to amino acid starvation	1	ATF3,RRAGA,SESN1,LARS,SZT2,FAS,EIF2AK3,DEPDC5,SESN2,ITFG2
3	1	TRUE	0.0212	65	1305	16	0.012	0.246	GO:1901136	BP	31	carbohydrate derivative catabolic process	1	SGSH,TMEM2,EDEM2,NT5E,ABHD10,UPP1,CDA,NAGA,PDE1B,EDEM1,SAMHD1,NGLY1,GALC,GM2A,HYAL2,GPC1
4	1	TRUE	0.000228	1075	1305	155	0.119	0.144	GO:0006928	BP	38	movement of cell or subcellular component	1	DOCK4,THBS1,GOLPH3,HMGB2,RFX3,DDX4,DDR2,ADD2,LOC100765897,IGF1R,PTPN22,EPHB3,FLNA,CSPG4,CHL1,NOTCH1,SEMA3A,SEMA4D,SEMA6D,DLG5,LOC100753518,PHLDB2,PRR5L,ATP2B4,LRRK2,TRPM4,PLXNB3,DCC,NRCAM,CACNA1G,DAB2IP,CFL1,TIMP1,SRPX2,FN1,PEAK1,HDAC5,GPD1L,SRI,NCK2,ERBB2,LAMC2,PLVAP,MATN2,ADAM17,ADGRG1,ITGA1,DPYSL2,CTNNA3,ADGRA2,PAFAH1B1,IL33,LAMB2,ACTC1,ABHD6,RRAS,HDAC7,DCN,FLRT3,ADAM9,TRAK1,TNS1,NAV1,MMP10,MY…
5	1	TRUE	0.0304	3	1305	3	0.002	1	GO:0021856	BP	38	hypothalamic tangential migration using cell-axon interactions	1	SEMA3A,NRP1,NRP2
6	1	TRUE	0.00139	3454	1305	413	0.316	0.12	GO:0071840	BP	38	cellular component organization or biogenesis	1	AFF2,PPARGC1A,ARHGEF10,POSTN,ZMIZ1,SMIM20,CSF3,RTN4RL1,ASPH,THBS1,CLN8,SHANK2,MYF5,GOLPH3,HMGB2,SETDB2,RFX3,PTGFRN,SLC25A33,KCTD17,MPHOSPH10,KAZALD1,LNX1,ATAD1,IQGAP1,DDR2,FBLN5,NCKAP5L,SMARCA5,DNAJC15,LRRTM1,FARSB,ADD2,COL6A1,IGF1R,PTX3,MID1,SNX9,HNF4A,LOC100758601,HCFC1,IFT172,LAMTOR4,TRABD2B,ABCD1,EIF3A,EPHB3,FLNA,LOC100755487,IGFBP4,PARVB,NOC2L,CHL1,LOC100767156,NOTCH1,ESPL1,SEMA3A,PALLD,SEMA…
7	1	TRUE	0.0304	3	1305	3	0.002	1	GO:0021886	BP	38	hypothalamus gonadotrophin-releasing hormone neuron differentiation	1	SEMA3A,NRP1,NRP2
8	1	TRUE	0.00205	3283	1305	393	0.301	0.12	GO:0023052	BP	38	signaling	1	HPX,ARHGEF10,POSTN,ZMIZ1,NR2C1,NTN4,CSF3,THBS1,RND3,SHANK2,GOLPH3,HMGB2,NPPB,SMPD1,LAMTOR3,RFX3,DGKK,SLC25A33,TMPRSS6,LOC100754660,CHAC1,ATAD1,IQGAP1,PAG1,CACNA1I,IL18,DDR2,LRRTM1,PTCH1,PTPN13,PPP1R15B,LOC100765897,IGF1R,MID1,LAT2,PTTG1IP,GLG1,ALK,HNF4A,IFT172,LAMTOR4,SYVN1,TRABD2B,FURIN,PTPN22,EPHB3,FLNA,IGFBP4,CSPG4,NOC2L,NOTCH1,SEMA3A,PTGFR,TLR3,RARA,LOC100754954,FGF21,SEMA4D,ATF3,CCDC88C,ITGA…
9	1	TRUE	3.15e-06	3451	1305	436	0.334	0.126	GO:0032502	BP	38	developmental process	1	PPARGC1A,LY6D,ARHGEF10,TRIB3,POSTN,ZMIZ1,NTN4,ZNF568,CSF3,RTN4RL1,ASPH,THBS1,CLN8,SHANK2,MYF5,MYF6,HMGB2,RFX3,DHCR7,P3H1,CHAC1,IQGAP1,IL18,DDR2,LRRTM1,ADAM19,ADD2,COL6A1,PTCH1,ASL,GLG1,ALK,HNF4A,RSL1D1,IFT172,PTPN22,EPHB3,FLNA,EIF4H,PARVB,CSPG4,CHL1,NOTCH1,SEMA3A,PALLD,RARA,SEMA4D,ATF3,MAOB,CSMD3,ITGA8,OLFM1,PRLH,MMD,SEMA6D,DLG5,GNAS,CHEK1,PHLDB2,LTF,PLP1,LRP1,LATS1,SFRP4,LRRK2,SEC24D,SDC1,PLXNB3…
10	1	TRUE	2.06e-06	3244	1305	415	0.318	0.128	GO:0048856	BP	38	anatomical structure development	2	PPARGC1A,LY6D,ARHGEF10,POSTN,ZMIZ1,NTN4,ZNF568,CSF3,RTN4RL1,ASPH,THBS1,CLN8,SHANK2,MYF5,MYF6,HMGB2,RFX3,DHCR7,P3H1,CHAC1,IQGAP1,IL18,DDR2,LRRTM1,ADAM19,ADD2,COL6A1,PTCH1,ASL,GLG1,ALK,HNF4A,IFT172,PTPN22,EPHB3,FLNA,PARVB,CSPG4,CHL1,NOTCH1,SEMA3A,PALLD,RARA,SEMA4D,ATF3,MAOB,CSMD3,ITGA8,OLFM1,PRLH,MMD,SEMA6D,DLG5,GNAS,CHEK1,PHLDB2,LTF,PLP1,LRP1,LATS1,SFRP4,LRRK2,SEC24D,SDC1,PLXNB3,DCC,APBA1,NRCAM,G6…
11	1	TRUE	0.0474	409	1305	60	0.046	0.147	GO:0060322	BP	38	head development	3	RTN4RL1,ASPH,PTCH1,ALK,IFT172,EPHB3,NOTCH1,SEMA3A,RARA,MAOB,SEMA6D,DLG5,PLP1,LRRK2,G6PD,DAB2IP,RARG,SLC1A2,ADGRG1,DPYSL2,PAFAH1B1,INHBA,RRAS,FLRT3,RARB,SPATA5,SZT2,CNTN2,LAMB1,SUN2,EML1,CSF1R,PTPRS,TSKU,COL1A1,COL4A1,STRA6,ABL1,WHRN,FAT4,GAS8,TWSG1,NOTCH3,SRC,SMAD9,NRP1,SEMA4C,SMG9,NRP2,BBS1,GLI2,CCKAR,TMEM108,KIRREL3,SMO,TGFBR2,ACTG1,ATF5,AARS,SMARCC2
12	1	TRUE	2.77e-05	1155	1305	170	0.13	0.147	GO:0009888	BP	38	tissue development	3	PPARGC1A,POSTN,NTN4,ZNF568,MYF5,MYF6,RFX3,DDR2,COL6A1,PTCH1,GLG1,IFT172,FLNA,NOTCH1,SEMA3A,PALLD,RARA,ATF3,ITGA8,DLG5,GNAS,PHLDB2,LATS1,SFRP4,LIAS,FEM1B,RXRA,DAB2IP,CFL1,PTGS2,SERPINH1,RARG,ADAMTS7,FN1,LEP,CTSZ,MAFF,POFUT2,ADAM17,NUPR1,CA9,GORAB,NBR1,LAMA3,PAFAH1B1,CERS3,INHBA,LAMB2,ACTC1,FLRT3,PTHLH,ETV5,RARB,PLAC1,ZFP36L1,COL4A4,ADAM9,FAM20C,VASN,DAG1,COL12A1,EXT2,PECAM1,BFSP1,SNAI1,ITGA5,SBDS,…
13	1	TRUE	0.0451	178	1305	31	0.024	0.174	GO:0008544	BP	38	epidermis development	4	PTCH1,IFT172,NOTCH1,PALLD,GNAS,LATS1,SFRP4,MAFF,GORAB,PAFAH1B1,CERS3,INHBA,ZFP36L1,ADAM9,SNAI1,CD109,TP63,KEAP1,EPHA2,IGFBP5,TNFRSF19,WHRN,SLC9A3R1,MYCL,LAMA5,LRP4,VANGL2,SMO,ERCC2,MCOLN3,PLOD1
14	1	TRUE	0.0114	55	1305	15	0.011	0.273	GO:0007492	BP	38	endoderm development	4	COL6A1,NOTCH1,FN1,LAMA3,INHBA,ZFP36L1,COL4A4,COL12A1,ITGA5,LAMB1,MMP9,ITGB5,COL7A1,ITGA7,MMP14
15	1	TRUE	0.00132	158	1305	34	0.026	0.215	GO:0061448	BP	38	connective tissue development	4	PPARGC1A,MYF5,GLG1,NOTCH1,RARA,GNAS,SERPINH1,RARG,ADAMTS7,LEP,PTHLH,RARB,SNAI1,DGAT2,CTGF,XBP1,SLC39A13,COL27A1,COL1A1,LRP5,ACTA2,BMP1,SMAD9,BBS1,GLI2,SOX6,SH3PXD2B,PKD1,CYR61,TGFBR2,CHST11,SULF2,LOXL2,HYAL2
16	1	TRUE	0.000777	713	1305	108	0.083	0.151	GO:0060429	BP	38	epithelium development	4	NTN4,ZNF568,MYF5,MYF6,RFX3,PTCH1,IFT172,FLNA,NOTCH1,SEMA3A,PALLD,RARA,DLG5,GNAS,PHLDB2,LATS1,SFRP4,LIAS,FEM1B,RXRA,CFL1,RARG,CTSZ,MAFF,ADAM17,CA9,GORAB,PAFAH1B1,CERS3,INHBA,LAMB2,FLRT3,ETV5,RARB,ZFP36L1,ADAM9,FAM20C,DAG1,PECAM1,BFSP1,SNAI1,ITGA5,XBP1,CD109,PRKACA,EPCAM,TP63,CAV1,KEAP1,E2F7,EPHA2,PTPRS,SPRY2,ICAM1,HGF,LFNG,LRP5,TGFB1I1,IGFBP5,TNFRSF19,COL4A1,ACTA2,STRA6,ABL1,WHRN,LIN7C,ADAMTSL4,AD…
17	1	TRUE	0.0304	13	1305	6	0.005	0.462	GO:0022038	BP	38	corpus callosum development	3	RTN4RL1,EPHB3,PAFAH1B1,SZT2,PTPRS,TSKU
18	1	TRUE	2.56e-06	2366	1305	317	0.243	0.134	GO:0048869	BP	38	cellular developmental process	2	LY6D,ARHGEF10,TRIB3,ZMIZ1,NTN4,CSF3,RTN4RL1,CLN8,MYF5,MYF6,HMGB2,RFX3,DHCR7,CHAC1,IQGAP1,IL18,DDR2,COL6A1,PTCH1,GLG1,RSL1D1,IFT172,PTPN22,EPHB3,FLNA,PARVB,CSPG4,CHL1,NOTCH1,SEMA3A,PALLD,RARA,SEMA4D,ATF3,CSMD3,ITGA8,PRLH,MMD,DLG5,GNAS,PHLDB2,LTF,PLP1,LRP1,LATS1,SFRP4,LRRK2,SDC1,PLXNB3,DCC,CAT,NRCAM,G6PD,FEM1B,RXRA,POLM,INPP5D,ERO1A,DAB2IP,CFL1,NEGR1,PTGS2,SERPINH1,RARG,PHF19,LOC100773612,ADAMTS7,T…
19	1	TRUE	1.3e-06	2242	1305	305	0.234	0.136	GO:0030154	BP	38	cell differentiation	3	LY6D,ARHGEF10,TRIB3,ZMIZ1,NTN4,CSF3,RTN4RL1,CLN8,MYF5,MYF6,HMGB2,RFX3,DHCR7,CHAC1,IQGAP1,IL18,DDR2,COL6A1,PTCH1,GLG1,RSL1D1,IFT172,PTPN22,EPHB3,FLNA,CSPG4,CHL1,NOTCH1,SEMA3A,PALLD,RARA,SEMA4D,ATF3,CSMD3,ITGA8,PRLH,MMD,DLG5,GNAS,PHLDB2,LTF,PLP1,LRP1,LATS1,SFRP4,LRRK2,SDC1,PLXNB3,DCC,CAT,NRCAM,G6PD,FEM1B,RXRA,POLM,INPP5D,ERO1A,DAB2IP,CFL1,NEGR1,PTGS2,SERPINH1,RARG,PHF19,LOC100773612,ADAMTS7,TNFRSF2…
20	1	TRUE	0.00347	1240	1305	166	0.127	0.134	GO:0048468	BP	38	cell development	3	ARHGEF10,NTN4,RTN4RL1,HMGB2,RFX3,IQGAP1,EPHB3,FLNA,CHL1,NOTCH1,SEMA3A,PALLD,RARA,SEMA4D,CSMD3,ITGA8,MMD,DLG5,PLP1,LRP1,LATS1,LRRK2,SDC1,PLXNB3,DCC,NRCAM,G6PD,FEM1B,DAB2IP,CFL1,NEGR1,SERPINH1,RARG,LOC100773612,TNFRSF21,FN1,LEP,ULK1,PEAK1,ADAM22,ERBB2,MATN2,MAN2A1,MYPN,ADGRG1,DPYSL2,ADGRA2,PAFAH1B1,LAMB2,ACTC1,GNAT1,OSBP2,FLRT3,PAK4,RARB,TTPA,CNTNAP1,SZT2,ARHGEF2,FAM20C,DAG1,CDC25B,ARHGAP44,AFF4,CN…
21	1	TRUE	5.54e-09	1585	1305	242	0.185	0.153	GO:0009653	BP	38	anatomical structure morphogenesis	2	ZMIZ1,NTN4,ZNF568,ASPH,THBS1,MYF5,MYF6,IQGAP1,IL18,COL6A1,PTCH1,GLG1,HNF4A,IFT172,EPHB3,FLNA,PARVB,CHL1,NOTCH1,SEMA3A,PALLD,RARA,SEMA4D,ITGA8,DLG5,GNAS,PHLDB2,LTF,LATS1,SFRP4,LRRK2,DCC,NRCAM,LIAS,FEM1B,RXRA,THBS2,MMP16,DAB2IP,CFL1,SERPINH1,RARG,ELK3,SRPX2,FN1,LEP,CTSZ,ALPL,PEAK1,HDAC5,POFUT2,ECE1,ERBB2,MTDH,MATN2,FGFR2,ADAM17,MAN2A1,MYPN,CA9,ADGRG1,ADAMTS1,DPYSL2,GORAB,ADGRA2,LAMA3,PAFAH1B1,INHBA…
22	1	TRUE	7.52e-05	418	1305	75	0.057	0.179	GO:0048729	BP	38	tissue morphogenesis	3	NTN4,ZNF568,MYF5,MYF6,PTCH1,IFT172,FLNA,NOTCH1,SEMA3A,RARA,ITGA8,DLG5,PHLDB2,LIAS,FEM1B,RXRA,CFL1,RARG,CTSZ,POFUT2,ADAM17,CA9,GORAB,PAFAH1B1,INHBA,ACTC1,FLRT3,ETV5,DAG1,EXT2,SNAI1,ITGA5,PRKACA,TP63,EPHA2,SPRY2,HGF,LRP5,TGFB1I1,IGFBP5,COL4A1,ABL1,LIN7C,ADM,SLC9A3R1,FAT4,GZF1,TWSG1,SOCS3,SRC,LAMA5,NRP1,SEMA4C,TNC,PLXNA1,COBL,NRP2,TGM2,GLI2,MEGF8,VANGL2,HEG1,PKD1,FZD2,PRKAR1A,CYR61,IL10,SMO,TGFBR2,D…
23	1	TRUE	0.000228	343	1305	63	0.048	0.184	GO:0002009	BP	38	morphogenesis of an epithelium	4	NTN4,ZNF568,PTCH1,IFT172,FLNA,NOTCH1,SEMA3A,RARA,DLG5,PHLDB2,LIAS,FEM1B,RXRA,CFL1,RARG,CTSZ,ADAM17,CA9,GORAB,PAFAH1B1,FLRT3,ETV5,DAG1,SNAI1,ITGA5,PRKACA,TP63,EPHA2,SPRY2,HGF,LRP5,TGFB1I1,IGFBP5,COL4A1,ABL1,LIN7C,ADM,SLC9A3R1,FAT4,GZF1,SOCS3,SRC,LAMA5,NRP1,SEMA4C,TNC,PLXNA1,COBL,TGM2,GLI2,MEGF8,VANGL2,PKD1,FZD2,CYR61,IL10,SMO,TGFBR2,DDR1,RGMA,MMP14,ENG,RHOB
24	1	TRUE	0.0122	44	1305	13	0.01	0.295	GO:0002011	BP	38	morphogenesis of an epithelial sheet	5	ZNF568,FLNA,NOTCH1,PHLDB2,ADAM17,FLRT3,DAG1,ITGA5,LIN7C,MEGF8,VANGL2,CYR61,DDR1
25	1	TRUE	3.91e-06	671	1305	114	0.087	0.17	GO:0048646	BP	38	anatomical structure formation involved in morphogenesis	2	THBS1,MYF5,MYF6,IL18,COL6A1,PTCH1,IFT172,EPHB3,NOTCH1,RARA,ITGA8,GNAS,PHLDB2,LATS1,NRCAM,LIAS,THBS2,DAB2IP,CFL1,RARG,ELK3,SRPX2,FN1,LEP,HDAC5,POFUT2,MTDH,MYPN,ADGRG1,ADAMTS1,ADGRA2,LAMA3,PAFAH1B1,INHBA,ACTC1,RRAS,HDAC7,DCN,JAK1,COL4A4,CNTNAP1,ADAM9,FAM20C,DAG1,COL12A1,ETS1,EXT2,PECAM1,EIF2AK3,SNAI1,ITGA5,CTGF,XBP1,IL1A,CD109,LAMB1,PRKACA,ZNF385A,MYLK3,SPARC,TP63,CAV1,E2F7,EPHA2,BRCA1,TNFAIP3,LFNG…
26	1	TRUE	0.00056	586	1305	93	0.071	0.159	GO:0040007	BP	38	growth	1	ZMIZ1,ZNF568,SLC25A33,DHCR7,IQGAP1,DDR2,PTCH1,HNF4A,IGFBP4,EIF4H,NOTCH1,SEMA3A,RARA,SEMA4D,PRLH,GNAS,CHEK1,APBA1,RXRA,SH3BP4,RARG,FN1,LEP,ERBB2,ADAM17,NUPR1,SLC1A2,DPYSL2,INHBA,DCBLD2,LAMB2,CDA,CLSTN1,FLRT3,TAF9,RARB,PLAC1,ZFP36L1,ENPP1,SERP1,SBDS,CTGF,DSCAM,BCL9,ALKBH1,COL27A1,PTPRS,SPRY2,IGFBP5,STRA6,IL7R,ABL1,ADM,TSHR,LAMTOR2,CD36,PLAC8,ADAM10,EVC,NRP1,LRP4,PLXNA1,SEMA3G,COBL,NRP2,SESN2,GLI2,M…
27	1	TRUE	0.00998	407	1305	64	0.049	0.157	GO:0048589	BP	38	developmental growth	2	ZMIZ1,ZNF568,DHCR7,IQGAP1,DDR2,PTCH1,EIF4H,NOTCH1,SEMA3A,RARA,SEMA4D,PRLH,GNAS,CHEK1,APBA1,RXRA,RARG,FN1,LEP,SLC1A2,DPYSL2,LAMB2,FLRT3,RARB,PLAC1,ZFP36L1,SERP1,SBDS,DSCAM,BCL9,ALKBH1,COL27A1,PTPRS,SPRY2,STRA6,ABL1,ADM,TSHR,PLAC8,EVC,NRP1,LRP4,PLXNA1,SEMA3G,COBL,NRP2,GLI2,MEGF8,VANGL2,SH3PXD2B,TMEM108,HEG1,ACACB,PRKAR1A,SMO,LPAR3,TGFBR2,CHST11,BCL2L11,DDR1,ATF5,ERCC2,OSTN,FZD7
28	1	TRUE	0.0418	140	1305	26	0.02	0.186	GO:0060560	BP	38	developmental growth involved in morphogenesis	3	ZNF568,IQGAP1,NOTCH1,SEMA3A,SEMA4D,RARG,FN1,DPYSL2,LAMB2,FLRT3,DSCAM,PTPRS,SPRY2,ABL1,NRP1,PLXNA1,SEMA3G,COBL,NRP2,MEGF8,VANGL2,TMEM108,LPAR3,TGFBR2,DDR1,OSTN
29	1	TRUE	4.38e-06	673	1305	114	0.087	0.169	GO:0022610	BP	38	biological adhesion	1	POSTN,ZMIZ1,THBS1,MYF5,GOLPH3,PAG1,IL18,ADD2,KNG1,PTPN22,EPHB3,FLNA,NOTCH1,RARA,SEMA4D,TNFAIP6,ITGA8,DLG5,GNAS,PHLDB2,LTF,PLXNB3,B4GALNT2,TNFRSF21,FN1,LEP,NT5E,PEAK1,NCK2,MARCH7,ERBB2,DNAJA3,ADAM17,ADGRG1,ITGA1,CTNNA3,DROSHA,FLRT3,RGMB,ZFP36L1,ADAM9,TNFSF18,FAT1,ETS1,PECAM1,ITGA5,CTGF,XBP1,LAMB1,DSCAM,IL23A,COL5A3,EPCAM,CAV1,ELMO2,EPHA2,ICAM1,COL1A1,CCDC80,MEGF10,PTPN23,IL7R,SERPINE1,ABL1,CRK,AKI…
30	1	TRUE	5.85e-06	663	1305	112	0.086	0.169	GO:0007155	BP	38	cell adhesion	2	POSTN,ZMIZ1,THBS1,MYF5,GOLPH3,PAG1,IL18,ADD2,KNG1,PTPN22,EPHB3,FLNA,NOTCH1,RARA,SEMA4D,TNFAIP6,ITGA8,DLG5,GNAS,PHLDB2,PLXNB3,B4GALNT2,TNFRSF21,FN1,LEP,NT5E,PEAK1,NCK2,MARCH7,ERBB2,DNAJA3,ADAM17,ADGRG1,ITGA1,CTNNA3,DROSHA,FLRT3,RGMB,ZFP36L1,ADAM9,TNFSF18,FAT1,ETS1,PECAM1,ITGA5,CTGF,XBP1,LAMB1,DSCAM,IL23A,COL5A3,EPCAM,CAV1,ELMO2,EPHA2,ICAM1,COL1A1,CCDC80,MEGF10,PTPN23,IL7R,SERPINE1,ABL1,CRK,AKIP1,G…
31	1	TRUE	0.00148	429	1305	71	0.054	0.166	GO:0098609	BP	38	cell-cell adhesion	3	ZMIZ1,GOLPH3,PAG1,IL18,ADD2,PTPN22,EPHB3,FLNA,RARA,SEMA4D,DLG5,GNAS,PLXNB3,KIRREL,NRCAM,NEGR1,B4GALNT2,TNFRSF21,SRPX2,LEP,NT5E,NCK2,MARCH7,ERBB2,DNAJA3,CTNNA3,DROSHA,FLRT3,ZFP36L1,ADAM9,TNFSF18,FAT1,ETS1,ITGA5,XBP1,LAMB1,IL23A,EPCAM,CAV1,ELMO2,ICAM1,MEGF10,PTPN23,IL7R,ABL1,GTPBP4,FAT4,CDH17,TWSG1,FBLIM1,SRC,TNIP1,CAMSAP3,SLC7A11,PIEZO1,ITGB5,ITGA7,PKD1,PRKAR1A,CYR61,IL10,KIRREL3,ZC3H8,CXCL12,TGFB…
32	1	TRUE	0.00304	215	1305	41	0.031	0.191	GO:0031589	BP	38	cell-substrate adhesion	3	THBS1,MYF5,EPHB3,FLNA,NOTCH1,ITGA8,PHLDB2,FN1,PEAK1,ITGA1,ADAM9,PECAM1,ITGA5,CTGF,LAMB1,COL5A3,COL1A1,CCDC80,SERPINE1,ABL1,CRK,AKIP1,DLC1,SLK,LAMC1,SRC,CD36,LAMA5,ATXN3,ITGB5,S100A10,CYR61,EMILIN1,MERTK,MYO1G,ACTN2,BCL2L11,DDR1,ADAM15,MYADM,FZD7
33	1	TRUE	0.000114	994	1305	147	0.113	0.148	GO:0040011	BP	38	locomotion	1	DOCK4,THBS1,GOLPH3,HMGB2,RFX3,DDX4,DDR2,ADD2,LOC100765897,IGF1R,PTPN22,EPHB3,FLNA,CSPG4,CHL1,NOTCH1,SEMA3A,SEMA4D,SEMA6D,DLG5,LOC100753518,PHLDB2,PRR5L,ATP2B4,LRRK2,TRPM4,PLXNB3,DCC,NRCAM,DAB2IP,CFL1,TIMP1,SRPX2,FN1,PEAK1,HDAC5,NCK2,ERBB2,LAMC2,PLVAP,MATN2,ADAM17,ADGRG1,ITGA1,DPYSL2,ADGRA2,PAFAH1B1,IL33,LAMB2,ABHD6,RRAS,HDAC7,DCN,FLRT3,ADAM9,TNS1,NAV1,MMP10,TNFSF18,DAG1,GPC6,ETS1,CNTN2,PECAM1,FAM…
34	1	TRUE	0.0304	3335	1305	384	0.294	0.115	GO:0051179	BP	38	localization	1	HPX,MESDC2,TRIB3,KCNK5,DOCK4,CSF3,THBS1,CLN8,GOLPH3,SPP1,HMGB2,SFXN3,LAMTOR3,RFX3,SLC25A33,P3H1,ATAD1,DDX4,IL18,DDR2,FBLN5,LRRTM1,ADD2,PTCH1,LOC100765897,IGF1R,PTX3,MID1,SNX9,PTTG1IP,HNF4A,LOC100758601,RSL1D1,LAMTOR4,ITPR2,SFXN2,SYVN1,ABCD1,FURIN,PTPN22,EPHB3,FLNA,CSPG4,CHL1,NOTCH1,SEMA3A,TLR3,RARA,FGF21,SEMA4D,ITGA8,MMD,SEMA6D,DLG5,PNPLA8,LOC100753518,GNAS,SYTL4,PHLDB2,PRR5L,LRP1,ATP2B4,LATS1,ST…
35	1	TRUE	6.76e-05	877	1305	134	0.103	0.153	GO:0051674	BP	38	localization of cell	2	DOCK4,THBS1,GOLPH3,HMGB2,RFX3,DDX4,DDR2,ADD2,LOC100765897,IGF1R,PTPN22,EPHB3,FLNA,CSPG4,CHL1,NOTCH1,SEMA3A,SEMA4D,SEMA6D,DLG5,LOC100753518,PHLDB2,PRR5L,ATP2B4,LRRK2,TRPM4,PLXNB3,DCC,DAB2IP,CFL1,TIMP1,SRPX2,FN1,PEAK1,HDAC5,NCK2,LAMC2,PLVAP,MATN2,ADAM17,ADGRG1,ITGA1,ADGRA2,PAFAH1B1,IL33,ABHD6,RRAS,HDAC7,DCN,FLRT3,ADAM9,TNS1,NAV1,MMP10,TNFSF18,DAG1,GPC6,ETS1,CNTN2,PECAM1,FAM110C,SNAI1,ITGA5,SBDS,CTG…
36	1	TRUE	6.76e-05	877	1305	134	0.103	0.153	GO:0048870	BP	38	cell motility	3	DOCK4,THBS1,GOLPH3,HMGB2,RFX3,DDX4,DDR2,ADD2,LOC100765897,IGF1R,PTPN22,EPHB3,FLNA,CSPG4,CHL1,NOTCH1,SEMA3A,SEMA4D,SEMA6D,DLG5,LOC100753518,PHLDB2,PRR5L,ATP2B4,LRRK2,TRPM4,PLXNB3,DCC,DAB2IP,CFL1,TIMP1,SRPX2,FN1,PEAK1,HDAC5,NCK2,LAMC2,PLVAP,MATN2,ADAM17,ADGRG1,ITGA1,ADGRA2,PAFAH1B1,IL33,ABHD6,RRAS,HDAC7,DCN,FLRT3,ADAM9,TNS1,NAV1,MMP10,TNFSF18,DAG1,GPC6,ETS1,CNTN2,PECAM1,FAM110C,SNAI1,ITGA5,SBDS,CTG…
37	1	TRUE	3.81e-05	802	1305	126	0.097	0.157	GO:0016477	BP	38	cell migration	4	DOCK4,THBS1,GOLPH3,HMGB2,DDR2,ADD2,LOC100765897,IGF1R,PTPN22,EPHB3,FLNA,CSPG4,CHL1,NOTCH1,SEMA3A,SEMA4D,SEMA6D,DLG5,LOC100753518,PHLDB2,PRR5L,LRRK2,TRPM4,PLXNB3,DCC,DAB2IP,CFL1,TIMP1,SRPX2,FN1,PEAK1,HDAC5,NCK2,LAMC2,PLVAP,MATN2,ADAM17,ADGRG1,ITGA1,ADGRA2,PAFAH1B1,IL33,ABHD6,RRAS,HDAC7,DCN,FLRT3,ADAM9,TNS1,NAV1,MMP10,TNFSF18,DAG1,GPC6,ETS1,CNTN2,PECAM1,FAM110C,SNAI1,ITGA5,SBDS,CTGF,XBP1,IL1A,LAMB1…
38	1	TRUE	0.0235	4313	1305	488	0.374	0.113	GO:0032501	BP	38	multicellular organismal process	1	AFF2,PPARGC1A,LY6D,ARHGEF10,ZMIZ1,NTN4,ZNF568,DOCK4,CSF3,RTN4RL1,ASPH,THBS1,CLN8,SHANK2,MYF5,MYF6,HMGB2,NPPB,RFX3,DHCR7,TMPRSS6,P3H1,LOC100754660,CHAC1,ATAD1,IQGAP1,HSF2,CACNA1I,IL18,DDR2,LRRTM1,ADAM19,ADD2,KNG1,MYOM2,COL6A1,PTCH1,ASL,GLG1,ALK,HNF4A,RSL1D1,IFT172,FURIN,PTPN22,EPHB3,FLNA,CSPG4,CHL1,NOTCH1,SEMA3A,ALOX5,PALLD,TLR3,RARA,LOC100754954,SEMA4D,ATF3,MAOB,CSMD3,ITGA8,OLFM1,PRLH,MMD,SEMA6D,…
39	1	TRUE	0.00474	250	1305	45	0.034	0.18	GO:0001503	BP	38	ossification	2	MYF5,DDR2,COL6A1,PTCH1,RSL1D1,NOTCH1,SEMA4D,GNAS,LTF,CAT,MMP16,ALPL,NBR1,HDAC7,IARS,FAM20C,EXT2,EIF2AK3,SNAI1,SBDS,CTGF,PRKACA,SMOC1,TP63,EPHA2,TP53INP2,COL1A1,LRP5,IGFBP5,ECM1,GTPBP4,SND1,FAT4,TWSG1,LRP4,TNC,GLI2,TFAP2A,SH3PXD2B,FASN,CYR61,SMO,ERCC2,OSTN,MMP14
40	1	TRUE	0.000733	147	1305	33	0.025	0.224	GO:0001649	BP	38	osteoblast differentiation	3	DDR2,COL6A1,PTCH1,RSL1D1,NOTCH1,SEMA4D,GNAS,LTF,CAT,ALPL,NBR1,HDAC7,IARS,FAM20C,SNAI1,PRKACA,SMOC1,TP63,EPHA2,TP53INP2,COL1A1,LRP5,IGFBP5,GTPBP4,SND1,TWSG1,TNC,GLI2,SH3PXD2B,FASN,CYR61,SMO,OSTN
41	1	TRUE	1.15e-06	2908	1305	380	0.291	0.131	GO:0007275	BP	38	multicellular organism development	2	PPARGC1A,LY6D,ARHGEF10,ZMIZ1,NTN4,ZNF568,CSF3,RTN4RL1,ASPH,THBS1,CLN8,SHANK2,MYF5,MYF6,HMGB2,RFX3,DHCR7,P3H1,CHAC1,IQGAP1,IL18,DDR2,LRRTM1,ADAM19,ADD2,COL6A1,PTCH1,ASL,GLG1,ALK,HNF4A,IFT172,PTPN22,EPHB3,CSPG4,CHL1,NOTCH1,SEMA3A,PALLD,RARA,SEMA4D,ATF3,MAOB,CSMD3,ITGA8,OLFM1,PRLH,MMD,SEMA6D,DLG5,GNAS,CHEK1,PHLDB2,LTF,PLP1,LRP1,LATS1,SFRP4,LRRK2,SEC24D,PLXNB3,DCC,APBA1,NRCAM,G6PD,LIAS,UBR3,FEM1B,RXR…
42	1	TRUE	1.66e-06	2702	1305	356	0.273	0.132	GO:0048731	BP	38	system development	3	PPARGC1A,LY6D,ARHGEF10,ZMIZ1,NTN4,ZNF568,CSF3,RTN4RL1,THBS1,CLN8,SHANK2,MYF5,MYF6,HMGB2,RFX3,DHCR7,P3H1,CHAC1,IQGAP1,IL18,DDR2,LRRTM1,ADAM19,ADD2,PTCH1,GLG1,ALK,IFT172,PTPN22,EPHB3,CSPG4,CHL1,NOTCH1,SEMA3A,PALLD,RARA,SEMA4D,ATF3,MAOB,CSMD3,ITGA8,OLFM1,PRLH,MMD,SEMA6D,DLG5,GNAS,PHLDB2,LTF,PLP1,LRP1,LATS1,SFRP4,LRRK2,PLXNB3,DCC,NRCAM,G6PD,LIAS,FEM1B,RXRA,POLM,THBS2,MMP16,INPP5D,DAB2IP,CFL1,NEGR1,PT…
43	1	TRUE	0.00195	326	1305	57	0.044	0.175	GO:0001501	BP	38	skeletal system development	4	MYF5,P3H1,GLG1,IFT172,RARA,SEMA4D,GNAS,LTF,SFRP4,MMP16,SERPINH1,RARG,ADAMTS7,ALPL,FGFR2,PAFAH1B1,PTHLH,RARB,COL4A4,PDGFC,FAM20C,SERP1,SNAI1,SBDS,CTGF,ZNF385A,ASXL1,PCGF2,SPARC,TP63,EPHA2,COL27A1,COL1A1,LRP5,FAT4,BMP1,SRC,SMAD9,MMP9,BBS1,GLI2,MEGF8,SOX6,ACP5,SH3PXD2B,PKD1,SLC38A10,CYR61,TGFBR2,CHST11,FBN1,SULF2,LOXL2,HYAL2,MMP14,ZFPM1,GPR68
44	1	TRUE	0.001	1196	1305	165	0.126	0.138	GO:0007399	BP	38	nervous system development	4	ARHGEF10,NTN4,RTN4RL1,CLN8,SHANK2,HMGB2,CHAC1,IQGAP1,LRRTM1,PTCH1,ALK,IFT172,EPHB3,CSPG4,CHL1,NOTCH1,SEMA3A,RARA,SEMA4D,MAOB,CSMD3,OLFM1,PRLH,MMD,SEMA6D,DLG5,PLP1,LRP1,LRRK2,PLXNB3,DCC,NRCAM,G6PD,LIAS,DAB2IP,CFL1,NEGR1,RARG,TNFRSF21,SRPX2,FN1,LEP,ULK1,ADAM22,ERBB2,CLSTN2,MATN2,MAN2A1,SLC1A2,ADGRG1,DPYSL2,GORAB,ADGRA2,PAFAH1B1,INHBA,IL33,LAMB2,GNAT1,CLSTN1,FLRT3,PAK4,RARB,ZFP36L1,SPATA5,CNTNAP1,SZ…
45	1	TRUE	0.00834	866	1305	120	0.092	0.139	GO:0022008	BP	38	neurogenesis	5	ARHGEF10,NTN4,RTN4RL1,CLN8,HMGB2,CHAC1,IQGAP1,PTCH1,IFT172,EPHB3,CSPG4,CHL1,NOTCH1,SEMA3A,SEMA4D,CSMD3,MMD,DLG5,PLP1,LRP1,LRRK2,PLXNB3,DCC,NRCAM,DAB2IP,CFL1,NEGR1,TNFRSF21,FN1,LEP,ULK1,ADAM22,ERBB2,MATN2,MAN2A1,ADGRG1,DPYSL2,PAFAH1B1,INHBA,IL33,LAMB2,GNAT1,FLRT3,PAK4,RARB,CNTNAP1,SZT2,ARHGEF2,NAV1,DAG1,ARHGAP44,CNTN2,SYNGAP1,FRMD7,LAMB1,DSCAM,SUN2,ALKBH1,EML1,CSF1R,EPHA2,PTPRS,TSKU,PREX2,COL25A1,…
46	1	TRUE	0.0229	801	1305	109	0.084	0.136	GO:0048699	BP	38	generation of neurons	6	NTN4,RTN4RL1,CLN8,HMGB2,IQGAP1,PTCH1,IFT172,EPHB3,CHL1,NOTCH1,SEMA3A,SEMA4D,CSMD3,MMD,DLG5,PLP1,LRRK2,PLXNB3,DCC,NRCAM,DAB2IP,CFL1,NEGR1,TNFRSF21,FN1,LEP,ULK1,ERBB2,MATN2,MAN2A1,ADGRG1,DPYSL2,PAFAH1B1,INHBA,LAMB2,GNAT1,FLRT3,PAK4,CNTNAP1,SZT2,ARHGEF2,NAV1,DAG1,ARHGAP44,CNTN2,SYNGAP1,FRMD7,LAMB1,DSCAM,ALKBH1,EML1,CSF1R,EPHA2,PTPRS,TSKU,PREX2,COL25A1,DLG4,ABL1,WHRN,TSHR,PAQR3,SLC9A3R1,B4GAT1,FAT4,M…
47	1	TRUE	0.0276	712	1305	98	0.075	0.138	GO:0030182	BP	38	neuron differentiation	7	NTN4,RTN4RL1,CLN8,IQGAP1,PTCH1,IFT172,EPHB3,CHL1,NOTCH1,SEMA3A,SEMA4D,CSMD3,MMD,DLG5,PLP1,LRRK2,PLXNB3,DCC,NRCAM,DAB2IP,CFL1,NEGR1,FN1,LEP,ULK1,ERBB2,MATN2,DPYSL2,PAFAH1B1,INHBA,LAMB2,GNAT1,FLRT3,PAK4,CNTNAP1,SZT2,DAG1,ARHGAP44,CNTN2,SYNGAP1,FRMD7,LAMB1,DSCAM,ALKBH1,CSF1R,EPHA2,PTPRS,TSKU,PREX2,COL25A1,DLG4,ABL1,WHRN,TSHR,PAQR3,SLC9A3R1,B4GAT1,FAT4,MYCL,DRGX,NOTCH3,RAP1GAP2,HIPK2,PIGT,NRP1,LRP4,T…
48	1	TRUE	0.0156	571	1305	83	0.064	0.145	GO:0048666	BP	38	neuron development	8	NTN4,RTN4RL1,IQGAP1,EPHB3,CHL1,NOTCH1,SEMA3A,SEMA4D,CSMD3,DLG5,PLP1,LRRK2,PLXNB3,DCC,NRCAM,DAB2IP,CFL1,NEGR1,FN1,LEP,ULK1,ERBB2,MATN2,DPYSL2,PAFAH1B1,LAMB2,GNAT1,FLRT3,PAK4,CNTNAP1,SZT2,DAG1,ARHGAP44,CNTN2,SYNGAP1,FRMD7,LAMB1,DSCAM,ALKBH1,CSF1R,PTPRS,TSKU,PREX2,COL25A1,DLG4,ABL1,WHRN,TSHR,PAQR3,SLC9A3R1,B4GAT1,FAT4,DRGX,RAP1GAP2,NRP1,LRP4,TNC,PLXNA1,SEMA3G,METRN,PRKCSH,COBL,NRP2,BBS1,GLI2,LOC1007…
49	1	TRUE	0.0037	493	1305	77	0.059	0.156	GO:0031175	BP	38	neuron projection development	9	RTN4RL1,IQGAP1,EPHB3,CHL1,NOTCH1,SEMA3A,SEMA4D,CSMD3,DLG5,PLP1,LRRK2,PLXNB3,DCC,NRCAM,DAB2IP,CFL1,NEGR1,FN1,ULK1,ERBB2,MATN2,DPYSL2,PAFAH1B1,LAMB2,FLRT3,PAK4,CNTNAP1,SZT2,DAG1,ARHGAP44,CNTN2,SYNGAP1,FRMD7,LAMB1,DSCAM,ALKBH1,CSF1R,PTPRS,TSKU,PREX2,COL25A1,DLG4,ABL1,WHRN,TSHR,PAQR3,SLC9A3R1,B4GAT1,FAT4,DRGX,RAP1GAP2,NRP1,LRP4,TNC,PLXNA1,SEMA3G,METRN,PRKCSH,COBL,NRP2,BBS1,GLI2,LOC100766443,MEGF8,VIM…
50	1	TRUE	0.00415	241	1305	44	0.034	0.183	GO:0061564	BP	38	axon development	10	RTN4RL1,EPHB3,CHL1,NOTCH1,SEMA3A,SEMA4D,PLP1,DCC,NRCAM,FN1,ERBB2,MATN2,DPYSL2,PAFAH1B1,LAMB2,FLRT3,SZT2,DAG1,CNTN2,SYNGAP1,DSCAM,CSF1R,PTPRS,TSKU,COL25A1,ABL1,B4GAT1,DRGX,NRP1,LRP4,TNC,SEMA3G,METRN,COBL,NRP2,GLI2,MEGF8,VANGL2,UNC5B,CCKAR,RPL24,LPAR3,TRIM46,DDR1
51	1	TRUE	0.0422	91	1305	19	0.015	0.209	GO:0001764	BP	38	neuron migration	7	CHL1,SEMA3A,DCC,DAB2IP,MATN2,ADGRG1,PAFAH1B1,NAV1,CNTN2,ALKBH1,DRGX,NRP1,NRP2,BBS1,CCKAR,POMGNT2,KIRREL3,TRIM46,NSMF
52	1	TRUE	0.0304	150	1305	28	0.021	0.187	GO:0042063	BP	38	gliogenesis	6	ARHGEF10,CSPG4,NOTCH1,PLP1,LRP1,DAB2IP,TNFRSF21,ADAM22,ERBB2,MATN2,ADGRG1,PAFAH1B1,IL33,LAMB2,CNTNAP1,DAG1,CNTN2,LAMB1,SUN2,ABL1,MXRA8,METRN,VIM,SOX6,LDLR,SMO,LOC100763833,ERCC2
53	1	TRUE	0.019	224	1305	39	0.03	0.174	GO:0001655	BP	38	urogenital system development	4	PTCH1,EPHB3,NOTCH1,RARA,ITGA8,DLG5,LRRK2,FEM1B,RXRA,RARG,ADAMTS1,LAMB2,RARB,EPCAM,GLIS2,TP63,COL4A1,ACTA2,STRA6,FAT4,GZF1,CRLF1,NOTCH3,SMAD9,LAMA5,NRP1,LRP4,TNC,PRKCSH,GLI2,TFAP2A,VANGL2,PKD1,NPHP3,KIRREL3,SMO,BCL2L11,SULF2,WFS1
54	1	TRUE	9.08e-05	2040	1305	269	0.206	0.132	GO:0048513	BP	38	animal organ development	4	PPARGC1A,LY6D,ZMIZ1,NTN4,ZNF568,CSF3,RTN4RL1,CLN8,MYF5,MYF6,HMGB2,RFX3,DHCR7,P3H1,IL18,DDR2,ADAM19,ADD2,PTCH1,GLG1,ALK,IFT172,PTPN22,EPHB3,NOTCH1,SEMA3A,PALLD,RARA,SEMA4D,ATF3,MAOB,ITGA8,SEMA6D,DLG5,GNAS,PHLDB2,LTF,PLP1,LATS1,SFRP4,LRRK2,DCC,G6PD,FEM1B,RXRA,POLM,MMP16,INPP5D,DAB2IP,CFL1,PTGS2,SERPINH1,RARG,LOC100773612,ADAMTS7,LEP,CTSZ,MAFF,ALPL,POFUT2,SLC27A4,ECE1,ERBB2,NFE2L1,DNAJA3,ADGRV1,FGFR…
55	1	TRUE	0.0191	262	1305	44	0.034	0.168	GO:0048732	BP	38	gland development	5	NTN4,PTCH1,EPHB3,NOTCH1,SEMA3A,LATS1,FEM1B,RXRA,RARG,MAN2A1,ETV5,DAG1,XBP1,ASXL1,TP63,CAV1,E2F7,EPHA2,TNFAIP3,CAPN1,HGF,LRP5,IGFBP5,STRA6,ABL1,SLC9A3R1,E2F8,TWSG1,SRC,LAMA5,NRP1,TNC,PLXNA1,PRKCSH,COBL,TGM2,GLI2,FASN,PKD1,SMO,TGFBR2,BCL2L11,DDR1,SULF2
56	1	TRUE	1.78e-05	139	1305	36	0.028	0.259	GO:0060348	BP	38	bone development	5	P3H1,GLG1,IFT172,RARA,SEMA4D,GNAS,LTF,SFRP4,MMP16,SERPINH1,RARG,ALPL,PAFAH1B1,RARB,PDGFC,FAM20C,SBDS,ZNF385A,ASXL1,SPARC,COL27A1,COL1A1,LRP5,FAT4,SRC,SMAD9,MEGF8,ACP5,SH3PXD2B,SLC38A10,TGFBR2,FBN1,SULF2,MMP14,ZFPM1,GPR68
57	1	TRUE	0.00056	658	1305	102	0.078	0.155	GO:0009887	BP	38	animal organ morphogenesis	5	ZMIZ1,NTN4,MYF5,MYF6,PTCH1,GLG1,IFT172,NOTCH1,SEMA3A,RARA,ITGA8,DLG5,GNAS,LTF,SFRP4,LRRK2,FEM1B,RXRA,MMP16,SERPINH1,RARG,CTSZ,ALPL,FGFR2,MAN2A1,ADAMTS1,PAFAH1B1,INHBA,ACTC1,GNAT1,ETV5,RARB,COL4A4,PDGFC,FAM20C,DAG1,TENM3,SERP1,LRIG3,SNAI1,CTGF,XBP1,LAMB1,DSCAM,ASXL1,PCGF2,TP63,CAV1,EPHA2,TNFAIP3,COL27A1,TSKU,SPRY2,CAPN1,HGF,COL1A1,TGFBR3,LRP5,IGFBP5,STRA6,ABL1,WHRN,TSHR,SLC9A3R1,FAT4,GZF1,TWSG1,HI…
58	1	TRUE	5.73e-06	99	1305	30	0.023	0.303	GO:0022612	BP	38	gland morphogenesis	6	NTN4,PTCH1,NOTCH1,SEMA3A,FEM1B,RXRA,RARG,ETV5,DAG1,XBP1,TP63,CAV1,EPHA2,TNFAIP3,CAPN1,HGF,LRP5,IGFBP5,SLC9A3R1,TWSG1,SRC,LAMA5,NRP1,TNC,PLXNA1,TGM2,GLI2,TGFBR2,DDR1,SULF2
59	1	TRUE	0.0418	40	1305	11	0.008	0.275	GO:0060443	BP	38	mammary gland morphogenesis	7	PTCH1,ETV5,CAV1,EPHA2,CAPN1,LRP5,IGFBP5,SRC,GLI2,TGFBR2,DDR1
60	1	TRUE	0.00887	65	1305	17	0.013	0.262	GO:0060349	BP	38	bone morphogenesis	6	GLG1,RARA,GNAS,LTF,SFRP4,MMP16,SERPINH1,RARG,ALPL,RARB,COL27A1,COL1A1,LRP5,MEGF8,ACP5,TGFBR2,MMP14
61	1	TRUE	0.0484	41	1305	11	0.008	0.268	GO:0060350	BP	38	endochondral bone morphogenesis	7	RARA,GNAS,MMP16,SERPINH1,RARG,ALPL,RARB,COL27A1,COL1A1,TGFBR2,MMP14
62	1	TRUE	0.0175	122	1305	25	0.019	0.205	GO:0051216	BP	38	cartilage development	5	MYF5,GLG1,RARA,GNAS,SERPINH1,RARG,ADAMTS7,PTHLH,RARB,SNAI1,CTGF,COL27A1,COL1A1,BMP1,SMAD9,BBS1,GLI2,SOX6,PKD1,CYR61,TGFBR2,CHST11,SULF2,LOXL2,HYAL2
63	1	TRUE	0.00056	626	1305	98	0.075	0.157	GO:0072359	BP	38	circulatory system development	4	ZMIZ1,THBS1,DHCR7,IL18,ADAM19,PTCH1,IFT172,EPHB3,NOTCH1,RARA,NRCAM,RXRA,THBS2,DAB2IP,LOC100773612,ELK3,SRPX2,LEP,HDAC5,ECE1,ERBB2,MTDH,ADGRG1,ADAMTS1,ADGRA2,ACTC1,RRAS,HDAC7,DCN,FLRT3,JAK1,RARB,ZFP36L1,ETS1,PECAM1,EIF2AK3,SNAI1,ITGA5,CTGF,XBP1,IL1A,ASXL1,SPARC,CAV1,E2F7,EPHA2,BRCA1,COL1A1,TGFBR3,LRP5,ANGPTL4,ECM1,COL4A1,ACTA2,STRA6,SERPINE1,ABL1,ADM,LTBP1,E2F8,VEGFB,FAT4,SOCS3,NOTCH3,HIPK2,NRP1,R…
64	1	TRUE	0.00606	414	1305	66	0.051	0.159	GO:0072358	BP	38	cardiovascular system development	4	ZMIZ1,THBS1,DHCR7,IL18,EPHB3,NOTCH1,NRCAM,THBS2,DAB2IP,ELK3,SRPX2,LEP,HDAC5,MTDH,ADGRG1,ADGRA2,RRAS,HDAC7,DCN,JAK1,ZFP36L1,ETS1,PECAM1,EIF2AK3,ITGA5,CTGF,XBP1,IL1A,SPARC,CAV1,E2F7,EPHA2,BRCA1,COL1A1,LRP5,ANGPTL4,ECM1,COL4A1,ACTA2,STRA6,SERPINE1,ABL1,ADM,LTBP1,E2F8,VEGFB,SOCS3,NOTCH3,HIPK2,NRP1,RECK,NRP2,MEGF8,HEG1,PKD1,DDIT3,CYR61,SMO,TGFBR2,MYDGF,ACKR3,LOC100763833,LOXL2,APOB,ENG,RHOB
65	1	TRUE	0.0235	490	1305	72	0.055	0.147	GO:0007417	BP	38	central nervous system development	4	RTN4RL1,CLN8,PTCH1,ALK,IFT172,EPHB3,NOTCH1,SEMA3A,MAOB,SEMA6D,DLG5,PLP1,LRP1,LRRK2,DCC,NRCAM,G6PD,DAB2IP,TNFRSF21,LEP,ERBB2,SLC1A2,ADGRG1,DPYSL2,ADGRA2,PAFAH1B1,INHBA,LAMB2,RARB,SPATA5,CNTNAP1,SZT2,CNTN2,LAMB1,SUN2,EML1,CSF1R,PTPRS,TSKU,COL4A1,ABL1,WHRN,FAT4,GAS8,TWSG1,DRGX,NOTCH3,SRC,NAV2,SMAD9,NRP1,SEMA4C,SMG9,NRP2,BBS1,GLI2,VIM,SOX6,CCKAR,TMEM108,PKD1,KIRREL3,LDLR,SMO,TGFBR2,ACTG1,ATF5,ERCC2,A…
66	1	TRUE	0.0378	198	1305	34	0.026	0.172	GO:0072001	BP	38	renal system development	4	PTCH1,NOTCH1,RARA,ITGA8,DLG5,LRRK2,ADAMTS1,LAMB2,RARB,EPCAM,GLIS2,TP63,COL4A1,ACTA2,STRA6,FAT4,GZF1,CRLF1,NOTCH3,SMAD9,LAMA5,NRP1,LRP4,PRKCSH,GLI2,TFAP2A,VANGL2,PKD1,NPHP3,KIRREL3,SMO,BCL2L11,SULF2,WFS1
67	1	TRUE	0.00604	406	1305	65	0.05	0.16	GO:0001944	BP	38	vasculature development	4	ZMIZ1,THBS1,DHCR7,IL18,EPHB3,NOTCH1,NRCAM,THBS2,DAB2IP,ELK3,SRPX2,LEP,HDAC5,MTDH,ADGRG1,ADGRA2,RRAS,HDAC7,DCN,JAK1,ZFP36L1,ETS1,PECAM1,EIF2AK3,ITGA5,CTGF,XBP1,IL1A,SPARC,CAV1,E2F7,EPHA2,BRCA1,COL1A1,LRP5,ANGPTL4,ECM1,COL4A1,ACTA2,STRA6,SERPINE1,ADM,LTBP1,E2F8,VEGFB,SOCS3,NOTCH3,HIPK2,NRP1,RECK,NRP2,MEGF8,HEG1,PKD1,DDIT3,CYR61,SMO,TGFBR2,MYDGF,ACKR3,LOC100763833,LOXL2,APOB,ENG,RHOB
68	1	TRUE	0.00199	387	1305	65	0.05	0.168	GO:0001568	BP	38	blood vessel development	5	ZMIZ1,THBS1,DHCR7,IL18,EPHB3,NOTCH1,NRCAM,THBS2,DAB2IP,ELK3,SRPX2,LEP,HDAC5,MTDH,ADGRG1,ADGRA2,RRAS,HDAC7,DCN,JAK1,ZFP36L1,ETS1,PECAM1,EIF2AK3,ITGA5,CTGF,XBP1,IL1A,SPARC,CAV1,E2F7,EPHA2,BRCA1,COL1A1,LRP5,ANGPTL4,ECM1,COL4A1,ACTA2,STRA6,SERPINE1,ADM,LTBP1,E2F8,VEGFB,SOCS3,NOTCH3,HIPK2,NRP1,RECK,NRP2,MEGF8,HEG1,PKD1,DDIT3,CYR61,SMO,TGFBR2,MYDGF,ACKR3,LOC100763833,LOXL2,APOB,ENG,RHOB
69	1	TRUE	0.0038	322	1305	55	0.042	0.171	GO:0048514	BP	38	blood vessel morphogenesis	6	ZMIZ1,THBS1,IL18,EPHB3,NOTCH1,NRCAM,THBS2,DAB2IP,ELK3,SRPX2,LEP,HDAC5,MTDH,ADGRG1,ADGRA2,RRAS,HDAC7,DCN,JAK1,ZFP36L1,ETS1,PECAM1,EIF2AK3,ITGA5,CTGF,XBP1,IL1A,SPARC,CAV1,E2F7,EPHA2,BRCA1,LRP5,ANGPTL4,ECM1,COL4A1,STRA6,SERPINE1,ADM,E2F8,NOTCH3,HIPK2,NRP1,NRP2,HEG1,CYR61,SMO,TGFBR2,MYDGF,ACKR3,LOC100763833,LOXL2,APOB,ENG,RHOB
70	1	TRUE	0.00209	261	1305	48	0.037	0.184	GO:0001525	BP	38	angiogenesis	7	THBS1,IL18,EPHB3,NOTCH1,NRCAM,THBS2,DAB2IP,ELK3,SRPX2,LEP,HDAC5,MTDH,ADGRG1,ADGRA2,RRAS,HDAC7,DCN,JAK1,ETS1,PECAM1,EIF2AK3,ITGA5,CTGF,XBP1,IL1A,SPARC,CAV1,E2F7,EPHA2,BRCA1,ANGPTL4,ECM1,COL4A1,SERPINE1,ADM,E2F8,NOTCH3,HIPK2,NRP1,NRP2,CYR61,TGFBR2,MYDGF,ACKR3,LOC100763833,LOXL2,ENG,RHOB
71	1	TRUE	0.0288	49	1305	13	0.01	0.265	GO:0002040	BP	38	sprouting angiogenesis	8	THBS1,NOTCH1,SRPX2,HDAC5,ADGRA2,HDAC7,JAK1,ITGA5,E2F7,EPHA2,E2F8,NRP1,LOXL2
72	1	TRUE	0.0361	45	1305	12	0.009	0.267	GO:0001570	BP	38	vasculogenesis	7	ZMIZ1,NOTCH1,HDAC7,ZFP36L1,CAV1,EPHA2,ADM,HEG1,SMO,TGFBR2,ACKR3,ENG
73	1	TRUE	1.45e-05	699	1305	115	0.088	0.165	GO:0009790	BP	38	embryo development	3	ZMIZ1,ZNF568,MYF5,MYF6,COL6A1,PTCH1,HNF4A,IFT172,NOTCH1,SEMA3A,RARA,ITGA8,GNAS,CHEK1,PHLDB2,LATS1,SEC24D,APBA1,LIAS,UBR3,RXRA,MMP16,CFL1,RARG,FN1,MAFF,POFUT2,ECE1,HUS1,FGFR2,MAN2A1,GORAB,LAMA3,PAFAH1B1,INHBA,FLRT3,RARB,PLAC1,ZFP36L1,TTPA,COL4A4,EIF2S2,DAG1,COL12A1,EXT2,LRIG3,SNAI1,ITGA5,SBDS,LAMB1,PRKACA,ALKBH1,PCGF2,TP63,KEAP1,E2F7,EPHA2,BRCA1,SPRY2,LFNG,COL1A1,LRP5,TGFB1I1,STRA6,ABL1,WHRN,ADM,T…
74	1	TRUE	3.81e-05	424	1305	77	0.059	0.182	GO:0048598	BP	38	embryonic morphogenesis	4	ZNF568,MYF5,COL6A1,PTCH1,HNF4A,IFT172,NOTCH1,RARA,ITGA8,GNAS,PHLDB2,LATS1,LIAS,MMP16,CFL1,RARG,FN1,POFUT2,ECE1,FGFR2,LAMA3,INHBA,FLRT3,RARB,ZFP36L1,COL4A4,DAG1,COL12A1,EXT2,LRIG3,SNAI1,ITGA5,LAMB1,PRKACA,PCGF2,TP63,EPHA2,SPRY2,LRP5,TGFB1I1,STRA6,ABL1,WHRN,ADM,TSHR,SLC9A3R1,TWSG1,SOCS3,HIPK2,LAMA5,MMP9,LRP4,SEMA4C,RECK,COBL,GLI2,ITGB5,MEGF8,TFAP2A,VANGL2,COL7A1,LOC100767982,ITGA7,FZD2,PRKAR1A,CYR6…
75	1	TRUE	5.25e-05	128	1305	33	0.025	0.258	GO:0007369	BP	38	gastrulation	5	ZNF568,COL6A1,HNF4A,ITGA8,PHLDB2,FN1,POFUT2,LAMA3,INHBA,COL4A4,DAG1,COL12A1,EXT2,SNAI1,ITGA5,LAMB1,PRKACA,EPHA2,LRP5,TWSG1,MMP9,ITGB5,MEGF8,VANGL2,COL7A1,LOC100767982,ITGA7,PRKAR1A,IL10,TGFBR2,MMP14,MYADM,FZD7
76	1	TRUE	0.002	85	1305	22	0.017	0.259	GO:0001704	BP	38	formation of primary germ layer	6	COL6A1,ITGA8,FN1,POFUT2,LAMA3,INHBA,COL4A4,COL12A1,EXT2,SNAI1,ITGA5,LAMB1,PRKACA,EPHA2,TWSG1,MMP9,ITGB5,COL7A1,ITGA7,PRKAR1A,MMP14,FZD7
77	1	TRUE	0.00329	38	1305	13	0.01	0.342	GO:0001706	BP	38	endoderm formation	7	COL6A1,FN1,LAMA3,INHBA,COL4A4,COL12A1,ITGA5,LAMB1,MMP9,ITGB5,COL7A1,ITGA7,MMP14
78	1	TRUE	0.00205	36	1305	13	0.01	0.361	GO:0035987	BP	38	endodermal cell differentiation	8	COL6A1,FN1,LAMA3,INHBA,COL4A4,COL12A1,ITGA5,LAMB1,MMP9,ITGB5,COL7A1,ITGA7,MMP14
79	1	TRUE	0.0422	293	1305	46	0.035	0.157	GO:0048568	BP	38	embryonic organ development	4	ZNF568,MYF5,PTCH1,IFT172,NOTCH1,RARA,ITGA8,GNAS,MMP16,RARG,FGFR2,RARB,PLAC1,ZFP36L1,TTPA,LRIG3,SNAI1,PCGF2,E2F7,EPHA2,SPRY2,STRA6,WHRN,ADM,TSHR,SLC9A3R1,E2F8,SOCS3,HIPK2,COBL,GLI2,MEGF8,TPO,TFAP2A,VANGL2,PKD1,FZD2,CYR61,IL10,SMO,TGFBR2,CHST11,FBN1,MMP14,ENG,ZFPM1
80	1	TRUE	0.000533	157	1305	35	0.027	0.223	GO:0001763	BP	38	morphogenesis of a branching structure	2	NTN4,PTCH1,NOTCH1,SEMA3A,DLG5,LRRK2,FEM1B,RXRA,CTSZ,ETV5,DAG1,TP63,EPHA2,SPRY2,HGF,LRP5,COL4A1,ADM,FAT4,GZF1,SOCS3,SRC,LAMA5,NRP1,PLXNA1,TGM2,GLI2,VANGL2,PKD1,IL10,SMO,TGFBR2,DDR1,MMP14,ENG
81	1	TRUE	0.000291	146	1305	34	0.026	0.233	GO:0061138	BP	38	morphogenesis of a branching epithelium	3	NTN4,PTCH1,NOTCH1,SEMA3A,DLG5,FEM1B,RXRA,CTSZ,ETV5,DAG1,TP63,EPHA2,SPRY2,HGF,LRP5,COL4A1,ADM,FAT4,GZF1,SOCS3,SRC,LAMA5,NRP1,PLXNA1,TGM2,GLI2,VANGL2,PKD1,IL10,SMO,TGFBR2,DDR1,MMP14,ENG
82	1	TRUE	0.00211	4694	1305	541	0.415	0.115	GO:0050896	BP	38	response to stimulus	1	PPARGC1A,TWISTNB,LY6D,HPX,ARHGEF10,TRIB3,POSTN,ZMIZ1,NR2C1,LOC100766772,BMF,DOCK4,CSF3,RTN4RL1,THBS1,CLN8,RND3,GOLPH3,SPP1,HMGB2,NPPB,SMPD1,LAMTOR3,DGKK,SLC25A33,TMPRSS6,LOC100754660,CHAC1,NFYB,IQGAP1,PLOD2,PAG1,IL18,DDR2,FBLN5,SMARCA5,DNAJC15,KNG1,COL6A1,PTCH1,PTPN13,PPP1R15B,LOC100765897,IGF1R,PTX3,MID1,LAT2,PTTG1IP,GLG1,ALK,HNF4A,RSL1D1,IFT172,LAMTOR4,ITPR2,SYVN1,TRABD2B,FURIN,PTPN22,EPHB3,FLN…
83	1	TRUE	0.00139	2333	1305	292	0.224	0.125	GO:0042221	BP	38	response to chemical	2	PPARGC1A,TWISTNB,LY6D,HPX,TRIB3,POSTN,LOC100766772,DOCK4,CSF3,THBS1,SPP1,HMGB2,LAMTOR3,SLC25A33,TMPRSS6,LOC100754660,NFYB,IQGAP1,IL18,FBLN5,SMARCA5,COL6A1,PTCH1,PPP1R15B,LOC100765897,GLG1,HNF4A,LAMTOR4,ITPR2,SYVN1,PTPN22,EPHB3,CHL1,NOTCH1,SEMA3A,PTGFR,TLR3,RARA,LOC100754954,FGF21,ATF3,BCAT2,DHFR,ITGA8,PRLH,GNAS,PRR5L,LTF,LRP1,ATP2B4,LATS1,SFRP4,LRRK2,TRPM4,PLXNB3,PPP1R15A,DCC,CAT,NRCAM,MYBL2,RRAG…
84	1	TRUE	0.0043	136	1305	29	0.022	0.213	GO:0001101	BP	38	response to acid chemical	3	LAMTOR3,COL6A1,PTCH1,LAMTOR4,PTGFR,RARA,ATP2B4,RRAGA,RXRA,CFL1,SH3BP4,RARG,SLC1A2,OVCA2,LARS,COL4A4,PDGFC,DGAT2,XBP1,ASXL1,COL1A1,TGFBR3,COL4A1,LAMTOR2,PPARG,CD36,SESN2,BRINP3,LDLR
85	1	TRUE	0.00306	716	1305	105	0.08	0.147	GO:1901700	BP	38	response to oxygen-containing compound	3	TRIB3,THBS1,SPP1,HMGB2,LAMTOR3,SLC25A33,IL18,FBLN5,COL6A1,PTCH1,PPP1R15B,HNF4A,LAMTOR4,ITPR2,PTPN22,NOTCH1,PTGFR,RARA,DHFR,PRLH,LTF,LRP1,ATP2B4,LRRK2,CAT,RRAGA,LIAS,RXRA,DAB2IP,CFL1,SESN1,SH3BP4,EDEM2,RARG,SPON2,LOC100773612,LEP,ALPL,RAMP3,SRI,MTDH,HSPH1,ADAM17,SLC1A2,MRC1,OVCA2,NOD2,LARS,ZFP36L1,COL4A4,ADAM9,SZT2,ARHGEF2,PDGFC,ENPP1,DGAT2,XBP1,PRKACA,RORC,SLPI,ERN1,ASXL1,PCGF2,CAV1,BRCA1,TNFAIP3…
86	1	TRUE	0.00205	46	1305	15	0.011	0.326	GO:0043200	BP	38	response to amino acid	4	LAMTOR3,COL6A1,LAMTOR4,RRAGA,CFL1,SH3BP4,SLC1A2,LARS,COL4A4,PDGFC,XBP1,COL1A1,COL4A1,LAMTOR2,SESN2
87	1	TRUE	3.91e-06	1491	1305	215	0.165	0.144	GO:0010033	BP	38	response to organic substance	3	TWISTNB,LY6D,HPX,TRIB3,CSF3,THBS1,SPP1,HMGB2,LAMTOR3,SLC25A33,TMPRSS6,NFYB,IQGAP1,IL18,SMARCA5,COL6A1,PTCH1,LOC100765897,GLG1,HNF4A,LAMTOR4,ITPR2,SYVN1,PTPN22,NOTCH1,PTGFR,TLR3,RARA,FGF21,ATF3,BCAT2,ITGA8,PRLH,LTF,LRP1,ATP2B4,LATS1,SFRP4,LRRK2,PPP1R15A,MYBL2,RRAGA,LIAS,RXRA,ERO1A,DAB2IP,CFL1,SH3BP4,EDEM2,ANXA5,RARG,GFPT2,SPON2,LOC100773612,ADAMTS7,EIF4A2,TNFRSF21,LEP,ALPL,RAMP3,SRI,SKP2,NCK2,ERBB…
88	1	TRUE	0.0105	424	1305	66	0.051	0.156	GO:0034097	BP	38	response to cytokine	4	TWISTNB,HPX,CSF3,NFYB,IL18,SMARCA5,LOC100765897,BCAT2,MYBL2,DAB2IP,RARG,GFPT2,ADAMTS7,EIF4A2,TNFRSF21,LEP,HK2,PLVAP,PAFAH1B1,MRC1,TAF9,JAK1,ZFP36L1,ADAM9,RNF138,OSM,TNFSF18,OSMR,XBP1,IL1A,BIRC2,SNX10,FABP4,MAT2A,MYLK3,CAV1,KEAP1,CSF1R,BRCA1,SPRY2,ICAM1,ECM1,IKBKE,DAPK1,ADAM23,PPARG,MYNN,AIM2,PDE1B,SOCS3,SRC,ADAM10,PCOLCE2,TMEM173,NRP2,ACP5,FASN,CREBRF,MEFV,CXCL12,PCOLCE,ACKR3,ACKR2,LOC100763833,H…
89	1	TRUE	0.00341	83	1305	21	0.016	0.253	GO:1990823	BP	38	response to leukemia inhibitory factor	5	TWISTNB,NFYB,SMARCA5,BCAT2,MYBL2,RARG,GFPT2,EIF4A2,HK2,RNF138,XBP1,SNX10,MAT2A,SPRY2,ICAM1,ADAM23,MYNN,SOCS3,PCOLCE2,NRP2,PCOLCE
90	1	TRUE	0.00838	372	1305	60	0.046	0.161	GO:0070848	BP	38	response to growth factor	4	THBS1,TMPRSS6,IQGAP1,GLG1,NOTCH1,FGF21,ITGA8,SFRP4,DAB2IP,ADAMTS7,ERBB2,FGFR2,ADAM17,ADGRA2,DCN,FLRT3,RGMB,ZFP36L1,ADAM9,FAM20C,VASN,CTGF,CD109,ERN1,SPARC,CAV1,EPHA2,SPRY2,HGF,TGFBR3,TGFB1I1,ABL1,FAT4,BCL9L,UBE2O,FUT8,TWSG1,HIPK2,SRC,SMAD9,NRP1,NRP2,ITGB5,MEGF8,SOX6,TMEM108,HTRA3,CYR61,IL10,GRB10,TGFBR2,CHST11,FBN1,KCP,LOC100763833,SULF2,HYAL2,RGMA,ENG,GPC1
91	1	TRUE	0.0208	721	1305	100	0.077	0.139	GO:0009719	BP	38	response to endogenous stimulus	2	TRIB3,THBS1,HMGB2,LAMTOR3,SLC25A33,TMPRSS6,IQGAP1,COL6A1,GLG1,LAMTOR4,ITPR2,PTPN22,NOTCH1,PTGFR,FGF21,ITGA8,PRLH,LRP1,ATP2B4,LATS1,SFRP4,LRRK2,RRAGA,SH3BP4,RARG,ADAMTS7,LEP,SKP2,ERBB2,FGFR2,UBR5,ADAM17,KMT2D,NOD2,LARS,FLRT3,RGMB,ZFP36L1,COL4A4,ADAM9,ARHGEF2,PDGFC,ENPP1,FAM20C,VASN,LPL,FAS,CTGF,XBP1,CD109,PRKACA,RORC,TP63,CAV1,BRCA1,SPRY2,COL1A1,TGFBR3,TGFB1I1,IGFBP5,COL4A1,ABL1,CD81,LAMTOR2,PPARG…
92	1	TRUE	0.0304	665	1305	92	0.07	0.138	GO:0071495	BP	38	cellular response to endogenous stimulus	3	TRIB3,THBS1,LAMTOR3,SLC25A33,TMPRSS6,IQGAP1,COL6A1,GLG1,LAMTOR4,ITPR2,PTPN22,NOTCH1,PTGFR,FGF21,ITGA8,LRP1,ATP2B4,LATS1,SFRP4,LRRK2,RRAGA,SH3BP4,RARG,ADAMTS7,LEP,SKP2,ERBB2,FGFR2,UBR5,ADAM17,KMT2D,NOD2,LARS,FLRT3,RGMB,ZFP36L1,COL4A4,ADAM9,ARHGEF2,PDGFC,ENPP1,FAM20C,VASN,CTGF,XBP1,CD109,PRKACA,RORC,TP63,CAV1,BRCA1,SPRY2,COL1A1,TGFBR3,TGFB1I1,IGFBP5,COL4A1,ABL1,LAMTOR2,PPARG,FAT4,BCL9L,UBE2O,FUT8,T…
93	1	TRUE	0.0276	127	1305	25	0.019	0.197	GO:0071559	BP	38	response to transforming growth factor beta	3	THBS1,GLG1,ITGA8,ADAM17,ZFP36L1,ADAM9,VASN,CD109,CAV1,TGFBR3,TGFB1I1,BCL9L,FUT8,TWSG1,HIPK2,SRC,SMAD9,ITGB5,SOX6,HTRA3,TGFBR2,CHST11,FBN1,HYAL2,ENG
94	1	TRUE	0.0227	1916	1305	234	0.179	0.122	GO:0006950	BP	38	response to stress	2	PPARGC1A,HPX,RTN4RL1,THBS1,CLN8,HMGB2,NPPB,DGKK,TMPRSS6,CHAC1,PLOD2,IL18,FBLN5,SMARCA5,DNAJC15,KNG1,PPP1R15B,IGF1R,PTX3,MID1,PTTG1IP,HNF4A,RSL1D1,ITPR2,SYVN1,PTPN22,FLNA,NOTCH1,ALOX5,TLR3,ATF3,CCDC88C,TNFAIP6,DHFR,GNAS,CHEK1,PHLDB2,PRR5L,LTF,PLP1,ATP2B4,LRRK2,PPP1R15A,CAT,UVSSA,RRAGA,G6PD,LIAS,TRIM59,HMOX1,FEM1B,POLM,TLK2,ERO1A,DAB2IP,SESN1,EDEM2,PTGS2,GGT1,SPON2,ELK3,FN1,LEP,NT5E,TRAF3IP2,GGT7,F…
95	1	TRUE	0.0093	1164	1305	154	0.118	0.132	GO:0009605	BP	38	response to external stimulus	2	PPARGC1A,POSTN,DOCK4,RTN4RL1,THBS1,SPP1,HMGB2,TMPRSS6,IL18,DNAJC15,KNG1,LOC100765897,PTX3,ALK,PTPN22,EPHB3,CHL1,NOTCH1,SEMA3A,PTGFR,TLR3,RARA,ATF3,TNFAIP6,PRLH,PHLDB2,LTF,LRRK2,TRPM4,PLXNB3,DCC,NRCAM,RRAGA,LIAS,DAB2IP,CFL1,SESN1,PTGS2,GGT1,SPON2,LEP,NT5E,TRAF3IP2,ALPL,FSTL1,DDX60,ERBB2,MTDH,MATN2,ADAM17,SLC1A2,ITGA1,DPYSL2,BAG3,ADGRA2,MRC1,NOD2,IL33,LAMB2,GNAT1,DROSHA,LARS,FLRT3,SLC2A1,ADAM9,SZT2…
96	1	TRUE	0.0422	309	1305	48	0.037	0.155	GO:0042330	BP	38	taxis	3	DOCK4,THBS1,HMGB2,LOC100765897,EPHB3,CHL1,NOTCH1,SEMA3A,TRPM4,PLXNB3,DCC,NRCAM,ERBB2,MATN2,ADAM17,ITGA1,DPYSL2,ADGRA2,LAMB2,FLRT3,TNFSF18,DAG1,CNTN2,SBDS,DSCAM,IL23A,ELMO2,CSF1R,EPHA2,HGF,SERPINE1,B4GAT1,DRGX,ADAM10,NRP1,PLXNA1,NRP2,GLI2,MEGF8,STX3,VANGL2,UNC5B,RPL24,MMP28,CXCL12,ACKR3,ACKR2,LOC100763833
97	1	TRUE	0.0422	309	1305	48	0.037	0.155	GO:0006935	BP	38	chemotaxis	4	DOCK4,THBS1,HMGB2,LOC100765897,EPHB3,CHL1,NOTCH1,SEMA3A,TRPM4,PLXNB3,DCC,NRCAM,ERBB2,MATN2,ADAM17,ITGA1,DPYSL2,ADGRA2,LAMB2,FLRT3,TNFSF18,DAG1,CNTN2,SBDS,DSCAM,IL23A,ELMO2,CSF1R,EPHA2,HGF,SERPINE1,B4GAT1,DRGX,ADAM10,NRP1,PLXNA1,NRP2,GLI2,MEGF8,STX3,VANGL2,UNC5B,RPL24,MMP28,CXCL12,ACKR3,ACKR2,LOC100763833
98	1	TRUE	0.0043	3925	1305	457	0.35	0.116	GO:0051716	BP	38	cellular response to stimulus	2	PPARGC1A,TWISTNB,HPX,ARHGEF10,TRIB3,POSTN,ZMIZ1,NR2C1,LOC100766772,BMF,DOCK4,CSF3,RTN4RL1,THBS1,RND3,GOLPH3,SPP1,HMGB2,NPPB,SMPD1,LAMTOR3,DGKK,SLC25A33,TMPRSS6,LOC100754660,CHAC1,NFYB,IQGAP1,PAG1,IL18,DDR2,FBLN5,SMARCA5,DNAJC15,COL6A1,PTCH1,PTPN13,PPP1R15B,LOC100765897,IGF1R,MID1,LAT2,PTTG1IP,GLG1,ALK,HNF4A,RSL1D1,IFT172,LAMTOR4,ITPR2,SYVN1,TRABD2B,FURIN,PTPN22,EPHB3,FLNA,IGFBP4,CSPG4,NOC2L,NOTCH…
99	1	TRUE	6.02e-07	1531	1305	225	0.172	0.147	GO:0070887	BP	38	cellular response to chemical stimulus	3	PPARGC1A,TWISTNB,HPX,TRIB3,POSTN,LOC100766772,DOCK4,CSF3,THBS1,SPP1,HMGB2,LAMTOR3,SLC25A33,TMPRSS6,NFYB,IQGAP1,IL18,FBLN5,SMARCA5,COL6A1,PTCH1,LOC100765897,GLG1,HNF4A,LAMTOR4,ITPR2,PTPN22,NOTCH1,PTGFR,RARA,FGF21,ATF3,BCAT2,DHFR,ITGA8,PRR5L,LTF,LRP1,ATP2B4,LATS1,SFRP4,LRRK2,TRPM4,PLXNB3,PPP1R15A,MYBL2,RRAGA,G6PD,HMOX1,RXRA,ERO1A,DAB2IP,ABTB2,SH3BP4,PTGS2,RARG,GFPT2,SPON2,LOC100773612,ADAMTS7,EIF4A…
100	1	TRUE	0.00341	523	1305	81	0.062	0.155	GO:1901701	BP	38	cellular response to oxygen-containing compound	4	TRIB3,SPP1,HMGB2,LAMTOR3,SLC25A33,IL18,FBLN5,COL6A1,PTCH1,LAMTOR4,ITPR2,PTPN22,PTGFR,RARA,DHFR,LTF,LRP1,ATP2B4,LRRK2,RRAGA,DAB2IP,SH3BP4,RARG,SPON2,LOC100773612,RAMP3,SRI,MTDH,HSPH1,MRC1,NOD2,LARS,ZFP36L1,COL4A4,ADAM9,SZT2,ARHGEF2,PDGFC,ENPP1,DGAT2,XBP1,PRKACA,RORC,ERN1,PCGF2,CAV1,BRCA1,TNFAIP3,ICAM1,HGF,COL1A1,LRP5,IGFBP5,COL4A1,SERPINE1,ABL1,DAPK1,LAMTOR2,PPARG,TNFRSF1B,SOCS3,SRC,CD36,MMP9,SESN…
101	1	TRUE	0.0068	41	1305	13	0.01	0.317	GO:0071230	BP	38	cellular response to amino acid stimulus	5	LAMTOR3,COL6A1,LAMTOR4,RRAGA,SH3BP4,LARS,COL4A4,PDGFC,XBP1,COL1A1,COL4A1,LAMTOR2,SESN2
102	1	TRUE	6.65e-07	1220	1305	187	0.143	0.153	GO:0071310	BP	38	cellular response to organic substance	4	TWISTNB,HPX,TRIB3,CSF3,THBS1,SPP1,HMGB2,LAMTOR3,SLC25A33,TMPRSS6,NFYB,IQGAP1,IL18,SMARCA5,COL6A1,PTCH1,LOC100765897,GLG1,LAMTOR4,ITPR2,PTPN22,NOTCH1,PTGFR,RARA,FGF21,ATF3,BCAT2,ITGA8,LTF,LRP1,ATP2B4,LATS1,SFRP4,LRRK2,PPP1R15A,MYBL2,RRAGA,ERO1A,DAB2IP,SH3BP4,RARG,GFPT2,SPON2,LOC100773612,ADAMTS7,EIF4A2,TNFRSF21,LEP,ALPL,RAMP3,SRI,SKP2,NCK2,ERBB2,HK2,MTDH,PLVAP,FGFR2,UBR5,ADAM17,KMT2D,ADGRA2,PAFAH1…
103	1	TRUE	0.00872	365	1305	59	0.045	0.162	GO:0071363	BP	38	cellular response to growth factor stimulus	5	THBS1,TMPRSS6,IQGAP1,GLG1,NOTCH1,FGF21,ITGA8,SFRP4,DAB2IP,ADAMTS7,ERBB2,FGFR2,ADAM17,ADGRA2,DCN,FLRT3,RGMB,ZFP36L1,ADAM9,FAM20C,VASN,CTGF,CD109,ERN1,SPARC,CAV1,SPRY2,HGF,TGFBR3,TGFB1I1,ABL1,FAT4,BCL9L,UBE2O,FUT8,TWSG1,HIPK2,SRC,SMAD9,NRP1,NRP2,ITGB5,MEGF8,SOX6,TMEM108,HTRA3,CYR61,IL10,GRB10,TGFBR2,CHST11,FBN1,KCP,LOC100763833,SULF2,HYAL2,RGMA,ENG,GPC1
104	1	TRUE	0.0276	127	1305	25	0.019	0.197	GO:0071560	BP	38	cellular response to transforming growth factor beta stimulus	6	THBS1,GLG1,ITGA8,ADAM17,ZFP36L1,ADAM9,VASN,CD109,CAV1,TGFBR3,TGFB1I1,BCL9L,FUT8,TWSG1,HIPK2,SRC,SMAD9,ITGB5,SOX6,HTRA3,TGFBR2,CHST11,FBN1,HYAL2,ENG
105	1	TRUE	0.0159	101	1305	22	0.017	0.218	GO:0007179	BP	38	transforming growth factor beta receptor signaling pathway	7	THBS1,GLG1,ITGA8,ADAM17,ADAM9,VASN,CD109,CAV1,TGFBR3,TGFB1I1,BCL9L,FUT8,TWSG1,HIPK2,SRC,SMAD9,ITGB5,HTRA3,TGFBR2,CHST11,FBN1,ENG
106	1	TRUE	0.0108	369	1305	59	0.045	0.16	GO:0071345	BP	38	cellular response to cytokine stimulus	5	TWISTNB,HPX,CSF3,NFYB,IL18,SMARCA5,LOC100765897,BCAT2,MYBL2,DAB2IP,RARG,GFPT2,ADAMTS7,EIF4A2,TNFRSF21,LEP,HK2,PLVAP,PAFAH1B1,MRC1,JAK1,ZFP36L1,RNF138,OSM,TNFSF18,OSMR,XBP1,IL1A,BIRC2,SNX10,FABP4,MAT2A,MYLK3,CAV1,KEAP1,CSF1R,BRCA1,SPRY2,ICAM1,ECM1,DAPK1,ADAM23,PPARG,MYNN,AIM2,PDE1B,SOCS3,PCOLCE2,TMEM173,NRP2,FASN,CREBRF,CXCL12,PCOLCE,ACKR3,ACKR2,LOC100763833,HYAL2,DUOX1
107	1	TRUE	0.00341	83	1305	21	0.016	0.253	GO:1990830	BP	38	cellular response to leukemia inhibitory factor	6	TWISTNB,NFYB,SMARCA5,BCAT2,MYBL2,RARG,GFPT2,EIF4A2,HK2,RNF138,XBP1,SNX10,MAT2A,SPRY2,ICAM1,ADAM23,MYNN,SOCS3,PCOLCE2,NRP2,PCOLCE
108	1	TRUE	0.00811	6121	1305	680	0.521	0.111	GO:0008152	BP	38	metabolic process	1	AFF2,PPARGC1A,HPX,TRIB3,ZMIZ1,NR2C1,TPST2,BMF,ZNF568,CSF3,ASPH,THBS1,CLN8,MYF5,GOLPH3,MYF6,SPP1,HMGB2,NPPB,SETDB2,TMEM5,SMPD1,TARS,LAMTOR3,RFX3,DGKK,SLC25A33,KCTD17,MPHOSPH10,DHCR7,TMPRSS6,P3H1,LNX1,CHAC1,NFYB,ATAD1,IQGAP1,PLOD2,HSF2,IL18,DDR2,FBLN5,SGSH,SMARCA5,DNAJC15,PLCH2,LRRTM1,ADAM19,FARSB,INTS12,PAM,KNG1,PTGES,PTCH1,PTPN13,PPP1R15B,LOC100765897,IGF1R,ASL,PTX3,ZBTB7A,MID1,ENDOD1,ETFBKMT,SNX…
109	1	TRUE	0.00727	5476	1305	615	0.471	0.112	GO:0044238	BP	38	primary metabolic process	2	AFF2,PPARGC1A,HPX,TRIB3,ZMIZ1,NR2C1,TPST2,ZNF568,CSF3,ASPH,THBS1,CLN8,MYF5,GOLPH3,MYF6,SPP1,HMGB2,NPPB,SETDB2,TMEM5,SMPD1,TARS,LAMTOR3,RFX3,DGKK,SLC25A33,KCTD17,MPHOSPH10,DHCR7,TMPRSS6,P3H1,LNX1,CHAC1,NFYB,IQGAP1,PLOD2,HSF2,IL18,DDR2,SGSH,SMARCA5,DNAJC15,PLCH2,ADAM19,FARSB,INTS12,KNG1,PTGES,PTCH1,PTPN13,PPP1R15B,LOC100765897,IGF1R,ASL,PTX3,ZBTB7A,MID1,ENDOD1,ETFBKMT,SNX9,PTTG1IP,GLG1,ALK,HNF4A,MR…
110	1	TRUE	0.0489	3062	1305	352	0.27	0.115	GO:0009058	BP	38	biosynthetic process	2	PPARGC1A,TRIB3,ZMIZ1,NR2C1,ZNF568,CSF3,THBS1,MYF5,GOLPH3,MYF6,SPP1,HMGB2,NPPB,TMEM5,SMPD1,TARS,RFX3,SLC25A33,DHCR7,TMPRSS6,NFYB,PLOD2,HSF2,IL18,DDR2,SMARCA5,FARSB,PTGES,PTCH1,PPP1R15B,IGF1R,ASL,PTX3,ZBTB7A,HNF4A,MRPL30,HCFC1,SYVN1,CSRNP3,TAF13,EIF3A,FURIN,FLNA,LOC100755487,NOC2L,NOTCH1,ALOX5,TLR3,RARA,SEMA4D,ATF3,DHFR,ITGA8,ACSS1,NSUN3,PNPLA8,TYW5,CHEK1,LTF,PLP1,ATP2B4,CRCP,SFRP4,HR,PPP1R15A,CAT,…
111	1	TRUE	0.011	5178	1305	582	0.446	0.112	GO:0006807	BP	38	nitrogen compound metabolic process	2	AFF2,PPARGC1A,HPX,TRIB3,ZMIZ1,NR2C1,TPST2,ZNF568,CSF3,ASPH,THBS1,CLN8,MYF5,GOLPH3,MYF6,SPP1,HMGB2,NPPB,SETDB2,TMEM5,SMPD1,TARS,LAMTOR3,RFX3,SLC25A33,KCTD17,MPHOSPH10,TMPRSS6,P3H1,LNX1,CHAC1,NFYB,IQGAP1,PLOD2,HSF2,IL18,DDR2,SGSH,SMARCA5,DNAJC15,ADAM19,FARSB,INTS12,PAM,KNG1,PTCH1,PTPN13,PPP1R15B,LOC100765897,IGF1R,ASL,PTX3,ZBTB7A,MID1,ENDOD1,ETFBKMT,SNX9,PTTG1IP,GLG1,ALK,HNF4A,MRPL30,HCFC1,IFT172,S…
112	1	TRUE	0.00469	5739	1305	644	0.493	0.112	GO:0071704	BP	38	organic substance metabolic process	2	AFF2,PPARGC1A,HPX,TRIB3,ZMIZ1,NR2C1,TPST2,ZNF568,CSF3,ASPH,THBS1,CLN8,MYF5,GOLPH3,MYF6,SPP1,HMGB2,NPPB,SETDB2,TMEM5,SMPD1,TARS,LAMTOR3,RFX3,DGKK,SLC25A33,KCTD17,MPHOSPH10,DHCR7,TMPRSS6,P3H1,LNX1,CHAC1,NFYB,ATAD1,IQGAP1,PLOD2,HSF2,IL18,DDR2,SGSH,SMARCA5,DNAJC15,PLCH2,LRRTM1,ADAM19,FARSB,INTS12,PAM,KNG1,PTGES,PTCH1,PTPN13,PPP1R15B,LOC100765897,IGF1R,ASL,PTX3,ZBTB7A,MID1,ENDOD1,ETFBKMT,SNX9,PTTG1IP,…
113	1	TRUE	0.000658	4864	1305	564	0.432	0.116	GO:0043170	BP	38	macromolecule metabolic process	3	AFF2,PPARGC1A,HPX,TRIB3,ZMIZ1,NR2C1,TPST2,ZNF568,CSF3,ASPH,THBS1,CLN8,MYF5,GOLPH3,MYF6,SPP1,HMGB2,SETDB2,TMEM5,SMPD1,TARS,LAMTOR3,RFX3,SLC25A33,KCTD17,MPHOSPH10,TMPRSS6,P3H1,LNX1,CHAC1,NFYB,ATAD1,IQGAP1,PLOD2,HSF2,IL18,DDR2,SGSH,SMARCA5,LRRTM1,ADAM19,FARSB,INTS12,KNG1,PTCH1,PTPN13,PPP1R15B,LOC100765897,IGF1R,PTX3,ZBTB7A,MID1,ENDOD1,ETFBKMT,SNX9,PTTG1IP,GLG1,ALK,HNF4A,MRPL30,HCFC1,IFT172,SYVN1,TRA…
114	1	TRUE	0.0129	2194	1305	267	0.205	0.122	GO:0043412	BP	38	macromolecule modification	4	HPX,TRIB3,TPST2,CSF3,ASPH,THBS1,SETDB2,TMEM5,SMPD1,LAMTOR3,P3H1,LNX1,IQGAP1,PLOD2,IL18,DDR2,PTPN13,PPP1R15B,LOC100765897,IGF1R,MID1,ETFBKMT,SNX9,PTTG1IP,ALK,HCFC1,SYVN1,TRABD2B,PTPN22,EPHB3,IGFBP4,CSPG4,NOC2L,LOC100767156,TLR3,RARA,FGF21,SEMA4D,ATF3,CCDC88C,MMD,NSUN3,GNAS,TYW5,CHEK1,COPS6,PRR5L,LTF,ATP2B4,LATS1,TPST1,LRRK2,MARCH6,TRPM4,PPP1R15A,SIRT5,KIRREL,UVSSA,CAMK2B,G6PD,FEM1B,MLKL,TLK2,PLK2,…
115	1	TRUE	0.00492	2726	1305	329	0.252	0.121	GO:0010467	BP	38	gene expression	4	AFF2,PPARGC1A,ZMIZ1,NR2C1,ZNF568,CSF3,ASPH,THBS1,MYF5,GOLPH3,MYF6,SPP1,HMGB2,TARS,RFX3,SLC25A33,MPHOSPH10,TMPRSS6,CHAC1,NFYB,HSF2,IL18,DDR2,SMARCA5,FARSB,INTS12,PTCH1,PPP1R15B,ZBTB7A,GLG1,HNF4A,MRPL30,HCFC1,IFT172,CSRNP3,TAF13,EIF3A,FURIN,PTPN22,FLNA,LOC100755487,NOC2L,NOTCH1,PTGFR,TLR3,RARA,SEMA4D,ATF3,ITGA8,NSUN3,TYW5,CHEK1,PRR5L,LTF,PLP1,ATP2B4,CRCP,SFRP4,LRRK2,HR,PPP1R15A,APBA1,CAT,COMMD6,MYB…
116	1	TRUE	0.000228	3570	1305	433	0.332	0.121	GO:1901564	BP	38	organonitrogen compound metabolic process	3	PPARGC1A,HPX,TRIB3,TPST2,CSF3,ASPH,THBS1,CLN8,GOLPH3,NPPB,SETDB2,TMEM5,SMPD1,TARS,LAMTOR3,SLC25A33,KCTD17,TMPRSS6,P3H1,LNX1,CHAC1,IQGAP1,PLOD2,IL18,DDR2,SGSH,DNAJC15,ADAM19,FARSB,PAM,KNG1,PTCH1,PTPN13,PPP1R15B,LOC100765897,IGF1R,ASL,PTX3,MID1,ETFBKMT,SNX9,PTTG1IP,GLG1,ALK,HNF4A,MRPL30,HCFC1,IFT172,SYVN1,TRABD2B,TAF13,EIF3A,FURIN,PTPN22,EPHB3,FLNA,IGFBP4,CSPG4,NOC2L,PCYOX1,LOC100767156,TLR3,RARA,F…
117	1	TRUE	2.77e-05	3069	1305	387	0.297	0.126	GO:0019538	BP	38	protein metabolic process	4	HPX,TRIB3,TPST2,CSF3,ASPH,THBS1,CLN8,GOLPH3,SETDB2,TMEM5,SMPD1,TARS,LAMTOR3,KCTD17,TMPRSS6,P3H1,LNX1,CHAC1,IQGAP1,PLOD2,IL18,DDR2,SGSH,ADAM19,FARSB,KNG1,PTCH1,PTPN13,PPP1R15B,LOC100765897,IGF1R,PTX3,MID1,ETFBKMT,SNX9,PTTG1IP,GLG1,ALK,MRPL30,HCFC1,IFT172,SYVN1,TRABD2B,TAF13,EIF3A,FURIN,PTPN22,EPHB3,FLNA,IGFBP4,CSPG4,NOC2L,PCYOX1,LOC100767156,TLR3,RARA,FGF21,SEMA4D,ATF3,CCDC88C,MMD,NSUN3,CHEK1,COPS…
118	1	TRUE	0.0304	854	1305	114	0.087	0.133	GO:0006508	BP	38	proteolysis	5	ASPH,THBS1,KCTD17,TMPRSS6,LNX1,CHAC1,ADAM19,KNG1,PTCH1,SNX9,GLG1,IFT172,SYVN1,TRABD2B,FURIN,PCYOX1,COPS6,LTF,LATS1,LRRK2,MARCH6,UBR3,TLK2,AEBP1,MMP16,TRRAP,DAB2IP,RLIM,EDEM2,PTGS2,SERPINH1,TIMP1,LOC100773612,RNF4,ADAMTS7,CAPN5,CTSZ,SKP2,ECE1,ADAM17,WAC,IL33,FAM175B,PRSS27,TAF9,ADAM9,DAG1,FIS1,LOC100756987,CNTN2,FAS,CTSF,UBQLN2,XBP1,SUSD4,CD109,BIRC2,PRKACA,RNF144B,TIMP2,ASXL1,CCNF,FNIP1,TP63,CAV1…
119	1	TRUE	0.0361	45	1305	12	0.009	0.267	GO:0033619	BP	38	membrane protein proteolysis	6	TMPRSS6,ADAM19,SNX9,TIMP1,ADAM17,ADAM9,DAG1,TNFRSF1B,ADAM10,MBTPS1,IL10,RGMA
120	1	TRUE	0.0208	2114	1305	256	0.196	0.121	GO:0036211	BP	38	protein modification process	5	HPX,TRIB3,TPST2,CSF3,ASPH,THBS1,SETDB2,TMEM5,SMPD1,LAMTOR3,P3H1,LNX1,IQGAP1,PLOD2,IL18,DDR2,PTPN13,PPP1R15B,LOC100765897,IGF1R,MID1,ETFBKMT,SNX9,PTTG1IP,ALK,HCFC1,SYVN1,TRABD2B,PTPN22,EPHB3,IGFBP4,CSPG4,NOC2L,LOC100767156,TLR3,RARA,FGF21,SEMA4D,ATF3,CCDC88C,MMD,CHEK1,COPS6,PRR5L,LTF,ATP2B4,LATS1,TPST1,LRRK2,MARCH6,TRPM4,PPP1R15A,SIRT5,KIRREL,UVSSA,CAMK2B,G6PD,FEM1B,MLKL,TLK2,PLK2,TRRAP,DAB2IP,CFL…
121	1	TRUE	0.00349	1136	1305	154	0.118	0.136	GO:0008283	BP	38	cell proliferation	1	ZMIZ1,ASPH,THBS1,GOLPH3,HMGB2,SLC25A33,DHCR7,IL18,DDR2,PTGES,PTCH1,ALK,HNF4A,IFT172,FURIN,PTPN22,IGFBP4,CSPG4,NOTCH1,PTGFR,RARA,FGF21,DLG5,CHEK1,LTF,SFRP4,LRRK2,TRPM4,PLXNB3,HMOX1,PAK1IP1,RXRA,MMP16,INPP5D,DAB2IP,SH3BP4,PTGS2,RARG,TIMP1,TNFRSF21,FN1,LEP,NCK2,MARCH7,ERBB2,DNAJA3,LAMC2,FGFR2,ADAM17,NUPR1,ADGRG1,WDR12,KMT2D,ITGA1,PAFAH1B1,INHBA,IL33,CD38,GNAT1,SKAP2,RARB,ZFP36L1,OSM,PDGFC,TNFSF18,EI…
122	1	TRUE	0.0037	3406	1305	403	0.309	0.118	GO:0016043	BP	38	cellular component organization	1	AFF2,PPARGC1A,ARHGEF10,POSTN,ZMIZ1,SMIM20,CSF3,RTN4RL1,ASPH,THBS1,CLN8,SHANK2,MYF5,GOLPH3,HMGB2,SETDB2,RFX3,PTGFRN,SLC25A33,KCTD17,KAZALD1,LNX1,ATAD1,IQGAP1,DDR2,FBLN5,NCKAP5L,SMARCA5,DNAJC15,LRRTM1,FARSB,ADD2,COL6A1,IGF1R,PTX3,MID1,SNX9,HNF4A,LOC100758601,HCFC1,IFT172,LAMTOR4,TRABD2B,ABCD1,EIF3A,EPHB3,FLNA,IGFBP4,PARVB,NOC2L,CHL1,LOC100767156,NOTCH1,ESPL1,SEMA3A,PALLD,SEMA4D,CCDC88C,CSMD3,ITGA8,…
123	1	TRUE	0.000245	151	1305	35	0.027	0.232	GO:0043062	BP	38	extracellular structure organization	2	POSTN,MYF5,KAZALD1,DDR2,FBLN5,NOTCH1,ITGA8,PHLDB2,FMOD,ERO1A,OLFML2B,SERPINH1,LAMB2,COL4A4,DAG1,COL27A1,COL1A1,CCDC80,COL4A1,ABL1,ADAMTSL4,PXDN,LAMC1,MMP9,RECK,SH3PXD2B,NPHP3,CYR61,EMILIN1,FSCN1,DDR1,SULF2,ERCC2,LOXL2,LOXL3
124	1	TRUE	0.000226	150	1305	35	0.027	0.233	GO:0030198	BP	38	extracellular matrix organization	3	POSTN,MYF5,KAZALD1,DDR2,FBLN5,NOTCH1,ITGA8,PHLDB2,FMOD,ERO1A,OLFML2B,SERPINH1,LAMB2,COL4A4,DAG1,COL27A1,COL1A1,CCDC80,COL4A1,ABL1,ADAMTSL4,PXDN,LAMC1,MMP9,RECK,SH3PXD2B,NPHP3,CYR61,EMILIN1,FSCN1,DDR1,SULF2,ERCC2,LOXL2,LOXL3
125	1	TRUE	3.81e-05	644	1305	106	0.081	0.165	GO:0032989	BP	38	cellular component morphogenesis	2	IQGAP1,EPHB3,FLNA,PARVB,CHL1,NOTCH1,SEMA3A,PALLD,SEMA4D,ITGA8,PHLDB2,LATS1,LRRK2,DCC,NRCAM,DAB2IP,CFL1,FN1,PEAK1,ERBB2,MATN2,MYPN,DPYSL2,PAFAH1B1,LAMB2,ACTC1,FLRT3,CNTNAP1,SZT2,ARHGEF2,DAG1,FIS1,ARHGAP44,CNTN2,PECAM1,SYNGAP1,LAMB1,DSCAM,ZNF385A,MYLK3,ASXL1,SPARC,CSF1R,EPHA2,PTPRS,TSKU,HGF,PREX2,COL25A1,DLG4,IL7R,ABL1,WHRN,CRK,AKIP1,DLC1,SLC9A3R1,NBEAL2,B4GAT1,LOC100773835,BCL9L,LAMC1,DRGX,LOC1007…
126	1	TRUE	0.0125	356	1305	57	0.044	0.16	GO:0032990	BP	38	cell part morphogenesis	3	IQGAP1,EPHB3,CHL1,NOTCH1,SEMA3A,SEMA4D,LRRK2,DCC,NRCAM,DAB2IP,CFL1,FN1,ERBB2,MATN2,DPYSL2,PAFAH1B1,LAMB2,FLRT3,CNTNAP1,SZT2,DAG1,FIS1,ARHGAP44,CNTN2,SYNGAP1,DSCAM,CSF1R,PTPRS,TSKU,PREX2,COL25A1,DLG4,ABL1,B4GAT1,DRGX,SRC,NRP1,LRP4,PLXNA1,SEMA3G,METRN,COBL,NRP2,GLI2,LOC100766443,MEGF8,VANGL2,UNC5B,CCKAR,TMEM108,RPL24,KIRREL3,LPAR3,TRIM46,NES,DDR1,OSTN
127	1	TRUE	7.52e-05	585	1305	97	0.074	0.166	GO:0000902	BP	38	cell morphogenesis	3	IQGAP1,EPHB3,FLNA,PARVB,CHL1,NOTCH1,SEMA3A,PALLD,SEMA4D,ITGA8,LATS1,LRRK2,DCC,NRCAM,DAB2IP,CFL1,FN1,PEAK1,ERBB2,MATN2,DPYSL2,PAFAH1B1,LAMB2,FLRT3,CNTNAP1,SZT2,ARHGEF2,DAG1,ARHGAP44,CNTN2,PECAM1,SYNGAP1,LAMB1,DSCAM,ZNF385A,ASXL1,SPARC,CSF1R,EPHA2,PTPRS,TSKU,HGF,PREX2,COL25A1,DLG4,IL7R,ABL1,WHRN,CRK,AKIP1,DLC1,SLC9A3R1,NBEAL2,B4GAT1,LOC100773835,BCL9L,LAMC1,DRGX,LOC100762217,SRC,LAMA5,NRP1,LRP4,PLX…
128	1	TRUE	0.000573	408	1305	70	0.054	0.172	GO:0000904	BP	38	cell morphogenesis involved in differentiation	4	EPHB3,FLNA,CHL1,NOTCH1,SEMA3A,PALLD,SEMA4D,ITGA8,LATS1,LRRK2,DCC,NRCAM,CFL1,FN1,PEAK1,ERBB2,MATN2,DPYSL2,PAFAH1B1,LAMB2,FLRT3,SZT2,DAG1,ARHGAP44,CNTN2,PECAM1,SYNGAP1,LAMB1,DSCAM,ZNF385A,CSF1R,EPHA2,PTPRS,TSKU,PREX2,COL25A1,DLG4,ABL1,WHRN,CRK,AKIP1,SLC9A3R1,NBEAL2,B4GAT1,LAMC1,DRGX,SRC,LAMA5,NRP1,LRP4,SEMA3G,METRN,COBL,NRP2,BBS1,GLI2,LOC100766443,MEGF8,S100A10,VANGL2,UNC5B,CCKAR,HEG1,RPL24,LPAR3,M…
129	1	TRUE	0.0241	66	1305	16	0.012	0.242	GO:0034446	BP	38	substrate adhesion-dependent cell spreading	5	EPHB3,FLNA,ITGA8,FN1,PEAK1,LAMB1,ABL1,CRK,AKIP1,LAMC1,SRC,LAMA5,S100A10,MERTK,MYADM,FZD7
130	1	TRUE	0.0144	296	1305	49	0.038	0.166	GO:0048667	BP	38	cell morphogenesis involved in neuron differentiation	5	EPHB3,CHL1,NOTCH1,SEMA3A,SEMA4D,LRRK2,DCC,NRCAM,CFL1,FN1,ERBB2,MATN2,DPYSL2,PAFAH1B1,LAMB2,FLRT3,SZT2,DAG1,ARHGAP44,CNTN2,SYNGAP1,DSCAM,CSF1R,PTPRS,TSKU,PREX2,COL25A1,DLG4,ABL1,WHRN,SLC9A3R1,B4GAT1,DRGX,NRP1,LRP4,SEMA3G,METRN,COBL,NRP2,BBS1,GLI2,LOC100766443,MEGF8,VANGL2,UNC5B,CCKAR,RPL24,LPAR3,TRIM46
131	1	TRUE	0.0304	157	1305	29	0.022	0.185	GO:0050808	BP	38	synapse organization	2	SHANK2,LRRTM1,EPHB3,DLG5,LRRK2,DAB2IP,SRPX2,ERBB2,DNAJA3,CLSTN2,LAMB2,CLSTN1,FLRT3,ETV5,NPTN,ARHGAP44,CNTN2,PCDHGC5,NLGN2,COL4A1,ABL1,LRP4,TNC,RER1,ADGRB2,TMEM108,KIRREL3,ACTG1,LRRC4
132	1	TRUE	0.0353	28	1305	9	0.007	0.321	GO:0007528	BP	38	neuromuscular junction development	3	LRRK2,ERBB2,DNAJA3,LAMB2,ETV5,COL4A1,LRP4,TNC,RER1
133	1	TRUE	0.0378	793	1305	106	0.081	0.134	GO:0030030	BP	38	cell projection organization	2	RTN4RL1,GOLPH3,RFX3,KCTD17,IQGAP1,IFT172,EPHB3,FLNA,PARVB,CHL1,NOTCH1,SEMA3A,SEMA4D,CSMD3,ITGA8,DLG5,PLP1,LRRK2,PLXNB3,DCC,NRCAM,DAB2IP,CFL1,NEGR1,FN1,ULK1,NCK2,ERBB2,ATG3,MATN2,DPYSL2,GORAB,PAFAH1B1,LAMB2,FLRT3,PAK4,CNTNAP1,SZT2,DAG1,ARHGAP44,PTPDC1,CNTN2,FAM110C,SYNGAP1,FRMD7,LAMB1,DSCAM,SNX10,LOC100770382,ALKBH1,CAV1,CSF1R,EPHA2,PTPRS,TSKU,SPRY2,ICAM1,PREX2,COL25A1,DLG4,PTPN23,ABL1,WHRN,TSHR,P…
134	1	TRUE	0.0084	341	1305	56	0.043	0.164	GO:0048858	BP	38	cell projection morphogenesis	3	IQGAP1,EPHB3,CHL1,NOTCH1,SEMA3A,SEMA4D,LRRK2,DCC,NRCAM,DAB2IP,CFL1,FN1,ERBB2,MATN2,DPYSL2,PAFAH1B1,LAMB2,FLRT3,CNTNAP1,SZT2,DAG1,ARHGAP44,CNTN2,SYNGAP1,DSCAM,CSF1R,PTPRS,TSKU,PREX2,COL25A1,DLG4,ABL1,B4GAT1,DRGX,SRC,NRP1,LRP4,PLXNA1,SEMA3G,METRN,COBL,NRP2,GLI2,LOC100766443,MEGF8,VANGL2,UNC5B,CCKAR,TMEM108,RPL24,KIRREL3,LPAR3,TRIM46,NES,DDR1,OSTN
135	1	TRUE	0.0114	339	1305	55	0.042	0.162	GO:0120039	BP	38	plasma membrane bounded cell projection morphogenesis	4	IQGAP1,EPHB3,CHL1,NOTCH1,SEMA3A,SEMA4D,LRRK2,DCC,NRCAM,DAB2IP,CFL1,FN1,ERBB2,MATN2,DPYSL2,PAFAH1B1,LAMB2,FLRT3,CNTNAP1,SZT2,DAG1,ARHGAP44,CNTN2,SYNGAP1,DSCAM,CSF1R,PTPRS,TSKU,PREX2,COL25A1,DLG4,ABL1,B4GAT1,DRGX,SRC,NRP1,LRP4,PLXNA1,SEMA3G,METRN,COBL,NRP2,GLI2,LOC100766443,MEGF8,VANGL2,UNC5B,CCKAR,TMEM108,RPL24,KIRREL3,LPAR3,TRIM46,DDR1,OSTN
136	1	TRUE	0.00867	326	1305	54	0.041	0.166	GO:0048812	BP	38	neuron projection morphogenesis	5	IQGAP1,EPHB3,CHL1,NOTCH1,SEMA3A,SEMA4D,LRRK2,DCC,NRCAM,DAB2IP,CFL1,FN1,ERBB2,MATN2,DPYSL2,PAFAH1B1,LAMB2,FLRT3,CNTNAP1,SZT2,DAG1,ARHGAP44,CNTN2,SYNGAP1,DSCAM,CSF1R,PTPRS,TSKU,PREX2,COL25A1,DLG4,ABL1,B4GAT1,DRGX,NRP1,LRP4,PLXNA1,SEMA3G,METRN,COBL,NRP2,GLI2,LOC100766443,MEGF8,VANGL2,UNC5B,CCKAR,TMEM108,RPL24,KIRREL3,LPAR3,TRIM46,DDR1,OSTN
137	1	TRUE	0.011	224	1305	40	0.031	0.179	GO:0007409	BP	38	axonogenesis	6	EPHB3,CHL1,NOTCH1,SEMA3A,SEMA4D,DCC,NRCAM,FN1,ERBB2,MATN2,DPYSL2,PAFAH1B1,LAMB2,FLRT3,SZT2,DAG1,CNTN2,SYNGAP1,DSCAM,CSF1R,PTPRS,TSKU,COL25A1,ABL1,B4GAT1,DRGX,NRP1,LRP4,SEMA3G,METRN,COBL,NRP2,GLI2,MEGF8,VANGL2,UNC5B,CCKAR,RPL24,LPAR3,TRIM46
138	1	TRUE	0.00325	101	1305	24	0.018	0.238	GO:0097485	BP	38	neuron projection guidance	6	EPHB3,CHL1,SEMA3A,DCC,NRCAM,ERBB2,MATN2,DPYSL2,LAMB2,FLRT3,DAG1,CNTN2,DSCAM,CSF1R,B4GAT1,DRGX,NRP1,PLXNA1,NRP2,GLI2,MEGF8,VANGL2,UNC5B,RPL24
139	1	TRUE	0.00492	98	1305	23	0.018	0.235	GO:0007411	BP	38	axon guidance	7	EPHB3,CHL1,SEMA3A,DCC,NRCAM,ERBB2,MATN2,DPYSL2,LAMB2,FLRT3,DAG1,CNTN2,DSCAM,CSF1R,B4GAT1,DRGX,NRP1,NRP2,GLI2,MEGF8,VANGL2,UNC5B,RPL24
140	1	TRUE	0.0452	19	1305	7	0.005	0.368	GO:0055094	BP	38	response to lipoprotein particle	1	ADAM17,LPL,CD81,PPARG,CD36,LDLR,TICAM1
141	1	TRUE	0.0181	6358	1305	699	0.536	0.11	GO:0050789	BP	38	regulation of biological process	1	AFF2,PPARGC1A,HPX,ARHGEF10,TRIB3,POSTN,ZMIZ1,NR2C1,NTN4,BMF,ZNF568,DOCK4,CSF3,RTN4RL1,ASPH,THBS1,CLN8,RND3,SHANK2,MYF5,GOLPH3,MYF6,SPP1,HMGB2,NPPB,SMPD1,LAMTOR3,RFX3,DGKK,SLC25A33,KCTD17,MPHOSPH10,DHCR7,TMPRSS6,P3H1,LOC100754660,CHAC1,NFYB,ATAD1,IQGAP1,PAG1,HSF2,IL18,DDR2,FBLN5,SMARCA5,DNAJC15,LRRTM1,ADD2,KNG1,PTGES,PTCH1,PTPN13,PPP1R15B,LOC100765897,IGF1R,PTX3,ZBTB7A,MID1,ETFBKMT,LAT2,SNX9,PTTG1…
142	1	TRUE	7.04e-07	2105	1305	291	0.223	0.138	GO:0048583	BP	38	regulation of response to stimulus	2	HPX,ARHGEF10,POSTN,ZMIZ1,NR2C1,CSF3,RTN4RL1,THBS1,GOLPH3,HMGB2,SMPD1,LAMTOR3,TMPRSS6,CHAC1,IL18,FBLN5,KNG1,PTCH1,PTPN13,PPP1R15B,IGF1R,MID1,LAT2,PTTG1IP,GLG1,ALK,RSL1D1,IFT172,LAMTOR4,SYVN1,TRABD2B,FURIN,PTPN22,FLNA,IGFBP4,CSPG4,NOC2L,NOTCH1,SEMA3A,TLR3,RARA,FGF21,SEMA4D,ATF3,TNFAIP6,DHFR,ITGA8,DLG5,PHLDB2,PRR5L,LTF,ATP2B4,LATS1,SFRP4,LRRK2,TRPM4,PPP1R15A,CAT,RRAGA,TRIM59,HMOX1,FEM1B,PAK1IP1,INPP…
143	1	TRUE	0.0113	756	1305	106	0.081	0.14	GO:0080134	BP	38	regulation of response to stress	3	HPX,RTN4RL1,THBS1,HMGB2,TMPRSS6,FBLN5,KNG1,PPP1R15B,IGF1R,MID1,PTTG1IP,RSL1D1,SYVN1,PTPN22,TLR3,TNFAIP6,DHFR,PHLDB2,LTF,ATP2B4,LRRK2,PPP1R15A,FEM1B,DAB2IP,SESN1,EDEM2,PTGS2,GGT1,LEP,NT5E,TRAF3IP2,GGT7,NCK2,DDX60,IER3,HSPH1,UBR5,NBR1,PAFAH1B1,NOD2,IL33,DROSHA,SZT2,TNFSF18,ETS1,FAS,EIF2AK3,SNAI1,UBQLN2,CTGF,XBP1,SUSD4,CD109,IL23A,ZNF385A,FABP4,ERN1,MB21D1,CAV1,SEC14L1,BRCA1,TNFAIP3,PTPRS,TC2N,POLR3…
144	1	TRUE	7.4e-05	1500	1305	208	0.159	0.139	GO:0050793	BP	38	regulation of developmental process	2	PPARGC1A,TRIB3,ZMIZ1,NTN4,CSF3,RTN4RL1,THBS1,HMGB2,RFX3,IL18,DDR2,LRRTM1,PTCH1,GLG1,HNF4A,RSL1D1,EPHB3,FLNA,PARVB,NOTCH1,SEMA3A,RARA,SEMA4D,CSMD3,PRLH,MMD,DLG5,GNAS,PHLDB2,LTF,SFRP4,LRRK2,PLXNB3,NRCAM,RXRA,THBS2,INPP5D,DAB2IP,CFL1,NEGR1,PTGS2,RARG,TIMP1,ADAMTS7,TNFRSF21,SRPX2,FN1,LEP,MAFF,HDAC5,POFUT2,MARCH7,ERBB2,MTDH,ADGRV1,CLSTN2,NUPR1,MAN2A1,ADGRG1,DPYSL2,GORAB,NBR1,ADGRA2,PAFAH1B1,INHBA,DROS…
145	1	TRUE	0.00308	561	1305	86	0.066	0.153	GO:0022603	BP	38	regulation of anatomical structure morphogenesis	3	NTN4,THBS1,HNF4A,EPHB3,FLNA,PARVB,NOTCH1,SEMA3A,SEMA4D,PHLDB2,LRRK2,RXRA,THBS2,DAB2IP,CFL1,SRPX2,FN1,LEP,HDAC5,MTDH,DPYSL2,ADGRA2,PAFAH1B1,RRAS,HDAC7,DCN,JAK1,ETV5,COL4A4,ADAM9,DAG1,FIS1,ARHGAP44,ETS1,CNTN2,SYNGAP1,ITGA5,XBP1,IL1A,DSCAM,SPARC,CSF1R,EPHA2,BRCA1,TNFAIP3,PTPRS,HGF,LFNG,ECM1,SERPINE1,ABL1,CRK,ADM,DLC1,SLC9A3R1,LOC100773835,BCL9L,LOC100762217,HIPK2,SRC,CD36,NRP1,LRP4,SEMA3G,METRN,LOC1…
146	1	TRUE	0.0112	1570	1305	199	0.152	0.127	GO:0032879	BP	38	regulation of localization	2	TRIB3,DOCK4,CSF3,THBS1,GOLPH3,SPP1,RFX3,P3H1,ATAD1,IL18,DDR2,LRRTM1,PTCH1,IGF1R,PTX3,HNF4A,RSL1D1,PTPN22,FLNA,NOTCH1,SEMA3A,TLR3,FGF21,SEMA4D,MMD,SEMA6D,DLG5,LOC100753518,GNAS,SYTL4,PHLDB2,PRR5L,LRP1,SFRP4,LRRK2,SDC1,TRPM4,PLXNB3,ERO1A,DAB2IP,EDEM2,TIMP1,TNFRSF21,SRPX2,DNAJC1,FN1,LEP,HDAC5,GPD1L,RAMP3,SRI,POFUT2,PNKD,ERBB2,HK2,LAMC2,HSPH1,ATG3,PLVAP,UBR5,LOC100763915,ADAM17,SLC1A2,ADGRG1,BAG3,CTN…
147	1	TRUE	0.000783	1785	1305	233	0.179	0.131	GO:0051239	BP	38	regulation of multicellular organismal process	2	PPARGC1A,ZMIZ1,NTN4,DOCK4,CSF3,RTN4RL1,THBS1,HMGB2,RFX3,TMPRSS6,IQGAP1,IL18,DDR2,LRRTM1,KNG1,PTCH1,GLG1,HNF4A,FURIN,PTPN22,EPHB3,NOTCH1,SEMA3A,TLR3,RARA,SEMA4D,CSMD3,PRLH,MMD,DLG5,GNAS,PHLDB2,LTF,LRP1,ATP2B4,SFRP4,LRRK2,TRPM4,PLXNB3,NRCAM,CACNA1G,RXRA,THBS2,INPP5D,DAB2IP,CFL1,NEGR1,PTGS2,ANXA5,RARG,TIMP1,SPON2,ADAMTS7,TNFRSF21,SRPX2,FN1,LEP,MAFF,HDAC5,GPD1L,SRI,POFUT2,MARCH7,DDX60,ERBB2,MTDH,CLST…
148	1	TRUE	0.000201	1139	1305	163	0.125	0.143	GO:2000026	BP	38	regulation of multicellular organismal development	3	ZMIZ1,NTN4,CSF3,RTN4RL1,THBS1,HMGB2,RFX3,IL18,DDR2,LRRTM1,PTCH1,GLG1,HNF4A,EPHB3,NOTCH1,SEMA3A,RARA,SEMA4D,CSMD3,MMD,DLG5,GNAS,PHLDB2,SFRP4,LRRK2,PLXNB3,NRCAM,RXRA,THBS2,INPP5D,DAB2IP,CFL1,NEGR1,RARG,TIMP1,ADAMTS7,TNFRSF21,SRPX2,FN1,LEP,MAFF,HDAC5,POFUT2,MARCH7,ERBB2,MTDH,CLSTN2,NUPR1,MAN2A1,ADGRG1,DPYSL2,GORAB,NBR1,ADGRA2,PAFAH1B1,INHBA,DROSHA,RRAS,HDAC7,DCN,CLSTN1,FLRT3,JAK1,PTHLH,ETV5,RARB,ZFP…
149	1	TRUE	0.0285	156	1305	29	0.022	0.186	GO:1901342	BP	38	regulation of vasculature development	4	THBS1,NOTCH1,THBS2,DAB2IP,SRPX2,LEP,HDAC5,MTDH,ADGRA2,RRAS,HDAC7,DCN,JAK1,ETS1,ITGA5,XBP1,IL1A,SPARC,EPHA2,BRCA1,ECM1,SERPINE1,ADM,HIPK2,TGFBR2,MYDGF,LOC100763833,ENG,RHOB
150	1	TRUE	0.0102	144	1305	29	0.022	0.201	GO:0045765	BP	38	regulation of angiogenesis	5	THBS1,NOTCH1,THBS2,DAB2IP,SRPX2,LEP,HDAC5,MTDH,ADGRA2,RRAS,HDAC7,DCN,JAK1,ETS1,ITGA5,XBP1,IL1A,SPARC,EPHA2,BRCA1,ECM1,SERPINE1,ADM,HIPK2,TGFBR2,MYDGF,LOC100763833,ENG,RHOB
151	1	TRUE	0.0282	43	1305	12	0.009	0.279	GO:0061035	BP	38	regulation of cartilage development	4	GLG1,RARA,RARG,ADAMTS7,PTHLH,RARB,CTGF,BMP1,GLI2,SOX6,CYR61,LOXL2
152	1	TRUE	6.02e-07	2982	1305	391	0.3	0.131	GO:0048519	BP	38	negative regulation of biological process	2	AFF2,PPARGC1A,TRIB3,NR2C1,BMF,ZNF568,DOCK4,RTN4RL1,ASPH,THBS1,CLN8,SHANK2,GOLPH3,MYF6,HMGB2,SMPD1,RFX3,SLC25A33,MPHOSPH10,TMPRSS6,P3H1,CHAC1,ATAD1,IQGAP1,PAG1,IL18,SMARCA5,DNAJC15,LRRTM1,ADD2,KNG1,PTGES,PTCH1,PPP1R15B,IGF1R,PTX3,ZBTB7A,MID1,ETFBKMT,PTTG1IP,GLG1,HNF4A,IFT172,SYVN1,TRABD2B,CSRNP3,FURIN,PTPN22,FLNA,NOC2L,CHL1,NOTCH1,SEMA3A,PTGFR,RARA,SEMA4D,ATF3,TNFAIP6,SEMA6D,DLG5,LOC100753518,CHEK…
153	1	TRUE	0.0457	678	1305	92	0.07	0.136	GO:0051241	BP	38	negative regulation of multicellular organismal process	3	DOCK4,RTN4RL1,THBS1,TMPRSS6,KNG1,PTCH1,FURIN,PTPN22,NOTCH1,SEMA3A,RARA,SEMA4D,ATP2B4,THBS2,INPP5D,DAB2IP,ANXA5,RARG,TIMP1,ADAMTS7,TNFRSF21,FN1,HDAC5,SRI,ERBB2,ADGRG1,NBR1,INHBA,IL33,HDAC7,DCN,PTHLH,RARB,ZFP36L1,COL4A4,ARHGEF2,VASN,TNFSF18,CNTN2,SYNGAP1,SNAI1,LRPAP1,PRKACA,IL23A,SPARC,TP63,EPHA2,ZNF706,TNFAIP3,PTPRS,HGF,LFNG,LRP5,IGFBP5,ECM1,PTPN23,SERPINE1,ADM,PAQR3,TWSG1,NOTCH3,RAP1GAP2,PLAC8,NR…
154	1	TRUE	2.57e-05	931	1305	143	0.11	0.154	GO:0048585	BP	38	negative regulation of response to stimulus	3	RTN4RL1,THBS1,HMGB2,SMPD1,TMPRSS6,CHAC1,KNG1,PTCH1,PPP1R15B,IGF1R,PTTG1IP,GLG1,SYVN1,TRABD2B,PTPN22,NOC2L,NOTCH1,SEMA3A,ATF3,TNFAIP6,DLG5,PHLDB2,LTF,ATP2B4,LATS1,SFRP4,LRRK2,PPP1R15A,TRIM59,HMOX1,INPP5D,DAB2IP,SESN1,SH3BP4,PTGS2,LEP,NT5E,GGT7,GPD1L,SRI,NCK2,HSPH1,UBR5,ADAM17,FCRLB,ITGA1,ADGRA2,PAFAH1B1,IL33,HDAC7,DCN,SZT2,ENPP1,VASN,TNFSF18,DAG1,ARHGAP44,ETS1,SNAI1,GPRASP1,UBQLN2,AMHR2,XBP1,CD109…
155	1	TRUE	0.0256	558	1305	80	0.061	0.143	GO:0051093	BP	38	negative regulation of developmental process	3	TRIB3,RTN4RL1,THBS1,IL18,PTCH1,NOTCH1,SEMA3A,RARA,SEMA4D,PHLDB2,THBS2,INPP5D,DAB2IP,RARG,TIMP1,ADAMTS7,TNFRSF21,HDAC5,ERBB2,ADGRV1,ADGRG1,NBR1,INHBA,HDAC7,DCN,PTHLH,RARB,ZFP36L1,TTPA,COL4A4,ARHGEF2,ENPP1,VASN,TNFSF18,CNTN2,SYNGAP1,SNAI1,PRKACA,ASXL1,SPARC,TP63,CAV1,EPHA2,ZNF706,PTPRS,LFNG,LRP5,TGFB1I1,IGFBP5,ECM1,SERPINE1,ABL1,PAQR3,PPARG,TWSG1,NOTCH3,RAP1GAP2,PLAC8,NRP1,LRP4,SEMA3G,PRKCSH,LUC7L,…
156	1	TRUE	6.17e-08	1801	1305	263	0.202	0.146	GO:0023051	BP	38	regulation of signaling	2	HPX,ARHGEF10,POSTN,ZMIZ1,NR2C1,CSF3,THBS1,SHANK2,GOLPH3,HMGB2,SMPD1,LAMTOR3,RFX3,TMPRSS6,CHAC1,ATAD1,IL18,LRRTM1,PTCH1,PTPN13,IGF1R,MID1,PTTG1IP,GLG1,ALK,HNF4A,IFT172,LAMTOR4,SYVN1,TRABD2B,FURIN,PTPN22,FLNA,IGFBP4,CSPG4,NOC2L,NOTCH1,TLR3,FGF21,SEMA4D,ATF3,ITGA8,DLG5,GNAS,SYTL4,PRR5L,LTF,ATP2B4,LATS1,SFRP4,LRRK2,TRPM4,CAT,RRAGA,TRIM59,HMOX1,FEM1B,PAK1IP1,INPP5D,PLK2,DAB2IP,SESN1,SH3BP4,PTGS2,TIMP1…
157	1	TRUE	6.58e-06	774	1305	126	0.097	0.163	GO:0023057	BP	38	negative regulation of signaling	3	THBS1,SHANK2,HMGB2,SMPD1,TMPRSS6,CHAC1,ATAD1,PTCH1,IGF1R,PTTG1IP,GLG1,SYVN1,TRABD2B,PTPN22,NOC2L,NOTCH1,ATF3,DLG5,SYTL4,LTF,ATP2B4,LATS1,SFRP4,LRRK2,TRIM59,HMOX1,INPP5D,DAB2IP,SESN1,SH3BP4,PTGS2,DGKI,LEP,GPD1L,SRI,NCK2,PNKD,HSPH1,ADAM17,ITGA1,ADGRA2,PAFAH1B1,MVP,ABHD6,HDAC7,DCN,SZT2,OSM,ENPP1,VASN,DAG1,ARHGAP44,SNAI1,GPRASP1,UBQLN2,AMHR2,XBP1,CD109,DEPDC5,PRKACA,GLIS2,ZNF385A,ASXL1,PCGF2,FNIP1,TP…
158	1	TRUE	0.000597	540	1305	87	0.067	0.161	GO:0040012	BP	38	regulation of locomotion	2	DOCK4,THBS1,DDR2,IGF1R,PTPN22,FLNA,NOTCH1,SEMA3A,SEMA4D,SEMA6D,DLG5,LOC100753518,PHLDB2,PRR5L,LRRK2,PLXNB3,DAB2IP,TIMP1,SRPX2,FN1,HDAC5,LAMC2,PLVAP,ADAM17,ADGRG1,ADGRA2,IL33,ABHD6,RRAS,HDAC7,DCN,ADAM9,MMP10,TNFSF18,DAG1,ETS1,PECAM1,FAM110C,SNAI1,XBP1,IL1A,LAMB1,DSCAM,SUN2,IL23A,SPARC,CSF1R,EPHA2,SPRY2,ICAM1,HGF,COL1A1,IGFBP5,ECM1,PTPN23,SERPINE1,CRK,CD81,GTPBP4,TSHR,DLC1,SLC9A3R1,SLK,SRC,ADAM10,N…
159	1	TRUE	0.0092	178	1305	34	0.026	0.191	GO:0040013	BP	38	negative regulation of locomotion	3	THBS1,NOTCH1,SEMA3A,SEMA6D,DLG5,LOC100753518,PHLDB2,PLXNB3,DAB2IP,TIMP1,HDAC5,ADGRG1,IL33,ABHD6,RRAS,DCN,DAG1,IGFBP5,PTPN23,SERPINE1,CRK,GTPBP4,DLC1,SLC9A3R1,NISCH,NRP1,RECK,MMP28,CXCL12,LOC100763833,HYAL2,ADAM15,ENG,RHOB
160	1	TRUE	0.00908	5951	1305	662	0.507	0.111	GO:0050794	BP	38	regulation of cellular process	2	AFF2,PPARGC1A,HPX,ARHGEF10,TRIB3,POSTN,ZMIZ1,NR2C1,BMF,ZNF568,DOCK4,CSF3,RTN4RL1,ASPH,THBS1,CLN8,RND3,SHANK2,MYF5,GOLPH3,MYF6,SPP1,HMGB2,NPPB,SMPD1,LAMTOR3,RFX3,DGKK,SLC25A33,KCTD17,MPHOSPH10,DHCR7,TMPRSS6,P3H1,LOC100754660,CHAC1,NFYB,ATAD1,IQGAP1,PAG1,HSF2,IL18,DDR2,FBLN5,SMARCA5,DNAJC15,LRRTM1,ADD2,KNG1,PTGES,PTCH1,PTPN13,PPP1R15B,LOC100765897,IGF1R,PTX3,ZBTB7A,MID1,ETFBKMT,LAT2,SNX9,PTTG1IP,GL…
161	1	TRUE	0.0144	169	1305	32	0.025	0.189	GO:0090287	BP	38	regulation of cellular response to growth factor stimulus	3	THBS1,TMPRSS6,GLG1,NOTCH1,ITGA8,SFRP4,DAB2IP,ADAM17,ADGRA2,DCN,FAM20C,VASN,CD109,CAV1,SPRY2,TGFB1I1,ABL1,BCL9L,UBE2O,TWSG1,HIPK2,TMEM108,HTRA3,CYR61,GRB10,CHST11,FBN1,KCP,SULF2,RGMA,ENG,GPC1
162	1	TRUE	9.18e-08	2725	1305	368	0.282	0.135	GO:0048523	BP	38	negative regulation of cellular process	3	PPARGC1A,TRIB3,NR2C1,BMF,ZNF568,RTN4RL1,ASPH,THBS1,CLN8,SHANK2,GOLPH3,MYF6,HMGB2,SMPD1,RFX3,SLC25A33,MPHOSPH10,TMPRSS6,P3H1,CHAC1,ATAD1,IQGAP1,PAG1,IL18,SMARCA5,DNAJC15,LRRTM1,ADD2,KNG1,PTGES,PTCH1,PPP1R15B,IGF1R,PTX3,ZBTB7A,MID1,ETFBKMT,PTTG1IP,GLG1,HNF4A,IFT172,SYVN1,TRABD2B,CSRNP3,FURIN,PTPN22,FLNA,NOC2L,CHL1,NOTCH1,SEMA3A,PTGFR,RARA,SEMA4D,ATF3,SEMA6D,DLG5,LOC100753518,CHEK1,SYTL4,PHLDB2,PRR5…
163	1	TRUE	0.00341	89	1305	22	0.017	0.247	GO:0090288	BP	38	negative regulation of cellular response to growth factor stimulus	4	THBS1,TMPRSS6,GLG1,NOTCH1,DAB2IP,ADAM17,ADGRA2,DCN,VASN,CD109,CAV1,SPRY2,TGFB1I1,ABL1,BCL9L,TWSG1,HIPK2,HTRA3,CHST11,FBN1,SULF2,GPC1
164	1	TRUE	0.0461	922	1305	120	0.092	0.13	GO:0042127	BP	38	regulation of cell proliferation	3	ZMIZ1,ASPH,THBS1,HMGB2,SLC25A33,DHCR7,IL18,DDR2,PTGES,PTCH1,ALK,HNF4A,IFT172,PTPN22,NOTCH1,PTGFR,RARA,FGF21,DLG5,CHEK1,LTF,SFRP4,LRRK2,TRPM4,PLXNB3,HMOX1,INPP5D,DAB2IP,SH3BP4,PTGS2,RARG,TIMP1,TNFRSF21,FN1,LEP,NCK2,MARCH7,ERBB2,DNAJA3,LAMC2,FGFR2,ADAM17,NUPR1,ADGRG1,KMT2D,ITGA1,INHBA,CD38,SKAP2,RARB,ZFP36L1,OSM,PDGFC,TNFSF18,APOBEC1,CHURC1,OSMR,XBP1,IL1A,CD109,P3H2,IL23A,EPCAM,MED25,ERN1,SPARC,TP6…
165	1	TRUE	0.00251	1430	1305	189	0.145	0.132	GO:0051128	BP	38	regulation of cellular component organization	3	PPARGC1A,ARHGEF10,CSF3,RTN4RL1,ASPH,GOLPH3,SLC25A33,KCTD17,ATAD1,DDR2,DNAJC15,LRRTM1,ADD2,PTX3,MID1,SNX9,HNF4A,HCFC1,TRABD2B,EPHB3,FLNA,IGFBP4,PARVB,NOC2L,NOTCH1,SEMA3A,SEMA4D,CSMD3,DLG5,CHEK1,PHLDB2,LRP1,LATS1,SFRP4,LRRK2,SDC1,PLXNB3,PPP1R15A,KIRREL,NRCAM,TLK2,PLK2,DAB2IP,CFL1,SH3BP4,NEGR1,PHF19,SMCR8,LOC100773612,RNF4,SRPX2,FN1,STMN4,ULK1,NCK2,ERBB2,HK2,CLSTN2,ATG3,UBR5,ADAM17,CDC6,DPYSL2,PAFAH…
166	1	TRUE	0.000187	536	1305	89	0.068	0.166	GO:0051270	BP	38	regulation of cellular component movement	3	DOCK4,THBS1,DDR2,IGF1R,PTPN22,FLNA,NOTCH1,SEMA3A,SEMA4D,SEMA6D,DLG5,LOC100753518,PHLDB2,PRR5L,TRPM4,PLXNB3,DAB2IP,TIMP1,SRPX2,FN1,HDAC5,SRI,LAMC2,PLVAP,ADAM17,ADGRG1,CTNNA3,ADGRA2,IL33,ABHD6,RRAS,HDAC7,DCN,ADAM9,MMP10,TNFSF18,DAG1,ETS1,PECAM1,FAM110C,SNAI1,XBP1,IL1A,LAMB1,DSCAM,SUN2,IL23A,SPARC,CAV1,CSF1R,EPHA2,SPRY2,ICAM1,HGF,COL1A1,TGFBR3,IGFBP5,ECM1,PTPN23,SERPINE1,CRK,CD81,GTPBP4,DLC1,SLC9A3R…
167	1	TRUE	0.00194	168	1305	35	0.027	0.208	GO:0051271	BP	38	negative regulation of cellular component movement	4	THBS1,NOTCH1,SEMA3A,SEMA6D,DLG5,LOC100753518,PHLDB2,PLXNB3,DAB2IP,TIMP1,HDAC5,ADGRG1,IL33,ABHD6,RRAS,DCN,DAG1,TGFBR3,IGFBP5,PTPN23,SERPINE1,CRK,GTPBP4,DLC1,SLC9A3R1,NISCH,NRP1,RECK,MMP28,CXCL12,LOC100763833,HYAL2,ADAM15,ENG,RHOB
168	1	TRUE	0.000621	494	1305	81	0.062	0.164	GO:2000145	BP	38	regulation of cell motility	4	DOCK4,THBS1,DDR2,IGF1R,PTPN22,FLNA,NOTCH1,SEMA3A,SEMA4D,SEMA6D,DLG5,LOC100753518,PHLDB2,PRR5L,PLXNB3,DAB2IP,TIMP1,SRPX2,FN1,HDAC5,LAMC2,PLVAP,ADAM17,ADGRG1,ADGRA2,IL33,ABHD6,RRAS,HDAC7,DCN,ADAM9,MMP10,TNFSF18,DAG1,ETS1,PECAM1,FAM110C,SNAI1,XBP1,IL1A,LAMB1,SUN2,IL23A,SPARC,CSF1R,EPHA2,SPRY2,ICAM1,HGF,COL1A1,IGFBP5,ECM1,PTPN23,SERPINE1,CRK,CD81,GTPBP4,DLC1,SLC9A3R1,SLK,SRC,ADAM10,NISCH,LAMA5,MMP9,R…
169	1	TRUE	0.000598	470	1305	78	0.06	0.166	GO:0030334	BP	38	regulation of cell migration	5	DOCK4,THBS1,DDR2,IGF1R,PTPN22,FLNA,NOTCH1,SEMA3A,SEMA4D,SEMA6D,DLG5,LOC100753518,PHLDB2,PRR5L,PLXNB3,DAB2IP,TIMP1,SRPX2,FN1,HDAC5,LAMC2,PLVAP,ADAM17,ADGRG1,ADGRA2,IL33,ABHD6,RRAS,HDAC7,DCN,ADAM9,MMP10,TNFSF18,DAG1,ETS1,PECAM1,FAM110C,SNAI1,XBP1,IL1A,LAMB1,SUN2,IL23A,SPARC,CSF1R,EPHA2,SPRY2,ICAM1,HGF,COL1A1,IGFBP5,ECM1,PTPN23,SERPINE1,GTPBP4,DLC1,SLC9A3R1,SLK,SRC,ADAM10,NISCH,LAMA5,MMP9,RECK,PLXNA…
170	1	TRUE	0.00266	158	1305	33	0.025	0.209	GO:2000146	BP	38	negative regulation of cell motility	5	THBS1,NOTCH1,SEMA3A,SEMA6D,DLG5,LOC100753518,PHLDB2,PLXNB3,DAB2IP,TIMP1,HDAC5,ADGRG1,IL33,ABHD6,RRAS,DCN,DAG1,IGFBP5,PTPN23,SERPINE1,CRK,GTPBP4,DLC1,SLC9A3R1,NISCH,RECK,MMP28,CXCL12,LOC100763833,HYAL2,ADAM15,ENG,RHOB
171	1	TRUE	0.00233	150	1305	32	0.025	0.213	GO:0030336	BP	38	negative regulation of cell migration	6	THBS1,NOTCH1,SEMA3A,SEMA6D,DLG5,LOC100753518,PHLDB2,PLXNB3,DAB2IP,TIMP1,HDAC5,ADGRG1,IL33,ABHD6,RRAS,DCN,DAG1,IGFBP5,PTPN23,SERPINE1,GTPBP4,DLC1,SLC9A3R1,NISCH,RECK,MMP28,CXCL12,LOC100763833,HYAL2,ADAM15,ENG,RHOB
172	1	TRUE	0.000545	1011	1305	145	0.111	0.143	GO:0045595	BP	38	regulation of cell differentiation	3	TRIB3,ZMIZ1,CSF3,RTN4RL1,HMGB2,RFX3,IL18,DDR2,PTCH1,GLG1,EPHB3,FLNA,NOTCH1,SEMA3A,RARA,SEMA4D,CSMD3,MMD,DLG5,GNAS,PHLDB2,LTF,SFRP4,LRRK2,PLXNB3,NRCAM,INPP5D,DAB2IP,CFL1,NEGR1,PTGS2,RARG,ADAMTS7,TNFRSF21,FN1,LEP,MAFF,HDAC5,POFUT2,ERBB2,ADGRV1,MAN2A1,ADGRG1,DPYSL2,NBR1,ADGRA2,PAFAH1B1,INHBA,DROSHA,HDAC7,PTHLH,RARB,ZFP36L1,TTPA,COL4A4,ARHGEF2,ENPP1,FAM20C,VASN,LPL,TNFSF18,DAG1,ARHGAP44,ETS1,CNTN2,FA…
173	1	TRUE	0.0168	401	1305	62	0.048	0.155	GO:0045596	BP	38	negative regulation of cell differentiation	4	TRIB3,RTN4RL1,IL18,PTCH1,NOTCH1,SEMA3A,RARA,SEMA4D,INPP5D,DAB2IP,RARG,ADAMTS7,HDAC5,ERBB2,ADGRV1,ADGRG1,NBR1,HDAC7,PTHLH,RARB,ZFP36L1,TTPA,COL4A4,ARHGEF2,ENPP1,VASN,TNFSF18,CNTN2,SYNGAP1,SNAI1,ASXL1,TP63,CAV1,PTPRS,LRP5,TGFB1I1,IGFBP5,PAQR3,PPARG,TWSG1,NOTCH3,RAP1GAP2,NRP1,LRP4,SEMA3G,PRKCSH,GLI2,VIM,SOX6,NPHP3,DDIT3,LDLR,ZC3H8,SMO,FBN1,OSTN,RGMA,LOXL3,TRIB2,ZFPM1,GPR68,FZD7
174	1	TRUE	0.044	78	1305	17	0.013	0.218	GO:0045667	BP	38	regulation of osteoblast differentiation	4	DDR2,PTCH1,NOTCH1,SEMA4D,GNAS,LTF,NBR1,HDAC7,FAM20C,PRKACA,SMOC1,TP63,LRP5,IGFBP5,TWSG1,CYR61,OSTN
175	1	TRUE	0.000488	3431	1305	415	0.318	0.121	GO:0019222	BP	38	regulation of metabolic process	2	AFF2,PPARGC1A,HPX,TRIB3,ZMIZ1,NR2C1,BMF,ZNF568,CSF3,ASPH,THBS1,MYF5,MYF6,SPP1,HMGB2,SMPD1,LAMTOR3,RFX3,SLC25A33,MPHOSPH10,TMPRSS6,P3H1,CHAC1,NFYB,ATAD1,IQGAP1,HSF2,IL18,DDR2,FBLN5,SMARCA5,DNAJC15,LRRTM1,KNG1,PTCH1,PPP1R15B,IGF1R,PTX3,ZBTB7A,MID1,ETFBKMT,SNX9,PTTG1IP,GLG1,HNF4A,HCFC1,TRABD2B,CSRNP3,FURIN,PTPN22,FLNA,LOC100755487,IGFBP4,CSPG4,NOC2L,NOTCH1,PTGFR,TLR3,RARA,FGF21,SEMA4D,ATF3,CCDC88C,D…
176	1	TRUE	0.00276	3119	1305	374	0.287	0.12	GO:0080090	BP	38	regulation of primary metabolic process	3	AFF2,PPARGC1A,HPX,TRIB3,ZMIZ1,NR2C1,ZNF568,CSF3,ASPH,THBS1,MYF5,MYF6,SPP1,HMGB2,SMPD1,LAMTOR3,RFX3,SLC25A33,TMPRSS6,P3H1,CHAC1,NFYB,IQGAP1,HSF2,IL18,DDR2,SMARCA5,DNAJC15,KNG1,PTCH1,PPP1R15B,IGF1R,PTX3,ZBTB7A,MID1,ETFBKMT,SNX9,PTTG1IP,GLG1,HNF4A,HCFC1,TRABD2B,CSRNP3,FURIN,PTPN22,FLNA,LOC100755487,IGFBP4,CSPG4,NOC2L,NOTCH1,TLR3,RARA,FGF21,SEMA4D,ATF3,CCDC88C,ITGA8,MMD,NSUN3,CHEK1,PRR5L,LTF,LRP1,ATP…
177	1	TRUE	0.000553	3147	1305	384	0.294	0.122	GO:0060255	BP	38	regulation of macromolecule metabolic process	3	AFF2,PPARGC1A,HPX,TRIB3,ZMIZ1,NR2C1,ZNF568,CSF3,ASPH,THBS1,MYF5,MYF6,SPP1,HMGB2,SMPD1,LAMTOR3,RFX3,TMPRSS6,P3H1,CHAC1,NFYB,ATAD1,IQGAP1,HSF2,IL18,DDR2,SMARCA5,LRRTM1,KNG1,PTCH1,PPP1R15B,IGF1R,PTX3,ZBTB7A,MID1,SNX9,PTTG1IP,GLG1,HNF4A,HCFC1,TRABD2B,CSRNP3,FURIN,PTPN22,FLNA,LOC100755487,IGFBP4,CSPG4,NOC2L,NOTCH1,PTGFR,TLR3,RARA,FGF21,SEMA4D,ATF3,CCDC88C,ITGA8,MMD,NSUN3,GNAS,CHEK1,PRR5L,LTF,PLP1,LRP1…
178	1	TRUE	0.0213	2217	1305	267	0.205	0.12	GO:0010468	BP	38	regulation of gene expression	4	AFF2,PPARGC1A,ZMIZ1,NR2C1,ZNF568,CSF3,THBS1,MYF5,MYF6,SPP1,HMGB2,RFX3,TMPRSS6,CHAC1,NFYB,HSF2,IL18,DDR2,SMARCA5,PTCH1,PPP1R15B,ZBTB7A,GLG1,HNF4A,HCFC1,CSRNP3,PTPN22,FLNA,LOC100755487,NOC2L,NOTCH1,PTGFR,TLR3,RARA,SEMA4D,ATF3,ITGA8,NSUN3,CHEK1,PRR5L,LTF,PLP1,ATP2B4,SFRP4,LRRK2,HR,PPP1R15A,APBA1,CAT,COMMD6,MYBL2,HMOX1,GTF2F2,RXRA,AEBP1,DAB2IP,MOV10,RLIM,ZMIZ2,RARG,PHF19,SMCR8,ZBTB2,LOC100773612,RNF4…
179	1	TRUE	0.0351	1546	1305	191	0.146	0.124	GO:0009892	BP	38	negative regulation of metabolic process	3	AFF2,TRIB3,NR2C1,BMF,ZNF568,THBS1,MYF6,HMGB2,SMPD1,RFX3,MPHOSPH10,TMPRSS6,P3H1,CHAC1,IQGAP1,SMARCA5,DNAJC15,LRRTM1,KNG1,PTCH1,PPP1R15B,IGF1R,PTX3,ZBTB7A,ETFBKMT,GLG1,CSRNP3,FURIN,PTPN22,FLNA,NOC2L,NOTCH1,RARA,SEMA4D,ATF3,PRR5L,LTF,ATP2B4,LATS1,LRRK2,HR,PPP1R15A,SIRT5,KIRREL,RRAGA,G6PD,HMOX1,RXRA,TLK2,AEBP1,INPP5D,DAB2IP,MOV10,RLIM,PTGS2,SERPINH1,RARG,TIMP1,PHF19,SMCR8,ZBTB2,ELK3,EIF4A2,LEP,CTSZ,H…
180	1	TRUE	0.0341	1400	1305	175	0.134	0.125	GO:0010605	BP	38	negative regulation of macromolecule metabolic process	4	AFF2,TRIB3,NR2C1,ZNF568,THBS1,MYF6,HMGB2,SMPD1,RFX3,TMPRSS6,P3H1,CHAC1,SMARCA5,LRRTM1,KNG1,PTCH1,PPP1R15B,IGF1R,PTX3,ZBTB7A,GLG1,FURIN,PTPN22,FLNA,NOC2L,NOTCH1,RARA,SEMA4D,ATF3,PRR5L,LTF,LATS1,LRRK2,HR,PPP1R15A,KIRREL,G6PD,RXRA,TLK2,AEBP1,INPP5D,DAB2IP,MOV10,RLIM,PTGS2,SERPINH1,RARG,TIMP1,PHF19,SMCR8,ZBTB2,ELK3,EIF4A2,LEP,CTSZ,HDAC5,GPD1L,RAMP3,NCK2,ZBTB5,DNAJA3,MTDH,HSPH1,HUS1,UBR5,WAC,BAG3,PAFA…
181	1	TRUE	0.00121	3046	1305	370	0.284	0.121	GO:0051171	BP	38	regulation of nitrogen compound metabolic process	3	AFF2,PPARGC1A,HPX,TRIB3,ZMIZ1,NR2C1,ZNF568,CSF3,ASPH,THBS1,MYF5,MYF6,SPP1,HMGB2,SMPD1,LAMTOR3,RFX3,SLC25A33,TMPRSS6,P3H1,CHAC1,NFYB,IQGAP1,HSF2,IL18,DDR2,SMARCA5,DNAJC15,KNG1,PTCH1,PPP1R15B,IGF1R,PTX3,ZBTB7A,MID1,SNX9,PTTG1IP,GLG1,HNF4A,HCFC1,TRABD2B,CSRNP3,FURIN,PTPN22,FLNA,LOC100755487,IGFBP4,CSPG4,NOC2L,NOTCH1,TLR3,RARA,FGF21,SEMA4D,ATF3,CCDC88C,ITGA8,MMD,NSUN3,CHEK1,PRR5L,LTF,LRP1,ATP2B4,LATS…
182	1	TRUE	0.0162	1324	1305	170	0.13	0.128	GO:0051172	BP	38	negative regulation of nitrogen compound metabolic process	4	TRIB3,NR2C1,ZNF568,THBS1,MYF6,HMGB2,SMPD1,RFX3,TMPRSS6,P3H1,CHAC1,SMARCA5,DNAJC15,KNG1,PTCH1,PPP1R15B,IGF1R,PTX3,ZBTB7A,GLG1,FURIN,PTPN22,FLNA,NOC2L,NOTCH1,RARA,SEMA4D,ATF3,PRR5L,LTF,ATP2B4,LATS1,LRRK2,HR,PPP1R15A,KIRREL,G6PD,RXRA,TLK2,AEBP1,INPP5D,DAB2IP,MOV10,RLIM,PTGS2,SERPINH1,RARG,TIMP1,PHF19,SMCR8,ZBTB2,ELK3,EIF4A2,LEP,CTSZ,HDAC5,GPD1L,RAMP3,NCK2,ZBTB5,DNAJA3,MTDH,HSPH1,HUS1,UBR5,WAC,BAG3,P…
183	1	TRUE	0.000106	1535	1305	211	0.162	0.137	GO:0051246	BP	38	regulation of protein metabolic process	4	HPX,TRIB3,CSF3,ASPH,THBS1,SMPD1,LAMTOR3,P3H1,CHAC1,IQGAP1,IL18,DDR2,KNG1,PPP1R15B,IGF1R,PTX3,MID1,SNX9,PTTG1IP,GLG1,TRABD2B,FURIN,PTPN22,FLNA,IGFBP4,CSPG4,NOC2L,TLR3,RARA,FGF21,SEMA4D,ATF3,CCDC88C,MMD,NSUN3,CHEK1,PRR5L,LTF,LRP1,ATP2B4,LATS1,LRRK2,PPP1R15A,KIRREL,G6PD,FEM1B,TMED10,RXRA,TLK2,INPP5D,PLK2,DAB2IP,MOV10,EDEM2,PTGS2,SERPINH1,TIMP1,PHF19,SMCR8,LOC100773612,DNAJC1,FN1,LEP,CTSZ,GPD1L,RAMP3…
184	1	TRUE	0.0235	368	1305	57	0.044	0.155	GO:0030162	BP	38	regulation of proteolysis	5	ASPH,THBS1,CHAC1,KNG1,SNX9,GLG1,FURIN,LTF,LATS1,LRRK2,TLK2,DAB2IP,EDEM2,PTGS2,SERPINH1,TIMP1,LOC100773612,CTSZ,WAC,IL33,TAF9,FIS1,LOC100756987,CNTN2,FAS,UBQLN2,XBP1,SUSD4,CD109,PRKACA,TIMP2,FNIP1,TP63,CAV1,HGF,ECM1,SERPINE1,DAPK1,DLC1,PPARG,AIM2,EDEM1,TNFRSF1B,ANGPTL8,SRC,TNIP1,MMP9,RECK,PKD1,CYR61,IL10,MEFV,PCOLCE,BCL2L11,OSBPL7,RGMA,TRIB2
185	1	TRUE	0.00262	598	1305	91	0.07	0.152	GO:0051248	BP	38	negative regulation of protein metabolic process	5	TRIB3,THBS1,SMPD1,P3H1,CHAC1,KNG1,PPP1R15B,IGF1R,PTX3,GLG1,FURIN,PTPN22,FLNA,NOC2L,RARA,SEMA4D,ATF3,PRR5L,LTF,LATS1,LRRK2,PPP1R15A,KIRREL,G6PD,TLK2,INPP5D,DAB2IP,MOV10,PTGS2,SERPINH1,TIMP1,SMCR8,CTSZ,GPD1L,NCK2,HSPH1,UBR5,WAC,PAFAH1B1,MVP,DROSHA,TAF9,ZFP36L1,ENPP1,DAG1,CD109,FABP4,TIMP2,FNIP1,CAV1,KDM4B,ENC1,BRCA1,TNFAIP3,SPRY2,HGF,LRP5,IGFBP5,ECM1,SERPINE1,ABL1,DAPK1,GTPBP4,PAQR3,DICER1,SLC9A3R1…
186	1	TRUE	0.0043	448	1305	71	0.054	0.158	GO:0030155	BP	38	regulation of cell adhesion	2	ZMIZ1,THBS1,MYF5,PAG1,IL18,KNG1,PTPN22,EPHB3,FLNA,NOTCH1,RARA,SEMA4D,DLG5,PHLDB2,PLXNB3,B4GALNT2,TNFRSF21,FN1,LEP,NCK2,MARCH7,ERBB2,DNAJA3,ADGRG1,DROSHA,ADAM9,TNFSF18,ETS1,XBP1,DSCAM,IL23A,EPCAM,CAV1,EPHA2,ICAM1,COL1A1,CCDC80,PTPN23,IL7R,SERPINE1,ABL1,CRK,GTPBP4,DLC1,SLK,TWSG1,SRC,CD36,ADAM10,LAMA5,ATXN3,PIEZO1,TGM2,S100A10,STX3,PKD1,PRKAR1A,CYR61,IL10,ZC3H8,CXCL12,EMILIN1,TGFBR2,MYO10,DDR1,LOC10…
187	1	TRUE	0.0131	168	1305	32	0.025	0.19	GO:0007162	BP	38	negative regulation of cell adhesion	3	THBS1,PAG1,KNG1,PTPN22,NOTCH1,SEMA4D,DLG5,PHLDB2,PLXNB3,B4GALNT2,TNFRSF21,MARCH7,ERBB2,TNFSF18,DSCAM,EPCAM,COL1A1,SERPINE1,ABL1,GTPBP4,DLC1,TWSG1,ADAM10,PRKAR1A,IL10,ZC3H8,CXCL12,C1QTNF1,ADAM15,MYADM,LOXL3,FZD7
188	1	TRUE	0.0418	2543	1305	298	0.228	0.117	GO:0009059	BP	38	macromolecule biosynthetic process	1	PPARGC1A,TRIB3,ZMIZ1,NR2C1,ZNF568,CSF3,THBS1,MYF5,GOLPH3,MYF6,SPP1,HMGB2,TMEM5,TARS,RFX3,SLC25A33,TMPRSS6,NFYB,HSF2,IL18,DDR2,SMARCA5,FARSB,PTCH1,PPP1R15B,IGF1R,ZBTB7A,HNF4A,MRPL30,HCFC1,SYVN1,CSRNP3,TAF13,EIF3A,FURIN,FLNA,LOC100755487,NOC2L,NOTCH1,TLR3,RARA,SEMA4D,ATF3,ITGA8,NSUN3,CHEK1,LTF,ATP2B4,CRCP,SFRP4,HR,PPP1R15A,CAT,COMMD6,MYBL2,XYLT2,HMOX1,GTF2F2,RXRA,POLM,MTRF1L,AEBP1,INPP5D,DAB2IP,MOV…
189	1	TRUE	0.0304	3	1305	3	0.002	1	GO:0021825	BP	38	substrate-dependent cerebral cortex tangential migration	1	SEMA3A,NRP1,NRP2
190	1	TRUE	0.0304	3	1305	3	0.002	1	GO:0021824	BP	38	cerebral cortex tangential migration using cell-axon interactions	2	SEMA3A,NRP1,NRP2
191	1	TRUE	0.0304	3	1305	3	0.002	1	GO:0021888	BP	38	hypothalamus gonadotrophin-releasing hormone neuron development	1	SEMA3A,NRP1,NRP2
192	1	TRUE	0.0304	3	1305	3	0.002	1	GO:0021828	BP	38	gonadotrophin-releasing hormone neuronal migration to the hypothalamus	2	SEMA3A,NRP1,NRP2
193	1	TRUE	0.0196	543	1305	79	0.061	0.145	GO:0044087	BP	38	regulation of cellular component biogenesis	1	ARHGEF10,CSF3,KCTD17,DNAJC15,LRRTM1,ADD2,SNX9,HCFC1,TRABD2B,EPHB3,LOC100755487,NOTCH1,DLG5,PHLDB2,LATS1,LRRK2,SDC1,KIRREL,PLK2,DAB2IP,SMCR8,RNF4,SRPX2,ULK1,WDR43,NCK2,CLSTN2,ATG3,PLEKHG2,CLSTN1,FLRT3,ARHGEF2,RIOK1,FHOD1,DAG1,RIOK2,FAS,FAM110C,SNAI1,UBQLN2,CTGF,FRMD7,BIRC2,PRKACA,MED25,LOC100770382,FNIP1,CAV1,EPHA2,ICAM1,ABL1,DLC1,CDH17,HSPA2,AIM2,SLK,MTMR3,FBLIM1,SRC,CD36,PIEZO1,COBL,TRIM37,EPS8L…
194	1	TRUE	0.00254	3321	1305	396	0.303	0.119	GO:0007154	BP	38	cell communication	1	HPX,ARHGEF10,POSTN,ZMIZ1,NR2C1,NTN4,ZNF568,CSF3,THBS1,RND3,SHANK2,GOLPH3,HMGB2,NPPB,SMPD1,LAMTOR3,RFX3,DGKK,SLC25A33,TMPRSS6,LOC100754660,CHAC1,ATAD1,IQGAP1,PAG1,CACNA1I,IL18,DDR2,DNAJC15,LRRTM1,PTCH1,PTPN13,PPP1R15B,LOC100765897,IGF1R,MID1,LAT2,PTTG1IP,GLG1,ALK,HNF4A,IFT172,LAMTOR4,SYVN1,TRABD2B,FURIN,PTPN22,EPHB3,FLNA,IGFBP4,CSPG4,NOC2L,NOTCH1,SEMA3A,PTGFR,TLR3,RARA,LOC100754954,FGF21,SEMA4D,AT…
195	1	TRUE	1.2e-07	1783	1305	259	0.198	0.145	GO:0010646	BP	38	regulation of cell communication	2	HPX,ARHGEF10,POSTN,ZMIZ1,NR2C1,ZNF568,CSF3,THBS1,SHANK2,GOLPH3,HMGB2,SMPD1,LAMTOR3,RFX3,TMPRSS6,CHAC1,ATAD1,IL18,LRRTM1,PTCH1,PTPN13,IGF1R,MID1,PTTG1IP,GLG1,ALK,HNF4A,IFT172,LAMTOR4,SYVN1,TRABD2B,FURIN,PTPN22,FLNA,IGFBP4,CSPG4,NOC2L,NOTCH1,TLR3,FGF21,SEMA4D,ATF3,ITGA8,DLG5,GNAS,SYTL4,PRR5L,LTF,ATP2B4,LATS1,SFRP4,LRRK2,TRPM4,CAT,RRAGA,TRIM59,HMOX1,FEM1B,PAK1IP1,INPP5D,PLK2,DAB2IP,SESN1,SH3BP4,PTGS…
196	1	TRUE	9.05e-06	771	1305	125	0.096	0.162	GO:0010648	BP	38	negative regulation of cell communication	3	THBS1,SHANK2,HMGB2,SMPD1,TMPRSS6,CHAC1,ATAD1,PTCH1,IGF1R,PTTG1IP,GLG1,SYVN1,TRABD2B,PTPN22,NOC2L,NOTCH1,ATF3,DLG5,SYTL4,LTF,ATP2B4,LATS1,SFRP4,LRRK2,TRIM59,HMOX1,INPP5D,DAB2IP,SESN1,SH3BP4,PTGS2,DGKI,LEP,GPD1L,SRI,NCK2,PNKD,HSPH1,ADAM17,ITGA1,ADGRA2,PAFAH1B1,ABHD6,HDAC7,DCN,SZT2,OSM,ENPP1,VASN,DAG1,ARHGAP44,SNAI1,GPRASP1,UBQLN2,AMHR2,XBP1,CD109,DEPDC5,PRKACA,GLIS2,ZNF385A,ASXL1,PCGF2,FNIP1,TP63,L…
197	1	TRUE	0.0144	3046	1305	358	0.274	0.118	GO:0007165	BP	38	signal transduction	2	HPX,ARHGEF10,POSTN,ZMIZ1,NR2C1,CSF3,THBS1,RND3,GOLPH3,HMGB2,NPPB,SMPD1,LAMTOR3,DGKK,SLC25A33,TMPRSS6,LOC100754660,CHAC1,IQGAP1,PAG1,IL18,DDR2,PTCH1,PTPN13,PPP1R15B,LOC100765897,IGF1R,MID1,LAT2,PTTG1IP,GLG1,ALK,HNF4A,IFT172,LAMTOR4,SYVN1,TRABD2B,FURIN,PTPN22,EPHB3,FLNA,IGFBP4,CSPG4,NOC2L,NOTCH1,SEMA3A,PTGFR,TLR3,RARA,LOC100754954,FGF21,SEMA4D,ATF3,CCDC88C,ITGA8,DLG5,GNAS,PRR5L,LTF,ATP2B4,LATS1,CRC…
198	1	TRUE	3.81e-05	1355	1305	193	0.148	0.142	GO:0007166	BP	38	cell surface receptor signaling pathway	3	HPX,POSTN,ZMIZ1,THBS1,HMGB2,NPPB,TMPRSS6,CHAC1,IQGAP1,IL18,DDR2,PTCH1,IGF1R,LAT2,GLG1,HNF4A,IFT172,TRABD2B,PTPN22,EPHB3,FLNA,IGFBP4,CSPG4,NOTCH1,SEMA3A,TLR3,FGF21,SEMA4D,ATF3,ITGA8,DLG5,LTF,LATS1,SFRP4,LRRK2,SDC1,TRPM4,PLXNB3,HMOX1,FEM1B,DAB2IP,TIMP1,DGKI,TNFRSF21,LEP,NCK2,ERBB2,MTDH,PLVAP,FGFR2,UBR5,ADAM17,ADGRG1,WDR12,ITGA1,GORAB,BAG3,ADGRA2,PAFAH1B1,INHBA,MVP,CBLB,IL33,CD38,CAMLG,PDIA3,LOC1007…
199	1	TRUE	0.0351	18	1305	7	0.005	0.389	GO:0071526	BP	38	semaphorin-plexin signaling pathway	4	FLNA,SEMA3A,SEMA4D,PLXNB3,NRP1,SEMA4C,NRP2
200	1	TRUE	0.0233	531	1305	77	0.059	0.145	GO:0007167	BP	38	enzyme linked receptor protein signaling pathway	4	THBS1,NPPB,TMPRSS6,IQGAP1,DDR2,IGF1R,GLG1,HNF4A,EPHB3,IGFBP4,CSPG4,NOTCH1,FGF21,ITGA8,SFRP4,DAB2IP,NCK2,ERBB2,FGFR2,ADAM17,ITGA1,ADGRA2,INHBA,MVP,CAMLG,DCN,FLRT3,RGMB,ADAM9,PDGFC,ENPP1,FAM20C,VASN,CTGF,CD109,PRLR,CAV1,CSF1R,EPHA2,SPRY2,HGF,TGFBR3,TGFB1I1,IGFBP5,COL4A1,ABL1,CRK,SLC9A3R1,FAT4,BCL9L,UBE2O,FUT8,TWSG1,SOCS3,HIPK2,SRC,SMAD9,MMP9,NRP1,NRP2,ITGB5,MEGF8,VIM,AKAP3,TMEM108,HTRA3,CYR61,GRB10…
201	1	TRUE	6.71e-05	1377	1305	194	0.149	0.141	GO:0035556	BP	38	intracellular signal transduction	3	HPX,ARHGEF10,CSF3,THBS1,RND3,GOLPH3,SMPD1,LAMTOR3,DGKK,CHAC1,PAG1,IL18,PTPN13,LOC100765897,IGF1R,MID1,LAT2,PTTG1IP,LAMTOR4,SYVN1,PTPN22,FLNA,IGFBP4,CSPG4,NOC2L,NOTCH1,PTGFR,TLR3,FGF21,SEMA4D,ATF3,CCDC88C,DLG5,GNAS,PRR5L,LTF,ATP2B4,LATS1,LRRK2,TRPM4,CAT,RRAGA,TRIM59,HMOX1,PAK1IP1,TLK2,INPP5D,PLK2,ERO1A,DAB2IP,SESN1,SH3BP4,PTGS2,SMCR8,DGKI,RASGRP3,FN1,LEP,TRAF3IP2,GPD1L,RAMP3,SRI,NCK2,DDX60,ERBB2,D…
202	1	TRUE	0.0397	77	1305	17	0.013	0.221	GO:0031929	BP	38	TOR signaling	4	GOLPH3,LAMTOR3,LAMTOR4,PRR5L,RRAGA,SESN1,SH3BP4,SMCR8,LEP,GPAT3,LARS,SZT2,DEPDC5,FNIP1,LAMTOR2,SESN2,ITFG2
203	1	TRUE	0.019	116	1305	24	0.018	0.207	GO:0043491	BP	38	protein kinase B signaling	4	CSF3,THBS1,IL18,LEP,RAMP3,MTDH,RRAS,ZFP36L1,MST1R,DAG1,FAM110C,EPHA2,SPRY2,IGFBP5,SLC9A3R1,SRC,SESN2,DDIT3,MERTK,MYDGF,LOC100763833,C1QTNF1,HYAL2,NOX4
204	1	TRUE	6.59e-07	1618	1305	235	0.18	0.145	GO:0009966	BP	38	regulation of signal transduction	3	HPX,ARHGEF10,POSTN,ZMIZ1,NR2C1,CSF3,THBS1,GOLPH3,HMGB2,SMPD1,LAMTOR3,TMPRSS6,CHAC1,IL18,PTCH1,PTPN13,IGF1R,MID1,PTTG1IP,GLG1,ALK,IFT172,LAMTOR4,SYVN1,TRABD2B,FURIN,PTPN22,FLNA,IGFBP4,CSPG4,NOC2L,NOTCH1,TLR3,FGF21,SEMA4D,ATF3,ITGA8,DLG5,PRR5L,LTF,ATP2B4,LATS1,SFRP4,LRRK2,TRPM4,CAT,RRAGA,TRIM59,HMOX1,FEM1B,PAK1IP1,INPP5D,PLK2,DAB2IP,SESN1,SH3BP4,PTGS2,TIMP1,SMCR8,DGKI,FN1,LEP,TRAF3IP2,GPD1L,RAMP3,S…
205	1	TRUE	5.25e-05	962	1305	145	0.111	0.151	GO:1902531	BP	38	regulation of intracellular signal transduction	4	HPX,ARHGEF10,CSF3,THBS1,GOLPH3,SMPD1,LAMTOR3,IL18,PTPN13,IGF1R,MID1,PTTG1IP,LAMTOR4,SYVN1,PTPN22,FLNA,IGFBP4,CSPG4,NOC2L,NOTCH1,TLR3,FGF21,SEMA4D,ATF3,DLG5,PRR5L,LTF,ATP2B4,LRRK2,CAT,RRAGA,TRIM59,HMOX1,PAK1IP1,PLK2,DAB2IP,SESN1,SH3BP4,PTGS2,SMCR8,DGKI,FN1,LEP,TRAF3IP2,GPD1L,RAMP3,SRI,NCK2,DDX60,ERBB2,MTDH,HSPH1,FGFR2,ADGRG1,NBR1,GPAT3,PAFAH1B1,NOD2,RRAS,HDAC7,LARS,DCN,ADAM9,SZT2,ARHGEF2,OSM,MST1R…
206	1	TRUE	0.0278	67	1305	16	0.012	0.239	GO:0032006	BP	38	regulation of TOR signaling	5	GOLPH3,LAMTOR3,LAMTOR4,RRAGA,SESN1,SH3BP4,SMCR8,LEP,GPAT3,LARS,SZT2,DEPDC5,FNIP1,LAMTOR2,SESN2,ITFG2
207	1	TRUE	0.023	21	1305	8	0.006	0.381	GO:1903432	BP	38	regulation of TORC1 signaling	6	RRAGA,SESN1,SMCR8,LARS,SZT2,DEPDC5,SESN2,ITFG2
208	1	TRUE	0.0304	94	1305	20	0.015	0.213	GO:0051896	BP	38	regulation of protein kinase B signaling	5	CSF3,THBS1,IL18,LEP,RAMP3,MTDH,RRAS,MST1R,DAG1,FAM110C,EPHA2,SPRY2,IGFBP5,SLC9A3R1,SRC,DDIT3,MYDGF,C1QTNF1,HYAL2,NOX4
209	1	TRUE	4.74e-05	726	1305	116	0.089	0.16	GO:0009968	BP	38	negative regulation of signal transduction	3	THBS1,HMGB2,SMPD1,TMPRSS6,CHAC1,PTCH1,IGF1R,PTTG1IP,GLG1,SYVN1,TRABD2B,PTPN22,NOC2L,NOTCH1,ATF3,DLG5,LTF,ATP2B4,LATS1,SFRP4,LRRK2,TRIM59,HMOX1,INPP5D,DAB2IP,SESN1,SH3BP4,PTGS2,GPD1L,SRI,NCK2,HSPH1,ADAM17,ITGA1,ADGRA2,PAFAH1B1,HDAC7,DCN,SZT2,ENPP1,VASN,DAG1,ARHGAP44,SNAI1,GPRASP1,UBQLN2,AMHR2,XBP1,CD109,DEPDC5,PRKACA,GLIS2,ZNF385A,ASXL1,PCGF2,FNIP1,TP63,LOC100760293,CAV1,SEC14L1,EPHA2,BRCA1,TNFAIP…
210	1	TRUE	0.00312	326	1305	56	0.043	0.172	GO:1902532	BP	38	negative regulation of intracellular signal transduction	4	THBS1,SMPD1,IGF1R,PTTG1IP,SYVN1,PTPN22,NOC2L,ATF3,DLG5,ATP2B4,LRRK2,TRIM59,DAB2IP,SESN1,SH3BP4,PTGS2,GPD1L,SRI,HSPH1,PAFAH1B1,HDAC7,SZT2,DAG1,ARHGAP44,SNAI1,XBP1,DEPDC5,ZNF385A,FNIP1,CAV1,SEC14L1,EPHA2,TNFAIP3,SPRY2,ABL1,PAQR3,DLC1,SLC9A3R1,SOCS3,SRC,TNIP1,MMP9,TXNDC12,DUSP1,SESN2,GSTP1,ITFG2,HGS,DDIT3,RHOH,CXCL12,ACKR3,ARHGAP42,WFS1,HYAL2,MYADM
211	1	TRUE	0.000229	1067	1305	154	0.118	0.144	GO:0008219	BP	38	cell death	1	PPARGC1A,BMF,THBS1,CLN8,GOLPH3,HMGB2,CHAC1,IGF1R,PTTG1IP,RSL1D1,SYVN1,CSRNP3,FLNA,NOC2L,CHL1,NOTCH1,PTGFR,TLR3,RARA,ATF3,PNPLA8,CHEK1,LRP1,SFRP4,LRRK2,DCC,CAT,RRAGA,HMOX1,FEM1B,RNF130,MLKL,INPP5D,PLK2,ERO1A,DAB2IP,PTGS2,RARG,LOC100773612,TNFRSF21,CTSZ,TRAF3IP2,RAMP3,SKP2,NCK2,HK2,IER3,DNAJA3,MTDH,HSPH1,ATG3,NUPR1,BAG3,INHBA,IL33,CD38,ACTC1,PDIA3,TAF9,RARB,ZFP36L1,OSM,LOC100754659,FIS1,LOC10075698…
212	1	TRUE	0.000181	994	1305	146	0.112	0.147	GO:0012501	BP	38	programmed cell death	2	PPARGC1A,BMF,THBS1,CLN8,GOLPH3,HMGB2,CHAC1,IGF1R,PTTG1IP,RSL1D1,SYVN1,CSRNP3,FLNA,NOC2L,CHL1,NOTCH1,PTGFR,TLR3,RARA,ATF3,CHEK1,SFRP4,LRRK2,CAT,HMOX1,FEM1B,RNF130,MLKL,INPP5D,PLK2,ERO1A,DAB2IP,PTGS2,RARG,LOC100773612,TNFRSF21,TRAF3IP2,SKP2,NCK2,HK2,IER3,DNAJA3,MTDH,HSPH1,ATG3,NUPR1,BAG3,INHBA,IL33,CD38,ACTC1,PDIA3,TAF9,RARB,ZFP36L1,OSM,LOC100754659,FIS1,LOC100756987,FAS,SYNGAP1,EIF2AK3,SNAI1,ITGA5…
213	1	TRUE	0.00035	976	1305	142	0.109	0.145	GO:0006915	BP	38	apoptotic process	3	PPARGC1A,BMF,THBS1,CLN8,GOLPH3,HMGB2,CHAC1,IGF1R,PTTG1IP,RSL1D1,SYVN1,CSRNP3,FLNA,NOC2L,CHL1,NOTCH1,PTGFR,TLR3,RARA,ATF3,CHEK1,SFRP4,LRRK2,CAT,HMOX1,FEM1B,INPP5D,PLK2,ERO1A,DAB2IP,PTGS2,RARG,LOC100773612,TNFRSF21,TRAF3IP2,SKP2,NCK2,HK2,IER3,DNAJA3,MTDH,HSPH1,ATG3,NUPR1,BAG3,INHBA,IL33,CD38,ACTC1,PDIA3,TAF9,RARB,ZFP36L1,OSM,LOC100754659,FIS1,LOC100756987,FAS,SYNGAP1,EIF2AK3,SNAI1,ITGA5,XBP1,IL1A,B…
214	1	TRUE	0.0196	396	1305	61	0.047	0.154	GO:0097190	BP	38	apoptotic signaling pathway	4	THBS1,HMGB2,CHAC1,PTTG1IP,SYVN1,NOC2L,TLR3,ATF3,LRRK2,HMOX1,FEM1B,ERO1A,DAB2IP,PTGS2,NCK2,HSPH1,NUPR1,BAG3,INHBA,IL33,PDIA3,OSM,FIS1,FAS,EIF2AK3,SNAI1,XBP1,IL1A,ZNF385A,ERN1,PCGF2,TP63,CAV1,EPHA2,BRCA1,TNFAIP3,ICAM1,HGF,IKBKE,SERPINE1,DAPK1,SLC9A3R1,ERP29,EDA2R,TNFRSF1B,HIPK2,SRC,MMP9,NRP1,TXNDC12,GSTP1,MOAP1,UNC5B,DDIT3,CXCL12,ACKR3,BCL2L11,WFS1,TMC8,HYAL2,TICAM1
215	1	TRUE	0.0155	199	1305	36	0.028	0.181	GO:0097193	BP	38	intrinsic apoptotic signaling pathway	5	CHAC1,PTTG1IP,SYVN1,NOC2L,LRRK2,ERO1A,DAB2IP,PTGS2,NCK2,HSPH1,NUPR1,FIS1,EIF2AK3,SNAI1,XBP1,ZNF385A,ERN1,TP63,CAV1,EPHA2,BRCA1,IKBKE,SLC9A3R1,ERP29,EDA2R,TNFRSF1B,HIPK2,SRC,MMP9,TXNDC12,MOAP1,DDIT3,CXCL12,ACKR3,BCL2L11,WFS1
216	1	TRUE	0.00209	891	1305	127	0.097	0.143	GO:0010941	BP	38	regulation of cell death	2	PPARGC1A,BMF,THBS1,CLN8,GOLPH3,HMGB2,IGF1R,PTTG1IP,RSL1D1,SYVN1,CSRNP3,FLNA,NOC2L,CHL1,NOTCH1,PTGFR,RARA,ATF3,LRP1,SFRP4,LRRK2,DCC,CAT,HMOX1,FEM1B,INPP5D,PLK2,DAB2IP,PTGS2,RARG,CTSZ,RAMP3,SKP2,NCK2,IER3,DNAJA3,MTDH,HSPH1,NUPR1,BAG3,INHBA,CD38,ACTC1,PDIA3,TAF9,RARB,ZFP36L1,OSM,LOC100754659,FIS1,LOC100756987,FAS,SYNGAP1,EIF2AK3,SNAI1,ITGA5,XBP1,BIRC2,LRPAP1,RNF144B,ZNF385A,ALKBH1,FANK1,PCGF2,FNIP1,…
217	1	TRUE	0.00161	834	1305	121	0.093	0.145	GO:0043067	BP	38	regulation of programmed cell death	3	PPARGC1A,BMF,THBS1,CLN8,GOLPH3,HMGB2,IGF1R,PTTG1IP,RSL1D1,SYVN1,CSRNP3,FLNA,NOC2L,CHL1,NOTCH1,PTGFR,RARA,ATF3,SFRP4,LRRK2,CAT,HMOX1,FEM1B,INPP5D,PLK2,DAB2IP,PTGS2,RARG,SKP2,NCK2,IER3,DNAJA3,MTDH,HSPH1,NUPR1,BAG3,INHBA,CD38,ACTC1,PDIA3,TAF9,RARB,ZFP36L1,OSM,LOC100754659,FIS1,LOC100756987,FAS,SYNGAP1,EIF2AK3,SNAI1,ITGA5,XBP1,BIRC2,RNF144B,ZNF385A,ALKBH1,FANK1,PCGF2,FNIP1,TP63,CAV1,CSF1R,BRCA1,TNFAI…
218	1	TRUE	0.00209	824	1305	119	0.091	0.144	GO:0042981	BP	38	regulation of apoptotic process	4	PPARGC1A,BMF,THBS1,CLN8,GOLPH3,HMGB2,IGF1R,PTTG1IP,RSL1D1,SYVN1,CSRNP3,FLNA,NOC2L,CHL1,NOTCH1,PTGFR,RARA,ATF3,SFRP4,LRRK2,CAT,HMOX1,FEM1B,INPP5D,PLK2,DAB2IP,PTGS2,RARG,SKP2,NCK2,IER3,MTDH,HSPH1,NUPR1,BAG3,INHBA,CD38,ACTC1,PDIA3,TAF9,RARB,ZFP36L1,OSM,LOC100754659,FIS1,LOC100756987,FAS,SYNGAP1,EIF2AK3,SNAI1,ITGA5,XBP1,BIRC2,RNF144B,ZNF385A,ALKBH1,FANK1,PCGF2,FNIP1,TP63,CAV1,CSF1R,BRCA1,TNFAIP3,SPRY…
219	1	TRUE	0.0144	273	1305	46	0.035	0.168	GO:2001233	BP	38	regulation of apoptotic signaling pathway	5	THBS1,HMGB2,PTTG1IP,SYVN1,NOC2L,ATF3,LRRK2,HMOX1,FEM1B,DAB2IP,PTGS2,NCK2,HSPH1,INHBA,PDIA3,OSM,FIS1,FAS,EIF2AK3,SNAI1,XBP1,ZNF385A,PCGF2,TP63,CAV1,BRCA1,TNFAIP3,ICAM1,HGF,SERPINE1,DAPK1,SLC9A3R1,ERP29,SRC,MMP9,NRP1,TXNDC12,GSTP1,MOAP1,UNC5B,CXCL12,ACKR3,BCL2L11,WFS1,TMC8,HYAL2
220	1	TRUE	0.00958	568	1305	84	0.064	0.148	GO:0060548	BP	38	negative regulation of cell death	2	PPARGC1A,THBS1,CLN8,GOLPH3,HMGB2,IGF1R,PTTG1IP,SYVN1,FLNA,NOC2L,CHL1,NOTCH1,PTGFR,RARA,LRRK2,CAT,HMOX1,PLK2,PTGS2,RARG,IER3,DNAJA3,MTDH,HSPH1,BAG3,CD38,ACTC1,TAF9,RARB,LOC100754659,FAS,SYNGAP1,SNAI1,ITGA5,XBP1,BIRC2,LRPAP1,RNF144B,ZNF385A,ALKBH1,PCGF2,FNIP1,TP63,CAV1,CSF1R,BRCA1,TNFAIP3,SPRY2,ICAM1,HGF,ASNS,ANGPTL4,SERPINE1,ABL1,DAPK1,CRLF1,SOCS3,LOC100762217,HIPK2,SRC,PLAC8,MMP9,NRP1,TXNDC12,GLI…
221	1	TRUE	0.00254	533	1305	83	0.064	0.156	GO:0043069	BP	38	negative regulation of programmed cell death	3	PPARGC1A,THBS1,CLN8,GOLPH3,HMGB2,IGF1R,PTTG1IP,SYVN1,FLNA,NOC2L,CHL1,NOTCH1,PTGFR,RARA,LRRK2,CAT,HMOX1,PLK2,PTGS2,RARG,IER3,DNAJA3,MTDH,HSPH1,BAG3,CD38,ACTC1,TAF9,RARB,LOC100754659,FAS,SYNGAP1,SNAI1,ITGA5,XBP1,BIRC2,RNF144B,ZNF385A,ALKBH1,PCGF2,FNIP1,TP63,CAV1,CSF1R,BRCA1,TNFAIP3,SPRY2,ICAM1,HGF,ASNS,ANGPTL4,SERPINE1,ABL1,DAPK1,CRLF1,SOCS3,LOC100762217,HIPK2,SRC,PLAC8,MMP9,NRP1,TXNDC12,GLI2,GSTP1…
222	1	TRUE	0.00325	522	1305	81	0.062	0.155	GO:0043066	BP	38	negative regulation of apoptotic process	4	PPARGC1A,THBS1,CLN8,GOLPH3,HMGB2,IGF1R,PTTG1IP,SYVN1,FLNA,NOC2L,CHL1,NOTCH1,PTGFR,RARA,LRRK2,CAT,HMOX1,PLK2,PTGS2,RARG,IER3,MTDH,HSPH1,BAG3,CD38,ACTC1,TAF9,RARB,LOC100754659,FAS,SYNGAP1,SNAI1,ITGA5,XBP1,BIRC2,RNF144B,ZNF385A,ALKBH1,PCGF2,FNIP1,TP63,CAV1,CSF1R,BRCA1,TNFAIP3,SPRY2,ICAM1,HGF,ASNS,ANGPTL4,SERPINE1,ABL1,DAPK1,CRLF1,SOCS3,LOC100762217,HIPK2,SRC,PLAC8,MMP9,NRP1,TXNDC12,GLI2,GSTP1,TFAP2A…
223	1	TRUE	2.5e-05	3471	1305	431	0.33	0.124	GO:0048518	BP	38	positive regulation of biological process	1	PPARGC1A,HPX,ARHGEF10,TRIB3,ZMIZ1,NR2C1,BMF,DOCK4,CSF3,ASPH,THBS1,SHANK2,MYF5,GOLPH3,MYF6,SPP1,HMGB2,SMPD1,LAMTOR3,RFX3,SLC25A33,KCTD17,TMPRSS6,NFYB,ATAD1,IQGAP1,HSF2,IL18,DDR2,SMARCA5,LRRTM1,PTCH1,IGF1R,PTX3,MID1,LAT2,SNX9,PTTG1IP,HNF4A,HCFC1,IFT172,LAMTOR4,TRABD2B,CSRNP3,PTPN22,EPHB3,FLNA,LOC100755487,IGFBP4,CSPG4,NOTCH1,SEMA3A,PTGFR,TLR3,RARA,FGF21,SEMA4D,ATF3,DHFR,ITGA8,MMD,SEMA6D,DLG5,LOC100…
224	1	TRUE	0.00025	969	1305	142	0.109	0.147	GO:0023056	BP	38	positive regulation of signaling	2	HPX,ZMIZ1,NR2C1,CSF3,THBS1,SHANK2,GOLPH3,LAMTOR3,IL18,LRRTM1,MID1,IFT172,LAMTOR4,PTPN22,FLNA,IGFBP4,CSPG4,NOTCH1,TLR3,FGF21,SEMA4D,ATF3,ITGA8,DLG5,PRR5L,LTF,SFRP4,LRRK2,TRPM4,CAT,RRAGA,HMOX1,PLK2,DAB2IP,SMCR8,DGKI,LEP,TRAF3IP2,RAMP3,SRI,SKP2,NCK2,DDX60,ECE1,ERBB2,MTDH,CLSTN2,FGFR2,UBR5,ADAM17,ADGRG1,KMT2D,GORAB,PAFAH1B1,NOD2,INHBA,PDIA3,LARS,DCN,CLSTN1,ADAM9,OSM,MST1R,CANT1,TNFSF18,FIS1,CNTN2,FAS…
225	1	TRUE	0.0304	794	1305	107	0.082	0.135	GO:0051094	BP	38	positive regulation of developmental process	2	PPARGC1A,ZMIZ1,CSF3,THBS1,HMGB2,RFX3,IL18,DDR2,LRRTM1,PTCH1,EPHB3,FLNA,NOTCH1,SEMA3A,RARA,SEMA4D,MMD,DLG5,GNAS,PHLDB2,LTF,SFRP4,PLXNB3,INPP5D,DAB2IP,NEGR1,PTGS2,SRPX2,FN1,LEP,MTDH,CLSTN2,MAN2A1,GORAB,PAFAH1B1,INHBA,RRAS,HDAC7,DCN,CLSTN1,FLRT3,JAK1,ZFP36L1,ADAM9,FAM20C,LPL,DAG1,FIS1,ETS1,SERP1,SNAI1,ITGA5,CTGF,XBP1,IL1A,DSCAM,IL23A,ZNF385A,TP63,BRCA1,TNFAIP3,COL1A1,LRP5,TGFB1I1,ECM1,IL7R,SERPINE1,…
226	1	TRUE	3.93e-05	3091	1305	388	0.297	0.126	GO:0048522	BP	38	positive regulation of cellular process	2	PPARGC1A,HPX,ARHGEF10,TRIB3,ZMIZ1,NR2C1,BMF,DOCK4,CSF3,ASPH,THBS1,SHANK2,MYF5,GOLPH3,MYF6,SPP1,HMGB2,SMPD1,LAMTOR3,RFX3,SLC25A33,KCTD17,TMPRSS6,NFYB,ATAD1,IQGAP1,HSF2,IL18,DDR2,SMARCA5,LRRTM1,PTCH1,IGF1R,PTX3,MID1,SNX9,PTTG1IP,HNF4A,IFT172,LAMTOR4,TRABD2B,CSRNP3,PTPN22,EPHB3,FLNA,LOC100755487,IGFBP4,CSPG4,NOTCH1,SEMA3A,PTGFR,TLR3,RARA,FGF21,SEMA4D,ATF3,ITGA8,MMD,SEMA6D,DLG5,GNAS,CHEK1,SYTL4,PHLDB…
227	1	TRUE	0.000291	964	1305	141	0.108	0.146	GO:0010647	BP	38	positive regulation of cell communication	3	HPX,ZMIZ1,NR2C1,CSF3,THBS1,SHANK2,GOLPH3,LAMTOR3,IL18,LRRTM1,MID1,IFT172,LAMTOR4,PTPN22,FLNA,IGFBP4,CSPG4,NOTCH1,TLR3,FGF21,SEMA4D,ATF3,ITGA8,DLG5,PRR5L,LTF,SFRP4,LRRK2,TRPM4,CAT,RRAGA,HMOX1,PLK2,DAB2IP,SMCR8,DGKI,LEP,TRAF3IP2,RAMP3,SRI,SKP2,NCK2,DDX60,ERBB2,MTDH,CLSTN2,FGFR2,UBR5,ADAM17,ADGRG1,KMT2D,GORAB,PAFAH1B1,NOD2,INHBA,PDIA3,LARS,DCN,CLSTN1,ADAM9,OSM,MST1R,CANT1,TNFSF18,FIS1,CNTN2,FAS,PECA…
228	1	TRUE	0.0115	285	1305	48	0.037	0.168	GO:0051272	BP	38	positive regulation of cellular component movement	3	DOCK4,THBS1,DDR2,IGF1R,NOTCH1,SEMA3A,SEMA4D,SEMA6D,DAB2IP,SRPX2,FN1,LAMC2,PLVAP,ADAM17,ADGRA2,HDAC7,ADAM9,TNFSF18,ETS1,FAM110C,SNAI1,XBP1,IL1A,LAMB1,DSCAM,SUN2,IL23A,SPARC,CSF1R,SPRY2,ICAM1,HGF,COL1A1,SERPINE1,SRC,ADAM10,MMP9,NRP1,MEGF8,CYR61,CXCL12,TGFBR2,LOC100763833,CAPN7,NSMF,MMP14,MYADM,RHOB
229	1	TRUE	0.000172	1211	1305	172	0.132	0.142	GO:0048584	BP	38	positive regulation of response to stimulus	2	HPX,ZMIZ1,NR2C1,CSF3,THBS1,GOLPH3,HMGB2,LAMTOR3,IL18,MID1,LAT2,IFT172,LAMTOR4,PTPN22,FLNA,IGFBP4,CSPG4,NOTCH1,TLR3,RARA,FGF21,SEMA4D,ATF3,ITGA8,DLG5,PRR5L,LTF,SFRP4,LRRK2,TRPM4,PPP1R15A,CAT,RRAGA,HMOX1,PLK2,DAB2IP,EDEM2,PTGS2,SMCR8,DGKI,SPON2,TNFRSF21,LEP,TRAF3IP2,RAMP3,SRI,SKP2,NCK2,DDX60,ERBB2,MTDH,FGFR2,UBR5,ADAM17,ADGRG1,KMT2D,GORAB,PAFAH1B1,NOD2,INHBA,IL33,CD38,PDIA3,LARS,DCN,TAF9,ADAM9,OSM,…
230	1	TRUE	0.00047	890	1305	131	0.1	0.147	GO:0009967	BP	38	positive regulation of signal transduction	3	HPX,ZMIZ1,NR2C1,CSF3,THBS1,GOLPH3,LAMTOR3,IL18,MID1,IFT172,LAMTOR4,PTPN22,FLNA,IGFBP4,CSPG4,NOTCH1,TLR3,FGF21,SEMA4D,ATF3,ITGA8,DLG5,PRR5L,LTF,SFRP4,LRRK2,TRPM4,CAT,RRAGA,HMOX1,PLK2,DAB2IP,SMCR8,DGKI,LEP,TRAF3IP2,RAMP3,SKP2,NCK2,DDX60,ERBB2,MTDH,FGFR2,UBR5,ADAM17,ADGRG1,KMT2D,GORAB,PAFAH1B1,NOD2,INHBA,PDIA3,LARS,DCN,ADAM9,OSM,MST1R,CANT1,TNFSF18,FIS1,CNTN2,FAS,PECAM1,FAM110C,UBQLN2,CTGF,XBP1,FRMD…
231	1	TRUE	0.0103	578	1305	85	0.065	0.147	GO:1902533	BP	38	positive regulation of intracellular signal transduction	4	HPX,CSF3,THBS1,GOLPH3,LAMTOR3,IL18,MID1,LAMTOR4,PTPN22,FLNA,IGFBP4,CSPG4,NOTCH1,TLR3,FGF21,SEMA4D,DLG5,PRR5L,LTF,LRRK2,CAT,RRAGA,HMOX1,PLK2,DAB2IP,SMCR8,DGKI,LEP,TRAF3IP2,RAMP3,NCK2,DDX60,ERBB2,MTDH,FGFR2,ADGRG1,NOD2,LARS,DCN,ADAM9,OSM,MST1R,CANT1,TNFSF18,FIS1,PECAM1,FAM110C,CTGF,FRMD7,BIRC2,IL23A,ZNF385A,ERN1,CAV1,CSF1R,SPRY2,ICAM1,HGF,IGFBP5,ECM1,TNFRSF19,IKBKE,ABL1,MAP3K11,CD81,LAMTOR2,SLC9A3R…
232	1	TRUE	0.0359	57	1305	14	0.011	0.246	GO:0051897	BP	38	positive regulation of protein kinase B signaling	5	CSF3,THBS1,IL18,LEP,RAMP3,MTDH,MST1R,FAM110C,SPRY2,IGFBP5,SRC,MYDGF,C1QTNF1,NOX4
233	1	TRUE	0.0374	985	1305	128	0.098	0.13	GO:0051240	BP	38	positive regulation of multicellular organismal process	2	PPARGC1A,ZMIZ1,CSF3,THBS1,HMGB2,RFX3,IL18,DDR2,LRRTM1,PTPN22,EPHB3,NOTCH1,SEMA3A,TLR3,RARA,SEMA4D,MMD,DLG5,GNAS,PHLDB2,LTF,LRP1,PLXNB3,INPP5D,DAB2IP,NEGR1,PTGS2,SPON2,SRPX2,FN1,LEP,DDX60,MTDH,CLSTN2,ADAM17,MAN2A1,GORAB,ADGRA2,PAFAH1B1,NOD2,INHBA,IL33,RRAS,HDAC7,CLSTN1,FLRT3,JAK1,ZFP36L1,ADAM9,ARHGEF2,FAM20C,LPL,DAG1,ETS1,SERP1,EIF2AK3,SNAI1,ITGA5,XBP1,IL1A,DSCAM,IL23A,SPARC,MB21D1,TP63,CAV1,SEC14…
234	1	TRUE	0.0298	87	1305	19	0.015	0.218	GO:1904018	BP	38	positive regulation of vasculature development	3	THBS1,NOTCH1,SRPX2,MTDH,RRAS,HDAC7,JAK1,ITGA5,XBP1,IL1A,BRCA1,ECM1,SERPINE1,ADM,HIPK2,TGFBR2,MYDGF,ENG,RHOB
235	1	TRUE	0.0285	80	1305	18	0.014	0.225	GO:0045766	BP	38	positive regulation of angiogenesis	4	THBS1,SRPX2,MTDH,RRAS,HDAC7,JAK1,ITGA5,XBP1,IL1A,BRCA1,ECM1,SERPINE1,ADM,HIPK2,TGFBR2,MYDGF,ENG,RHOB
236	1	TRUE	0.0154	297	1305	49	0.038	0.165	GO:0040017	BP	38	positive regulation of locomotion	2	DOCK4,THBS1,DDR2,IGF1R,NOTCH1,SEMA3A,SEMA4D,SEMA6D,DAB2IP,SRPX2,FN1,LAMC2,PLVAP,ADAM17,ADGRA2,HDAC7,ADAM9,TNFSF18,ETS1,FAM110C,SNAI1,XBP1,IL1A,LAMB1,DSCAM,SUN2,IL23A,SPARC,CSF1R,SPRY2,ICAM1,HGF,COL1A1,SERPINE1,SRC,ADAM10,MMP9,NRP1,MEGF8,STX3,CYR61,CXCL12,TGFBR2,LOC100763833,CAPN7,NSMF,MMP14,MYADM,RHOB
237	1	TRUE	0.0304	279	1305	45	0.034	0.161	GO:2000147	BP	38	positive regulation of cell motility	3	DOCK4,THBS1,DDR2,IGF1R,NOTCH1,SEMA3A,SEMA4D,SEMA6D,DAB2IP,SRPX2,FN1,LAMC2,PLVAP,ADAM17,ADGRA2,HDAC7,ADAM9,TNFSF18,ETS1,FAM110C,SNAI1,XBP1,IL1A,LAMB1,SUN2,IL23A,SPARC,CSF1R,SPRY2,ICAM1,HGF,COL1A1,SERPINE1,SRC,ADAM10,MMP9,CYR61,CXCL12,TGFBR2,LOC100763833,CAPN7,NSMF,MMP14,MYADM,RHOB
238	1	TRUE	0.0216	272	1305	45	0.034	0.165	GO:0030335	BP	38	positive regulation of cell migration	4	DOCK4,THBS1,DDR2,IGF1R,NOTCH1,SEMA3A,SEMA4D,SEMA6D,DAB2IP,SRPX2,FN1,LAMC2,PLVAP,ADAM17,ADGRA2,HDAC7,ADAM9,TNFSF18,ETS1,FAM110C,SNAI1,XBP1,IL1A,LAMB1,SUN2,IL23A,SPARC,CSF1R,SPRY2,ICAM1,HGF,COL1A1,SERPINE1,SRC,ADAM10,MMP9,CYR61,CXCL12,TGFBR2,LOC100763833,CAPN7,NSMF,MMP14,MYADM,RHOB
239	1	TRUE	0.000341	2034	1305	264	0.202	0.13	GO:0009893	BP	38	positive regulation of metabolic process	2	PPARGC1A,HPX,TRIB3,ZMIZ1,CSF3,ASPH,THBS1,MYF5,MYF6,SPP1,HMGB2,SMPD1,LAMTOR3,RFX3,TMPRSS6,NFYB,ATAD1,IQGAP1,HSF2,IL18,DDR2,SMARCA5,PTCH1,IGF1R,PTX3,MID1,SNX9,PTTG1IP,HNF4A,HCFC1,TRABD2B,CSRNP3,PTPN22,LOC100755487,IGFBP4,CSPG4,NOTCH1,PTGFR,TLR3,RARA,FGF21,SEMA4D,ATF3,DHFR,ITGA8,MMD,CHEK1,PRR5L,LTF,PLP1,LRP1,ATP2B4,LATS1,SFRP4,LRRK2,PPP1R15A,MYBL2,HMOX1,RXRA,PLK2,DAB2IP,SH3BP4,ZMIZ2,EDEM2,PTGS2,RARG…
240	1	TRUE	0.000283	1886	1305	248	0.19	0.131	GO:0010604	BP	38	positive regulation of macromolecule metabolic process	3	PPARGC1A,HPX,TRIB3,ZMIZ1,CSF3,ASPH,THBS1,MYF5,MYF6,SPP1,HMGB2,SMPD1,LAMTOR3,RFX3,TMPRSS6,NFYB,ATAD1,IQGAP1,HSF2,IL18,DDR2,SMARCA5,PTCH1,IGF1R,MID1,SNX9,PTTG1IP,HNF4A,HCFC1,TRABD2B,CSRNP3,PTPN22,LOC100755487,IGFBP4,CSPG4,NOTCH1,PTGFR,TLR3,RARA,FGF21,SEMA4D,ATF3,ITGA8,MMD,CHEK1,PRR5L,LTF,PLP1,LRP1,ATP2B4,LATS1,SFRP4,LRRK2,PPP1R15A,MYBL2,RXRA,PLK2,DAB2IP,ZMIZ2,EDEM2,PTGS2,RARG,PHF19,LOC100773612,RNF…
241	1	TRUE	0.00968	1174	1305	155	0.119	0.132	GO:0010628	BP	38	positive regulation of gene expression	4	PPARGC1A,ZMIZ1,CSF3,THBS1,MYF5,MYF6,SPP1,HMGB2,RFX3,TMPRSS6,NFYB,HSF2,IL18,SMARCA5,PTCH1,HNF4A,HCFC1,CSRNP3,PTPN22,LOC100755487,NOTCH1,PTGFR,TLR3,RARA,ATF3,ITGA8,CHEK1,PLP1,SFRP4,PPP1R15A,MYBL2,RXRA,DAB2IP,ZMIZ2,RARG,LOC100773612,RNF4,ELK3,FN1,MAFF,HDAC5,WDR43,RAMP3,NCK2,ERBB2,NFE2L1,HSPH1,FOXJ3,UBR5,KMT2D,WAC,NOD2,INHBA,IL33,CD38,ACTC1,DROSHA,DCN,TAF9,RGMB,ETV5,RARB,ARHGEF2,OSM,RIOK1,FHOD1,POU2F…
242	1	TRUE	0.00355	1817	1305	231	0.177	0.127	GO:0051173	BP	38	positive regulation of nitrogen compound metabolic process	3	PPARGC1A,HPX,TRIB3,ZMIZ1,CSF3,ASPH,THBS1,MYF5,MYF6,SPP1,HMGB2,SMPD1,LAMTOR3,RFX3,TMPRSS6,NFYB,IQGAP1,HSF2,IL18,DDR2,SMARCA5,PTCH1,IGF1R,PTX3,MID1,SNX9,PTTG1IP,HNF4A,TRABD2B,CSRNP3,PTPN22,LOC100755487,IGFBP4,CSPG4,NOTCH1,TLR3,RARA,FGF21,SEMA4D,ATF3,ITGA8,MMD,CHEK1,PRR5L,LTF,LRP1,ATP2B4,LATS1,LRRK2,PPP1R15A,MYBL2,RXRA,PLK2,DAB2IP,ZMIZ2,EDEM2,PTGS2,RARG,PHF19,RNF4,ELK3,LEP,MAFF,HDAC5,WDR43,RAMP3,SKP…
243	1	TRUE	0.0113	927	1305	126	0.097	0.136	GO:0051247	BP	38	positive regulation of protein metabolic process	4	HPX,TRIB3,CSF3,ASPH,THBS1,SMPD1,LAMTOR3,IQGAP1,IL18,DDR2,MID1,SNX9,PTTG1IP,TRABD2B,PTPN22,IGFBP4,CSPG4,TLR3,FGF21,SEMA4D,MMD,PRR5L,LTF,LRP1,ATP2B4,LATS1,LRRK2,PPP1R15A,RXRA,PLK2,DAB2IP,EDEM2,PTGS2,PHF19,LEP,RAMP3,SKP2,NCK2,ERBB2,HSPH1,FGFR2,ADAM17,NUPR1,ITGA1,NOD2,INHBA,IL33,ADAM9,ARHGEF2,PXYLP1,OSM,PDGFC,MST1R,TNFSF18,CDC25B,FIS1,LOC100756987,CNTN2,FAS,PECAM1,SERP1,ITGA5,UBQLN2,CTGF,XBP1,IL1A,BI…
244	1	TRUE	0.042	52	1305	13	0.01	0.25	GO:0021782	BP	38	glial cell development	1	ARHGEF10,PLP1,LRP1,ADAM22,LAMB2,CNTNAP1,DAG1,CNTN2,MXRA8,VIM,LDLR,SMO,ERCC2
245	1	TRUE	0.0073	5594	1305	627	0.48	0.112	GO:0044237	BP	38	cellular metabolic process	1	AFF2,PPARGC1A,HPX,TRIB3,ZMIZ1,NR2C1,TPST2,BMF,ZNF568,CSF3,ASPH,THBS1,CLN8,MYF5,GOLPH3,MYF6,SPP1,HMGB2,NPPB,SETDB2,TMEM5,SMPD1,TARS,LAMTOR3,RFX3,DGKK,SLC25A33,KCTD17,MPHOSPH10,TMPRSS6,P3H1,LNX1,CHAC1,NFYB,ATAD1,IQGAP1,PLOD2,HSF2,IL18,DDR2,FBLN5,SGSH,SMARCA5,DNAJC15,PLCH2,LRRTM1,FARSB,INTS12,PAM,KNG1,PTGES,PTCH1,PTPN13,PPP1R15B,LOC100765897,IGF1R,ASL,PTX3,ZBTB7A,MID1,ENDOD1,ETFBKMT,SNX9,PTTG1IP,GLG…
246	1	TRUE	0.000757	4475	1305	523	0.401	0.117	GO:0044260	BP	38	cellular macromolecule metabolic process	2	AFF2,PPARGC1A,HPX,TRIB3,ZMIZ1,NR2C1,TPST2,ZNF568,CSF3,ASPH,THBS1,CLN8,MYF5,GOLPH3,MYF6,SPP1,HMGB2,SETDB2,TMEM5,SMPD1,TARS,LAMTOR3,RFX3,SLC25A33,KCTD17,MPHOSPH10,TMPRSS6,P3H1,LNX1,CHAC1,NFYB,ATAD1,IQGAP1,PLOD2,HSF2,IL18,DDR2,SGSH,SMARCA5,LRRTM1,FARSB,INTS12,KNG1,PTCH1,PTPN13,PPP1R15B,LOC100765897,IGF1R,PTX3,ZBTB7A,MID1,ETFBKMT,SNX9,PTTG1IP,GLG1,ALK,HNF4A,MRPL30,HCFC1,SYVN1,TRABD2B,CSRNP3,TAF13,EIF…
247	1	TRUE	0.000618	2718	1305	337	0.258	0.124	GO:0044267	BP	38	cellular protein metabolic process	3	HPX,TRIB3,TPST2,CSF3,ASPH,THBS1,CLN8,SETDB2,TMEM5,SMPD1,TARS,LAMTOR3,KCTD17,P3H1,LNX1,CHAC1,IQGAP1,PLOD2,IL18,DDR2,FARSB,KNG1,PTPN13,PPP1R15B,LOC100765897,IGF1R,MID1,ETFBKMT,SNX9,PTTG1IP,GLG1,ALK,MRPL30,HCFC1,SYVN1,TRABD2B,TAF13,EIF3A,FURIN,PTPN22,EPHB3,IGFBP4,CSPG4,NOC2L,PCYOX1,LOC100767156,TLR3,RARA,FGF21,SEMA4D,ATF3,CCDC88C,MMD,NSUN3,CHEK1,COPS6,PRR5L,LTF,LRP1,ATP2B4,LATS1,TPST1,LRRK2,MARCH6,T…
248	1	TRUE	0.0208	2114	1305	256	0.196	0.121	GO:0006464	BP	38	cellular protein modification process	4	HPX,TRIB3,TPST2,CSF3,ASPH,THBS1,SETDB2,TMEM5,SMPD1,LAMTOR3,P3H1,LNX1,IQGAP1,PLOD2,IL18,DDR2,PTPN13,PPP1R15B,LOC100765897,IGF1R,MID1,ETFBKMT,SNX9,PTTG1IP,ALK,HCFC1,SYVN1,TRABD2B,PTPN22,EPHB3,IGFBP4,CSPG4,NOC2L,LOC100767156,TLR3,RARA,FGF21,SEMA4D,ATF3,CCDC88C,MMD,CHEK1,COPS6,PRR5L,LTF,ATP2B4,LATS1,TPST1,LRRK2,MARCH6,TRPM4,PPP1R15A,SIRT5,KIRREL,UVSSA,CAMK2B,G6PD,FEM1B,MLKL,TLK2,PLK2,TRRAP,DAB2IP,CFL…
249	1	TRUE	0.000545	3230	1305	393	0.301	0.122	GO:0031323	BP	38	regulation of cellular metabolic process	2	AFF2,PPARGC1A,HPX,TRIB3,ZMIZ1,NR2C1,BMF,ZNF568,CSF3,ASPH,THBS1,MYF5,MYF6,SPP1,HMGB2,SMPD1,LAMTOR3,RFX3,SLC25A33,MPHOSPH10,TMPRSS6,P3H1,CHAC1,NFYB,ATAD1,IQGAP1,HSF2,IL18,DDR2,FBLN5,SMARCA5,DNAJC15,LRRTM1,KNG1,PTCH1,PPP1R15B,IGF1R,PTX3,ZBTB7A,MID1,ETFBKMT,SNX9,PTTG1IP,GLG1,HNF4A,HCFC1,TRABD2B,CSRNP3,FURIN,PTPN22,FLNA,LOC100755487,IGFBP4,CSPG4,NOC2L,NOTCH1,TLR3,RARA,FGF21,SEMA4D,ATF3,CCDC88C,DHFR,IT…
250	1	TRUE	0.00584	1020	1305	139	0.107	0.136	GO:0051174	BP	38	regulation of phosphorus metabolic process	3	PPARGC1A,HPX,TRIB3,CSF3,THBS1,SMPD1,LAMTOR3,SLC25A33,MPHOSPH10,IQGAP1,IL18,DDR2,DNAJC15,PPP1R15B,IGF1R,MID1,SNX9,CSRNP3,PTPN22,IGFBP4,CSPG4,TLR3,FGF21,SEMA4D,ATF3,CCDC88C,MMD,PRR5L,LTF,ATP2B4,LATS1,LRRK2,PPP1R15A,KIRREL,DAB2IP,PTGS2,SMCR8,SRPX2,FN1,LEP,GPD1L,RAMP3,NCK2,ERBB2,HSPH1,HUS1,FGFR2,ADAM17,ITGA1,NBR1,PAFAH1B1,NOD2,INHBA,MVP,CDA,RRAS,PTHLH,ADAM9,ARHGEF2,OSM,PDGFC,ENPP1,FAM20C,MST1R,TNFSF1…
251	1	TRUE	0.00704	1016	1305	138	0.106	0.136	GO:0019220	BP	38	regulation of phosphate metabolic process	4	PPARGC1A,HPX,TRIB3,CSF3,THBS1,SMPD1,LAMTOR3,SLC25A33,MPHOSPH10,IQGAP1,IL18,DDR2,DNAJC15,PPP1R15B,IGF1R,MID1,SNX9,CSRNP3,PTPN22,IGFBP4,CSPG4,TLR3,FGF21,SEMA4D,ATF3,CCDC88C,MMD,PRR5L,LTF,ATP2B4,LATS1,LRRK2,PPP1R15A,KIRREL,DAB2IP,PTGS2,SMCR8,SRPX2,FN1,LEP,GPD1L,RAMP3,NCK2,ERBB2,HSPH1,HUS1,FGFR2,ADAM17,ITGA1,NBR1,PAFAH1B1,NOD2,INHBA,MVP,CDA,RRAS,PTHLH,ADAM9,ARHGEF2,OSM,PDGFC,ENPP1,MST1R,TNFSF18,DAG1,…
252	1	TRUE	0.000229	1425	1305	196	0.15	0.138	GO:0032268	BP	38	regulation of cellular protein metabolic process	3	HPX,TRIB3,CSF3,ASPH,THBS1,SMPD1,LAMTOR3,P3H1,CHAC1,IQGAP1,IL18,DDR2,KNG1,PPP1R15B,IGF1R,MID1,SNX9,PTTG1IP,GLG1,TRABD2B,FURIN,PTPN22,IGFBP4,CSPG4,NOC2L,TLR3,RARA,FGF21,SEMA4D,ATF3,CCDC88C,MMD,NSUN3,CHEK1,PRR5L,LTF,LRP1,ATP2B4,LATS1,LRRK2,PPP1R15A,KIRREL,G6PD,FEM1B,RXRA,TLK2,DAB2IP,MOV10,EDEM2,PTGS2,SERPINH1,TIMP1,PHF19,SMCR8,DNAJC1,FN1,LEP,CTSZ,GPD1L,RAMP3,SKP2,NCK2,ERBB2,HSPH1,HUS1,FGFR2,UBR5,ADA…
253	1	TRUE	0.0114	1040	1305	139	0.107	0.134	GO:0031399	BP	38	regulation of protein modification process	4	HPX,TRIB3,CSF3,THBS1,SMPD1,LAMTOR3,P3H1,IQGAP1,IL18,DDR2,PPP1R15B,IGF1R,MID1,SNX9,PTTG1IP,TRABD2B,PTPN22,IGFBP4,CSPG4,NOC2L,TLR3,FGF21,SEMA4D,ATF3,CCDC88C,MMD,CHEK1,PRR5L,LTF,ATP2B4,LATS1,LRRK2,PPP1R15A,KIRREL,G6PD,FEM1B,DAB2IP,PTGS2,PHF19,SMCR8,FN1,LEP,GPD1L,RAMP3,SKP2,NCK2,ERBB2,HSPH1,HUS1,FGFR2,UBR5,ADAM17,NUPR1,ITGA1,NBR1,PAFAH1B1,NOD2,INHBA,MVP,RRAS,ADAM9,ARHGEF2,OSM,PDGFC,ENPP1,MST1R,TNFSF1…
254	1	TRUE	0.00142	1900	1305	244	0.187	0.128	GO:0031325	BP	38	positive regulation of cellular metabolic process	2	PPARGC1A,HPX,TRIB3,ZMIZ1,CSF3,ASPH,THBS1,MYF5,MYF6,SPP1,HMGB2,SMPD1,LAMTOR3,RFX3,TMPRSS6,NFYB,ATAD1,IQGAP1,HSF2,IL18,DDR2,SMARCA5,PTCH1,IGF1R,PTX3,MID1,SNX9,PTTG1IP,HNF4A,TRABD2B,CSRNP3,PTPN22,LOC100755487,IGFBP4,CSPG4,NOTCH1,TLR3,RARA,FGF21,SEMA4D,ATF3,ITGA8,MMD,CHEK1,PRR5L,LTF,LRP1,ATP2B4,LATS1,SFRP4,LRRK2,PPP1R15A,MYBL2,HMOX1,RXRA,PLK2,DAB2IP,SH3BP4,ZMIZ2,EDEM2,PTGS2,RARG,PHF19,SMCR8,RNF4,ELK3…
255	1	TRUE	0.0304	648	1305	90	0.069	0.139	GO:0010562	BP	38	positive regulation of phosphorus metabolic process	3	PPARGC1A,HPX,CSF3,THBS1,SMPD1,LAMTOR3,IQGAP1,IL18,DDR2,MID1,SNX9,PTPN22,IGFBP4,CSPG4,TLR3,FGF21,SEMA4D,MMD,PRR5L,LTF,ATP2B4,LATS1,LRRK2,PPP1R15A,DAB2IP,PTGS2,LEP,RAMP3,ERBB2,HSPH1,FGFR2,ADAM17,ITGA1,NOD2,INHBA,PTHLH,ADAM9,ARHGEF2,OSM,PDGFC,MST1R,TNFSF18,CDC25B,FAS,PECAM1,ITGA5,CTGF,DSCAM,IL23A,PRLR,ERN1,FNIP1,CAV1,CSF1R,SPRY2,ICAM1,HGF,ABL1,MAP3K11,CD81,ADM,LAMTOR2,DLC1,ERP29,HSPA2,CRLF1,TWSG1,ED…
256	1	TRUE	0.0304	648	1305	90	0.069	0.139	GO:0045937	BP	38	positive regulation of phosphate metabolic process	4	PPARGC1A,HPX,CSF3,THBS1,SMPD1,LAMTOR3,IQGAP1,IL18,DDR2,MID1,SNX9,PTPN22,IGFBP4,CSPG4,TLR3,FGF21,SEMA4D,MMD,PRR5L,LTF,ATP2B4,LATS1,LRRK2,PPP1R15A,DAB2IP,PTGS2,LEP,RAMP3,ERBB2,HSPH1,FGFR2,ADAM17,ITGA1,NOD2,INHBA,PTHLH,ADAM9,ARHGEF2,OSM,PDGFC,MST1R,TNFSF18,CDC25B,FAS,PECAM1,ITGA5,CTGF,DSCAM,IL23A,PRLR,ERN1,FNIP1,CAV1,CSF1R,SPRY2,ICAM1,HGF,ABL1,MAP3K11,CD81,ADM,LAMTOR2,DLC1,ERP29,HSPA2,CRLF1,TWSG1,ED…
257	1	TRUE	0.00769	864	1305	120	0.092	0.139	GO:0032270	BP	38	positive regulation of cellular protein metabolic process	3	HPX,TRIB3,CSF3,ASPH,THBS1,SMPD1,LAMTOR3,IQGAP1,IL18,DDR2,MID1,SNX9,PTTG1IP,TRABD2B,PTPN22,IGFBP4,CSPG4,TLR3,FGF21,SEMA4D,MMD,PRR5L,LTF,LRP1,ATP2B4,LATS1,LRRK2,PPP1R15A,RXRA,DAB2IP,EDEM2,PTGS2,PHF19,LEP,RAMP3,SKP2,NCK2,ERBB2,HSPH1,FGFR2,ADAM17,NUPR1,ITGA1,NOD2,INHBA,IL33,ADAM9,ARHGEF2,OSM,PDGFC,MST1R,TNFSF18,CDC25B,FIS1,LOC100756987,CNTN2,FAS,PECAM1,SERP1,ITGA5,UBQLN2,CTGF,XBP1,BIRC2,IL23A,PRLR,ER…
258	1	TRUE	0.0359	679	1305	93	0.071	0.137	GO:0031401	BP	38	positive regulation of protein modification process	4	HPX,TRIB3,CSF3,THBS1,SMPD1,LAMTOR3,IQGAP1,IL18,DDR2,MID1,SNX9,PTTG1IP,TRABD2B,PTPN22,IGFBP4,CSPG4,TLR3,FGF21,SEMA4D,MMD,PRR5L,LTF,ATP2B4,LATS1,LRRK2,PPP1R15A,DAB2IP,PTGS2,PHF19,LEP,RAMP3,SKP2,ERBB2,HSPH1,FGFR2,ADAM17,NUPR1,ITGA1,NOD2,INHBA,ADAM9,ARHGEF2,OSM,PDGFC,MST1R,TNFSF18,CDC25B,FAS,PECAM1,ITGA5,CTGF,BIRC2,IL23A,PRLR,ERN1,FNIP1,CAV1,CSF1R,BRCA1,SPRY2,ICAM1,HGF,ABL1,MAP3K11,CD81,LAMTOR2,DLC1,…
259	1	TRUE	0.0178	150	1305	29	0.022	0.193	GO:0072593	BP	38	reactive oxygen species metabolic process	2	THBS1,SLC25A33,FBLN5,PTX3,DHFR,ATP2B4,LRRK2,SIRT5,CAT,SESN1,HK2,SZT2,CTGF,BIRC2,CAV1,BRCA1,PXDN,CD36,SESN2,TFAP2A,ACP5,SH3PXD2B,CYR61,TGFBR2,AATF,CXCL1,NOX4,DUOX1,TICAM1
260	1	TRUE	0.0464	92	1305	19	0.015	0.207	GO:2000377	BP	38	regulation of reactive oxygen species metabolic process	3	THBS1,SLC25A33,FBLN5,PTX3,DHFR,ATP2B4,SIRT5,HK2,SZT2,BIRC2,CAV1,BRCA1,CD36,TFAP2A,ACP5,TGFBR2,AATF,CXCL1,TICAM1
261	1	TRUE	0.0278	17	1305	7	0.005	0.412	GO:0090322	BP	38	regulation of superoxide metabolic process	4	FBLN5,DHFR,SZT2,CD36,ACP5,AATF,CXCL1
262	1	TRUE	0.00777	1431	1305	185	0.142	0.129	GO:0031324	BP	38	negative regulation of cellular metabolic process	2	TRIB3,NR2C1,BMF,ZNF568,THBS1,MYF6,HMGB2,SMPD1,RFX3,MPHOSPH10,TMPRSS6,P3H1,CHAC1,IQGAP1,SMARCA5,DNAJC15,LRRTM1,KNG1,PTCH1,PPP1R15B,IGF1R,PTX3,ZBTB7A,ETFBKMT,GLG1,CSRNP3,FURIN,PTPN22,FLNA,NOC2L,NOTCH1,RARA,SEMA4D,ATF3,PRR5L,LTF,ATP2B4,LATS1,LRRK2,HR,PPP1R15A,SIRT5,KIRREL,RRAGA,G6PD,HMOX1,RXRA,TLK2,AEBP1,INPP5D,DAB2IP,MOV10,RLIM,PTGS2,SERPINH1,RARG,TIMP1,PHF19,SMCR8,ZBTB2,ELK3,EIF4A2,LEP,CTSZ,HDAC5,…
263	1	TRUE	0.0053	556	1305	84	0.064	0.151	GO:0032269	BP	38	negative regulation of cellular protein metabolic process	3	TRIB3,THBS1,SMPD1,P3H1,CHAC1,KNG1,PPP1R15B,IGF1R,GLG1,FURIN,PTPN22,NOC2L,RARA,SEMA4D,ATF3,PRR5L,LTF,LATS1,LRRK2,PPP1R15A,KIRREL,G6PD,TLK2,DAB2IP,MOV10,PTGS2,SERPINH1,TIMP1,SMCR8,CTSZ,GPD1L,NCK2,HSPH1,UBR5,WAC,PAFAH1B1,MVP,DROSHA,TAF9,ZFP36L1,ENPP1,DAG1,CD109,FABP4,TIMP2,FNIP1,CAV1,KDM4B,ENC1,BRCA1,TNFAIP3,SPRY2,HGF,LRP5,IGFBP5,ECM1,SERPINE1,ABL1,DAPK1,GTPBP4,PAQR3,DICER1,SLC9A3R1,PAIP2B,PRMT3,SOC…
264	1	TRUE	0.00308	266	1305	48	0.037	0.18	GO:0016049	BP	38	cell growth	1	SLC25A33,IQGAP1,HNF4A,IGFBP4,SEMA3A,SEMA4D,SH3BP4,RARG,FN1,ERBB2,ADAM17,NUPR1,DPYSL2,INHBA,DCBLD2,LAMB2,CDA,CLSTN1,FLRT3,TAF9,ENPP1,CTGF,DSCAM,PTPRS,IGFBP5,IL7R,ABL1,LAMTOR2,ADAM10,NRP1,PLXNA1,SEMA3G,COBL,NRP2,SESN2,MEGF8,OSGIN1,TMEM108,LPAR3,TGFBR2,CDKN2AIP,DDR1,TMC8,HYAL2,OSTN,EXOSC2,ADAM15,MMP14
265	1	TRUE	0.0471	113	1305	22	0.017	0.195	GO:0048588	BP	38	developmental cell growth	2	IQGAP1,SEMA3A,SEMA4D,RARG,FN1,DPYSL2,LAMB2,FLRT3,DSCAM,PTPRS,ABL1,NRP1,PLXNA1,SEMA3G,COBL,NRP2,MEGF8,TMEM108,LPAR3,TGFBR2,DDR1,OSTN
266	1	TRUE	0.0208	203	1305	36	0.028	0.177	GO:0001558	BP	38	regulation of cell growth	2	SLC25A33,HNF4A,IGFBP4,SEMA3A,SEMA4D,SH3BP4,FN1,ERBB2,ADAM17,DPYSL2,INHBA,DCBLD2,CDA,CLSTN1,TAF9,ENPP1,CTGF,DSCAM,PTPRS,IGFBP5,ABL1,ADAM10,NRP1,SEMA3G,SESN2,MEGF8,OSGIN1,LPAR3,CDKN2AIP,DDR1,TMC8,HYAL2,OSTN,EXOSC2,ADAM15,MMP14
267	1	TRUE	0.0361	6	1305	4	0.003	0.667	GO:0090070	BP	38	positive regulation of ribosome biogenesis	1	LOC100755487,WDR43,RIOK1,RIOK2
268	1	TRUE	0.0323	203	1305	35	0.027	0.172	GO:0031331	BP	38	positive regulation of cellular catabolic process	1	SNX9,PTTG1IP,PRR5L,LRP1,LRRK2,HMOX1,PLK2,DAB2IP,SH3BP4,EDEM2,SMCR8,HK2,MTDH,WAC,IL33,DCN,ZFP36L1,UBQLN2,XBP1,SPTLC2,TNFAIP3,TP53INP2,CD81,DAPK1,EDEM1,TNFRSF1B,ZC3HAV1,SESN2,LDLR,MEFV,LRSAM1,OSBPL7,RGMA,TRIB2,TICAM1
269	1	TRUE	0.034	1292	1305	163	0.125	0.126	GO:0016310	BP	38	phosphorylation	1	HPX,TRIB3,CSF3,THBS1,SMPD1,LAMTOR3,SLC25A33,IQGAP1,IL18,DDR2,DNAJC15,PPP1R15B,LOC100765897,IGF1R,MID1,SNX9,ALK,PTPN22,EPHB3,IGFBP4,CSPG4,TLR3,RARA,FGF21,SEMA4D,ATF3,CCDC88C,MMD,CHEK1,PRR5L,LTF,ATP2B4,LATS1,LRRK2,PPP1R15A,KIRREL,CAMK2B,PAK1IP1,MLKL,TLK2,PLK2,DAB2IP,CFL1,PTGS2,SMCR8,DGKI,LOC100773612,SRPX2,FN1,LEP,ULK1,PEAK1,GPD1L,RAMP3,SKP2,NCK2,ERBB2,HK2,HSPH1,PLVAP,HUS1,FGFR2,ADAM17,PDIK1L,NDUFC…
270	1	TRUE	0.0027	872	1305	124	0.095	0.142	GO:0042325	BP	38	regulation of phosphorylation	2	HPX,TRIB3,CSF3,THBS1,SMPD1,LAMTOR3,SLC25A33,IQGAP1,IL18,DDR2,DNAJC15,PPP1R15B,IGF1R,MID1,SNX9,PTPN22,IGFBP4,CSPG4,TLR3,FGF21,SEMA4D,ATF3,CCDC88C,MMD,PRR5L,LTF,ATP2B4,LATS1,LRRK2,PPP1R15A,KIRREL,DAB2IP,PTGS2,SMCR8,SRPX2,FN1,LEP,GPD1L,RAMP3,NCK2,ERBB2,HSPH1,HUS1,FGFR2,ADAM17,NBR1,PAFAH1B1,NOD2,INHBA,MVP,RRAS,ADAM9,ARHGEF2,OSM,PDGFC,ENPP1,MST1R,TNFSF18,DAG1,CDC25B,FAS,PECAM1,SYNGAP1,ITGA5,CTGF,CD109…
271	1	TRUE	0.00341	1092	1305	149	0.114	0.136	GO:0006468	BP	38	protein phosphorylation	2	HPX,TRIB3,CSF3,THBS1,SMPD1,LAMTOR3,IQGAP1,IL18,DDR2,PPP1R15B,LOC100765897,IGF1R,MID1,SNX9,ALK,PTPN22,EPHB3,IGFBP4,CSPG4,TLR3,RARA,FGF21,SEMA4D,ATF3,CCDC88C,MMD,CHEK1,PRR5L,LTF,ATP2B4,LATS1,LRRK2,PPP1R15A,KIRREL,CAMK2B,MLKL,TLK2,PLK2,DAB2IP,CFL1,PTGS2,SMCR8,LOC100773612,FN1,LEP,ULK1,PEAK1,GPD1L,RAMP3,NCK2,ERBB2,HSPH1,PLVAP,HUS1,FGFR2,ADAM17,PDIK1L,NBR1,PAFAH1B1,NOD2,INHBA,MVP,RRAS,PAK4,ZFP36L1,ADA…
272	1	TRUE	0.0372	461	1305	67	0.051	0.145	GO:0023014	BP	38	signal transduction by protein phosphorylation	3	THBS1,SMPD1,LAMTOR3,IL18,IGF1R,MID1,PTPN22,IGFBP4,CSPG4,TLR3,FGF21,ATF3,LRRK2,DAB2IP,FN1,LEP,RAMP3,ERBB2,HSPH1,PLVAP,FGFR2,NBR1,PAFAH1B1,NOD2,RRAS,ZFP36L1,ADAM9,OSM,MST1R,DAG1,FAS,SYNGAP1,CTGF,ERN1,CAV1,CSF1R,EPHA2,SPRY2,ICAM1,HGF,ABL1,MAP3K11,CD81,LAMTOR2,PAQR3,SLC9A3R1,ERP29,EDA2R,HIPK2,SRC,CD36,TNIP1,NRP1,SEMA4C,DUSP1,GSTP1,VANGL2,HGS,CYR61,LPAR3,TGFBR2,MYDGF,ACKR3,LOC100763833,C1QTNF1,HYAL2,N…
273	1	TRUE	0.0351	451	1305	66	0.051	0.146	GO:0000165	BP	38	MAPK cascade	4	THBS1,SMPD1,LAMTOR3,IL18,IGF1R,MID1,PTPN22,IGFBP4,CSPG4,TLR3,FGF21,ATF3,LRRK2,DAB2IP,FN1,LEP,RAMP3,ERBB2,HSPH1,PLVAP,FGFR2,NBR1,PAFAH1B1,NOD2,RRAS,ZFP36L1,ADAM9,OSM,MST1R,DAG1,FAS,SYNGAP1,CTGF,ERN1,CAV1,CSF1R,EPHA2,SPRY2,ICAM1,HGF,ABL1,MAP3K11,CD81,LAMTOR2,PAQR3,SLC9A3R1,ERP29,EDA2R,HIPK2,SRC,CD36,TNIP1,NRP1,SEMA4C,DUSP1,GSTP1,VANGL2,HGS,CYR61,LPAR3,MYDGF,ACKR3,LOC100763833,C1QTNF1,HYAL2,NOX4
274	1	TRUE	0.00269	813	1305	117	0.09	0.144	GO:0001932	BP	38	regulation of protein phosphorylation	3	HPX,TRIB3,CSF3,THBS1,SMPD1,LAMTOR3,IQGAP1,IL18,DDR2,PPP1R15B,IGF1R,MID1,SNX9,PTPN22,IGFBP4,CSPG4,TLR3,FGF21,SEMA4D,ATF3,CCDC88C,MMD,PRR5L,LTF,ATP2B4,LATS1,LRRK2,PPP1R15A,KIRREL,DAB2IP,PTGS2,SMCR8,FN1,LEP,GPD1L,RAMP3,NCK2,ERBB2,HSPH1,HUS1,FGFR2,ADAM17,NBR1,PAFAH1B1,NOD2,INHBA,MVP,RRAS,ADAM9,ARHGEF2,OSM,PDGFC,ENPP1,MST1R,TNFSF18,DAG1,CDC25B,FAS,PECAM1,SYNGAP1,ITGA5,CTGF,CD109,IL23A,PRLR,FABP4,ERN1,…
275	1	TRUE	0.0259	410	1305	62	0.048	0.151	GO:0043408	BP	38	regulation of MAPK cascade	4	THBS1,SMPD1,LAMTOR3,IGF1R,MID1,PTPN22,IGFBP4,CSPG4,TLR3,FGF21,ATF3,LRRK2,DAB2IP,FN1,LEP,RAMP3,ERBB2,HSPH1,FGFR2,NBR1,PAFAH1B1,NOD2,RRAS,ADAM9,OSM,MST1R,DAG1,FAS,SYNGAP1,CTGF,ERN1,CAV1,CSF1R,EPHA2,SPRY2,ICAM1,HGF,ABL1,MAP3K11,CD81,LAMTOR2,PAQR3,SLC9A3R1,ERP29,EDA2R,HIPK2,SRC,CD36,TNIP1,NRP1,SEMA4C,DUSP1,GSTP1,VANGL2,HGS,CYR61,LPAR3,MYDGF,ACKR3,C1QTNF1,HYAL2,NOX4
276	1	TRUE	0.0418	269	1305	43	0.033	0.16	GO:0042326	BP	38	negative regulation of phosphorylation	2	TRIB3,SMPD1,DNAJC15,PPP1R15B,IGF1R,PTPN22,SEMA4D,ATF3,PRR5L,LATS1,LRRK2,PPP1R15A,KIRREL,DAB2IP,SMCR8,GPD1L,NCK2,HSPH1,PAFAH1B1,MVP,ENPP1,DAG1,CD109,FABP4,CAV1,TNFAIP3,SPRY2,HGF,LRP5,ABL1,PAQR3,SLC9A3R1,SOCS3,TNIP1,SH3BP5,DUSP1,GSTP1,PRKAR1A,FAM129A,GRB10,HYAL2,ENG,MYADM
277	1	TRUE	0.0289	246	1305	41	0.031	0.167	GO:0001933	BP	38	negative regulation of protein phosphorylation	3	TRIB3,SMPD1,PPP1R15B,IGF1R,PTPN22,SEMA4D,ATF3,PRR5L,LATS1,LRRK2,PPP1R15A,KIRREL,DAB2IP,SMCR8,GPD1L,NCK2,HSPH1,PAFAH1B1,MVP,ENPP1,DAG1,CD109,FABP4,CAV1,TNFAIP3,SPRY2,HGF,LRP5,ABL1,PAQR3,SLC9A3R1,SOCS3,TNIP1,SH3BP5,DUSP1,GSTP1,PRKAR1A,FAM129A,HYAL2,ENG,MYADM
278	1	TRUE	0.0307	573	1305	81	0.062	0.141	GO:0042327	BP	38	positive regulation of phosphorylation	2	HPX,CSF3,THBS1,LAMTOR3,IQGAP1,IL18,DDR2,MID1,SNX9,PTPN22,IGFBP4,CSPG4,TLR3,FGF21,SEMA4D,MMD,PRR5L,LTF,ATP2B4,LATS1,LRRK2,PPP1R15A,DAB2IP,PTGS2,LEP,RAMP3,ERBB2,HSPH1,FGFR2,ADAM17,NOD2,INHBA,ADAM9,ARHGEF2,OSM,PDGFC,MST1R,TNFSF18,CDC25B,FAS,PECAM1,ITGA5,CTGF,DSCAM,IL23A,PRLR,ERN1,FNIP1,CAV1,CSF1R,SPRY2,ICAM1,HGF,ABL1,MAP3K11,CD81,LAMTOR2,ERP29,HSPA2,CRLF1,TWSG1,EDA2R,HIPK2,SRC,CD36,MMP9,NRP1,LRP4,SE…
279	1	TRUE	0.0229	547	1305	79	0.061	0.144	GO:0001934	BP	38	positive regulation of protein phosphorylation	3	HPX,CSF3,THBS1,LAMTOR3,IQGAP1,IL18,DDR2,MID1,SNX9,PTPN22,IGFBP4,CSPG4,TLR3,FGF21,SEMA4D,MMD,PRR5L,LTF,ATP2B4,LATS1,LRRK2,PPP1R15A,DAB2IP,PTGS2,LEP,RAMP3,ERBB2,HSPH1,FGFR2,ADAM17,NOD2,INHBA,ADAM9,ARHGEF2,OSM,PDGFC,MST1R,TNFSF18,CDC25B,FAS,PECAM1,ITGA5,CTGF,IL23A,PRLR,ERN1,FNIP1,CAV1,CSF1R,SPRY2,ICAM1,HGF,ABL1,MAP3K11,CD81,LAMTOR2,ERP29,HSPA2,CRLF1,TWSG1,EDA2R,HIPK2,SRC,CD36,MMP9,NRP1,LRP4,SEMA4C,V…
280	1	TRUE	0.021	256	1305	43	0.033	0.168	GO:0035239	BP	38	tube morphogenesis	1	PTCH1,IFT172,EPHB3,NOTCH1,RARA,DLG5,LIAS,DAB2IP,CFL1,RARG,CTSZ,ETV5,DAG1,PRKACA,TP63,EPHA2,SPRY2,LRP5,COL4A1,STRA6,ABL1,ADM,FAT4,GZF1,SRC,LAMA5,NRP1,SEMA4C,COBL,TGM2,GLI2,MEGF8,VANGL2,PKD1,FZD2,SMO,TGFBR2,BCL2L11,DDR1,RGMA,MMP14,ENG,RHOB
281	1	TRUE	0.0285	32	1305	10	0.008	0.312	GO:0007431	BP	38	salivary gland development	1	NTN4,SEMA3A,DAG1,XBP1,HGF,TWSG1,LAMA5,NRP1,PLXNA1,TGM2
282	1	TRUE	0.0427	29	1305	9	0.007	0.31	GO:0007435	BP	38	salivary gland morphogenesis	2	NTN4,SEMA3A,DAG1,HGF,TWSG1,LAMA5,NRP1,PLXNA1,TGM2
283	1	TRUE	0.0125	19	1305	8	0.006	0.421	GO:0060445	BP	38	branching involved in salivary gland morphogenesis	3	NTN4,SEMA3A,DAG1,HGF,LAMA5,NRP1,PLXNA1,TGM2
284	1	TRUE	0.0338	116	1305	23	0.018	0.198	GO:0048754	BP	38	branching morphogenesis of an epithelial tube	1	PTCH1,NOTCH1,DLG5,CTSZ,ETV5,DAG1,EPHA2,SPRY2,LRP5,COL4A1,FAT4,GZF1,SRC,LAMA5,NRP1,GLI2,VANGL2,PKD1,SMO,TGFBR2,DDR1,MMP14,ENG
285	1	TRUE	0.0485	47	1305	12	0.009	0.255	GO:0021954	BP	38	central nervous system neuron development	1	EPHB3,SEMA3A,DCC,LEP,PAFAH1B1,SZT2,CNTN2,TSKU,NRP1,NRP2,GLI2,ATF5
286	1	TRUE	0.0102	43	1305	13	0.01	0.302	GO:0070059	BP	38	intrinsic apoptotic signaling pathway in response to endoplasmic reticulum stress	1	CHAC1,SYVN1,LRRK2,ERO1A,DAB2IP,NCK2,EIF2AK3,XBP1,ERN1,ERP29,TXNDC12,DDIT3,WFS1
287	1	TRUE	0.0485	47	1305	12	0.009	0.255	GO:0070613	BP	38	regulation of protein processing	1	THBS1,CHAC1,GLG1,LRRK2,LOC100773612,CTSZ,CNTN2,SUSD4,PRKACA,SERPINE1,ANGPTL8,SRC
288	1	TRUE	0.044	10	1305	5	0.004	0.5	GO:1904262	BP	38	negative regulation of TORC1 signaling	1	SESN1,SZT2,DEPDC5,SESN2,ITFG2
289	1	TRUE	0.0357	394	1305	59	0.045	0.15	GO:0045859	BP	38	regulation of protein kinase activity	1	TRIB3,THBS1,SMPD1,LAMTOR3,IQGAP1,IL18,DDR2,IGF1R,SNX9,CSPG4,MMD,LTF,ATP2B4,LATS1,LRRK2,DAB2IP,SMCR8,LEP,ERBB2,HSPH1,ADAM17,MVP,ADAM9,PDGFC,MST1R,CDC25B,IL23A,PRLR,FABP4,ERN1,CAV1,CSF1R,TNFAIP3,SPRY2,HGF,LRP5,ABL1,MAP3K11,CD81,GTPBP4,LAMTOR2,PAQR3,SLC9A3R1,ERP29,HSPA2,SRC,SH3BP5,DUSP1,SESN2,GSTP1,VANGL2,PKD1,HGS,PRKAR1A,CYR61,LPAR3,TGFBR2,HYAL2,NOX4
290	1	TRUE	0.0361	6	1305	4	0.003	0.667	GO:2000234	BP	38	positive regulation of rRNA processing	1	LOC100755487,WDR43,RIOK1,RIOK2
291	1	TRUE	0.018	8	1305	5	0.004	0.625	GO:0036490	BP	19	regulation of translation in response to endoplasmic reticulum stress	1	PPP1R15B,PPP1R15A,NCK2,EIF2AK3,SESN2
292	1	TRUE	0.0452	24	1305	8	0.006	0.333	GO:0055090	BP	36	acylglycerol homeostasis	1	IL18,HNF4A,LPL,DGAT2,XBP1,ANGPTL4,ANGPTL8,SESN2
293	1	TRUE	0.0452	24	1305	8	0.006	0.333	GO:0070328	BP	36	triglyceride homeostasis	2	IL18,HNF4A,LPL,DGAT2,XBP1,ANGPTL4,ANGPTL8,SESN2
294	1	TRUE	0.0304	3	1305	3	0.002	1	GO:0042117	BP	34	monocyte activation	1	ADAM9,ADAM10,HYAL2
295	1	TRUE	0.0298	27	1305	9	0.007	0.333	GO:0098869	BP	8	cellular oxidant detoxification	1	FBLN5,DHFR,PRDX1,SESN1,PTGS2,SZT2,PXDN,CD36,SESN2
296	1	TRUE	0.0261	1217	1305	156	0.12	0.128	GO:0006366	BP	39	transcription from RNA polymerase II promoter	1	PPARGC1A,ZMIZ1,NR2C1,ZNF568,CSF3,MYF5,HMGB2,RFX3,TMPRSS6,HSF2,IL18,PTCH1,ZBTB7A,HNF4A,CSRNP3,TAF13,NOC2L,NOTCH1,TLR3,RARA,SEMA4D,ATF3,ITGA8,CHEK1,ATP2B4,SFRP4,PPP1R15A,MYBL2,HMOX1,GTF2F2,RXRA,AEBP1,DAB2IP,RLIM,ZMIZ2,RARG,PHF19,ZBTB2,RNF4,ELK3,LEP,MAFF,HDAC5,NCK2,ZBTB5,NFE2L1,GTF2A1,DNAJA3,MTDH,HSPH1,FOXJ3,KMT2D,BAG3,NOD2,INHBA,NFE2,IL33,HDAC7,DCN,MAFK,TAF9,RGMB,ETV5,RARB,ARHGEF2,OSM,FHOD1,POU2F3,…
297	1	TRUE	0.0304	3	1305	3	0.002	1	GO:2000328	BP	10	regulation of T-helper 17 cell lineage commitment	1	TNFSF18,IL23A,LOXL3
298	1	TRUE	0.0471	149	1305	27	0.021	0.181	GO:0007626	BP	1	locomotory behavior	1	CLN8,LRRTM1,ASL,ALK,CHL1,LRRK2,APBA1,NEGR1,ADAM22,PAK6,PAFAH1B1,GMFB,ETV5,CNTN2,DSCAM,ZNF385A,PREX2,DLG4,NLGN2,TSHR,PDE1B,OLFM2,HIPK2,NAV2,LOC100768264,GNAO1,MCOLN3
299	1	TRUE	0.0452	24	1305	8	0.006	0.333	GO:0035640	BP	16	exploration behavior	1	SHANK2,LRRTM1,CHL1,LRRK2,DLG4,NLGN2,ATXN3,LOC100768264
300	1	TRUE	0.00887	27	1305	10	0.008	0.37	GO:0042149	BP	32	cellular response to glucose starvation	1	SESN1,SLC2A1,SZT2,EIF2AK3,XBP1,ASNS,MTMR3,SESN2,ITFG2,TBL2
301	1	TRUE	0.0304	3	1305	3	0.002	1	GO:1903375	BP	7	facioacoustic ganglion development	1	SEMA3A,NRP1,NRP2
302	1	TRUE	0.00872	59	1305	16	0.012	0.271	GO:0008625	BP	4	extrinsic apoptotic signaling pathway via death domain receptors	1	THBS1,HMGB2,ATF3,HMOX1,FEM1B,DAB2IP,BAG3,FAS,BRCA1,TNFAIP3,ICAM1,HGF,SERPINE1,DAPK1,MOAP1,TMC8
303	1	TRUE	0.0134	39	1305	12	0.009	0.308	GO:1902041	BP	4	regulation of extrinsic apoptotic signaling pathway via death domain receptors	1	THBS1,HMGB2,ATF3,HMOX1,FEM1B,BRCA1,TNFAIP3,ICAM1,HGF,SERPINE1,DAPK1,TMC8
304	1	TRUE	0.023	21	1305	8	0.006	0.381	GO:1902042	BP	4	negative regulation of extrinsic apoptotic signaling pathway via death domain receptors	2	HMGB2,HMOX1,BRCA1,TNFAIP3,ICAM1,HGF,SERPINE1,DAPK1
305	1	TRUE	0.00374	20	1305	9	0.007	0.45	GO:0098868	BP	24	bone growth	1	DDR2,RARA,RARG,LEP,RARB,COL27A1,EVC,TGFBR2,OSTN
306	1	TRUE	0.00901	18	1305	8	0.006	0.444	GO:0003416	BP	24	endochondral bone growth	2	DDR2,RARA,RARG,RARB,COL27A1,EVC,TGFBR2,OSTN
307	1	TRUE	0.0355	167	1305	30	0.023	0.18	GO:0031667	BP	41	response to nutrient levels	1	PPARGC1A,POSTN,SPP1,DNAJC15,ATF3,PRLH,LRRK2,RRAGA,SESN1,LEP,ALPL,FSTL1,LARS,SLC2A1,SZT2,FAS,EIF2AK3,XBP1,DEPDC5,FNIP1,ASNS,MTMR3,SESN2,ITFG2,ACACB,DDIT3,LDLR,KANK2,SLC16A1,TBL2
308	1	TRUE	0.0424	1428	1305	177	0.136	0.124	GO:0065009	BP	27	regulation of molecular function	1	PPARGC1A,ARHGEF10,TRIB3,CSF3,ASPH,THBS1,HMGB2,SMPD1,LAMTOR3,MPHOSPH10,IQGAP1,IL18,DDR2,ADD2,PTCH1,IGF1R,PTX3,ETFBKMT,SNX9,CSRNP3,FURIN,BTAF1,EPHB3,FLNA,CSPG4,NOTCH1,TLR3,RARA,SEMA4D,DHFR,MMD,LOC100753518,LTF,LRP1,ATP2B4,LATS1,SFRP4,LRRK2,PLXNB3,PPP1R15A,CAT,COMMD6,FEM1B,DAB2IP,SH3BP4,RLIM,PTGS2,SERPINH1,TIMP1,SMCR8,DGKI,RASGRP3,EIF4A2,TBC1D2,LEP,CTSZ,HDAC5,GPD1L,SRI,ERBB2,MTDH,HSPH1,FGFR2,ADAM17,…
309	1	TRUE	0.0211	545	1305	79	0.061	0.145	GO:0044092	BP	27	negative regulation of molecular function	2	TRIB3,THBS1,SMPD1,MPHOSPH10,PTCH1,IGF1R,PTX3,ETFBKMT,CSRNP3,BTAF1,FLNA,NOTCH1,SEMA4D,LTF,ATP2B4,LATS1,SFRP4,LRRK2,PLXNB3,PPP1R15A,CAT,COMMD6,DAB2IP,SH3BP4,RLIM,PTGS2,SERPINH1,TIMP1,SMCR8,EIF4A2,CTSZ,SRI,MVP,LOC100754659,FRMD7,CD109,LRPAP1,GLIS2,SLPI,FABP4,NQO1,TIMP2,FNIP1,CAV1,TNFAIP3,SPRY2,HGF,LRP5,ANGPTL4,ECM1,SERPINE1,ABL1,GTPBP4,PAQR3,SLC9A3R1,AIM2,SRC,MMP9,CAMSAP3,RECK,SH3BP5,TRIM37,DUSP1,GS…
310	1	TRUE	0.0138	242	1305	42	0.032	0.174	GO:0051098	BP	27	regulation of binding	2	TRIB3,CSF3,HMGB2,ADD2,BTAF1,RARA,LRP1,LRRK2,DAB2IP,CTSZ,HDAC5,SRI,LOC100754659,TNFSF18,FRMD7,LRPAP1,SLPI,MED25,CAV1,LFNG,ABL1,CRK,GTPBP4,PPARG,GAS8,HIPK2,SRC,CD36,MMP9,TMEM173,S100A10,PKD1,DDIT3,IL10,SMO,NES,ERCC2,TMC8,RGMA,ADAM15,ZFPM1,TICAM1
311	1	TRUE	0.00374	155	1305	32	0.025	0.206	GO:0043393	BP	27	regulation of protein binding	3	TRIB3,CSF3,ADD2,LRP1,LRRK2,DAB2IP,CTSZ,HDAC5,LOC100754659,TNFSF18,FRMD7,LRPAP1,SLPI,CAV1,LFNG,ABL1,CRK,GTPBP4,GAS8,HIPK2,SRC,CD36,MMP9,TMEM173,PKD1,IL10,NES,TMC8,RGMA,ADAM15,ZFPM1,TICAM1
312	1	TRUE	0.0397	77	1305	17	0.013	0.221	GO:0006399	BP	29	tRNA metabolic process	1	TARS,FARSB,NSUN3,TYW5,RPP14,QTRT2,LARS,IARS,ALKBH1,TSEN2,PUS3,HARS2,TRNT1,SARS,AARS,MARS2,TRMT10C
313	1	TRUE	0.0485	451	1305	65	0.05	0.144	GO:0043009	BP	13	chordate embryonic development	1	ZMIZ1,ZNF568,MYF5,MYF6,PTCH1,IFT172,NOTCH1,RARA,GNAS,CHEK1,LATS1,SEC24D,APBA1,LIAS,UBR3,RXRA,MMP16,CFL1,RARG,MAFF,ECE1,FGFR2,MAN2A1,GORAB,PLAC1,ZFP36L1,TTPA,EIF2S2,SNAI1,SBDS,PRKACA,ALKBH1,PCGF2,KEAP1,E2F7,EPHA2,BRCA1,LFNG,COL1A1,ABL1,ADM,E2F8,SOCS3,ADAM10,SEMA4C,PRKCSH,COBL,GLI2,MEGF8,SOX6,VANGL2,HEG1,PKD1,FZD2,CYR61,IL10,SMO,TGFBR2,CHST11,BCL2L11,SULF2,ERCC2,APOB,RGMA,MMP14
314	1	TRUE	0.0298	9	1305	5	0.004	0.556	GO:0044872	BP	17	lipoprotein localization	1	APOBEC1,PPARG,CD36,CUBN,APOB
315	1	TRUE	0.0298	9	1305	5	0.004	0.556	GO:0042953	BP	17	lipoprotein transport	1	APOBEC1,PPARG,CD36,CUBN,APOB
316	1	TRUE	0.044	10	1305	5	0.004	0.5	GO:1902914	BP	26	regulation of protein polyubiquitination	1	PTPN22,SKP2,UBR5,NOD2,BIRC2
317	1	TRUE	0.0361	6	1305	4	0.003	0.667	GO:1900044	BP	26	regulation of protein K63-linked ubiquitination	1	PTPN22,UBR5,NOD2,BIRC2
318	1	TRUE	0.0304	3	1305	3	0.002	1	GO:1902523	BP	26	positive regulation of protein K63-linked ubiquitination	1	PTPN22,NOD2,BIRC2
319	1	TRUE	0.0188	5	1305	4	0.003	0.8	GO:0003433	BP	25	chondrocyte development involved in endochondral bone morphogenesis	1	SERPINH1,RARG,COL27A1,TGFBR2
320	1	TRUE	0.0304	3	1305	3	0.002	1	GO:0003431	BP	25	growth plate cartilage chondrocyte development	1	RARG,COL27A1,TGFBR2
321	1	TRUE	0.0304	3	1305	3	0.002	1	GO:1904352	BP	18	positive regulation of protein catabolic process in the vacuole	1	LRP1,CD81,LDLR
322	1	TRUE	0.0298	22	1305	8	0.006	0.364	GO:0043277	BP	23	apoptotic cell clearance	1	THBS1,RARA,MEGF10,CD36,TGM2,MERTK,LOC100763833,MARCO
323	1	TRUE	0.0311	56	1305	14	0.011	0.25	GO:1905897	BP	20	regulation of response to endoplasmic reticulum stress	1	PPP1R15B,SYVN1,LRRK2,PPP1R15A,EDEM2,NCK2,EIF2AK3,UBQLN2,XBP1,ERN1,ERP29,EDEM1,TXNDC12,WFS1
324	1	TRUE	0.0278	17	1305	7	0.005	0.412	GO:0030201	BP	22	heparan sulfate proteoglycan metabolic process	1	SGSH,XYLT2,PXYLP1,EXT2,VANGL2,SULF2,GPC1
325	1	TRUE	0.0298	27	1305	9	0.007	0.333	GO:1901031	BP	35	regulation of response to reactive oxygen species	1	FBLN5,DHFR,LRRK2,SESN1,HSPH1,SZT2,HGF,CD36,SESN2
326	1	TRUE	0.0348	204	1305	35	0.027	0.172	GO:0018212	BP	40	peptidyl-tyrosine modification	1	HPX,TPST2,CSF3,IL18,DDR2,IGF1R,CSPG4,SEMA4D,TPST1,LEP,ERBB2,HSPH1,FGFR2,ADAM17,MVP,ARHGEF2,OSM,PDGFC,TNFSF18,PECAM1,ITGA5,IL23A,CAV1,CSF1R,HGF,ABL1,CD81,CRLF1,SOCS3,SRC,CD36,NRP1,LRP4,DDR1,HYAL2
327	1	TRUE	6.2e-06	498	1305	90	0.069	0.181	GO:0009986	CC	28	cell surface	1	LY6D,RTN4RL1,THBS1,PTGFRN,LAYN,FURIN,CSPG4,NOTCH1,ITGA8,LTF,SFRP4,SDC1,PLXNB3,ANXA5,ADAMTS7,CAPN5,NT5E,RAMP3,APMAP,ECE1,ADGRV1,CLSTN2,PLVAP,FGFR2,ADAM17,SLC1A2,HTR3A,ITGA1,ADGRA2,MRC1,NOD2,DCBLD2,CD38,PDIA3,CLSTN1,MPZL1,PDGFC,ENPP1,MST1R,VASN,LPL,MYH10,TNFSF18,DAG1,NPTN,CNTN2,FAS,PECAM1,ITGA5,CD109,EPCAM,PRLR,SPARC,CSF1R,EPHA2,ICAM1,TGFBR3,IL7R,CDH17,ERP29,BGN,HSPA2,SCNN1B,ADGRG2,CD36,ADAM10,SLC7…
328	1	TRUE	0.0298	9	1305	5	0.004	0.556	GO:0030684	CC	9	preribosome	1	MPHOSPH10,WDR12,RIOK1,RIOK2,UTP11
329	1	TRUE	0.0196	593	1305	85	0.065	0.143	GO:0098805	CC	5	whole membrane	1	LAMTOR3,DHCR7,ATAD1,PAG1,CLCN5,ADD2,COL6A1,ATP6V0D2,PTCH1,LAT2,LAMTOR4,ABCD1,FURIN,TLR3,PNPLA8,LRP1,LRRK2,SEC24D,CAT,RRAGA,TMED10,LRP8,SERPINH1,ULK1,SRI,RASSF9,AP2S1,ECE1,ERBB2,HK2,PLVAP,ADAM17,MRC1,PLA1A,SLC2A1,SEC23A,AFTPH,SZT2,ENPP1,VASN,DAG1,FIS1,FAS,PECAM1,DEPDC5,PRKACA,SNX10,SLC30A2,SPARC,CAV1,ICAM1,TMEM199,LAMTOR2,DLC1,ATP6V1C1,TNFRSF1B,SRC,RAB27B,CD36,SEMA4C,TLR1,CUBN,TMEM173,STX12,PEX10,…
330	1	TRUE	0.0013	178	1305	37	0.028	0.208	GO:0098589	CC	5	membrane region	1	LAMTOR3,PAG1,ADD2,PTCH1,LAT2,LAMTOR4,FURIN,LRRK2,LRP8,SERPINH1,AP2S1,PLVAP,ADAM17,SLC2A1,DAG1,FAS,PECAM1,PRKACA,CAV1,ICAM1,LAMTOR2,DLC1,TNFRSF1B,SRC,CD36,TLR1,CUBN,STX12,S100A10,PRKAR1A,LDLR,SMO,TGFBR2,ACKR3,HYAL2,GPC1,MYADM
331	1	TRUE	0.00047	143	1305	33	0.025	0.231	GO:0098857	CC	5	membrane microdomain	2	LAMTOR3,PAG1,ADD2,PTCH1,LAT2,LAMTOR4,FURIN,LRRK2,LRP8,SERPINH1,PLVAP,ADAM17,SLC2A1,DAG1,FAS,PECAM1,PRKACA,CAV1,ICAM1,LAMTOR2,DLC1,TNFRSF1B,SRC,CD36,TLR1,STX12,S100A10,PRKAR1A,SMO,TGFBR2,HYAL2,GPC1,MYADM
332	1	TRUE	0.00047	143	1305	33	0.025	0.231	GO:0045121	CC	5	membrane raft	3	LAMTOR3,PAG1,ADD2,PTCH1,LAT2,LAMTOR4,FURIN,LRRK2,LRP8,SERPINH1,PLVAP,ADAM17,SLC2A1,DAG1,FAS,PECAM1,PRKACA,CAV1,ICAM1,LAMTOR2,DLC1,TNFRSF1B,SRC,CD36,TLR1,STX12,S100A10,PRKAR1A,SMO,TGFBR2,HYAL2,GPC1,MYADM
333	1	TRUE	0.0196	728	1305	101	0.077	0.139	GO:0005783	CC	37	endoplasmic reticulum	1	ASPH,CLN8,DHCR7,P3H1,LRRTM1,ITPR2,SYVN1,FURIN,LOC100755487,NOTCH1,ITGA8,LMF2,STBD1,LRRK2,MARCH6,TRPM4,PPP1R15A,RIC3,TRIM59,HMOX1,TMED10,ERO1A,REEP4,EDEM2,PTGS2,SERPINH1,DNAJC1,CTSZ,SRI,NCK2,SLC27A4,MTDH,GPAT3,CAMLG,PDIA3,LARS,SSR2,SEC23A,EXT2,KDSR,SERP1,ITGA5,DGAT2,XBP1,LRPAP1,SNX10,P3H2,SPTLC2,ERN1,CAV1,KEAP1,FKBP9,TMEM199,TMED3,ICMT,CPED1,CNBP,DLG4,CTDNEP1,LPCAT4,RP9,ITPR3,PIGS,COLGALT1,NBEAL2,…
334	1	TRUE	0.00209	11264	1305	1182	0.906	0.105	GO:0005575	CC	11	cellular_component	1	AFF2,LAMTOR5,PPARGC1A,FIP1L1,LY6D,HPX,ARHGEF10,MESDC2,TRIB3,POSTN,ZMIZ1,KCNK5,NR2C1,PEX5L,NTN4,LOC100766772,ZNF568,DOCK4,SMIM20,CSF3,RTN4RL1,ASPH,THBS1,CLN8,RND3,SHANK2,MYF5,GOLPH3,SPP1,HMGB2,SFXN3,NPPB,SETDB2,TMEM5,SMPD1,TARS,LAMTOR3,MAGEE1,PLEKHN1,DNTTIP2,RFX3,DGKK,PTGFRN,MSANTD4,SLC25A33,KCTD17,MPHOSPH10,DHCR7,TMPRSS6,P3H1,KAZALD1,LNX1,LOC100754660,CHAC1,NFYB,ATAD1,IQGAP1,GAD2,DDX4,PLOD2,PAG1,…
335	1	TRUE	9.98e-10	2659	1305	372	0.285	0.14	GO:0005576	CC	11	extracellular region	2	HPX,POSTN,NTN4,CSF3,RTN4RL1,THBS1,RND3,SPP1,HMGB2,SMPD1,TARS,LAMTOR3,PLEKHN1,TMPRSS6,P3H1,KAZALD1,IQGAP1,PLOD2,IL18,DDR2,FBLN5,SGSH,PAM,KNG1,PRPH,COL6A1,ATP6V0D2,PTPN13,LOC100765897,ASL,PTX3,ENDOD1,LAT2,SNX9,PTTG1IP,GLG1,ALK,LOC100758601,IFT172,ADAMTS4,TRABD2B,FURIN,FLNA,IGFBP4,CSPG4,PCYOX1,CHL1,GUSB,SEMA3A,ALOX5,PTGFR,SEMA4D,MAOB,PLEC,GAL3ST4,GNAS,FUT11,COPS6,LTF,MEP1A,SFRP4,LRRK2,SDC1,KIRREL,CA…
336	1	TRUE	0.0105	595	1305	87	0.067	0.146	GO:0030054	CC	11	cell junction	2	RND3,LAMTOR3,IQGAP1,DDR2,LAYN,FLNA,PARVB,CSPG4,NOTCH1,PALLD,ITGA8,PLEC,DLG5,PHLDB2,LRP1,KIRREL,CAT,CFL1,ANXA5,TLE2,CAPN5,TBC1D2,DCAF13,PEAK1,LASP1,ADAM17,ITGA1,CTNNA3,CGN,ACTC1,PDIA3,DROSHA,RRAS,FLRT3,JAK1,PAK4,MPZL1,ADAM9,ARHGEF2,TNS1,FHOD1,ARL14EP,DAG1,FAT1,ITGA5,EPCAM,CCNF,CAV1,EPHA2,ICAM1,CAPN1,ARPC5L,TGFB1I1,DLG4,LIN7C,TNS3,CD81,DLC1,HSPG2,CDH17,FBLIM1,COL17A1,ADAM10,CAMSAP3,NRP1,TNC,GJA1,GJ…
337	1	TRUE	4.9e-06	337	1305	68	0.052	0.202	GO:0070161	CC	11	anchoring junction	3	RND3,LAMTOR3,IQGAP1,DDR2,LAYN,FLNA,PARVB,CSPG4,NOTCH1,PALLD,ITGA8,PLEC,DLG5,PHLDB2,LRP1,CAT,CFL1,ANXA5,TLE2,CAPN5,PEAK1,LASP1,ADAM17,ITGA1,CTNNA3,ACTC1,PDIA3,DROSHA,RRAS,FLRT3,JAK1,PAK4,MPZL1,ADAM9,ARHGEF2,TNS1,ARL14EP,DAG1,FAT1,ITGA5,CAV1,EPHA2,ICAM1,CAPN1,ARPC5L,TGFB1I1,LIN7C,TNS3,CD81,DLC1,HSPG2,FBLIM1,ADAM10,CAMSAP3,NRP1,TNC,TGM2,ITGB5,VIM,S100A11,TLN2,FZD2,BAIAP2,ACTN2,ACTG1,MMP14,ENG,RHOB
338	1	TRUE	2.31e-06	329	1305	68	0.052	0.207	GO:0005912	CC	11	adherens junction	4	RND3,LAMTOR3,IQGAP1,DDR2,LAYN,FLNA,PARVB,CSPG4,NOTCH1,PALLD,ITGA8,PLEC,DLG5,PHLDB2,LRP1,CAT,CFL1,ANXA5,TLE2,CAPN5,PEAK1,LASP1,ADAM17,ITGA1,CTNNA3,ACTC1,PDIA3,DROSHA,RRAS,FLRT3,JAK1,PAK4,MPZL1,ADAM9,ARHGEF2,TNS1,ARL14EP,DAG1,FAT1,ITGA5,CAV1,EPHA2,ICAM1,CAPN1,ARPC5L,TGFB1I1,LIN7C,TNS3,CD81,DLC1,HSPG2,FBLIM1,ADAM10,CAMSAP3,NRP1,TNC,TGM2,ITGB5,VIM,S100A11,TLN2,FZD2,BAIAP2,ACTN2,ACTG1,MMP14,ENG,RHOB
339	1	TRUE	6.02e-07	275	1305	62	0.048	0.225	GO:0030055	CC	11	cell-substrate junction	3	RND3,LAMTOR3,IQGAP1,DDR2,LAYN,FLNA,PARVB,CSPG4,PALLD,ITGA8,PLEC,PHLDB2,LRP1,CAT,CFL1,ANXA5,TLE2,CAPN5,PEAK1,LASP1,ADAM17,ITGA1,ACTC1,PDIA3,DROSHA,RRAS,FLRT3,JAK1,PAK4,MPZL1,ADAM9,ARHGEF2,TNS1,ARL14EP,DAG1,FAT1,ITGA5,CAV1,EPHA2,ICAM1,CAPN1,ARPC5L,TGFB1I1,TNS3,CD81,DLC1,HSPG2,FBLIM1,COL17A1,ADAM10,NRP1,TNC,TGM2,ITGB5,VIM,TLN2,FZD2,ACTN2,ACTG1,MMP14,ENG,RHOB
340	1	TRUE	7.04e-07	272	1305	61	0.047	0.224	GO:0005924	CC	11	cell-substrate adherens junction	4	RND3,LAMTOR3,IQGAP1,DDR2,LAYN,FLNA,PARVB,CSPG4,PALLD,ITGA8,PLEC,PHLDB2,LRP1,CAT,CFL1,ANXA5,TLE2,CAPN5,PEAK1,LASP1,ADAM17,ITGA1,ACTC1,PDIA3,DROSHA,RRAS,FLRT3,JAK1,PAK4,MPZL1,ADAM9,ARHGEF2,TNS1,ARL14EP,DAG1,FAT1,ITGA5,CAV1,EPHA2,ICAM1,CAPN1,ARPC5L,TGFB1I1,TNS3,CD81,DLC1,HSPG2,FBLIM1,ADAM10,NRP1,TNC,TGM2,ITGB5,VIM,TLN2,FZD2,ACTN2,ACTG1,MMP14,ENG,RHOB
341	1	TRUE	6.65e-07	271	1305	61	0.047	0.225	GO:0005925	CC	11	focal adhesion	5	RND3,LAMTOR3,IQGAP1,DDR2,LAYN,FLNA,PARVB,CSPG4,PALLD,ITGA8,PLEC,PHLDB2,LRP1,CAT,CFL1,ANXA5,TLE2,CAPN5,PEAK1,LASP1,ADAM17,ITGA1,ACTC1,PDIA3,DROSHA,RRAS,FLRT3,JAK1,PAK4,MPZL1,ADAM9,ARHGEF2,TNS1,ARL14EP,DAG1,FAT1,ITGA5,CAV1,EPHA2,ICAM1,CAPN1,ARPC5L,TGFB1I1,TNS3,CD81,DLC1,HSPG2,FBLIM1,ADAM10,NRP1,TNC,TGM2,ITGB5,VIM,TLN2,FZD2,ACTN2,ACTG1,MMP14,ENG,RHOB
342	1	TRUE	0.0304	8190	1305	878	0.673	0.107	GO:0043226	CC	11	organelle	2	AFF2,PPARGC1A,FIP1L1,HPX,ARHGEF10,TRIB3,POSTN,ZMIZ1,NR2C1,ZNF568,DOCK4,SMIM20,RTN4RL1,ASPH,THBS1,CLN8,RND3,SHANK2,MYF5,GOLPH3,SPP1,HMGB2,SFXN3,SETDB2,TMEM5,SMPD1,TARS,LAMTOR3,MAGEE1,DNTTIP2,RFX3,MSANTD4,SLC25A33,MPHOSPH10,DHCR7,P3H1,CHAC1,NFYB,ATAD1,IQGAP1,PLOD2,HSF2,IL18,DDR2,FBLN5,NCKAP5L,SGSH,SMARCA5,CLCN5,DNAJC15,LRRTM1,ADAM19,INTS12,ADD2,PAM,KNG1,PTGES,MYOM2,PRPH,COL6A1,ATP6V0D2,PTCH1,PTPN13…
343	1	TRUE	0.00205	7496	1305	825	0.632	0.11	GO:0043227	CC	11	membrane-bounded organelle	3	AFF2,PPARGC1A,FIP1L1,HPX,TRIB3,POSTN,ZMIZ1,NR2C1,ZNF568,DOCK4,SMIM20,RTN4RL1,ASPH,THBS1,CLN8,RND3,MYF5,GOLPH3,SPP1,HMGB2,SFXN3,SETDB2,TMEM5,SMPD1,TARS,LAMTOR3,MAGEE1,DNTTIP2,RFX3,MSANTD4,SLC25A33,MPHOSPH10,DHCR7,P3H1,CHAC1,NFYB,ATAD1,IQGAP1,PLOD2,HSF2,IL18,DDR2,FBLN5,SGSH,SMARCA5,CLCN5,DNAJC15,LRRTM1,ADAM19,INTS12,ADD2,PAM,KNG1,PTGES,MYOM2,PRPH,COL6A1,ATP6V0D2,PTCH1,PTPN13,IGF1R,ASL,ENDOD1,ETFBKM…
344	1	TRUE	0.00205	2577	1305	317	0.243	0.123	GO:0031982	CC	11	vesicle	4	HPX,RTN4RL1,THBS1,RND3,SPP1,SMPD1,TARS,LAMTOR3,P3H1,IQGAP1,PLOD2,IL18,DDR2,FBLN5,SGSH,ADD2,PAM,KNG1,PRPH,COL6A1,ATP6V0D2,PTPN13,ASL,ENDOD1,LAT2,SNX9,PTTG1IP,GLG1,ALK,LOC100758601,IFT172,LAMTOR4,TRABD2B,FURIN,FLNA,CSPG4,PCYOX1,CHL1,GUSB,NOTCH1,MAOB,PLEC,GAL3ST4,GNAS,FUT11,SYTL4,COPS6,LTF,MEP1A,LRP1,CRCP,LRRK2,SEC24D,SDC1,KIRREL,CAT,G6PD,THSD7A,TMED10,TMEM2,THBS2,AEBP1,DAB2IP,CFL1,SH3BP4,NEGR1,ANXA…
345	1	TRUE	1.51e-10	2538	1305	364	0.279	0.143	GO:0044421	CC	11	extracellular region part	2	HPX,POSTN,NTN4,RTN4RL1,THBS1,RND3,SPP1,HMGB2,SMPD1,TARS,LAMTOR3,PLEKHN1,TMPRSS6,P3H1,KAZALD1,IQGAP1,PLOD2,IL18,DDR2,FBLN5,SGSH,PAM,KNG1,PRPH,COL6A1,ATP6V0D2,PTPN13,LOC100765897,ASL,PTX3,ENDOD1,LAT2,SNX9,PTTG1IP,GLG1,ALK,LOC100758601,IFT172,ADAMTS4,TRABD2B,FURIN,FLNA,IGFBP4,CSPG4,PCYOX1,CHL1,GUSB,SEMA3A,ALOX5,SEMA4D,MAOB,PLEC,GAL3ST4,GNAS,FUT11,COPS6,LTF,MEP1A,SFRP4,LRRK2,SDC1,KIRREL,CAT,G6PD,THSD…
346	1	TRUE	5.53e-06	1956	1305	268	0.205	0.137	GO:0043230	CC	11	extracellular organelle	3	HPX,RTN4RL1,THBS1,RND3,SPP1,SMPD1,TARS,LAMTOR3,P3H1,IQGAP1,PLOD2,IL18,DDR2,FBLN5,SGSH,PAM,KNG1,PRPH,COL6A1,ATP6V0D2,PTPN13,ASL,ENDOD1,LAT2,SNX9,PTTG1IP,GLG1,ALK,LOC100758601,IFT172,TRABD2B,FURIN,FLNA,CSPG4,PCYOX1,CHL1,GUSB,MAOB,PLEC,GAL3ST4,GNAS,FUT11,COPS6,LTF,MEP1A,LRRK2,SDC1,KIRREL,CAT,G6PD,THSD7A,TMED10,TMEM2,AEBP1,DAB2IP,CFL1,SH3BP4,NEGR1,ANXA5,SERPINH1,TIMP1,PGM1,SPON2,CAPN5,FN1,PLXDC2,CTSZ…
347	1	TRUE	4.85e-06	1952	1305	268	0.205	0.137	GO:1903561	CC	11	extracellular vesicle	4	HPX,RTN4RL1,THBS1,RND3,SPP1,SMPD1,TARS,LAMTOR3,P3H1,IQGAP1,PLOD2,IL18,DDR2,FBLN5,SGSH,PAM,KNG1,PRPH,COL6A1,ATP6V0D2,PTPN13,ASL,ENDOD1,LAT2,SNX9,PTTG1IP,GLG1,ALK,LOC100758601,IFT172,TRABD2B,FURIN,FLNA,CSPG4,PCYOX1,CHL1,GUSB,MAOB,PLEC,GAL3ST4,GNAS,FUT11,COPS6,LTF,MEP1A,LRRK2,SDC1,KIRREL,CAT,G6PD,THSD7A,TMED10,TMEM2,AEBP1,DAB2IP,CFL1,SH3BP4,NEGR1,ANXA5,SERPINH1,TIMP1,PGM1,SPON2,CAPN5,FN1,PLXDC2,CTSZ…
348	1	TRUE	3.34e-10	2398	1305	345	0.264	0.144	GO:0005615	CC	11	extracellular space	3	HPX,POSTN,RTN4RL1,THBS1,RND3,SPP1,HMGB2,SMPD1,TARS,LAMTOR3,PLEKHN1,TMPRSS6,P3H1,IQGAP1,PLOD2,IL18,DDR2,FBLN5,SGSH,PAM,KNG1,PRPH,COL6A1,ATP6V0D2,PTPN13,LOC100765897,ASL,PTX3,ENDOD1,LAT2,SNX9,PTTG1IP,GLG1,ALK,LOC100758601,ADAMTS4,TRABD2B,FURIN,FLNA,IGFBP4,CSPG4,PCYOX1,CHL1,GUSB,SEMA3A,ALOX5,SEMA4D,MAOB,PLEC,GAL3ST4,GNAS,FUT11,COPS6,LTF,MEP1A,SFRP4,LRRK2,SDC1,KIRREL,CAT,G6PD,THSD7A,TMED10,TMEM2,THBS…
349	1	TRUE	8.24e-06	1941	1305	265	0.203	0.137	GO:0070062	CC	11	extracellular exosome	4	HPX,RTN4RL1,THBS1,RND3,SPP1,SMPD1,TARS,LAMTOR3,P3H1,IQGAP1,PLOD2,IL18,DDR2,FBLN5,SGSH,PAM,KNG1,PRPH,COL6A1,ATP6V0D2,PTPN13,ASL,ENDOD1,LAT2,SNX9,PTTG1IP,GLG1,ALK,LOC100758601,TRABD2B,FURIN,FLNA,CSPG4,PCYOX1,CHL1,GUSB,MAOB,PLEC,GAL3ST4,GNAS,FUT11,COPS6,LTF,MEP1A,LRRK2,SDC1,KIRREL,CAT,G6PD,THSD7A,TMED10,TMEM2,AEBP1,DAB2IP,CFL1,SH3BP4,NEGR1,ANXA5,SERPINH1,TIMP1,PGM1,SPON2,CAPN5,FN1,PLXDC2,CTSZ,NT5E,K…
350	1	TRUE	2.43e-09	286	1305	70	0.054	0.245	GO:0031012	CC	11	extracellular matrix	3	POSTN,NTN4,THBS1,KAZALD1,FBLN5,COL6A1,GLG1,ADAMTS4,FLNA,PLEC,THBS2,FMOD,AEBP1,OLFML2B,CFL1,TIMP1,SPON2,FN1,ALPL,CFP,MATN2,FGFR2,OC90,ADAMTS1,LAMA3,LAMB2,DCN,COL4A4,DAG1,COL12A1,CTGF,LAMB1,P3H2,COL5A3,SLPI,TIMP2,SPARC,MFAP1,COL27A1,COL1A1,TGFB1I1,CCDC80,ECM1,COL4A1,COL6A2,SERPINE1,ADAMTSL4,MEGF9,LOXL1,LTBP1,HSPG2,MMP19,BGN,PXDN,LAMC1,NAV2,LAMA5,TNC,TGM2,LTBP3,VIM,COL7A1,CYR61,EMILIN1,PCOLCE,FBN1,N…
351	1	TRUE	6.02e-07	73	1305	27	0.021	0.37	GO:0044420	CC	11	extracellular matrix component	4	NTN4,FBLN5,THBS2,TIMP1,FN1,MATN2,ADAMTS1,LAMA3,LAMB2,COL4A4,DAG1,LAMB1,P3H2,COL5A3,MFAP1,COL27A1,COL1A1,CCDC80,COL4A1,MEGF9,LTBP1,LAMC1,LAMA5,TNC,COL7A1,FBN1,AGRN
352	1	TRUE	2.44e-07	147	1305	42	0.032	0.286	GO:0005578	CC	11	proteinaceous extracellular matrix	4	POSTN,NTN4,KAZALD1,COL6A1,GLG1,THBS2,FMOD,OLFML2B,TIMP1,SPON2,FN1,ALPL,MATN2,OC90,ADAMTS1,LAMA3,LAMB2,COL4A4,DAG1,CTGF,LAMB1,P3H2,COL5A3,SPARC,COL27A1,COL1A1,CCDC80,COL4A1,COL6A2,ADAMTSL4,MEGF9,LTBP1,BGN,LAMC1,NAV2,LAMA5,TNC,COL7A1,EMILIN1,FBN1,AGRN,GPC1
353	1	TRUE	3.48e-05	55	1305	20	0.015	0.364	GO:0005604	CC	11	basement membrane	5	NTN4,THBS2,TIMP1,FN1,MATN2,ADAMTS1,LAMA3,LAMB2,DAG1,LAMB1,P3H2,CCDC80,COL4A1,MEGF9,LAMC1,LAMA5,TNC,COL7A1,FBN1,AGRN
354	1	TRUE	0.0361	6	1305	4	0.003	0.667	GO:0043256	CC	11	laminin complex	1	LAMA3,LAMB2,LAMB1,LAMA5
355	1	TRUE	0.0361	411	1305	61	0.047	0.148	GO:0098590	CC	21	plasma membrane region	1	SHANK2,MAGEE1,ATAD1,ADD2,ATP6V0D2,PTCH1,NOTCH1,LRP1,LRRK2,SLC19A1,LRP8,FN1,SLC27A4,ERBB2,DNAJA3,CLSTN2,PLVAP,ADAM17,SLC1A2,NOD2,CLSTN1,SLC2A1,ARHGEF2,ITGA5,OSMR,IQCE,PRKACA,EPCAM,CAV1,DLG4,WHRN,CD81,DLC1,SLC9A3R1,GRIK5,CDH17,OLFM2,SRC,CD36,EVC,ATP12A,CUBN,SLC41A1,DAGLA,EPS8L2,STX3,VANGL2,SLC40A1,GABBR1,PKD1,PI4K2A,PRKAR1A,LDLR,HEPH,AMOTL2,SMO,TGFBR2,LPO,FSCN1,HYAL2,LRRC4
356	1	TRUE	0.0412	58	1305	14	0.011	0.241	GO:0097060	CC	21	synaptic membrane	2	SHANK2,MAGEE1,ATAD1,DNAJA3,CLSTN2,CLSTN1,DLG4,GRIK5,OLFM2,DAGLA,STX3,GABBR1,PI4K2A,LRRC4
357	1	TRUE	0.0153	6457	1305	710	0.544	0.11	GO:0005488	MF	15	binding	1	AFF2,PPARGC1A,HPX,ARHGEF10,MESDC2,TRIB3,BPIFA3,POSTN,NR2C1,PEX5L,NTN4,LOC100766772,DOCK4,CSF3,RTN4RL1,THBS1,RND3,SHANK2,MYF5,GOLPH3,HMGB2,NPPB,NSA2,SMPD1,SREK1IP1,TARS,LAMTOR3,DNTTIP2,RFX3,KCTD17,MPHOSPH10,LNX1,CHAC1,NFYB,ZFR,IQGAP1,PAG1,HSF2,IL18,DDR2,FBLN5,FARSB,INTS12,ADD2,PAM,KNG1,PTGES,MYOM2,COL6A1,PTCH1,PTPN13,LOC100765897,IGF1R,ASL,PTX3,ZBTB7A,MID1,ENDOD1,ETFBKMT,LAT2,SNX9,PTTG1IP,ALK,HNF4…
358	1	TRUE	0.023	1798	1305	221	0.169	0.123	GO:0043167	MF	15	ion binding	2	HPX,TRIB3,POSTN,RTN4RL1,THBS1,RND3,GOLPH3,SMPD1,SREK1IP1,TARS,IQGAP1,DDR2,FARSB,INTS12,PAM,PTGES,PTCH1,MID1,ENDOD1,SNX9,HNF4A,LOC100758601,ITPR2,ABCD1,LAYN,LOC100767156,ALOX5,RARA,TNFAIP6,TYW5,CHEK1,SYTL4,LTF,ATP2B4,LATS1,LRRK2,SEC24D,SIRT5,RRAGA,CA3,TRIM59,HMOX1,GTF2F2,RXRA,MLKL,TMEM2,POLM,GTPBP10,TLK2,MAN2A2,AEBP1,MMP16,PLK2,LOC100757098,DAB2IP,CA5B,SESN1,ANXA5,RARG,TIMP1,PGM1,EIF4A2,ZKSCAN1,SR…
359	1	TRUE	0.00715	4062	1305	469	0.359	0.115	GO:0005515	MF	15	protein binding	2	PPARGC1A,ARHGEF10,MESDC2,TRIB3,NR2C1,PEX5L,NTN4,LOC100766772,DOCK4,CSF3,THBS1,SHANK2,MYF5,GOLPH3,HMGB2,NPPB,LAMTOR3,KCTD17,LNX1,CHAC1,NFYB,IQGAP1,PAG1,HSF2,IL18,DDR2,FBLN5,ADD2,KNG1,MYOM2,COL6A1,PTCH1,PTPN13,LOC100765897,IGF1R,ASL,PTX3,ZBTB7A,MID1,ETFBKMT,LAT2,SNX9,PTTG1IP,ALK,HNF4A,LOC100758601,RSL1D1,HCFC1,LAMTOR4,ADAMTS4,SYVN1,TRABD2B,TAF13,ABCD1,LAYN,FURIN,PTPN22,FLNA,IGFBP4,EIF4H,CSPG4,NOC2L…
360	1	TRUE	0.0308	295	1305	47	0.036	0.159	GO:0050839	MF	15	cell adhesion molecule binding	3	THBS1,IQGAP1,FBLN5,SNX9,RSL1D1,HCFC1,FLNA,EIF4H,PLEC,PHLDB2,TMEM2,DAB2IP,FN1,TBC1D2,LASP1,ADAM17,BAG3,LAMB2,CGN,PAK4,ADAM9,VASN,ITGA5,EPB41L1,LOC100769029,CTGF,AHSA1,EPHA2,ICAM1,NLGN2,SND1,CDH17,SLK,NOTCH3,SRC,NISCH,LAMA5,ZC3HAV1,EPS8L2,S100A11,FASN,RPL24,BAIAP2,CYR61,FBN1,FSCN1,ADAM15
361	1	TRUE	7.61e-05	79	1305	24	0.018	0.304	GO:0019838	MF	15	growth factor binding	3	THBS1,COL6A1,IGF1R,FURIN,IGFBP4,SRPX2,ERBB2,FGFR2,VASN,CTGF,OSMR,CD109,COL1A1,TGFBR3,IGFBP5,COL4A1,LTBP1,TWSG1,NRP1,LTBP3,TGFBR2,HYAL2,ENG,GPC1
362	1	TRUE	0.00325	33	1305	12	0.009	0.364	GO:0050840	MF	15	extracellular matrix binding	2	NTN4,THBS1,OLFML2B,ADGRG1,DCN,ADAM9,SPARC,ECM1,BGN,CYR61,AGRN,GPC1
363	1	TRUE	0.0084	773	1305	109	0.084	0.141	GO:0097367	MF	15	carbohydrate derivative binding	2	TRIB3,POSTN,RTN4RL1,THBS1,RND3,TARS,DDR2,FARSB,PTCH1,ABCD1,LAYN,LOC100767156,TNFAIP6,CHEK1,LTF,ATP2B4,LATS1,LRRK2,RRAGA,GTF2F2,MLKL,GTPBP10,TLK2,PLK2,SPON2,EIF4A2,ERBB2,DNAJA3,ADGRG1,PDIK1L,ADAMTS1,NOD2,ACTC1,CDA,DROSHA,RRAS,DCN,PAK4,SPATA5,IARS,ENPP1,LOC100754659,LPL,MYH10,SGK1,LOC100756987,CAD,PNPO,CTGF,PRKACA,COL5A3,ERN1,KIF3C,PTPRS,ASNS,COL25A1,CCDC80,ABL1,MAP3K11,ORC4,DAPK1,GTPBP4,DICER1,RNF…
364	1	TRUE	0.000477	100	1305	26	0.02	0.26	GO:0005539	MF	15	glycosaminoglycan binding	3	POSTN,RTN4RL1,THBS1,PTCH1,LAYN,TNFAIP6,LTF,ADGRG1,ADAMTS1,NOD2,DCN,LPL,CTGF,COL5A3,PTPRS,COL25A1,CCDC80,BGN,NAV2,PCOLCE2,TGFBR2,PCOLCE,FBN1,APOB,HYAL2,ENG
365	1	TRUE	0.000187	14	1305	9	0.007	0.643	GO:0050431	MF	15	transforming growth factor beta binding	1	VASN,CD109,TGFBR3,LTBP1,TWSG1,LTBP3,TGFBR2,HYAL2,ENG
366	1	TRUE	0.0215	59	1305	15	0.011	0.254	GO:0005178	MF	15	integrin binding	1	THBS1,FBLN5,FN1,ADAM17,LAMB2,ADAM9,ITGA5,CTGF,ICAM1,CDH17,NISCH,LAMA5,CYR61,FBN1,ADAM15
367	1	TRUE	0.0102	72	1305	18	0.014	0.25	GO:0008201	MF	15	heparin binding	1	POSTN,RTN4RL1,THBS1,PTCH1,LTF,ADGRG1,ADAMTS1,LPL,CTGF,COL5A3,PTPRS,COL25A1,CCDC80,NAV2,PCOLCE2,PCOLCE,FBN1,APOB
368	1	TRUE	0.0288	49	1305	13	0.01	0.265	GO:0019199	MF	12	transmembrane receptor protein kinase activity	1	DDR2,IGF1R,ALK,EPHB3,ERBB2,FGFR2,CSF1R,EPHA2,TGFBR3,NRP1,NRP2,TGFBR2,DDR1
369	1	TRUE	0.018	35	1305	11	0.008	0.314	GO:0004714	MF	12	transmembrane receptor protein tyrosine kinase activity	2	DDR2,IGF1R,ALK,EPHB3,ERBB2,FGFR2,CSF1R,EPHA2,NRP1,NRP2,DDR1
370	1	TRUE	0.000477	27	1305	12	0.009	0.444	GO:0038024	MF	2	cargo receptor activity	1	LRP1,LRP8,ENPP1,LRP10,OLR1,MEGF10,LOXL4,CD36,APOBR,LDLR,ACKR3,ACKR2
371	1	TRUE	0.021	12	1305	6	0.005	0.5	GO:0030228	MF	2	lipoprotein particle receptor activity	2	LRP8,LRP10,OLR1,CD36,APOBR,LDLR
372	1	TRUE	0.0304	3	1305	3	0.002	1	GO:0030229	MF	2	very-low-density lipoprotein particle receptor activity	3	LRP8,APOBR,LDLR
373	1	TRUE	0.0199	41	1305	12	0.009	0.293	GO:0004222	MF	30	metalloendopeptidase activity	1	TRABD2B,MMP16,ADAMTS7,ADAM17,ADAMTS1,ADAM9,MMP19,BMP1,LOC100758986,ADAM10,MMP9,MMP14
374	1	TRUE	0.0015	14	1305	8	0.006	0.571	GO:0005201	MF	6	extracellular matrix structural constituent	1	LAMB1,COL27A1,COL1A1,COL4A1,PXDN,LAMC1,EMILIN1,FBN1
375	1	TRUE	0.0361	45	1305	12	0.009	0.267	GO:0005518	MF	3	collagen binding	1	THBS1,DDR2,SERPINH1,ADGRG1,ITGA1,DCN,ADAM9,SPARC,PCOLCE2,PCOLCE,DDR1,C1QTNF1
