# Supplementary material for: Defining lncRNAs Correlated with CHO Cell Growth and IgG Productivity by RNA-Seq
Source: iScience. 2019 Dec 18;23(1):100785. doi: 10.1016/j.isci.2019.100785 (PMC6971398; doi:10.1016/j.isci.2019.100785)
Supplement: Data S1. The Complete RNA-Seq Dataset Provided as a Reference for the Community to Investigate RNAseq Data from CHO Cells (See Also GEO Accession Number GSE140671), Related to Figure 2 [file mmc2.zip › GO_D4_3068vs3478_0.1adj.csv]

	query.number	significant	p.value	term.size	query.size	overlap.size	precision	recall	term.id	domain	subgraph.number	term.name	relative.depth	intersection
1	1	TRUE	0.0192	673	145	20	0.138	0.03	GO:0022610	BP	9	biological adhesion	1	ADD2,SPTA1,OLFM4,PLXNB3,PCDH17,FN1,GPNMB,CTNNA3,UNC5D,TNFSF18,CD28,MEGF10,IGSF9B,IL7R,PDE3B,CDH17,CD36,CAMSAP3,IL10,C1QTNF1
2	1	TRUE	0.019	663	145	20	0.138	0.03	GO:0007155	BP	9	cell adhesion	2	ADD2,SPTA1,OLFM4,PLXNB3,PCDH17,FN1,GPNMB,CTNNA3,UNC5D,TNFSF18,CD28,MEGF10,IGSF9B,IL7R,PDE3B,CDH17,CD36,CAMSAP3,IL10,C1QTNF1
3	1	TRUE	0.00893	429	145	17	0.117	0.04	GO:0098609	BP	9	cell-cell adhesion	3	ADD2,SPTA1,PLXNB3,PCDH17,NEGR1,GPNMB,CTNNA3,UNC5D,TNFSF18,CD28,MEGF10,IGSF9B,IL7R,CDH17,CAMSAP3,IL10,C1QTNF1
4	1	TRUE	0.0205	64	145	6	0.041	0.094	GO:0098742	BP	9	cell-cell adhesion via plasma-membrane adhesion molecules	4	PLXNB3,PCDH17,UNC5D,IGSF9B,CDH17,IL10
5	1	TRUE	0.0314	27	145	4	0.028	0.148	GO:0007156	BP	9	homophilic cell adhesion via plasma membrane adhesion molecules	5	PLXNB3,PCDH17,IGSF9B,CDH17
6	1	TRUE	0.03	4313	145	70	0.483	0.016	GO:0032501	BP	2	multicellular organismal process	1	LY6D,SHANK2,LOC100754660,ADD2,NCALD,SPTA1,FST,CSMD3,APELA,PLXNB3,ABCA1,MMP16,CLCN1,PCDH17,MYO1A,NEGR1,ST14,GGT1,FN1,ALPL,GPNMB,LUZP1,MTDH,SLC1A2,OPRM1,CTNNA3,LAMA3,MMP12,IL33,PLAC1,UNC5D,TNFSF18,MEIS1,SYTL2,SNX10,F5,PCDH15,FABP4,CD28,CSF2,COL25A1,MEGF10,IL1RAP,PDE1C,IL7R,AQP1,HSD11B1,PDE3B,CDH17,PDE1B,CD36,PLAC8,HHIP,TNC,SEMA3G,ACVR1C,BRINP3,LOC100767982,CCKAR,IL10,NR4A1,CXCL1,PLCL2,C1QTNF1,C6,CL…
7	1	TRUE	0.019	3451	145	61	0.421	0.018	GO:0032502	BP	2	developmental process	1	LY6D,SHANK2,ADD2,SPTA1,FST,CSMD3,OLFM4,APELA,PLXNB3,MMP16,PCDH17,NEGR1,ST14,FN1,ALPL,LUZP1,MTDH,MMP25,SLC1A2,OPRM1,LAMA3,MMP12,IL33,PINK1,PLAC1,UNC5D,TNFSF18,MEIS1,FLNC,SNX10,PCDH15,FABP4,CD28,CSF2,COL25A1,MEGF10,IL1RAP,IL7R,AQP1,HSD11B1,PDE3B,CDH17,PDE1B,CD36,PLAC8,HHIP,TNC,SEMA3G,ACVR1C,BRINP3,LOC100767982,CCKAR,IL10,NR4A1,CXCL1,PLCL2,C6,CLIC4,LOC100756639,GPR68,CCDC85B
8	1	TRUE	0.019	3244	145	58	0.4	0.018	GO:0048856	BP	2	anatomical structure development	2	LY6D,SHANK2,ADD2,SPTA1,FST,CSMD3,OLFM4,APELA,PLXNB3,MMP16,PCDH17,NEGR1,ST14,FN1,ALPL,LUZP1,MTDH,MMP25,SLC1A2,OPRM1,LAMA3,MMP12,IL33,PINK1,PLAC1,UNC5D,TNFSF18,MEIS1,FLNC,SNX10,PCDH15,CD28,CSF2,COL25A1,MEGF10,IL1RAP,IL7R,AQP1,HSD11B1,PDE3B,CDH17,PDE1B,CD36,HHIP,TNC,SEMA3G,ACVR1C,BRINP3,LOC100767982,CCKAR,IL10,NR4A1,CXCL1,PLCL2,C6,CLIC4,LOC100756639,GPR68
9	1	TRUE	0.0314	2908	145	52	0.359	0.018	GO:0007275	BP	2	multicellular organism development	3	LY6D,SHANK2,ADD2,SPTA1,FST,CSMD3,APELA,PLXNB3,MMP16,PCDH17,NEGR1,ST14,FN1,ALPL,LUZP1,MTDH,SLC1A2,OPRM1,LAMA3,IL33,PLAC1,UNC5D,TNFSF18,MEIS1,SNX10,PCDH15,CD28,CSF2,COL25A1,MEGF10,IL1RAP,IL7R,AQP1,HSD11B1,PDE3B,CDH17,PDE1B,HHIP,TNC,SEMA3G,ACVR1C,BRINP3,LOC100767982,CCKAR,IL10,NR4A1,CXCL1,PLCL2,C6,CLIC4,LOC100756639,GPR68
10	1	TRUE	0.0314	2702	145	49	0.338	0.018	GO:0048731	BP	2	system development	4	LY6D,SHANK2,ADD2,SPTA1,FST,CSMD3,APELA,PLXNB3,MMP16,PCDH17,NEGR1,ST14,FN1,ALPL,LUZP1,MTDH,SLC1A2,OPRM1,IL33,PLAC1,UNC5D,TNFSF18,MEIS1,SNX10,PCDH15,CD28,CSF2,COL25A1,MEGF10,IL1RAP,IL7R,AQP1,HSD11B1,PDE3B,CDH17,PDE1B,HHIP,TNC,SEMA3G,BRINP3,CCKAR,IL10,NR4A1,CXCL1,PLCL2,C6,CLIC4,LOC100756639,GPR68
11	1	TRUE	0.0317	1500	145	32	0.221	0.021	GO:0050793	BP	2	regulation of developmental process	1	SPTA1,FST,CSMD3,OLFM4,APELA,PLXNB3,NEGR1,FN1,MTDH,OPRM1,PINK1,UNC5D,TNFSF18,MEIS1,CD28,CSF2,MEGF10,IL1RAP,IL7R,AQP1,PDE3B,CD36,PLAC8,SEMA3G,ACVR1C,BRINP3,IL10,CXCL1,C6,LOC100756639,GPR68,CCDC85B
12	1	TRUE	0.019	17	145	4	0.028	0.235	GO:0090322	BP	3	regulation of superoxide metabolic process	1	FBLN5,DHFR,CD36,CXCL1
13	1	TRUE	0.0314	27	145	4	0.028	0.148	GO:1901031	BP	3	regulation of response to reactive oxygen species	1	FBLN5,DHFR,PINK1,CD36
14	1	TRUE	0.0205	8	145	3	0.021	0.375	GO:2000121	BP	3	regulation of removal of superoxide radicals	1	FBLN5,DHFR,CD36
15	1	TRUE	0.0498	86	145	6	0.041	0.07	GO:0050777	BP	8	negative regulation of immune response	1	MMP12,IL33,TNFSF18,IL13RA2,IL7R,IL10
16	1	TRUE	0.0446	538	145	16	0.11	0.03	GO:0030097	BP	10	hemopoiesis	1	LY6D,ADD2,SPTA1,FST,TNFSF18,MEIS1,SNX10,CD28,CSF2,IL7R,CDH17,PDE1B,CXCL1,PLCL2,LOC100756639,GPR68
17	1	TRUE	0.0205	1164	145	28	0.193	0.024	GO:0009605	BP	5	response to external stimulus	1	ARHGEF16,ADH7,PLXNB3,ABCA1,GGT1,PIK3AP1,ALPL,MTDH,SLC1A2,MMP12,IL33,UNC5D,TNFSF18,PCDH15,FABP4,CD28,AQP1,CD36,PLAC8,ACVR1C,IL10,CXCL3,CXCL1,ACKR2,C1QTNF1,C6,LOC100759741,LOC100760616
18	1	TRUE	0.0314	1294	145	29	0.2	0.022	GO:0002376	BP	1	immune system process	1	LY6D,ADD2,SPTA1,FST,LCP1,GGT1,PIK3AP1,GPNMB,MMP12,IL33,TNFSF18,MEIS1,SNX10,IL13RA2,CD28,CSF2,IL7R,CDH17,PDE1B,CD36,IL10,CXCL3,CXCL1,PLCL2,C6,LOC100756639,GPR68,LOC100759741,LOC100760616
19	1	TRUE	0.00893	388	145	16	0.11	0.041	GO:0002252	BP	1	immune effector process	2	LCP1,MMP12,IL33,TNFSF18,IL13RA2,CD28,IL7R,CDH17,CD36,IL10,CXCL1,PLCL2,C6,LOC100756639,LOC100759741,LOC100760616
20	1	TRUE	0.0314	221	145	10	0.069	0.045	GO:0002697	BP	1	regulation of immune effector process	1	MMP12,IL33,TNFSF18,IL13RA2,CD28,IL7R,CD36,IL10,CXCL1,C6
21	1	TRUE	0.0344	148	145	8	0.055	0.054	GO:0002263	BP	1	cell activation involved in immune response	1	LCP1,IL33,TNFSF18,IL13RA2,CD28,CDH17,PLCL2,LOC100756639
22	1	TRUE	0.019	2536	145	49	0.338	0.019	GO:0071944	CC	4	cell periphery	1	ADH7,SHANK2,LOC100754660,OSBPL6,CLCN5,ADD2,ATP6V0D2,SPTA1,CSMD3,OLFM4,ABCA1,MMP16,CLCN1,PCDH17,LCP1,MYO1A,NEGR1,ST14,PIK3AP1,FN1,ALPL,GPNMB,MMP25,SLC1A2,HTR3A,FLNC,SYTL2,PCDH15,CD28,COL25A1,GLRA2,MEGF10,IL7R,AQP1,CDH17,MDGA1,ADGRG2,CD36,HHIP,ACVR1C,SLC14A1,ACKR2,C1QTNF1,C6,CLIC4,LOC100755596,LOC100764398,LOC100756639,LOC100760210
23	1	TRUE	0.019	2450	145	48	0.331	0.02	GO:0005886	CC	4	plasma membrane	1	ADH7,SHANK2,LOC100754660,OSBPL6,CLCN5,ADD2,ATP6V0D2,CSMD3,OLFM4,ABCA1,MMP16,CLCN1,PCDH17,LCP1,MYO1A,NEGR1,ST14,PIK3AP1,FN1,ALPL,GPNMB,MMP25,SLC1A2,HTR3A,FLNC,SYTL2,PCDH15,CD28,COL25A1,GLRA2,MEGF10,IL7R,AQP1,CDH17,MDGA1,ADGRG2,CD36,HHIP,ACVR1C,SLC14A1,ACKR2,C1QTNF1,C6,CLIC4,LOC100755596,LOC100764398,LOC100756639,LOC100760210
24	1	TRUE	0.00893	1080	145	29	0.2	0.027	GO:0044459	CC	4	plasma membrane part	2	SHANK2,ADD2,ATP6V0D2,ABCA1,MMP16,CLCN1,LCP1,MYO1A,ST14,FN1,GPNMB,SLC1A2,HTR3A,SYTL2,CD28,COL25A1,GLRA2,MEGF10,IL7R,AQP1,CDH17,MDGA1,CD36,HHIP,ACVR1C,SLC14A1,ACKR2,C1QTNF1,C6
25	1	TRUE	0.0314	449	145	15	0.103	0.033	GO:0031226	CC	4	intrinsic component of plasma membrane	1	SHANK2,ABCA1,MMP16,CLCN1,GPNMB,SLC1A2,COL25A1,GLRA2,MDGA1,HHIP,ACVR1C,SLC14A1,ACKR2,C1QTNF1,C6
26	1	TRUE	0.0314	412	145	14	0.097	0.034	GO:0005887	CC	4	integral component of plasma membrane	1	SHANK2,ABCA1,MMP16,CLCN1,GPNMB,SLC1A2,COL25A1,GLRA2,HHIP,ACVR1C,SLC14A1,ACKR2,C1QTNF1,C6
27	1	TRUE	0.019	837	145	23	0.159	0.027	GO:0005102	MF	7	receptor binding	1	ARHGEF16,ADH7,SHANK2,FBLN5,APELA,ABCA1,FN1,GPNMB,IL33,TNFSF18,SYTL2,CSF2,MEGF10,AQP1,CDH17,CD36,SEMA3G,IL10,CXCL3,PLCL2,LOC100756639,LOC100759741,LOC100760616
28	1	TRUE	0.0314	27	145	4	0.028	0.148	GO:0038024	MF	6	cargo receptor activity	1	MEGF10,CD36,APOBR,ACKR2
