# Supplementary material for: Defining lncRNAs Correlated with CHO Cell Growth and IgG Productivity by RNA-Seq
Source: iScience. 2019 Dec 18;23(1):100785. doi: 10.1016/j.isci.2019.100785 (PMC6971398; doi:10.1016/j.isci.2019.100785)
Supplement: Data S1. The Complete RNA-Seq Dataset Provided as a Reference for the Community to Investigate RNAseq Data from CHO Cells (See Also GEO Accession Number GSE140671), Related to Figure 2 [file mmc2.zip › GO_D4_3077vs3478_0.1adj.csv]

	query.number	significant	p.value	term.size	query.size	overlap.size	precision	recall	term.id	domain	subgraph.number	term.name	relative.depth	intersection
1	1	TRUE	0.0352	877	222	29	0.131	0.033	GO:0051674	BP	15	localization of cell	1	ADD2,TDGF1,PLXNB3,LCP1,TIMP1,FN1,IGSF10,CDH2,MMP12,IL33,DCN,FLRT3,EGFR,PTPRF,MMP10,TNFSF18,FAM110C,SBDS,IGFBP5,ASAP3,MEGF10,DLC1,DRGX,MMP9,ACVR1C,LOC100763833,LOXL2,STC1,RARRES2
2	1	TRUE	0.0205	1075	222	35	0.158	0.033	GO:0006928	BP	15	movement of cell or subcellular component	1	ADD2,TDGF1,PLXNB3,NRCAM,LCP1,TIMP1,FN1,IGSF10,CDH2,MMP12,IL33,DCN,FLRT3,EGFR,PTPRF,MMP10,TNFSF18,FAM110C,SBDS,DSCAM,IGFBP5,ASAP3,MEGF10,DLC1,DRGX,NR4A3,MMP9,ACVR1C,KCNH2,TMEM108,DYNC2H1,LOC100763833,LOXL2,STC1,RARRES2
3	1	TRUE	0.0212	994	222	33	0.149	0.033	GO:0040011	BP	15	locomotion	1	ADD2,TDGF1,PLXNB3,NRCAM,LCP1,TIMP1,FN1,IGSF10,CDH2,MMP12,IL33,DCN,FLRT3,EGFR,PTPRF,MMP10,TNFSF18,FAM110C,SBDS,DSCAM,IGFBP5,ASAP3,MEGF10,DLC1,DRGX,NR4A3,MMP9,ACVR1C,ACKR2,LOC100763833,LOXL2,STC1,RARRES2
4	1	TRUE	0.0352	877	222	29	0.131	0.033	GO:0048870	BP	15	cell motility	2	ADD2,TDGF1,PLXNB3,LCP1,TIMP1,FN1,IGSF10,CDH2,MMP12,IL33,DCN,FLRT3,EGFR,PTPRF,MMP10,TNFSF18,FAM110C,SBDS,IGFBP5,ASAP3,MEGF10,DLC1,DRGX,MMP9,ACVR1C,LOC100763833,LOXL2,STC1,RARRES2
5	1	TRUE	0.0171	802	222	29	0.131	0.036	GO:0016477	BP	15	cell migration	3	ADD2,TDGF1,PLXNB3,LCP1,TIMP1,FN1,IGSF10,CDH2,MMP12,IL33,DCN,FLRT3,EGFR,PTPRF,MMP10,TNFSF18,FAM110C,SBDS,IGFBP5,ASAP3,MEGF10,DLC1,DRGX,MMP9,ACVR1C,LOC100763833,LOXL2,STC1,RARRES2
6	1	TRUE	0.00897	1136	222	38	0.171	0.033	GO:0008283	BP	2	cell proliferation	1	ASPH,SPTA1,TDGF1,CCKBR,SMAD3,PLXNB3,MMP16,PTGS2,TIMP1,FN1,FGFR2,CDH2,MMP12,IL33,CD38,SKAP2,EGFR,TNFSF18,SBDS,CSF2,DPT,MMP2,IGFBP5,MEGF10,IL7R,DLC1,PPARG,PLAC8,NR4A3,MMP9,TNC,ACVR1C,IL10,YAP1,CXCL1,PLCL2,LOXL2,STC1
7	1	TRUE	0.0338	80	222	7	0.032	0.087	GO:0033002	BP	2	muscle cell proliferation	2	MMP2,IGFBP5,MEGF10,PPARG,NR4A3,MMP9,IL10
8	1	TRUE	0.019	47	222	6	0.027	0.128	GO:0048659	BP	2	smooth muscle cell proliferation	3	MMP2,IGFBP5,PPARG,NR4A3,MMP9,IL10
9	1	TRUE	0.0359	922	222	30	0.135	0.033	GO:0042127	BP	2	regulation of cell proliferation	1	ASPH,SPTA1,TDGF1,CCKBR,SMAD3,PLXNB3,PTGS2,TIMP1,FN1,FGFR2,CDH2,MMP12,CD38,SKAP2,EGFR,TNFSF18,CSF2,DPT,MMP2,IGFBP5,DLC1,PPARG,PLAC8,NR4A3,MMP9,TNC,ACVR1C,IL10,YAP1,CXCL1
10	1	TRUE	0.0173	46	222	6	0.027	0.13	GO:0048660	BP	2	regulation of smooth muscle cell proliferation	2	MMP2,IGFBP5,PPARG,NR4A3,MMP9,IL10
11	1	TRUE	0.0413	1294	222	38	0.171	0.029	GO:0002376	BP	9	immune system process	1	LY6D,ADD2,SPTA1,FST,TDGF1,SMAD3,LCP1,ADGRF5,PIK3AP1,MMP12,IL33,CD38,TNFSF18,MEIS1,SBDS,SUSD4,IL13RA2,VNN1,CSF2,MMP2,IL7R,DAPK1,PPARG,CDH17,PDE1B,TNFSF8,CD36,NR4A3,IL10,RHOH,FBN1,CXCL1,LOC100763833,PLCL2,C6,RARRES2,LOC100759741,LOC100760616
12	1	TRUE	0.0331	388	222	17	0.077	0.044	GO:0002252	BP	9	immune effector process	2	LCP1,MMP12,IL33,TNFSF18,SUSD4,IL13RA2,IL7R,CDH17,CD36,NR4A3,IL10,CXCL1,LOC100763833,PLCL2,C6,LOC100759741,LOC100760616
13	1	TRUE	0.022	627	222	24	0.108	0.038	GO:0006955	BP	9	immune response	2	TDGF1,SMAD3,LCP1,PIK3AP1,MMP12,IL33,CD38,TNFSF18,SUSD4,IL13RA2,VNN1,MMP2,IL7R,DAPK1,PPARG,CDH17,TNFSF8,CD36,NR4A3,IL10,LOC100763833,PLCL2,C6,RARRES2
14	1	TRUE	0.0338	221	222	12	0.054	0.054	GO:0002697	BP	9	regulation of immune effector process	1	MMP12,IL33,TNFSF18,SUSD4,IL13RA2,IL7R,CD36,NR4A3,IL10,CXCL1,LOC100763833,C6
15	1	TRUE	0.0408	558	222	21	0.095	0.038	GO:0001775	BP	9	cell activation	1	LY6D,SPTA1,SMAD3,LCP1,ADGRF5,IL33,CD38,TNFSF18,IL13RA2,VNN1,CSF2,MEGF10,IL7R,CDH17,TNFSF8,NR4A3,IL10,RHOH,LOC100763833,PLCL2,C1QTNF1
16	1	TRUE	0.0431	486	222	19	0.086	0.039	GO:0045321	BP	9	leukocyte activation	2	LY6D,SPTA1,SMAD3,LCP1,ADGRF5,IL33,CD38,TNFSF18,IL13RA2,VNN1,CSF2,IL7R,CDH17,TNFSF8,NR4A3,IL10,RHOH,LOC100763833,PLCL2
17	1	TRUE	0.00102	1164	222	42	0.189	0.036	GO:0009605	BP	9	response to external stimulus	1	ADH7,KNG1,ATF3,SMAD3,PLXNB3,NRCAM,PTGS2,PIK3AP1,NT5E,ALPL,MTDH,CLIC5,SLC1A2,MMP12,IL33,FLRT3,PTPRF,TNFSF18,SBDS,SUSD4,DSCAM,PCDH15,FABP4,STRA6,TNFSF8,DRGX,CD36,PLAC8,NR4A3,ACVR1C,ACP5,IL10,LPO,CXCL1,ACKR2,LOC100763833,C1QTNF1,C6,TBL2,RARRES2,LOC100759741,LOC100760616
18	1	TRUE	0.0331	2105	222	56	0.252	0.027	GO:0048583	BP	9	regulation of response to stimulus	1	CHAC1,KNG1,FST,ATF3,DHFR,TDGF1,SMAD3,PTGS2,TIMP1,PIK3AP1,FN1,NT5E,MTDH,FGFR2,CDH2,MMP12,IL33,CD38,DCN,EGFR,PTPRF,TNFSF18,FAM110C,SUSD4,DSCAM,IL13RA2,FABP4,MECOM,VNN1,CSF2,MMP2,IGFBP5,PRR5,IL7R,DAPK1,DLC1,RGS2,PPARG,EDA2R,CD36,NR4A3,MMP9,ACP5,CUX2,TMEM108,IL10,RHOH,YAP1,FBN1,CXCL1,DYNC2H1,LOC100763833,PLCL2,C1QTNF1,C6,RARRES2
19	1	TRUE	0.00952	432	222	20	0.09	0.046	GO:0032101	BP	9	regulation of response to external stimulus	2	KNG1,SMAD3,PTGS2,PIK3AP1,NT5E,MMP12,IL33,PTPRF,TNFSF18,SUSD4,DSCAM,FABP4,CD36,ACP5,IL10,CXCL1,LOC100763833,C1QTNF1,C6,RARRES2
20	1	TRUE	0.0173	931	222	32	0.144	0.034	GO:0048585	BP	9	negative regulation of response to stimulus	1	CHAC1,KNG1,FST,ATF3,SMAD3,PTGS2,NT5E,CDH2,MMP12,IL33,DCN,TNFSF18,IL13RA2,MECOM,VNN1,CSF2,IGFBP5,IL7R,DAPK1,DLC1,RGS2,PPARG,NR4A3,MMP9,ACP5,IL10,RHOH,YAP1,FBN1,LOC100763833,PLCL2,C1QTNF1
21	1	TRUE	0.00897	684	222	27	0.122	0.039	GO:0006952	BP	9	defense response	1	TDGF1,SMAD3,PTGS2,PIK3AP1,NT5E,MMP12,IL33,TNFSF18,SUSD4,FABP4,VNN1,MMP2,DAPK1,PPARG,TNFSF8,CD36,PLAC8,ACP5,IL10,LPO,CXCL1,ACKR2,LOC100763833,C6,RARRES2,LOC100759741,LOC100760616
22	1	TRUE	0.0266	339	222	16	0.072	0.047	GO:0031347	BP	9	regulation of defense response	2	SMAD3,PTGS2,PIK3AP1,NT5E,MMP12,IL33,TNFSF18,SUSD4,FABP4,MMP2,PPARG,CD36,ACP5,IL10,CXCL1,C6
23	1	TRUE	0.0445	304	222	14	0.063	0.046	GO:0006954	BP	9	inflammatory response	2	SMAD3,PTGS2,PIK3AP1,NT5E,IL33,TNFSF18,SUSD4,FABP4,VNN1,ACP5,IL10,ACKR2,LOC100763833,C6
24	1	TRUE	0.0331	187	222	11	0.05	0.059	GO:0050727	BP	9	regulation of inflammatory response	3	SMAD3,PTGS2,PIK3AP1,NT5E,IL33,TNFSF18,SUSD4,FABP4,ACP5,IL10,C6
25	1	TRUE	0.0413	86	222	7	0.032	0.081	GO:0050777	BP	9	negative regulation of immune response	1	MMP12,IL33,TNFSF18,IL13RA2,IL7R,PPARG,IL10
26	1	TRUE	3.35e-05	4313	222	113	0.509	0.026	GO:0032501	BP	17	multicellular organismal process	1	TSHZ1,LY6D,ASPH,SHANK2,LIN7A,NPPB,LOC100754660,CHAC1,ADAM19,ADD2,KNG1,MYOM2,NDP,SPTA1,FST,LOC100754954,ATF3,CSMD3,TDGF1,CCKBR,SMAD3,PLXNB3,NRCAM,TSPAN8,MMP16,NEGR1,PTGS2,TIMP1,ADGRF5,FN1,ALPL,IGSF10,MTDH,ADGRV1,FGFR2,CLIC5,SLC1A2,CDH2,LAMA3,MMP12,IL33,OSBP2,DCN,FLRT3,PLAC1,EGFR,PTPRF,TNFSF18,MEIS1,TENM3,SYTL2,SBDS,DSCAM,F5,PCDH15,FABP4,VNN1,CSF2,ARNT2,MMP2,PREX2,COL25A1,IGFBP5,MEGF10,COL4A1,IL1RA…
27	1	TRUE	0.00831	1785	222	53	0.239	0.03	GO:0051239	BP	17	regulation of multicellular organismal process	2	KNG1,FST,CSMD3,TDGF1,SMAD3,PLXNB3,NRCAM,NEGR1,PTGS2,TIMP1,FN1,IGSF10,MTDH,CDH2,MMP12,IL33,DCN,FLRT3,EGFR,PTPRF,TNFSF18,MEIS1,SYTL2,DSCAM,VNN1,CSF2,IGFBP5,MEGF10,IL1RAP,IL7R,PDE3B,RGS2,CD36,PLAC8,NR4A3,MMP9,SEMA3G,ACVR1C,KCNH2,ACP5,BRINP3,CUX2,IL10,YAP1,FBN1,CORIN,CXCL1,LOC100763833,C1QTNF1,C6,LOXL2,OSTN,STC1
28	1	TRUE	1.38e-06	3451	222	101	0.455	0.029	GO:0032502	BP	17	developmental process	1	TSHZ1,LY6D,ASPH,SHANK2,LIN7A,CHAC1,ADAM19,ADD2,NDP,SPTA1,FST,ATF3,CSMD3,TDGF1,CCKBR,SMAD3,PLXNB3,NRCAM,MMP16,NEGR1,PTGS2,TIMP1,ADGRF5,FN1,ALPL,IGSF10,MTDH,ADGRV1,FGFR2,CLIC5,SLC1A2,CDH2,LOC100763185,LAMA3,MMP12,IL33,OSBP2,DCN,FLRT3,PLAC1,EGFR,PTPRF,TNFSF18,MEIS1,TENM3,SBDS,DSCAM,PCDH15,FABP4,VNN1,CSF2,ARNT2,MMP2,PREX2,COL25A1,IGFBP5,MEGF10,COL4A1,IL1RAP,STRA6,IL7R,DLC1,LTBP1,HSD11B1,PDE3B,RGS2,PP…
29	1	TRUE	4.97e-06	3244	222	95	0.428	0.029	GO:0048856	BP	17	anatomical structure development	2	TSHZ1,LY6D,ASPH,SHANK2,LIN7A,CHAC1,ADAM19,ADD2,NDP,SPTA1,FST,ATF3,CSMD3,TDGF1,CCKBR,SMAD3,PLXNB3,NRCAM,MMP16,NEGR1,PTGS2,TIMP1,FN1,ALPL,IGSF10,MTDH,ADGRV1,FGFR2,CLIC5,SLC1A2,CDH2,LAMA3,MMP12,IL33,OSBP2,DCN,FLRT3,PLAC1,EGFR,PTPRF,TNFSF18,MEIS1,TENM3,SBDS,DSCAM,PCDH15,VNN1,CSF2,ARNT2,MMP2,PREX2,COL25A1,IGFBP5,MEGF10,COL4A1,IL1RAP,STRA6,IL7R,DLC1,LTBP1,HSD11B1,PDE3B,PPARG,CDH17,PDE1B,TNFSF8,DRGX,NAV…
30	1	TRUE	1.38e-06	2908	222	91	0.41	0.031	GO:0007275	BP	17	multicellular organism development	3	TSHZ1,LY6D,ASPH,SHANK2,LIN7A,CHAC1,ADAM19,ADD2,NDP,SPTA1,FST,ATF3,CSMD3,TDGF1,CCKBR,SMAD3,PLXNB3,NRCAM,MMP16,NEGR1,PTGS2,TIMP1,FN1,ALPL,IGSF10,MTDH,ADGRV1,FGFR2,CLIC5,SLC1A2,CDH2,LAMA3,IL33,DCN,FLRT3,PLAC1,EGFR,PTPRF,TNFSF18,MEIS1,TENM3,SBDS,DSCAM,PCDH15,VNN1,CSF2,ARNT2,MMP2,PREX2,COL25A1,IGFBP5,MEGF10,COL4A1,IL1RAP,STRA6,IL7R,LTBP1,HSD11B1,PDE3B,PPARG,CDH17,PDE1B,TNFSF8,DRGX,NAV2,NR4A3,MMP9,TNC,…
31	1	TRUE	1.38e-06	2702	222	86	0.387	0.032	GO:0048731	BP	17	system development	4	TSHZ1,LY6D,SHANK2,LIN7A,CHAC1,ADAM19,ADD2,NDP,SPTA1,FST,ATF3,CSMD3,TDGF1,CCKBR,SMAD3,PLXNB3,NRCAM,MMP16,NEGR1,PTGS2,FN1,ALPL,IGSF10,MTDH,ADGRV1,FGFR2,CLIC5,SLC1A2,CDH2,IL33,DCN,FLRT3,PLAC1,EGFR,PTPRF,TNFSF18,MEIS1,TENM3,SBDS,DSCAM,PCDH15,VNN1,CSF2,ARNT2,MMP2,PREX2,COL25A1,IGFBP5,MEGF10,COL4A1,IL1RAP,STRA6,IL7R,LTBP1,HSD11B1,PDE3B,PPARG,CDH17,PDE1B,TNFSF8,DRGX,NAV2,NR4A3,MMP9,TNC,SEMA3G,KLHL40,ACP…
32	1	TRUE	0.0338	699	222	25	0.113	0.036	GO:0009790	BP	17	embryo development	4	TSHZ1,SMAD3,MMP16,FN1,FGFR2,CLIC5,LAMA3,FLRT3,PLAC1,EGFR,SBDS,PCDH15,CSF2,ARNT2,MMP2,STRA6,NR4A3,MMP9,ITGA7,IL10,YAP1,FBN1,DYNC2H1,C6,RARRES2
33	1	TRUE	0.00102	2040	222	62	0.279	0.03	GO:0048513	BP	17	animal organ development	3	TSHZ1,LY6D,LIN7A,ADAM19,ADD2,NDP,SPTA1,FST,ATF3,TDGF1,CCKBR,SMAD3,MMP16,PTGS2,ALPL,ADGRV1,FGFR2,CLIC5,SLC1A2,CDH2,FLRT3,PLAC1,EGFR,TNFSF18,MEIS1,TENM3,SBDS,DSCAM,PCDH15,VNN1,CSF2,ARNT2,MMP2,IGFBP5,MEGF10,COL4A1,STRA6,IL7R,LTBP1,HSD11B1,PPARG,CDH17,PDE1B,TNFSF8,DRGX,NR4A3,TNC,KLHL40,ACP5,TMEM108,IL10,RHOH,YAP1,NR4A1,FBN1,CXCL1,DYNC2H1,PLCL2,LOXL2,CRB1,STC1,RARRES2
34	1	TRUE	0.0205	293	222	15	0.068	0.051	GO:0048568	BP	17	embryonic organ development	4	TSHZ1,SMAD3,MMP16,FGFR2,CLIC5,PLAC1,EGFR,PCDH15,CSF2,STRA6,NR4A3,IL10,YAP1,FBN1,RARRES2
35	1	TRUE	0.00102	1585	222	52	0.234	0.033	GO:0009653	BP	17	anatomical structure morphogenesis	2	TSHZ1,ASPH,NDP,SPTA1,TDGF1,SMAD3,NRCAM,MMP16,FN1,ALPL,MTDH,FGFR2,CLIC5,CDH2,LAMA3,MMP12,DCN,FLRT3,EGFR,MEIS1,TENM3,DSCAM,PCDH15,MMP2,PREX2,COL25A1,IGFBP5,COL4A1,STRA6,IL7R,DLC1,PDE3B,DRGX,CD36,NR4A3,MMP9,TNC,SEMA3G,ACP5,ITGA7,CUX2,TMEM108,IL10,YAP1,FBN1,DYNC2H1,LOC100763833,C6,LOXL2,OSTN,CRB1,STC1
36	1	TRUE	0.0331	424	222	18	0.081	0.042	GO:0048598	BP	17	embryonic morphogenesis	3	TSHZ1,SMAD3,MMP16,FN1,FGFR2,CLIC5,LAMA3,FLRT3,PCDH15,MMP2,STRA6,NR4A3,MMP9,ITGA7,IL10,YAP1,FBN1,DYNC2H1
37	1	TRUE	0.0173	1500	222	45	0.203	0.03	GO:0050793	BP	17	regulation of developmental process	1	SPTA1,FST,CSMD3,SMAD3,PLXNB3,NRCAM,NEGR1,PTGS2,TIMP1,FN1,IGSF10,MTDH,ADGRV1,CDH2,DCN,FLRT3,EGFR,PTPRF,TNFSF18,MEIS1,DSCAM,VNN1,CSF2,IGFBP5,MEGF10,IL1RAP,IL7R,DLC1,PDE3B,PPARG,CD36,PLAC8,SEMA3G,ACVR1C,BRINP3,CUX2,IL10,YAP1,FBN1,CXCL1,LOC100763833,C6,LOXL2,ZADH2,OSTN
38	1	TRUE	0.0352	1139	222	35	0.158	0.031	GO:2000026	BP	17	regulation of multicellular organismal development	2	FST,CSMD3,SMAD3,PLXNB3,NRCAM,NEGR1,TIMP1,FN1,IGSF10,MTDH,CDH2,DCN,FLRT3,EGFR,PTPRF,TNFSF18,MEIS1,DSCAM,VNN1,MEGF10,IL1RAP,IL7R,PDE3B,SEMA3G,ACVR1C,BRINP3,CUX2,IL10,YAP1,FBN1,CXCL1,LOC100763833,C6,LOXL2,OSTN
39	1	TRUE	0.000674	2366	222	70	0.315	0.03	GO:0048869	BP	17	cellular developmental process	1	LY6D,CHAC1,SPTA1,FST,ATF3,CSMD3,SMAD3,PLXNB3,NRCAM,NEGR1,PTGS2,ADGRF5,FN1,ALPL,IGSF10,ADGRV1,CLIC5,CDH2,LOC100763185,LAMA3,IL33,OSBP2,FLRT3,EGFR,PTPRF,TNFSF18,MEIS1,DSCAM,PCDH15,FABP4,VNN1,CSF2,MMP2,PREX2,COL25A1,IGFBP5,MEGF10,IL1RAP,IL7R,DLC1,RGS2,PPARG,CDH17,PDE1B,TNFSF8,DRGX,CD36,PLAC8,NR4A3,MMP9,TNC,SEMA3G,ACVR1C,KLHL40,BRINP3,ITGA7,CUX2,TMEM108,RHOH,YAP1,NR4A1,FBN1,DYNC2H1,LOC100763833,PLCL2…
40	1	TRUE	0.000783	2242	222	67	0.302	0.03	GO:0030154	BP	17	cell differentiation	2	LY6D,CHAC1,FST,ATF3,CSMD3,SMAD3,PLXNB3,NRCAM,NEGR1,PTGS2,ADGRF5,FN1,ALPL,IGSF10,ADGRV1,CLIC5,CDH2,LAMA3,IL33,OSBP2,FLRT3,EGFR,PTPRF,TNFSF18,MEIS1,DSCAM,PCDH15,FABP4,VNN1,CSF2,MMP2,PREX2,COL25A1,IGFBP5,MEGF10,IL1RAP,IL7R,RGS2,PPARG,CDH17,PDE1B,TNFSF8,DRGX,CD36,PLAC8,NR4A3,MMP9,TNC,SEMA3G,ACVR1C,KLHL40,BRINP3,ITGA7,CUX2,TMEM108,RHOH,YAP1,NR4A1,FBN1,DYNC2H1,LOC100763833,PLCL2,LOXL2,ZADH2,OSTN,CRB1,S…
41	1	TRUE	0.0338	866	222	29	0.131	0.033	GO:0022008	BP	17	neurogenesis	3	CHAC1,CSMD3,PLXNB3,NRCAM,NEGR1,FN1,IGSF10,CLIC5,CDH2,IL33,FLRT3,PTPRF,MEIS1,DSCAM,PCDH15,PREX2,COL25A1,IL1RAP,DRGX,NR4A3,TNC,SEMA3G,BRINP3,CUX2,TMEM108,DYNC2H1,LOC100763833,OSTN,CRB1
42	1	TRUE	0.0349	81	222	7	0.032	0.086	GO:0044706	BP	17	multi-multicellular organism process	1	PTGS2,TIMP1,MMP2,IGFBP5,MMP9,ACVR1C,CORIN
43	1	TRUE	0.0326	55	222	6	0.027	0.109	GO:0007492	BP	17	endoderm development	1	SMAD3,FN1,LAMA3,MMP2,MMP9,ITGA7
44	1	TRUE	0.0206	69	222	7	0.032	0.101	GO:0007565	BP	17	female pregnancy	1	PTGS2,TIMP1,MMP2,IGFBP5,MMP9,ACVR1C,CORIN
45	1	TRUE	0.0248	33	222	5	0.023	0.152	GO:0007566	BP	17	embryo implantation	2	PTGS2,TIMP1,MMP2,MMP9,ACVR1C
46	1	TRUE	0.0449	414	222	17	0.077	0.041	GO:0072358	BP	17	cardiovascular system development	1	NDP,TDGF1,NRCAM,MTDH,CDH2,DCN,MEIS1,MMP2,COL4A1,STRA6,LTBP1,PDE3B,YAP1,DYNC2H1,LOC100763833,C6,LOXL2
47	1	TRUE	0.0409	406	222	17	0.077	0.042	GO:0001944	BP	17	vasculature development	2	NDP,TDGF1,NRCAM,MTDH,CDH2,DCN,MEIS1,MMP2,COL4A1,STRA6,LTBP1,PDE3B,YAP1,DYNC2H1,LOC100763833,C6,LOXL2
48	1	TRUE	0.0409	85	222	7	0.032	0.082	GO:0001704	BP	17	formation of primary germ layer	1	SMAD3,FN1,LAMA3,MMP2,NR4A3,MMP9,ITGA7
49	1	TRUE	0.0338	38	222	5	0.023	0.132	GO:0001706	BP	17	endoderm formation	2	FN1,LAMA3,MMP2,MMP9,ITGA7
50	1	TRUE	0.0326	36	222	5	0.023	0.139	GO:0035987	BP	17	endodermal cell differentiation	3	FN1,LAMA3,MMP2,MMP9,ITGA7
51	1	TRUE	0.0276	19	222	4	0.018	0.211	GO:1900120	BP	5	regulation of receptor binding	1	PTPRF,MMP9,IL10,PLCL2
52	1	TRUE	0.0486	3471	222	81	0.365	0.023	GO:0048518	BP	8	positive regulation of biological process	1	ASPH,SHANK2,NDP,SPTA1,FST,ATF3,DHFR,TDGF1,CCKBR,SMAD3,PLXNB3,LCP1,NEGR1,PTGS2,TIMP1,ADGRF5,PIK3AP1,FN1,MTDH,FGFR2,SLC1A2,CDH2,MMP12,IL33,CD38,DCN,FLRT3,EGFR,POU2F3,TNFSF18,MEIS1,FAM110C,SYTL2,SUSD4,DSCAM,IL13RA2,PRLR,FABP4,MECOM,VNN1,CSF2,ARNT2,PLB1,MMP2,IGFBP5,PRR5,IL1RAP,STRA6,IL7R,DAPK1,DLC1,RGS2,PPARG,CDH17,CREB5,EDA2R,TNFSF8,CD36,PLAC8,NR4A3,MMP9,TNC,ACVR1C,KCNH2,BRINP3,CUX2,TMEM108,IL10,YAP…
53	1	TRUE	0.045	571	222	21	0.095	0.037	GO:0048666	BP	13	neuron development	1	CSMD3,PLXNB3,NRCAM,NEGR1,FN1,CLIC5,FLRT3,PTPRF,DSCAM,PCDH15,PREX2,COL25A1,IL1RAP,DRGX,NR4A3,TNC,SEMA3G,CUX2,TMEM108,OSTN,CRB1
54	1	TRUE	0.032	493	222	20	0.09	0.041	GO:0031175	BP	13	neuron projection development	2	CSMD3,PLXNB3,NRCAM,NEGR1,FN1,CLIC5,FLRT3,PTPRF,DSCAM,PCDH15,PREX2,COL25A1,IL1RAP,DRGX,NR4A3,TNC,SEMA3G,CUX2,TMEM108,OSTN
55	1	TRUE	0.0449	25	222	4	0.018	0.16	GO:0045428	BP	3	regulation of nitric oxide biosynthetic process	1	SMAD3,EGFR,CD36,ACP5
56	1	TRUE	0.0413	169	222	10	0.045	0.059	GO:0052548	BP	19	regulation of endopeptidase activity	1	ASPH,SMAD3,PTGS2,TIMP1,DAPK1,DLC1,PPARG,MMP9,ACVR1C,NR4A1
57	1	TRUE	0.0338	132	222	9	0.041	0.068	GO:2000116	BP	19	regulation of cysteine-type endopeptidase activity	2	ASPH,SMAD3,PTGS2,DAPK1,DLC1,PPARG,MMP9,ACVR1C,NR4A1
58	1	TRUE	0.0486	118	222	8	0.036	0.068	GO:0043281	BP	19	regulation of cysteine-type endopeptidase activity involved in apoptotic process	1	SMAD3,PTGS2,DAPK1,DLC1,PPARG,MMP9,ACVR1C,NR4A1
59	1	TRUE	0.045	1355	222	39	0.176	0.029	GO:0007166	BP	16	cell surface receptor signaling pathway	1	NPPB,CHAC1,NDP,FST,ATF3,SMAD3,PLXNB3,TIMP1,MTDH,FGFR2,CDH2,MMP12,IL33,CD38,DCN,FLRT3,EGFR,TNFSF18,PRLR,CSF2,IGFBP5,COL4A1,IL1RAP,DAPK1,PPARG,CDH17,CD36,NR4A3,MMP9,ACVR1C,CUX2,TMEM108,YAP1,FBN1,DYNC2H1,ACKR2,LOC100763833,PLCL2,OSTN
60	1	TRUE	0.0152	6	222	3	0.014	0.5	GO:0035634	BP	23	response to stilbenoid	1	LY6D,USP18,CD36
61	1	TRUE	0.0205	17	222	4	0.018	0.235	GO:0090322	BP	14	regulation of superoxide metabolic process	1	DHFR,CD36,ACP5,CXCL1
62	1	TRUE	0.0408	368	222	16	0.072	0.043	GO:0030162	BP	6	regulation of proteolysis	1	ASPH,CHAC1,KNG1,SMAD3,PTGS2,TIMP1,IL33,SUSD4,DAPK1,DLC1,PPARG,MMP9,ACVR1C,IL10,NR4A1,C6
63	1	TRUE	0.0454	3	222	2	0.009	0.667	GO:0043435	BP	7	response to corticotropin-releasing hormone	1	NR4A3,NR4A1
64	1	TRUE	0.0454	3	222	2	0.009	0.667	GO:0071376	BP	7	cellular response to corticotropin-releasing hormone stimulus	2	NR4A3,NR4A1
65	1	TRUE	0.0374	673	222	24	0.108	0.036	GO:0022610	BP	12	biological adhesion	1	ADD2,KNG1,SPTA1,PLXNB3,FN1,NT5E,CDH2,FLRT3,TNFSF18,DSCAM,VNN1,MEGF10,IL7R,DLC1,PDE3B,CDH17,CD36,NR4A3,CAMSAP3,ITGA7,IL10,FBN1,LOC100763833,C1QTNF1
66	1	TRUE	0.0338	663	222	24	0.108	0.036	GO:0007155	BP	12	cell adhesion	2	ADD2,KNG1,SPTA1,PLXNB3,FN1,NT5E,CDH2,FLRT3,TNFSF18,DSCAM,VNN1,MEGF10,IL7R,DLC1,PDE3B,CDH17,CD36,NR4A3,CAMSAP3,ITGA7,IL10,FBN1,LOC100763833,C1QTNF1
67	1	TRUE	0.00902	429	222	20	0.09	0.047	GO:0098609	BP	12	cell-cell adhesion	3	ADD2,SPTA1,PLXNB3,NRCAM,NEGR1,NT5E,CDH2,FLRT3,EGFR,TNFSF18,VNN1,MEGF10,IL7R,CDH17,NR4A3,CAMSAP3,ITGA7,IL10,LOC100763833,C1QTNF1
68	1	TRUE	0.045	2725	222	67	0.302	0.025	GO:0048523	BP	10	negative regulation of cellular process	1	ASPH,SHANK2,CHAC1,ADD2,KNG1,FST,ATF3,TDGF1,SMAD3,PLXNB3,PTGS2,TIMP1,ADGRF5,MALRD1,FN1,ZBTB5,MTDH,ADGRV1,CDH2,MMP12,IL33,CD38,CDA,SKAP2,DCN,EGFR,LOC100754659,TNFSF18,MEIS1,SYTL2,DSCAM,IL13RA2,FABP4,MECOM,VNN1,CSF2,DPT,IGFBP5,DAPK1,DLC1,PDE3B,RGS2,PPARG,CD36,PLAC8,NR4A3,MMP9,CAMSAP3,SEMA3G,ACVR1C,KLHL40,KCNH2,ACP5,BRINP3,CUX2,IL10,RHOH,YAP1,NR4A1,FBN1,LOC100763833,PLCL2,C1QTNF1,LOXL2,ZADH2,OSTN,STC1
69	1	TRUE	0.00163	2659	222	74	0.333	0.028	GO:0005576	CC	1	extracellular region	1	LIN7A,LAMA1,KNG1,NDP,TDGF1,TSPAN8,THSD7A,OLFML2B,LCP1,NEGR1,TIMP1,FN1,PLXDC2,NT5E,ALPL,IGSF10,ADGRV1,FGFR2,SPP2,CDH2,LOC100763185,LAMA3,MMP12,PLA1A,CD38,DDC,DCN,FLRT3,PLAC1,PTPRF,ENPP6,LOC100769029,F5,FABP4,VNN1,CSF2,DPT,MMP2,COL25A1,IGFBP5,COL4A1,IL1RAP,LOXL4,CD82,LTBP1,SLC6A13,CREB5,MDGA1,NAV2,ADGRG2,CD36,MMP9,TNC,SEMA3G,LOC100767824,ACP5,CUX2,IL10,LPO,FBN1,CXCL1,SELENBP1,DYNC2H1,LOC100763833,C…
70	1	TRUE	0.00218	2538	222	71	0.32	0.028	GO:0044421	CC	1	extracellular region part	1	LIN7A,LAMA1,KNG1,NDP,TDGF1,TSPAN8,THSD7A,OLFML2B,LCP1,NEGR1,TIMP1,FN1,PLXDC2,NT5E,ALPL,ADGRV1,FGFR2,SPP2,CDH2,LOC100763185,LAMA3,MMP12,PLA1A,CD38,DDC,DCN,FLRT3,PTPRF,ENPP6,F5,FABP4,VNN1,CSF2,DPT,MMP2,COL25A1,IGFBP5,COL4A1,IL1RAP,LOXL4,CD82,LTBP1,SLC6A13,CREB5,MDGA1,NAV2,ADGRG2,CD36,MMP9,TNC,SEMA3G,LOC100767824,ACP5,CUX2,IL10,LPO,FBN1,CXCL1,SELENBP1,DYNC2H1,LOC100763833,C1QTNF1,C6,LOXL2,OSTN,STC1,…
71	1	TRUE	0.00135	2398	222	69	0.311	0.029	GO:0005615	CC	1	extracellular space	2	LIN7A,LAMA1,KNG1,NDP,TDGF1,TSPAN8,THSD7A,OLFML2B,LCP1,NEGR1,TIMP1,FN1,PLXDC2,NT5E,ALPL,ADGRV1,SPP2,CDH2,LOC100763185,LAMA3,MMP12,PLA1A,CD38,DDC,DCN,FLRT3,PTPRF,ENPP6,F5,FABP4,VNN1,CSF2,DPT,MMP2,COL25A1,IGFBP5,COL4A1,IL1RAP,LOXL4,CD82,LTBP1,SLC6A13,CREB5,MDGA1,ADGRG2,CD36,MMP9,TNC,SEMA3G,LOC100767824,ACP5,CUX2,IL10,LPO,FBN1,CXCL1,SELENBP1,DYNC2H1,LOC100763833,C1QTNF1,C6,LOXL2,OSTN,STC1,LOC10075559…
72	1	TRUE	0.000336	286	222	19	0.086	0.066	GO:0031012	CC	1	extracellular matrix	2	LAMA1,NDP,OLFML2B,TIMP1,FN1,ALPL,FGFR2,LAMA3,MMP12,DCN,DPT,MMP2,COL4A1,LTBP1,NAV2,TNC,FBN1,LOXL2,RARRES2
73	1	TRUE	0.00831	73	222	8	0.036	0.11	GO:0044420	CC	1	extracellular matrix component	3	LAMA1,TIMP1,FN1,LAMA3,COL4A1,LTBP1,TNC,FBN1
74	1	TRUE	0.00897	147	222	11	0.05	0.075	GO:0005578	CC	1	proteinaceous extracellular matrix	3	LAMA1,OLFML2B,TIMP1,FN1,ALPL,LAMA3,COL4A1,LTBP1,NAV2,TNC,FBN1
75	1	TRUE	0.00897	55	222	7	0.032	0.127	GO:0005604	CC	1	basement membrane	4	LAMA1,TIMP1,FN1,LAMA3,COL4A1,TNC,FBN1
76	1	TRUE	0.00897	498	222	22	0.099	0.044	GO:0009986	CC	18	cell surface	1	LY6D,NDP,TDGF1,PLXNB3,TSPAN8,ADGRF5,NT5E,ADGRV1,FGFR2,SLC1A2,HTR3A,CDH2,CD38,EGFR,TNFSF18,PRLR,IL7R,CDH17,ADGRG2,CD36,KCNH2,CORIN
77	1	TRUE	0.0438	235	222	12	0.054	0.051	GO:0030545	MF	20	receptor regulator activity	1	ADH7,NDP,TDGF1,TIMP1,IL33,FLRT3,CSF2,IL10,LOC100763833,STC1,LOC100759741,LOC100760616
78	1	TRUE	0.00441	837	222	32	0.144	0.038	GO:0005102	MF	21	receptor binding	1	ADH7,SHANK2,NPPB,CHAC1,KNG1,NDP,TDGF1,CCKBR,SMAD3,TIMP1,FN1,IL33,FLRT3,TNFSF18,SYTL2,CSF2,ARNT2,MEGF10,PPARG,CDH17,TNFSF8,CD36,SEMA3G,IL10,FBN1,LOC100763833,PLCL2,OSTN,STC1,RARRES2,LOC100759741,LOC100760616
79	1	TRUE	0.0139	27	222	5	0.023	0.185	GO:0038024	MF	11	cargo receptor activity	1	MEGF10,LOXL4,CD36,APOBR,ACKR2
80	1	TRUE	0.0486	12	222	3	0.014	0.25	GO:0005044	MF	11	scavenger receptor activity	2	MEGF10,LOXL4,ACKR2
81	1	TRUE	0.0279	98	222	8	0.036	0.082	GO:0005125	MF	22	cytokine activity	1	NDP,TIMP1,IL33,CSF2,IL10,LOC100763833,LOC100759741,LOC100760616
82	1	TRUE	0.0486	12	222	3	0.014	0.25	GO:0016638	MF	4	oxidoreductase activity, acting on the CH-NH2 group of donors	1	LOXL4,LOC100763954,LOXL2
83	1	TRUE	0.0438	11	222	3	0.014	0.273	GO:0016641	MF	4	oxidoreductase activity, acting on the CH-NH2 group of donors, oxygen as acceptor	2	LOXL4,LOC100763954,LOXL2
