# Supplementary material for: Defining lncRNAs Correlated with CHO Cell Growth and IgG Productivity by RNA-Seq
Source: iScience. 2019 Dec 18;23(1):100785. doi: 10.1016/j.isci.2019.100785 (PMC6971398; doi:10.1016/j.isci.2019.100785)
Supplement: Data S1. The Complete RNA-Seq Dataset Provided as a Reference for the Community to Investigate RNAseq Data from CHO Cells (See Also GEO Accession Number GSE140671), Related to Figure 2 [file mmc2.zip › GO_D4_3080vs3068_0.1adj.csv]

	query.number	significant	p.value	term.size	query.size	overlap.size	precision	recall	term.id	domain	subgraph.number	term.name	relative.depth	intersection
1	1	TRUE	0.0387	673	241	26	0.108	0.039	GO:0022610	BP	4	biological adhesion	1	THBS1,ADD2,TNFAIP6,PCDH17,GPNMB,LRRC15,CTNNA3,CSF1,UNC5D,PLEK,EPCAM,CD28,MYL9,MEGF10,IGSF9B,IL21,PTPRJ,DLC1,SRCIN1,CD36,SASH3,ITGA7,CYR61,LOC100756748,PTPRM,MYO1G
2	1	TRUE	0.0268	1355	241	44	0.183	0.032	GO:0007166	BP	1	cell surface receptor signaling pathway	1	THBS1,NPPB,HEXA,HNF4A,CSPG4,FST,FOS,RHOQ,SMAD3,ANGPT4,PLAT,WNT7B,UBR5,EYA1,LOC100773147,MMP12,IL33,CD38,DCN,CSF1,THEMIS,FAM20C,PLEK,CD109,PRLR,CD28,TP63,FSTL4,IL19,HGF,IGSF9B,PDGFRB,PTPRJ,EBI3,NLRP12,NOTCH3,CD36,CYR61,NRG1,MYO1G,PLCL2,MMP14,CNOT9,LOC100756639
3	1	TRUE	0.0248	531	241	23	0.095	0.043	GO:0007167	BP	1	enzyme linked receptor protein signaling pathway	2	THBS1,NPPB,HEXA,HNF4A,CSPG4,FST,FOS,RHOQ,SMAD3,PLAT,LOC100773147,DCN,CSF1,FAM20C,CD109,PRLR,FSTL4,HGF,PDGFRB,PTPRJ,CYR61,NRG1,CNOT9
4	1	TRUE	0.0248	181	241	12	0.05	0.066	GO:0052547	BP	14	regulation of peptidase activity	1	THBS1,SMAD3,CD109,TIMP2,TP63,HGF,AQP1,NLRP12,DLC1,CYR61,NR4A1,PCOLCE
5	1	TRUE	0.0318	136	241	10	0.041	0.074	GO:0001101	BP	8	response to acid chemical	1	COL6A1,PTGFR,RXRA,YES1,WNT7B,SLC1A2,AQP1,CD36,BRINP3,LOC100756748
6	1	TRUE	0.0412	52	241	6	0.025	0.115	GO:0032526	BP	8	response to retinoic acid	2	RXRA,YES1,WNT7B,AQP1,BRINP3,LOC100756748
7	1	TRUE	0.0302	30	241	5	0.021	0.167	GO:0071300	BP	8	cellular response to retinoic acid	1	YES1,WNT7B,AQP1,BRINP3,LOC100756748
8	1	TRUE	0.0273	29	241	5	0.021	0.172	GO:0070206	BP	5	protein trimerization	1	TRIM21,COL6A1,SLC1A2,C1QTNF6,COL6A2
9	1	TRUE	0.0143	641	241	27	0.112	0.042	GO:0006629	BP	7	lipid metabolic process	1	SPP1,HSD17B7,HEXA,LOC100750890,HNF4A,LOC100750593,FA2H,ADGRF5,MALRD1,ABCG1,CERS3,IP6K3,ABHD6,ENPP6,PLEK,HMGCS2,PDGFRB,LOC100769715,MOGAT2,ST8SIA6,LPIN2,CYR61,LOC100756748,LOC100754807,APOB,PTGS1,RARRES2
10	1	TRUE	0.0387	491	241	21	0.087	0.043	GO:0044255	BP	7	cellular lipid metabolic process	2	HEXA,LOC100750890,LOC100750593,FA2H,ADGRF5,ABCG1,CERS3,IP6K3,ABHD6,PLEK,HMGCS2,PDGFRB,LOC100769715,MOGAT2,ST8SIA6,CYR61,LOC100756748,LOC100754807,APOB,PTGS1,RARRES2
11	1	TRUE	0.0389	118	241	9	0.037	0.076	GO:0043281	BP	18	regulation of cysteine-type endopeptidase activity involved in apoptotic process	1	THBS1,SMAD3,TP63,HGF,AQP1,NLRP12,DLC1,CYR61,NR4A1
12	1	TRUE	0.0357	3451	241	89	0.369	0.026	GO:0032502	BP	13	developmental process	1	THBS1,SERPINF1,HEXA,ADAM19,ADD2,COL6A1,HNF4A,CSPG4,FST,FOS,LOC100750593,RHOQ,SMAD3,ANGPT4,FA2H,RXRA,PCDH17,NEGR1,ADGRF5,SRPX2,WNT7B,ECE1,MMP25,EYA1,SLC1A2,BTG2,LOC100773147,LAMA3,MMP12,CERS3,IL33,PDE3A,DCN,PTHLH,CSF1,LOC100766840,PLAC1,THEMIS,NRN1,FAM20C,UNC5D,FLNC,PLEK,CD109,SNX10,EPCAM,CD28,SPARC,TP63,FSTL4,COL27A1,HGF,CHD5,MEGF10,IL21,STRA6,AQP1,DLC1,HSD11B1,SRCIN1,DRGX,NOTCH3,CD36,TNC,GJA1,SE…
13	1	TRUE	0.0175	3244	241	87	0.361	0.027	GO:0048856	BP	13	anatomical structure development	2	THBS1,SERPINF1,HEXA,ADAM19,ADD2,COL6A1,HNF4A,CSPG4,FST,FOS,LOC100750593,RHOQ,SMAD3,ANGPT4,FA2H,RXRA,PCDH17,NEGR1,SRPX2,WNT7B,ECE1,MMP25,EYA1,SLC1A2,BTG2,LOC100773147,LAMA3,MMP12,CERS3,IL33,PDE3A,DCN,PTHLH,CSF1,LOC100766840,PLAC1,THEMIS,NRN1,FAM20C,UNC5D,FLNC,PLEK,CD109,SNX10,EPCAM,CD28,SPARC,TP63,FSTL4,COL27A1,HGF,MEGF10,IL21,STRA6,AQP1,DLC1,HSD11B1,SRCIN1,DRGX,NOTCH3,CD36,TNC,GJA1,SEMA3G,RAB7B,T…
14	1	TRUE	0.0412	1500	241	46	0.191	0.031	GO:0050793	BP	13	regulation of developmental process	2	THBS1,SERPINF1,HNF4A,FST,FOS,RHOQ,SMAD3,ANGPT4,RXRA,NEGR1,SRPX2,EYA1,PDE3A,DCN,PTHLH,CSF1,FAM20C,UNC5D,CD109,CD28,SPARC,TP63,FSTL4,HGF,MEGF10,AQP1,DLC1,SRCIN1,NOTCH3,CD36,SEMA3G,RAB7B,TMEM176B,SASH3,BRINP3,TMEM176A,CYR61,LOC100756748,NRG1,PTPRM,CXCL1,ARHGEF15,APOB,MMP14,LOC100756639,GPR68
15	1	TRUE	0.0119	4313	241	110	0.456	0.026	GO:0032501	BP	13	multicellular organismal process	1	THBS1,NPPB,SERPINF1,LOC100754660,HEXA,ADAM19,ADD2,MYOM2,COL6A1,NCALD,HNF4A,CSPG4,FST,LOC100754954,FOS,LOC100750593,SMAD3,ANGPT4,FA2H,RXRA,PCDH17,MYO1A,NEGR1,ADGRF5,SPON2,SRPX2,WNT7B,PTPRG,GPNMB,ECE1,EYA1,SLC1A2,BTG2,ABCG1,LOC100773147,CTNNA3,LAMA3,MMP12,CERS3,IL33,PDE3A,DCN,PTHLH,CSF1,LOC100766840,PLAC1,THEMIS,NRN1,FAM20C,UNC5D,PLEK,CD109,SNX10,EPCAM,OXR1,CD28,SPARC,TP63,FSTL4,MAGED2,IL19,COL27A1…
16	1	TRUE	0.0121	1785	241	56	0.232	0.031	GO:0051239	BP	13	regulation of multicellular organismal process	2	THBS1,SERPINF1,HNF4A,FST,FOS,SMAD3,ANGPT4,FA2H,RXRA,NEGR1,SPON2,SRPX2,PTPRG,GPNMB,EYA1,LOC100773147,CTNNA3,MMP12,IL33,PDE3A,DCN,PTHLH,CSF1,FAM20C,UNC5D,PLEK,CD109,CD28,SPARC,TP63,FSTL4,HGF,MEGF10,IL21,LOC100769715,AQP1,NLRP12,SRCIN1,NOTCH3,CD36,SEMA3G,RAB7B,TMEM176B,SASH3,BRINP3,TMEM176A,CYR61,LOC100756748,NRG1,PTPRM,CXCL1,ARHGEF15,MMP14,EGR2,LOC100756639,GPR68
17	1	TRUE	0.0324	2908	241	78	0.324	0.027	GO:0007275	BP	13	multicellular organism development	2	THBS1,SERPINF1,HEXA,ADAM19,ADD2,COL6A1,HNF4A,CSPG4,FST,FOS,LOC100750593,SMAD3,ANGPT4,FA2H,RXRA,PCDH17,NEGR1,SRPX2,WNT7B,ECE1,EYA1,SLC1A2,BTG2,LOC100773147,LAMA3,CERS3,IL33,DCN,PTHLH,CSF1,LOC100766840,PLAC1,THEMIS,NRN1,FAM20C,UNC5D,PLEK,CD109,SNX10,EPCAM,CD28,SPARC,TP63,FSTL4,COL27A1,HGF,MEGF10,STRA6,AQP1,HSD11B1,SRCIN1,DRGX,NOTCH3,TNC,GJA1,SEMA3G,RAB7B,TMEM176B,SASH3,BRINP3,ITGA7,TMEM176A,CYR61,L…
18	1	TRUE	0.0387	2702	241	73	0.303	0.027	GO:0048731	BP	13	system development	3	THBS1,SERPINF1,HEXA,ADAM19,ADD2,CSPG4,FST,FOS,LOC100750593,SMAD3,ANGPT4,FA2H,RXRA,PCDH17,NEGR1,SRPX2,WNT7B,ECE1,EYA1,SLC1A2,BTG2,CERS3,IL33,DCN,PTHLH,CSF1,LOC100766840,PLAC1,THEMIS,NRN1,FAM20C,UNC5D,PLEK,CD109,SNX10,EPCAM,CD28,SPARC,TP63,FSTL4,COL27A1,HGF,MEGF10,STRA6,AQP1,HSD11B1,SRCIN1,DRGX,NOTCH3,TNC,GJA1,SEMA3G,RAB7B,TMEM176B,SASH3,BRINP3,TMEM176A,CYR61,LOC100756748,NRG1,NR4A1,PTPRM,CXCL1,PLC…
19	1	TRUE	0.00894	1139	241	41	0.17	0.036	GO:2000026	BP	13	regulation of multicellular organismal development	3	THBS1,SERPINF1,HNF4A,FST,FOS,SMAD3,ANGPT4,RXRA,NEGR1,SRPX2,EYA1,DCN,PTHLH,CSF1,FAM20C,UNC5D,CD109,CD28,SPARC,TP63,FSTL4,HGF,MEGF10,AQP1,SRCIN1,NOTCH3,SEMA3G,RAB7B,TMEM176B,SASH3,BRINP3,TMEM176A,CYR61,LOC100756748,NRG1,PTPRM,CXCL1,ARHGEF15,MMP14,LOC100756639,GPR68
20	1	TRUE	0.0177	2366	241	68	0.282	0.029	GO:0048869	BP	13	cellular developmental process	1	SERPINF1,HEXA,COL6A1,CSPG4,FST,FOS,LOC100750593,RHOQ,SMAD3,FA2H,RXRA,NEGR1,ADGRF5,WNT7B,EYA1,BTG2,LOC100773147,LAMA3,CERS3,IL33,PDE3A,PTHLH,CSF1,LOC100766840,THEMIS,NRN1,FAM20C,UNC5D,FLNC,PLEK,CD109,SNX10,EPCAM,CD28,SPARC,TP63,FSTL4,COL27A1,HGF,CHD5,MEGF10,IL21,DLC1,SRCIN1,DRGX,NOTCH3,CD36,TNC,SEMA3G,RAB7B,TMEM176B,HOOK1,SASH3,BRINP3,ITGA7,TMEM176A,CYR61,LOC100756748,NRG1,NR4A1,PTPRM,PLCL2,APOB,C…
21	1	TRUE	0.0294	2242	241	64	0.266	0.029	GO:0030154	BP	13	cell differentiation	2	SERPINF1,HEXA,COL6A1,CSPG4,FST,FOS,LOC100750593,SMAD3,FA2H,RXRA,NEGR1,ADGRF5,WNT7B,EYA1,BTG2,LOC100773147,LAMA3,CERS3,IL33,PDE3A,PTHLH,CSF1,LOC100766840,THEMIS,NRN1,FAM20C,UNC5D,FLNC,PLEK,CD109,SNX10,EPCAM,CD28,TP63,FSTL4,COL27A1,CHD5,MEGF10,IL21,SRCIN1,DRGX,NOTCH3,CD36,TNC,SEMA3G,RAB7B,TMEM176B,HOOK1,SASH3,BRINP3,ITGA7,TMEM176A,CYR61,LOC100756748,NRG1,NR4A1,PTPRM,PLCL2,APOB,CRB1,MMP14,CTSB,EGR2,…
22	1	TRUE	0.00666	994	241	38	0.158	0.038	GO:0040011	BP	12	locomotion	1	ARHGEF16,THBS1,TRIM21,ADD2,CSPG4,ANGPT4,TRIM35,PLAT,SRPX2,PTPRG,GPNMB,LRRC15,MMP12,IL33,ABHD6,DCN,CSF1,UNC5D,SPARC,HGF,ASAP3,MEGF10,PDGFRB,PTPRJ,AQP1,NLRP12,DLC1,SRCIN1,DRGX,CYR61,NRG1,PTPRM,MYO1G,CXCL3,APOB,MMP14,RARRES2,EGR2
23	1	TRUE	0.00889	540	241	25	0.104	0.046	GO:0040012	BP	12	regulation of locomotion	2	THBS1,TRIM21,ANGPT4,TRIM35,SRPX2,PTPRG,GPNMB,LRRC15,IL33,ABHD6,DCN,CSF1,UNC5D,SPARC,HGF,PDGFRB,PTPRJ,AQP1,DLC1,SRCIN1,CYR61,NRG1,PTPRM,MMP14,RARRES2
24	1	TRUE	0.0225	178	241	12	0.05	0.067	GO:0040013	BP	12	negative regulation of locomotion	2	THBS1,TRIM21,ANGPT4,TRIM35,PTPRG,IL33,ABHD6,DCN,PTPRJ,DLC1,NRG1,PTPRM
25	1	TRUE	0.0177	1075	241	38	0.158	0.035	GO:0006928	BP	12	movement of cell or subcellular component	1	ARHGEF16,THBS1,ADD2,CSPG4,ANGPT4,PLAT,SRPX2,PTPRG,GPNMB,LRRC15,CTNNA3,MMP12,IL33,ADCY10,ABHD6,DCN,CSF1,UNC5D,SPARC,HGF,ASAP3,MEGF10,PDGFRB,PTPRJ,AQP1,NLRP12,DLC1,SRCIN1,DRGX,CYR61,NRG1,PTPRM,MYO1G,CXCL3,APOB,MMP14,RARRES2,EGR2
26	1	TRUE	0.00666	877	241	35	0.145	0.04	GO:0051674	BP	12	localization of cell	1	ARHGEF16,THBS1,ADD2,CSPG4,ANGPT4,PLAT,SRPX2,PTPRG,GPNMB,LRRC15,MMP12,IL33,ABHD6,DCN,CSF1,UNC5D,SPARC,HGF,ASAP3,MEGF10,PDGFRB,PTPRJ,AQP1,NLRP12,DLC1,SRCIN1,DRGX,CYR61,NRG1,PTPRM,MYO1G,CXCL3,APOB,MMP14,RARRES2
27	1	TRUE	0.00666	877	241	35	0.145	0.04	GO:0048870	BP	12	cell motility	2	ARHGEF16,THBS1,ADD2,CSPG4,ANGPT4,PLAT,SRPX2,PTPRG,GPNMB,LRRC15,MMP12,IL33,ABHD6,DCN,CSF1,UNC5D,SPARC,HGF,ASAP3,MEGF10,PDGFRB,PTPRJ,AQP1,NLRP12,DLC1,SRCIN1,DRGX,CYR61,NRG1,PTPRM,MYO1G,CXCL3,APOB,MMP14,RARRES2
28	1	TRUE	0.00328	802	241	34	0.141	0.042	GO:0016477	BP	12	cell migration	3	ARHGEF16,THBS1,ADD2,CSPG4,ANGPT4,PLAT,SRPX2,PTPRG,GPNMB,LRRC15,MMP12,IL33,ABHD6,DCN,CSF1,UNC5D,SPARC,HGF,ASAP3,MEGF10,PDGFRB,PTPRJ,AQP1,NLRP12,DLC1,SRCIN1,DRGX,CYR61,NRG1,PTPRM,MYO1G,CXCL3,MMP14,RARRES2
29	1	TRUE	0.0143	536	241	24	0.1	0.045	GO:0051270	BP	12	regulation of cellular component movement	1	THBS1,ANGPT4,SRPX2,PTPRG,GPNMB,LRRC15,CTNNA3,IL33,ABHD6,DCN,CSF1,UNC5D,SPARC,HGF,PDGFRB,PTPRJ,AQP1,DLC1,SRCIN1,CYR61,NRG1,PTPRM,MMP14,RARRES2
30	1	TRUE	0.0126	494	241	23	0.095	0.047	GO:2000145	BP	12	regulation of cell motility	2	THBS1,ANGPT4,SRPX2,PTPRG,GPNMB,LRRC15,IL33,ABHD6,DCN,CSF1,UNC5D,SPARC,HGF,PDGFRB,PTPRJ,AQP1,DLC1,SRCIN1,CYR61,NRG1,PTPRM,MMP14,RARRES2
31	1	TRUE	0.00869	470	241	23	0.095	0.049	GO:0030334	BP	12	regulation of cell migration	3	THBS1,ANGPT4,SRPX2,PTPRG,GPNMB,LRRC15,IL33,ABHD6,DCN,CSF1,UNC5D,SPARC,HGF,PDGFRB,PTPRJ,AQP1,DLC1,SRCIN1,CYR61,NRG1,PTPRM,MMP14,RARRES2
32	1	TRUE	0.0456	150	241	10	0.041	0.067	GO:0030336	BP	12	negative regulation of cell migration	1	THBS1,ANGPT4,PTPRG,IL33,ABHD6,DCN,PTPRJ,DLC1,NRG1,PTPRM
33	1	TRUE	0.0473	55	241	6	0.025	0.109	GO:0016525	BP	11	negative regulation of angiogenesis	1	THBS1,SERPINF1,ANGPT4,DCN,SPARC,PTPRM
34	1	TRUE	0.0412	429	241	19	0.079	0.044	GO:0098609	BP	16	cell-cell adhesion	1	ADD2,PCDH17,NEGR1,SRPX2,GPNMB,CTNNA3,UNC5D,PLEK,EPCAM,CD28,MYL9,MEGF10,IGSF9B,IL21,SASH3,ITGA7,CYR61,LOC100756748,PTPRM
35	1	TRUE	0.00894	1136	241	41	0.17	0.036	GO:0008283	BP	3	cell proliferation	1	THBS1,SERPINF1,HNF4A,CSPG4,PTGFR,SMAD3,FA2H,RXRA,ST8SIA1,WNT7B,GPNMB,EYA1,BTG2,MMP12,IL33,CD38,CSF1,CD109,EPCAM,CD28,SPARC,TP63,DPT,HGF,MEGF10,IL21,PDGFRB,PTPRJ,EBI3,AQP1,DLC1,NOTCH3,TNC,SASH3,CYR61,NRG1,PTPRM,CXCL1,PLCL2,PTGS1,MMP14
36	1	TRUE	0.0439	922	241	32	0.133	0.035	GO:0042127	BP	3	regulation of cell proliferation	2	THBS1,SERPINF1,HNF4A,PTGFR,SMAD3,FA2H,ST8SIA1,GPNMB,EYA1,BTG2,MMP12,CD38,CSF1,CD109,EPCAM,CD28,SPARC,TP63,DPT,IL21,PDGFRB,PTPRJ,AQP1,DLC1,NOTCH3,TNC,SASH3,CYR61,NRG1,PTPRM,CXCL1,PTGS1
37	1	TRUE	0.0387	8	241	3	0.012	0.375	GO:0019934	BP	6	cGMP-mediated signaling	1	THBS1,PDE3A,CD36
38	1	TRUE	0.00141	2659	241	82	0.34	0.031	GO:0005576	CC	9	extracellular region	1	THBS1,SPP1,SERPINF1,KAZALD1,COL6A1,NCALD,CSPG4,PTGFR,RHOQ,ART3,ANGPT4,PLAT,UPB1,OLFML2B,NEGR1,YES1,SPON2,SRPX2,WNT7B,YWHAZ,PTPRG,OLFML3,NHLRC3,ECE1,LRRC15,BTG2,LAMA3,MMP12,PLA1A,CD38,ABHD6,CLIC6,DCN,CSF1,C1QTNF3,PROM2,PLAC1,NRN1,FAM20C,SI,ENPP6,C1QTNF6,CD109,EPCAM,NQO1,RIDA,TIMP2,SPARC,COL27A1,DPT,PDGFRB,PTPRJ,COL6A2,AQP1,CD82,SLC6A13,BGN,ATP6V1C1,MDGA1,PXDN,ADGRG2,CD36,TNC,SEMA3G,APLN,CPXM1,SERP…
39	1	TRUE	0.00288	2538	241	77	0.32	0.03	GO:0044421	CC	9	extracellular region part	1	THBS1,SPP1,SERPINF1,KAZALD1,COL6A1,NCALD,CSPG4,RHOQ,ART3,ANGPT4,PLAT,UPB1,OLFML2B,NEGR1,YES1,SPON2,SRPX2,WNT7B,YWHAZ,PTPRG,OLFML3,NHLRC3,ECE1,LRRC15,BTG2,LAMA3,MMP12,PLA1A,CD38,ABHD6,CLIC6,DCN,CSF1,PROM2,NRN1,FAM20C,SI,ENPP6,C1QTNF6,CD109,EPCAM,NQO1,RIDA,TIMP2,SPARC,COL27A1,DPT,PDGFRB,PTPRJ,COL6A2,AQP1,CD82,SLC6A13,BGN,ATP6V1C1,MDGA1,PXDN,ADGRG2,CD36,TNC,SEMA3G,CPXM1,SERPINI1,ITM2B,CYR61,PCOLCE,M…
40	1	TRUE	0.00328	2398	241	73	0.303	0.03	GO:0005615	CC	9	extracellular space	2	THBS1,SPP1,SERPINF1,COL6A1,NCALD,CSPG4,RHOQ,ART3,ANGPT4,PLAT,UPB1,OLFML2B,NEGR1,YES1,SPON2,SRPX2,YWHAZ,PTPRG,NHLRC3,ECE1,LRRC15,BTG2,LAMA3,MMP12,PLA1A,CD38,ABHD6,CLIC6,DCN,CSF1,PROM2,NRN1,FAM20C,SI,ENPP6,C1QTNF6,CD109,EPCAM,NQO1,RIDA,TIMP2,SPARC,DPT,PDGFRB,PTPRJ,COL6A2,AQP1,CD82,SLC6A13,BGN,ATP6V1C1,MDGA1,PXDN,ADGRG2,CD36,TNC,SEMA3G,CPXM1,SERPINI1,ITM2B,CYR61,PCOLCE,MYO1G,CXCL3,CXCL1,SUCNR1,APOB,…
41	1	TRUE	0.000395	286	241	21	0.087	0.073	GO:0031012	CC	9	extracellular matrix	2	THBS1,SERPINF1,KAZALD1,COL6A1,OLFML2B,SPON2,WNT7B,LAMA3,MMP12,DCN,TIMP2,SPARC,COL27A1,DPT,COL6A2,BGN,PXDN,TNC,CYR61,PCOLCE,RARRES2
42	1	TRUE	0.0177	147	241	11	0.046	0.075	GO:0005578	CC	9	proteinaceous extracellular matrix	3	KAZALD1,COL6A1,OLFML2B,SPON2,WNT7B,LAMA3,SPARC,COL27A1,COL6A2,BGN,TNC
43	1	TRUE	0.0362	1956	241	57	0.237	0.029	GO:0043230	CC	9	extracellular organelle	1	THBS1,SPP1,SERPINF1,COL6A1,NCALD,CSPG4,RHOQ,ART3,PLAT,UPB1,NEGR1,YES1,SPON2,YWHAZ,PTPRG,OLFML3,NHLRC3,ECE1,LRRC15,BTG2,LAMA3,PLA1A,CD38,ABHD6,CLIC6,CSF1,PROM2,FAM20C,SI,ENPP6,EPCAM,NQO1,RIDA,TIMP2,DPT,PDGFRB,PTPRJ,COL6A2,AQP1,CD82,SLC6A13,BGN,ATP6V1C1,PXDN,ADGRG2,SEMA3G,SERPINI1,ITM2B,PCOLCE,MYO1G,SUCNR1,APOB,PTGS1,LOC100755596,C1R,CTSB,RARRES2
44	1	TRUE	0.0412	2577	241	70	0.29	0.027	GO:0031982	CC	9	vesicle	1	THBS1,SPP1,SERPINF1,ADD2,COL6A1,NCALD,CSPG4,SYTL4,RHOQ,ART3,PLAT,UPB1,NEGR1,YES1,ADGRF5,SSPN,SPON2,YWHAZ,PTPRG,OLFML3,NHLRC3,GPNMB,ECE1,LRRC15,BTG2,ABCG1,LAMA3,PLA1A,CD38,ABHD6,CLIC6,CSF1,PROM2,FAM20C,SI,ENPP6,SNX10,EPCAM,NQO1,RIDA,TIMP2,SPARC,FSTL4,DPT,PDGFRB,PTPRJ,COL6A2,AQP1,CD82,SLC6A13,BGN,ATP6V1C1,PXDN,ADGRG2,SEMA3G,RAB7B,HPS1,SERPINI1,ITM2B,PCOLCE,MYO1G,SUCNR1,APOB,GRAP2,PTGS1,MMP14,LOC100…
45	1	TRUE	0.0357	1952	241	57	0.237	0.029	GO:1903561	CC	9	extracellular vesicle	2	THBS1,SPP1,SERPINF1,COL6A1,NCALD,CSPG4,RHOQ,ART3,PLAT,UPB1,NEGR1,YES1,SPON2,YWHAZ,PTPRG,OLFML3,NHLRC3,ECE1,LRRC15,BTG2,LAMA3,PLA1A,CD38,ABHD6,CLIC6,CSF1,PROM2,FAM20C,SI,ENPP6,EPCAM,NQO1,RIDA,TIMP2,DPT,PDGFRB,PTPRJ,COL6A2,AQP1,CD82,SLC6A13,BGN,ATP6V1C1,PXDN,ADGRG2,SEMA3G,SERPINI1,ITM2B,PCOLCE,MYO1G,SUCNR1,APOB,PTGS1,LOC100755596,C1R,CTSB,RARRES2
46	1	TRUE	0.0412	1941	241	56	0.232	0.029	GO:0070062	CC	9	extracellular exosome	3	THBS1,SPP1,SERPINF1,COL6A1,NCALD,CSPG4,RHOQ,ART3,PLAT,UPB1,NEGR1,YES1,SPON2,YWHAZ,PTPRG,NHLRC3,ECE1,LRRC15,BTG2,LAMA3,PLA1A,CD38,ABHD6,CLIC6,CSF1,PROM2,FAM20C,SI,ENPP6,EPCAM,NQO1,RIDA,TIMP2,DPT,PDGFRB,PTPRJ,COL6A2,AQP1,CD82,SLC6A13,BGN,ATP6V1C1,PXDN,ADGRG2,SEMA3G,SERPINI1,ITM2B,PCOLCE,MYO1G,SUCNR1,APOB,PTGS1,LOC100755596,C1R,CTSB,RARRES2
47	1	TRUE	0.0412	498	241	21	0.087	0.042	GO:0009986	CC	15	cell surface	1	THBS1,CSPG4,PLAT,ADGRF5,ECE1,SLC1A2,HTR3A,ABCG1,CD38,PROM2,UNC5D,CD109,EPCAM,PRLR,CD28,SPARC,PTPRJ,BGN,ADGRG2,CD36,NRG1
48	1	TRUE	0.00225	33	241	7	0.029	0.212	GO:0050840	MF	10	extracellular matrix binding	1	THBS1,OLFML2B,LRRC15,DCN,SPARC,BGN,CYR61
49	1	TRUE	0.00225	45	241	8	0.033	0.178	GO:0005518	MF	2	collagen binding	1	THBS1,SMAD3,LRRC15,MMP12,DCN,SPARC,PCOLCE,CTSB
50	1	TRUE	0.00328	837	241	35	0.145	0.042	GO:0005102	MF	17	receptor binding	1	ARHGEF16,THBS1,NPPB,HNF4A,SYTL4,SMAD3,ANGPT4,PLAT,RXRA,SRPX2,WNT7B,GPNMB,IL33,PTHLH,CSF1,HGF,MEGF10,IL21,PDGFRB,PTPRJ,EBI3,AQP1,CD36,SEMA3G,APLN,OSGIN1,CYR61,PIPOX,NRG1,CXCL3,PLCL2,APOB,CNOT9,RARRES2,LOC100756639
