# Supplementary material for: Defining lncRNAs Correlated with CHO Cell Growth and IgG Productivity by RNA-Seq
Source: iScience. 2019 Dec 18;23(1):100785. doi: 10.1016/j.isci.2019.100785 (PMC6971398; doi:10.1016/j.isci.2019.100785)
Supplement: Data S1. The Complete RNA-Seq Dataset Provided as a Reference for the Community to Investigate RNAseq Data from CHO Cells (See Also GEO Accession Number GSE140671), Related to Figure 2 [file mmc2.zip › GO_D12_3077vs3080_0.1adj.csv]

	query.number	significant	p.value	term.size	query.size	overlap.size	precision	recall	term.id	domain	subgraph.number	term.name	relative.depth	intersection
1	1	TRUE	0.0448	1136	400	55	0.138	0.048	GO:0008283	BP	11	cell proliferation	1	ZMIZ1,THBS1,CCND1,PTCH1,PTGFR,RPA3,SMAD3,COL18A1,PLXNB3,HMOX1,CARD11,PTK2B,ST8SIA1,TIMP1,WNT7B,JAG2,SULF1,GPNMB,DNAJA3,LAMC2,MKI67,FGFR2,GPC3,TNFSF18,IQGAP3,MCM10,SBDS,IL1A,TP63,CAV1,E2F7,DPT,GRHL2,IGFBP5,MEGF10,PTPRJ,IL7R,AQP1,TNFSF11,SPN,PPARG,FAT4,CRLF1,PLAC8,ADAM10,MMP9,TNC,GLI2,FAM83D,IL10,YAP1,CXCL1,NOX4,KIF14,TICAM1
2	1	TRUE	0.0338	2242	400	96	0.24	0.043	GO:0030154	BP	9	cell differentiation	1	TRIB3,ZMIZ1,NTN4,CLN8,CCND1,MYF5,MYF6,BRIP1,PTCH1,SEMA3A,SEMA4D,ATF3,MMD,PHLDB2,SMURF1,SMAD3,TOP2A,COL18A1,ANLN,PLXNB3,CARD11,NEGR1,PTK2B,WNT7B,JAG2,CCR7,ALPL,SULF1,ESCO2,NFE2L1,TAGLN,DNAJA3,ADGRG6,LAMA3,CERS3,PDE3A,OSBP2,FLRT3,THEMIS,ADAM9,PTPRF,GPC3,UNC5D,TNFSF18,ETS1,FLNC,SNAI1,FRMD7,IL1A,DSCAM,RAB38,TP63,CAV1,FSTL4,E2F7,GRHL2,COL1A1,IGFBP5,MEGF10,RBM46,IL7R,TNFSF11,SPN,IGSF9,PPARG,FAT4,CDH17,…
3	1	TRUE	0.02	713	400	40	0.1	0.056	GO:0060429	BP	3	epithelium development	1	NTN4,ZNF568,CCND1,MYF5,MYF6,PTCH1,SEMA3A,PHLDB2,SMAD3,COL18A1,WNT7B,JAG2,SULF1,TAGLN,CA9,CERS3,FLRT3,ADAM9,GPC3,IQGAP3,SNAI1,TP63,CAV1,E2F7,GRHL2,IGFBP5,STRA6,AQP1,TNFSF11,FAT4,CRLF1,XRCC2,SMAD9,NRP1,TNC,TGM2,GLI2,IL10,YAP1,RHOB
4	1	TRUE	0.038	343	400	23	0.058	0.067	GO:0002009	BP	3	morphogenesis of an epithelium	1	NTN4,ZNF568,PTCH1,SEMA3A,PHLDB2,SMAD3,JAG2,SULF1,CA9,FLRT3,GPC3,SNAI1,TP63,GRHL2,IGFBP5,FAT4,NRP1,TNC,TGM2,GLI2,IL10,YAP1,RHOB
5	1	TRUE	0.0472	146	400	13	0.033	0.089	GO:0061138	BP	3	morphogenesis of a branching epithelium	1	NTN4,PTCH1,SEMA3A,SULF1,GPC3,TP63,GRHL2,FAT4,NRP1,TGM2,GLI2,IL10,YAP1
6	1	TRUE	0.00262	877	400	51	0.128	0.058	GO:0051674	BP	4	localization of cell	1	THBS1,ADD2,SEMA3A,SEMA4D,SEMA6D,PHLDB2,COL18A1,ANLN,HSPA5,PLXNB3,PTK2B,TIMP1,PTPRG,CCR7,SULF1,PHACTR1,GPNMB,LAMC2,DCN,FLRT3,ADAM9,PTPRF,MMP10,UNC5D,TNFSF18,ETS1,FAM110C,SNAI1,SBDS,IL1A,COL1A1,IGFBP5,MEGF10,MYO1C,PTPRJ,AQP1,TNFSF11,SH3KBP1,ADAM10,MMP9,NRP1,FAM83D,KIRREL3,CXCL12,MYO1G,LOC100763833,APOB,EVL,KIF14,RARRES2,RHOB
7	1	TRUE	0.000483	4313	400	179	0.448	0.042	GO:0032501	BP	4	multicellular organismal process	1	PPARGC1A,ZMIZ1,NTN4,ZNF568,THBS1,CLN8,CCND1,MYF5,MYF6,NPPB,BRIP1,TMPRSS6,LOC100754660,POLQ,LRRTM1,ADAM19,ADD2,KNG1,MYOM2,PTCH1,GTF2IRD1,SEMA3A,LOC100754954,SEMA4D,ATF3,MMD,SEMA6D,PHLDB2,SMURF1,SMAD3,TOP2A,COL18A1,ANLN,HSPA5,PLXNB3,UBR3,CARD11,CLCN1,NEGR1,PTK2B,TIMP1,SPON2,WNT7B,JAG2,PTPRG,KCNMA1,CCR7,ALPL,SULF1,ESCO2,DDX60,GPNMB,PNKD,NFE2L1,DNAJA3,MTDH,MKI67,ADGRG6,LOC100750905,FGFR2,SLC1A2,ABCG1…
8	1	TRUE	0.00165	3451	400	147	0.367	0.043	GO:0032502	BP	4	developmental process	1	PPARGC1A,TRIB3,ZMIZ1,NTN4,ZNF568,THBS1,CLN8,CCND1,MYF5,MYF6,BRIP1,POLQ,LRRTM1,ADAM19,ADD2,PTCH1,EIF4H,SEMA3A,SEMA4D,ATF3,MMD,SEMA6D,PHLDB2,SMURF1,SMAD3,TOP2A,COL18A1,ANLN,HSPA5,PLXNB3,UBR3,CARD11,NEGR1,PTK2B,TIMP1,WNT7B,JAG2,CCR7,ALPL,SULF1,ESCO2,NFE2L1,TAGLN,DNAJA3,MTDH,MKI67,ADGRG6,FGFR2,CA9,SLC1A2,LAMA3,CERS3,PDE3A,OSBP2,DCN,SFTPD,FLRT3,PLAC1,THEMIS,ADAM9,PTPRF,GPC3,UNC5D,TNFSF18,IQGAP3,FIS1,E…
9	1	TRUE	0.00165	3244	400	140	0.35	0.043	GO:0048856	BP	4	anatomical structure development	2	PPARGC1A,ZMIZ1,NTN4,ZNF568,THBS1,CLN8,CCND1,MYF5,MYF6,BRIP1,POLQ,LRRTM1,ADAM19,ADD2,PTCH1,SEMA3A,SEMA4D,ATF3,MMD,SEMA6D,PHLDB2,SMURF1,SMAD3,TOP2A,COL18A1,ANLN,HSPA5,PLXNB3,UBR3,CARD11,NEGR1,PTK2B,TIMP1,WNT7B,JAG2,CCR7,ALPL,SULF1,ESCO2,NFE2L1,TAGLN,DNAJA3,MTDH,MKI67,ADGRG6,FGFR2,CA9,SLC1A2,LAMA3,CERS3,PDE3A,OSBP2,DCN,SFTPD,FLRT3,PLAC1,THEMIS,ADAM9,PTPRF,GPC3,UNC5D,TNFSF18,IQGAP3,FIS1,ETS1,FLNC,TEN…
10	1	TRUE	0.000412	2908	400	132	0.33	0.045	GO:0007275	BP	4	multicellular organism development	3	PPARGC1A,ZMIZ1,NTN4,ZNF568,THBS1,CLN8,CCND1,MYF5,MYF6,BRIP1,POLQ,LRRTM1,ADAM19,ADD2,PTCH1,SEMA3A,SEMA4D,ATF3,MMD,SEMA6D,PHLDB2,SMURF1,SMAD3,TOP2A,COL18A1,ANLN,HSPA5,PLXNB3,UBR3,CARD11,NEGR1,PTK2B,TIMP1,WNT7B,JAG2,CCR7,ALPL,SULF1,ESCO2,NFE2L1,DNAJA3,MTDH,MKI67,ADGRG6,FGFR2,SLC1A2,LAMA3,CERS3,DCN,SFTPD,FLRT3,PLAC1,THEMIS,ADAM9,PTPRF,GPC3,UNC5D,TNFSF18,IQGAP3,ETS1,TENM3,SNAI1,SBDS,FRMD7,IL1A,DSCAM,B…
11	1	TRUE	0.000483	2702	400	124	0.31	0.046	GO:0048731	BP	4	system development	4	PPARGC1A,ZMIZ1,NTN4,ZNF568,THBS1,CLN8,CCND1,MYF5,MYF6,BRIP1,POLQ,LRRTM1,ADAM19,ADD2,PTCH1,SEMA3A,SEMA4D,ATF3,MMD,SEMA6D,PHLDB2,SMURF1,SMAD3,TOP2A,COL18A1,ANLN,HSPA5,PLXNB3,CARD11,NEGR1,PTK2B,WNT7B,JAG2,CCR7,ALPL,SULF1,ESCO2,NFE2L1,DNAJA3,MTDH,MKI67,ADGRG6,FGFR2,SLC1A2,CERS3,DCN,SFTPD,FLRT3,PLAC1,THEMIS,ADAM9,PTPRF,GPC3,UNC5D,TNFSF18,IQGAP3,ETS1,TENM3,SNAI1,SBDS,FRMD7,IL1A,DSCAM,BIRC2,TP63,CAV1,FS…
12	1	TRUE	0.0245	626	400	36	0.09	0.058	GO:0072359	BP	4	circulatory system development	5	ZMIZ1,THBS1,ADAM19,PTCH1,SMAD3,COL18A1,PTK2B,SULF1,MTDH,ADGRG6,DCN,FLRT3,GPC3,ETS1,SNAI1,IL1A,CAV1,E2F7,GRHL2,COL1A1,ANGPTL4,STRA6,AQP1,LTBP1,PDE3B,FAT4,NRP1,GLI2,ACACB,YAP1,ACKR3,LOC100763833,APOB,NOX4,BAZ1B,RHOB
13	1	TRUE	0.00878	2040	400	93	0.233	0.046	GO:0048513	BP	4	animal organ development	3	PPARGC1A,ZMIZ1,NTN4,ZNF568,CLN8,CCND1,MYF5,MYF6,BRIP1,ADAM19,ADD2,PTCH1,SEMA3A,SEMA4D,ATF3,SEMA6D,PHLDB2,SMAD3,TOP2A,ANLN,HSPA5,CARD11,PTK2B,WNT7B,JAG2,CCR7,ALPL,SULF1,ESCO2,NFE2L1,DNAJA3,MKI67,ADGRG6,FGFR2,SLC1A2,CERS3,SFTPD,FLRT3,PLAC1,THEMIS,ADAM9,GPC3,TNFSF18,IQGAP3,ETS1,TENM3,SNAI1,SBDS,DSCAM,BIRC2,TP63,CAV1,E2F7,COL9A3,GRHL2,COL1A1,IGFBP5,MEGF10,STRA6,IL7R,EBP,AQP1,TNFSF11,SPN,LTBP1,HSD11B1…
14	1	TRUE	0.0441	262	400	19	0.048	0.073	GO:0048732	BP	4	gland development	4	NTN4,CCND1,PTCH1,SEMA3A,SMAD3,WNT7B,SULF1,MKI67,IQGAP3,TP63,CAV1,E2F7,IGFBP5,STRA6,TNFSF11,NRP1,TNC,TGM2,GLI2
15	1	TRUE	0.00943	99	400	12	0.03	0.121	GO:0022612	BP	4	gland morphogenesis	5	NTN4,PTCH1,SEMA3A,SULF1,MKI67,TP63,CAV1,IGFBP5,NRP1,TNC,TGM2,GLI2
16	1	TRUE	0.0126	1500	400	72	0.18	0.048	GO:0050793	BP	4	regulation of developmental process	2	PPARGC1A,TRIB3,ZMIZ1,NTN4,THBS1,CCND1,LRRTM1,PTCH1,SEMA3A,SEMA4D,MMD,PHLDB2,SMURF1,SMAD3,PLXNB3,CARD11,NEGR1,PTK2B,TIMP1,SULF1,MTDH,PDE3A,DCN,FLRT3,ADAM9,PTPRF,GPC3,UNC5D,TNFSF18,IQGAP3,FIS1,ETS1,SNAI1,FRMD7,IL1A,DSCAM,TP63,CAV1,FSTL4,GRHL2,COL1A1,IGFBP5,MEGF10,IL7R,AQP1,TNFSF11,PDE3B,PPARG,FAT4,XRCC2,LOC100770325,SH3KBP1,PLAC8,NRP1,SEMA3G,TMEM176B,GDF10,GLI2,BRINP3,TMEM176A,ACACB,BAIAP2,IL10,YAP…
17	1	TRUE	0.0261	558	400	33	0.083	0.059	GO:0051093	BP	4	negative regulation of developmental process	2	TRIB3,THBS1,CCND1,PTCH1,SEMA3A,SEMA4D,PHLDB2,SMAD3,PTK2B,TIMP1,SULF1,DCN,TNFSF18,SNAI1,TP63,CAV1,FSTL4,GRHL2,IGFBP5,PDE3B,PPARG,PLAC8,NRP1,SEMA3G,TMEM176B,GDF10,GLI2,TMEM176A,YAP1,ABCA5,LOC100763833,TRIB2,GPR68
18	1	TRUE	0.0116	1075	400	56	0.14	0.052	GO:0006928	BP	4	movement of cell or subcellular component	1	THBS1,ADD2,SEMA3A,SEMA4D,SEMA6D,PHLDB2,COL18A1,ANLN,HSPA5,PLXNB3,PTK2B,TIMP1,PTPRG,CCR7,SULF1,PHACTR1,GPNMB,LAMC2,CTNNA3,DCN,FLRT3,ADAM9,PTPRF,MMP10,UNC5D,TNFSF18,ETS1,FAM110C,SNAI1,SBDS,IL1A,DSCAM,CAV1,COL1A1,IGFBP5,MEGF10,MYO1C,PTPRJ,AQP1,TNFSF11,SH3KBP1,ADAM10,MMP9,NRP1,GLI2,KCNH2,FAM83D,KIRREL3,CXCL12,MYO1G,LOC100763833,APOB,EVL,KIF14,RARRES2,RHOB
19	1	TRUE	0.000374	536	400	41	0.102	0.076	GO:0051270	BP	4	regulation of cellular component movement	2	THBS1,SEMA3A,SEMA4D,SEMA6D,PHLDB2,COL18A1,HSPA5,PLXNB3,PTK2B,TIMP1,PTPRG,CCR7,SULF1,GPNMB,LAMC2,CTNNA3,DCN,ADAM9,MMP10,UNC5D,TNFSF18,ETS1,FAM110C,SNAI1,IL1A,DSCAM,CAV1,COL1A1,IGFBP5,MYO1C,PTPRJ,AQP1,ADAM10,MMP9,NRP1,CXCL12,LOC100763833,EVL,KIF14,RARRES2,RHOB
20	1	TRUE	0.0107	168	400	16	0.04	0.095	GO:0051271	BP	4	negative regulation of cellular component movement	2	THBS1,SEMA3A,SEMA6D,PHLDB2,PLXNB3,TIMP1,PTPRG,SULF1,DCN,IGFBP5,PTPRJ,NRP1,CXCL12,LOC100763833,EVL,RHOB
21	1	TRUE	0.00658	994	400	54	0.135	0.054	GO:0040011	BP	4	locomotion	1	THBS1,ADD2,SEMA3A,SEMA4D,SEMA6D,PHLDB2,COL18A1,ANLN,HSPA5,PLXNB3,PTK2B,TIMP1,PTPRG,CCR7,SULF1,PHACTR1,GPNMB,LAMC2,DCN,FLRT3,ADAM9,PTPRF,MMP10,UNC5D,TNFSF18,ETS1,FAM110C,SNAI1,SBDS,IL1A,DSCAM,COL1A1,IGFBP5,MEGF10,MYO1C,PTPRJ,AQP1,TNFSF11,SH3KBP1,ADAM10,MMP9,NRP1,GLI2,FAM83D,KIRREL3,CXCL12,MYO1G,ACKR3,LOC100763833,APOB,EVL,KIF14,RARRES2,RHOB
22	1	TRUE	0.00262	877	400	51	0.128	0.058	GO:0048870	BP	4	cell motility	2	THBS1,ADD2,SEMA3A,SEMA4D,SEMA6D,PHLDB2,COL18A1,ANLN,HSPA5,PLXNB3,PTK2B,TIMP1,PTPRG,CCR7,SULF1,PHACTR1,GPNMB,LAMC2,DCN,FLRT3,ADAM9,PTPRF,MMP10,UNC5D,TNFSF18,ETS1,FAM110C,SNAI1,SBDS,IL1A,COL1A1,IGFBP5,MEGF10,MYO1C,PTPRJ,AQP1,TNFSF11,SH3KBP1,ADAM10,MMP9,NRP1,FAM83D,KIRREL3,CXCL12,MYO1G,LOC100763833,APOB,EVL,KIF14,RARRES2,RHOB
23	1	TRUE	0.00139	802	400	49	0.122	0.061	GO:0016477	BP	4	cell migration	3	THBS1,ADD2,SEMA3A,SEMA4D,SEMA6D,PHLDB2,COL18A1,ANLN,HSPA5,PLXNB3,PTK2B,TIMP1,PTPRG,CCR7,SULF1,GPNMB,LAMC2,DCN,FLRT3,ADAM9,PTPRF,MMP10,UNC5D,TNFSF18,ETS1,FAM110C,SNAI1,SBDS,IL1A,COL1A1,IGFBP5,MEGF10,MYO1C,PTPRJ,AQP1,TNFSF11,SH3KBP1,ADAM10,MMP9,NRP1,FAM83D,KIRREL3,CXCL12,MYO1G,LOC100763833,EVL,KIF14,RARRES2,RHOB
24	1	TRUE	0.00524	4694	400	185	0.463	0.039	GO:0050896	BP	4	response to stimulus	1	PPARGC1A,TRIB3,ZMIZ1,GPR176,THBS1,CLN8,CCND1,SPP1,NPPB,KYNU,DGKK,BRIP1,TMPRSS6,CNTN6,LOC100754660,GSTO1,POLQ,COMT,FBLN5,CDCA5,KNG1,PTCH1,GTF2IRD1,SEMA3A,PTGFR,LOC100754954,SEMA4D,ATF3,BCAT2,PHLDB2,SMURF1,RPA3,SMAD3,TOP2A,CCNA2,HSPA5,PLXNB3,PPP1R15A,UBR3,HMOX1,PRDX1,CARD11,PTK2B,ST8SIA1,PBK,TIMP1,YES1,SPON2,WNT7B,JAG2,KCNMA1,CCR7,ALPL,SULF1,ESCO2,DDX60,GPNMB,NFE2L1,DNAJA3,MTDH,ADGRG6,FGFR2,UBR5,SL…
25	1	TRUE	0.0472	2333	400	98	0.245	0.042	GO:0042221	BP	4	response to chemical	2	PPARGC1A,TRIB3,THBS1,CCND1,SPP1,KYNU,TMPRSS6,LOC100754660,GSTO1,FBLN5,PTCH1,SEMA3A,PTGFR,LOC100754954,ATF3,BCAT2,SMURF1,SMAD3,HSPA5,PLXNB3,PPP1R15A,UBR3,HMOX1,PRDX1,PTK2B,YES1,SPON2,WNT7B,KCNMA1,CCR7,ALPL,SULF1,NFE2L1,MTDH,FGFR2,UBR5,SLC1A2,ABCG1,MRC1,NOD2,PDE3A,DCN,FLRT3,ADAM9,GPC3,UNC5D,TNFSF18,IQGAP3,HOMER2,SBDS,IL1A,DSCAM,BIRC2,SLPI,OXR1,TP63,CAV1,COL1A1,IGFBP5,GLRA2,MYO1C,PTPRJ,AQP1,TNFSF11,…
26	1	TRUE	0.0135	716	400	41	0.102	0.057	GO:1901700	BP	4	response to oxygen-containing compound	3	TRIB3,THBS1,SPP1,FBLN5,PTCH1,PTGFR,PTK2B,YES1,SPON2,WNT7B,KCNMA1,CCR7,ALPL,MTDH,SLC1A2,MRC1,NOD2,PDE3A,ADAM9,HOMER2,SLPI,OXR1,CAV1,COL1A1,IGFBP5,GLRA2,AQP1,PPARG,GPD1,MMP9,RAD51,BRINP3,IL10,YAP1,LOC100763833,NOX4,DUOX1,RARRES2,GPR68,RHOB,TICAM1
27	1	TRUE	0.0149	1491	400	71	0.177	0.048	GO:0010033	BP	4	response to organic substance	3	TRIB3,THBS1,CCND1,SPP1,KYNU,TMPRSS6,PTCH1,PTGFR,ATF3,BCAT2,SMURF1,SMAD3,HSPA5,PPP1R15A,PTK2B,YES1,SPON2,WNT7B,KCNMA1,CCR7,ALPL,SULF1,MTDH,FGFR2,UBR5,SLC1A2,ABCG1,MRC1,NOD2,PDE3A,DCN,FLRT3,ADAM9,GPC3,TNFSF18,IQGAP3,HOMER2,IL1A,BIRC2,SLPI,TP63,CAV1,COL1A1,IGFBP5,GLRA2,MYO1C,AQP1,TNFSF11,PPARG,FAT4,GPD1,SMAD9,ADAM10,NRP1,TMEM173,RAD51,GLI2,BRINP3,IL10,MEFV,YAP1,CXCL12,PCOLCE,ACKR3,KCP,LOC100763833,N…
28	1	TRUE	0.00239	1164	400	63	0.158	0.054	GO:0009605	BP	4	response to external stimulus	2	PPARGC1A,THBS1,SPP1,KYNU,TMPRSS6,COMT,KNG1,SEMA3A,PTGFR,ATF3,PHLDB2,SMAD3,HSPA5,PLXNB3,PTK2B,PBK,SPON2,CCR7,ALPL,DDX60,MTDH,SLC1A2,MRC1,NOD2,SFTPD,FLRT3,ADAM9,PTPRF,UNC5D,TNFSF18,ETS1,SBDS,SUSD4,DSCAM,RAB38,SLPI,CAV1,COL1A1,LOC100757258,PTPRJ,STRA6,AQP1,TNFSF11,SPN,TNFSF8,PLAC8,ADAM10,NRP1,TMEM173,GLI2,ACACB,BAIAP2,IL10,MEFV,CXCL12,LPO,CXCL1,ACKR3,LOC100763833,APOB,RARRES2,LOC100760616,TICAM1
29	1	TRUE	0.0136	1916	400	87	0.217	0.045	GO:0006950	BP	4	response to stress	2	PPARGC1A,THBS1,CLN8,CCND1,NPPB,KYNU,DGKK,BRIP1,TMPRSS6,POLQ,COMT,FBLN5,CDCA5,KNG1,ATF3,PHLDB2,SMURF1,RPA3,SMAD3,TOP2A,HSPA5,PPP1R15A,HMOX1,PTK2B,ST8SIA1,PBK,SPON2,KCNMA1,CCR7,ESCO2,DDX60,NFE2L1,DNAJA3,UBR5,SLC1A2,MRC1,NOD2,DCBLD2,SFTPD,ADAM9,PTPRF,SGK1,TNFSF18,GEN1,ETS1,MCM10,SNAI1,IL1A,SUSD4,SLPI,OXR1,MECOM,TP63,CAV1,E2F7,MYL9,LOC100757258,AQP1,TNFSF11,SPN,PPARG,EEPD1,TRIP13,XRCC2,EDA2R,TNFSF8,P…
30	1	TRUE	0.00293	3471	400	146	0.365	0.042	GO:0048518	BP	4	positive regulation of biological process	1	PPARGC1A,TRIB3,ZMIZ1,THBS1,CCND1,MYF5,MYF6,SPP1,TMPRSS6,CNTN6,GSTO1,CDCA5,LRRTM1,PTCH1,SEMA3A,PTGFR,SEMA4D,ATF3,MMD,SEMA6D,PHLDB2,SMURF1,SMAD3,TOP2A,COL18A1,ANLN,CCNA2,HSPA5,PLXNB3,PPP1R15A,HMOX1,CARD11,NEGR1,PTK2B,ST8SIA1,TIMP1,YES1,EPHX2,SPON2,JAG2,KCNMA1,CCR7,SULF1,DDX60,GPNMB,NFE2L1,DNAJA3,MTDH,LAMC2,ADGRG6,FGFR2,UBR5,SLC1A2,CDC6,ABCG1,NOD2,PDE3A,DCN,FLRT3,MACC1,THEMIS,ADAM9,HIP1,GPC3,ASB9,TN…
31	1	TRUE	0.0235	969	400	50	0.125	0.052	GO:0023056	BP	4	positive regulation of signaling	2	ZMIZ1,THBS1,CNTN6,GSTO1,LRRTM1,SEMA4D,ATF3,HMOX1,CARD11,PTK2B,JAG2,CCR7,SULF1,DDX60,GPNMB,MTDH,FGFR2,UBR5,NOD2,DCN,ADAM9,HIP1,GPC3,TNFSF18,IQGAP3,FIS1,FAM110C,FRMD7,BIRC2,TP63,CAV1,COL1A1,IGFBP5,IGSF9B,PRR5,MYO1C,PTPRJ,TNFSF11,CRLF1,EDA2R,MMP9,NRP1,GDF10,TRIM38,YAP1,ACKR3,KCP,NOX4,GPR68,TICAM1
32	1	TRUE	0.00293	3091	400	133	0.333	0.043	GO:0048522	BP	4	positive regulation of cellular process	2	PPARGC1A,TRIB3,ZMIZ1,THBS1,CCND1,MYF5,MYF6,SPP1,TMPRSS6,CNTN6,GSTO1,CDCA5,LRRTM1,PTCH1,SEMA3A,PTGFR,SEMA4D,ATF3,MMD,SEMA6D,PHLDB2,SMURF1,SMAD3,TOP2A,COL18A1,ANLN,CCNA2,HSPA5,PLXNB3,PPP1R15A,HMOX1,CARD11,NEGR1,PTK2B,ST8SIA1,TIMP1,YES1,JAG2,KCNMA1,CCR7,SULF1,DDX60,GPNMB,NFE2L1,DNAJA3,MTDH,LAMC2,ADGRG6,FGFR2,UBR5,CDC6,NOD2,PDE3A,DCN,FLRT3,MACC1,ADAM9,HIP1,GPC3,TNFSF18,IQGAP3,FIS1,GEN1,NFATC1,NUSAP1,…
33	1	TRUE	0.000374	285	400	27	0.068	0.095	GO:0051272	BP	4	positive regulation of cellular component movement	3	THBS1,SEMA3A,SEMA4D,SEMA6D,COL18A1,HSPA5,PTK2B,CCR7,GPNMB,LAMC2,ADAM9,TNFSF18,ETS1,FAM110C,SNAI1,IL1A,DSCAM,COL1A1,MYO1C,AQP1,ADAM10,MMP9,NRP1,CXCL12,LOC100763833,RARRES2,RHOB
34	1	TRUE	0.0292	2034	400	89	0.223	0.044	GO:0009893	BP	4	positive regulation of metabolic process	2	PPARGC1A,TRIB3,ZMIZ1,THBS1,CCND1,MYF5,MYF6,SPP1,TMPRSS6,PTCH1,PTGFR,SEMA4D,ATF3,MMD,SMURF1,SMAD3,TOP2A,CCNA2,HSPA5,PPP1R15A,HMOX1,CARD11,PTK2B,YES1,EPHX2,CCR7,GPNMB,NFE2L1,MTDH,ADGRG6,FGFR2,UBR5,ABCG1,NOD2,DCN,MACC1,ADAM9,HIP1,GPC3,ASB9,TNFSF18,IQGAP3,FIS1,NFATC1,ETS1,SNAI1,IL1A,CHTF18,DSCAM,BIRC2,MECOM,TP63,CAV1,E2F7,GRHL2,COL1A1,PRR5,RBM46,IL7R,TNFSF11,SPN,PPARG,CRLF1,GPD1,EDA2R,TNFSF8,PLAC8,MM…
35	1	TRUE	0.00765	1785	400	84	0.21	0.047	GO:0051239	BP	4	regulation of multicellular organismal process	1	PPARGC1A,ZMIZ1,NTN4,THBS1,CCND1,TMPRSS6,LRRTM1,KNG1,PTCH1,GTF2IRD1,SEMA3A,SEMA4D,MMD,PHLDB2,SMURF1,SMAD3,PLXNB3,CARD11,NEGR1,PTK2B,TIMP1,SPON2,PTPRG,CCR7,SULF1,DDX60,GPNMB,MTDH,CTNNA3,NOD2,PDE3A,DCN,FLRT3,ADAM9,PTPRF,GPC3,UNC5D,TNFSF18,IQGAP3,ETS1,SNAI1,FRMD7,IL1A,DSCAM,TP63,CAV1,FSTL4,GRHL2,COL1A1,IGFBP5,MEGF10,IL7R,AQP1,TNFSF11,SPN,PDE3B,FAT4,XRCC2,LOC100770325,PLAC8,MMP9,NRP1,SEMA3G,TMEM176B,T…
36	1	TRUE	0.0135	1139	400	58	0.145	0.051	GO:2000026	BP	4	regulation of multicellular organismal development	2	ZMIZ1,NTN4,THBS1,CCND1,LRRTM1,PTCH1,SEMA3A,SEMA4D,MMD,PHLDB2,SMURF1,SMAD3,PLXNB3,CARD11,NEGR1,PTK2B,TIMP1,SULF1,MTDH,DCN,FLRT3,PTPRF,GPC3,UNC5D,TNFSF18,IQGAP3,ETS1,SNAI1,FRMD7,IL1A,DSCAM,TP63,CAV1,FSTL4,GRHL2,COL1A1,MEGF10,IL7R,AQP1,TNFSF11,PDE3B,FAT4,XRCC2,LOC100770325,NRP1,SEMA3G,TMEM176B,GLI2,BRINP3,TMEM176A,ACACB,IL10,YAP1,CXCL1,LOC100763833,KIF14,GPR68,RHOB
37	1	TRUE	0.0472	985	400	49	0.122	0.05	GO:0051240	BP	4	positive regulation of multicellular organismal process	2	PPARGC1A,ZMIZ1,THBS1,CCND1,LRRTM1,SEMA3A,SEMA4D,MMD,PHLDB2,SMURF1,SMAD3,PLXNB3,CARD11,NEGR1,PTK2B,SPON2,CCR7,SULF1,DDX60,MTDH,NOD2,PDE3A,FLRT3,ADAM9,IQGAP3,ETS1,SNAI1,IL1A,DSCAM,TP63,CAV1,COL1A1,IL7R,AQP1,TNFSF11,SPN,XRCC2,MMP9,NRP1,TMEM173,GLI2,BRINP3,ACACB,IL10,YAP1,CXCL1,GPR68,RHOB,TICAM1
38	1	TRUE	0.00667	2105	400	96	0.24	0.046	GO:0048583	BP	4	regulation of response to stimulus	1	ZMIZ1,THBS1,CCND1,TMPRSS6,CNTN6,GSTO1,POLQ,FBLN5,KNG1,PTCH1,GTF2IRD1,SEMA3A,SEMA4D,ATF3,PHLDB2,SMURF1,SMAD3,HSPA5,PPP1R15A,HMOX1,CARD11,PTK2B,PBK,TIMP1,SPON2,JAG2,CCR7,SULF1,DDX60,GPNMB,MTDH,FGFR2,UBR5,NOD2,DCN,THEMIS,ADAM9,PTPRF,HIP1,GPC3,TNFSF18,IQGAP3,FIS1,SPATA13,ETS1,HOMER2,FAM110C,SNAI1,FRMD7,SUSD4,DSCAM,BIRC2,OXR1,MECOM,TP63,LOC100760293,CAV1,FSTL4,COL1A1,IGFBP5,IGSF9B,PRR5,MYO1C,PTPRJ,IL7…
39	1	TRUE	0.0118	432	400	29	0.072	0.067	GO:0032101	BP	4	regulation of response to external stimulus	2	THBS1,TMPRSS6,KNG1,SEMA3A,PHLDB2,SMAD3,PTK2B,PBK,CCR7,DDX60,NOD2,PTPRF,TNFSF18,ETS1,SUSD4,DSCAM,CAV1,TNFSF11,SPN,ADAM10,NRP1,TMEM173,IL10,MEFV,CXCL12,CXCL1,LOC100763833,RARRES2,TICAM1
40	1	TRUE	0.00337	1211	400	64	0.16	0.053	GO:0048584	BP	4	positive regulation of response to stimulus	2	ZMIZ1,THBS1,CNTN6,GSTO1,SEMA4D,ATF3,PPP1R15A,HMOX1,CARD11,PTK2B,SPON2,JAG2,CCR7,SULF1,DDX60,GPNMB,MTDH,FGFR2,UBR5,NOD2,DCN,THEMIS,ADAM9,HIP1,GPC3,TNFSF18,IQGAP3,FIS1,ETS1,FAM110C,FRMD7,SUSD4,DSCAM,BIRC2,TP63,LOC100760293,CAV1,COL1A1,IGFBP5,IGSF9B,PRR5,MYO1C,PTPRJ,TNFSF11,CRLF1,EDA2R,ADAM10,MMP9,NRP1,TMEM173,GDF10,C2,TRIM38,YAP1,CXCL12,MYO1G,CXCL1,ACKR3,KCP,LOC100763833,NOX4,RARRES2,GPR68,TICAM1
41	1	TRUE	0.00647	157	400	16	0.04	0.102	GO:0032103	BP	4	positive regulation of response to external stimulus	3	THBS1,PTK2B,CCR7,DDX60,NOD2,TNFSF18,ETS1,DSCAM,TNFSF11,ADAM10,NRP1,CXCL12,CXCL1,LOC100763833,RARRES2,TICAM1
42	1	TRUE	0.0448	3925	400	152	0.38	0.039	GO:0051716	BP	4	cellular response to stimulus	1	PPARGC1A,TRIB3,ZMIZ1,GPR176,THBS1,CCND1,SPP1,NPPB,DGKK,BRIP1,TMPRSS6,CNTN6,LOC100754660,GSTO1,POLQ,COMT,FBLN5,CDCA5,PTCH1,SEMA3A,PTGFR,LOC100754954,SEMA4D,ATF3,BCAT2,SMURF1,RPA3,SMAD3,TOP2A,CCNA2,HSPA5,PLXNB3,PPP1R15A,HMOX1,CARD11,PTK2B,ST8SIA1,PBK,TIMP1,YES1,SPON2,WNT7B,JAG2,CCR7,ALPL,SULF1,ESCO2,DDX60,GPNMB,NFE2L1,DNAJA3,MTDH,ADGRG6,FGFR2,UBR5,SLC1A2,MRC1,NOD2,LOC100757805,PDE3A,DCN,FLRT3,GPR15…
43	1	TRUE	0.00658	1531	400	75	0.188	0.049	GO:0070887	BP	4	cellular response to chemical stimulus	2	PPARGC1A,TRIB3,THBS1,CCND1,SPP1,TMPRSS6,GSTO1,FBLN5,PTCH1,PTGFR,ATF3,BCAT2,SMURF1,SMAD3,HSPA5,PLXNB3,PPP1R15A,HMOX1,PTK2B,YES1,SPON2,WNT7B,CCR7,ALPL,SULF1,NFE2L1,MTDH,FGFR2,UBR5,MRC1,NOD2,PDE3A,DCN,FLRT3,ADAM9,GPC3,TNFSF18,IQGAP3,SBDS,IL1A,BIRC2,OXR1,TP63,CAV1,COL1A1,IGFBP5,GLRA2,MYO1C,AQP1,TNFSF11,PPARG,FAT4,GPD1,SMAD9,ADAM10,MMP9,NRP1,TMEM173,RAD51,GLI2,KCNH2,BRINP3,IL10,YAP1,CXCL12,PCOLCE,ACKR…
44	1	TRUE	0.0121	523	400	33	0.083	0.063	GO:1901701	BP	4	cellular response to oxygen-containing compound	3	TRIB3,SPP1,FBLN5,PTCH1,PTGFR,PTK2B,YES1,SPON2,WNT7B,MTDH,MRC1,NOD2,PDE3A,ADAM9,OXR1,CAV1,COL1A1,IGFBP5,GLRA2,AQP1,PPARG,GPD1,MMP9,RAD51,BRINP3,IL10,YAP1,LOC100763833,NOX4,RARRES2,GPR68,RHOB,TICAM1
45	1	TRUE	0.00658	1220	400	63	0.158	0.052	GO:0071310	BP	4	cellular response to organic substance	3	TRIB3,THBS1,CCND1,SPP1,TMPRSS6,PTCH1,PTGFR,ATF3,BCAT2,SMURF1,SMAD3,HSPA5,PPP1R15A,PTK2B,YES1,SPON2,WNT7B,CCR7,ALPL,SULF1,MTDH,FGFR2,UBR5,MRC1,NOD2,PDE3A,DCN,FLRT3,ADAM9,GPC3,TNFSF18,IQGAP3,IL1A,BIRC2,TP63,CAV1,COL1A1,IGFBP5,GLRA2,MYO1C,AQP1,TNFSF11,PPARG,FAT4,GPD1,SMAD9,NRP1,TMEM173,RAD51,GLI2,BRINP3,IL10,YAP1,CXCL12,PCOLCE,ACKR3,KCP,LOC100763833,NOX4,DUOX1,RARRES2,GPR68,TICAM1
46	1	TRUE	0.0211	964	400	50	0.125	0.052	GO:0010647	BP	4	positive regulation of cell communication	1	ZMIZ1,THBS1,CNTN6,GSTO1,LRRTM1,SEMA4D,ATF3,HMOX1,CARD11,PTK2B,JAG2,CCR7,SULF1,DDX60,GPNMB,MTDH,FGFR2,UBR5,NOD2,DCN,ADAM9,HIP1,GPC3,TNFSF18,IQGAP3,FIS1,FAM110C,FRMD7,BIRC2,TP63,CAV1,COL1A1,IGFBP5,IGSF9B,PRR5,MYO1C,PTPRJ,TNFSF11,CRLF1,EDA2R,MMP9,NRP1,GDF10,TRIM38,YAP1,ACKR3,KCP,NOX4,GPR68,TICAM1
47	1	TRUE	0.000425	540	400	39	0.098	0.072	GO:0040012	BP	4	regulation of locomotion	1	THBS1,SEMA3A,SEMA4D,SEMA6D,PHLDB2,COL18A1,HSPA5,PLXNB3,PTK2B,TIMP1,PTPRG,CCR7,SULF1,GPNMB,LAMC2,DCN,ADAM9,MMP10,UNC5D,TNFSF18,ETS1,FAM110C,SNAI1,IL1A,DSCAM,COL1A1,IGFBP5,MYO1C,PTPRJ,AQP1,ADAM10,MMP9,NRP1,CXCL12,LOC100763833,EVL,KIF14,RARRES2,RHOB
48	1	TRUE	0.000412	297	400	27	0.068	0.091	GO:0040017	BP	4	positive regulation of locomotion	2	THBS1,SEMA3A,SEMA4D,SEMA6D,COL18A1,HSPA5,PTK2B,CCR7,GPNMB,LAMC2,ADAM9,TNFSF18,ETS1,FAM110C,SNAI1,IL1A,DSCAM,COL1A1,MYO1C,AQP1,ADAM10,MMP9,NRP1,CXCL12,LOC100763833,RARRES2,RHOB
49	1	TRUE	0.0481	111	400	11	0.028	0.099	GO:0050920	BP	4	regulation of chemotaxis	2	THBS1,SEMA3A,PTK2B,CCR7,TNFSF18,DSCAM,ADAM10,NRP1,CXCL12,LOC100763833,RARRES2
50	1	TRUE	0.017	79	400	10	0.025	0.127	GO:0050921	BP	4	positive regulation of chemotaxis	3	THBS1,PTK2B,CCR7,TNFSF18,DSCAM,ADAM10,NRP1,CXCL12,LOC100763833,RARRES2
51	1	TRUE	0.000412	494	400	37	0.092	0.075	GO:2000145	BP	4	regulation of cell motility	2	THBS1,SEMA3A,SEMA4D,SEMA6D,PHLDB2,COL18A1,HSPA5,PLXNB3,PTK2B,TIMP1,PTPRG,CCR7,SULF1,GPNMB,LAMC2,DCN,ADAM9,MMP10,UNC5D,TNFSF18,ETS1,FAM110C,SNAI1,IL1A,COL1A1,IGFBP5,MYO1C,PTPRJ,AQP1,ADAM10,MMP9,CXCL12,LOC100763833,EVL,KIF14,RARRES2,RHOB
52	1	TRUE	0.000374	470	400	37	0.092	0.079	GO:0030334	BP	4	regulation of cell migration	3	THBS1,SEMA3A,SEMA4D,SEMA6D,PHLDB2,COL18A1,HSPA5,PLXNB3,PTK2B,TIMP1,PTPRG,CCR7,SULF1,GPNMB,LAMC2,DCN,ADAM9,MMP10,UNC5D,TNFSF18,ETS1,FAM110C,SNAI1,IL1A,COL1A1,IGFBP5,MYO1C,PTPRJ,AQP1,ADAM10,MMP9,CXCL12,LOC100763833,EVL,KIF14,RARRES2,RHOB
53	1	TRUE	0.000785	279	400	25	0.062	0.09	GO:2000147	BP	4	positive regulation of cell motility	3	THBS1,SEMA3A,SEMA4D,SEMA6D,COL18A1,HSPA5,PTK2B,CCR7,GPNMB,LAMC2,ADAM9,TNFSF18,ETS1,FAM110C,SNAI1,IL1A,COL1A1,MYO1C,AQP1,ADAM10,MMP9,CXCL12,LOC100763833,RARRES2,RHOB
54	1	TRUE	0.000531	272	400	25	0.062	0.092	GO:0030335	BP	4	positive regulation of cell migration	4	THBS1,SEMA3A,SEMA4D,SEMA6D,COL18A1,HSPA5,PTK2B,CCR7,GPNMB,LAMC2,ADAM9,TNFSF18,ETS1,FAM110C,SNAI1,IL1A,COL1A1,MYO1C,AQP1,ADAM10,MMP9,CXCL12,LOC100763833,RARRES2,RHOB
55	1	TRUE	0.015	178	400	16	0.04	0.09	GO:0040013	BP	4	negative regulation of locomotion	1	THBS1,SEMA3A,SEMA6D,PHLDB2,PLXNB3,TIMP1,PTPRG,SULF1,DCN,IGFBP5,PTPRJ,NRP1,CXCL12,LOC100763833,EVL,RHOB
56	1	TRUE	0.014	158	400	15	0.037	0.095	GO:2000146	BP	4	negative regulation of cell motility	2	THBS1,SEMA3A,SEMA6D,PHLDB2,PLXNB3,TIMP1,PTPRG,SULF1,DCN,IGFBP5,PTPRJ,CXCL12,LOC100763833,EVL,RHOB
57	1	TRUE	0.0106	150	400	15	0.037	0.1	GO:0030336	BP	4	negative regulation of cell migration	3	THBS1,SEMA3A,SEMA6D,PHLDB2,PLXNB3,TIMP1,PTPRG,SULF1,DCN,IGFBP5,PTPRJ,CXCL12,LOC100763833,EVL,RHOB
58	1	TRUE	0.0257	30	400	6	0.015	0.2	GO:0071300	BP	4	cellular response to retinoic acid	1	PTK2B,YES1,WNT7B,AQP1,BRINP3,YAP1
59	1	TRUE	0.0138	890	400	48	0.12	0.054	GO:0009967	BP	4	positive regulation of signal transduction	1	ZMIZ1,THBS1,CNTN6,GSTO1,SEMA4D,ATF3,HMOX1,CARD11,PTK2B,JAG2,CCR7,SULF1,DDX60,GPNMB,MTDH,FGFR2,UBR5,NOD2,DCN,ADAM9,HIP1,GPC3,TNFSF18,IQGAP3,FIS1,FAM110C,FRMD7,BIRC2,TP63,CAV1,COL1A1,IGFBP5,IGSF9B,PRR5,MYO1C,PTPRJ,TNFSF11,CRLF1,EDA2R,MMP9,NRP1,GDF10,TRIM38,YAP1,ACKR3,KCP,NOX4,TICAM1
60	1	TRUE	0.0449	533	400	31	0.077	0.058	GO:0043069	BP	6	negative regulation of programmed cell death	1	PPARGC1A,THBS1,CLN8,PTGFR,HSPA5,HMOX1,PTK2B,DNAJA3,MTDH,LOC100754659,SNAI1,BIRC2,OXR1,MECOM,TP63,CAV1,ANGPTL4,AQP1,CRLF1,XRCC2,PLAC8,MMP9,NRP1,GLI2,IL10,YAP1,CXCL12,ACKR3,LOC100763833,AARS,KIF14
61	1	TRUE	0.0448	6	400	3	0.007	0.5	GO:1900044	BP	13	regulation of protein K63-linked ubiquitination	1	UBR5,NOD2,BIRC2
62	1	TRUE	0.0407	22	400	5	0.013	0.227	GO:0043277	BP	10	apoptotic cell clearance	1	THBS1,MEGF10,TGM2,C2,LOC100763833
63	1	TRUE	0.000395	673	400	46	0.115	0.068	GO:0022610	BP	1	biological adhesion	1	ZMIZ1,THBS1,MYF5,ADD2,KNG1,SEMA4D,PHLDB2,PLXNB3,CARD11,PTK2B,JAG2,CCR7,GPNMB,DNAJA3,CTNNA3,SFTPD,FLRT3,ADAM9,UNC5D,TNFSF18,ETS1,DSCAM,CAV1,GRHL2,MYL9,COL1A1,MEGF10,IGSF9B,PTPRJ,IL7R,TNFSF11,SPN,IGSF9,PDE3B,FAT4,CDH17,ADAM10,SLC7A11,TGM2,IL10,KIRREL3,CXCL12,MYO1G,LOC100763833,KIF14,RHOB
64	1	TRUE	0.000412	663	400	45	0.113	0.068	GO:0007155	BP	1	cell adhesion	2	ZMIZ1,THBS1,MYF5,ADD2,KNG1,SEMA4D,PHLDB2,PLXNB3,CARD11,PTK2B,JAG2,CCR7,GPNMB,DNAJA3,CTNNA3,FLRT3,ADAM9,UNC5D,TNFSF18,ETS1,DSCAM,CAV1,GRHL2,MYL9,COL1A1,MEGF10,IGSF9B,PTPRJ,IL7R,TNFSF11,SPN,IGSF9,PDE3B,FAT4,CDH17,ADAM10,SLC7A11,TGM2,IL10,KIRREL3,CXCL12,MYO1G,LOC100763833,KIF14,RHOB
65	1	TRUE	0.00633	429	400	30	0.075	0.07	GO:0098609	BP	1	cell-cell adhesion	3	ZMIZ1,ADD2,SEMA4D,PLXNB3,CARD11,NEGR1,CCR7,GPNMB,DNAJA3,CTNNA3,FLRT3,ADAM9,UNC5D,TNFSF18,ETS1,CAV1,MYL9,MEGF10,IGSF9B,IL7R,TNFSF11,SPN,IGSF9,FAT4,CDH17,SLC7A11,IL10,KIRREL3,CXCL12,LOC100763833
66	1	TRUE	0.0164	64	400	9	0.022	0.141	GO:0098742	BP	1	cell-cell adhesion via plasma-membrane adhesion molecules	4	PLXNB3,FLRT3,UNC5D,IGSF9B,IGSF9,FAT4,CDH17,IL10,KIRREL3
67	1	TRUE	0.0104	448	400	30	0.075	0.067	GO:0030155	BP	1	regulation of cell adhesion	3	ZMIZ1,THBS1,MYF5,KNG1,SEMA4D,PHLDB2,PLXNB3,CARD11,PTK2B,JAG2,CCR7,GPNMB,DNAJA3,ADAM9,TNFSF18,ETS1,DSCAM,CAV1,COL1A1,PTPRJ,IL7R,TNFSF11,SPN,PDE3B,ADAM10,TGM2,IL10,CXCL12,LOC100763833,KIF14
68	1	TRUE	0.0127	16	400	5	0.013	0.312	GO:0030261	BP	8	chromosome condensation	1	CDCA5,TOP2A,SMC2,NUSAP1,NCAPD2
69	1	TRUE	0.0245	11	400	4	0.01	0.364	GO:0007076	BP	8	mitotic chromosome condensation	2	CDCA5,SMC2,NUSAP1,NCAPD2
70	1	TRUE	0.0121	88	400	11	0.028	0.125	GO:0008361	BP	7	regulation of cell size	1	CLN8,SEMA3A,SEMA4D,KCNMA1,IQGAP3,DSCAM,FSTL4,IL7R,AQP1,NRP1,SEMA3G
71	1	TRUE	0.0472	1355	400	63	0.158	0.046	GO:0007166	BP	12	cell surface receptor signaling pathway	1	ZMIZ1,THBS1,CCND1,NPPB,TMPRSS6,CNTN6,PTCH1,SEMA3A,SEMA4D,ATF3,SMURF1,SMAD3,HSPA5,PLXNB3,HMOX1,PTK2B,TIMP1,WNT7B,JAG2,CCR7,SULF1,MTDH,FGFR2,UBR5,LOC100757805,DCN,FLRT3,THEMIS,ADAM9,HIP1,GPC3,TNFSF18,SNAI1,IL1A,TP63,LOC100760293,CAV1,FSTL4,COL1A1,IGFBP5,IGSF9B,MYO1C,PTPRJ,TNFSF11,SPN,PPARG,FAT4,CDH17,SMAD9,ADAM10,MMP9,NRP1,GDF10,GLI2,CILP,YAP1,CXCL12,MYO1G,ACKR3,KCP,LOC100763833,DUOX1,TICAM1
72	1	TRUE	0.0146	2659	400	113	0.282	0.042	GO:0005576	CC	5	extracellular region	1	NTN4,THBS1,SPP1,TMPRSS6,GSTO1,COMT,FBLN5,KNG1,ATP6V0D2,ENDOD1,GDA,SEMA3A,PTGFR,SEMA4D,NINL,ART3,SMURF1,MEP1A,COL18A1,HSPA5,CARD11,OLFML2B,MOV10,NEGR1,TIMP1,YES1,EPHX2,SPON2,CAPN5,WNT7B,PLXDC2,PTPRG,CPQ,KCNMA1,ALPL,SULF1,SMC2,LASP1,FGFR2,SH3BGRL2,OC90,LAMA3,DCN,FLRT3,C1QTNF3,EHD4,PLAC1,ADAM9,PTPRF,SI,GPC3,GEN1,OLR1,FUCA1,FRMD7,IL1A,SLPI,DPT,COL1A1,IGFBP5,ANGPTL4,PDIA4,MYO1C,PTPRJ,AQP1,SPN,CD82,LTB…
73	1	TRUE	0.0138	2538	400	109	0.273	0.043	GO:0044421	CC	5	extracellular region part	1	NTN4,THBS1,SPP1,TMPRSS6,GSTO1,COMT,FBLN5,KNG1,ATP6V0D2,ENDOD1,GDA,SEMA3A,SEMA4D,NINL,ART3,SMURF1,MEP1A,COL18A1,HSPA5,CARD11,OLFML2B,MOV10,NEGR1,TIMP1,YES1,EPHX2,SPON2,CAPN5,WNT7B,PLXDC2,PTPRG,CPQ,KCNMA1,ALPL,SULF1,SMC2,LASP1,FGFR2,SH3BGRL2,OC90,LAMA3,DCN,FLRT3,EHD4,ADAM9,PTPRF,SI,GPC3,GEN1,OLR1,FUCA1,FRMD7,IL1A,SLPI,DPT,COL1A1,IGFBP5,ANGPTL4,PDIA4,MYO1C,PTPRJ,AQP1,SPN,CD82,LTBP1,HSPG2,EIF3H,MMP19…
74	1	TRUE	0.0198	2398	400	103	0.258	0.043	GO:0005615	CC	5	extracellular space	2	THBS1,SPP1,TMPRSS6,GSTO1,COMT,FBLN5,KNG1,ATP6V0D2,ENDOD1,GDA,SEMA3A,SEMA4D,ART3,SMURF1,MEP1A,COL18A1,HSPA5,CARD11,OLFML2B,MOV10,NEGR1,TIMP1,YES1,EPHX2,SPON2,CAPN5,PLXDC2,PTPRG,CPQ,KCNMA1,ALPL,SULF1,SMC2,LASP1,SH3BGRL2,LAMA3,DCN,FLRT3,EHD4,ADAM9,PTPRF,SI,GPC3,GEN1,OLR1,FUCA1,FRMD7,IL1A,SLPI,DPT,COL1A1,IGFBP5,ANGPTL4,PDIA4,MYO1C,PTPRJ,AQP1,SPN,CD82,LTBP1,HSPG2,EIF3H,MMP19,FAT4,SLC6A13,CRLF1,ATP6V1C…
75	1	TRUE	0.000374	286	400	27	0.068	0.094	GO:0031012	CC	5	extracellular matrix	2	NTN4,THBS1,FBLN5,COL18A1,HSPA5,OLFML2B,TIMP1,SPON2,WNT7B,ALPL,FGFR2,OC90,LAMA3,DCN,SLPI,DPT,COL1A1,SPN,LTBP1,HSPG2,MMP19,NAV2,TNC,TGM2,CILP,PCOLCE,RARRES2
76	1	TRUE	0.0361	73	400	9	0.022	0.123	GO:0044420	CC	5	extracellular matrix component	3	NTN4,FBLN5,COL18A1,TIMP1,LAMA3,COL1A1,SPN,LTBP1,TNC
77	1	TRUE	0.0198	147	400	14	0.035	0.095	GO:0005578	CC	5	proteinaceous extracellular matrix	3	NTN4,COL18A1,OLFML2B,TIMP1,SPON2,WNT7B,ALPL,OC90,LAMA3,COL1A1,SPN,LTBP1,NAV2,TNC
78	1	TRUE	0.0403	33	400	6	0.015	0.182	GO:0050840	MF	2	extracellular matrix binding	1	NTN4,THBS1,OLFML2B,ADGRG6,DCN,ADAM9
