# Supplementary material for: Defining lncRNAs Correlated with CHO Cell Growth and IgG Productivity by RNA-Seq
Source: iScience. 2019 Dec 18;23(1):100785. doi: 10.1016/j.isci.2019.100785 (PMC6971398; doi:10.1016/j.isci.2019.100785)
Supplement: Data S1. The Complete RNA-Seq Dataset Provided as a Reference for the Community to Investigate RNAseq Data from CHO Cells (See Also GEO Accession Number GSE140671), Related to Figure 2 [file mmc2.zip › GO_3478_D12vsD4_0.1adj.csv]

	query.number	significant	p.value	term.size	query.size	overlap.size	precision	recall	term.id	domain	subgraph.number	term.name	relative.depth	intersection
1	1	TRUE	0.0166	28	2565	14	0.005	0.5	GO:0097031	BP	2	mitochondrial respiratory chain complex I biogenesis	1	NDUFS4,NDUFB6,NDUFAF4,NDUFB7,NDUFB5,NDUFB11,TIMM21,NDUFB10,NDUFS8,NDUFA5,NDUFAB1,NDUFB3,NDUFA10,NDUFS7
2	1	TRUE	0.0166	28	2565	14	0.005	0.5	GO:0010257	BP	2	NADH dehydrogenase complex assembly	1	NDUFS4,NDUFB6,NDUFAF4,NDUFB7,NDUFB5,NDUFB11,TIMM21,NDUFB10,NDUFS8,NDUFA5,NDUFAB1,NDUFB3,NDUFA10,NDUFS7
3	1	TRUE	0.0166	28	2565	14	0.005	0.5	GO:0032981	BP	2	mitochondrial respiratory chain complex I assembly	1	NDUFS4,NDUFB6,NDUFAF4,NDUFB7,NDUFB5,NDUFB11,TIMM21,NDUFB10,NDUFS8,NDUFA5,NDUFAB1,NDUFB3,NDUFA10,NDUFS7
4	1	TRUE	0.0153	1136	2565	271	0.106	0.239	GO:0008283	BP	30	cell proliferation	1	TENM4,ITGAV,FGFBP1,NCAPG2,ZMIZ1,SHCBP1,THBS1,HMGB2,SERPINF1,IL31RA,DHCR7,RERE,IL18,PTGES,PTCH1,GINS1,C1QL4,FURIN,KIF20B,IGFBP4,NOTCH1,TFDP1,RARA,FZR1,NDUFS4,ECD,NR1D1,CKS2,PRDX3,TDGF1,CHEK1,E2F1,RPA3,SMAD3,COL18A1,KIAA1524,FTH1,LOC100765914,MCM7,FA2H,PAK1IP1,RXRA,INPP5D,HMGA1,DAB2IP,SH3BP4,IL12A,DFNA5,PTK2B,B4GALT1,GLI1,TIMP1,WNT9A,SLC39A10,TNFRSF21,EGFL7,FN1,JAG2,SULF1,VASH1,FOXO1,PALB2,MELK,CDC…
5	1	TRUE	0.035	24	2565	12	0.005	0.5	GO:0032467	BP	24	positive regulation of cytokinesis	1	KIF20B,PRKCE,KIF23,TAS1R2,CDC6,CIT,CDC25B,RHOA,ECT2,AURKB,NUP62,KIF14
6	1	TRUE	0.03	406	2565	107	0.042	0.264	GO:0001944	BP	20	vasculature development	1	ITGAV,PRKCB,COL3A1,ZMIZ1,THBS1,SERPINF1,DHCR7,IL18,EPAS1,NDP,CCBE1,EPHB3,NOTCH1,TDGF1,ANGPT4,COL18A1,RAPGEF3,PLXND1,THBS2,DAB2IP,PTK2B,B4GALT1,SRPX2,NPRL3,SULF1,VASH1,FOXO1,PDCD10,TNFRSF12A,ADIPOR2,SAT1,DNM2,EYA1,ADGRG1,MYH9,ATP5B,COL4A2,RRAS,PLCD1,LOC100770202,DCN,JAK1,ANP32B,ZFP36L1,ANTXR1,GPC3,CHI3L1,PECAM1,ITGA5,CTGF,XBP1,IL1A,SIRT1,SPARC,FOLR1,PRRX1,RHOA,E2F7,MMP2,SCG2,COL1A1,LRP5,WNT4,ANGPT…
7	1	TRUE	0.0267	387	2565	103	0.04	0.266	GO:0001568	BP	20	blood vessel development	2	ITGAV,PRKCB,COL3A1,ZMIZ1,THBS1,SERPINF1,DHCR7,IL18,EPAS1,CCBE1,EPHB3,NOTCH1,TDGF1,ANGPT4,COL18A1,RAPGEF3,PLXND1,THBS2,DAB2IP,PTK2B,B4GALT1,SRPX2,NPRL3,SULF1,VASH1,FOXO1,PDCD10,TNFRSF12A,ADIPOR2,SAT1,DNM2,EYA1,ADGRG1,MYH9,ATP5B,COL4A2,RRAS,PLCD1,LOC100770202,DCN,JAK1,ZFP36L1,ANTXR1,GPC3,CHI3L1,PECAM1,ITGA5,CTGF,XBP1,IL1A,SIRT1,SPARC,FOLR1,PRRX1,RHOA,E2F7,MMP2,SCG2,COL1A1,LRP5,WNT4,ANGPTL4,ECM1,PDG…
8	1	TRUE	0.0198	38	2565	17	0.007	0.447	GO:0001706	BP	3	endoderm formation	1	ITGAV,COL6A1,FN1,CDC73,LAMA3,COL4A2,COL12A1,ITGA5,LAMB1,COL8A1,MMP2,MMP9,ITGB5,COL7A1,ITGA7,LAMB3,MMP14
9	1	TRUE	0.0117	36	2565	17	0.007	0.472	GO:0035987	BP	3	endodermal cell differentiation	2	ITGAV,COL6A1,FN1,CDC73,LAMA3,COL4A2,COL12A1,ITGA5,LAMB1,COL8A1,MMP2,MMP9,ITGB5,COL7A1,ITGA7,LAMB3,MMP14
10	1	TRUE	0.0403	99	2565	33	0.013	0.333	GO:0022612	BP	14	gland morphogenesis	1	NTN4,PTCH1,NOTCH1,SEMA3A,RXRA,PLXND1,B4GALT1,GLI1,SULF1,MKI67,AREG,CSF1,ETV5,DAG1,DUOX2,XBP1,TP63,TNFAIP3,HGF,LRP5,WNT4,TGFB3,SRC,LAMA5,NRP1,TNC,PLXNA1,TGM2,GLI2,TGFBR2,DDR1,SULF2,PHB2
11	1	TRUE	0.035	24	2565	12	0.005	0.5	GO:0009066	BP	18	aspartate family amino acid metabolic process	1	PLOD2,MTHFR,MRI1,ASNSD1,ENOPH1,APIP,NIT2,ASNS,GOT1,PIPOX,MTHFD1,PLOD1
12	1	TRUE	0.0497	16	2565	9	0.004	0.562	GO:0009067	BP	18	aspartate family amino acid biosynthetic process	1	PLOD2,MRI1,ASNSD1,ENOPH1,APIP,ASNS,GOT1,MTHFD1,PLOD1
13	1	TRUE	0.0196	197	2565	59	0.023	0.299	GO:0034660	BP	15	ncRNA metabolic process	1	DDX1,TARS,FARSB,YBEY,RPP30,NSUN3,THG1L,FCF1,ASZ1,WDR43,URM1,SSB,RPP14,WDR12,PUSL1,ELL3,RPS7,QTRT2,LARS,SRRT,PNPT1,IARS,DDX27,METTL16,UTP20,TARBP2,ALKBH1,TSEN2,C1D,DDX47,ELL,FTSJ3,NOB1,NAT10,NSUN4,HARS2,RPL14,RARS,TRNT1,FARSA,DDX11,KARS,UTP4,SARS,CELF3,NPM3,NOP2,HNRNPA2B1,AARSD1,ZC3H8,EXOSC4,MARS,AARS,QTRT1,UTP11,ZCCHC11,CD3EAP,MARS2,TRMT10C
14	1	TRUE	0.0234	77	2565	28	0.011	0.364	GO:0006399	BP	15	tRNA metabolic process	2	DDX1,TARS,FARSB,RPP30,NSUN3,THG1L,URM1,SSB,RPP14,PUSL1,QTRT2,LARS,IARS,ALKBH1,TSEN2,NAT10,HARS2,RARS,TRNT1,FARSA,KARS,SARS,AARSD1,MARS,AARS,QTRT1,MARS2,TRMT10C
15	1	TRUE	0.0146	60	2565	24	0.009	0.4	GO:0034502	BP	5	protein localization to chromosome	1	RPA1,PLK1,CDCA5,RUVBL2,TERF2,NDC80,TERF1,ESCO2,SPDL1,CENPQ,CENPA,TCP1,CCT4,AURKB,EZH2,BRCA2,ACD,CDT1,PINX1,RCC2,TTK,CDK1,RPA2,GNL3L
16	1	TRUE	0.017	14	2565	9	0.004	0.643	GO:0071459	BP	5	protein localization to chromosome, centromeric region	2	NDC80,SPDL1,CENPQ,CENPA,AURKB,CDT1,RCC2,TTK,CDK1
17	1	TRUE	0.0129	11	2565	8	0.003	0.727	GO:0034501	BP	5	protein localization to kinetochore	3	NDC80,SPDL1,CENPQ,AURKB,CDT1,RCC2,TTK,CDK1
18	1	TRUE	0.0436	8	2565	6	0.002	0.75	GO:0009263	BP	26	deoxyribonucleotide biosynthetic process	1	SHMT1,TYMS,RRM1,RRM2,DTYMK,TBPL1
19	1	TRUE	0.0256	523	2565	134	0.052	0.256	GO:1901701	BP	13	cellular response to oxygen-containing compound	1	EIF4E,PRKCB,TRIB3,COL3A1,SPP1,HMGB2,LAMTOR3,EFNA5,NCF1,IL18,GABPA,COL6A1,PTCH1,RUVBL2,ITPR2,ARRB1,RARA,NR1D1,FOS,NR1H4,PRDX3,ANKRD1,METTL21C,RHOQ,LRP1,ATP2B4,RAPGEF3,ABCA1,PDK3,DAB2IP,SH3BP4,IL12A,PTK2B,PRKCE,SPON2,SHMT1,FOXO1,CDC73,DNMT1,PDCD10,CLU,TP53INP1,MRC1,NOD2,ADIPOQ,CAMK2A,KANK1,LARS,RYR2,PINK1,TRA2B,VAMP2,ZFP36L1,LANCL2,LY96,PDGFC,ENPP1,EIF4EBP1,FXN,IPO5,DGAT2,XBP1,SIRT1,LBP,RORC,FOLR1,…
20	1	TRUE	0.0454	41	2565	17	0.007	0.415	GO:0071230	BP	13	cellular response to amino acid stimulus	1	COL3A1,LAMTOR3,COL6A1,SH3BP4,DNMT1,LARS,PDGFC,IPO5,XBP1,MMP2,COL1A1,DNMT3A,PDGFRA,COL4A1,LAMTOR2,CPEB4,SESN2
21	1	TRUE	0.0436	13	2565	8	0.003	0.615	GO:0072528	BP	23	pyrimidine-containing compound biosynthetic process	1	LOC100765914,SHMT1,DHODH,TYMS,LOC100765627,DTYMK,UMPS,TBPL1
22	1	TRUE	0.00351	14	2565	10	0.004	0.714	GO:0006220	BP	23	pyrimidine nucleotide metabolic process	1	DCTPP1,LOC100765914,SHMT1,DHODH,DCK,TYMS,LOC100765627,DTYMK,UMPS,TBPL1
23	1	TRUE	0.016	5	2565	5	0.002	1	GO:0009219	BP	23	pyrimidine deoxyribonucleotide metabolic process	2	DCTPP1,SHMT1,TYMS,DTYMK,TBPL1
24	1	TRUE	0.00536	10	2565	8	0.003	0.8	GO:0006221	BP	23	pyrimidine nucleotide biosynthetic process	2	LOC100765914,SHMT1,DHODH,TYMS,LOC100765627,DTYMK,UMPS,TBPL1
25	1	TRUE	6.41e-07	3454	2565	804	0.313	0.233	GO:0071840	BP	25	cellular component organization or biogenesis	1	AFF2,TENM4,PCLO,ITGAV,PPARGC1A,APOOL,EIF3D,PRKCB,UNC5C,COL3A1,NIPBL,POSTN,ZMIZ1,PATL1,SETD6,SMIM20,RTN4RL1,HECW2,RPA1,COPRS,THBS1,CDC42EP2,NCAPG,DDX1,MYF5,CHMP2B,PSRC1,HMGB2,SETDB2,CENPE,RDX,PDSS1,RFX3,BRIP1,DCTPP1,KCTD17,GCLM,KAZALD1,PLK1,BNIP3L,ATAD1,RERE,EFNA5,MCMDC2,POLQ,NCKAP5L,HEXA,SMARCA5,CDCA5,DNAJC15,LRRTM1,EPAS1,ARHGAP28,FARSB,COL6A1,IGF1R,PTX3,LOC100761653,MAD2L1,LOC100774629,RUVBL2,NA…
26	1	TRUE	7.13e-05	1584	2565	389	0.152	0.246	GO:0044085	BP	25	cellular component biogenesis	2	TENM4,EIF3D,PATL1,SMIM20,CDC42EP2,CHMP2B,PSRC1,RDX,PDSS1,RFX3,BRIP1,DCTPP1,KCTD17,PLK1,EFNA5,MCMDC2,POLQ,DNAJC15,LRRTM1,ARHGAP28,FARSB,COL6A1,IGF1R,LOC100761653,NASP,TRABD2B,THRA,EIF3A,ARRB1,YBEY,AURKA,SEC31A,EPHB3,PIP4K2A,DDX20,NOC2L,CCDC155,NOTCH1,DGKH,STX2,NDUFS4,TERF2,CCDC88C,GSN,NR1H4,PLEC,NDUFB6,RHOQ,PHLDB2,SMURF1,SMAD3,VAV2,STIL,GSK3B,ATP13A2,ANLN,DNAJB13,GLRA3,PLK4,KIF24,KIFC1,LIMK1,SEC24…
27	1	TRUE	0.000362	162	2565	57	0.022	0.352	GO:0022613	BP	25	ribonucleoprotein complex biogenesis	3	EIF3D,PATL1,EIF3A,YBEY,DDX20,PAK1IP1,FCF1,SNRPD3,WDR43,EIF6,PSIP1,SRSF1,RPF2,WDR12,SNRPD1,RPS14,RPS7,GEMIN2,EIF3I,MCTS1,DDX27,UTP20,BICD1,FASTKD2,PRPF19,CNOT7,TARBP2,C1QBP,C1D,DDX47,SNRPB,FTSJ3,NOB1,LOC103161503,EIF3M,CLNS1A,GTPBP4,NAT10,GEMIN6,NSUN4,PRPF31,RPL14,CIRBP,PRMT7,FAM103A1,UTP4,NPM3,RPL24,NOP2,ATXN2,SNU13,EXOSC4,AATF,UTP11,SDAD1,MTERF4,SNRPF
28	1	TRUE	0.0017	72	2565	30	0.012	0.417	GO:0042254	BP	25	ribosome biogenesis	4	YBEY,PAK1IP1,FCF1,WDR43,EIF6,RPF2,WDR12,RPS14,RPS7,DDX27,UTP20,FASTKD2,C1QBP,C1D,DDX47,FTSJ3,NOB1,GTPBP4,NAT10,NSUN4,RPL14,UTP4,NPM3,RPL24,NOP2,EXOSC4,AATF,UTP11,SDAD1,MTERF4
29	1	TRUE	0.017	14	2565	9	0.004	0.643	GO:0042273	BP	25	ribosomal large subunit biogenesis	4	PAK1IP1,EIF6,RPF2,WDR12,FASTKD2,RPL14,RPL24,NOP2,SDAD1
30	1	TRUE	0.0453	8960	2565	1841	0.718	0.205	GO:0009987	BP	25	cellular process	1	AFF2,TENM4,PCLO,ITGAV,PPARGC1A,FGFBP1,TWISTNB,HPX,APOOL,NSMCE4A,EIF3D,EIF4E,PRKCB,TRIB3,LOC100754051,UNC5C,COL3A1,NIPBL,GPR22,POSTN,ZMIZ1,GINS3,KCNK5,PATL1,NTN4,LOC100766772,SETD6,DOCK4,SMIM20,NDUFS6,RTN4RL1,PRSS12,HECW2,RPA1,SLC34A2,SHCBP1,ISG20,COPRS,THBS1,CDC42EP2,AEN,NCAPG,SNRPE,DDX1,RND3,LIN7A,POLA2,MYF5,MYF6,PLA2G6,CHMP2B,SPP1,PSRC1,HMGB2,NPPB,SETDB2,CENPE,SMPD1,RDX,ETV4,LAX1,TARS,LAMTOR3,P…
31	1	TRUE	0.0095	403	2565	110	0.043	0.273	GO:0007017	BP	25	microtubule-based process	2	CHMP2B,PSRC1,RFX3,PLK1,EFNA5,NCKAP5L,AP3B2,AURKA,KIF20B,CCDC155,ESPL1,KNSTRN,SGO1,PHLDB2,GAS2L3,STIL,GSK3B,DNAJB13,PLK4,KIF24,SKA1,KIFC1,MYBL2,WEE1,FBXO5,KIF2A,KIF2C,PLK2,NDC80,RANBP1,CHEK2,KIF23,MELK,SPDL1,SPC25,LRGUK,TACC3,EYA1,CCDC114,MYH9,DNAH5,CENPA,SKA3,MAP4,NDE1,LOC100756440,TUBA1C,TRAK1,CHD3,NAV1,TUBB,DYNC2LI1,DAG1,GEN1,NUSAP1,MDM1,BICD1,CKAP2,TUBB2A,CDKN1B,BCAS3,CCNF,IFT140,KIF22,RHOA,KI…
32	1	TRUE	0.00477	311	2565	90	0.035	0.289	GO:0000226	BP	25	microtubule cytoskeleton organization	3	CHMP2B,PSRC1,PLK1,EFNA5,NCKAP5L,AURKA,CCDC155,ESPL1,KNSTRN,SGO1,PHLDB2,GAS2L3,STIL,DNAJB13,PLK4,KIF24,SKA1,KIFC1,MYBL2,WEE1,FBXO5,KIF2A,KIF2C,PLK2,NDC80,RANBP1,CHEK2,KIF23,MELK,SPDL1,SPC25,LRGUK,TACC3,EYA1,CCDC114,MYH9,DNAH5,CENPA,SKA3,MAP4,NDE1,LOC100756440,CHD3,NAV1,TUBB,DAG1,GEN1,NUSAP1,MDM1,BICD1,CKAP2,CDKN1B,BCAS3,CCNF,RHOA,BCCIP,AURKB,MLH1,BRCA2,EZR,CENPJ,STMN1,NEK2,SASS6,GAS8,NUP62,XRCC2,T…
33	1	TRUE	1.19e-10	840	2565	252	0.098	0.3	GO:0007049	BP	25	cell cycle	2	NIPBL,HECW2,THBS1,NCAPG,CHMP2B,PSRC1,SETDB2,CENPE,RDX,BRIP1,ZWILCH,PLK1,MCMDC2,CDCA5,PTCH1,RBBP8,MAD2L1,SIK1,AURKA,KIF20B,CDCA8,CCDC155,ESPL1,TFDP1,RARA,FZR1,ECD,KNSTRN,SGO1,CKS2,KCNH5,CHEK1,E2F1,RPA3,SMAD3,CCNG2,STIL,ATP2B4,ANLN,PLK4,SKA1,KIFC1,CCNA2,CENPW,SGO2,MYBL2,RAD21L1,FBXO5,KIF2A,KIF2C,PLK2,NDC80,FOXN3,MCMBP,DAB2IP,RANBP1,IL12A,CHEK2,PBK,WNT9A,PRKCE,SLBP,ASZ1,GPR132,GADD45B,KIF23,KAT14,TE…
34	1	TRUE	2.47e-11	667	2565	212	0.083	0.318	GO:0022402	BP	25	cell cycle process	3	NIPBL,HECW2,THBS1,NCAPG,CHMP2B,PSRC1,CENPE,RDX,BRIP1,ZWILCH,PLK1,MCMDC2,CDCA5,RBBP8,MAD2L1,AURKA,KIF20B,CDCA8,CCDC155,ESPL1,FZR1,ECD,KNSTRN,SGO1,CKS2,KCNH5,CHEK1,E2F1,SMAD3,STIL,ATP2B4,ANLN,PLK4,KIFC1,CCNA2,SGO2,MYBL2,RAD21L1,FBXO5,KIF2A,KIF2C,PLK2,NDC80,FOXN3,MCMBP,DAB2IP,RANBP1,IL12A,CHEK2,WNT9A,PRKCE,SLBP,ASZ1,GPR132,KIF23,KAT14,TERF1,SMC3,CDC73,SKP2,UBE2S,SPDL1,SMC2,SPC25,GPNMB,ZNF655,TAS1R2,…
35	1	TRUE	0.000233	224	2565	74	0.029	0.33	GO:0044770	BP	25	cell cycle phase transition	4	HECW2,CENPE,RDX,PLK1,CDCA5,RBBP8,MAD2L1,ECD,CKS2,KCNH5,CHEK1,E2F1,ATP2B4,CCNA2,PLK2,NDC80,FOXN3,CHEK2,SLBP,GPR132,KAT14,CDC73,SKP2,UBE2S,GPNMB,ZNF655,TACC3,RNASEH2B,CDC6,CTDSPL,CAMK2A,POLE,ZFP36L1,IQGAP3,NBN,EIF4EBP1,GEN1,CDKN1B,CDC25C,E2F7,AKAP8,ATAD5,EZH2,UBE2C,CLSPN,HSPA2,CIRBP,CDT1,PINX1,ACVR1,MRE11A,RCC1,RCC2,FOXM1,FBXO31,CCND2,PKD1,RPL24,FAM83D,BACH1,TTK,BLM,TIPIN,UBE2L3,TFAP4,KANK2,CDK1,RA…
36	1	TRUE	0.0166	68	2565	26	0.01	0.382	GO:0044839	BP	25	cell cycle G2/M phase transition	5	PLK1,KCNH5,CHEK1,CCNA2,FOXN3,CHEK2,GPR132,KAT14,SKP2,RNASEH2B,NBN,CDC25C,AKAP8,CLSPN,HSPA2,PINX1,MRE11A,RCC2,FOXM1,BACH1,BLM,CDK1,RAD51C,ATF5,KIF14,APP
37	1	TRUE	3.44e-05	99	2565	42	0.016	0.424	GO:0007051	BP	25	spindle organization	4	CHMP2B,PSRC1,PLK1,AURKA,CCDC155,ESPL1,KNSTRN,STIL,KIFC1,MYBL2,FBXO5,KIF2A,PLK2,NDC80,RANBP1,CHEK2,KIF23,SPC25,TACC3,MYH9,MAP4,CHD3,TUBB,RHOA,BCCIP,AURKB,MLH1,EZR,STMN1,NEK2,NUP62,TPX2,STARD9,KPNB1,ASPM,RCC1,PKD1,CKAP5,WDR62,CCSAP,CDC20,AUNIP
38	1	TRUE	0.0186	58	2565	23	0.009	0.397	GO:0051225	BP	25	spindle assembly	5	CHMP2B,PLK1,AURKA,CCDC155,KIFC1,MYBL2,FBXO5,KIF2A,CHEK2,KIF23,TUBB,RHOA,BCCIP,AURKB,MLH1,NEK2,TPX2,STARD9,KPNB1,ASPM,RCC1,CCSAP,CDC20
39	1	TRUE	1.2e-10	454	2565	155	0.06	0.341	GO:0000278	BP	25	mitotic cell cycle	3	NIPBL,HECW2,NCAPG,CHMP2B,PSRC1,SETDB2,CENPE,RDX,ZWILCH,PLK1,CDCA5,PTCH1,RBBP8,MAD2L1,SIK1,AURKA,KIF20B,CDCA8,ESPL1,ECD,KNSTRN,CKS2,KCNH5,CHEK1,E2F1,RPA3,SMAD3,STIL,ANLN,SKA1,KIFC1,CCNA2,CENPW,MYBL2,FBXO5,KIF2A,KIF2C,PLK2,NDC80,FOXN3,RANBP1,CHEK2,PBK,WNT9A,GPR132,KIF23,KAT14,CDC73,SKP2,UBE2S,SPDL1,SMC2,SPC25,GPNMB,ZNF655,MKI67,HUS1,ZWINT,TACC3,BUB3,EYA1,RNASEH2B,CDC6,SMC1A,NCAPD3,CEP55,PTPN3,CTDSP…
40	1	TRUE	2.12e-10	374	2565	133	0.052	0.356	GO:1903047	BP	25	mitotic cell cycle process	4	NIPBL,HECW2,NCAPG,CHMP2B,PSRC1,CENPE,RDX,ZWILCH,PLK1,CDCA5,RBBP8,MAD2L1,AURKA,KIF20B,CDCA8,ESPL1,ECD,KNSTRN,CKS2,KCNH5,CHEK1,E2F1,STIL,ANLN,KIFC1,CCNA2,MYBL2,FBXO5,KIF2A,KIF2C,PLK2,NDC80,FOXN3,RANBP1,CHEK2,WNT9A,GPR132,KIF23,KAT14,CDC73,SKP2,UBE2S,SPDL1,SMC2,SPC25,GPNMB,ZNF655,MKI67,HUS1,ZWINT,TACC3,BUB3,EYA1,RNASEH2B,CDC6,SMC1A,NCAPD3,CEP55,CTDSPL,NCAPH,CENPA,REEP3,CAMK2A,SPTBN1,POLE,MAP4,PTTG1,…
41	1	TRUE	0.00431	204	2565	64	0.025	0.314	GO:0044772	BP	25	mitotic cell cycle phase transition	5	HECW2,CENPE,RDX,PLK1,CDCA5,RBBP8,MAD2L1,ECD,CKS2,KCNH5,CHEK1,E2F1,CCNA2,PLK2,NDC80,FOXN3,CHEK2,GPR132,KAT14,CDC73,SKP2,UBE2S,GPNMB,ZNF655,TACC3,RNASEH2B,CDC6,CTDSPL,CAMK2A,POLE,ZFP36L1,IQGAP3,NBN,EIF4EBP1,GEN1,CDKN1B,CDC25C,E2F7,ATAD5,EZH2,UBE2C,CLSPN,HSPA2,CDT1,PINX1,ACVR1,MRE11A,RCC1,RCC2,FOXM1,FBXO31,CCND2,PKD1,RPL24,BACH1,BLM,TFAP4,KANK2,CDK1,RAD51C,RPA2,KIF14,APP,PHB2
42	1	TRUE	0.0256	63	2565	24	0.009	0.381	GO:0000086	BP	25	G2/M transition of mitotic cell cycle	6	PLK1,KCNH5,CHEK1,CCNA2,FOXN3,CHEK2,GPR132,KAT14,SKP2,RNASEH2B,NBN,CDC25C,CLSPN,HSPA2,PINX1,MRE11A,RCC2,FOXM1,BACH1,BLM,CDK1,RAD51C,KIF14,APP
43	1	TRUE	2.14e-05	75	2565	35	0.014	0.467	GO:1902850	BP	25	microtubule cytoskeleton organization involved in mitosis	5	CHMP2B,PSRC1,PLK1,AURKA,STIL,KIFC1,MYBL2,KIF2A,PLK2,NDC80,CHEK2,KIF23,SPDL1,SPC25,TACC3,EYA1,CENPA,MAP4,NDE1,NUSAP1,RHOA,BCCIP,AURKB,STMN1,NEK2,NUP62,TPX2,HTT,KPNB1,RCC1,PKD1,WDR62,CCSAP,CDC20,SPRY1
44	1	TRUE	0.000284	60	2565	28	0.011	0.467	GO:0007052	BP	25	mitotic spindle organization	6	CHMP2B,PSRC1,PLK1,AURKA,STIL,KIFC1,MYBL2,KIF2A,PLK2,NDC80,CHEK2,KIF23,SPC25,TACC3,MAP4,RHOA,BCCIP,AURKB,STMN1,NEK2,NUP62,TPX2,KPNB1,RCC1,PKD1,WDR62,CCSAP,CDC20
45	1	TRUE	0.00894	127	2565	43	0.017	0.339	GO:0051321	BP	25	meiotic cell cycle	3	BRIP1,PLK1,MCMDC2,AURKA,CCDC155,ESPL1,FZR1,SGO1,CKS2,SGO2,RAD21L1,FBXO5,ASZ1,TERF1,SMC3,SMC2,FANCM,MKI67,SMC1A,MYH9,DNMT3L,NCAPH,PTTG1,CDC25B,SMC4,PSMC3IP,NDC1,WNT4,MLH1,BRCA2,TRIP13,HSPA2,ASPM,MRE11A,RAD51,MEI1,FANCD2,FANCA,TTK,KIF18A,RAD51C,CDC20,INSR
46	1	TRUE	0.0164	116	2565	39	0.015	0.336	GO:1903046	BP	25	meiotic cell cycle process	4	BRIP1,PLK1,MCMDC2,AURKA,CCDC155,ESPL1,FZR1,SGO1,CKS2,SGO2,RAD21L1,FBXO5,ASZ1,TERF1,SMC2,FANCM,MYH9,DNMT3L,NCAPH,PTTG1,CDC25B,SMC4,PSMC3IP,NDC1,WNT4,MLH1,BRCA2,TRIP13,HSPA2,ASPM,MRE11A,RAD51,MEI1,FANCD2,FANCA,TTK,KIF18A,RAD51C,CDC20
47	1	TRUE	0.000169	557	2565	156	0.061	0.28	GO:0051726	BP	25	regulation of cell cycle	3	HECW2,THBS1,CHMP2B,PSRC1,CENPE,RDX,ZWILCH,PLK1,CDCA5,PTCH1,RBBP8,MAD2L1,SIK1,KIF20B,RARA,FZR1,ECD,KNSTRN,KCNH5,CHEK1,E2F1,RPA3,SMAD3,CCNG2,STIL,ATP2B4,FBXO5,PLK2,NDC80,FOXN3,DAB2IP,RANBP1,IL12A,CHEK2,WNT9A,PRKCE,GPR132,GADD45B,KIF23,SMC3,CDC73,SKP2,GPNMB,ZNF655,TAS1R2,FIGNL1,MKI67,HUS1,ZWINT,TACC3,BUB3,RNASEH2B,CDC6,SMC1A,TP53INP1,PRR11,PTPN3,CTDSPL,FBXO4,PNPT1,MYO19,ZFP36L1,CIT,CDC25B,NBN,EIF4EB…
48	1	TRUE	0.00379	284	2565	84	0.033	0.296	GO:0007346	BP	25	regulation of mitotic cell cycle	4	HECW2,CHMP2B,PSRC1,CENPE,RDX,ZWILCH,PLK1,CDCA5,PTCH1,MAD2L1,SIK1,KIF20B,ECD,KCNH5,CHEK1,E2F1,RPA3,SMAD3,FBXO5,PLK2,NDC80,FOXN3,RANBP1,CHEK2,WNT9A,GPR132,CDC73,GPNMB,ZNF655,MKI67,HUS1,ZWINT,TACC3,RNASEH2B,CDC6,PTPN3,CTDSPL,PNPT1,ZFP36L1,CDC25B,NBN,EIF4EBP1,GEN1,NUSAP1,IL1A,CDKN1B,SIRT1,E2F7,POLDIP2,ASNS,ATAD5,LRP5,EZH2,BRCA2,UBE2C,CLSPN,NEK2,HSPA2,NUP62,TPX2,CDT1,PINX1,MRE11A,RCC1,RCC2,LOC10076605…
49	1	TRUE	0.00467	340	2565	97	0.038	0.285	GO:0010564	BP	25	regulation of cell cycle process	4	HECW2,CHMP2B,PSRC1,CENPE,RDX,PLK1,CDCA5,MAD2L1,KIF20B,FZR1,ECD,KNSTRN,KCNH5,E2F1,STIL,ATP2B4,FBXO5,PLK2,NDC80,FOXN3,DAB2IP,RANBP1,CHEK2,PRKCE,GPR132,KIF23,SMC3,CDC73,GPNMB,ZNF655,TAS1R2,MKI67,TACC3,RNASEH2B,CDC6,SMC1A,CTDSPL,MYO19,ZFP36L1,CIT,CDC25B,NBN,GEN1,NUSAP1,MDM1,IL1A,CDKN1B,CCNF,RHOA,E2F7,ECT2,AURKB,ATAD5,LRP5,WNT4,EZH2,BRCA2,CENPJ,UBE2C,CLSPN,NEK2,E2F8,HSPA2,NUP62,TPX2,CIRBP,CDT1,PINX1,G…
50	1	TRUE	0.0152	158	2565	50	0.019	0.316	GO:1901987	BP	25	regulation of cell cycle phase transition	5	HECW2,CENPE,RDX,PLK1,CDCA5,MAD2L1,ECD,KCNH5,E2F1,ATP2B4,NDC80,FOXN3,GPR132,CDC73,GPNMB,ZNF655,RNASEH2B,CDC6,CTDSPL,ZFP36L1,NBN,GEN1,CDKN1B,E2F7,ATAD5,EZH2,UBE2C,CLSPN,HSPA2,CIRBP,CDT1,PINX1,MRE11A,RCC2,FBXO31,CCND2,PKD1,FAM83D,TTK,BLM,TFAP4,KANK2,CDK1,RAD51C,ATF5,RPA2,KIF14,APP,PHB2,LOC100756639
51	1	TRUE	0.0387	142	2565	44	0.017	0.31	GO:1901990	BP	25	regulation of mitotic cell cycle phase transition	6	HECW2,CENPE,RDX,PLK1,CDCA5,MAD2L1,ECD,KCNH5,E2F1,NDC80,FOXN3,GPR132,CDC73,GPNMB,ZNF655,RNASEH2B,CDC6,CTDSPL,ZFP36L1,NBN,GEN1,CDKN1B,E2F7,ATAD5,EZH2,UBE2C,CLSPN,HSPA2,CDT1,PINX1,MRE11A,RCC2,FBXO31,CCND2,PKD1,BLM,TFAP4,KANK2,CDK1,RAD51C,RPA2,KIF14,APP,PHB2
52	1	TRUE	8.15e-06	3406	2565	784	0.306	0.23	GO:0016043	BP	25	cellular component organization	2	AFF2,TENM4,PCLO,ITGAV,PPARGC1A,APOOL,EIF3D,PRKCB,UNC5C,COL3A1,NIPBL,POSTN,ZMIZ1,PATL1,SETD6,SMIM20,RTN4RL1,HECW2,RPA1,COPRS,THBS1,CDC42EP2,NCAPG,DDX1,MYF5,CHMP2B,PSRC1,HMGB2,SETDB2,CENPE,RDX,PDSS1,RFX3,BRIP1,DCTPP1,KCTD17,GCLM,KAZALD1,PLK1,BNIP3L,ATAD1,RERE,EFNA5,MCMDC2,POLQ,NCKAP5L,HEXA,SMARCA5,CDCA5,DNAJC15,LRRTM1,EPAS1,ARHGAP28,FARSB,COL6A1,IGF1R,PTX3,LOC100761653,MAD2L1,LOC100774629,RUVBL2,NA…
53	1	TRUE	0.0263	151	2565	47	0.018	0.311	GO:0043062	BP	25	extracellular structure organization	3	COL3A1,POSTN,MYF5,KAZALD1,NOTCH1,PHLDB2,SMAD3,COL18A1,FMOD,ERO1A,OLFML2B,LCP1,B4GALT1,SULF1,LOC100760022,LAMB2,LOC100770202,IBSP,ANTXR1,DAG1,P4HA1,COL27A1,DPT,COL1A1,CSGALNACT1,PDGFRA,COL4A1,ADAMTSL4,PXDN,LAMC1,MMP9,RECK,ITGB3,COL11A2,SH3PXD2B,ABI3BP,CYR61,ERO1B,ADAMTS14,EMILIN1,FSCN1,FGFR4,DDR1,SULF2,LOXL2,THSD4,APP
54	1	TRUE	0.0234	150	2565	47	0.018	0.313	GO:0030198	BP	25	extracellular matrix organization	4	COL3A1,POSTN,MYF5,KAZALD1,NOTCH1,PHLDB2,SMAD3,COL18A1,FMOD,ERO1A,OLFML2B,LCP1,B4GALT1,SULF1,LOC100760022,LAMB2,LOC100770202,IBSP,ANTXR1,DAG1,P4HA1,COL27A1,DPT,COL1A1,CSGALNACT1,PDGFRA,COL4A1,ADAMTSL4,PXDN,LAMC1,MMP9,RECK,ITGB3,COL11A2,SH3PXD2B,ABI3BP,CYR61,ERO1B,ADAMTS14,EMILIN1,FSCN1,FGFR4,DDR1,SULF2,LOXL2,THSD4,APP
55	1	TRUE	0.0179	993	2565	239	0.093	0.241	GO:0043933	BP	25	macromolecular complex subunit organization	3	EIF3D,COL3A1,PATL1,SMIM20,CDC42EP2,PSRC1,PDSS1,DCTPP1,MCMDC2,POLQ,NCKAP5L,DNAJC15,FARSB,COL6A1,IGF1R,LOC100761653,NASP,TRABD2B,THRA,EIF3A,SEC31A,DDX20,DGKH,STX2,NDUFS4,CCDC88C,MTRF1,GSN,NDUFB6,SMAD3,GSK3B,GLRA3,KIF24,SEC24D,HMGCR,CENPW,MTMR2,THG1L,ABCA1,RXRA,MLKL,FBXO5,FMOD,MTRF1L,NDUFAF4,KIF2C,NDC80,MICAL2,DAB2IP,LCP1,ARFGEF1,PTK2B,B4GALT1,ME1,SNRPD3,PRKCE,SHMT1,DET1,FN1,RPS3,ULK1,TERF1,EIF6,UBE…
56	1	TRUE	0.0047	2085	2565	479	0.187	0.23	GO:0006996	BP	25	organelle organization	3	AFF2,PCLO,PPARGC1A,APOOL,PRKCB,NIPBL,PATL1,SETD6,SMIM20,HECW2,RPA1,COPRS,CDC42EP2,NCAPG,DDX1,CHMP2B,PSRC1,HMGB2,SETDB2,CENPE,RDX,RFX3,BRIP1,KCTD17,GCLM,PLK1,BNIP3L,RERE,EFNA5,MCMDC2,NCKAP5L,HEXA,SMARCA5,CDCA5,EPAS1,ARHGAP28,LOC100761653,MAD2L1,RUVBL2,NASP,VPS18,ABCD1,ARRB1,AURKA,KIF20B,SEC31A,PIP4K2A,CDCA8,NOC2L,LOC100767156,CCDC155,ESPL1,PALLD,FZR1,KMT5A,NDUFS4,ALS2CL,TERF2,KNSTRN,FMNL2,MTHFR,SG…
57	1	TRUE	8.45e-07	277	2565	96	0.037	0.347	GO:0048285	BP	25	organelle fission	4	NIPBL,HECW2,NCAPG,CHMP2B,PSRC1,CENPE,BRIP1,PLK1,MCMDC2,CDCA5,MAD2L1,AURKA,KIF20B,CDCA8,CCDC155,ESPL1,FZR1,KNSTRN,SGO1,CKS2,KIFC1,SGO2,MYBL2,RAD21L1,FBXO5,KIF2A,KIF2C,NDC80,RANBP1,CHEK2,ASZ1,KIF23,TERF1,UBE2S,SPDL1,SMC2,FANCM,MKI67,ZWINT,TACC3,BUB3,CDC6,SMC1A,NCAPD3,DNMT3L,NCAPH,DCN,PINK1,PTTG1,MYO19,CDC25B,GEN1,NUSAP1,PHF13,STAT2,IL1A,CDKN1B,KIF22,RHOA,SMC4,AKAP8,MTFR2,BCCIP,AURKB,PSMC3IP,NDC1,LR…
58	1	TRUE	2.73e-07	249	2565	90	0.035	0.361	GO:0000280	BP	25	nuclear division	5	NIPBL,HECW2,NCAPG,CHMP2B,PSRC1,CENPE,BRIP1,PLK1,MCMDC2,CDCA5,MAD2L1,AURKA,KIF20B,CDCA8,CCDC155,ESPL1,FZR1,KNSTRN,SGO1,CKS2,KIFC1,SGO2,MYBL2,RAD21L1,FBXO5,KIF2A,KIF2C,NDC80,RANBP1,CHEK2,ASZ1,KIF23,TERF1,UBE2S,SPDL1,SMC2,FANCM,MKI67,ZWINT,TACC3,BUB3,CDC6,SMC1A,NCAPD3,DNMT3L,NCAPH,PTTG1,CDC25B,GEN1,NUSAP1,PHF13,IL1A,CDKN1B,KIF22,RHOA,SMC4,AKAP8,BCCIP,AURKB,PSMC3IP,NDC1,LRP5,WNT4,MLH1,BRCA2,UBE2C,NEK…
59	1	TRUE	0.016	108	2565	37	0.014	0.343	GO:0140013	BP	25	meiotic nuclear division	6	BRIP1,PLK1,MCMDC2,AURKA,CCDC155,ESPL1,FZR1,SGO1,CKS2,SGO2,RAD21L1,FBXO5,ASZ1,TERF1,SMC2,FANCM,DNMT3L,NCAPH,PTTG1,CDC25B,SMC4,PSMC3IP,NDC1,WNT4,MLH1,BRCA2,TRIP13,HSPA2,ASPM,MRE11A,MEI1,FANCD2,FANCA,TTK,KIF18A,RAD51C,CDC20
60	1	TRUE	0.032	64	2565	24	0.009	0.375	GO:0007127	BP	25	meiosis I	7	BRIP1,PLK1,MCMDC2,AURKA,CCDC155,ESPL1,CKS2,RAD21L1,FBXO5,TERF1,FANCM,DNMT3L,PTTG1,CDC25B,PSMC3IP,NDC1,MLH1,BRCA2,TRIP13,HSPA2,MRE11A,MEI1,FANCD2,RAD51C
61	1	TRUE	5.09e-07	152	2565	62	0.024	0.408	GO:0140014	BP	25	mitotic nuclear division	6	NIPBL,HECW2,NCAPG,CHMP2B,PSRC1,CENPE,PLK1,CDCA5,MAD2L1,AURKA,KIF20B,CDCA8,ESPL1,KNSTRN,KIFC1,MYBL2,KIF2A,KIF2C,NDC80,RANBP1,CHEK2,KIF23,UBE2S,SPDL1,SMC2,MKI67,ZWINT,TACC3,BUB3,CDC6,SMC1A,NCAPD3,NCAPH,PTTG1,GEN1,NUSAP1,PHF13,IL1A,CDKN1B,KIF22,RHOA,SMC4,AKAP8,BCCIP,AURKB,LRP5,UBE2C,NEK2,NUP62,TPX2,CDT1,PINX1,KPNB1,RCC1,RPL24,NCAPD2,KIF18A,CCSAP,CDC20,INSR,KIF14,PHB2
62	1	TRUE	0.0165	31	2565	15	0.006	0.484	GO:0090307	BP	25	mitotic spindle assembly	7	CHMP2B,PLK1,KIFC1,MYBL2,KIF2A,CHEK2,KIF23,RHOA,BCCIP,AURKB,NEK2,TPX2,KPNB1,CCSAP,CDC20
63	1	TRUE	0.000645	649	2565	174	0.068	0.268	GO:0051276	BP	25	chromosome organization	4	PRKCB,NIPBL,SETD6,HECW2,RPA1,COPRS,NCAPG,DDX1,CHMP2B,PSRC1,SETDB2,CENPE,BRIP1,PLK1,RERE,MCMDC2,SMARCA5,CDCA5,MAD2L1,RUVBL2,NASP,ARRB1,CDCA8,NOC2L,LOC100767156,CCDC155,ESPL1,KMT5A,TERF2,KNSTRN,MTHFR,NR1H4,DPY30,CHEK1,MCM5,TOP2A,KIFC1,CCNA2,CENPW,RAD23B,SGO2,MCM7,RAD21L1,KIF2C,HMGA1,NDC80,MCMBP,TRRAP,PHF19,KIF23,KAT14,TERF1,SMC3,SMG5,CDC73,DNMT1,SPDL1,SMC2,HJURP,MKI67,ZWINT,TACC3,BUB3,EYA1,CDC6,KMT…
64	1	TRUE	0.00177	118	2565	43	0.017	0.364	GO:0071103	BP	25	DNA conformation change	5	NCAPG,DDX1,BRIP1,CDCA5,NASP,NOC2L,MCM5,TOP2A,MCM7,HMGA1,SMC2,HJURP,NCAPD3,NCAPH,MCM6,MCM4,ANP32B,TNP1,NBN,NUSAP1,PHF13,RUVBL1,SMC4,AKAP8,ASF1A,ZRANB3,RTEL1,HAT1,DDX11,MRE11A,CHAF1A,MIS18A,ASF1B,RAD51,HP1BP3,CHAF1B,HMGB1,NCAPD2,BLM,SMYD3,TSPYL4,LOC100756432,LOC107978355
65	1	TRUE	0.0166	28	2565	14	0.005	0.5	GO:0032392	BP	25	DNA geometric change	6	DDX1,BRIP1,MCM5,MCM7,MCM6,MCM4,NBN,RUVBL1,ZRANB3,RTEL1,DDX11,MRE11A,RAD51,BLM
66	1	TRUE	0.00762	23	2565	13	0.005	0.565	GO:0032508	BP	25	DNA duplex unwinding	7	DDX1,BRIP1,MCM5,MCM7,MCM6,MCM4,NBN,RUVBL1,RTEL1,DDX11,MRE11A,RAD51,BLM
67	1	TRUE	0.0185	305	2565	85	0.033	0.279	GO:0007005	BP	25	mitochondrion organization	4	PPARGC1A,APOOL,SMIM20,GCLM,BNIP3L,EPAS1,NDUFS4,PRDX3,NDUFB6,SMURF1,GSK3B,ATP13A2,AKT3,NDUFAF4,TIMM10,PSMB7,TMEM11,ALKBH7,DNAJA3,NPEPPS,NDUFB7,CTSK,MAN2A1,HSD17B10,PTCD2,TIMM50,CISD2,CAMK2A,MAP1LC3A,DPH6,DCN,NDUFB5,PINK1,NDUFB11,PNPT1,MYO19,ACTL6A,PARK2,FXN,PAM16,STAT2,TIMM21,RAB38,SURF1,RUVBL1,MICALL2,MTFR2,TIMM9,HGF,POLDIP2,SOD2,LYRM7,HTT,MMP9,STOML2,MIS18A,P2RX4,SESN2,NDUFB10,HIP1R,VPS13C,DNA2,…
68	1	TRUE	0.00204	1521	2565	363	0.142	0.239	GO:0022607	BP	25	cellular component assembly	3	TENM4,EIF3D,PATL1,SMIM20,CDC42EP2,CHMP2B,PSRC1,RDX,PDSS1,RFX3,BRIP1,DCTPP1,KCTD17,PLK1,EFNA5,MCMDC2,POLQ,DNAJC15,LRRTM1,ARHGAP28,FARSB,COL6A1,IGF1R,LOC100761653,NASP,TRABD2B,THRA,EIF3A,ARRB1,AURKA,SEC31A,EPHB3,PIP4K2A,DDX20,NOC2L,CCDC155,NOTCH1,DGKH,STX2,NDUFS4,TERF2,CCDC88C,GSN,NR1H4,PLEC,NDUFB6,RHOQ,PHLDB2,SMURF1,SMAD3,VAV2,STIL,GSK3B,ANLN,DNAJB13,GLRA3,PLK4,KIF24,KIFC1,LIMK1,SEC24D,HMGCR,CENPW…
69	1	TRUE	0.0391	857	2565	206	0.08	0.24	GO:0065003	BP	25	macromolecular complex assembly	4	EIF3D,PATL1,SMIM20,CDC42EP2,PSRC1,PDSS1,DCTPP1,MCMDC2,POLQ,DNAJC15,FARSB,COL6A1,IGF1R,LOC100761653,NASP,TRABD2B,THRA,EIF3A,SEC31A,DDX20,DGKH,STX2,NDUFS4,CCDC88C,GSN,NDUFB6,SMAD3,GSK3B,GLRA3,SEC24D,HMGCR,CENPW,MTMR2,THG1L,ABCA1,RXRA,MLKL,FBXO5,NDUFAF4,DAB2IP,LCP1,ARFGEF1,PTK2B,B4GALT1,ME1,SNRPD3,PRKCE,SHMT1,DET1,FN1,RPS3,ULK1,TERF1,EIF6,UBE2S,CLU,PSIP1,HJURP,SRSF1,NDUFB7,FMN1,SLC1A2,KMT2A,SNRPD1,C…
70	1	TRUE	0.00379	1067	2565	262	0.102	0.246	GO:0008219	BP	25	cell death	2	ITGAV,PPARGC1A,UNC5C,THBS1,AEN,HMGB2,GCLM,CHAC1,PLK1,BNIP3L,IGF1R,ACOX2,MAD2L1,PTTG1IP,SIK1,LOC100774629,RSL1D1,BFAR,THRA,ARRB1,AURKA,DDX20,NOC2L,CHL1,NOTCH1,TFDP1,RARA,MAP4K4,GSN,NR1H4,PRDX3,ANKRD1,TDGF1,METTL21C,CHEK1,E2F1,APBB1,SMAD3,ANGPT4,GSK3B,TOP2A,LRP1,COL18A1,MLKL,INPP5D,PLK2,ADORA2A,ERO1A,SORT1,DAB2IP,IL12A,DFNA5,CHEK2,PTK2B,B4GALT1,WNT9A,PSME3,SLC39A10,GRINA,NONO,TNFRSF21,GADD45B,DUSP6…
71	1	TRUE	0.000442	994	2565	253	0.099	0.255	GO:0012501	BP	25	programmed cell death	3	ITGAV,PPARGC1A,UNC5C,THBS1,AEN,HMGB2,GCLM,CHAC1,PLK1,BNIP3L,IGF1R,MAD2L1,PTTG1IP,SIK1,LOC100774629,RSL1D1,BFAR,THRA,ARRB1,AURKA,DDX20,NOC2L,CHL1,NOTCH1,TFDP1,RARA,MAP4K4,GSN,NR1H4,PRDX3,ANKRD1,TDGF1,METTL21C,CHEK1,E2F1,APBB1,SMAD3,ANGPT4,GSK3B,TOP2A,COL18A1,MLKL,INPP5D,PLK2,ADORA2A,ERO1A,SORT1,DAB2IP,IL12A,DFNA5,CHEK2,PTK2B,B4GALT1,WNT9A,PSME3,SLC39A10,GRINA,NONO,TNFRSF21,GADD45B,DUSP6,JAG2,KCNMA…
72	1	TRUE	0.000862	976	2565	247	0.096	0.253	GO:0006915	BP	25	apoptotic process	4	ITGAV,PPARGC1A,UNC5C,THBS1,AEN,HMGB2,GCLM,CHAC1,PLK1,BNIP3L,IGF1R,MAD2L1,PTTG1IP,SIK1,LOC100774629,RSL1D1,BFAR,THRA,ARRB1,AURKA,DDX20,NOC2L,CHL1,NOTCH1,TFDP1,RARA,MAP4K4,GSN,NR1H4,PRDX3,ANKRD1,TDGF1,METTL21C,CHEK1,E2F1,APBB1,SMAD3,ANGPT4,GSK3B,TOP2A,COL18A1,INPP5D,PLK2,ADORA2A,ERO1A,SORT1,DAB2IP,IL12A,DFNA5,CHEK2,PTK2B,B4GALT1,WNT9A,PSME3,SLC39A10,GRINA,NONO,TNFRSF21,GADD45B,DUSP6,JAG2,KCNMA1,FOX…
73	1	TRUE	0.016	834	2565	205	0.08	0.246	GO:0043067	BP	25	regulation of programmed cell death	4	ITGAV,PPARGC1A,UNC5C,THBS1,HMGB2,GCLM,PLK1,BNIP3L,IGF1R,MAD2L1,PTTG1IP,LOC100774629,RSL1D1,BFAR,THRA,ARRB1,AURKA,DDX20,NOC2L,CHL1,NOTCH1,RARA,MAP4K4,GSN,NR1H4,PRDX3,ANKRD1,TDGF1,APBB1,SMAD3,ANGPT4,GSK3B,TOP2A,COL18A1,INPP5D,PLK2,ADORA2A,DAB2IP,IL12A,DFNA5,PTK2B,B4GALT1,WNT9A,PSME3,SLC39A10,GRINA,NONO,GADD45B,DUSP6,KCNMA1,FOXO1,PALB2,MELK,CDC73,SKP2,PDCD10,CLU,FIGNL1,DNAJA3,MAPK8IP1,TNFRSF12A,TRAF…
74	1	TRUE	0.0234	824	2565	201	0.078	0.244	GO:0042981	BP	25	regulation of apoptotic process	5	ITGAV,PPARGC1A,UNC5C,THBS1,HMGB2,GCLM,PLK1,BNIP3L,IGF1R,MAD2L1,PTTG1IP,LOC100774629,RSL1D1,BFAR,THRA,ARRB1,AURKA,DDX20,NOC2L,CHL1,NOTCH1,RARA,MAP4K4,GSN,NR1H4,PRDX3,ANKRD1,TDGF1,APBB1,SMAD3,ANGPT4,GSK3B,TOP2A,COL18A1,INPP5D,PLK2,ADORA2A,DAB2IP,IL12A,DFNA5,PTK2B,B4GALT1,WNT9A,PSME3,SLC39A10,GRINA,NONO,GADD45B,DUSP6,KCNMA1,FOXO1,PALB2,MELK,CDC73,SKP2,PDCD10,CLU,FIGNL1,MAPK8IP1,TNFRSF12A,TRAF5,EYA1,…
75	1	TRUE	0.0486	533	2565	134	0.052	0.251	GO:0043069	BP	25	negative regulation of programmed cell death	4	ITGAV,PPARGC1A,THBS1,HMGB2,GCLM,PLK1,BNIP3L,IGF1R,MAD2L1,PTTG1IP,BFAR,ARRB1,AURKA,NOC2L,CHL1,NOTCH1,RARA,MAP4K4,NR1H4,PRDX3,TDGF1,ANGPT4,GSK3B,PLK2,PTK2B,WNT9A,PSME3,SLC39A10,GRINA,NONO,FOXO1,PALB2,CDC73,PDCD10,CLU,FIGNL1,DNAJA3,MAPK8IP1,EYA1,BAG3,ELL3,CD38,PINK1,NCKAP1L,THOC6,LOC100754659,PARK2,FXN,VSTM2L,SNAI1,ITGA5,TMBIM1,XBP1,CDKN1B,SIRT1,ZNF385A,ALKBH1,MECOM,APIP,CSF2,TP63,HAX1,RHOA,TNFAIP3,…
76	1	TRUE	5.88e-10	207	2565	85	0.033	0.411	GO:0007059	BP	25	chromosome segregation	2	NIPBL,HECW2,NCAPG,CHMP2B,PSRC1,SETDB2,CENPE,BRIP1,PLK1,MCMDC2,CDCA5,MAD2L1,CDCA8,CCDC155,ESPL1,KNSTRN,SGO1,TOP2A,SKA1,KIFC1,CENPW,SGO2,RAD21L1,PMF1,KIF2C,NDC80,MCMBP,KIF23,TERF1,SMC3,ESCO2,SPDL1,SMC2,SPC25,HJURP,FANCM,MKI67,ZWINT,TACC3,BUB3,SKA2,CDC6,SMC1A,NCAPD3,CENPQ,NCAPH,SKA3,PTTG1,GEN1,NUSAP1,PHF13,KIF22,SMC4,ECT2,AKAP8,AURKB,NDC1,MLH1,INCENP,CDCA2,NEK2,TRIP13,NUP62,CDT1,PINX1,KPNB1,CENPT,DD…
77	1	TRUE	9.35e-08	170	2565	69	0.027	0.406	GO:0098813	BP	25	nuclear chromosome segregation	3	NIPBL,HECW2,NCAPG,CHMP2B,PSRC1,CENPE,BRIP1,PLK1,MCMDC2,CDCA5,MAD2L1,CDCA8,CCDC155,ESPL1,KNSTRN,SGO1,KIFC1,SGO2,RAD21L1,KIF2C,NDC80,MCMBP,KIF23,TERF1,SMC3,SPDL1,SMC2,FANCM,ZWINT,TACC3,BUB3,CDC6,SMC1A,NCAPD3,CENPQ,NCAPH,PTTG1,GEN1,NUSAP1,PHF13,KIF22,SMC4,ECT2,AKAP8,AURKB,NDC1,MLH1,NEK2,TRIP13,NUP62,CDT1,PINX1,KPNB1,DDX11,MRE11A,RCC2,MEI1,FANCD2,FAM83D,NCAPD2,TTK,KIF18A,GEM,RAD51C,BUB1,FEN1,CDC20,KI…
78	1	TRUE	4.86e-08	112	2565	52	0.02	0.464	GO:0000819	BP	25	sister chromatid segregation	4	NIPBL,HECW2,NCAPG,CHMP2B,PSRC1,CENPE,PLK1,CDCA5,MAD2L1,CDCA8,ESPL1,KNSTRN,KIFC1,SGO2,KIF2C,NDC80,MCMBP,KIF23,SMC3,SPDL1,SMC2,ZWINT,TACC3,BUB3,CDC6,SMC1A,NCAPD3,NCAPH,PTTG1,GEN1,NUSAP1,PHF13,KIF22,SMC4,AKAP8,AURKB,NEK2,NUP62,CDT1,PINX1,KPNB1,DDX11,MRE11A,NCAPD2,TTK,KIF18A,RAD51C,BUB1,FEN1,CDC20,KIF14,PHB2
79	1	TRUE	1.1e-06	89	2565	42	0.016	0.472	GO:0000070	BP	25	mitotic sister chromatid segregation	5	NIPBL,HECW2,NCAPG,CHMP2B,PSRC1,CENPE,PLK1,CDCA5,MAD2L1,CDCA8,ESPL1,KNSTRN,KIFC1,KIF2C,NDC80,KIF23,SPDL1,SMC2,ZWINT,TACC3,BUB3,CDC6,SMC1A,NCAPD3,NCAPH,PTTG1,GEN1,NUSAP1,PHF13,KIF22,SMC4,AKAP8,AURKB,NEK2,NUP62,CDT1,PINX1,KPNB1,NCAPD2,KIF18A,CDC20,KIF14
80	1	TRUE	0.00198	56	2565	25	0.01	0.446	GO:0050000	BP	25	chromosome localization	1	CHMP2B,PSRC1,CENPE,CDCA5,CDCA8,CCDC155,KIFC1,RAD21L1,KIF2C,NDC80,TERF1,SPDL1,CENPQ,NDE1,KIF22,MLH1,NUP62,CDT1,PINX1,KPNB1,MEI1,FAM83D,KIF18A,GEM,KIF14
81	1	TRUE	0.00198	56	2565	25	0.01	0.446	GO:0051303	BP	25	establishment of chromosome localization	2	CHMP2B,PSRC1,CENPE,CDCA5,CDCA8,CCDC155,KIFC1,RAD21L1,KIF2C,NDC80,TERF1,SPDL1,CENPQ,NDE1,KIF22,MLH1,NUP62,CDT1,PINX1,KPNB1,MEI1,FAM83D,KIF18A,GEM,KIF14
82	1	TRUE	0.0052	43	2565	20	0.008	0.465	GO:0051310	BP	25	metaphase plate congression	3	CHMP2B,PSRC1,CENPE,CDCA5,CDCA8,KIFC1,KIF2C,NDC80,SPDL1,CENPQ,KIF22,MLH1,NUP62,CDT1,PINX1,KPNB1,FAM83D,KIF18A,GEM,KIF14
83	1	TRUE	0.00372	30	2565	16	0.006	0.533	GO:0007080	BP	25	mitotic metaphase plate congression	4	CHMP2B,PSRC1,CENPE,CDCA5,CDCA8,KIFC1,KIF2C,NDC80,SPDL1,KIF22,NUP62,CDT1,PINX1,KPNB1,KIF18A,KIF14
84	1	TRUE	0.0161	139	2565	45	0.018	0.324	GO:0070482	BP	25	response to oxygen levels	1	PRKCB,BNIP3L,SDHD,PLOD2,EPAS1,ITPR2,NOTCH1,SMAD3,ANGPT4,PLAT,PDK3,PRKCE,UCP2,KCNMA1,FOXO1,NPEPPS,MB,LOC100770202,RYR2,PINK1,SUV39H1,ZFP36L1,VASN,SIRT1,ARNT2,CHRNB2,MMP2,TMEM199,SOD2,TGFB3,AQP1,SUV39H2,ALAS2,SOD3,HP1BP3,BNIP3,CBFA2T3,CCDC115,BACH1,HIF1A,MGARP,LOXL2,PLOD1,P4HB,EGR1
85	1	TRUE	0.0295	128	2565	41	0.016	0.32	GO:0036293	BP	25	response to decreased oxygen levels	2	PRKCB,BNIP3L,SDHD,PLOD2,EPAS1,ITPR2,NOTCH1,SMAD3,ANGPT4,PLAT,PDK3,PRKCE,UCP2,KCNMA1,NPEPPS,MB,LOC100770202,RYR2,PINK1,SUV39H1,ZFP36L1,VASN,SIRT1,ARNT2,CHRNB2,MMP2,TGFB3,AQP1,SUV39H2,ALAS2,SOD3,HP1BP3,BNIP3,CBFA2T3,BACH1,HIF1A,MGARP,LOXL2,PLOD1,P4HB,EGR1
86	1	TRUE	4.86e-08	6121	2565	1357	0.529	0.222	GO:0008152	BP	25	metabolic process	1	AFF2,ITGAV,PPARGC1A,HPX,EIF3D,EIF4E,PRKCB,TRIB3,COL3A1,NIPBL,ZMIZ1,GINS3,PATL1,SETD6,NDUFS6,PRSS12,RPA1,ISG20,COPRS,THBS1,SNRPE,DDX1,CNDP2,METTL7A,POLA2,MYF5,MYF6,PLA2G6,SPP1,PSRC1,LOC100771648,HMGB2,NPPB,SETDB2,LOC100756663,CENPE,SMPD1,RDX,ETV4,LAX1,TARS,LAMTOR3,PDSS1,RFX3,BRIP1,IL31RA,DCTPP1,KCTD17,PERM1,GCLM,DHCR7,TMPRSS6,P3H1,ADAMTS3,CHAC1,PLK1,GSTO1,NFYB,BNIP3L,ATAD1,EFNA5,NCF1,MCMDC2,METAP2…
87	1	TRUE	1.04e-07	5476	2565	1225	0.478	0.224	GO:0044238	BP	25	primary metabolic process	2	AFF2,ITGAV,PPARGC1A,HPX,EIF3D,EIF4E,PRKCB,TRIB3,COL3A1,NIPBL,ZMIZ1,GINS3,PATL1,SETD6,NDUFS6,PRSS12,RPA1,ISG20,COPRS,THBS1,SNRPE,DDX1,CNDP2,POLA2,MYF5,MYF6,PLA2G6,SPP1,PSRC1,LOC100771648,HMGB2,NPPB,SETDB2,LOC100756663,CENPE,SMPD1,RDX,ETV4,LAX1,TARS,LAMTOR3,PDSS1,RFX3,BRIP1,IL31RA,DCTPP1,KCTD17,PERM1,GCLM,DHCR7,TMPRSS6,P3H1,ADAMTS3,CHAC1,PLK1,GSTO1,NFYB,BNIP3L,EFNA5,NCF1,MCMDC2,METAP2,PLOD2,WWP2,IL…
88	1	TRUE	3.56e-07	5739	2565	1273	0.496	0.222	GO:0071704	BP	25	organic substance metabolic process	2	AFF2,ITGAV,PPARGC1A,HPX,EIF3D,EIF4E,PRKCB,TRIB3,COL3A1,NIPBL,ZMIZ1,GINS3,PATL1,SETD6,NDUFS6,PRSS12,RPA1,ISG20,COPRS,THBS1,SNRPE,DDX1,CNDP2,POLA2,MYF5,MYF6,PLA2G6,SPP1,PSRC1,LOC100771648,HMGB2,NPPB,SETDB2,LOC100756663,CENPE,SMPD1,RDX,ETV4,LAX1,TARS,LAMTOR3,PDSS1,RFX3,BRIP1,IL31RA,DCTPP1,KCTD17,PERM1,GCLM,DHCR7,TMPRSS6,P3H1,ADAMTS3,CHAC1,PLK1,GSTO1,NFYB,BNIP3L,ATAD1,EFNA5,NCF1,MCMDC2,METAP2,PLOD2,W…
89	1	TRUE	6.71e-06	3043	2565	709	0.276	0.233	GO:1901360	BP	25	organic cyclic compound metabolic process	3	AFF2,PPARGC1A,HPX,PRKCB,TRIB3,NIPBL,ZMIZ1,GINS3,PATL1,SETD6,NDUFS6,RPA1,ISG20,THBS1,SNRPE,DDX1,POLA2,MYF5,MYF6,SPP1,PSRC1,LOC100771648,HMGB2,NPPB,ETV4,TARS,RFX3,BRIP1,DCTPP1,PERM1,DHCR7,TMPRSS6,PLK1,NFYB,NCF1,MCMDC2,WWP2,IL18,POLQ,GABPA,SMARCA5,CDCA5,DNAJC15,EPAS1,FARSB,PTCH1,IGF1R,RBBP8,NDP,ZBTB7A,SUPT20H,GINS1,SIK1,LOC100774629,RUVBL2,SNAPC5,THRA,TAF13,ARRB1,YBEY,SRBD1,DDX20,NOC2L,FST,CCDC155,N…
90	1	TRUE	5.18e-07	4864	2565	1095	0.427	0.225	GO:0043170	BP	25	macromolecule metabolic process	3	AFF2,ITGAV,PPARGC1A,HPX,EIF3D,EIF4E,PRKCB,TRIB3,COL3A1,NIPBL,ZMIZ1,GINS3,PATL1,SETD6,PRSS12,RPA1,ISG20,COPRS,THBS1,SNRPE,DDX1,CNDP2,POLA2,MYF5,MYF6,SPP1,PSRC1,HMGB2,SETDB2,CENPE,SMPD1,RDX,ETV4,LAX1,TARS,LAMTOR3,RFX3,BRIP1,IL31RA,DCTPP1,KCTD17,PERM1,TMPRSS6,P3H1,ADAMTS3,CHAC1,PLK1,NFYB,BNIP3L,ATAD1,EFNA5,NCF1,MCMDC2,METAP2,PLOD2,WWP2,IL18,POLQ,RNF38,MRPL49,GABPA,HEXA,SMARCA5,CDCA5,LRRTM1,EPAS1,LAT…
91	1	TRUE	0.0285	2726	2565	601	0.234	0.22	GO:0010467	BP	25	gene expression	4	AFF2,PPARGC1A,EIF3D,EIF4E,PRKCB,NIPBL,ZMIZ1,PATL1,SETD6,PRSS12,THBS1,SNRPE,DDX1,MYF5,MYF6,SPP1,PSRC1,HMGB2,RDX,ETV4,TARS,RFX3,BRIP1,PERM1,TMPRSS6,ADAMTS3,CHAC1,PLK1,NFYB,NCF1,METAP2,WWP2,IL18,MRPL49,GABPA,SMARCA5,EPAS1,LAT,FARSB,FAU,PTCH1,NDP,ZBTB7A,SUPT20H,GLG1,SIK1,LOC100774629,RUVBL2,MRPL30,CCBE1,SNAPC5,THRA,TAF13,EIF3A,ARRB1,YBEY,FURIN,MRPS18C,MRPL23,DDX20,RPL15,NOC2L,FST,NOTCH1,TFDP1,NFAT5,R…
92	1	TRUE	8.03e-07	330	2565	110	0.043	0.333	GO:0006396	BP	25	RNA processing	5	AFF2,SNRPE,DDX1,YBEY,DDX20,RPP30,METTL14,NSUN3,CELF5,RBFOX3,THG1L,FCF1,CDC40,MAGOH,CSTF2,CSTF3,SNRPD3,SLBP,LARP6,NOVA1,RPS13,WDR43,CDC73,SF3B6,URM1,SSB,PSIP1,SRSF1,RPP14,DBR1,TRA2A,WDR12,PTCD2,SNRPD1,RPS26,PUSL1,RPS7,TRMT2A,RBM17,QTRT2,KHDRBS1,HNRNPLL,GEMIN2,SRRT,TRA2B,PNPT1,LOC100756440,ZFP36L1,DDX27,LSM6,METTL16,UTP20,PRPF19,TGS1,TARBP2,ALKBH1,TSEN2,MBNL3,C1QBP,C1D,NSRP1,DDX47,SNRPB,FTSJ3,TRUB1…
93	1	TRUE	4.24e-05	152	2565	57	0.022	0.375	GO:0008380	BP	25	RNA splicing	6	AFF2,SNRPE,DDX1,DDX20,METTL14,CELF5,RBFOX3,CDC40,MAGOH,SNRPD3,NOVA1,RPS13,SF3B6,PSIP1,SRSF1,DBR1,TRA2A,SNRPD1,RPS26,RBM17,KHDRBS1,HNRNPLL,GEMIN2,TRA2B,LOC100756440,LSM6,METTL16,PRPF19,TSEN2,MBNL3,C1QBP,NSRP1,DDX47,SNRPB,SNW1,RBM10,LOC103161503,CLNS1A,PHF5A,SF3A3,MBNL2,GEMIN6,PRPF31,PQBP1,PRMT7,RNPS1,RBFOX2,DDX39A,SRSF3,CELF3,CWC15,HNRNPA2B1,SF3B4,DAZAP1,RBM25,SNRNP70,SNRPF
94	1	TRUE	4.01e-05	120	2565	48	0.019	0.4	GO:0000375	BP	25	RNA splicing, via transesterification reactions	7	SNRPE,DDX20,METTL14,CELF5,RBFOX3,CDC40,MAGOH,SNRPD3,NOVA1,SF3B6,PSIP1,SRSF1,DBR1,TRA2A,SNRPD1,RBM17,KHDRBS1,GEMIN2,TRA2B,LSM6,METTL16,PRPF19,C1QBP,NSRP1,SNRPB,SNW1,RBM10,LOC103161503,CLNS1A,PHF5A,SF3A3,MBNL2,GEMIN6,PRPF31,PQBP1,PRMT7,RNPS1,RBFOX2,DDX39A,SRSF3,CELF3,CWC15,HNRNPA2B1,SF3B4,DAZAP1,RBM25,SNRNP70,SNRPF
95	1	TRUE	4.01e-05	120	2565	48	0.019	0.4	GO:0000377	BP	25	RNA splicing, via transesterification reactions with bulged adenosine as nucleophile	8	SNRPE,DDX20,METTL14,CELF5,RBFOX3,CDC40,MAGOH,SNRPD3,NOVA1,SF3B6,PSIP1,SRSF1,DBR1,TRA2A,SNRPD1,RBM17,KHDRBS1,GEMIN2,TRA2B,LSM6,METTL16,PRPF19,C1QBP,NSRP1,SNRPB,SNW1,RBM10,LOC103161503,CLNS1A,PHF5A,SF3A3,MBNL2,GEMIN6,PRPF31,PQBP1,PRMT7,RNPS1,RBFOX2,DDX39A,SRSF3,CELF3,CWC15,HNRNPA2B1,SF3B4,DAZAP1,RBM25,SNRNP70,SNRPF
96	1	TRUE	0.0117	73	2565	28	0.011	0.384	GO:0043484	BP	25	regulation of RNA splicing	7	AFF2,CELF5,RBFOX3,MAGOH,RPS13,RPS26,RBM17,KHDRBS1,HNRNPLL,TRA2B,LOC100756440,METTL16,PRPF19,MBNL3,C1QBP,NSRP1,RBM10,MBNL2,PQBP1,RNPS1,RBFOX2,SRSF3,CELF3,HNRNPA2B1,SF3B4,DAZAP1,RBM25,SNRNP70
97	1	TRUE	2.15e-08	5178	2565	1171	0.457	0.226	GO:0006807	BP	25	nitrogen compound metabolic process	2	AFF2,ITGAV,PPARGC1A,HPX,EIF3D,EIF4E,PRKCB,TRIB3,COL3A1,NIPBL,ZMIZ1,GINS3,PATL1,SETD6,NDUFS6,PRSS12,RPA1,ISG20,COPRS,THBS1,SNRPE,DDX1,CNDP2,POLA2,MYF5,MYF6,SPP1,PSRC1,HMGB2,NPPB,SETDB2,CENPE,SMPD1,RDX,ETV4,LAX1,TARS,LAMTOR3,RFX3,BRIP1,IL31RA,DCTPP1,KCTD17,PERM1,GCLM,TMPRSS6,P3H1,ADAMTS3,CHAC1,PLK1,NFYB,BNIP3L,EFNA5,NCF1,MCMDC2,METAP2,PLOD2,WWP2,IL18,POLQ,RNF38,MRPL49,GABPA,HEXA,SMARCA5,CDCA5,DNAJC…
98	1	TRUE	0.00772	3570	2565	784	0.306	0.22	GO:1901564	BP	25	organonitrogen compound metabolic process	3	ITGAV,PPARGC1A,HPX,EIF3D,EIF4E,PRKCB,TRIB3,COL3A1,NIPBL,SETD6,NDUFS6,PRSS12,COPRS,THBS1,CNDP2,PSRC1,NPPB,SETDB2,CENPE,SMPD1,RDX,LAX1,TARS,LAMTOR3,IL31RA,DCTPP1,KCTD17,GCLM,TMPRSS6,P3H1,ADAMTS3,CHAC1,PLK1,BNIP3L,EFNA5,NCF1,METAP2,PLOD2,WWP2,IL18,RNF38,MRPL49,HEXA,DNAJC15,EPAS1,LAT,FARSB,PAM,FAU,SIK2,PTCH1,PTPN13,LOC100765897,IGF1R,PTX3,DUSP14,MAD2L1,PSMA5,PTTG1IP,GLG1,PPP2R2A,SIK1,LOC100774629,RUV…
99	1	TRUE	0.0145	3069	2565	677	0.264	0.221	GO:0019538	BP	25	protein metabolic process	4	ITGAV,HPX,EIF3D,EIF4E,PRKCB,TRIB3,COL3A1,NIPBL,SETD6,PRSS12,COPRS,THBS1,CNDP2,PSRC1,SETDB2,CENPE,SMPD1,RDX,LAX1,TARS,LAMTOR3,IL31RA,KCTD17,TMPRSS6,P3H1,ADAMTS3,CHAC1,PLK1,BNIP3L,EFNA5,NCF1,METAP2,PLOD2,WWP2,IL18,RNF38,MRPL49,LAT,FARSB,FAU,SIK2,PTCH1,PTPN13,LOC100765897,IGF1R,PTX3,DUSP14,MAD2L1,PSMA5,PTTG1IP,GLG1,PPP2R2A,SIK1,LOC100774629,RUVBL2,MRPL30,CCBE1,TRABD2B,BFAR,C1QL4,TAF13,EIF3A,ARRB1,G2…
100	1	TRUE	0.0163	151	2565	48	0.019	0.318	GO:0006520	BP	25	cellular amino acid metabolic process	4	TARS,GCLM,PLOD2,FARSB,MTHFR,NR1H4,ATP2B4,SDS,AHCY,ERO1A,IYD,GGT1,SHMT1,MRI1,DDC,ASNSD1,LARS,IARS,ENOPH1,P4HA1,SEPHS1,APIP,ACAT1,PHGDH,NIT2,GCSH,ASNS,CACNA1A,HARS2,SHMT2,RARS,FARSA,GOT1,KARS,SARS,ERO1B,AARSD1,PIPOX,MTHFD1,PSPH,MARS,LOC100769555,GAMT,AARS,NOX4,PLOD1,P4HB,MARS2
101	1	TRUE	0.0135	3062	2565	676	0.264	0.221	GO:0009058	BP	25	biosynthetic process	2	ITGAV,PPARGC1A,EIF3D,EIF4E,PRKCB,TRIB3,NIPBL,ZMIZ1,GINS3,SETD6,RPA1,THBS1,POLA2,MYF5,MYF6,PLA2G6,SPP1,PSRC1,LOC100771648,HMGB2,NPPB,SMPD1,ETV4,TARS,PDSS1,RFX3,BRIP1,PERM1,GCLM,DHCR7,TMPRSS6,ADAMTS3,PLK1,NFYB,NCF1,PLOD2,WWP2,IL18,MRPL49,GABPA,SMARCA5,EPAS1,FARSB,PTGES,FAU,PTCH1,LOC100750890,IGF1R,PTX3,NDP,ZBTB7A,SUPT20H,GINS1,SIK1,LOC100774629,RUVBL2,MRPL30,SRM,SNAPC5,UBIAD1,THRA,TAF13,EIF3A,ARRB1…
102	1	TRUE	0.0146	3026	2565	668	0.26	0.221	GO:1901576	BP	25	organic substance biosynthetic process	3	ITGAV,PPARGC1A,EIF3D,EIF4E,PRKCB,TRIB3,NIPBL,ZMIZ1,GINS3,SETD6,RPA1,THBS1,POLA2,MYF5,MYF6,PLA2G6,SPP1,PSRC1,LOC100771648,HMGB2,NPPB,SMPD1,ETV4,TARS,PDSS1,RFX3,BRIP1,PERM1,GCLM,DHCR7,TMPRSS6,ADAMTS3,PLK1,NFYB,NCF1,PLOD2,WWP2,IL18,MRPL49,GABPA,SMARCA5,EPAS1,FARSB,PTGES,FAU,PTCH1,LOC100750890,IGF1R,NDP,ZBTB7A,SUPT20H,GINS1,SIK1,LOC100774629,RUVBL2,MRPL30,SRM,SNAPC5,UBIAD1,THRA,TAF13,EIF3A,ARRB1,FURI…
103	1	TRUE	0.0187	2543	2565	566	0.221	0.223	GO:0009059	BP	25	macromolecule biosynthetic process	4	ITGAV,PPARGC1A,EIF3D,EIF4E,PRKCB,TRIB3,NIPBL,ZMIZ1,GINS3,SETD6,RPA1,THBS1,POLA2,MYF5,MYF6,SPP1,PSRC1,HMGB2,ETV4,TARS,RFX3,BRIP1,PERM1,TMPRSS6,ADAMTS3,PLK1,NFYB,NCF1,WWP2,IL18,MRPL49,GABPA,SMARCA5,EPAS1,FARSB,FAU,PTCH1,IGF1R,NDP,ZBTB7A,SUPT20H,GINS1,SIK1,LOC100774629,RUVBL2,MRPL30,SNAPC5,THRA,TAF13,EIF3A,ARRB1,FURIN,MRPS18C,MRPL23,DDX20,RPL15,NOC2L,FST,NOTCH1,TFDP1,NFAT5,RARA,KMT5A,SEMA4D,ECD,TERF…
104	1	TRUE	4.65e-08	5594	2565	1252	0.488	0.224	GO:0044237	BP	25	cellular metabolic process	2	AFF2,ITGAV,PPARGC1A,HPX,EIF3D,EIF4E,PRKCB,TRIB3,COL3A1,NIPBL,ZMIZ1,GINS3,PATL1,SETD6,NDUFS6,RPA1,ISG20,COPRS,THBS1,SNRPE,DDX1,POLA2,MYF5,MYF6,PLA2G6,SPP1,PSRC1,HMGB2,NPPB,SETDB2,CENPE,SMPD1,RDX,ETV4,LAX1,TARS,LAMTOR3,PDSS1,RFX3,BRIP1,IL31RA,DCTPP1,KCTD17,PERM1,GCLM,TMPRSS6,P3H1,CHAC1,PLK1,GSTO1,NFYB,BNIP3L,ATAD1,EFNA5,NCF1,MCMDC2,METAP2,PLOD2,WWP2,IL18,POLQ,RNF38,MRPL49,GABPA,HEXA,SMARCA5,CDCA5,D…
105	1	TRUE	1.62e-08	4475	2565	1029	0.401	0.23	GO:0044260	BP	25	cellular macromolecule metabolic process	3	AFF2,ITGAV,PPARGC1A,HPX,EIF3D,EIF4E,PRKCB,TRIB3,COL3A1,NIPBL,ZMIZ1,GINS3,PATL1,SETD6,RPA1,ISG20,COPRS,THBS1,SNRPE,DDX1,POLA2,MYF5,MYF6,SPP1,PSRC1,HMGB2,SETDB2,CENPE,SMPD1,RDX,ETV4,LAX1,TARS,LAMTOR3,RFX3,BRIP1,IL31RA,DCTPP1,KCTD17,PERM1,TMPRSS6,P3H1,CHAC1,PLK1,NFYB,BNIP3L,ATAD1,EFNA5,NCF1,MCMDC2,METAP2,PLOD2,WWP2,IL18,POLQ,RNF38,MRPL49,GABPA,SMARCA5,CDCA5,LRRTM1,EPAS1,LAT,FARSB,FAU,SIK2,PTCH1,PTPN…
106	1	TRUE	0.0154	2718	2565	604	0.235	0.222	GO:0044267	BP	25	cellular protein metabolic process	4	ITGAV,HPX,EIF3D,EIF4E,PRKCB,TRIB3,COL3A1,NIPBL,SETD6,COPRS,THBS1,PSRC1,SETDB2,CENPE,SMPD1,RDX,LAX1,TARS,LAMTOR3,IL31RA,KCTD17,P3H1,CHAC1,PLK1,BNIP3L,EFNA5,NCF1,METAP2,PLOD2,WWP2,IL18,RNF38,MRPL49,LAT,FARSB,FAU,SIK2,PTPN13,LOC100765897,IGF1R,DUSP14,MAD2L1,PSMA5,PTTG1IP,GLG1,PPP2R2A,SIK1,LOC100774629,RUVBL2,MRPL30,CCBE1,TRABD2B,BFAR,C1QL4,TAF13,EIF3A,ARRB1,G2E3,FURIN,AURKA,MRPS18C,MRPL23,EPHB3,IGFB…
107	1	TRUE	1.62e-08	3272	2565	779	0.304	0.238	GO:0034641	BP	25	cellular nitrogen compound metabolic process	3	AFF2,PPARGC1A,EIF3D,EIF4E,PRKCB,TRIB3,NIPBL,ZMIZ1,GINS3,PATL1,SETD6,NDUFS6,RPA1,ISG20,THBS1,SNRPE,DDX1,POLA2,MYF5,MYF6,SPP1,PSRC1,HMGB2,NPPB,SMPD1,ETV4,TARS,RFX3,BRIP1,DCTPP1,PERM1,GCLM,TMPRSS6,CHAC1,PLK1,NFYB,NCF1,MCMDC2,WWP2,IL18,POLQ,MRPL49,GABPA,HEXA,SMARCA5,CDCA5,DNAJC15,EPAS1,FARSB,PAM,FAU,PTCH1,IGF1R,RBBP8,PTX3,NDP,ZBTB7A,SUPT20H,GINS1,SIK1,LOC100774629,RUVBL2,MRPL30,SRM,SNAPC5,THRA,TAF13,…
108	1	TRUE	0.0015	528	2565	144	0.056	0.273	GO:0043603	BP	25	cellular amide metabolic process	4	EIF3D,EIF4E,THBS1,SMPD1,TARS,GCLM,CHAC1,MRPL49,HEXA,FARSB,PAM,FAU,MRPL30,TAF13,EIF3A,FURIN,MRPS18C,MRPL23,RPL15,RARA,MTHFR,MTRF1,METTL14,NR1H4,NSUN3,PPP1R15A,NEU2,LOC100750644,LOC100760353,RPL9,RXRA,RPS8,MTRF1L,MOV10,MRPL24,GGT1,LARP6,EIF4A2,SHMT1,B3GALT4,RPL3,BACE1,EIF6,MRPL19,MMACHC,CLU,RPS3A,ILF3,BTG2,RPS26,MRPS5,RPS14,TSFM,ORMDL1,PTCD3,KHDRBS1,MRPS21,ASNSD1,DPH6,LARS,SRRT,PINK1,MRPS9,EIF3I,UP…
109	1	TRUE	0.00909	450	2565	121	0.047	0.269	GO:0006518	BP	25	peptide metabolic process	5	EIF3D,EIF4E,THBS1,TARS,GCLM,CHAC1,MRPL49,FARSB,PAM,FAU,MRPL30,TAF13,EIF3A,FURIN,MRPS18C,MRPL23,RPL15,RARA,MTRF1,METTL14,NSUN3,PPP1R15A,LOC100750644,LOC100760353,RPL9,RXRA,RPS8,MTRF1L,MOV10,MRPL24,GGT1,LARP6,EIF4A2,SHMT1,RPL3,BACE1,EIF6,MRPL19,MMACHC,CLU,RPS3A,ILF3,BTG2,RPS26,MRPS5,RPS14,TSFM,PTCD3,KHDRBS1,MRPS21,DPH6,LARS,SRRT,PINK1,MRPS9,EIF3I,UPF3B,ZFP36L1,RPS4X,IARS,MCTS1,TCEAL8,EIF4EBP1,PER1,…
110	1	TRUE	1.57e-06	2917	2565	688	0.268	0.236	GO:0046483	BP	25	heterocycle metabolic process	3	AFF2,PPARGC1A,HPX,PRKCB,TRIB3,NIPBL,ZMIZ1,GINS3,PATL1,SETD6,NDUFS6,RPA1,ISG20,THBS1,SNRPE,DDX1,POLA2,MYF5,MYF6,SPP1,PSRC1,HMGB2,NPPB,ETV4,TARS,RFX3,BRIP1,DCTPP1,PERM1,TMPRSS6,PLK1,NFYB,NCF1,MCMDC2,WWP2,IL18,POLQ,GABPA,SMARCA5,CDCA5,DNAJC15,EPAS1,FARSB,PTCH1,IGF1R,RBBP8,NDP,ZBTB7A,SUPT20H,GINS1,SIK1,LOC100774629,RUVBL2,SNAPC5,THRA,TAF13,ARRB1,YBEY,SRBD1,DDX20,NOC2L,FST,CCDC155,NOTCH1,TFDP1,NFAT5,R…
111	1	TRUE	1.6e-06	2946	2565	694	0.271	0.236	GO:0006725	BP	25	cellular aromatic compound metabolic process	3	AFF2,PPARGC1A,HPX,PRKCB,TRIB3,NIPBL,ZMIZ1,GINS3,PATL1,SETD6,NDUFS6,RPA1,ISG20,THBS1,SNRPE,DDX1,POLA2,MYF5,MYF6,SPP1,PSRC1,HMGB2,NPPB,ETV4,TARS,RFX3,BRIP1,DCTPP1,PERM1,TMPRSS6,PLK1,NFYB,NCF1,MCMDC2,WWP2,IL18,POLQ,GABPA,SMARCA5,CDCA5,DNAJC15,EPAS1,FARSB,PTCH1,IGF1R,RBBP8,NDP,ZBTB7A,SUPT20H,GINS1,SIK1,LOC100774629,RUVBL2,SNAPC5,THRA,TAF13,ARRB1,YBEY,SRBD1,DDX20,NOC2L,FST,CCDC155,NOTCH1,TFDP1,NFAT5,R…
112	1	TRUE	2.02e-06	2846	2565	672	0.262	0.236	GO:0006139	BP	25	nucleobase-containing compound metabolic process	4	AFF2,PPARGC1A,PRKCB,TRIB3,NIPBL,ZMIZ1,GINS3,PATL1,SETD6,NDUFS6,RPA1,ISG20,THBS1,SNRPE,DDX1,POLA2,MYF5,MYF6,SPP1,PSRC1,HMGB2,NPPB,ETV4,TARS,RFX3,BRIP1,DCTPP1,PERM1,TMPRSS6,PLK1,NFYB,NCF1,MCMDC2,WWP2,IL18,POLQ,GABPA,SMARCA5,CDCA5,DNAJC15,EPAS1,FARSB,PTCH1,IGF1R,RBBP8,NDP,ZBTB7A,SUPT20H,GINS1,SIK1,LOC100774629,RUVBL2,SNAPC5,THRA,TAF13,ARRB1,YBEY,SRBD1,DDX20,NOC2L,FST,CCDC155,NOTCH1,TFDP1,NFAT5,RARA,…
113	1	TRUE	1.4e-05	2530	2565	598	0.233	0.236	GO:0090304	BP	25	nucleic acid metabolic process	5	AFF2,PPARGC1A,PRKCB,TRIB3,NIPBL,ZMIZ1,GINS3,PATL1,SETD6,RPA1,ISG20,SNRPE,DDX1,POLA2,MYF5,MYF6,SPP1,PSRC1,HMGB2,ETV4,TARS,RFX3,BRIP1,DCTPP1,PERM1,TMPRSS6,PLK1,NFYB,NCF1,MCMDC2,WWP2,IL18,POLQ,GABPA,SMARCA5,CDCA5,EPAS1,FARSB,PTCH1,IGF1R,RBBP8,NDP,ZBTB7A,SUPT20H,GINS1,SIK1,LOC100774629,RUVBL2,SNAPC5,THRA,TAF13,ARRB1,YBEY,DDX20,NOC2L,FST,CCDC155,NOTCH1,TFDP1,NFAT5,RARA,EME1,KMT5A,RPP30,SEMA4D,ECD,TERF…
114	1	TRUE	2.74e-10	544	2565	177	0.069	0.325	GO:0006259	BP	25	DNA metabolic process	6	PPARGC1A,GINS3,RPA1,ISG20,DDX1,POLA2,BRIP1,DCTPP1,MCMDC2,POLQ,SMARCA5,CDCA5,IGF1R,RBBP8,GINS1,CCDC155,TFDP1,EME1,TERF2,MMS22L,ANKRD1,GNAS,CHEK1,MCM5,RPA3,TOP2A,POLA1,RAD23B,MCM7,CDC45,PMS2,PHB,RAD21L1,MCMBP,CHEK2,GLI1,MUTYH,SLBP,ASZ1,PCNA,PSMD14,TERF1,SMC3,ESCO2,SMG5,PALB2,DNMT1,FIGNL1,DNAJA3,FANCM,INO80E,NPAS2,HUS1,SSRP1,EYA1,UNG,CDC6,KMT2A,SMC1A,DNMT3L,ADIPOQ,MCM6,RBM17,AREG,FBXO4,RFC3,PIF1,POL…
115	1	TRUE	0.0129	141	2565	46	0.018	0.326	GO:0006310	BP	25	DNA recombination	7	RPA1,BRIP1,MCMDC2,POLQ,RBBP8,CCDC155,TERF2,MMS22L,RPA3,RAD21L1,PSMD14,PALB2,FIGNL1,FANCM,HUS1,UNG,ANKLE1,NBN,GEN1,APLF,RUVBL1,MSH6,RIF1,PSMC3IP,ATAD5,TP53BP1,ZRANB3,MLH1,BRCA2,BCL6,TRIP13,XRCC2,RTEL1,XRCC1,SWSAP1,CLCF1,RAD51,TCF7,RAD51AP1,RAD54L,HMGB1,BLM,RAD51C,RAD52,RPA2,MCM8
116	1	TRUE	0.0146	2982	2565	659	0.257	0.221	GO:0044249	BP	25	cellular biosynthetic process	3	PPARGC1A,EIF3D,EIF4E,PRKCB,TRIB3,NIPBL,ZMIZ1,GINS3,SETD6,RPA1,THBS1,POLA2,MYF5,MYF6,PLA2G6,SPP1,PSRC1,HMGB2,NPPB,SMPD1,ETV4,TARS,PDSS1,RFX3,BRIP1,PERM1,GCLM,TMPRSS6,PLK1,NFYB,NCF1,PLOD2,WWP2,IL18,MRPL49,GABPA,SMARCA5,EPAS1,FARSB,PTGES,FAU,PTCH1,LOC100750890,IGF1R,PTX3,NDP,ZBTB7A,SUPT20H,GINS1,SIK1,LOC100774629,RUVBL2,MRPL30,SRM,SNAPC5,UBIAD1,THRA,TAF13,EIF3A,ARRB1,FURIN,MRPS18C,MRPL23,DDX20,RPL15…
117	1	TRUE	0.0234	2473	2565	550	0.214	0.222	GO:0034645	BP	25	cellular macromolecule biosynthetic process	4	PPARGC1A,EIF3D,EIF4E,PRKCB,NIPBL,ZMIZ1,GINS3,SETD6,RPA1,THBS1,POLA2,MYF5,MYF6,SPP1,PSRC1,HMGB2,ETV4,TARS,RFX3,BRIP1,PERM1,TMPRSS6,PLK1,NFYB,NCF1,WWP2,IL18,MRPL49,GABPA,SMARCA5,EPAS1,FARSB,FAU,PTCH1,IGF1R,NDP,ZBTB7A,SUPT20H,GINS1,SIK1,LOC100774629,RUVBL2,MRPL30,SNAPC5,THRA,TAF13,EIF3A,ARRB1,MRPS18C,MRPL23,DDX20,RPL15,NOC2L,FST,NOTCH1,TFDP1,NFAT5,RARA,KMT5A,SEMA4D,ECD,TERF2,NR1D1,MTRF1,METTL14,CKS2…
118	1	TRUE	1.42e-09	150	2565	67	0.026	0.447	GO:0006260	BP	25	DNA replication	5	GINS3,RPA1,POLA2,IGF1R,GINS1,MMS22L,MCM5,RPA3,POLA1,MCM7,CDC45,MCMBP,CHEK2,GLI1,SLBP,PCNA,TERF1,SMC3,ESCO2,DNAJA3,FANCM,INO80E,HUS1,SSRP1,CDC6,SMC1A,MCM6,AREG,RFC3,POLE,MCM4,PDGFC,PRIM2,MCM10,CHTF18,ORC6,GMNN,CSF2,E2F7,RRM1,ZRANB3,BRCA2,PDGFRA,TGFB3,GTPBP4,E2F8,TICRR,RTEL1,CDT1,SSBP1,STOML2,DDX11,MRE11A,RFC4,MCM3,RAD51,GLI2,DNA2,POLD1,NFIX,RFC5,BLM,DNAJC2,FEN1,RPA2,INSR,MCM8
119	1	TRUE	4.18e-06	77	2565	37	0.014	0.481	GO:0006261	BP	25	DNA-dependent DNA replication	6	MMS22L,MCM5,MCM7,CDC45,MCMBP,CHEK2,SLBP,SMC3,DNAJA3,FANCM,CDC6,SMC1A,MCM6,RFC3,MCM4,PRIM2,CHTF18,GMNN,E2F7,ZRANB3,BRCA2,E2F8,TICRR,RTEL1,CDT1,STOML2,DDX11,MRE11A,RFC4,MCM3,RAD51,DNA2,POLD1,RFC5,BLM,FEN1,MCM8
120	1	TRUE	0.0118	24	2565	13	0.005	0.542	GO:0044786	BP	25	cell cycle DNA replication	7	CHEK2,SLBP,SMC3,SMC1A,GMNN,E2F7,BRCA2,E2F8,RTEL1,CDT1,MRE11A,RAD51,DNA2
121	1	TRUE	0.0146	96	2565	34	0.013	0.354	GO:0071897	BP	25	DNA biosynthetic process	5	POLA2,TFDP1,TERF2,ANKRD1,PHB,PCNA,TERF1,ADIPOQ,FBXO4,RFC3,PIF1,POLE,TCP1,CHTF18,SIRT1,DTL,CCT4,GRHL2,AURKB,HGF,ACD,PARP4,NAT10,NEK2,SRC,TK1,PINX1,RFC4,BMPR2,RFC5,DNAJC2,FGFR4,NOX4,GNL3L
122	1	TRUE	0.00523	73	2565	29	0.011	0.397	GO:0006575	BP	25	cellular modified amino acid metabolic process	3	GCLM,CHAC1,PLOD2,MTHFR,LOC100750644,AHCY,ERO1A,IYD,GGT1,SHMT1,MMACHC,MRI1,DUOXA2,DUOX2,ENOPH1,P4HA1,TYMS,APIP,FOLR1,MTHFD2,SOD2,SHMT2,CHAC2,MGST2,ERO1B,MTHFD1,GAMT,PLOD1,P4HB
123	1	TRUE	0.0327	10	2565	7	0.003	0.7	GO:0006760	BP	25	folic acid-containing compound metabolic process	4	MTHFR,SHMT1,TYMS,FOLR1,MTHFD2,SHMT2,MTHFD1
124	1	TRUE	0.00465	6	2565	6	0.002	1	GO:0046653	BP	25	tetrahydrofolate metabolic process	5	MTHFR,SHMT1,TYMS,MTHFD2,SHMT2,MTHFD1
125	1	TRUE	0.016	5	2565	5	0.002	1	GO:0035999	BP	25	tetrahydrofolate interconversion	6	MTHFR,SHMT1,TYMS,SHMT2,MTHFD1
126	1	TRUE	0.0106	277	2565	80	0.031	0.289	GO:0016071	BP	25	mRNA metabolic process	1	PATL1,SNRPE,DDX20,METTL14,E2F1,CELF5,RBFOX3,CDC40,MAGOH,CSTF2,MOV10,CSTF3,SNRPD3,SLBP,NOVA1,CDC73,SF3B6,SSB,PSIP1,SRSF1,DBR1,TRA2A,BTG2,PTCD2,SNRPD1,RBM17,KHDRBS1,GEMIN2,TRA2B,PNPT1,UPF3B,ZFP36L1,LOC100765374,LSM6,METTL16,PRPF19,APEX1,CNOT7,CALCR,C1QBP,NSRP1,SNRPB,SNW1,RBM10,MLH1,LOC103161503,CLNS1A,STAT3,PHF5A,SF3A3,MBNL2,CMTR2,CPSF2,GEMIN6,PRPF31,PQBP1,ZNRD1,YTHDF2,CIRBP,PRMT7,FAM103A1,RNPS1,RB…
127	1	TRUE	4.18e-05	170	2565	62	0.024	0.365	GO:0006397	BP	25	mRNA processing	2	SNRPE,DDX20,METTL14,CELF5,RBFOX3,CDC40,MAGOH,CSTF2,CSTF3,SNRPD3,SLBP,NOVA1,CDC73,SF3B6,PSIP1,SRSF1,DBR1,TRA2A,PTCD2,SNRPD1,RBM17,KHDRBS1,GEMIN2,TRA2B,PNPT1,ZFP36L1,LSM6,METTL16,PRPF19,C1QBP,NSRP1,SNRPB,SNW1,RBM10,LOC103161503,CLNS1A,PHF5A,SF3A3,MBNL2,CMTR2,CPSF2,GEMIN6,PRPF31,PQBP1,PRMT7,FAM103A1,RNPS1,RBFOX2,DDX39A,SRSF3,CELF3,CWC15,HNRNPA2B1,NUDT21,CPSF6,SF3B4,ZNF473,DAZAP1,RBM25,SNRNP70,APP,SN…
128	1	TRUE	4.01e-05	120	2565	48	0.019	0.4	GO:0000398	BP	25	mRNA splicing, via spliceosome	3	SNRPE,DDX20,METTL14,CELF5,RBFOX3,CDC40,MAGOH,SNRPD3,NOVA1,SF3B6,PSIP1,SRSF1,DBR1,TRA2A,SNRPD1,RBM17,KHDRBS1,GEMIN2,TRA2B,LSM6,METTL16,PRPF19,C1QBP,NSRP1,SNRPB,SNW1,RBM10,LOC103161503,CLNS1A,PHF5A,SF3A3,MBNL2,GEMIN6,PRPF31,PQBP1,PRMT7,RNPS1,RBFOX2,DDX39A,SRSF3,CELF3,CWC15,HNRNPA2B1,SF3B4,DAZAP1,RBM25,SNRNP70,SNRPF
129	1	TRUE	0.0161	47	2565	20	0.008	0.426	GO:0048024	BP	25	regulation of mRNA splicing, via spliceosome	4	CELF5,RBFOX3,MAGOH,KHDRBS1,TRA2B,METTL16,PRPF19,C1QBP,NSRP1,RBM10,MBNL2,RNPS1,RBFOX2,SRSF3,CELF3,HNRNPA2B1,SF3B4,DAZAP1,RBM25,SNRNP70
130	1	TRUE	0.00786	2982	2565	663	0.258	0.222	GO:0048519	BP	25	negative regulation of biological process	1	AFF2,ITGAV,PPARGC1A,EIF4E,PRKCB,TRIB3,LOC100754051,COL3A1,NIPBL,PATL1,SETD6,DOCK4,RTN4RL1,ISG20,THBS1,MYF6,PSRC1,HMGB2,SMPD1,RDX,LAX1,RFX3,SERPINF1,GCLM,TMPRSS6,P3H1,ZWILCH,CHAC1,PLK1,GSTO1,BNIP3L,ATAD1,EFNA5,PAG1,WWP2,IL18,POLQ,GABPA,SMARCA5,DNAJC15,LRRTM1,ARHGAP28,PTGES,PTCH1,IGF1R,RBBP8,PTX3,LOC100761653,ZBTB7A,DUSP14,MAD2L1,PTTG1IP,GLG1,SIK1,TRABD2B,BFAR,C1QL4,THRA,ARRB1,IL1RN,FURIN,AURKA,SES…
131	1	TRUE	0.0253	931	2565	224	0.087	0.241	GO:0048585	BP	25	negative regulation of response to stimulus	2	ITGAV,COL3A1,RTN4RL1,THBS1,HMGB2,SMPD1,LAX1,GCLM,TMPRSS6,CHAC1,GSTO1,POLQ,PTCH1,IGF1R,DUSP14,PTTG1IP,GLG1,TRABD2B,BFAR,C1QL4,ARRB1,IL1RN,NOC2L,FST,NOTCH1,SEMA3A,TERF2,NR1D1,TNFAIP6,NR1H4,PHLDB2,SMURF1,SMAD3,ATP2B4,HMGCR,PPP1R15A,LOC100750644,TRIM59,PPARA,INPP5F,INPP5D,ADORA2A,DAB2IP,SH3BP4,GLI1,PBK,PSME3,GRINA,NONO,EGFL7,DUSP6,NPRL3,SULF1,GPD1L,FOXO1,CLU,FIGNL1,MAPK8IP1,BICC1,ERLEC1,WNT5B,EYA1,FC…
132	1	TRUE	0.00772	2725	2565	610	0.238	0.224	GO:0048523	BP	25	negative regulation of cellular process	2	ITGAV,PPARGC1A,EIF4E,TRIB3,LOC100754051,COL3A1,NIPBL,RTN4RL1,THBS1,MYF6,PSRC1,HMGB2,SMPD1,RDX,LAX1,RFX3,SERPINF1,GCLM,TMPRSS6,P3H1,ZWILCH,CHAC1,PLK1,GSTO1,BNIP3L,ATAD1,EFNA5,PAG1,WWP2,IL18,POLQ,GABPA,SMARCA5,DNAJC15,LRRTM1,ARHGAP28,PTGES,PTCH1,IGF1R,RBBP8,PTX3,LOC100761653,ZBTB7A,DUSP14,MAD2L1,PTTG1IP,GLG1,SIK1,TRABD2B,BFAR,C1QL4,THRA,ARRB1,IL1RN,FURIN,AURKA,DDX20,NOC2L,CHL1,FST,NOTCH1,SEMA3A,TFD…
133	1	TRUE	0.0215	277	2565	78	0.03	0.282	GO:0045786	BP	25	negative regulation of cell cycle	3	THBS1,ZWILCH,PLK1,RBBP8,MAD2L1,FZR1,CHEK1,E2F1,SMAD3,FBXO5,PLK2,NDC80,FOXN3,DAB2IP,IL12A,CHEK2,WNT9A,GPR132,SMC3,CDC73,GPNMB,ZNF655,HUS1,ZWINT,BUB3,RNASEH2B,SMC1A,TP53INP1,PTPN3,CTDSPL,FBXO4,PNPT1,ZFP36L1,NBN,GEN1,THOC5,MDM1,PRPF19,PPM1G,CDKN1B,DTL,GMNN,CRY1,CCNF,E2F7,TNFAIP3,EZH2,CDKN3,CLSPN,NEK2,E2F8,CDT1,PINX1,AK1,RASSF1,GPER1,MRE11A,DNA2,LOC100766053,FOXM1,GADD45GIP1,MYBBP1A,FBXO31,PKD1,RPL24…
134	1	TRUE	0.0435	115	2565	37	0.014	0.322	GO:0000075	BP	25	cell cycle checkpoint	4	ZWILCH,PLK1,RBBP8,MAD2L1,FZR1,CHEK1,E2F1,PLK2,NDC80,FOXN3,CHEK2,WNT9A,HUS1,ZWINT,BUB3,RNASEH2B,FBXO4,NBN,GEN1,THOC5,PRPF19,DTL,CRY1,CLSPN,CDT1,MRE11A,DNA2,LOC100766053,FBXO31,RPL24,TTK,BLM,TIPIN,CDK1,BUB1,RPA2,LOC100757539
135	1	TRUE	0.00033	1916	2565	455	0.177	0.237	GO:0006950	BP	25	response to stress	1	PPARGC1A,HPX,NSMCE4A,EIF4E,PRKCB,LOC100754051,COL3A1,NIPBL,SETD6,RTN4RL1,RPA1,ISG20,THBS1,AEN,DDX1,PLA2G6,HMGB2,NPPB,BRIP1,IL31RA,DCTPP1,GCLM,TMPRSS6,CHAC1,PLK1,BNIP3L,SDHD,NCF1,MCMDC2,PLOD2,IL18,POLQ,SMARCA5,CDCA5,DNAJC15,EPAS1,LAT,DSC2,UCP3,IGF1R,RBBP8,PTX3,ACOX2,PTTG1IP,LOC100774629,RSL1D1,ITPR2,BFAR,SERINC5,THRA,AURKA,CCDC155,NOTCH1,STX2,EME1,FZR1,KMT5A,MAP4K4,TERF2,CCDC88C,NR1D1,GSN,TNFAIP6,…
136	1	TRUE	0.0256	127	2565	41	0.016	0.323	GO:0001666	BP	25	response to hypoxia	2	PRKCB,BNIP3L,SDHD,PLOD2,EPAS1,ITPR2,NOTCH1,SMAD3,ANGPT4,PLAT,PDK3,PRKCE,UCP2,KCNMA1,NPEPPS,MB,LOC100770202,RYR2,PINK1,SUV39H1,ZFP36L1,VASN,SIRT1,ARNT2,CHRNB2,MMP2,TGFB3,AQP1,SUV39H2,ALAS2,SOD3,HP1BP3,BNIP3,CBFA2T3,BACH1,HIF1A,MGARP,LOXL2,PLOD1,P4HB,EGR1
137	1	TRUE	0.0269	3431	2565	746	0.291	0.217	GO:0019222	BP	25	regulation of metabolic process	1	AFF2,ITGAV,PPARGC1A,HPX,EIF3D,EIF4E,PRKCB,TRIB3,NIPBL,ZMIZ1,PATL1,SETD6,THBS1,MYF5,MYF6,SPP1,PSRC1,HMGB2,CENPE,SMPD1,RDX,ETV4,LAX1,LAMTOR3,RFX3,BRIP1,IL31RA,PERM1,TMPRSS6,P3H1,CHAC1,PLK1,NFYB,BNIP3L,ATAD1,EFNA5,NCF1,WWP2,IL18,POLQ,GABPA,SMARCA5,DNAJC15,LRRTM1,EPAS1,LAT,PTCH1,IGF1R,PTX3,NDP,ZBTB7A,SUPT20H,DUSP14,MAD2L1,PTTG1IP,GLG1,SIK1,LOC100774629,RUVBL2,CCBE1,TRABD2B,SNAPC5,C1QL4,THRA,ARRB1,FUR…
138	1	TRUE	0.0403	3147	2565	685	0.267	0.218	GO:0060255	BP	25	regulation of macromolecule metabolic process	2	AFF2,ITGAV,PPARGC1A,HPX,EIF3D,EIF4E,PRKCB,TRIB3,NIPBL,ZMIZ1,PATL1,SETD6,THBS1,MYF5,MYF6,SPP1,PSRC1,HMGB2,CENPE,SMPD1,RDX,ETV4,LAX1,LAMTOR3,RFX3,BRIP1,IL31RA,PERM1,TMPRSS6,P3H1,CHAC1,PLK1,NFYB,ATAD1,EFNA5,NCF1,WWP2,IL18,POLQ,GABPA,SMARCA5,LRRTM1,EPAS1,LAT,PTCH1,IGF1R,PTX3,NDP,ZBTB7A,SUPT20H,DUSP14,MAD2L1,PTTG1IP,GLG1,SIK1,LOC100774629,RUVBL2,CCBE1,TRABD2B,SNAPC5,C1QL4,THRA,ARRB1,FURIN,AURKA,IGFBP4…
139	1	TRUE	1.74e-05	263	2565	88	0.034	0.335	GO:0051052	BP	25	regulation of DNA metabolic process	3	PPARGC1A,POLQ,IGF1R,TFDP1,TERF2,ANKRD1,CHEK2,GLI1,PCNA,TERF1,SMC3,ESCO2,SMG5,DNMT1,FIGNL1,NPAS2,HUS1,EYA1,UNG,SMC1A,DNMT3L,ADIPOQ,AREG,FBXO4,RFC3,PIF1,ANKLE1,TCP1,PDGFC,NBN,APLF,CHTF18,SIRT1,GMNN,CSF2,CCT4,MSH6,E2F7,RIF1,GRHL2,AURKB,HGF,ATAD5,TP53BP1,ZRANB3,MLH1,BRCA2,ACD,PDGFRA,PARP4,TGFB3,GTPBP4,BCL6,NAT10,NEK2,E2F8,TICRR,RTEL1,SRC,XRCC1,CDT1,PINX1,STOML2,CLCF1,DDX11,MRE11A,MIS18A,RNF168,RFC4,R…
140	1	TRUE	0.00134	150	2565	52	0.02	0.347	GO:0051054	BP	25	positive regulation of DNA metabolic process	4	PPARGC1A,IGF1R,GLI1,PCNA,DNMT1,NPAS2,EYA1,UNG,DNMT3L,AREG,FBXO4,RFC3,TCP1,PDGFC,NBN,APLF,CHTF18,SIRT1,CSF2,CCT4,MSH6,E2F7,RIF1,GRHL2,AURKB,HGF,ATAD5,TP53BP1,MLH1,ACD,PDGFRA,TGFB3,NEK2,E2F8,RTEL1,XRCC1,CDT1,STOML2,CLCF1,DDX11,MRE11A,RNF168,RFC4,GLI2,DNA2,FOXM1,RFC5,HMGB1,FAM168A,FGFR4,INSR,NOX4
141	1	TRUE	0.00178	79	2565	32	0.012	0.405	GO:0006275	BP	25	regulation of DNA replication	4	IGF1R,CHEK2,GLI1,PCNA,TERF1,SMC3,ESCO2,HUS1,SMC1A,AREG,RFC3,PDGFC,CHTF18,GMNN,CSF2,E2F7,ZRANB3,BRCA2,PDGFRA,TGFB3,GTPBP4,E2F8,TICRR,CDT1,STOML2,MRE11A,RFC4,GLI2,DNA2,RFC5,BLM,INSR
142	1	TRUE	0.0083	35	2565	17	0.007	0.486	GO:0090329	BP	25	regulation of DNA-dependent DNA replication	5	CHEK2,SMC3,SMC1A,RFC3,CHTF18,GMNN,E2F7,ZRANB3,BRCA2,E2F8,TICRR,CDT1,STOML2,MRE11A,RFC4,RFC5,BLM
143	1	TRUE	0.0105	69	2565	27	0.011	0.391	GO:2000278	BP	25	regulation of DNA biosynthetic process	4	TFDP1,TERF2,ANKRD1,TERF1,ADIPOQ,FBXO4,RFC3,PIF1,TCP1,CHTF18,CCT4,GRHL2,AURKB,HGF,ACD,PARP4,NAT10,NEK2,SRC,PINX1,RFC4,BMPR2,RFC5,DNAJC2,FGFR4,NOX4,GNL3L
144	1	TRUE	0.0209	3119	2565	684	0.267	0.219	GO:0080090	BP	25	regulation of primary metabolic process	2	AFF2,ITGAV,PPARGC1A,HPX,EIF3D,EIF4E,PRKCB,TRIB3,NIPBL,ZMIZ1,SETD6,THBS1,MYF5,MYF6,SPP1,PSRC1,HMGB2,CENPE,SMPD1,RDX,ETV4,LAX1,LAMTOR3,RFX3,BRIP1,IL31RA,PERM1,TMPRSS6,P3H1,CHAC1,PLK1,NFYB,EFNA5,NCF1,WWP2,IL18,POLQ,GABPA,SMARCA5,DNAJC15,EPAS1,LAT,PTCH1,IGF1R,PTX3,NDP,ZBTB7A,SUPT20H,DUSP14,MAD2L1,PTTG1IP,GLG1,SIK1,LOC100774629,RUVBL2,CCBE1,TRABD2B,SNAPC5,C1QL4,THRA,ARRB1,FURIN,AURKA,IGFBP4,DDX20,NOC2…
145	1	TRUE	0.00689	3230	2565	715	0.279	0.221	GO:0031323	BP	25	regulation of cellular metabolic process	2	AFF2,ITGAV,PPARGC1A,HPX,EIF3D,EIF4E,PRKCB,TRIB3,NIPBL,ZMIZ1,SETD6,THBS1,MYF5,MYF6,SPP1,PSRC1,HMGB2,CENPE,SMPD1,RDX,ETV4,LAX1,LAMTOR3,RFX3,BRIP1,IL31RA,PERM1,TMPRSS6,P3H1,CHAC1,PLK1,NFYB,BNIP3L,ATAD1,EFNA5,NCF1,WWP2,IL18,POLQ,GABPA,SMARCA5,DNAJC15,LRRTM1,EPAS1,LAT,PTCH1,IGF1R,PTX3,NDP,ZBTB7A,SUPT20H,DUSP14,MAD2L1,PTTG1IP,GLG1,SIK1,LOC100774629,RUVBL2,CCBE1,TRABD2B,SNAPC5,C1QL4,THRA,ARRB1,FURIN,AUR…
146	1	TRUE	0.0163	3046	2565	671	0.262	0.22	GO:0051171	BP	25	regulation of nitrogen compound metabolic process	2	AFF2,ITGAV,PPARGC1A,HPX,EIF3D,EIF4E,PRKCB,TRIB3,NIPBL,ZMIZ1,SETD6,THBS1,MYF5,MYF6,SPP1,PSRC1,HMGB2,CENPE,SMPD1,RDX,ETV4,LAX1,LAMTOR3,RFX3,BRIP1,IL31RA,PERM1,TMPRSS6,P3H1,CHAC1,PLK1,NFYB,EFNA5,NCF1,WWP2,IL18,POLQ,GABPA,SMARCA5,DNAJC15,EPAS1,LAT,PTCH1,IGF1R,PTX3,NDP,ZBTB7A,SUPT20H,DUSP14,MAD2L1,PTTG1IP,GLG1,SIK1,LOC100774629,RUVBL2,CCBE1,TRABD2B,SNAPC5,C1QL4,THRA,ARRB1,FURIN,AURKA,IGFBP4,DDX20,NOC2…
147	1	TRUE	0.00125	88	2565	35	0.014	0.398	GO:0051053	BP	25	negative regulation of DNA metabolic process	1	POLQ,TERF2,ANKRD1,CHEK2,TERF1,SMC3,HUS1,SMC1A,DNMT3L,ADIPOQ,PIF1,ANKLE1,NBN,GMNN,MSH6,RIF1,TP53BP1,ZRANB3,MLH1,BRCA2,ACD,TGFB3,GTPBP4,BCL6,NAT10,RTEL1,SRC,XRCC1,PINX1,MRE11A,OGG1,BMPR2,BLM,DNAJC2,GNL3L
148	1	TRUE	0.0231	20	2565	11	0.004	0.55	GO:0045910	BP	25	negative regulation of DNA recombination	2	POLQ,TERF2,ANKLE1,MSH6,RIF1,TP53BP1,ZRANB3,MLH1,BCL6,RTEL1,BLM
149	1	TRUE	0.0163	22	2565	12	0.005	0.545	GO:2000279	BP	25	negative regulation of DNA biosynthetic process	2	TERF2,ANKRD1,TERF1,ADIPOQ,PIF1,ACD,NAT10,SRC,PINX1,BMPR2,DNAJC2,GNL3L
150	1	TRUE	1.09e-05	1031	2565	272	0.106	0.264	GO:0033554	BP	25	cellular response to stress	1	PPARGC1A,NSMCE4A,NIPBL,RTN4RL1,RPA1,AEN,DDX1,BRIP1,DCTPP1,CHAC1,PLK1,BNIP3L,SDHD,NCF1,MCMDC2,POLQ,SMARCA5,CDCA5,DNAJC15,EPAS1,DSC2,IGF1R,RBBP8,PTTG1IP,RSL1D1,BFAR,CCDC155,NOTCH1,EME1,FZR1,KMT5A,MAP4K4,TERF2,CCDC88C,FOS,PRDX3,MMS22L,ANKRD1,CHEK1,E2F1,APBB1,SMURF1,RPA3,ANGPT4,GSK3B,TOP2A,ATP13A2,MIOS,RAD23B,PPP1R15A,MCM7,LOC100750644,PMS2,UFC1,RAD21L1,PDK3,INPP5F,HMGA1,FOXN3,ERO1A,DAB2IP,CHEK2,PTK2…
151	1	TRUE	5.18e-07	461	2565	144	0.056	0.312	GO:0006974	BP	25	cellular response to DNA damage stimulus	2	NSMCE4A,NIPBL,RPA1,AEN,DDX1,BRIP1,PLK1,MCMDC2,POLQ,SMARCA5,CDCA5,RBBP8,PTTG1IP,CCDC155,EME1,FZR1,KMT5A,TERF2,MMS22L,ANKRD1,CHEK1,E2F1,APBB1,RPA3,TOP2A,RAD23B,MCM7,PMS2,RAD21L1,FOXN3,CHEK2,MUTYH,PCNA,PSMD14,ESCO2,FOXO1,PALB2,ALKBH7,CLU,FIGNL1,INO80E,NPAS2,HUS1,SSRP1,EYA1,RNASEH2B,UNG,BTG2,SMC1A,ELL3,RBM17,ARMT1,FBXO4,POLE,ANKLE1,ALKBH2,SUV39H1,TNP1,USP45,SGK1,NBN,GEN1,THOC5,MCM10,PRPF19,APEX1,SNAI…
152	1	TRUE	0.0152	119	2565	40	0.016	0.336	GO:2001020	BP	25	regulation of response to DNA damage stimulus	3	NSMCE4A,POLQ,PTTG1IP,KMT5A,ANKRD1,PCNA,CLU,FIGNL1,NPAS2,EYA1,RNASEH2B,ELL3,ARMT1,FBXO4,ANKLE1,THOC5,SNAI1,SIRT1,ZNF385A,CRY1,RIF1,TP53BP1,RTEL1,XRCC1,DDX11,RNF168,RAD51,FOXM1,RAD51AP1,OGG1,HMGB1,CXCL12,FAM168A,USP1,ACKR3,RAD52,BCL2L12,RPA2,EEF1E1,USP51
153	1	TRUE	0.000195	254	2565	82	0.032	0.323	GO:0006281	BP	25	DNA repair	3	RPA1,DDX1,BRIP1,MCMDC2,POLQ,SMARCA5,CDCA5,RBBP8,CCDC155,EME1,MMS22L,CHEK1,RPA3,RAD23B,PMS2,RAD21L1,CHEK2,MUTYH,PCNA,PSMD14,ESCO2,PALB2,FIGNL1,INO80E,NPAS2,HUS1,SSRP1,EYA1,UNG,SMC1A,RBM17,POLE,ALKBH2,TNP1,USP45,NBN,GEN1,PRPF19,APEX1,INIP,APLF,SIRT1,RUVBL1,DTL,ALKBH1,MSH6,KIF22,UBE2T,RIF1,BCCIP,ASF1A,TP53BP1,ZRANB3,MLH1,BRCA2,LIG1,EEPD1,TRIP13,XRCC2,XRCC1,SWSAP1,DDX11,MRE11A,RNF168,RAD51,DNA2,POLD1…
154	1	TRUE	0.0497	16	2565	9	0.004	0.562	GO:0006298	BP	25	mismatch repair	4	RPA1,RPA3,PMS2,PCNA,MSH6,MLH1,HMGB1,RNASEH2A,RPA2
155	1	TRUE	0.0234	29	2565	14	0.005	0.483	GO:0006284	BP	25	base-excision repair	4	RPA1,POLQ,RPA3,MUTYH,UNG,POLE,APEX1,LIG1,DNA2,POLD1,OGG1,HMGB1,FAM168A,RPA2
156	1	TRUE	0.00414	130	2565	45	0.018	0.346	GO:0006302	BP	25	double-strand break repair	4	RPA1,DDX1,BRIP1,MCMDC2,POLQ,SMARCA5,CDCA5,RBBP8,CCDC155,MMS22L,RPA3,RAD21L1,CHEK2,PSMD14,ESCO2,PALB2,FIGNL1,HUS1,EYA1,NBN,GEN1,PRPF19,APLF,RIF1,TP53BP1,MLH1,BRCA2,TRIP13,XRCC2,XRCC1,SWSAP1,DDX11,MRE11A,RNF168,RAD51,DNA2,FOXM1,RAD51AP1,OGG1,RAD54L,BLM,RAD51C,RAD52,RPA2,MCM8
157	1	TRUE	0.016	64	2565	25	0.01	0.391	GO:0000725	BP	25	recombinational repair	4	RPA1,MCMDC2,POLQ,RBBP8,CCDC155,MMS22L,RPA3,RAD21L1,PSMD14,PALB2,FIGNL1,HUS1,GEN1,RIF1,TP53BP1,BRCA2,XRCC2,SWSAP1,RAD51,RAD51AP1,RAD54L,RAD51C,RAD52,RPA2,MCM8
158	1	TRUE	0.016	64	2565	25	0.01	0.391	GO:0000724	BP	25	double-strand break repair via homologous recombination	5	RPA1,MCMDC2,POLQ,RBBP8,CCDC155,MMS22L,RPA3,RAD21L1,PSMD14,PALB2,FIGNL1,HUS1,GEN1,RIF1,TP53BP1,BRCA2,XRCC2,SWSAP1,RAD51,RAD51AP1,RAD54L,RAD51C,RAD52,RPA2,MCM8
159	1	TRUE	0.00257	16	2565	11	0.004	0.688	GO:0030261	BP	25	chromosome condensation	1	NCAPG,CDCA5,TOP2A,SMC2,NCAPD3,NCAPH,NUSAP1,PHF13,SMC4,AKAP8,NCAPD2
160	1	TRUE	0.000113	11	2565	10	0.004	0.909	GO:0007076	BP	25	mitotic chromosome condensation	2	NCAPG,CDCA5,SMC2,NCAPD3,NCAPH,NUSAP1,PHF13,SMC4,AKAP8,NCAPD2
161	1	TRUE	0.00372	435	2565	120	0.047	0.276	GO:0043604	BP	25	amide biosynthetic process	1	EIF3D,EIF4E,THBS1,SMPD1,TARS,GCLM,MRPL49,FARSB,FAU,MRPL30,TAF13,EIF3A,FURIN,MRPS18C,MRPL23,RPL15,RARA,MTRF1,METTL14,NSUN3,PPP1R15A,LOC100760353,RPL9,RXRA,RPS8,MTRF1L,MOV10,MRPL24,GGT1,LARP6,EIF4A2,SHMT1,B3GALT4,RPL3,EIF6,MRPL19,RPS3A,ILF3,BTG2,RPS26,MRPS5,RPS14,TSFM,PTCD3,KHDRBS1,MRPS21,ASNSD1,DPH6,LARS,SRRT,PINK1,MRPS9,EIF3I,UPF3B,ZFP36L1,RPS4X,IARS,MCTS1,TCEAL8,EIF4EBP1,PER1,MRPS14,ST8SIA4,TARB…
162	1	TRUE	0.00715	391	2565	108	0.042	0.276	GO:0043043	BP	25	peptide biosynthetic process	2	EIF3D,EIF4E,THBS1,TARS,GCLM,MRPL49,FARSB,FAU,MRPL30,TAF13,EIF3A,FURIN,MRPS18C,MRPL23,RPL15,RARA,MTRF1,METTL14,NSUN3,PPP1R15A,LOC100760353,RPL9,RXRA,RPS8,MTRF1L,MOV10,MRPL24,GGT1,LARP6,EIF4A2,SHMT1,RPL3,EIF6,MRPL19,RPS3A,ILF3,BTG2,RPS26,MRPS5,RPS14,TSFM,PTCD3,KHDRBS1,MRPS21,DPH6,LARS,SRRT,PINK1,MRPS9,EIF3I,UPF3B,ZFP36L1,RPS4X,IARS,MCTS1,TCEAL8,EIF4EBP1,PER1,MRPS14,TARBP2,TYMS,EEF1B2,ZNF385A,ALKBH1…
163	1	TRUE	0.011	379	2565	104	0.041	0.274	GO:0006412	BP	25	translation	3	EIF3D,EIF4E,THBS1,TARS,MRPL49,FARSB,FAU,MRPL30,TAF13,EIF3A,MRPS18C,MRPL23,RPL15,RARA,MTRF1,METTL14,NSUN3,PPP1R15A,LOC100760353,RPL9,RXRA,RPS8,MTRF1L,MOV10,MRPL24,LARP6,EIF4A2,SHMT1,RPL3,EIF6,MRPL19,RPS3A,ILF3,BTG2,RPS26,MRPS5,RPS14,TSFM,PTCD3,KHDRBS1,MRPS21,DPH6,LARS,SRRT,PINK1,MRPS9,EIF3I,UPF3B,ZFP36L1,RPS4X,IARS,MCTS1,TCEAL8,EIF4EBP1,PER1,MRPS14,TARBP2,TYMS,EEF1B2,ZNF385A,ALKBH1,EEF1A2,RPS5,EIF…
164	1	TRUE	0.017	44	2565	19	0.007	0.432	GO:0006364	BP	25	rRNA processing	1	YBEY,FCF1,WDR43,WDR12,RPS7,DDX27,UTP20,C1D,DDX47,FTSJ3,NOB1,NAT10,NSUN4,RPL14,UTP4,NPM3,NOP2,EXOSC4,UTP11
165	1	TRUE	0.0484	28	2565	13	0.005	0.464	GO:0006418	BP	25	tRNA aminoacylation for protein translation	1	TARS,FARSB,LARS,IARS,HARS2,RARS,FARSA,KARS,SARS,AARSD1,MARS,AARS,MARS2
166	1	TRUE	0.0436	13	2565	8	0.003	0.615	GO:0032211	BP	25	negative regulation of telomere maintenance via telomerase	1	TERF2,TERF1,PIF1,ACD,NAT10,SRC,PINX1,GNL3L
167	1	TRUE	0.0497	16	2565	9	0.004	0.562	GO:0010743	BP	32	regulation of macrophage derived foam cell differentiation	1	ITGAV,IL18,PPARA,ADIPOQ,CSF1,LPL,CSF2,PRKCH,APOB
168	1	TRUE	0.0327	540	2565	137	0.053	0.254	GO:0040012	BP	9	regulation of locomotion	1	ITGAV,UNC5C,COL3A1,DOCK4,THBS1,CHMP2B,RDX,IGF1R,CCBE1,KIF20B,NOTCH1,SEMA3A,SEMA4D,GSN,TDGF1,SEMA6D,SLC8B1,PHLDB2,ANGPT4,COL18A1,PLXND1,INPP5F,FAM83H,DAB2IP,IL12A,PTK2B,TIMP1,PRKCE,SRPX2,FN1,CCR7,SMC3,SULF1,VASH1,GPNMB,PDCD10,LRRC15,WNT5B,ADGRG1,RUFY3,CXCL13,TP53INP1,ADIPOQ,ATP5B,IL33,ABHD6,RRAS,PFN1,KANK1,LOC100770202,DCN,CSF1,NCKAP1L,DAG1,RREB1,PECAM1,FAM110C,F7,SNAI1,DDRGK1,XBP1,IL1A,LAMB1,DSCA…
169	1	TRUE	9.93e-05	297	2565	94	0.037	0.316	GO:0040017	BP	9	positive regulation of locomotion	2	ITGAV,DOCK4,THBS1,CHMP2B,RDX,IGF1R,CCBE1,KIF20B,NOTCH1,SEMA3A,SEMA4D,TDGF1,SEMA6D,ANGPT4,COL18A1,FAM83H,DAB2IP,IL12A,PTK2B,PRKCE,SRPX2,FN1,CCR7,SMC3,GPNMB,PDCD10,LRRC15,WNT5B,RUFY3,CXCL13,ATP5B,PFN1,CSF1,NCKAP1L,RREB1,FAM110C,F7,SNAI1,DDRGK1,XBP1,IL1A,LAMB1,DSCAM,ATP5A1,IL23A,LBP,BCAS3,SPARC,C1QBP,RHOA,CCL20,IL1R1,ICAM1,SCG2,HGF,PHPT1,COL1A1,LGR6,PDGFRA,LOC100755571,PDGFRB,SERPINE1,AQP1,MYLK,SRC,…
170	1	TRUE	0.00207	536	2565	145	0.057	0.271	GO:0051270	BP	9	regulation of cellular component movement	1	ITGAV,UNC5C,COL3A1,DOCK4,THBS1,RDX,DSC2,IGF1R,CCBE1,KIF20B,NOTCH1,SEMA3A,SEMA4D,GSN,TDGF1,SEMA6D,SLC8B1,PHLDB2,ANGPT4,COL18A1,PLXND1,INPP5F,FAM83H,ARAP1,DAB2IP,IL12A,PTK2B,B4GALT1,TIMP1,PRKCE,SRPX2,FN1,CCR7,SULF1,VASH1,GPNMB,PDCD10,LRRC15,WNT5B,ADGRG1,RUFY3,CXCL13,TP53INP1,CTNNA3,ADIPOQ,ATP5B,IL33,ABHD6,RRAS,PFN1,KANK1,LOC100770202,RYR2,DCN,CSF1,NCKAP1L,DAG1,RREB1,PECAM1,FAM110C,F7,SNAI1,DDRGK1,X…
171	1	TRUE	2.78e-05	285	2565	93	0.036	0.326	GO:0051272	BP	9	positive regulation of cellular component movement	2	ITGAV,DOCK4,THBS1,RDX,IGF1R,CCBE1,KIF20B,NOTCH1,SEMA3A,SEMA4D,TDGF1,SEMA6D,ANGPT4,COL18A1,FAM83H,DAB2IP,IL12A,PTK2B,PRKCE,SRPX2,FN1,CCR7,GPNMB,PDCD10,LRRC15,WNT5B,RUFY3,CXCL13,ATP5B,PFN1,CSF1,NCKAP1L,RREB1,FAM110C,F7,SNAI1,DDRGK1,XBP1,IL1A,LAMB1,DSCAM,ATP5A1,IL23A,LBP,BCAS3,SPARC,C1QBP,RHOA,CCL20,IL1R1,ICAM1,HGF,PHPT1,COL1A1,LGR6,PDGFRA,LOC100755571,PDGFRB,SERPINE1,AQP1,BCL6,STMN1,MYLK,SRC,ADAM10…
172	1	TRUE	0.0166	494	2565	129	0.05	0.261	GO:2000145	BP	9	regulation of cell motility	2	ITGAV,UNC5C,COL3A1,DOCK4,THBS1,RDX,IGF1R,CCBE1,KIF20B,NOTCH1,SEMA3A,SEMA4D,GSN,TDGF1,SEMA6D,SLC8B1,PHLDB2,ANGPT4,COL18A1,PLXND1,INPP5F,FAM83H,DAB2IP,IL12A,PTK2B,TIMP1,PRKCE,SRPX2,FN1,CCR7,SULF1,VASH1,GPNMB,PDCD10,LRRC15,WNT5B,ADGRG1,RUFY3,CXCL13,TP53INP1,ADIPOQ,ATP5B,IL33,ABHD6,RRAS,PFN1,KANK1,LOC100770202,DCN,CSF1,NCKAP1L,DAG1,RREB1,PECAM1,FAM110C,F7,SNAI1,DDRGK1,XBP1,IL1A,LAMB1,ATP5A1,IL23A,LBP…
173	1	TRUE	0.0056	470	2565	127	0.05	0.27	GO:0030334	BP	9	regulation of cell migration	3	ITGAV,UNC5C,COL3A1,DOCK4,THBS1,RDX,IGF1R,CCBE1,KIF20B,NOTCH1,SEMA3A,SEMA4D,GSN,TDGF1,SEMA6D,SLC8B1,PHLDB2,ANGPT4,COL18A1,PLXND1,FAM83H,DAB2IP,IL12A,PTK2B,TIMP1,PRKCE,SRPX2,FN1,CCR7,SULF1,VASH1,GPNMB,PDCD10,LRRC15,WNT5B,ADGRG1,RUFY3,CXCL13,TP53INP1,ADIPOQ,ATP5B,IL33,ABHD6,RRAS,PFN1,KANK1,LOC100770202,DCN,CSF1,NCKAP1L,DAG1,RREB1,PECAM1,FAM110C,F7,SNAI1,DDRGK1,XBP1,IL1A,LAMB1,ATP5A1,IL23A,LBP,BCAS3,…
174	1	TRUE	4e-04	279	2565	87	0.034	0.312	GO:2000147	BP	9	positive regulation of cell motility	3	ITGAV,DOCK4,THBS1,RDX,IGF1R,CCBE1,KIF20B,NOTCH1,SEMA3A,SEMA4D,TDGF1,SEMA6D,ANGPT4,COL18A1,FAM83H,DAB2IP,IL12A,PTK2B,PRKCE,SRPX2,FN1,CCR7,GPNMB,PDCD10,LRRC15,WNT5B,RUFY3,CXCL13,ATP5B,PFN1,CSF1,NCKAP1L,RREB1,FAM110C,F7,SNAI1,DDRGK1,XBP1,IL1A,LAMB1,ATP5A1,IL23A,LBP,BCAS3,SPARC,C1QBP,RHOA,CCL20,IL1R1,ICAM1,HGF,PHPT1,COL1A1,LGR6,PDGFRA,LOC100755571,PDGFRB,SERPINE1,AQP1,MYLK,SRC,ADAM10,MMP9,ACVR1,GPER1…
175	1	TRUE	0.000273	272	2565	86	0.034	0.316	GO:0030335	BP	9	positive regulation of cell migration	4	ITGAV,DOCK4,THBS1,RDX,IGF1R,CCBE1,KIF20B,NOTCH1,SEMA3A,SEMA4D,TDGF1,SEMA6D,ANGPT4,COL18A1,FAM83H,DAB2IP,IL12A,PTK2B,PRKCE,SRPX2,FN1,CCR7,GPNMB,PDCD10,LRRC15,WNT5B,RUFY3,CXCL13,ATP5B,PFN1,CSF1,NCKAP1L,RREB1,FAM110C,F7,SNAI1,DDRGK1,XBP1,IL1A,LAMB1,ATP5A1,IL23A,LBP,BCAS3,SPARC,C1QBP,RHOA,CCL20,IL1R1,ICAM1,HGF,COL1A1,LGR6,PDGFRA,LOC100755571,PDGFRB,SERPINE1,AQP1,MYLK,SRC,ADAM10,MMP9,ACVR1,GPER1,KARS,…
176	1	TRUE	0.0386	76	2565	27	0.011	0.355	GO:0002687	BP	9	positive regulation of leukocyte migration	1	IL12A,PTK2B,CCR7,CXCL13,CSF1,NCKAP1L,F7,IL1A,IL23A,LBP,C1QBP,RHOA,CCL20,IL1R1,ICAM1,SERPINE1,ADAM10,KARS,ITGB3,LGALS3,HMGB1,CXCL12,CAMK1D,LOC100763833,MMP14,RARRES2,LOC100758340
177	1	TRUE	0.016	5	2565	5	0.002	1	GO:2000425	BP	29	regulation of apoptotic cell clearance	1	ITGAV,C3,C2,HMGB1,LOC100763833
178	1	TRUE	0.0163	22	2565	12	0.005	0.545	GO:0035307	BP	19	positive regulation of protein dephosphorylation	1	SMPD1,PPP2R5A,PPP1R15A,SLC39A10,MAGI2,ITGA1,PINK1,PDGFRB,CDCA2,DLC1,GBA,AGTR2
179	1	TRUE	0.0237	26	2565	13	0.005	0.5	GO:0009069	BP	4	serine family amino acid metabolic process	1	GCLM,SDS,GGT1,SHMT1,MRI1,ENOPH1,SEPHS1,APIP,PHGDH,GCSH,SHMT2,MTHFD1,PSPH
180	1	TRUE	0.0184	41	2565	18	0.007	0.439	GO:0009124	BP	33	nucleoside monophosphate biosynthetic process	1	PPARGC1A,SHMT1,PRPS2,IMPDH2,ATP5B,PFAS,DHODH,ATP5A1,LOC100760824,SURF1,TYMS,ATP5D,TK1,STOML2,ADSL,UMPS,APRT,GART
181	1	TRUE	0.016	5	2565	5	0.002	1	GO:0043031	BP	34	negative regulation of macrophage activation	1	ADGRF5,BPI,FAM19A3,LDLR,NR1H3
182	1	TRUE	0.0211	35	2565	16	0.006	0.457	GO:0045599	BP	11	negative regulation of fat cell differentiation	1	TRIB3,C1QL4,E2F1,SMAD3,SORT1,FOXO1,ADIPOQ,WWTR1,ENPP1,SIRT1,ASXL1,SOD2,GPER1,DDIT3,TRIB2,ZFPM1
183	1	TRUE	0.035	24	2565	12	0.005	0.5	GO:0055090	BP	31	acylglycerol homeostasis	1	IL18,NR1H4,LPL,DGAT2,XBP1,SIRT1,ANGPTL4,LIPC,ANGPTL8,SESN2,NR1H3,ANGPTL3
184	1	TRUE	0.035	24	2565	12	0.005	0.5	GO:0070328	BP	31	triglyceride homeostasis	2	IL18,NR1H4,LPL,DGAT2,XBP1,SIRT1,ANGPTL4,LIPC,ANGPTL8,SESN2,NR1H3,ANGPTL3
185	1	TRUE	0.0263	275	2565	77	0.03	0.28	GO:0030055	CC	12	cell-substrate junction	1	ITGAV,RND3,SYNPO2,RDX,LAMTOR3,SCARB2,LAYN,PALLD,ITGA11,GSN,PLEC,PHLDB2,LRP1,LIMK1,LCP1,PTK2B,ANXA5,KIF23,CAPN5,RPL3,RPS13,DNM2,REXO2,ITGA1,MYH9,RPS14,DCAF6,RPS7,PDIA3,RRAS,PFN1,JAK1,RPS4X,IGF2R,YWHAB,TNS1,RPS10,ARL14EP,DAG1,FAT1,ITGA5,LPP,BSG,RHOA,ICAM1,ARPC5L,TNS2,RPS5,ASAP3,RPL8,PDGFRB,EZR,TNS3,DLC1,HSPG2,SLC4A2,EHD3,ANXA6,COL17A1,ADAM10,NRP1,TNC,TGM2,ITGB5,TSPAN9,TLN2,MDC1,LIMA1,JUP,NEXN,AFAP1…
186	1	TRUE	0.0297	272	2565	76	0.03	0.279	GO:0005924	CC	12	cell-substrate adherens junction	2	ITGAV,RND3,SYNPO2,RDX,LAMTOR3,SCARB2,LAYN,PALLD,ITGA11,GSN,PLEC,PHLDB2,LRP1,LIMK1,LCP1,PTK2B,ANXA5,KIF23,CAPN5,RPL3,RPS13,DNM2,REXO2,ITGA1,MYH9,RPS14,DCAF6,RPS7,PDIA3,RRAS,PFN1,JAK1,RPS4X,IGF2R,YWHAB,TNS1,RPS10,ARL14EP,DAG1,FAT1,ITGA5,LPP,BSG,RHOA,ICAM1,ARPC5L,TNS2,RPS5,ASAP3,RPL8,PDGFRB,EZR,TNS3,DLC1,HSPG2,SLC4A2,EHD3,ANXA6,ADAM10,NRP1,TNC,TGM2,ITGB5,TSPAN9,TLN2,MDC1,LIMA1,JUP,NEXN,AFAP1,RPS11,M…
187	1	TRUE	0.0269	271	2565	76	0.03	0.28	GO:0005925	CC	12	focal adhesion	3	ITGAV,RND3,SYNPO2,RDX,LAMTOR3,SCARB2,LAYN,PALLD,ITGA11,GSN,PLEC,PHLDB2,LRP1,LIMK1,LCP1,PTK2B,ANXA5,KIF23,CAPN5,RPL3,RPS13,DNM2,REXO2,ITGA1,MYH9,RPS14,DCAF6,RPS7,PDIA3,RRAS,PFN1,JAK1,RPS4X,IGF2R,YWHAB,TNS1,RPS10,ARL14EP,DAG1,FAT1,ITGA5,LPP,BSG,RHOA,ICAM1,ARPC5L,TNS2,RPS5,ASAP3,RPL8,PDGFRB,EZR,TNS3,DLC1,HSPG2,SLC4A2,EHD3,ANXA6,ADAM10,NRP1,TNC,TGM2,ITGB5,TSPAN9,TLN2,MDC1,LIMA1,JUP,NEXN,AFAP1,RPS11,M…
188	1	TRUE	0.028	11264	2565	2283	0.89	0.203	GO:0005575	CC	6	cellular_component	1	AFF2,LAMTOR5,CCDC172,TENM4,MIER3,PCLO,ITGAV,PPARGC1A,FIP1L1,FGFBP1,DNAJC19,HPX,APOOL,NSMCE4A,EIF3D,EIF4E,GUF1,HDDC2,PRKCB,TRIB3,NCAPG2,UNC5C,COL3A1,NIPBL,GPR22,POSTN,ZMIZ1,PSMD10,RPAP3,GINS3,KCNK5,PATL1,NTN4,LOC100766772,SETD6,DOCK4,SMIM20,NDUFS6,RTN4RL1,PRSS12,HECW2,XPOT,RPA1,SLC34A2,ISG20,ACSS3,COPRS,THBS1,CDC42EP2,AEN,NCAPG,PSAT1,SNRPE,DDX1,RND3,CNDP2,METTL7A,LIN7A,POLA2,MYF5,PLA2G6,CHMP2B,SPP…
189	1	TRUE	0.000347	2659	2565	612	0.239	0.23	GO:0005576	CC	6	extracellular region	2	PCLO,ITGAV,FGFBP1,HPX,HDDC2,PRKCB,COL3A1,NIPBL,POSTN,NTN4,RTN4RL1,PRSS12,THBS1,PSAT1,RND3,CNDP2,METTL7A,LIN7A,PLA2G6,CHMP2B,SPP1,HMGB2,SMPD1,RDX,NXPE4,TARS,LAMTOR3,PLEKHN1,SERPINF1,TMPRSS6,P3H1,KAZALD1,ADAMTS3,GSTO1,EFNA5,PLOD2,WWP2,IL18,DSC2,PAM,COL6A1,PTPN13,NID2,LOC100765897,PTX3,NDP,DNAJC9,PSMA5,EPDR1,PTTG1IP,GLG1,RUVBL2,CCBE1,ADAMTS4,TRABD2B,C1QL4,SERINC5,SCARB2,GDA,IL1RN,PLBD2,FURIN,IGFBP4,…
190	1	TRUE	1.13e-10	3005	2565	738	0.288	0.246	GO:0032991	CC	6	macromolecular complex	2	MIER3,ITGAV,FIP1L1,DNAJC19,APOOL,NSMCE4A,EIF3D,EIF4E,NCAPG2,COL3A1,NIPBL,PSMD10,RPAP3,PATL1,NDUFS6,XPOT,RPA1,THBS1,NCAPG,SNRPE,DDX1,POLA2,CHMP2B,HMGB2,NPPB,CENPE,LAMTOR3,PDSS1,KCTD17,GCLM,ZWILCH,PLK1,RERE,MRPL40,NCF1,PPIH,MRPL49,SMARCA5,CDCA5,EPAS1,LAT,FARSB,PPWD1,FAU,COL6A1,NUF2,IGF1R,RBBP8,SUPT20H,MAD2L1,PSMA5,PPP2R2A,RUVBL2,SDHC,MRPL30,NASP,CWC22,VPS18,ITPR2,CHRNA1,TAF13,EIF3A,SESTD1,MRPS16,MR…
191	1	TRUE	0.0118	787	2565	196	0.076	0.249	GO:1902494	CC	6	catalytic complex	3	PSMD10,NDUFS6,POLA2,PDSS1,KCTD17,GCLM,RERE,NCF1,SMARCA5,FARSB,PPWD1,SUPT20H,PSMA5,PPP2R2A,RUVBL2,SDHC,CWC22,TAF13,LOC100767156,FZR1,NDUFS4,ABAT,METTL14,PRDX3,DPY30,NDUFB6,PPP2R5A,POLA1,EXOSC8,CRCP,CCNA2,PPP1R15A,NEU2,GTF2F2,CDC40,MAGOH,PSMC6,TRRAP,NAA10,LOC100764363,SNRPD3,PHF19,DET1,PSMB7,PSMA3,ULK1,KAT14,PNN,PSMD14,UBE4A,PSMG3,CDC73,SKP2,UBE2S,GTF2F1,SRSF1,PSMC4,PPIE,INO80E,HNRNPR,NDUFB7,RPP14,…
192	1	TRUE	0.00268	57	2565	25	0.01	0.439	GO:1905368	CC	6	peptidase complex	4	PSMD10,PSMA5,PSMC6,PSMB7,PSMA3,PSMD14,PSMG3,PSMC4,PSMB4,PSMA1,PSMG1,PSMA8,PSMG4,F7,PSMA4,PSMA2,PSMC5,PSMC3,PSMB6,PSMB2,PSMB1,PSMD9,ZFAND2A,PSMC1,PSMD11
193	1	TRUE	0.000695	50	2565	24	0.009	0.48	GO:1905369	CC	6	endopeptidase complex	5	PSMD10,PSMA5,PSMC6,PSMB7,PSMA3,PSMD14,PSMG3,PSMC4,PSMB4,PSMA1,PSMG1,PSMA8,PSMG4,PSMA4,PSMA2,PSMC5,PSMC3,PSMB6,PSMB2,PSMB1,PSMD9,ZFAND2A,PSMC1,PSMD11
194	1	TRUE	2.85e-06	510	2565	153	0.06	0.3	GO:1990904	CC	6	ribonucleoprotein complex	3	EIF3D,EIF4E,PATL1,SNRPE,DDX1,MRPL40,PPIH,MRPL49,PPWD1,FAU,RUVBL2,MRPL30,CWC22,MRPS16,MRPS18C,MRPL23,RPL15,MRPL46,MRPL32,RPS25,PMS2,LOC100760353,RPL9,RPS8,CDC40,MAGOH,MOV10,MRPL50,ARFGEF1,MRPL48,MRPL24,SNRPD3,SLBP,ASZ1,LARP6,ZCRB1,PNN,RPL3,RPS13,SMG5,MRPL19,SF3B6,MRPS27,SSB,SRSF1,RPS3A,PPIE,HNRNPR,RPP14,ILF3,RBPMS,WDR12,SNRPD1,NOP58,RPS26,MRPS5,RPS14,RPS7,MVP,GEMIN2,MRPL35,MRPS21,MRPL21,MRPS9,TRA2…
195	1	TRUE	1.39e-06	1828	2565	455	0.177	0.249	GO:0043234	CC	6	protein complex	3	MIER3,ITGAV,FIP1L1,DNAJC19,APOOL,NSMCE4A,EIF3D,NCAPG2,COL3A1,NIPBL,PSMD10,RPAP3,PATL1,NDUFS6,XPOT,RPA1,THBS1,NCAPG,DDX1,CHMP2B,HMGB2,NPPB,CENPE,LAMTOR3,ZWILCH,PLK1,CDCA5,EPAS1,LAT,COL6A1,NUF2,IGF1R,SUPT20H,MAD2L1,PSMA5,RUVBL2,SDHC,NASP,VPS18,TAF13,EIF3A,SEC31A,DDX20,CDCA8,CCDC155,NOTCH1,TFDP1,EME1,NDUFS4,ECD,TERF2,KNSTRN,METTL14,SGO1,ITGA11,GSN,FOS,PRDX3,MMS22L,ANKRD1,METTL21C,LAGE3,NDUFB6,E2F1,M…
196	1	TRUE	0.00811	26	2565	14	0.005	0.538	GO:0005581	CC	6	collagen trimer	4	COL3A1,ADIPOQ,COL4A2,COL10A1,COL8A1,COL5A3,COL9A3,COL27A1,COL1A1,COL4A1,C1QTNF5,COL11A2,EMILIN1,COL8A2
197	1	TRUE	0.0129	11	2565	8	0.003	0.727	GO:0042555	CC	6	MCM complex	4	MMS22L,MCM5,MCM7,MCMBP,MCM6,MCM4,MCM3,MCM8
198	1	TRUE	2.15e-15	8190	2565	1813	0.707	0.221	GO:0043226	CC	6	organelle	2	AFF2,TENM4,MIER3,PCLO,ITGAV,PPARGC1A,FIP1L1,DNAJC19,HPX,APOOL,NSMCE4A,EIF4E,GUF1,HDDC2,PRKCB,TRIB3,NCAPG2,NIPBL,POSTN,ZMIZ1,GINS3,PATL1,SETD6,DOCK4,SMIM20,NDUFS6,RTN4RL1,PRSS12,HECW2,XPOT,RPA1,SLC34A2,ISG20,ACSS3,COPRS,THBS1,CDC42EP2,AEN,NCAPG,PSAT1,SNRPE,DDX1,RND3,CNDP2,METTL7A,LIN7A,POLA2,MYF5,PLA2G6,CHMP2B,SPP1,PSRC1,LOC100771648,HMGB2,SFXN3,SETDB2,SYNPO2,CENPE,SMPD1,RDX,NXPE4,SAPCD2,ETV4,LAX1…
199	1	TRUE	7.86e-19	2452	2565	663	0.258	0.27	GO:0043228	CC	6	non-membrane-bounded organelle	3	NSMCE4A,EIF4E,TRIB3,NCAPG2,NIPBL,PATL1,DOCK4,HECW2,RPA1,ISG20,CDC42EP2,AEN,NCAPG,DDX1,METTL7A,POLA2,PLA2G6,PSRC1,HMGB2,SYNPO2,CENPE,RDX,SAPCD2,TARS,DNTTIP2,RFX3,ZWILCH,PLK1,MRPL40,MRPL49,NCKAP5L,GABPA,SMARCA5,CDCA5,FAU,MYOM2,NUF2,CEP44,SUPT20H,MAD2L1,RUVBL2,RSL1D1,MRPL30,NASP,VPS18,MTSS1,SNAPC5,TAF13,EIF3A,ARRB1,AURKA,KIF20B,MRPS16,MRPS18C,MRPL23,NEDD1,RPL15,CDCA8,NOC2L,DPF2,CCDC155,ESPL1,LRRC59,…
200	1	TRUE	7.24e-15	7496	2565	1677	0.654	0.224	GO:0043227	CC	6	membrane-bounded organelle	3	AFF2,TENM4,MIER3,PCLO,ITGAV,PPARGC1A,FIP1L1,DNAJC19,HPX,APOOL,NSMCE4A,GUF1,HDDC2,PRKCB,TRIB3,NCAPG2,NIPBL,POSTN,ZMIZ1,GINS3,SETD6,DOCK4,SMIM20,NDUFS6,RTN4RL1,PRSS12,XPOT,RPA1,SLC34A2,ISG20,ACSS3,COPRS,THBS1,AEN,PSAT1,SNRPE,DDX1,RND3,CNDP2,METTL7A,LIN7A,POLA2,MYF5,CHMP2B,SPP1,PSRC1,LOC100771648,HMGB2,SFXN3,SETDB2,SYNPO2,CENPE,SMPD1,RDX,NXPE4,SAPCD2,ETV4,LAX1,TARS,LAMTOR3,PDSS1,DNTTIP2,RFX3,SERPINF…
201	1	TRUE	3.01e-19	2632	2565	706	0.275	0.268	GO:0031974	CC	6	membrane-enclosed lumen	2	AFF2,MIER3,PPARGC1A,FIP1L1,NSMCE4A,PRKCB,TRIB3,NCAPG2,ZMIZ1,GINS3,DOCK4,XPOT,RPA1,ISG20,AEN,DDX1,CNDP2,POLA2,MYF5,PSRC1,HMGB2,SETDB2,SAPCD2,DNTTIP2,RFX3,PLK1,BNIP3L,RERE,MRPL40,PPIH,RNF38,TLE3,MRPL49,GABPA,SMARCA5,CDCA5,EPAS1,PPWD1,PTGES,RBBP8,SUPT20H,DNAJC9,MAD2L1,PTTG1IP,RUVBL2,RSL1D1,NASP,CWC22,CSTF1,ADAMTS4,SNAPC5,TAF13,SCARB2,HTATSF1,EIF3A,ARRB1,KIF20B,MRPS16,MRPS18C,MRPL23,DDX20,CDCA8,NOC2L…
202	1	TRUE	1.67e-05	2538	2565	599	0.234	0.236	GO:0044421	CC	6	extracellular region part	2	PCLO,ITGAV,HPX,HDDC2,PRKCB,COL3A1,NIPBL,POSTN,NTN4,RTN4RL1,THBS1,PSAT1,RND3,CNDP2,METTL7A,LIN7A,PLA2G6,CHMP2B,SPP1,HMGB2,SMPD1,RDX,NXPE4,TARS,LAMTOR3,PLEKHN1,SERPINF1,TMPRSS6,P3H1,KAZALD1,ADAMTS3,GSTO1,EFNA5,PLOD2,WWP2,IL18,DSC2,PAM,COL6A1,PTPN13,NID2,LOC100765897,PTX3,NDP,DNAJC9,PSMA5,EPDR1,PTTG1IP,GLG1,RUVBL2,CCBE1,ADAMTS4,TRABD2B,C1QL4,SERINC5,SCARB2,GDA,IL1RN,PLBD2,FURIN,IGFBP4,RPL15,CDCA8,CH…
203	1	TRUE	0.00037	1956	2565	463	0.181	0.237	GO:0043230	CC	6	extracellular organelle	3	PCLO,ITGAV,HPX,HDDC2,PRKCB,NIPBL,RTN4RL1,THBS1,PSAT1,RND3,CNDP2,METTL7A,LIN7A,CHMP2B,SPP1,SMPD1,RDX,NXPE4,TARS,LAMTOR3,SERPINF1,P3H1,ADAMTS3,GSTO1,PLOD2,WWP2,IL18,DSC2,PAM,COL6A1,PTPN13,NID2,PSMA5,EPDR1,PTTG1IP,GLG1,RUVBL2,TRABD2B,SERINC5,SCARB2,GDA,IL1RN,PLBD2,FURIN,RPL15,CHL1,STX2,ABAT,NRAS,GSN,PRDX3,PLEC,GNAS,RHOQ,SMURF1,MEP1A,ALDH1L2,COL18A1,ATP2B3,MTMR2,RAPGEF3,LOC100765914,LOC100750644,UFC1…
204	1	TRUE	0.000382	1952	2565	462	0.18	0.237	GO:1903561	CC	6	extracellular vesicle	4	PCLO,ITGAV,HPX,HDDC2,PRKCB,NIPBL,RTN4RL1,THBS1,PSAT1,RND3,CNDP2,METTL7A,LIN7A,CHMP2B,SPP1,SMPD1,RDX,NXPE4,TARS,LAMTOR3,SERPINF1,P3H1,ADAMTS3,GSTO1,PLOD2,WWP2,IL18,DSC2,PAM,COL6A1,PTPN13,NID2,PSMA5,EPDR1,PTTG1IP,GLG1,RUVBL2,TRABD2B,SERINC5,SCARB2,GDA,IL1RN,PLBD2,FURIN,RPL15,CHL1,STX2,ABAT,NRAS,GSN,PRDX3,PLEC,GNAS,RHOQ,SMURF1,MEP1A,ALDH1L2,COL18A1,ATP2B3,MTMR2,RAPGEF3,LOC100765914,LOC100750644,UFC1…
205	1	TRUE	4.08e-10	286	2565	108	0.042	0.378	GO:0031012	CC	6	extracellular matrix	3	COL3A1,POSTN,NTN4,THBS1,SERPINF1,KAZALD1,EFNA5,COL6A1,NID2,NDP,GLG1,CCBE1,ADAMTS4,PLEC,COL18A1,THBS2,FMOD,AEBP1,OLFML2B,SPON1,TIMP1,SPON2,EGFL7,ADAMTS15,FN1,RPS13,ALPL,CFP,CLU,MATN2,WNT5B,OC90,LOC100760022,MYH9,LAMA3,MMP12,RPS14,RPS7,ATP5B,COL4A2,LAMB2,EIF4A1,DCN,RPS4X,COL10A1,TUBB,LGALS3BP,RPS10,DAG1,COL12A1,CTGF,LAMB1,ATP5A1,P3H2,COL8A1,COL5A3,SLPI,TIMP2,SPARC,MFAP1,COL27A1,DPT,MMP2,COL1A1,RPS5…
206	1	TRUE	0.00083	73	2565	31	0.012	0.425	GO:0044420	CC	6	extracellular matrix component	4	COL3A1,NTN4,EFNA5,NID2,COL18A1,THBS2,TIMP1,FN1,MATN2,LAMA3,COL4A2,LAMB2,DAG1,LAMB1,P3H2,COL5A3,MFAP1,COL27A1,COL1A1,COL4A1,MEGF9,SPN,LAMC1,LAMA5,TNC,COL7A1,PTPRZ1,FBN1,LAMB3,AGRN,THSD4
207	1	TRUE	0.000167	147	2565	54	0.021	0.367	GO:0005578	CC	6	proteinaceous extracellular matrix	4	COL3A1,POSTN,NTN4,KAZALD1,EFNA5,COL6A1,NID2,GLG1,CCBE1,COL18A1,THBS2,FMOD,OLFML2B,TIMP1,SPON2,ADAMTS15,FN1,ALPL,MATN2,WNT5B,OC90,LOC100760022,LAMA3,COL4A2,LAMB2,COL10A1,DAG1,CTGF,LAMB1,P3H2,COL5A3,SPARC,COL27A1,COL1A1,WNT4,COL4A1,COL6A2,ADAMTSL4,MEGF9,SPN,BGN,LAMC1,NAV2,LAMA5,TNC,COL7A1,ABI3BP,EMILIN1,PTPRZ1,FBN1,LAMB3,AGRN,THSD4,GPC1
208	1	TRUE	0.00392	55	2565	24	0.009	0.436	GO:0005604	CC	6	basement membrane	5	NTN4,EFNA5,NID2,COL18A1,THBS2,TIMP1,FN1,MATN2,LAMA3,COL4A2,LAMB2,DAG1,LAMB1,P3H2,COL4A1,MEGF9,SPN,LAMC1,LAMA5,TNC,COL7A1,FBN1,LAMB3,AGRN
209	1	TRUE	8.03e-06	2398	2565	572	0.223	0.239	GO:0005615	CC	6	extracellular space	3	PCLO,ITGAV,HPX,HDDC2,PRKCB,COL3A1,NIPBL,POSTN,RTN4RL1,THBS1,PSAT1,RND3,CNDP2,METTL7A,LIN7A,PLA2G6,CHMP2B,SPP1,HMGB2,SMPD1,RDX,NXPE4,TARS,LAMTOR3,PLEKHN1,SERPINF1,TMPRSS6,P3H1,ADAMTS3,GSTO1,PLOD2,WWP2,IL18,DSC2,PAM,COL6A1,PTPN13,NID2,LOC100765897,PTX3,NDP,DNAJC9,PSMA5,EPDR1,PTTG1IP,GLG1,RUVBL2,CCBE1,ADAMTS4,TRABD2B,C1QL4,SERINC5,SCARB2,GDA,IL1RN,PLBD2,FURIN,IGFBP4,RPL15,CHL1,SEMA3A,STX2,SEMA4D,ABA…
210	1	TRUE	0.000356	1941	2565	460	0.179	0.237	GO:0070062	CC	6	extracellular exosome	4	PCLO,ITGAV,HPX,HDDC2,PRKCB,NIPBL,RTN4RL1,THBS1,PSAT1,RND3,CNDP2,METTL7A,LIN7A,CHMP2B,SPP1,SMPD1,RDX,NXPE4,TARS,LAMTOR3,SERPINF1,P3H1,ADAMTS3,GSTO1,PLOD2,WWP2,IL18,DSC2,PAM,COL6A1,PTPN13,NID2,PSMA5,EPDR1,PTTG1IP,GLG1,RUVBL2,TRABD2B,SERINC5,SCARB2,GDA,IL1RN,PLBD2,FURIN,RPL15,CHL1,STX2,ABAT,NRAS,GSN,PRDX3,PLEC,GNAS,RHOQ,SMURF1,MEP1A,ALDH1L2,COL18A1,MTMR2,RAPGEF3,LOC100765914,LOC100750644,UFC1,THSD7A…
211	1	TRUE	4.05e-15	4684	2565	1119	0.436	0.239	GO:0044422	CC	6	organelle part	2	AFF2,MIER3,PPARGC1A,FIP1L1,DNAJC19,APOOL,NSMCE4A,PRKCB,TRIB3,NCAPG2,NIPBL,POSTN,ZMIZ1,GINS3,DOCK4,SMIM20,NDUFS6,HECW2,XPOT,RPA1,ISG20,AEN,NCAPG,SNRPE,DDX1,CNDP2,POLA2,MYF5,PLA2G6,CHMP2B,PSRC1,HMGB2,SFXN3,SETDB2,SYNPO2,CENPE,RDX,SAPCD2,LAMTOR3,DNTTIP2,RFX3,BRIP1,DHCR7,ZWILCH,CHAC1,PLK1,BNIP3L,ATAD1,RERE,MRPL40,PPIH,RNF38,TLE3,MRPL49,NCKAP5L,GABPA,SMARCA5,CDCA5,DNAJC15,EPAS1,LAT,PPWD1,PTGES,MYOM2,C…
212	1	TRUE	3.01e-19	2632	2565	706	0.275	0.268	GO:0043233	CC	6	organelle lumen	3	AFF2,MIER3,PPARGC1A,FIP1L1,NSMCE4A,PRKCB,TRIB3,NCAPG2,ZMIZ1,GINS3,DOCK4,XPOT,RPA1,ISG20,AEN,DDX1,CNDP2,POLA2,MYF5,PSRC1,HMGB2,SETDB2,SAPCD2,DNTTIP2,RFX3,PLK1,BNIP3L,RERE,MRPL40,PPIH,RNF38,TLE3,MRPL49,GABPA,SMARCA5,CDCA5,EPAS1,PPWD1,PTGES,RBBP8,SUPT20H,DNAJC9,MAD2L1,PTTG1IP,RUVBL2,RSL1D1,NASP,CWC22,CSTF1,ADAMTS4,SNAPC5,TAF13,SCARB2,HTATSF1,EIF3A,ARRB1,KIF20B,MRPS16,MRPS18C,MRPL23,DDX20,CDCA8,NOC2L…
213	1	TRUE	0.00414	527	2565	141	0.055	0.268	GO:0031975	CC	6	envelope	1	DNAJC19,APOOL,TRIB3,SMIM20,NDUFS6,XPOT,AEN,SFXN3,BRIP1,DHCR7,BNIP3L,DNAJC15,PTGES,MAD2L1,SDHC,CCDC155,FZR1,NDUFS4,SLC8B1,NDUFB6,SMAD3,ACSL5,HSPD1,PHB,NDUFAF4,NEMP1,TIMM10,NUP50,NUCB2,RANGAP1,MRPL19,TMEM11,NDUFB7,SH3BGRL2,NDUFC2,TIMM50,NDUFA2,LOC100764866,ATP5B,CISD2,COQ3,NDUFB5,PINK1,NDUFB11,TRA2B,UTP18,PNPT1,MYO19,IGF2R,TUBB,TIMM17A,NPC1,SARM1,CPT1A,NUP58,PAM16,CACYBP,TIMM21,NUP37,DHODH,ATP5A1,L…
214	1	TRUE	0.00769	54	2565	23	0.009	0.426	GO:0070469	CC	6	respiratory chain	1	NDUFS6,SDHC,NDUFS4,NDUFB6,LOC100757098,NDUFB7,NDUFC2,NDUFA2,LOC100764866,NDUFB5,NDUFB11,NDUFA6,LOC100774773,NDUFB10,NDUFS8,NDUFA5,NDUFAB1,NDUFB3,LOC100750822,NDUFA10,LOC100770670,NDUFS7,NDUFA9
215	1	TRUE	0.0365	47	2565	19	0.007	0.404	GO:0098803	CC	6	respiratory chain complex	2	NDUFS6,SDHC,NDUFS4,NDUFB6,NDUFB7,NDUFB5,NDUFB11,NDUFA6,LOC100774773,NDUFB10,NDUFS8,NDUFA5,NDUFAB1,NDUFB3,LOC100750822,NDUFA10,LOC100770670,NDUFS7,NDUFA9
216	1	TRUE	1.23e-08	8360	2565	1799	0.701	0.215	GO:0005622	CC	6	intracellular	1	AFF2,LAMTOR5,CCDC172,TENM4,MIER3,PCLO,ITGAV,PPARGC1A,FIP1L1,DNAJC19,APOOL,NSMCE4A,EIF3D,EIF4E,GUF1,HDDC2,PRKCB,TRIB3,NCAPG2,NIPBL,POSTN,ZMIZ1,PSMD10,GINS3,PATL1,SETD6,DOCK4,SMIM20,NDUFS6,PRSS12,HECW2,XPOT,RPA1,ISG20,ACSS3,COPRS,THBS1,CDC42EP2,AEN,NCAPG,PSAT1,SNRPE,DDX1,RND3,CNDP2,METTL7A,POLA2,MYF5,PLA2G6,CHMP2B,SPP1,PSRC1,LOC100771648,HMGB2,SFXN3,SETDB2,SYNPO2,CENPE,SMPD1,RDX,SAPCD2,ETV4,LAX1,TA…
217	1	TRUE	1.33e-08	8231	2565	1774	0.692	0.216	GO:0044424	CC	6	intracellular part	2	AFF2,LAMTOR5,CCDC172,TENM4,MIER3,PCLO,ITGAV,PPARGC1A,FIP1L1,DNAJC19,APOOL,NSMCE4A,EIF3D,EIF4E,GUF1,HDDC2,PRKCB,TRIB3,NCAPG2,NIPBL,POSTN,ZMIZ1,PSMD10,GINS3,PATL1,SETD6,DOCK4,SMIM20,NDUFS6,PRSS12,HECW2,XPOT,RPA1,ISG20,ACSS3,COPRS,THBS1,CDC42EP2,AEN,NCAPG,PSAT1,SNRPE,DDX1,CNDP2,METTL7A,POLA2,MYF5,PLA2G6,CHMP2B,SPP1,PSRC1,LOC100771648,HMGB2,SFXN3,SETDB2,SYNPO2,CENPE,SMPD1,RDX,SAPCD2,ETV4,LAX1,TARS,LA…
218	1	TRUE	0.00366	6028	2565	1285	0.501	0.213	GO:0005737	CC	6	cytoplasm	3	LAMTOR5,CCDC172,TENM4,PCLO,ITGAV,DNAJC19,APOOL,EIF3D,EIF4E,GUF1,HDDC2,PRKCB,POSTN,PATL1,SETD6,DOCK4,SMIM20,NDUFS6,PRSS12,XPOT,ISG20,ACSS3,COPRS,THBS1,CDC42EP2,NCAPG,PSAT1,DDX1,CNDP2,POLA2,PLA2G6,CHMP2B,SPP1,PSRC1,LOC100771648,HMGB2,SFXN3,SETDB2,SYNPO2,CENPE,SMPD1,RDX,SAPCD2,LAX1,TARS,LAMTOR3,PDSS1,BRIP1,DCTPP1,KCTD17,PERM1,GCLM,DHCR7,P3H1,CHAC1,GSTO1,BNIP3L,SDHD,ATAD1,MRPL40,NCF1,METAP2,CCDC58,WW…
219	1	TRUE	0.00624	5027	2565	1081	0.421	0.215	GO:0044444	CC	6	cytoplasmic part	4	LAMTOR5,PCLO,ITGAV,DNAJC19,APOOL,EIF3D,EIF4E,GUF1,HDDC2,PRKCB,POSTN,PATL1,SETD6,DOCK4,SMIM20,NDUFS6,PRSS12,XPOT,ACSS3,COPRS,THBS1,CDC42EP2,PSAT1,DDX1,CNDP2,POLA2,PLA2G6,CHMP2B,SPP1,PSRC1,LOC100771648,HMGB2,SFXN3,SETDB2,SYNPO2,CENPE,SMPD1,RDX,SAPCD2,LAX1,TARS,LAMTOR3,PDSS1,DCTPP1,GCLM,DHCR7,P3H1,CHAC1,BNIP3L,SDHD,ATAD1,MRPL40,NCF1,METAP2,CCDC58,RALGDS,MRPL49,HEXA,DNAJC15,LRRTM1,FARSB,DSC2,UCP3,FAU…
220	1	TRUE	0.00707	2014	2565	462	0.18	0.229	GO:0005829	CC	6	cytosol	5	LAMTOR5,ITGAV,PRKCB,SETD6,DOCK4,XPOT,COPRS,CDC42EP2,PSAT1,DDX1,CNDP2,POLA2,PLA2G6,CHMP2B,PSRC1,SETDB2,SYNPO2,CENPE,SAPCD2,LAX1,TARS,DCTPP1,DHCR7,CHAC1,NCF1,METAP2,RALGDS,RGS5,DNAJC9,MAD2L1,BTF3,RUVBL2,CWC22,THRA,EIF3A,ARRB1,AURKA,KIF20B,MRPS16,SEC31A,DDX20,RPL15,NOC2L,DPF2,TFDP1,NFAT5,PALLD,RARA,KMT5A,ECD,KNSTRN,CNTRL,GSN,PRDX3,MMS22L,PLEC,ANKRD1,GNAS,SYTL4,PHLDB2,PPP2R5A,SMAD3,LRP1,POLA1,LIMK1,K…
221	1	TRUE	1.55e-11	7176	2565	1593	0.621	0.222	GO:0043229	CC	6	intracellular organelle	3	AFF2,TENM4,MIER3,PPARGC1A,FIP1L1,DNAJC19,APOOL,NSMCE4A,EIF4E,GUF1,HDDC2,PRKCB,TRIB3,NCAPG2,NIPBL,POSTN,ZMIZ1,GINS3,PATL1,SETD6,DOCK4,SMIM20,NDUFS6,PRSS12,HECW2,XPOT,RPA1,ISG20,ACSS3,COPRS,THBS1,CDC42EP2,AEN,NCAPG,SNRPE,DDX1,CNDP2,METTL7A,POLA2,MYF5,PLA2G6,CHMP2B,SPP1,PSRC1,LOC100771648,HMGB2,SFXN3,SETDB2,SYNPO2,CENPE,SMPD1,RDX,SAPCD2,ETV4,LAX1,TARS,LAMTOR3,PDSS1,DNTTIP2,RFX3,BRIP1,DCTPP1,PERM1,DH…
222	1	TRUE	7.86e-19	2452	2565	663	0.258	0.27	GO:0043232	CC	6	intracellular non-membrane-bounded organelle	4	NSMCE4A,EIF4E,TRIB3,NCAPG2,NIPBL,PATL1,DOCK4,HECW2,RPA1,ISG20,CDC42EP2,AEN,NCAPG,DDX1,METTL7A,POLA2,PLA2G6,PSRC1,HMGB2,SYNPO2,CENPE,RDX,SAPCD2,TARS,DNTTIP2,RFX3,ZWILCH,PLK1,MRPL40,MRPL49,NCKAP5L,GABPA,SMARCA5,CDCA5,FAU,MYOM2,NUF2,CEP44,SUPT20H,MAD2L1,RUVBL2,RSL1D1,MRPL30,NASP,VPS18,MTSS1,SNAPC5,TAF13,EIF3A,ARRB1,AURKA,KIF20B,MRPS16,MRPS18C,MRPL23,NEDD1,RPL15,CDCA8,NOC2L,DPF2,CCDC155,ESPL1,LRRC59,…
223	1	TRUE	0.00682	1105	2565	268	0.104	0.243	GO:0005856	CC	6	cytoskeleton	5	HECW2,CDC42EP2,PLA2G6,PSRC1,SYNPO2,CENPE,RDX,TARS,PLK1,NCKAP5L,CEP44,MAD2L1,RUVBL2,VPS18,MTSS1,AURKA,KIF20B,NEDD1,CDCA8,DPF2,CCDC155,ESPL1,PALLD,RARA,KNSTRN,SGO1,CNTRL,GSN,PLEC,SYTL4,E2F1,RHOQ,PHLDB2,GAS2L3,MYO3A,STIL,GSK3B,TOP2A,GTSE1,ANLN,DNAJB13,PLK4,KIF24,KATNA1,SKA1,RAPGEF3,KIF18B,CDC45,PMS2,GTF2F2,FBXO5,KIF2A,KIF2C,PLK2,FAM83H,NDC80,PREPL,LCP1,RANBP1,GLI1,MPLKIP,KIF23,PCNA,UBR4,SH3PXD2A,RAS…
224	1	TRUE	0.00319	717	2565	185	0.072	0.258	GO:0015630	CC	6	microtubule cytoskeleton	6	HECW2,CDC42EP2,PLA2G6,PSRC1,CENPE,PLK1,NCKAP5L,CEP44,MAD2L1,RUVBL2,AURKA,KIF20B,NEDD1,CDCA8,DPF2,CCDC155,ESPL1,KNSTRN,SGO1,CNTRL,SYTL4,E2F1,GAS2L3,STIL,GSK3B,TOP2A,GTSE1,PLK4,KIF24,KATNA1,SKA1,KIF18B,CDC45,PMS2,GTF2F2,FBXO5,KIF2A,KIF2C,PLK2,NDC80,RANBP1,MPLKIP,KIF23,PCNA,UBR4,RASSF7,SMC3,TBCA,SPDL1,MAP7D1,LRGUK,TRAF5,LYST,CEP41,DNM2,FMN1,SKA2,CDC6,DYSF,SMC1A,CEP55,CCDC114,MYH9,POC1B,SNPH,RPS7,DNA…
225	1	TRUE	3.46e-14	637	2565	214	0.083	0.336	GO:0005694	CC	6	chromosome	5	NSMCE4A,NCAPG2,NIPBL,RPA1,NCAPG,POLA2,HMGB2,CENPE,RFX3,ZWILCH,PLK1,GABPA,SMARCA5,CDCA5,NUF2,MAD2L1,RUVBL2,NASP,ARRB1,CDCA8,CCDC155,RARA,EME1,TERF2,KNSTRN,NR1D1,SGO1,NR1H4,MMS22L,CHEK1,E2F1,MCM5,RPA3,SMAD3,TOP2A,POLA1,SKA1,CENPW,SGO2,MYBL2,MCM7,RAD21L1,RXRA,PMF1,KIF2C,PLK2,HMGA1,NDC80,TRRAP,CHEK2,THRB,PCNA,TERF1,SMC3,ESCO2,RANGAP1,CDC73,DNMT1,SPDL1,SMC2,SPC25,SSB,FIGNL1,HJURP,INO80E,MKI67,HUS1,ZWI…
226	1	TRUE	2.03e-06	110	2565	48	0.019	0.436	GO:0000793	CC	6	condensed chromosome	6	NSMCE4A,NCAPG2,NCAPG,HMGB2,CENPE,PLK1,CDCA5,CCDC155,SGO1,TOP2A,SKA1,SGO2,RAD21L1,PMF1,KIF2C,NDC80,SMC3,SPDL1,SMC2,SPC25,HJURP,MKI67,HUS1,SKA2,SMC1A,NCAPD3,DNMT3L,NCAPH,CENPA,SKA3,SMC4,AKAP8,RIF1,AURKB,MLH1,BRCA2,INCENP,NEK2,HSPA2,RCC1,RAD51,DSN1,TOPBP1,FANCD2,HMGB1,NCAPD2,BLM,BUB1
227	1	TRUE	3.01e-19	2632	2565	706	0.275	0.268	GO:0070013	CC	6	intracellular organelle lumen	4	AFF2,MIER3,PPARGC1A,FIP1L1,NSMCE4A,PRKCB,TRIB3,NCAPG2,ZMIZ1,GINS3,DOCK4,XPOT,RPA1,ISG20,AEN,DDX1,CNDP2,POLA2,MYF5,PSRC1,HMGB2,SETDB2,SAPCD2,DNTTIP2,RFX3,PLK1,BNIP3L,RERE,MRPL40,PPIH,RNF38,TLE3,MRPL49,GABPA,SMARCA5,CDCA5,EPAS1,PPWD1,PTGES,RBBP8,SUPT20H,DNAJC9,MAD2L1,PTTG1IP,RUVBL2,RSL1D1,NASP,CWC22,CSTF1,ADAMTS4,SNAPC5,TAF13,SCARB2,HTATSF1,EIF3A,ARRB1,KIF20B,MRPS16,MRPS18C,MRPL23,DDX20,CDCA8,NOC2L…
228	1	TRUE	4.02e-16	4536	2565	1095	0.427	0.241	GO:0044446	CC	6	intracellular organelle part	4	AFF2,MIER3,PPARGC1A,FIP1L1,DNAJC19,APOOL,NSMCE4A,PRKCB,TRIB3,NCAPG2,NIPBL,POSTN,ZMIZ1,GINS3,DOCK4,SMIM20,NDUFS6,HECW2,XPOT,RPA1,ISG20,AEN,NCAPG,SNRPE,DDX1,CNDP2,POLA2,MYF5,PLA2G6,CHMP2B,PSRC1,HMGB2,SFXN3,SETDB2,SYNPO2,CENPE,RDX,SAPCD2,LAMTOR3,DNTTIP2,RFX3,BRIP1,DHCR7,ZWILCH,CHAC1,PLK1,BNIP3L,ATAD1,RERE,MRPL40,PPIH,RNF38,TLE3,MRPL49,NCKAP5L,GABPA,SMARCA5,CDCA5,DNAJC15,EPAS1,LAT,PPWD1,PTGES,COL6A1,…
229	1	TRUE	0.03	893	2565	215	0.084	0.241	GO:0044430	CC	6	cytoskeletal part	5	HECW2,PLA2G6,PSRC1,SYNPO2,CENPE,RDX,PLK1,NCKAP5L,CEP44,MAD2L1,RUVBL2,VPS18,AURKA,KIF20B,NEDD1,CDCA8,DPF2,CCDC155,ESPL1,PALLD,KNSTRN,SGO1,CNTRL,GSN,SYTL4,E2F1,RHOQ,MYO3A,STIL,GSK3B,TOP2A,GTSE1,ANLN,DNAJB13,PLK4,KIF24,KATNA1,SKA1,RAPGEF3,KIF18B,CDC45,FBXO5,KIF2A,KIF2C,PLK2,FAM83H,NDC80,LCP1,RANBP1,GLI1,MPLKIP,KIF23,PCNA,UBR4,SH3PXD2A,RASSF7,TPM3,SMC3,EIF6,SPDL1,DNAJA3,LRGUK,TRAF5,CEP41,DNM2,SKA2,CD…
230	1	TRUE	5.13e-06	168	2565	64	0.025	0.381	GO:0005819	CC	6	spindle	6	HECW2,PSRC1,CENPE,PLK1,CEP44,MAD2L1,AURKA,KIF20B,NEDD1,CCDC155,KNSTRN,SGO1,KATNA1,SKA1,FBXO5,KIF2A,KIF23,SMC3,SPDL1,SKA2,CDC6,SMC1A,MYH9,POC1B,SKA3,MAP4,NDE1,CEP128,CDC25B,NUSAP1,MZT1,BORA,CKAP2L,KIF22,ECT2,RIF1,BCCIP,AURKB,INCENP,PARP4,NEK2,DLGAP5,HSPA2,NUP62,TPX2,PINX1,ASPM,DDX11,RCC2,LOC100766053,SPAG5,FAM83D,KIF18A,CKAP5,WDR62,GEM,CDK1,CCSAP,CBX1,JTB,CAPN6,AUNIP,KIF14,APP
231	1	TRUE	0.00291	54	2565	24	0.009	0.444	GO:0072686	CC	6	mitotic spindle	7	HECW2,CENPE,MAD2L1,AURKA,KIF20B,KNSTRN,KIF23,SMC3,SMC1A,MAP4,CKAP2L,KIF22,ECT2,BCCIP,AURKB,NUP62,TPX2,ASPM,RCC2,FAM83D,KIF18A,GEM,CDK1,CCSAP
232	1	TRUE	0.00663	81	2565	31	0.012	0.383	GO:0000922	CC	6	spindle pole	6	PSRC1,PLK1,CEP44,MAD2L1,AURKA,KIF20B,NEDD1,CCDC155,SGO1,KATNA1,KIF2A,SMC3,SPDL1,CDC6,SMC1A,POC1B,NDE1,CEP128,CDC25B,BCCIP,NEK2,DLGAP5,NUP62,TPX2,ASPM,DDX11,LOC100766053,FAM83D,CKAP5,WDR62,AUNIP
233	1	TRUE	0.035	21	2565	11	0.004	0.524	GO:0051233	CC	6	spindle midzone	6	CENPE,PLK1,KIF20B,CDC6,RIF1,AURKB,RCC2,KIF18A,GEM,KIF14,APP
234	1	TRUE	5.91e-14	598	2565	203	0.079	0.339	GO:0044427	CC	6	chromosomal part	5	NSMCE4A,NCAPG2,NIPBL,RPA1,NCAPG,POLA2,HMGB2,CENPE,RFX3,ZWILCH,PLK1,GABPA,SMARCA5,CDCA5,NUF2,MAD2L1,RUVBL2,NASP,ARRB1,CDCA8,CCDC155,RARA,EME1,TERF2,KNSTRN,NR1D1,SGO1,NR1H4,MMS22L,CHEK1,E2F1,MCM5,RPA3,SMAD3,POLA1,SKA1,CENPW,SGO2,MYBL2,MCM7,RAD21L1,RXRA,PMF1,KIF2C,PLK2,HMGA1,NDC80,TRRAP,CHEK2,THRB,PCNA,TERF1,SMC3,ESCO2,RANGAP1,CDC73,DNMT1,SPDL1,SMC2,SPC25,SSB,HJURP,INO80E,MKI67,HUS1,ZWINT,BUB3,SKA2,…
235	1	TRUE	6.54e-14	212	2565	95	0.037	0.448	GO:0098687	CC	6	chromosomal region	6	RPA1,NCAPG,CENPE,ZWILCH,PLK1,NUF2,MAD2L1,CDCA8,CCDC155,TERF2,KNSTRN,SGO1,MCM5,SKA1,CENPW,SGO2,MCM7,PMF1,KIF2C,NDC80,CHEK2,PCNA,TERF1,ESCO2,RANGAP1,CDC73,DNMT1,SPDL1,SPC25,SSB,HJURP,MKI67,ZWINT,BUB3,SKA2,CBX5,SMC1A,NCAPD3,CENPA,MCM6,PIF1,SKA3,MCM4,NDE1,THOC6,NBN,THOC5,NUP37,CENPH,KDM4B,RIF1,TEN1,AURKB,OIP5,TP53BP1,DNMT3A,BRCA2,ACD,INCENP,NAT10,NEK2,CENPI,ANAPC16,RTEL1,XRCC1,NHP2,CDT1,HAT1,PINX1,CE…
236	1	TRUE	6.1e-11	111	2565	57	0.022	0.514	GO:0000775	CC	6	chromosome, centromeric region	7	NCAPG,CENPE,ZWILCH,PLK1,NUF2,MAD2L1,CDCA8,KNSTRN,SGO1,SKA1,CENPW,SGO2,PMF1,KIF2C,NDC80,ESCO2,RANGAP1,DNMT1,SPDL1,SPC25,HJURP,MKI67,ZWINT,BUB3,SKA2,CBX5,SMC1A,NCAPD3,CENPA,SKA3,NDE1,NUP37,CENPH,KDM4B,AURKB,TP53BP1,DNMT3A,INCENP,NEK2,CENPI,ANAPC16,CDT1,PINX1,CENPT,MIS18A,NUP85,RCC2,LOC100766053,DSN1,SEC13,NUP107,TTK,KIF18A,CKAP5,SPC24,CBX1,BUB1
237	1	TRUE	0.00251	32	2565	17	0.007	0.531	GO:0000779	CC	6	condensed chromosome, centromeric region	8	NCAPG,CENPE,PLK1,SGO1,SKA1,PMF1,KIF2C,NDC80,SPDL1,SPC25,HJURP,SKA2,CENPA,SKA3,AURKB,DSN1,BUB1
238	1	TRUE	0.000277	103	2565	41	0.016	0.398	GO:0000781	CC	6	chromosome, telomeric region	7	RPA1,CCDC155,TERF2,MCM5,MCM7,CHEK2,PCNA,TERF1,CDC73,SSB,CBX5,MCM6,PIF1,MCM4,THOC6,NBN,THOC5,RIF1,TEN1,TP53BP1,BRCA2,ACD,NAT10,RTEL1,XRCC1,NHP2,HAT1,PINX1,MRE11A,MCM3,RAD51,DNA2,ORC1,BLM,CDK1,CBX1,FEN1,RPA2,LOC100756432,LOC100757539,LOC100753502
239	1	TRUE	1.41e-05	39	2565	23	0.009	0.59	GO:0005657	CC	6	replication fork	6	RPA1,POLA2,MMS22L,CHEK1,RPA3,POLA1,PCNA,DNMT1,POLE2,RFC3,POLE,NBN,PRPF19,POLE3,UHRF1,TP53BP1,ZRANB3,BCL6,XRCC2,RFC4,RFC5,RAD51C,RPA2
240	1	TRUE	0.017	14	2565	9	0.004	0.643	GO:0030894	CC	6	replisome	7	RPA1,POLA2,RPA3,POLA1,POLE2,POLE,PRPF19,POLE3,RPA2
241	1	TRUE	0.035	360	2565	96	0.037	0.267	GO:0000785	CC	6	chromatin	6	NIPBL,HMGB2,RFX3,PLK1,GABPA,SMARCA5,CDCA5,RUVBL2,NASP,ARRB1,RARA,EME1,NR1D1,NR1H4,CHEK1,E2F1,SMAD3,RXRA,PLK2,HMGA1,TRRAP,THRB,SMC3,ESCO2,DNMT1,INO80E,CBX5,NCAPD3,INO80C,DNMT3L,CENPA,PINK1,TCP1,SUV39H1,ACTL6A,TNP1,LOC100763852,CHD3,EP400,NFATC1,SMARCB1,LOC100766092,SIRT1,ZNF385A,RUVBL1,ALKBH1,FANK1,ASXL1,BCAS3,TP63,MSH6,KDM4B,KIF22,ELL,UHRF1,RIF1,ASF1A,OIP5,DNMT3A,EZH2,INCENP,STAT3,CBX8,BUD31,SUV3…
242	1	TRUE	1.62e-08	88	2565	45	0.018	0.511	GO:0000776	CC	6	kinetochore	6	CENPE,ZWILCH,PLK1,NUF2,MAD2L1,KNSTRN,SGO1,SKA1,CENPW,PMF1,KIF2C,NDC80,RANGAP1,SPDL1,SPC25,HJURP,ZWINT,BUB3,SKA2,CBX5,SMC1A,CENPA,SKA3,NDE1,NUP37,CENPH,AURKB,TP53BP1,INCENP,NEK2,CENPI,ANAPC16,CDT1,PINX1,CENPT,NUP85,LOC100766053,DSN1,SEC13,NUP107,TTK,KIF18A,CKAP5,SPC24,BUB1
243	1	TRUE	0.0118	24	2565	13	0.005	0.542	GO:0000777	CC	6	condensed chromosome kinetochore	7	PLK1,SKA1,PMF1,KIF2C,NDC80,SPDL1,SPC25,HJURP,SKA2,CENPA,SKA3,DSN1,BUB1
244	1	TRUE	0.0327	10	2565	7	0.003	0.7	GO:0000940	CC	6	condensed chromosome outer kinetochore	6	PLK1,SKA1,NDC80,SPDL1,SKA2,SKA3,BUB1
245	1	TRUE	0.00357	525	2565	141	0.055	0.269	GO:0031967	CC	6	organelle envelope	5	DNAJC19,APOOL,TRIB3,SMIM20,NDUFS6,XPOT,AEN,SFXN3,BRIP1,DHCR7,BNIP3L,DNAJC15,PTGES,MAD2L1,SDHC,CCDC155,FZR1,NDUFS4,SLC8B1,NDUFB6,SMAD3,ACSL5,HSPD1,PHB,NDUFAF4,NEMP1,TIMM10,NUP50,NUCB2,RANGAP1,MRPL19,TMEM11,NDUFB7,SH3BGRL2,NDUFC2,TIMM50,NDUFA2,LOC100764866,ATP5B,CISD2,COQ3,NDUFB5,PINK1,NDUFB11,TRA2B,UTP18,PNPT1,MYO19,IGF2R,TUBB,TIMM17A,NPC1,SARM1,CPT1A,NUP58,PAM16,CACYBP,TIMM21,NUP37,DHODH,ATP5A1,L…
246	1	TRUE	1.8e-12	6142	2565	1396	0.544	0.227	GO:0043231	CC	6	intracellular membrane-bounded organelle	4	AFF2,TENM4,MIER3,PPARGC1A,FIP1L1,DNAJC19,APOOL,NSMCE4A,GUF1,HDDC2,PRKCB,TRIB3,NCAPG2,NIPBL,POSTN,ZMIZ1,GINS3,SETD6,DOCK4,SMIM20,NDUFS6,XPOT,RPA1,ISG20,ACSS3,COPRS,AEN,SNRPE,DDX1,CNDP2,POLA2,MYF5,CHMP2B,SPP1,PSRC1,LOC100771648,HMGB2,SFXN3,SETDB2,SYNPO2,CENPE,SMPD1,SAPCD2,ETV4,LAX1,PDSS1,DNTTIP2,RFX3,BRIP1,DCTPP1,PERM1,DHCR7,P3H1,CHAC1,PLK1,NFYB,BNIP3L,SDHD,ATAD1,RERE,MRPL40,CCDC58,WWP2,PPIH,RNF38,…
247	1	TRUE	1.8e-12	4034	2565	967	0.377	0.24	GO:0005634	CC	6	nucleus	5	AFF2,TENM4,MIER3,PPARGC1A,FIP1L1,NSMCE4A,PRKCB,TRIB3,NCAPG2,NIPBL,ZMIZ1,GINS3,SETD6,DOCK4,XPOT,RPA1,ISG20,COPRS,AEN,SNRPE,DDX1,CNDP2,POLA2,MYF5,PSRC1,HMGB2,SETDB2,CENPE,SAPCD2,ETV4,DNTTIP2,RFX3,BRIP1,DCTPP1,PERM1,DHCR7,PLK1,NFYB,BNIP3L,RERE,WWP2,PPIH,RNF38,TLE3,RALGDS,GABPA,SMARCA5,CDCA5,EPAS1,LAT,PPWD1,PTGES,NUF2,PTPN13,RBBP8,SUPT20H,GINS1,DNAJC9,MAD2L1,PSMA5,PTTG1IP,SIK1,RUVBL2,RSL1D1,NASP,CWC2…
248	1	TRUE	4.59e-17	2684	2565	706	0.275	0.263	GO:0044428	CC	6	nuclear part	6	AFF2,MIER3,PPARGC1A,FIP1L1,NSMCE4A,PRKCB,TRIB3,NCAPG2,NIPBL,ZMIZ1,GINS3,DOCK4,XPOT,RPA1,ISG20,AEN,SNRPE,DDX1,CNDP2,POLA2,MYF5,PSRC1,HMGB2,SETDB2,SAPCD2,DNTTIP2,RFX3,BRIP1,DHCR7,PLK1,BNIP3L,RERE,PPIH,RNF38,TLE3,GABPA,SMARCA5,CDCA5,EPAS1,LAT,PPWD1,PTGES,RBBP8,SUPT20H,DNAJC9,MAD2L1,PTTG1IP,RUVBL2,RSL1D1,NASP,CWC22,CSTF1,ADAMTS4,SNAPC5,TAF13,HTATSF1,EIF3A,ARRB1,KIF20B,DDX20,CDCA8,NOC2L,DPF2,CCDC155,T…
249	1	TRUE	8.21e-17	2438	2565	650	0.253	0.267	GO:0031981	CC	6	nuclear lumen	7	AFF2,MIER3,PPARGC1A,FIP1L1,NSMCE4A,PRKCB,TRIB3,NCAPG2,ZMIZ1,GINS3,DOCK4,XPOT,RPA1,ISG20,AEN,DDX1,CNDP2,POLA2,MYF5,PSRC1,HMGB2,SETDB2,SAPCD2,DNTTIP2,RFX3,PLK1,BNIP3L,RERE,PPIH,RNF38,TLE3,GABPA,SMARCA5,CDCA5,EPAS1,PPWD1,RBBP8,SUPT20H,DNAJC9,MAD2L1,PTTG1IP,RUVBL2,RSL1D1,NASP,CWC22,CSTF1,ADAMTS4,SNAPC5,TAF13,HTATSF1,EIF3A,ARRB1,KIF20B,DDX20,CDCA8,NOC2L,DPF2,CCDC155,TFDP1,NFAT5,RARA,EME1,FZR1,ECD,TERF…
250	1	TRUE	3.37e-08	1896	2565	481	0.188	0.254	GO:0005654	CC	6	nucleoplasm	7	AFF2,MIER3,PPARGC1A,FIP1L1,NSMCE4A,PRKCB,NCAPG2,ZMIZ1,GINS3,XPOT,RPA1,ISG20,AEN,DDX1,CNDP2,POLA2,MYF5,PSRC1,SETDB2,BNIP3L,RERE,PPIH,RNF38,TLE3,GABPA,SMARCA5,CDCA5,EPAS1,PPWD1,RBBP8,SUPT20H,DNAJC9,MAD2L1,PTTG1IP,RUVBL2,NASP,CWC22,CSTF1,ADAMTS4,SNAPC5,TAF13,HTATSF1,ARRB1,KIF20B,DDX20,CDCA8,NOC2L,DPF2,TFDP1,NFAT5,FZR1,ECD,TERF2,NR1D1,METTL14,MRPL46,FOS,MMS22L,DPY30,LAGE3,NDUFB6,CHEK1,SYTL4,E2F1,MCM5…
251	1	TRUE	0.00786	726	2565	184	0.072	0.253	GO:0044451	CC	6	nucleoplasm part	8	AFF2,FIP1L1,NSMCE4A,NCAPG2,RPA1,ISG20,DDX1,BNIP3L,RERE,PPIH,SMARCA5,EPAS1,PPWD1,SUPT20H,RUVBL2,CWC22,ADAMTS4,SNAPC5,TAF13,ARRB1,DDX20,CDCA8,TERF2,NR1D1,MMS22L,DPY30,LAGE3,LIMK1,HR,SGO2,AFF3,KIF18B,GTF2F2,KIF2A,SCN1A,TRRAP,CSTF2,CHEK2,THRB,SNRPD3,PHF19,SETBP1,GTF3C6,NONO,PCNA,AFF1,KAT14,PNN,TERF1,DDX46,CDC73,GTF2F1,FANCM,SRSF1,PPIE,MKI67,ZWINT,EYA1,CBX5,KMT2A,KMT2D,NOP58,TIMM50,DNMT3L,POLE2,ELL3,G…
252	1	TRUE	0.000393	485	2565	137	0.053	0.282	GO:0016604	CC	6	nuclear body	9	AFF2,NSMCE4A,NCAPG2,RPA1,ISG20,DDX1,BNIP3L,PPIH,EPAS1,PPWD1,CWC22,ADAMTS4,SNAPC5,ARRB1,DDX20,CDCA8,TERF2,NR1D1,LAGE3,LIMK1,HR,SGO2,AFF3,KIF18B,KIF2A,SCN1A,CSTF2,CHEK2,THRB,SNRPD3,SETBP1,GTF3C6,NONO,PCNA,PNN,TERF1,DDX46,SRSF1,PPIE,MKI67,ZWINT,EYA1,CBX5,NOP58,TIMM50,POLE2,GEMIN2,WWTR1,LARS,YARS,LOC100756440,BAZ2A,THOC6,EP400,SGK1,NBN,NFATC1,RREB1,SURF2,PRPF19,APEX1,CNOT7,TARBP2,AK6,SIRT1,GLIS2,RORC…
253	1	TRUE	5.06e-08	578	2565	177	0.069	0.306	GO:0005730	CC	6	nucleolus	7	TRIB3,DOCK4,ISG20,AEN,HMGB2,SAPCD2,DNTTIP2,SUPT20H,RSL1D1,SNAPC5,TAF13,EIF3A,KIF20B,CDCA8,NOC2L,ANKRD1,FOXJ2,IPO11,TOP2A,LRP1,ACSL5,NOL7,TMA16,WEE1,PAK1IP1,PDK3,KIF2A,ARFGEF1,KATNBL1,NAA10,SLBP,DTD1,TRERF1,NOVA1,TERF1,RPL3,RPS13,WDR43,TBCA,RBM28,EIF6,DDX46,SKP2,SMC2,ZNF655,HJURP,MRI1,NOC4L,INO80E,MKI67,HUS1,WDR74,ILF3,ETV6,CBX5,RPF2,TRA2A,WDR12,REXO2,NOP58,GORAB,RPS14,ELL3,RPS7,RPL12,OASL,GEMIN2,…
254	1	TRUE	1.78e-07	356	2565	119	0.046	0.334	GO:0000228	CC	6	nuclear chromosome	7	RPA1,POLA2,HMGB2,RFX3,PLK1,GABPA,SMARCA5,CDCA5,RUVBL2,NASP,CCDC155,RARA,EME1,TERF2,NR1D1,SGO1,NR1H4,MMS22L,E2F1,MCM5,RPA3,SMAD3,TOP2A,POLA1,MCM7,RAD21L1,RXRA,NDC80,TRRAP,THRB,PCNA,TERF1,SMC3,ESCO2,CDC73,SMC2,SSB,FIGNL1,INO80E,HUS1,CBX5,NCAPD3,INO80C,DNMT3L,POLE2,CENPA,MCM6,PIF1,POLE,TCP1,MCM4,ACTL6A,THOC6,TNP1,CHD3,EP400,NBN,NFATC1,THOC5,PRPF19,SMARCB1,SIRT1,POLE3,ORC6,ZNF385A,RUVBL1,ALKBH1,ASXL1…
255	1	TRUE	2.59e-07	335	2565	113	0.044	0.337	GO:0044454	CC	6	nuclear chromosome part	8	RPA1,POLA2,HMGB2,RFX3,PLK1,GABPA,SMARCA5,CDCA5,RUVBL2,NASP,CCDC155,RARA,EME1,TERF2,NR1D1,SGO1,NR1H4,MMS22L,E2F1,MCM5,RPA3,SMAD3,POLA1,MCM7,RAD21L1,RXRA,NDC80,TRRAP,THRB,PCNA,TERF1,SMC3,ESCO2,CDC73,SSB,INO80E,HUS1,CBX5,NCAPD3,INO80C,DNMT3L,POLE2,CENPA,MCM6,PIF1,POLE,TCP1,MCM4,ACTL6A,THOC6,TNP1,CHD3,EP400,NBN,NFATC1,THOC5,PRPF19,SMARCB1,SIRT1,POLE3,ORC6,ZNF385A,RUVBL1,ALKBH1,ASXL1,TP63,MSH6,KDM4B,U…
256	1	TRUE	0.0109	21	2565	12	0.005	0.571	GO:0043596	CC	6	nuclear replication fork	9	RPA1,POLA2,MMS22L,RPA3,POLA1,PCNA,POLE2,POLE,PRPF19,POLE3,ZRANB3,RPA2
257	1	TRUE	0.017	14	2565	9	0.004	0.643	GO:0043601	CC	6	nuclear replisome	10	RPA1,POLA2,RPA3,POLA1,POLE2,POLE,PRPF19,POLE3,RPA2
258	1	TRUE	0.0374	203	2565	59	0.023	0.291	GO:0000790	CC	6	nuclear chromatin	9	HMGB2,RFX3,GABPA,SMARCA5,CDCA5,RUVBL2,NASP,RARA,EME1,NR1D1,NR1H4,E2F1,SMAD3,RXRA,TRRAP,THRB,ESCO2,INO80E,CBX5,NCAPD3,INO80C,DNMT3L,CENPA,TCP1,ACTL6A,TNP1,CHD3,EP400,NFATC1,SMARCB1,SIRT1,ZNF385A,RUVBL1,ALKBH1,ASXL1,TP63,MSH6,KDM4B,UHRF1,RIF1,ASF1A,DNMT3A,EZH2,STAT3,CBX8,BUD31,XRCC1,HAT1,RBBP7,DDX11,CHAF1A,RCC1,ASF1B,TCF7,POLR3G,RAD51AP1,CHAF1B,TIPIN,LOC100756432
259	1	TRUE	0.00094	87	2565	35	0.014	0.402	GO:0000784	CC	6	nuclear chromosome, telomeric region	9	RPA1,TERF2,MCM5,MCM7,PCNA,TERF1,CDC73,SSB,CBX5,MCM6,PIF1,MCM4,THOC6,NBN,THOC5,TEN1,TP53BP1,BRCA2,ACD,NAT10,XRCC1,NHP2,HAT1,PINX1,MRE11A,MCM3,RAD51,DNA2,ORC1,CDK1,CBX1,FEN1,RPA2,LOC100756432,LOC100753502
260	1	TRUE	1.19e-05	1174	2565	304	0.119	0.259	GO:0005739	CC	6	mitochondrion	5	DNAJC19,APOOL,GUF1,HDDC2,SMIM20,NDUFS6,ACSS3,LOC100771648,SFXN3,PDSS1,DCTPP1,BNIP3L,SDHD,ATAD1,MRPL40,CCDC58,MRPL49,DNAJC15,UCP3,MYOM2,ACOX2,SDHC,MRPL30,ABCD1,YBEY,MRPS16,MRPS18C,MRPL23,ACSF2,LRRC59,NDUFS4,ABAT,MTRF1,MRPL46,PRDX3,MRPL32,NSUN3,SLC8B1,NDUFB6,SMURF1,ALDH1L2,ACSL5,HSPD1,ME2,FTH1,NOL7,PPP1R15A,LOC100765914,THG1L,COMTD1,PHB,LOC100760353,GTPBP10,MTRF1L,PDK3,NDUFAF4,SDS,LOC100757098,META…
261	1	TRUE	6.15e-05	427	2565	127	0.05	0.297	GO:0044429	CC	6	mitochondrial part	6	DNAJC19,APOOL,SMIM20,NDUFS6,SFXN3,BNIP3L,MRPL40,MRPL49,DNAJC15,SDHC,MRPS16,MRPS18C,MRPL23,LRRC59,NDUFS4,MRPL46,MRPL32,NSUN3,SLC8B1,NDUFB6,ACSL5,HSPD1,PHB,NDUFAF4,MRPL50,MRPL48,TIMM10,MRPL19,TMEM11,ALKBH7,DNAJA3,NDUFB7,NDUFC2,TIMM50,NDUFA2,MRPS5,LOC100764866,ATP5B,CISD2,MRPL35,COQ3,MRPL21,NDUFB5,PINK1,NDUFB11,PNPT1,MYO19,TIMM17A,MRPS36,SARM1,CPT1A,MRPS14,FASTKD2,PAM16,MRPL53,MRPL18,TIMM21,DHODH,AT…
262	1	TRUE	0.00159	82	2565	33	0.013	0.402	GO:0098798	CC	6	mitochondrial protein complex	7	APOOL,NDUFS6,SDHC,NDUFS4,NDUFB6,NDUFB7,TIMM50,ATP5B,NDUFB5,PINK1,NDUFB11,TIMM17A,PAM16,TIMM21,ATP5A1,LOC100760824,ATP5D,NDUFA6,TOMM5,ATP5J2,LOC100774773,NDUFB10,NDUFS8,ATP5F1,NDUFA5,NDUFAB1,TOMM20,NDUFB3,LOC100750822,NDUFA10,LOC100770670,NDUFS7,NDUFA9
263	1	TRUE	0.0198	310	2565	86	0.034	0.277	GO:0005740	CC	6	mitochondrial envelope	7	DNAJC19,APOOL,SMIM20,NDUFS6,SFXN3,BNIP3L,DNAJC15,SDHC,NDUFS4,SLC8B1,NDUFB6,ACSL5,HSPD1,PHB,NDUFAF4,TIMM10,TMEM11,NDUFB7,NDUFC2,TIMM50,NDUFA2,LOC100764866,ATP5B,CISD2,COQ3,NDUFB5,PINK1,NDUFB11,PNPT1,MYO19,TIMM17A,SARM1,CPT1A,PAM16,TIMM21,DHODH,ATP5A1,LOC100760824,TYMS,ACAT1,ATP5D,HAX1,PPOX,HMGCS2,NDUFA6,TIMM9,IKBKE,SLC25A3,SOD2,SUCLG1,ATAD3A,LYRM7,SHMT2,TOMM5,SRC,ATP5J2,LOC100768321,ALAS2,STOML2,L…
264	1	TRUE	0.0148	142	2565	46	0.018	0.324	GO:0005759	CC	6	mitochondrial matrix	7	MRPL40,MRPL49,MRPS16,MRPS18C,MRPL23,LRRC59,MRPL46,MRPL32,NSUN3,HSPD1,MRPL50,MRPL48,MRPL19,ALKBH7,DNAJA3,MRPS5,ATP5B,MRPL35,MRPL21,MRPS36,MRPS14,FASTKD2,MRPL53,MRPL18,TYMS,CLPP,MRPS7,MRPL54,POLDIP2,NSUN4,LYRM7,SHMT2,CASQ1,MRPS18B,MRPL38,RAD51,DNA2,GADD45GIP1,MRPL3,MRPL51,CDK1,MRPS10,MRPL47,TFB1M,MTERF4,MARS2
265	1	TRUE	0.00982	293	2565	84	0.033	0.287	GO:0031966	CC	6	mitochondrial membrane	7	DNAJC19,APOOL,SMIM20,NDUFS6,SFXN3,BNIP3L,DNAJC15,SDHC,NDUFS4,SLC8B1,NDUFB6,ACSL5,HSPD1,PHB,NDUFAF4,TIMM10,TMEM11,NDUFB7,NDUFC2,TIMM50,NDUFA2,LOC100764866,ATP5B,CISD2,COQ3,NDUFB5,PINK1,NDUFB11,MYO19,TIMM17A,SARM1,CPT1A,PAM16,TIMM21,DHODH,ATP5A1,LOC100760824,TYMS,ACAT1,ATP5D,HAX1,PPOX,HMGCS2,NDUFA6,TIMM9,IKBKE,SLC25A3,SOD2,SUCLG1,ATAD3A,LYRM7,SHMT2,TOMM5,SRC,ATP5J2,ALAS2,STOML2,LOC100774773,ATP5G1,…
266	1	TRUE	0.0023	112	2565	41	0.016	0.366	GO:0044455	CC	6	mitochondrial membrane part	8	APOOL,NDUFS6,SDHC,NDUFS4,SLC8B1,NDUFB6,TMEM11,NDUFB7,TIMM50,LOC100764866,ATP5B,COQ3,NDUFB5,PINK1,NDUFB11,TIMM17A,SARM1,PAM16,TIMM21,ATP5A1,LOC100760824,ATP5D,PPOX,NDUFA6,TOMM5,ATP5J2,LOC100774773,NDUFB10,BNIP3,NDUFS8,ATP5F1,NDUFA5,NDUFAB1,TOMM20,MGARP,NDUFB3,LOC100750822,NDUFA10,LOC100770670,NDUFS7,NDUFA9
267	1	TRUE	0.016	9	2565	7	0.003	0.778	GO:0017101	CC	6	aminoacyl-tRNA synthetase multienzyme complex	3	LARS,IARS,RARS,KARS,AIMP1,MARS,EEF1E1
268	1	TRUE	2.51e-06	509	2565	153	0.06	0.301	GO:0030529	CC	6	intracellular ribonucleoprotein complex	3	EIF3D,EIF4E,PATL1,SNRPE,DDX1,MRPL40,PPIH,MRPL49,PPWD1,FAU,RUVBL2,MRPL30,CWC22,MRPS16,MRPS18C,MRPL23,RPL15,MRPL46,MRPL32,RPS25,PMS2,LOC100760353,RPL9,RPS8,CDC40,MAGOH,MOV10,MRPL50,ARFGEF1,MRPL48,MRPL24,SNRPD3,SLBP,ASZ1,LARP6,ZCRB1,PNN,RPL3,RPS13,SMG5,MRPL19,SF3B6,MRPS27,SSB,SRSF1,RPS3A,PPIE,HNRNPR,RPP14,ILF3,RBPMS,WDR12,SNRPD1,NOP58,RPS26,MRPS5,RPS14,RPS7,MVP,GEMIN2,MRPL35,MRPS21,MRPL21,MRPS9,TRA2…
269	1	TRUE	0.000118	186	2565	65	0.025	0.349	GO:0005840	CC	6	ribosome	4	MRPL40,MRPL49,FAU,MRPL30,MRPS16,MRPS18C,MRPL23,RPL15,MRPL46,MRPL32,RPS25,LOC100760353,RPL9,RPS8,MRPL50,MRPL48,MRPL24,RPL3,RPS13,MRPL19,MRPS27,RPS3A,RPS26,MRPS5,RPS14,RPS7,MRPL35,MRPS21,MRPL21,MRPS9,RPS4X,MCTS1,MRPS36,RPS10,MRPS14,MRPL53,MRPL18,MRPS7,MRPL54,RPS5,RPL8,MRPS33,NSUN4,PRMT3,RPL14,LOC100767286,MRPS18B,MRPL38,RSL24D1,LOC100763788,RPS2,GADD45GIP1,MRPL3,RPL24,MRPL51,MRPS10,HSPA14,MRPL47,RP…
270	1	TRUE	0.000196	59	2565	28	0.011	0.475	GO:0000313	CC	6	organellar ribosome	5	MRPL40,MRPL49,MRPS16,MRPS18C,MRPL23,MRPL46,MRPL32,MRPL50,MRPL48,MRPL19,MRPS5,MRPL35,MRPL21,MRPS36,MRPS14,MRPL53,MRPL18,MRPS7,MRPL54,NSUN4,MRPS18B,MRPL38,GADD45GIP1,MRPL3,MRPL51,MRPS10,MRPL47,MTERF4
271	1	TRUE	0.000196	59	2565	28	0.011	0.475	GO:0005761	CC	6	mitochondrial ribosome	6	MRPL40,MRPL49,MRPS16,MRPS18C,MRPL23,MRPL46,MRPL32,MRPL50,MRPL48,MRPL19,MRPS5,MRPL35,MRPL21,MRPS36,MRPS14,MRPL53,MRPL18,MRPS7,MRPL54,NSUN4,MRPS18B,MRPL38,GADD45GIP1,MRPL3,MRPL51,MRPS10,MRPL47,MTERF4
272	1	TRUE	1.6e-06	106	2565	47	0.018	0.443	GO:0044391	CC	6	ribosomal subunit	5	MRPL40,MRPL49,MRPL30,MRPS16,MRPS18C,RPL15,MRPL46,MRPL32,LOC100760353,MRPL50,MRPL48,RPL3,RPS13,MRPL19,RPS3A,RPS26,MRPS5,RPS14,RPS7,MRPL35,MRPL21,RPS4X,MCTS1,MRPS36,RPS10,MRPS14,MRPL53,MRPL18,MRPS7,MRPL54,RPS5,RPL8,NSUN4,RPL14,LOC100767286,MRPS18B,MRPL38,LOC100763788,RPS2,MRPL3,RPL24,MRPL51,MRPS10,MRPL47,RPS11,RPL19,MTERF4
273	1	TRUE	0.0027	67	2565	28	0.011	0.418	GO:0015934	CC	6	large ribosomal subunit	6	MRPL40,MRPL49,MRPL30,RPL15,MRPL46,MRPL32,LOC100760353,MRPL50,MRPL48,RPL3,MRPL19,MRPL35,MRPL21,MRPL53,MRPL18,MRPL54,RPL8,NSUN4,RPL14,LOC100767286,MRPL38,LOC100763788,MRPL3,RPL24,MRPL51,MRPL47,RPL19,MTERF4
274	1	TRUE	0.0149	40	2565	18	0.007	0.45	GO:0000315	CC	6	organellar large ribosomal subunit	7	MRPL40,MRPL49,MRPL46,MRPL32,MRPL50,MRPL48,MRPL19,MRPL35,MRPL21,MRPL53,MRPL18,MRPL54,NSUN4,MRPL38,MRPL3,MRPL51,MRPL47,MTERF4
275	1	TRUE	0.0149	40	2565	18	0.007	0.45	GO:0005762	CC	6	mitochondrial large ribosomal subunit	8	MRPL40,MRPL49,MRPL46,MRPL32,MRPL50,MRPL48,MRPL19,MRPL35,MRPL21,MRPL53,MRPL18,MRPL54,NSUN4,MRPL38,MRPL3,MRPL51,MRPL47,MTERF4
276	1	TRUE	0.0054	40	2565	19	0.007	0.475	GO:0015935	CC	6	small ribosomal subunit	6	MRPS16,MRPS18C,RPS13,RPS3A,RPS26,MRPS5,RPS14,RPS7,RPS4X,MCTS1,MRPS36,RPS10,MRPS14,MRPS7,RPS5,MRPS18B,RPS2,MRPS10,RPS11
277	1	TRUE	0.0138	92	2565	33	0.013	0.359	GO:0005681	CC	6	spliceosomal complex	4	SNRPE,PPWD1,CWC22,CDC40,MAGOH,SNRPD3,ZCRB1,PNN,SF3B6,SRSF1,PPIE,HNRNPR,SNRPD1,GEMIN2,TRA2B,LSM6,PRPF19,SNRPA,SF3B3,SNRPB,SNW1,SNRPA1,PHF5A,SF3A3,SNRNP40,DHX15,CWC15,PPIL1,HNRNPA2B1,LSM3,SF3B4,SNRNP70,SNRPF
278	1	TRUE	0.000456	49	2565	24	0.009	0.49	GO:0000502	CC	6	proteasome complex	3	PSMD10,PSMA5,PSMC6,PSMB7,PSMA3,PSMD14,PSMG3,PSMC4,PSMB4,PSMA1,PSMG1,PSMA8,PSMG4,PSMA4,PSMA2,PSMC5,PSMC3,PSMB6,PSMB2,PSMB1,PSMD9,ZFAND2A,PSMC1,PSMD11
279	1	TRUE	0.0208	17	2565	10	0.004	0.588	GO:0005839	CC	6	proteasome core complex	3	PSMA5,PSMB7,PSMA3,PSMB4,PSMA1,PSMA4,PSMA2,PSMB6,PSMB2,PSMB1
280	1	TRUE	0.0095	247	2565	73	0.028	0.296	GO:0019866	CC	6	organelle inner membrane	3	DNAJC19,APOOL,SMIM20,NDUFS6,DNAJC15,SDHC,NDUFS4,SLC8B1,NDUFB6,SMAD3,ACSL5,HSPD1,PHB,TIMM10,TMEM11,NDUFB7,NDUFC2,TIMM50,NDUFA2,LOC100764866,ATP5B,COQ3,NDUFB5,PINK1,NDUFB11,TRA2B,TIMM17A,CPT1A,PAM16,TIMM21,DHODH,ATP5A1,LOC100760824,TYMS,SIRT1,ACAT1,ATP5D,PPOX,HMGCS2,NDUFA6,TIMM9,SLC25A3,SOD2,SUCLG1,ATAD3A,SHMT2,SRC,ATP5J2,ALAS2,STOML2,LOC100774773,ATP5G1,NDUFB10,PARL,TMEM120B,NDUFS8,LGALS3,ATP5F1,V…
281	1	TRUE	0.00896	226	2565	68	0.027	0.301	GO:0005743	CC	6	mitochondrial inner membrane	4	DNAJC19,APOOL,SMIM20,NDUFS6,DNAJC15,SDHC,NDUFS4,SLC8B1,NDUFB6,ACSL5,HSPD1,PHB,TIMM10,TMEM11,NDUFB7,NDUFC2,TIMM50,NDUFA2,LOC100764866,ATP5B,COQ3,NDUFB5,PINK1,NDUFB11,TIMM17A,CPT1A,PAM16,TIMM21,DHODH,ATP5A1,LOC100760824,TYMS,ACAT1,ATP5D,PPOX,HMGCS2,NDUFA6,TIMM9,SLC25A3,SOD2,SUCLG1,ATAD3A,SHMT2,SRC,ATP5J2,ALAS2,STOML2,LOC100774773,ATP5G1,NDUFB10,PARL,NDUFS8,LGALS3,ATP5F1,VDAC3,SLC25A18,LOC100766032,…
282	1	TRUE	0.00222	73	2565	30	0.012	0.411	GO:0098800	CC	6	inner mitochondrial membrane protein complex	5	APOOL,NDUFS6,SDHC,NDUFS4,NDUFB6,NDUFB7,TIMM50,ATP5B,NDUFB5,NDUFB11,TIMM17A,PAM16,TIMM21,ATP5A1,LOC100760824,ATP5D,NDUFA6,ATP5J2,LOC100774773,NDUFB10,NDUFS8,ATP5F1,NDUFA5,NDUFAB1,NDUFB3,LOC100750822,NDUFA10,LOC100770670,NDUFS7,NDUFA9
283	1	TRUE	0.0161	47	2565	20	0.008	0.426	GO:0005746	CC	6	mitochondrial respiratory chain	5	NDUFS6,SDHC,NDUFS4,NDUFB6,NDUFB7,LOC100764866,NDUFB5,NDUFB11,NDUFA6,LOC100774773,NDUFB10,NDUFS8,NDUFA5,NDUFAB1,NDUFB3,LOC100750822,NDUFA10,LOC100770670,NDUFS7,NDUFA9
284	1	TRUE	0.00431	62	2565	26	0.01	0.419	GO:1990204	CC	6	oxidoreductase complex	1	NDUFS6,NCF1,SDHC,NDUFS4,NDUFB6,NDUFB7,NDUFB5,NDUFB11,P4HA1,NDUFA6,NCF4,RRM1,GCSH,RRM2,PDHA1,LOC100774773,NDUFB10,NDUFS8,NDUFA5,NDUFAB1,NDUFB3,LOC100750822,NDUFA10,NDUFS7,NDUFA9,P4HB
285	1	TRUE	0.035	40	2565	17	0.007	0.425	GO:0022626	CC	6	cytosolic ribosome	1	RPL15,RPL3,RPS13,RPS3A,RPS26,RPS14,RPS7,RPS4X,MCTS1,RPS10,RPS5,RPL8,RPL14,LOC100767286,RPL24,RPS11,RPL19
286	1	TRUE	0.0208	17	2565	10	0.004	0.588	GO:0022627	CC	6	cytosolic small ribosomal subunit	2	RPS13,RPS3A,RPS26,RPS14,RPS7,RPS4X,MCTS1,RPS10,RPS5,RPS11
287	1	TRUE	0.00119	7	2565	7	0.003	1	GO:0000796	CC	6	condensin complex	1	NCAPG2,NCAPG,SMC2,NCAPD3,NCAPH,SMC4,NCAPD2
288	1	TRUE	0.0179	144	2565	46	0.018	0.319	GO:0005874	CC	6	microtubule	1	PSRC1,CENPE,PLK1,NCKAP5L,AURKA,KNSTRN,GTSE1,SKA1,KIF18B,KIF2A,KIF2C,KIF23,DNM2,SKA2,SNPH,SKA3,TCP1,TUBA1C,TUBB,NUSAP1,SARM1,BICD1,CKAP2,TUBB2A,CCT4,BCAS3,KIF22,KIF3C,HID1,MAPRE3,PARP4,GRAMD3,GAS8,TPX2,ASPM,MYO5A,LOC100766053,APC2,SPAG5,KIF18A,CKAP5,CDK1,CCSAP,TUBD1,CAPN6,KIF14
289	1	TRUE	0.0434	159	2565	48	0.019	0.302	GO:0015631	MF	27	tubulin binding	1	PSRC1,PLK1,KIF20B,GAS2L3,KATNA1,SKA1,KIF2C,GLI1,KIF23,SMC3,FMN1,SKA2,DPYSL2,FTCD,MAP4,NDE1,GAS2,DAG1,PARK2,SGIP1,NUSAP1,MDM1,FAM110C,BCAS3,KIF22,KIF3C,TTLL7,CETN3,MAPRE3,BRCA2,EZR,CENPJ,STMN1,PHF6,GAS8,STARD9,HTT,HOOK1,RCC2,OGG1,REEP1,FAM83D,KIF18A,CCSAP,BCL2L11,ATF5,CAPN6,KIF14
290	1	TRUE	0.0199	106	2565	36	0.014	0.34	GO:0008017	MF	27	microtubule binding	2	PSRC1,PLK1,KIF20B,GAS2L3,KATNA1,SKA1,KIF2C,GLI1,KIF23,FMN1,SKA2,DPYSL2,FTCD,MAP4,NDE1,GAS2,SGIP1,NUSAP1,MDM1,KIF22,KIF3C,CETN3,MAPRE3,EZR,GAS8,STARD9,HOOK1,RCC2,OGG1,REEP1,FAM83D,KIF18A,CCSAP,BCL2L11,CAPN6,KIF14
291	1	TRUE	0.000555	9131	2565	1902	0.742	0.208	GO:0003674	MF	8	molecular_function	1	AFF2,THUMPD1,TENM4,PCLO,DDX10,ITGAV,PPARGC1A,FGFBP1,HPX,EIF3D,EIF4E,PRKCB,TRIB3,NCAPG2,UNC5C,BPIFA3,COL3A1,NIPBL,GPR22,POSTN,HAPLN3,KCNK5,PATL1,NTN4,LOC100766772,SETD6,DOCK4,RTN4RL1,PRSS12,XPOT,RPA1,SLC34A2,SHCBP1,ISG20,COPRS,THBS1,CDC42EP2,AEN,LOC100762115,TEX30,DDX1,RND3,CNDP2,METTL7A,LIN7A,POLA2,MYF5,MYF6,CHMP2B,PSRC1,LOC100771648,HMGB2,SFXN3,NPPB,SETDB2,LOC100756663,SYNPO2,CENPE,NSA2,RASGEF1B…
292	1	TRUE	3.46e-14	6457	2565	1470	0.573	0.228	GO:0005488	MF	8	binding	2	AFF2,THUMPD1,TENM4,PCLO,DDX10,ITGAV,PPARGC1A,FGFBP1,HPX,EIF3D,EIF4E,PRKCB,TRIB3,NCAPG2,BPIFA3,COL3A1,NIPBL,POSTN,HAPLN3,PATL1,NTN4,LOC100766772,SETD6,DOCK4,RTN4RL1,XPOT,RPA1,SLC34A2,SHCBP1,ISG20,COPRS,THBS1,CDC42EP2,AEN,DDX1,RND3,LIN7A,POLA2,MYF5,CHMP2B,PSRC1,HMGB2,NPPB,SYNPO2,CENPE,NSA2,RASGEF1B,SMPD1,RDX,SREK1IP1,NUDT4,ETV4,LAX1,TARS,LAMTOR3,PDSS1,DNTTIP2,RFX3,BRIP1,IL31RA,DCTPP1,KCTD17,GCLM,CH…
293	1	TRUE	0.00568	865	2565	216	0.084	0.25	GO:0036094	MF	8	small molecule binding	3	DDX10,TRIB3,HAPLN3,RND3,TARS,BRIP1,DCTPP1,PLK1,FARSB,SIK2,PTCH1,SIK1,LOC100774629,RUVBL2,ABCD1,LAYN,KIF20B,LOC100767156,RARA,MAP4K4,ABAT,MTHFR,NRAS,TNFAIP6,NR1H4,CHEK1,OSBPL5,MCM5,MYO3A,TOP2A,AKT3,ATP2B4,PLK4,HSPD1,MAP3K14,ME2,HMGCR,LOC100765914,THG1L,ABCA1,GTF2F2,RXRA,MLKL,GTPBP10,PDK3,SDS,KIF2C,PLK2,AHCY,CHEK2,PBK,IYD,PRKCE,EIF4A2,SHMT1,KIF23,MELK,DNMT1,ACVR1B,MMACHC,FIGNL1,DNAJA3,GSS,PDIK1L,MY…
294	1	TRUE	2.49e-10	2779	2565	687	0.268	0.247	GO:1901363	MF	8	heterocyclic compound binding	3	AFF2,THUMPD1,DDX10,PPARGC1A,EIF3D,EIF4E,TRIB3,PATL1,XPOT,RPA1,ISG20,AEN,DDX1,RND3,POLA2,MYF5,HMGB2,NSA2,RDX,SREK1IP1,NUDT4,ETV4,TARS,DNTTIP2,RFX3,BRIP1,DCTPP1,PLK1,NFYB,MRPL40,METAP2,ZCCHC24,GABPA,EPAS1,FARSB,SIK2,RBBP8,ZBTB7A,DUSP14,BTF3,SIK1,LOC100774629,RUVBL2,RSL1D1,SDHC,CWC22,CSTF1,THRA,TAF13,HTATSF1,ABCD1,EIF3A,ARRB1,KIF20B,SRBD1,RPL15,NOC2L,DPF2,LOC100767156,NOTCH1,TFDP1,LRRC59,NFAT5,RARA,…
295	1	TRUE	0.0403	1798	2565	406	0.158	0.226	GO:0043167	MF	8	ion binding	3	DDX10,HPX,TRIB3,POSTN,HAPLN3,RTN4RL1,SLC34A2,THBS1,RND3,SMPD1,SREK1IP1,TARS,BRIP1,DCTPP1,PLK1,NCF1,METAP2,FARSB,PAM,PTGES,SIK2,PTCH1,PLEKHA3,SIK1,LOC100774629,RUVBL2,SDHC,ITPR2,CHRNA1,THRA,ABCD1,G2E3,LAYN,KIF20B,SESTD1,DPF2,LOC100767156,ARHGAP26,RARA,MAP4K4,ABAT,MTHFR,NRAS,GSN,TNFAIP6,NR1H4,CHEK1,SYTL4,OSBPL5,MCM5,MYO3A,SMAD3,TOP2A,ATP13A2,AKT3,ATP2B4,NUDT18,PLK4,HSPD1,MAP3K14,SEC24D,ME2,HMGCR,FT…
296	1	TRUE	0.00299	1072	2565	264	0.103	0.246	GO:0043168	MF	8	anion binding	4	DDX10,TRIB3,POSTN,HAPLN3,RTN4RL1,SLC34A2,THBS1,RND3,TARS,BRIP1,PLK1,NCF1,FARSB,PTGES,SIK2,PTCH1,PLEKHA3,SIK1,LOC100774629,RUVBL2,ITPR2,ABCD1,LAYN,KIF20B,SESTD1,LOC100767156,ARHGAP26,RARA,MAP4K4,ABAT,MTHFR,NRAS,TNFAIP6,NR1H4,CHEK1,SYTL4,OSBPL5,MCM5,MYO3A,TOP2A,ATP13A2,AKT3,ATP2B4,PLK4,HSPD1,MAP3K14,HMGCR,LOC100765914,THG1L,LOC100750644,ABCA1,GTF2F2,RXRA,MLKL,GTPBP10,PDK3,SDS,KIF2C,PLK2,ARAP1,DAB2I…
297	1	TRUE	3.53e-05	773	2565	210	0.082	0.272	GO:0097367	MF	8	carbohydrate derivative binding	3	DDX10,TRIB3,POSTN,HAPLN3,RTN4RL1,THBS1,RND3,TARS,BRIP1,DCTPP1,PLK1,FARSB,SIK2,PTCH1,SIK1,LOC100774629,RUVBL2,ABCD1,LAYN,KIF20B,LOC100767156,MAP4K4,NRAS,TNFAIP6,CHEK1,MCM5,MYO3A,TOP2A,AKT3,ATP2B4,PLK4,HSPD1,MAP3K14,LOC100765914,THG1L,ABCA1,GTF2F2,MLKL,GTPBP10,PDK3,KIF2C,PLK2,CHEK2,PBK,IYD,SPON2,EIF4A2,KIF23,ADAMTS15,MELK,ACVR1B,GPNMB,FIGNL1,DNAJA3,GSS,CTSK,ADGRG1,PDIK1L,MYO9B,PSMB4,ERCC6L,SMC1A,AB…
298	1	TRUE	0.000167	4062	2565	906	0.353	0.223	GO:0005515	MF	8	protein binding	3	TENM4,PCLO,ITGAV,PPARGC1A,FGFBP1,PRKCB,TRIB3,NCAPG2,COL3A1,NIPBL,NTN4,LOC100766772,SETD6,DOCK4,SHCBP1,COPRS,THBS1,CDC42EP2,LIN7A,POLA2,MYF5,CHMP2B,PSRC1,HMGB2,NPPB,SYNPO2,CENPE,RASGEF1B,RDX,LAX1,LAMTOR3,PDSS1,IL31RA,DCTPP1,KCTD17,GCLM,CHAC1,PLK1,NFYB,BNIP3L,EFNA5,NCF1,PAG1,WWP2,IL18,GABPA,FNBP1,EPAS1,LAT,MYOM2,COL6A1,PTCH1,PTPN13,LOC100765897,IGF1R,RBBP8,PTX3,LOC100761653,NDP,ZBTB7A,ACOX2,DNAJC9,…
299	1	TRUE	8.94e-05	79	2565	35	0.014	0.443	GO:0019838	MF	8	growth factor binding	4	ITGAV,FGFBP1,COL3A1,THBS1,COL6A1,IGF1R,IL1RN,FURIN,IGFBP4,SORT1,SRPX2,CXCL13,IGF2R,VASN,CTGF,OSMR,FSTL4,HAX1,IL1R1,COL1A1,TGFBR3,PDGFRA,COL4A1,PDGFRB,TGFB3,IL6R,LIFR,ACVR1,NRP1,LTBP3,TGFBR2,FGFR4,INSR,ENG,GPC1
300	1	TRUE	0.012	33	2565	16	0.006	0.485	GO:0050840	MF	8	extracellular matrix binding	3	ITGAV,NTN4,THBS1,OLFML2B,ADAMTS15,LRRC15,ADGRG1,DCN,SPARC,ECM1,BGN,CYR61,LGALS3,TINAGL1,AGRN,GPC1
301	1	TRUE	3.67e-10	2822	2565	695	0.271	0.246	GO:0097159	MF	8	organic cyclic compound binding	3	AFF2,THUMPD1,DDX10,PPARGC1A,EIF3D,EIF4E,TRIB3,PATL1,XPOT,RPA1,ISG20,AEN,DDX1,RND3,POLA2,MYF5,HMGB2,NSA2,RDX,SREK1IP1,NUDT4,ETV4,TARS,DNTTIP2,RFX3,BRIP1,DCTPP1,PLK1,NFYB,MRPL40,METAP2,ZCCHC24,GABPA,EPAS1,FARSB,SIK2,PTCH1,RBBP8,ZBTB7A,DUSP14,BTF3,SIK1,LOC100774629,RUVBL2,RSL1D1,SDHC,CWC22,CSTF1,THRA,TAF13,HTATSF1,ABCD1,EIF3A,ARRB1,KIF20B,SRBD1,RPL15,NOC2L,DPF2,LOC100767156,NOTCH1,TFDP1,LRRC59,NFAT5…
302	1	TRUE	0.00886	710	2565	180	0.07	0.254	GO:1901265	MF	8	nucleoside phosphate binding	4	DDX10,TRIB3,RND3,TARS,BRIP1,DCTPP1,PLK1,FARSB,SIK2,SIK1,LOC100774629,RUVBL2,ABCD1,KIF20B,LOC100767156,MAP4K4,MTHFR,NRAS,CHEK1,MCM5,MYO3A,TOP2A,AKT3,ATP2B4,PLK4,HSPD1,MAP3K14,ME2,HMGCR,LOC100765914,THG1L,ABCA1,GTF2F2,MLKL,GTPBP10,PDK3,KIF2C,PLK2,AHCY,CHEK2,PBK,IYD,EIF4A2,KIF23,MELK,DNMT1,ACVR1B,MMACHC,FIGNL1,DNAJA3,GSS,PDIK1L,MYO9B,ERCC6L,SMC1A,ABCG1,MYH9,BAG3,IMPDH2,DLD,ATP5B,ARL11,RHEBL1,RRAS,PF…
303	1	TRUE	0.00837	589	2565	153	0.06	0.26	GO:0035639	MF	8	purine ribonucleoside triphosphate binding	5	DDX10,TRIB3,RND3,TARS,BRIP1,PLK1,FARSB,SIK2,SIK1,LOC100774629,RUVBL2,ABCD1,KIF20B,LOC100767156,MAP4K4,NRAS,CHEK1,MCM5,TOP2A,AKT3,ATP2B4,PLK4,HSPD1,MAP3K14,LOC100765914,THG1L,ABCA1,GTF2F2,MLKL,GTPBP10,PDK3,KIF2C,PLK2,CHEK2,PBK,EIF4A2,KIF23,MELK,ACVR1B,FIGNL1,DNAJA3,GSS,PDIK1L,MYO9B,ERCC6L,SMC1A,ABCG1,MYH9,ATP5B,ARL11,RHEBL1,PIF1,DPH6,PINK1,TCP1,MCM4,MYO19,TUBA1C,SPATA5,IARS,PFKFB3,TUBB,ENPP1,LOC10…
304	1	TRUE	0.00886	710	2565	180	0.07	0.254	GO:0000166	MF	8	nucleotide binding	5	DDX10,TRIB3,RND3,TARS,BRIP1,DCTPP1,PLK1,FARSB,SIK2,SIK1,LOC100774629,RUVBL2,ABCD1,KIF20B,LOC100767156,MAP4K4,MTHFR,NRAS,CHEK1,MCM5,MYO3A,TOP2A,AKT3,ATP2B4,PLK4,HSPD1,MAP3K14,ME2,HMGCR,LOC100765914,THG1L,ABCA1,GTF2F2,MLKL,GTPBP10,PDK3,KIF2C,PLK2,AHCY,CHEK2,PBK,IYD,EIF4A2,KIF23,MELK,DNMT1,ACVR1B,MMACHC,FIGNL1,DNAJA3,GSS,PDIK1L,MYO9B,ERCC6L,SMC1A,ABCG1,MYH9,BAG3,IMPDH2,DLD,ATP5B,ARL11,RHEBL1,RRAS,PF…
305	1	TRUE	0.0152	625	2565	159	0.062	0.254	GO:0032553	MF	8	ribonucleotide binding	6	DDX10,TRIB3,RND3,TARS,BRIP1,PLK1,FARSB,SIK2,SIK1,LOC100774629,RUVBL2,ABCD1,KIF20B,LOC100767156,MAP4K4,NRAS,CHEK1,MCM5,MYO3A,TOP2A,AKT3,ATP2B4,PLK4,HSPD1,MAP3K14,LOC100765914,THG1L,ABCA1,GTF2F2,MLKL,GTPBP10,PDK3,KIF2C,PLK2,CHEK2,PBK,IYD,EIF4A2,KIF23,MELK,ACVR1B,FIGNL1,DNAJA3,GSS,PDIK1L,MYO9B,ERCC6L,SMC1A,ABCG1,MYH9,ATP5B,ARL11,RHEBL1,RRAS,PIF1,DPH6,PINK1,TCP1,MCM4,MYO19,TUBA1C,SPATA5,IARS,PFKFB3,T…
306	1	TRUE	0.0102	623	2565	160	0.062	0.257	GO:0017076	MF	8	purine nucleotide binding	6	DDX10,TRIB3,RND3,TARS,BRIP1,PLK1,FARSB,SIK2,SIK1,LOC100774629,RUVBL2,ABCD1,KIF20B,LOC100767156,MAP4K4,NRAS,CHEK1,MCM5,MYO3A,TOP2A,AKT3,ATP2B4,PLK4,HSPD1,MAP3K14,LOC100765914,THG1L,ABCA1,GTF2F2,MLKL,GTPBP10,PDK3,KIF2C,PLK2,CHEK2,PBK,EIF4A2,KIF23,MELK,ACVR1B,FIGNL1,DNAJA3,GSS,PDIK1L,MYO9B,ERCC6L,SMC1A,ABCG1,MYH9,BAG3,ATP5B,ARL11,RHEBL1,RRAS,PFN1,PIF1,DPH6,PINK1,TCP1,MCM4,MYO19,TUBA1C,SPATA5,IARS,PF…
307	1	TRUE	0.000273	456	2565	131	0.051	0.287	GO:0030554	MF	8	adenyl nucleotide binding	7	DDX10,TRIB3,TARS,BRIP1,PLK1,FARSB,SIK2,SIK1,LOC100774629,RUVBL2,ABCD1,KIF20B,LOC100767156,MAP4K4,CHEK1,MCM5,MYO3A,TOP2A,AKT3,ATP2B4,PLK4,HSPD1,MAP3K14,LOC100765914,THG1L,ABCA1,GTF2F2,MLKL,PDK3,KIF2C,PLK2,CHEK2,PBK,EIF4A2,KIF23,MELK,ACVR1B,FIGNL1,DNAJA3,GSS,PDIK1L,MYO9B,ERCC6L,SMC1A,ABCG1,MYH9,BAG3,ATP5B,PFN1,PIF1,DPH6,PINK1,TCP1,MCM4,MYO19,SPATA5,IARS,PFKFB3,ENPP1,LOC100754659,SGK1,MYO1B,CHTF18,P…
308	1	TRUE	0.0132	618	2565	158	0.062	0.256	GO:0032555	MF	8	purine ribonucleotide binding	7	DDX10,TRIB3,RND3,TARS,BRIP1,PLK1,FARSB,SIK2,SIK1,LOC100774629,RUVBL2,ABCD1,KIF20B,LOC100767156,MAP4K4,NRAS,CHEK1,MCM5,MYO3A,TOP2A,AKT3,ATP2B4,PLK4,HSPD1,MAP3K14,LOC100765914,THG1L,ABCA1,GTF2F2,MLKL,GTPBP10,PDK3,KIF2C,PLK2,CHEK2,PBK,EIF4A2,KIF23,MELK,ACVR1B,FIGNL1,DNAJA3,GSS,PDIK1L,MYO9B,ERCC6L,SMC1A,ABCG1,MYH9,ATP5B,ARL11,RHEBL1,RRAS,PIF1,DPH6,PINK1,TCP1,MCM4,MYO19,TUBA1C,SPATA5,IARS,PFKFB3,TUBB,…
309	1	TRUE	0.000417	452	2565	129	0.05	0.285	GO:0032559	MF	8	adenyl ribonucleotide binding	8	DDX10,TRIB3,TARS,BRIP1,PLK1,FARSB,SIK2,SIK1,LOC100774629,RUVBL2,ABCD1,KIF20B,LOC100767156,MAP4K4,CHEK1,MCM5,MYO3A,TOP2A,AKT3,ATP2B4,PLK4,HSPD1,MAP3K14,LOC100765914,THG1L,ABCA1,GTF2F2,MLKL,PDK3,KIF2C,PLK2,CHEK2,PBK,EIF4A2,KIF23,MELK,ACVR1B,FIGNL1,DNAJA3,GSS,PDIK1L,MYO9B,ERCC6L,SMC1A,ABCG1,MYH9,ATP5B,PIF1,DPH6,PINK1,TCP1,MCM4,MYO19,SPATA5,IARS,PFKFB3,ENPP1,LOC100754659,SGK1,MYO1B,CHTF18,PFKFB4,ATP5…
310	1	TRUE	0.000409	435	2565	125	0.049	0.287	GO:0005524	MF	8	ATP binding	9	DDX10,TRIB3,TARS,BRIP1,PLK1,FARSB,SIK2,SIK1,LOC100774629,RUVBL2,ABCD1,KIF20B,LOC100767156,MAP4K4,CHEK1,MCM5,TOP2A,AKT3,ATP2B4,PLK4,HSPD1,MAP3K14,LOC100765914,THG1L,ABCA1,GTF2F2,MLKL,PDK3,KIF2C,PLK2,CHEK2,PBK,EIF4A2,KIF23,MELK,ACVR1B,FIGNL1,DNAJA3,GSS,PDIK1L,MYO9B,ERCC6L,SMC1A,ABCG1,MYH9,ATP5B,PIF1,DPH6,PINK1,TCP1,MCM4,MYO19,SPATA5,IARS,PFKFB3,ENPP1,LOC100754659,SGK1,MYO1B,CHTF18,PFKFB4,ATP5A1,DCK…
311	1	TRUE	1.03e-08	2112	2565	532	0.207	0.252	GO:0003676	MF	8	nucleic acid binding	4	AFF2,THUMPD1,DDX10,PPARGC1A,EIF3D,EIF4E,PATL1,XPOT,RPA1,ISG20,AEN,DDX1,POLA2,MYF5,HMGB2,NSA2,RDX,SREK1IP1,NUDT4,ETV4,DNTTIP2,RFX3,BRIP1,NFYB,MRPL40,METAP2,ZCCHC24,GABPA,EPAS1,FARSB,RBBP8,ZBTB7A,DUSP14,BTF3,RUVBL2,RSL1D1,CWC22,CSTF1,THRA,TAF13,HTATSF1,EIF3A,ARRB1,SRBD1,RPL15,NOC2L,DPF2,NOTCH1,TFDP1,LRRC59,NFAT5,RARA,EME1,TERF2,NR1D1,MTRF1,METTL14,GOLGB1,FOS,NR1H4,PLEC,ANKRD1,MRPL32,FOXJ2,E2F1,MCM5…
312	1	TRUE	2.84e-15	1052	2565	322	0.126	0.306	GO:0003723	MF	8	RNA binding	5	AFF2,THUMPD1,DDX10,EIF3D,EIF4E,PATL1,XPOT,ISG20,DDX1,HMGB2,NSA2,RDX,NUDT4,DNTTIP2,MRPL40,METAP2,ZCCHC24,FARSB,DUSP14,BTF3,RSL1D1,CWC22,CSTF1,THRA,TAF13,HTATSF1,EIF3A,RPL15,NOC2L,LRRC59,MTRF1,METTL14,GOLGB1,PLEC,MRPL32,PRPF38B,SMAD3,TOP2A,LRP1,PDAP1,EXOSC8,NOL7,LOC100765914,LOC100760353,RPL9,GTPBP10,MTRF1L,CDC40,MAGOH,CSTF2,MOV10,HDGF,CSTF3,FASTKD3,SNRPD3,SLBP,NONO,LARP6,EIF4A2,SHMT1,ZCRB1,NOVA1,P…
313	1	TRUE	0.00254	3313	2565	738	0.288	0.223	GO:0003824	MF	8	catalytic activity	2	DDX10,HPX,PRKCB,TRIB3,SETD6,PRSS12,ISG20,AEN,LOC100762115,TEX30,DDX1,RND3,CNDP2,METTL7A,POLA2,LOC100771648,SETDB2,LOC100756663,CENPE,SMPD1,TARS,PDSS1,DNTTIP2,BRIP1,DCTPP1,GBGT1,GCLM,DHCR7,TMPRSS6,ADAMTS3,CHAC1,PLK1,GSTO1,SDHD,ATAD1,NCF1,METAP2,PLOD2,WWP2,POLQ,PPIH,RNF38,HEXA,PLCH2,FARSB,PAM,PTGES,SIK2,PTPN13,LOC100750890,IGF1R,RBBP8,ACOX2,DUSP14,PSMA5,PPP2R2A,SIK1,LOC100774629,RUVBL2,SDHC,LOC1007…
314	1	TRUE	0.000313	114	2565	44	0.017	0.386	GO:0140097	MF	8	catalytic activity, acting on DNA	3	ISG20,DDX1,POLA2,BRIP1,POLQ,RBBP8,RUVBL2,TERF2,MCM5,TOP2A,POLA1,LOC100765914,MCM7,MUTYH,PCNA,RPS3,TERF1,DNMT1,UNG,MCM6,PIF1,POLE,ALKBH2,MCM4,NBN,GEN1,APEX1,APLF,RUVBL1,ALKBH1,DNMT3A,ZRANB3,LIG1,RTEL1,XRCC1,DDX11,MRE11A,RAD51,DNA2,OGG1,RAD54L,BLM,RAD51C,FEN1
315	1	TRUE	0.0235	1306	2565	305	0.119	0.234	GO:0016787	MF	8	hydrolase activity	3	DDX10,HPX,PRSS12,ISG20,AEN,LOC100762115,TEX30,DDX1,RND3,CNDP2,LOC100756663,CENPE,SMPD1,BRIP1,DCTPP1,TMPRSS6,ADAMTS3,ATAD1,METAP2,POLQ,HEXA,PLCH2,PTPN13,RBBP8,DUSP14,PSMA5,PPP2R2A,RUVBL2,LOC100763617,TRABD2B,ABCD1,YBEY,FURIN,KIF20B,LOC100769250,ESPL1,EME1,RPP30,NRAS,USP35,RHOQ,MCM5,MYO3A,TOP2A,ATP2B4,NUDT18,KIF24,KATNA1,HSPD1,MTMR2,NEU2,LOC100765914,MCM7,ABCA1,GTF2F2,PLAT,AEBP1,INPP5F,KIF2C,INPP5D…
316	1	TRUE	0.0454	381	2565	100	0.039	0.262	GO:0016817	MF	8	hydrolase activity, acting on acid anhydrides	4	DDX10,DDX1,RND3,CENPE,BRIP1,DCTPP1,ATAD1,POLQ,RUVBL2,ABCD1,KIF20B,NRAS,RHOQ,MCM5,MYO3A,TOP2A,ATP2B4,NUDT18,KIF24,KATNA1,MCM7,ABCA1,GTF2F2,KIF2C,EIF4A2,KIF23,ALPL,MYO7A,MYO9B,ABCG1,MYH9,ATP5B,DNAH5,GNAT1,MCM6,RRAS,ITPA,RFC3,PIF1,MCM4,MYO19,TUBA1C,TUBB,ENPP1,DYNC2LI1,GARS,NBN,MYO1B,TUBB2A,CHTF18,ATP5A1,RAB5B,LOC100760824,NUDT5,RAB38,RUVBL1,MSH6,KIF22,ATP6V1C2,ATP5D,RHOA,KIF3C,EEF1A2,ZRANB3,ATP8A2,G…
317	1	TRUE	0.0454	381	2565	100	0.039	0.262	GO:0016818	MF	8	hydrolase activity, acting on acid anhydrides, in phosphorus-containing anhydrides	5	DDX10,DDX1,RND3,CENPE,BRIP1,DCTPP1,ATAD1,POLQ,RUVBL2,ABCD1,KIF20B,NRAS,RHOQ,MCM5,MYO3A,TOP2A,ATP2B4,NUDT18,KIF24,KATNA1,MCM7,ABCA1,GTF2F2,KIF2C,EIF4A2,KIF23,ALPL,MYO7A,MYO9B,ABCG1,MYH9,ATP5B,DNAH5,GNAT1,MCM6,RRAS,ITPA,RFC3,PIF1,MCM4,MYO19,TUBA1C,TUBB,ENPP1,DYNC2LI1,GARS,NBN,MYO1B,TUBB2A,CHTF18,ATP5A1,RAB5B,LOC100760824,NUDT5,RAB38,RUVBL1,MSH6,KIF22,ATP6V1C2,ATP5D,RHOA,KIF3C,EEF1A2,ZRANB3,ATP8A2,G…
318	1	TRUE	0.0454	381	2565	100	0.039	0.262	GO:0016462	MF	8	pyrophosphatase activity	6	DDX10,DDX1,RND3,CENPE,BRIP1,DCTPP1,ATAD1,POLQ,RUVBL2,ABCD1,KIF20B,NRAS,RHOQ,MCM5,MYO3A,TOP2A,ATP2B4,NUDT18,KIF24,KATNA1,MCM7,ABCA1,GTF2F2,KIF2C,EIF4A2,KIF23,ALPL,MYO7A,MYO9B,ABCG1,MYH9,ATP5B,DNAH5,GNAT1,MCM6,RRAS,ITPA,RFC3,PIF1,MCM4,MYO19,TUBA1C,TUBB,ENPP1,DYNC2LI1,GARS,NBN,MYO1B,TUBB2A,CHTF18,ATP5A1,RAB5B,LOC100760824,NUDT5,RAB38,RUVBL1,MSH6,KIF22,ATP6V1C2,ATP5D,RHOA,KIF3C,EEF1A2,ZRANB3,ATP8A2,G…
319	1	TRUE	0.0327	50	2565	20	0.008	0.4	GO:0008094	MF	1	DNA-dependent ATPase activity	1	BRIP1,POLQ,TOP2A,MCM7,MCM6,RFC3,PIF1,MCM4,NBN,CHTF18,RUVBL1,RTEL1,DDX11,MRE11A,RFC4,RAD51,DNA2,RFC5,BLM,RAD51C
320	1	TRUE	0.0237	12	2565	8	0.003	0.667	GO:0043142	MF	1	single-stranded DNA-dependent ATPase activity	2	POLQ,RFC3,PIF1,CHTF18,RFC4,RAD51,DNA2,RFC5
321	1	TRUE	0.0231	20	2565	11	0.004	0.55	GO:0004003	MF	1	ATP-dependent DNA helicase activity	1	BRIP1,MCM7,MCM6,PIF1,MCM4,NBN,RUVBL1,RTEL1,DDX11,MRE11A,BLM
322	1	TRUE	0.017	14	2565	9	0.004	0.643	GO:0005201	MF	28	extracellular matrix structural constituent	1	COL3A1,LAMB1,COL27A1,COL1A1,COL4A1,PXDN,LAMC1,EMILIN1,FBN1
323	1	TRUE	0.0181	164	2565	51	0.02	0.311	GO:0016887	MF	21	ATPase activity	1	DDX1,BRIP1,ATAD1,POLQ,RUVBL2,ABCD1,KIF20B,MYO3A,TOP2A,ATP2B4,KATNA1,MCM7,ABCA1,EIF4A2,MYO9B,ABCG1,MYH9,ATP5B,MCM6,RFC3,PIF1,MCM4,MYO19,DYNC2LI1,NBN,CHTF18,ATP5A1,LOC100760824,RUVBL1,MSH6,ATP6V1C2,ATP5D,ATP8A2,RTEL1,SWSAP1,ATP5J2,ATP8B3,DDX11,MRE11A,RFC4,RAD51,DNA2,RALBP1,ABCB8,ABCE1,ATP5F1,RFC5,BLM,KIF18A,RAD51C,KIF14
324	1	TRUE	0.0097	45	2565	20	0.008	0.444	GO:0003774	MF	7	motor activity	1	CENPE,KIF20B,MYO3A,KIF24,KIF2C,KIF23,MYO7A,MYO9B,MYH9,DNAH5,MYO19,DYNC2LI1,MYO1B,KIF22,KIF3C,STARD9,KIF17,MYO5A,KIF18A,KIF14
325	1	TRUE	0.0356	61	2565	23	0.009	0.377	GO:0140101	MF	17	catalytic activity, acting on a tRNA	1	TARS,FARSB,RPP30,NSUN3,DTD1,RPP14,LARS,IARS,GARS,ALKBH1,TSEN2,HARS2,RARS,FARSA,KARS,SARS,AARSD1,LOC100765635,MARS,AARS,QTRT1,MARS2,TRMT10C
326	1	TRUE	0.0327	30	2565	14	0.005	0.467	GO:0016875	MF	17	ligase activity, forming carbon-oxygen bonds	1	TARS,FARSB,LARS,IARS,GARS,HARS2,RARS,FARSA,KARS,SARS,AARSD1,MARS,AARS,MARS2
327	1	TRUE	0.0327	30	2565	14	0.005	0.467	GO:0016876	MF	17	ligase activity, forming aminoacyl-tRNA and related compounds	2	TARS,FARSB,LARS,IARS,GARS,HARS2,RARS,FARSA,KARS,SARS,AARSD1,MARS,AARS,MARS2
328	1	TRUE	0.0327	30	2565	14	0.005	0.467	GO:0004812	MF	17	aminoacyl-tRNA ligase activity	3	TARS,FARSB,LARS,IARS,GARS,HARS2,RARS,FARSA,KARS,SARS,AARSD1,MARS,AARS,MARS2
329	1	TRUE	0.0208	55	2565	22	0.009	0.4	GO:0003697	MF	22	single-stranded DNA binding	1	RPA1,TERF2,RPA3,MCM7,PMS2,TERF1,MCM6,MCM4,TEN1,MLH1,BRCA2,SWSAP1,SSBP1,DDX11,POLR2H,RAD51,RAD51AP1,HNRNPA2B1,BLM,RAD52,RPA2,PCBP2
330	1	TRUE	0.00233	29	2565	16	0.006	0.552	GO:0003684	MF	16	damaged DNA binding	1	RPA1,HMGB2,RBBP8,RPA3,PCNA,UNG,NBN,APEX1,TP63,MSH6,TP53BP1,XRCC1,OGG1,HMGB1,BLM,RPA2
331	1	TRUE	0.0436	13	2565	8	0.003	0.615	GO:0055106	MF	10	ubiquitin-protein transferase regulator activity	1	TRIB3,FZR1,FBXO5,RPS7,CBX8,UBE2L3,CDC20,TRIB2
