# Supplementary material for: Defining lncRNAs Correlated with CHO Cell Growth and IgG Productivity by RNA-Seq
Source: iScience. 2019 Dec 18;23(1):100785. doi: 10.1016/j.isci.2019.100785 (PMC6971398; doi:10.1016/j.isci.2019.100785)
Supplement: Data S1. The Complete RNA-Seq Dataset Provided as a Reference for the Community to Investigate RNAseq Data from CHO Cells (See Also GEO Accession Number GSE140671), Related to Figure 2 [file mmc2.zip › counts.csv]

	3478_D4_1	3478_D4_2	3068_D4_1	3068_D4_2	3077_D4_1	3077_D4_2	3080_D4_1	3080_D4_2	3478_D12_1	3478_D12_2	3068_D12_1	3068_D12_2	3077_D12_1	3077_D12_2	3080_D12_1	3080_D12_2
mtRNA	475931	502564	554034	530671	481241	532098	473241	483076	553825	514002	646830	553068	599313	617734	600329	512110
ND1	22677	26711	28478	29997	25096	23387	27473	28408	26793	11839	23889	22404	22761	20518	24050	22911
ND2	23834	29080	37120	39434	33528	28619	29773	31227	44796	13765	42490	38065	37811	38241	42941	44500
COX1	113490	122472	124787	126932	106484	106682	107662	106689	118779	74905	139956	135575	129943	130738	136141	117783
COX2	34316	36634	34440	38055	33268	36070	32794	34318	28967	16371	36942	36313	35876	34190	36816	28881
ATP8	882	914	620	985	998	1052	1037	1155	716	304	744	712	705	662	731	582
ATP6	35677	42269	47868	49534	41424	39815	40131	41036	38701	15273	41533	39200	39776	36866	40463	34998
COX3	36176	39479	39114	42164	36540	34878	37283	37580	45956	25095	44397	43136	42285	40625	42918	38562
ND3	5048	5144	4356	6262	5746	5311	4687	5687	3567	1660	3989	3975	3714	3322	4217	3452
ND4L	7047	7227	6355	8293	7527	7104	7157	8082	8059	4816	8516	8859	8009	7647	8870	8559
ND4	58437	69548	89196	86516	71045	73378	78585	80787	81945	35926	91335	83038	85552	80294	90861	81511
ND5	35134	41910	48171	46019	43348	38871	42372	42745	56565	24337	51354	47811	47909	46265	53252	53946
ND6	7844	9075	8798	9354	9162	7618	8455	8362	12196	2947	10013	9867	9033	8872	10572	10844
CYTB	25252	28595	34457	37399	32847	27415	27355	28163	43262	18886	42683	41580	36694	35226	40844	40076
LOC107978230	1	2	4	1	0	2	2	3	26	22	17	28	8	11	41	26
LOC100754456	0	0	0	0	0	0	0	0	0	1	0	0	0	0	0	0
LOC100757647	0	0	0	1	0	0	0	0	0	1	0	0	0	0	0	0
LOC107978231	24	34	4	8	10	12	3	1	41	23	13	14	17	24	10	3
Gata3	136	156	102	111	79	83	101	113	191	161	185	166	193	120	125	132
Taf3	933	1076	767	784	836	778	940	952	583	578	668	596	697	671	624	581
LOC100760824	5448	5380	3789	4050	4068	3770	4642	4661	2324	2055	2060	2335	2181	1968	2585	2258
Kin	315	339	297	295	339	255	365	337	161	194	238	245	293	287	264	242
Itih2	0	0	1	1	2	2	2	1	2	2	1	0	2	2	2	2
Itih5	3878	3781	2799	2852	3371	2725	2429	2185	6469	6594	3410	3268	3631	3691	3354	3035
LOC100754742	1	0	0	0	0	0	0	0	0	0	0	0	0	0	2	1
Sfmbt2	2144	2313	1717	1929	1986	1725	2086	2105	1953	2100	1784	1868	1646	1563	1558	1447
LOC100755035	0	0	0	0	0	0	0	0	1	0	0	0	1	0	0	0
Prkcq	11	8	1	5	3	1	5	4	15	28	16	17	16	10	22	15
LOC107979728	28	24	8	19	12	18	15	17	48	49	42	39	45	48	60	54
Pfkfb3	1654	1633	1286	1351	1443	1243	1731	1584	2296	2359	2169	2297	2210	1883	1961	1863
Rbm17	2712	2707	1722	1770	2050	1900	2413	2356	826	887	1121	1186	1493	1366	1163	1018
LOC100764500	0	0	0	0	0	0	0	0	0	1	1	0	0	0	0	1
Il2ra	11	6	1	0	0	1	18	18	1	1	0	2	1	0	13	12
Il15ra	558	516	393	421	338	300	378	343	229	165	236	214	202	205	172	158
Fbxo18	3509	3375	2779	2930	2984	2765	3138	2894	2100	2286	2309	2340	2467	2302	2299	1907
Ankrd16	158	177	125	135	159	157	122	153	161	149	153	156	137	111	158	119
Gdi2	9184	9778	7604	7207	6680	7032	8616	8245	4959	4759	4103	4240	5054	4491	4665	4130
Fam208b	4440	5089	4630	4575	4991	4351	5764	5299	3628	3233	4398	4310	4188	4397	3864	3593
Asb13	292	290	233	243	234	222	211	210	196	206	259	210	231	240	178	176
LOC107978617	76	62	37	58	49	58	66	76	22	15	20	17	30	33	23	23
LOC107978640	6	3	2	3	3	3	5	1	11	3	10	16	18	20	24	28
Calml3	4	3	1	1	2	0	3	1	11	8	9	10	7	5	18	10
Calml5	0	0	0	0	0	0	0	0	0	1	0	1	0	0	0	1
LOC107978641	4	4	1	0	0	1	1	0	2	1	1	3	4	2	0	4
Net1	3219	3336	2727	3001	3365	2785	3059	2925	2831	2902	2473	2903	2680	2716	3454	3015
Tubal3	3	1	0	1	0	0	0	0	1	1	3	0	2	0	4	1
Ucn3	0	0	0	0	0	0	0	0	1	0	0	1	1	0	1	0
LOC100768090	0	0	1	0	0	0	0	0	1	1	0	3	6	1	6	0
LOC100768376	0	1	0	1	0	1	0	1	4	3	2	3	2	9	4	4
LOC100768666	0	3	1	0	0	1	0	0	22	20	35	23	17	25	27	47
LOC100768959	55	35	64	62	71	55	20	24	34	33	79	70	70	77	55	61
LOC100769236	93	122	281	258	62	55	34	27	83	93	211	225	93	116	132	139
LOC100769523	9	9	2	3	1	1	2	5	38	51	0	1	1	1	38	37
LOC100769807	1	0	0	1	0	0	0	0	0	0	0	0	0	0	0	0
LOC100756193	0	1	0	1	0	0	0	1	0	2	0	0	0	0	2	1
LOC100770100	11	11	1	1	0	4	4	1	8	8	3	2	1	2	5	2
LOC100770388	0	0	0	1	0	1	0	0	1	0	1	1	0	1	0	0
LOC100756485	0	0	0	5	3	0	0	2	6	6	1	2	2	0	3	7
Akr1e2	2140	2034	1006	1010	963	1103	2054	2181	576	643	1174	1064	801	788	1093	897
LOC107977876	359	381	60	56	329	299	170	188	236	190	49	68	183	189	122	139
LOC100756782	5	8	1	1	14	13	2	7	63	27	5	2	14	16	5	6
LOC103160728	53	59	42	34	38	44	36	54	20	20	37	28	49	63	51	26
LOC103160850	33	46	37	39	38	27	24	29	21	21	11	22	27	29	45	14
Klf6	1779	1868	1662	2081	1545	1442	2001	1676	1114	1381	678	767	928	715	918	931
LOC107978605	5220	5271	5163	5628	3720	3331	2832	2800	6808	5193	6946	6600	3232	3327	3521	3548
LOC103161316	6	4	11	13	10	7	2	3	35	45	18	10	11	13	27	16
LOC107979934	15	18	2	1	0	1	19	26	5	1	1	1	2	0	1	6
Pitrm1	4825	5074	3823	3847	3871	3491	4835	4671	2387	2491	3219	3331	3189	3147	3083	2768
Pfkp	2752	2764	2309	2426	2191	2062	2253	2029	2630	3488	2181	2380	2429	2222	2182	1779
LOC107979932	0	0	0	0	1	0	0	0	0	0	0	0	1	0	0	0
LOC100758510	59	56	44	49	54	68	61	60	27	30	40	39	48	44	35	37
LOC107979012	768	846	733	694	839	819	883	881	479	364	564	495	555	538	618	548
LOC100758799	0	1	1	0	0	3	2	2	0	1	3	3	0	0	3	2
LOC103161772	257	298	240	229	226	170	145	170	88	99	131	172	87	139	89	96
Adarb2	1	2	0	0	0	0	0	0	5	2	0	0	2	0	2	1
Wdr37	1015	1111	781	850	904	894	766	735	921	886	920	914	1023	904	780	731
Idi1	7657	8769	6269	6062	5395	5420	6101	5433	6131	7334	4339	5316	3284	3763	6387	5828
Idi2	0	0	1	1	0	1	0	1	1	2	0	0	2	0	0	0
LOC100752969	3	2	3	0	0	1	4	2	0	1	1	0	2	0	0	0
Gtpbp4	5491	5690	5071	5278	5193	5138	5836	5591	1891	1875	3999	4186	4593	4100	3065	2625
LOC100753568	7	5	1	10	9	6	2	4	5	5	5	5	3	3	5	5
LOC107979470	363	413	391	340	579	483	473	539	407	340	253	190	335	298	400	435
Larp4b	6188	6646	5275	5456	5740	5809	6321	6096	3275	3415	3769	4132	4957	4610	3888	3439
LOC100754170	13	11	12	16	23	5	19	13	10	9	7	8	12	8	4	6
Dnah14	246	287	170	141	149	129	257	222	716	488	238	211	262	218	641	739
Lbr	5244	5436	4286	4083	3773	3695	4239	4053	1908	1973	1992	2112	2303	2107	1952	1827
Enah	2793	3000	2631	2726	3019	2883	2758	2755	2973	2651	3150	3031	3696	3603	2996	2968
Srp9	1946	2170	1480	1635	1652	1627	1466	1470	1029	998	1153	1171	1196	1205	1062	904
LOC103160756	1	0	0	0	0	0	0	0	2	0	0	0	0	0	0	0
LOC100753569	3154	3652	2647	2812	2334	2147	2661	2396	5113	3080	2308	2266	2212	1688	2633	2602
LOC100753871	0	0	0	1	0	0	0	0	0	1	1	0	0	0	0	0
LOC107978505	50	63	54	54	57	52	57	42	122	120	61	60	133	101	109	97
Fbxo28	1716	1691	1490	1553	1369	1285	1685	1615	1324	1430	1545	1623	2015	1734	1689	1321
Tp53bp2	1141	1207	946	978	1081	895	1124	947	1070	1382	1130	1147	1345	1157	942	960
Capn2	5181	5219	4425	4901	4784	4333	4531	3915	4751	5472	3656	3937	3948	2845	4304	3808
LOC100754457	81	76	54	59	58	59	79	50	34	30	24	42	53	27	48	35
Capn8	212	172	111	136	172	194	274	149	385	406	158	145	290	229	359	329
Ccdc185	1	2	0	0	1	0	0	0	2	1	1	0	1	0	1	3
Susd4	106	86	28	35	10	7	66	63	109	97	34	25	17	14	116	108
Tlr5	0	0	0	0	0	0	0	0	0	3	0	1	3	3	3	5
Disp1	432	402	298	298	330	269	334	297	410	356	477	522	528	458	324	286
Fam177b	0	0	0	0	0	1	0	1	0	1	0	0	0	0	0	0
Brox	1061	1236	961	956	1067	1049	1195	1065	674	605	793	774	942	840	705	655
Aida	1367	1547	1087	1108	1062	1016	1352	1337	972	847	655	671	650	525	826	730
LOC103163900	22	29	29	30	38	40	33	23	33	30	16	18	21	23	23	23
LOC107980133	49	41	38	50	58	44	40	39	84	46	38	46	44	26	46	47
LOC100755615	1677	1931	1651	1672	1596	1309	1786	1652	1667	1849	1302	1290	1200	1141	1460	1292
LOC103160753	17	40	14	18	16	14	22	13	22	21	20	20	21	21	23	7
Taf1a	284	271	222	230	298	298	466	435	112	132	263	286	313	259	210	205
Hhipl2	40	57	30	32	49	38	60	62	36	57	33	30	35	44	42	43
LOC103160752	3805	4146	2981	3058	4334	3581	4165	3847	3115	2620	3289	3012	3625	3618	3447	3685
LOC100773462	44	30	13	11	15	19	28	18	4	6	9	7	11	7	12	12
Dusp10	450	380	242	298	312	292	395	348	178	152	152	184	181	129	302	240
LOC100756194	0	0	0	0	0	0	0	0	0	0	0	1	0	0	0	0
Hlx	44	50	20	31	19	27	58	61	25	39	21	29	10	12	27	26
Marc1	178	171	141	157	141	153	157	122	116	168	128	144	128	101	91	68
Marc2	890	953	705	692	688	696	712	718	444	472	552	558	581	537	525	466
Mark1	684	685	719	814	708	625	777	659	699	714	502	564	524	373	393	403
LOC103163931	91	155	60	77	91	125	199	198	210	182	223	177	221	285	201	297
Rab3gap2	1038	1024	841	880	1003	906	876	812	1413	1815	1291	1182	1115	992	1020	975
Mir664	1	2	3	0	2	4	0	5	2	2	0	1	6	1	1	3
Iars2	3005	3222	2363	2453	2526	2421	2671	2611	1841	1994	1571	1749	1661	1720	1741	1530
Mir194	1	5	4	4	3	3	3	2	4	12	3	0	2	5	2	5
Mir215	1	5	0	1	1	1	1	2	2	2	0	1	0	1	2	2
Bpnt1	533	484	393	417	462	467	456	377	359	360	448	505	611	536	515	420
LOC107979972	6	5	3	7	4	3	5	8	1	3	4	4	6	5	4	3
Eprs	6304	6634	5086	5281	5390	5110	6806	6580	3008	3454	3531	3855	3857	3380	3119	2765
Slc30a10	1	0	0	0	1	2	0	0	3	0	0	0	3	0	1	1
LOC100758511	1	2	0	0	2	0	0	0	1	0	2	1	0	0	0	0
LOC100758800	0	0	0	0	0	0	0	0	0	0	0	0	0	0	0	1
Lyplal1	427	379	341	367	325	368	341	334	347	320	360	386	423	386	335	287
LOC107979971	2	5	1	0	0	1	0	2	3	4	3	2	6	7	4	2
LOC107979970	10	13	3	2	2	2	2	5	9	3	11	5	8	9	6	5
Tgfb2	3	2	3	2	4	6	4	6	4	3	5	1	5	2	3	6
Rrp15	890	880	805	865	787	829	941	834	322	434	616	681	637	604	432	354
LOC103162392	123	118	94	71	91	78	103	104	65	65	46	61	63	76	61	66
LOC100759657	0	0	0	0	0	0	0	0	0	0	0	0	0	0	0	0
Spata17	26	39	15	18	12	18	45	53	7	6	13	12	12	26	33	28
Gpatch2	428	466	369	364	473	419	481	464	381	366	367	373	424	340	373	351
Esrrg	3	2	0	1	1	0	1	0	5	8	4	3	5	6	2	0
LOC107977174	122	107	59	82	48	59	140	80	153	241	120	97	88	78	147	172
LOC100751208	91	101	54	49	60	48	149	126	147	187	95	73	50	47	107	126
LOC107979255	73	68	37	48	49	32	44	43	104	138	71	70	32	41	51	75
Kctd3	838	836	485	596	611	575	725	646	630	694	519	554	544	430	370	419
LOC100761114	0	1	0	0	0	0	0	0	1	1	1	0	0	0	1	0
LOC107979258	24	28	1	3	7	4	48	41	24	25	7	5	13	24	52	61
Kcnk2	0	2	0	0	0	1	2	1	4	5	1	3	2	4	8	5
LOC107979257	5	3	0	3	4	1	2	3	8	13	12	11	7	7	16	9
Cenpf	1411	1720	1280	1112	1206	1154	1387	1467	811	891	389	450	535	551	971	905
LOC107979256	45	43	25	18	23	27	28	49	20	12	15	13	33	18	23	16
Ptpn14	519	500	424	489	407	355	390	368	925	1104	631	632	758	773	616	632
Smyd2	795	743	570	622	613	586	703	639	485	620	455	496	528	479	426	370
Prox1	0	0	0	1	0	0	0	0	0	0	1	0	0	0	1	1
Fam83b	1	1	0	0	0	0	0	0	0	1	1	0	1	0	2	0
LOC100762271	55	47	37	54	48	49	34	37	22	34	41	41	26	32	32	25
LOC107977959	25	55	32	46	27	21	16	18	6	3	8	20	6	4	7	8
Hcrtr2	0	0	1	1	0	0	0	1	0	2	1	1	0	1	1	0
Gfral	0	0	0	0	0	0	0	0	0	0	0	0	1	0	0	0
LOC100762856	0	1	0	1	0	0	0	2	0	0	0	0	0	0	0	0
Hmgcll1	0	1	1	0	0	0	1	0	1	1	1	1	0	2	3	0
Bmp5	5	10	3	1	9	7	3	5	8	4	2	6	3	9	9	8
LOC103159906	5	1	2	3	5	5	3	5	3	3	3	1	1	2	7	1
LOC100751975	0	0	0	0	0	0	0	0	0	1	0	0	1	0	0	1
Scg3	0	0	1	1	0	1	1	2	0	0	1	0	1	0	1	0
Lysmd2	342	364	241	310	308	308	249	268	134	148	186	178	144	150	144	125
Tmod2	11	8	6	6	6	9	10	4	11	11	17	11	21	27	25	27
Tmod3	3152	3631	2926	2898	3180	2955	2881	2852	3183	3271	3031	2779	2958	2635	3355	2914
Leo1	1065	1056	768	798	791	739	938	902	466	608	371	421	415	430	501	487
LOC103161117	369	381	244	247	211	198	1579	1414	57	91	211	179	191	141	293	248
LOC103161118	40	39	36	28	27	24	83	69	20	24	41	40	69	48	70	76
Mapk6	9327	9481	8261	8339	8352	8834	10280	9643	3510	3495	4990	5283	5816	4709	4301	3879
Bcl2l10	1	0	1	1	1	0	0	1	0	1	1	0	2	0	1	3
Gnb5	834	810	459	568	589	515	468	467	667	755	754	804	744	710	746	622
Myo5c	23	24	22	24	26	19	14	21	47	70	71	83	67	66	75	58
LOC100765186	1	3	3	5	2	3	3	2	0	2	2	1	4	2	1	0
Myo5a	5455	5832	6372	6589	6443	5661	6073	5601	9796	9979	8647	8810	8058	8266	7307	6951
Arpp19	3191	3412	2677	2913	3090	2894	2179	2162	2611	1925	1968	2058	2927	2803	2630	2349
Fam214a	209	209	137	172	122	131	160	131	480	452	376	311	232	236	301	269
Onecut1	0	0	0	0	1	0	0	0	0	0	0	0	0	0	1	0
Wdr72	1	0	1	0	0	0	0	0	2	2	3	0	0	1	1	1
Unc13c	16	16	15	8	18	12	41	34	17	26	19	13	26	19	66	70
LOC100766540	0	0	0	0	0	0	0	0	1	0	0	0	1	0	0	1
LOC103160970	0	0	0	0	0	0	0	1	0	0	0	0	0	0	1	0
Rsl24d1	3481	3418	2757	2707	2927	2943	3273	3050	1208	1294	2154	2080	2431	2122	1801	1431
Khdc3l	0	0	1	0	1	0	1	1	0	0	0	1	1	0	2	0
Rab27a	19	17	3	2	5	7	11	14	4	5	3	3	10	6	11	12
Ccpg1	2003	2136	1458	1416	1553	1385	1286	1202	2080	2117	1859	1951	1870	1846	1720	1513
Pigb	859	861	565	583	670	633	692	626	464	490	525	491	506	449	414	393
Mir628	6	1	3	4	2	3	3	5	5	3	1	1	0	2	2	2
LOC100768761	27	12	10	19	14	10	21	18	20	14	14	22	18	33	25	22
Dyx1c1	10	15	3	7	8	9	7	18	9	5	8	9	7	10	15	7
Pygo1	38	59	36	45	45	47	48	34	37	37	64	59	37	33	27	27
Prtg	386	468	405	380	440	311	414	353	707	620	352	365	293	282	438	459
Nedd4	22852	24131	19006	18737	17777	16381	21971	21130	14223	14128	12716	12583	10796	10334	12914	11393
Rfx7	1099	1234	881	866	938	760	1111	1152	1393	1248	835	799	799	663	684	714
LOC100769808	2	6	5	5	6	5	2	6	11	8	3	2	5	2	4	6
Tex9	804	841	495	653	708	708	592	638	407	447	612	614	700	700	564	519
Mns1	311	314	218	213	244	205	240	253	150	124	89	84	128	110	152	141
Znf280d	737	886	781	746	754	780	1085	1039	467	382	726	585	622	532	458	424
Tcf12	4289	4558	3932	3921	4235	3897	4720	4436	2811	2305	3457	3234	3470	3186	2354	2262
Cgnl1	6	5	3	5	17	11	8	7	15	12	13	19	60	49	37	34
LOC103159091	31	26	12	13	19	13	19	19	53	41	42	42	50	48	132	80
Myzap	582	560	443	436	580	471	511	487	1118	942	609	657	850	678	3883	3068
LOC100771732	0	2	0	0	0	0	2	0	4	0	1	2	1	0	0	1
Polr2m	3172	3298	2177	2717	2517	2175	2574	2701	2005	1923	1831	1898	1905	1622	1538	1356
Aldh1a2	0	1	1	1	3	1	0	0	10	13	14	10	8	11	7	8
LOC100756686	1	0	0	1	0	0	0	0	0	3	0	0	1	0	1	1
Aqp9	0	2	1	0	0	1	0	0	1	2	1	1	0	1	1	1
Lipc	4	3	0	1	1	0	0	1	18	13	29	19	25	30	38	37
Adam10	4556	5156	3884	4255	4049	3370	3633	3733	15504	14900	7206	8381	8808	6879	13776	14175
LOC103159391	10	22	17	16	19	22	14	15	56	56	31	31	62	37	58	102
Fam63b	1634	1874	1967	1915	2076	1865	1903	1891	4502	3873	3545	3350	3536	3503	3984	3775
Sltm	2577	2851	2154	2166	2442	2372	2665	2567	1104	1440	1139	1266	1307	1134	1125	1024
Rnf111	1104	1172	931	906	914	849	957	943	1032	888	1165	1017	1193	968	873	898
Ccnb2	2441	2496	1452	1480	1514	1597	1686	1816	268	204	127	153	292	233	439	333
Myo1e	2011	2061	1539	1720	1240	1058	2165	2090	2330	2610	2141	2297	1766	1773	1940	1836
LOC107977872	5	0	1	3	1	5	3	2	1	1	3	2	2	2	1	0
Fam81a	0	2	1	0	1	0	0	0	0	1	1	1	5	1	3	1
Gcnt3	2	4	4	4	7	4	2	6	6	3	2	2	6	2	6	3
Gtf2a2	1253	1430	1064	1205	1160	1109	1172	1235	464	486	656	613	698	649	656	486
Bnip2	4016	4571	3826	3957	3988	3803	4358	4174	3822	3449	3323	3244	4053	3629	3685	3343
LOC107977870	4	4	5	0	9	1	4	2	3	1	9	5	10	5	3	2
Foxb1	0	0	0	0	0	0	0	0	0	0	0	0	0	0	0	1
Gas8	3181	2937	1341	2091	2292	1949	2453	2695	952	606	1845	2101	2080	1853	1843	1528
Dbndd1	109	100	79	90	97	80	88	76	127	120	98	78	69	69	75	84
LOC100758986	2735	2741	2016	2069	1942	1769	2419	2252	2201	2963	1196	1336	1001	1040	1492	1385
Def8	2856	2664	1786	1926	1783	1735	2172	1992	1732	1998	1628	1682	1448	1364	1464	1225
Tubb3	9	8	6	6	4	6	15	18	7	7	10	12	14	10	18	11
Tcf25	4083	3799	2729	3186	2853	2942	3530	3288	2861	3277	2398	2783	3075	2416	2921	2648
Spire2	2	4	3	3	1	3	3	6	1	3	3	2	1	2	2	2
Fanca	1182	1174	732	759	793	746	943	857	325	297	335	291	328	264	333	245
Znf276	307	278	197	202	258	213	254	228	148	231	147	169	154	135	122	89
Vps9d1	350	336	237	223	227	176	205	182	304	345	201	217	168	161	146	158
Spata2l	58	45	34	32	33	33	47	41	66	65	47	38	55	43	46	45
Cdk10	618	549	371	389	467	361	492	414	347	442	264	290	341	261	353	311
Spata33	16	25	12	20	22	18	26	18	22	23	34	36	29	33	46	37
Chmp1a	1709	1513	1339	1438	1346	1243	1612	1606	985	1301	1122	1255	1104	985	1195	995
Dpep1	0	1	0	2	1	0	1	2	5	1	2	4	7	6	2	3
LOC100753375	5	3	2	3	5	3	2	2	22	22	8	10	28	25	18	19
Cpne7	3	2	0	1	0	1	0	0	1	2	1	0	4	0	0	1
Rpl13	16765	14954	8037	12134	12720	12408	11600	12578	5975	6028	7541	9016	9020	8132	7027	6376
Spg7	1942	1813	1245	1337	1118	1088	1380	1311	995	1221	911	1045	885	803	979	819
LOC107980417	46	69	46	42	41	40	49	50	34	22	38	26	37	52	41	29
LOC107979294	241	230	245	307	301	255	196	205	141	152	231	225	309	323	209	149
Ankrd11	4661	5371	4321	4592	4153	3495	4928	4446	3132	3499	2469	2588	2778	2435	2295	2201
Cdh15	0	1	2	1	0	0	0	0	3	3	2	2	6	11	7	4
Acsf3	610	534	392	381	399	352	484	454	167	184	283	290	252	249	210	193
Cbfa2t3	6	2	9	13	5	3	7	7	23	25	8	5	15	11	23	11
Pabpn1l	4	7	11	9	11	8	8	4	12	11	8	5	5	8	8	7
Trappc2l	1183	1040	799	893	921	833	864	830	584	548	636	687	835	824	624	512
Galns	724	733	517	565	599	576	359	319	1251	1288	735	666	881	928	539	465
Aprt	3171	2544	2112	2534	2449	2423	2377	2443	1045	983	1207	1441	1634	1517	1274	1023
Cdt1	556	466	277	308	331	323	334	296	114	120	73	68	110	75	119	104
Piezo1	2808	2507	1485	1692	1704	1412	1966	1730	4688	5246	2543	2333	2383	2274	1925	2077
Ctu2	786	614	561	588	569	564	697	656	280	355	422	457	348	285	344	240
Rnf166	856	768	533	630	599	640	593	582	546	669	650	691	813	666	496	436
Snai3	2	0	0	0	1	1	0	0	4	7	1	0	3	2	3	0
Mvd	4323	3749	2619	2915	2549	2433	2930	2461	2575	4820	2007	2747	1087	1101	2110	1941
LOC100766833	485	415	325	391	293	268	384	355	474	555	511	574	453	420	597	484
Il17c	17	12	9	18	17	10	12	13	22	32	30	30	40	36	24	23
Zc3h18	2453	2412	1801	1998	2080	1963	2410	2291	1221	1585	1559	1549	1500	1365	1200	1143
LOC103164372	10	13	11	10	12	8	11	14	2	8	4	6	4	3	7	5
LOC100767904	22	21	6	10	5	6	12	12	210	211	83	79	39	41	151	191
Zfpm1	114	73	58	64	101	76	86	95	260	281	95	73	89	78	112	140
Znf469	607	548	392	441	408	299	318	251	750	669	305	285	190	147	215	241
LOC103161370	4	7	0	0	0	3	1	1	4	7	3	2	0	3	9	3
Banp	1094	1060	655	713	839	653	828	792	702	953	795	891	873	756	812	731
Ca5a	5	4	2	0	3	5	3	1	6	2	4	2	5	0	5	6
Slc7a5	7436	6379	5123	5389	5728	5634	8347	7702	2366	1887	2712	2964	3485	2746	3010	2736
Klhdc4	1330	1335	939	1105	1244	1102	1333	1310	501	745	619	716	704	687	593	460
Jph3	64	61	49	60	76	66	44	45	65	58	58	77	76	55	45	41
Zcchc14	1466	1386	1055	1131	1153	1027	1374	1311	1603	1359	1213	1141	1246	1116	1079	1054
Map1lc3b	4625	4578	3125	3298	3890	3580	3155	3198	3171	3313	3449	3520	4509	4677	3664	3046
Trnam-cau	106	71	21	89	172	125	50	124	16	7	60	94	55	48	26	25
Fbxo31	322	327	263	241	252	182	167	183	910	878	718	636	626	598	620	603
LOC100756293	0	1	1	1	1	0	0	0	3	0	0	2	0	0	2	0
LOC100770103	0	0	0	2	0	0	0	1	0	0	0	0	1	0	0	0
Mthfsd	187	200	125	164	163	170	216	205	135	140	205	236	201	148	210	148
Foxf1	309	274	179	204	206	196	213	240	343	263	195	232	291	221	248	229
LOC103161373	45	38	18	25	24	18	15	29	41	28	11	20	15	13	20	17
Irf8	1	0	0	0	0	0	0	0	1	0	2	0	0	0	1	0
LOC100757462	0	0	0	0	0	0	0	0	1	0	0	0	0	0	1	1
LOC100770670	5280	4721	2956	3421	3586	3567	4316	4623	1827	1910	1701	1866	1740	1583	2283	1785
Emc8	815	647	400	458	760	707	646	636	394	391	393	419	663	531	419	404
LOC100757748	13	16	3	7	6	3	11	10	38	36	60	80	107	135	92	66
Gins2	292	281	172	160	190	158	237	218	114	107	82	89	104	89	131	113
Gse1	494	425	266	318	388	289	314	343	1049	821	729	663	750	596	844	845
LOC107977620	21	13	9	8	13	9	17	14	60	31	16	24	17	16	51	44
LOC103164539	13	7	7	7	4	7	7	5	30	24	19	16	23	23	28	21
LOC107977632	1	0	0	1	0	0	0	0	5	4	0	2	5	6	6	4
Fam92b	2	2	3	1	0	2	0	1	2	3	0	0	3	1	2	5
Kiaa0513	225	235	156	156	188	151	156	147	542	613	380	350	264	303	317	290
Zdhhc7	1052	945	707	714	792	715	799	754	741	918	616	654	612	529	524	449
Crispld2	40	51	9	13	14	21	40	21	57	65	76	58	104	115	87	94
Usp10	4400	4314	3344	3549	3354	3251	4036	3858	1876	1822	1792	1929	1959	1789	1700	1517
Klhl36	301	229	166	167	189	157	203	199	281	403	216	223	168	199	255	251
Cotl1	1107	906	426	688	501	425	633	566	841	1205	693	774	720	533	1260	1033
Tldc1	139	128	109	120	89	84	156	140	91	101	171	165	126	96	141	116
LOC103158642	31	28	15	21	17	18	22	19	17	14	19	29	28	13	18	13
Atp2c2	6	3	2	4	3	2	4	6	11	9	10	19	24	20	17	12
Wfdc1	0	1	0	0	1	0	0	0	1	2	3	1	2	1	3	1
Kcng4	1	0	0	0	0	0	0	0	0	2	0	0	0	0	2	0
Adad2	0	0	0	0	0	0	0	0	0	0	1	0	2	1	0	0
Taf1c	393	331	279	327	333	290	353	305	221	311	287	298	276	230	233	211
Dnaaf1	81	83	58	61	65	54	103	87	32	39	50	54	59	45	44	41
Hsdl1	949	890	700	754	817	702	721	642	911	803	746	844	896	879	817	801
Mbtps1	3864	4106	2631	2987	2699	2305	2637	2576	2785	3615	1763	1946	1518	1527	1581	1454
Slc38a8	2	1	1	2	1	1	0	0	6	3	0	1	11	3	3	5
Necab2	3	2	3	1	5	1	2	6	28	28	6	9	9	17	12	14
Osgin1	543	511	617	609	407	311	331	304	1790	1977	791	936	768	765	794	725
Mlycd	799	720	653	667	600	552	623	601	809	1036	668	806	687	662	734	657
Hsbp1	3905	3884	2887	3251	3048	2978	2591	2615	2420	2343	2125	2486	2649	2560	2741	2239
Cdh13	690	606	133	145	583	670	296	304	240	172	55	43	173	197	165	146
LOC103159102	3468	3529	3555	3699	3902	3430	4388	4076	2070	1876	1643	1718	1499	1585	2030	1888
Mphosph6	1051	1128	1041	966	1034	1066	1221	1168	379	346	438	454	616	482	562	394
Hsd17b2	0	0	0	0	0	0	1	0	0	2	1	0	1	1	1	1
Sdr42e1	0	0	0	0	0	0	1	0	1	2	0	0	1	2	0	1
Plcg2	17	11	6	5	2	6	5	1	28	20	15	26	17	25	16	23
Cmip	442	337	226	279	303	231	264	276	1493	2763	562	575	546	502	605	672
Gan	552	589	381	375	455	428	606	562	786	1016	543	490	522	441	553	564
Bco1	8	7	4	6	3	4	7	7	16	21	7	15	11	14	12	11
LOC103159240	0	0	0	0	0	0	1	0	1	0	0	0	1	1	2	1
Plxna1	2075	1928	1569	1774	1478	1142	1747	1667	7020	7012	2743	3099	3543	2958	3749	3802
Chchd6	1324	1057	580	780	793	777	788	852	460	580	504	505	474	477	534	506
Txnrd3	1	0	0	1	1	1	0	0	0	1	4	1	0	2	2	3
LOC107978437	0	0	0	0	0	0	0	0	0	0	0	0	1	0	0	0
LOC100770672	0	0	0	0	0	0	0	0	0	0	0	0	0	0	0	0
LOC100770956	0	1	0	0	0	0	0	0	0	1	1	0	0	0	1	1
LOC107978059	1	0	0	0	0	0	0	0	0	0	0	0	1	0	0	1
Chst13	0	0	0	0	0	0	0	0	0	0	0	0	0	0	0	2
Uroc1	4	2	1	1	1	0	1	1	0	1	3	0	6	2	1	1
Zxdc	1070	988	933	986	927	949	1060	985	681	727	987	1037	1076	848	688	589
Cfap100	12	11	15	8	14	9	18	13	8	13	4	9	9	13	11	10
Klf15	0	0	0	1	0	0	2	1	0	0	2	1	1	0	10	9
Aldh1l1	1	1	0	0	0	0	0	1	1	1	0	1	3	0	1	0
Slc41a3	314	267	186	234	219	170	157	149	591	646	324	343	283	317	399	336
Iqsec1	240	247	167	224	219	181	197	176	631	581	275	264	252	226	204	235
LOC103160239	0	0	0	0	0	0	0	0	0	0	1	0	1	0	1	1
Nup210	2	0	0	1	0	1	0	0	0	4	1	0	1	1	3	2
Hdac11	0	0	0	0	0	0	0	0	0	1	2	0	1	0	0	1
Fbln2	0	1	0	1	0	0	1	0	0	1	0	1	2	0	1	0
Wnt7a	0	0	0	0	0	0	0	0	0	0	0	0	0	0	1	0
LOC100773271	0	0	0	0	0	0	0	0	0	0	0	0	0	0	0	1
LOC100773555	0	0	0	0	0	0	0	0	0	1	0	0	0	0	0	0
LOC100773845	55	62	26	35	40	41	64	63	24	25	21	28	33	41	43	40
Chchd4	347	284	234	257	280	262	317	316	96	98	169	196	155	179	165	115
LOC107978220	33	32	15	28	54	35	47	34	14	21	8	14	11	15	16	13
Tmem43	2771	2816	1926	1994	2108	1994	1610	1573	3069	3261	1968	2120	1926	1930	1967	1729
Xpc	1015	1014	748	802	762	668	958	872	592	860	769	818	793	756	797	747
Lsm3	1453	1459	820	925	969	985	1086	1147	253	223	231	229	242	213	324	247
LOC103159776	455	410	491	563	624	505	482	429	484	440	645	695	730	860	722	725
Slc6a6	1639	1734	1219	1291	1382	1208	1811	1836	3081	2147	792	766	804	729	1033	927
Grip2	1	0	0	0	1	1	0	1	4	4	0	0	3	5	2	7
Ccdc174	595	665	568	553	565	582	661	635	323	393	625	593	645	553	427	403
LOC100766060	1	2	5	7	5	3	7	7	3	0	0	0	4	2	0	3
LOC100774427	2	1	0	0	2	0	1	0	1	3	3	5	0	0	11	8
Fgd5	418	408	119	110	52	51	372	416	94	139	100	97	60	51	164	131
LOC107978279	471	476	371	389	428	491	456	417	185	111	401	403	519	460	343	311
LOC103159836	171	158	117	145	145	138	191	188	57	56	108	123	101	93	116	109
Nr2c2	894	942	786	757	987	819	942	846	904	777	758	756	843	742	819	783
Mrps25	1218	1097	655	695	751	746	1044	1062	295	362	382	430	404	329	398	334
Rbsn	1722	1662	1383	1381	1318	1366	1926	1766	977	1075	1130	1196	1444	1227	1051	848
Trh	1	0	0	0	0	0	0	0	0	0	0	0	1	0	0	1
Prickle2	0	2	0	1	1	0	2	2	1	3	1	0	1	1	14	6
LOC100767801	0	0	0	0	0	0	1	2	2	2	0	0	0	1	3	9
Adamts9	4	8	2	1	13	4	5	7	4	4	3	0	5	4	5	10
LOC103159957	49	49	6	8	50	32	32	34	32	24	8	9	25	43	33	40
LOC100751111	0	1	0	0	0	0	0	0	0	2	0	0	1	0	0	0
Magi1	665	730	544	615	663	494	609	576	833	962	680	655	504	518	624	621
LOC103160405	0	0	0	1	0	0	0	0	0	0	0	0	1	0	0	0
LOC100751403	3	3	1	3	4	3	1	3	3	1	0	0	1	1	3	3
LOC107977061	1	2	1	1	2	1	1	0	2	0	0	0	1	0	0	0
Slc25a26	368	277	246	255	325	245	261	227	157	204	148	159	137	141	133	107
Lrig1	1438	1409	1095	1150	1052	985	1107	1017	1730	1456	1035	1050	1123	1131	1544	1294
LOC103160183	62	76	31	47	57	43	82	69	54	40	53	43	61	54	63	72
Kbtbd8	558	574	581	524	633	539	775	758	269	258	369	373	436	341	451	363
LOC100769528	1	1	2	1	1	0	4	0	0	0	0	0	5	0	0	1
LOC100769812	91	93	66	78	65	79	90	82	36	65	31	36	33	32	35	17
Suclg2	5373	5549	4388	4427	4339	4411	5356	5068	2506	2610	2696	2998	3062	3061	3112	2613
LOC103160219	12	12	10	11	14	9	5	17	22	19	19	18	15	8	18	26
Cntn3	4	11	5	3	9	4	4	3	16	19	12	9	26	28	6	8
LOC100752562	47	43	32	34	33	25	38	35	24	39	30	22	28	29	20	17
Pdzrn3	96	74	135	122	313	297	32	31	289	313	203	212	310	334	215	218
LOC107978611	15	22	60	50	90	51	11	4	250	209	423	525	535	750	145	164
Ppp4r2	3105	3766	3120	3036	3336	3486	4331	4277	2180	2031	2793	2701	2857	2634	3006	2531
Gxylt2	3	1	2	4	2	1	1	1	71	57	36	28	35	19	71	73
Shq1	1554	1645	1503	1705	1505	1503	1469	1336	1272	1495	1575	1665	1562	1451	1296	1205
Trnak-cuu	547	487	251	464	856	727	435	703	152	110	391	570	352	332	175	184
Rybp	2867	3071	2538	2540	2723	2625	2655	2814	3324	2570	3820	3644	3987	4007	3483	3415
LOC107978642	38	33	32	29	25	14	26	24	42	32	25	28	25	27	82	48
LOC100753460	3	1	0	0	1	0	1	1	9	3	5	4	9	18	13	15
LOC100759089	0	0	0	0	0	0	0	0	3	0	2	2	3	2	2	2
LOC100759371	0	0	0	0	0	1	0	0	0	1	0	1	0	0	0	0
Prok2	1	0	0	0	0	0	1	0	0	1	2	0	1	1	0	2
Eif4e3	3	0	5	0	3	1	1	3	6	3	7	7	10	7	10	5
Foxp1	631	640	417	362	494	426	576	513	730	558	644	578	575	543	478	560
LOC103160634	5	9	3	2	6	10	9	12	3	9	7	13	6	10	11	11
LOC100754272	0	1	0	0	0	0	0	0	0	0	0	0	2	0	0	0
LOC103160653	1	0	0	0	1	1	0	0	0	2	2	1	1	0	0	0
LOC100754558	0	0	0	0	0	0	0	0	0	0	0	0	2	0	1	0
LOC103160924	0	1	0	0	0	0	0	0	1	3	0	0	0	1	1	0
Mitf	225	241	180	186	153	150	178	188	633	625	597	556	510	461	445	509
LOC107978732	9	7	8	8	6	8	13	10	4	7	7	10	7	9	13	11
LOC107978569	0	0	1	0	0	0	1	0	2	2	0	0	0	0	0	0
LOC107978725	7	2	5	3	6	3	3	5	5	3	8	9	10	11	7	7
Frmd4b	421	475	286	286	272	284	174	226	320	285	111	131	90	87	225	203
Lmod3	0	0	1	3	2	0	0	1	1	1	0	0	1	0	2	2
Arl6ip5	1799	1933	1622	1683	1500	1376	1327	1285	1751	1684	1103	1227	1310	1264	1645	1289
Uba3	1968	2085	1785	1728	1657	1716	1755	1821	1300	1149	1495	1428	1315	1221	1316	1123
Tmf1	1231	1386	1167	1107	1372	1342	1313	1307	1064	1189	1290	1199	1484	1139	1230	1020
Eogt	503	540	389	355	431	375	344	324	390	349	257	274	330	272	342	300
Fam19a4	0	3	0	0	0	0	0	0	2	3	1	0	1	0	0	0
LOC100760534	10	10	11	9	3	8	13	7	12	24	7	7	9	12	14	7
Fam19a1	3	5	1	1	2	1	1	2	3	4	0	2	1	0	3	1
LOC103160821	0	0	1	0	0	0	0	0	0	0	1	0	0	0	0	0
Slc15a1	7	4	3	1	3	2	1	2	46	37	17	13	35	50	47	81
Stk24	2477	2679	2314	2486	2343	2345	2758	2708	1772	1735	1544	1646	1900	1600	2143	1994
LOC103161022	204	187	118	114	176	157	134	123	568	433	427	342	411	465	422	592
Farp1	386	399	285	330	305	307	399	389	614	627	464	436	472	402	359	426
LOC107978761	0	1	0	2	3	2	2	2	7	4	22	7	38	36	5	5
Ipo5	12023	11394	8832	9166	8982	8756	12597	12092	4549	5346	5385	5610	5898	5215	4824	4322
LOC103161442	1	2	0	1	2	1	4	2	4	3	1	3	5	3	5	9
LOC100761695	57	41	17	36	45	41	27	53	44	56	27	31	23	28	29	31
Mbnl2	1683	1798	2075	2094	2030	1857	2022	1875	2593	2296	2136	2211	2080	1847	2332	2091
LOC107978760	7	16	1	2	0	0	11	5	15	12	24	11	13	8	36	39
LOC107978759	8	13	6	8	2	0	11	9	43	41	61	52	31	27	63	106
Oxgr1	0	1	0	0	0	1	0	0	1	0	0	1	0	0	1	0
Hs6st3	2	5	2	3	1	1	4	6	5	6	6	2	3	2	20	44
LOC107978758	26	36	8	7	26	32	40	45	18	15	22	28	55	53	54	37
Uggt2	1531	1855	1443	1406	1599	1492	1524	1442	2275	2238	1407	1498	1481	1218	1960	1814
LOC107978756	12	18	13	15	14	9	16	10	26	14	16	8	16	15	12	19
Dnajc3	4595	5083	4030	3911	5529	4961	3627	3531	5210	5630	3155	3277	3399	3925	3401	3112
LOC103161144	60	47	21	40	43	29	30	33	51	59	39	49	35	36	39	32
Dzip1	447	401	344	354	351	324	340	340	436	411	486	436	471	381	479	430
Cldn10	6	5	7	4	2	0	4	0	2	7	10	6	6	7	4	2
LOC103161159	5	3	10	7	3	2	6	8	4	2	13	15	8	13	1	8
Abcc4	4468	4654	3384	3348	3304	2918	3108	3013	5701	5801	3227	3238	3588	3809	3378	3507
LOC103161302	3	6	5	5	7	7	3	4	16	15	9	2	7	6	1	6
LOC100767049	0	0	0	0	0	0	0	0	0	0	0	0	0	0	0	0
Gpr180	1300	1200	823	764	873	937	940	984	408	398	434	475	525	513	451	397
Tgds	518	498	446	435	453	423	613	574	252	288	367	387	363	305	340	285
Trnaf-gaa	73	63	27	55	129	104	63	101	12	5	57	56	35	29	20	23
Dct	0	0	0	0	0	0	0	0	0	1	2	0	1	1	0	0
Gpc6	1231	1260	943	986	825	784	768	719	2227	1955	812	882	778	752	1224	1109
LOC103161374	2	6	3	2	7	2	4	6	13	6	5	2	3	0	4	10
LOC107978757	0	0	0	0	0	0	0	0	34	58	40	37	21	31	28	24
LOC100768194	1	1	0	1	8	6	1	1	5	4	4	2	1	1	0	2
Gpc5	70	92	44	56	147	133	74	82	186	188	133	119	170	193	103	96
LOC103161398	6838	7461	5511	5398	8636	7816	6330	6383	7392	5529	6685	5925	7705	7400	6624	7728
LOC100764418	254	169	84	181	171	148	144	176	83	133	107	154	92	103	115	97
LOC100774142	5	8	2	2	3	9	3	6	14	10	7	2	3	3	5	7
Btbd3	1236	1264	925	974	930	857	921	887	1169	1218	1566	1506	1040	901	1087	971
LOC103161583	265	249	244	261	455	419	373	369	557	344	472	316	637	636	352	316
LOC103161626	2012	2158	1735	1666	2039	2073	2177	2242	1712	1314	1749	1676	1903	1819	1547	1586
LOC100775008	0	0	0	0	0	0	0	0	0	1	0	0	1	0	0	0
LOC100769046	0	0	0	0	0	0	0	0	0	0	0	0	1	0	0	1
Jag1	647	583	440	465	414	388	574	454	440	478	482	510	410	394	395	374
Slx4ip	302	363	244	247	283	253	302	278	166	193	290	291	270	289	203	198
Mkks	1035	1069	767	1001	949	908	896	953	691	629	632	652	808	831	744	660
Snap25	1	0	0	0	1	0	0	0	0	1	0	0	2	0	0	0
Ankef1	0	1	1	0	2	1	0	0	26	29	4	11	4	4	4	1
LOC100751404	0	0	1	0	0	0	0	0	0	2	0	0	0	0	0	1
Pak7	1	2	0	0	0	0	0	1	1	0	2	1	1	0	1	1
Lamp5	0	0	0	0	0	0	0	0	0	0	0	0	0	0	0	0
Plcb4	225	228	81	127	59	49	197	161	160	202	167	170	111	86	180	170
LOC107979270	274	229	70	202	173	182	124	192	79	120	99	127	78	93	112	107
LOC103161942	1	0	0	0	1	0	0	0	2	1	0	0	0	0	0	1
LOC100751693	0	1	1	0	0	0	1	1	0	1	0	1	0	0	0	0
Plcb1	1122	1224	1309	1320	1277	1186	1285	1265	1176	1104	1160	1145	1185	1097	1017	1028
LOC100771536	1	1	6	3	6	5	3	5	1	4	2	2	2	2	4	4
LOC107979281	22	23	21	17	49	45	34	39	61	56	36	37	27	27	56	78
Tmx4	588	571	363	402	486	449	454	438	481	614	431	494	559	494	538	457
Hao1	19	20	11	17	25	27	24	20	48	37	12	18	27	39	44	37
LOC107978864	128	102	49	54	75	80	37	50	84	70	77	70	96	78	66	43
LOC107978865	143	141	97	84	119	96	138	124	78	50	56	42	48	51	86	61
LOC107979306	48	32	1	3	4	3	6	5	62	59	3	8	6	3	12	7
Bmp2	4	7	2	6	2	4	5	3	20	12	22	24	16	24	30	28
LOC100752865	0	2	0	0	0	0	0	2	1	0	1	1	1	1	0	0
LOC107979387	0	0	0	0	0	0	0	0	0	0	0	0	0	0	0	0
Fermt1	2	1	1	0	1	0	0	0	3	3	2	0	4	0	3	0
Lrrn4	2	1	2	3	6	4	4	6	25	25	49	44	22	21	10	14
Mcm8	1678	1761	1405	1309	1405	1489	1645	1660	687	592	799	786	984	755	903	733
Trmt6	1430	1352	1350	1445	1289	1368	1677	1643	670	811	1074	1043	1154	1069	944	862
Chgb	0	0	0	0	0	1	0	0	0	0	1	2	0	0	0	1
LOC100773847	76	86	74	79	58	56	86	80	86	72	129	157	108	107	136	109
LOC100754059	2	2	0	3	2	0	0	0	4	4	3	3	1	2	4	4
LOC103161936	124	115	87	128	124	139	84	101	206	168	67	74	66	52	140	142
LOC100756689	2	2	4	2	2	2	7	8	1	7	3	1	0	0	6	2
Nr2f2	243	225	114	157	139	154	194	176	135	118	96	98	53	61	83	56
LOC100756974	0	0	0	1	1	0	0	0	0	0	0	0	1	0	0	0
LOC100754635	11	11	10	10	8	9	6	8	8	16	5	9	7	6	4	8
LOC107978895	3	0	0	2	2	2	0	1	1	2	2	2	1	3	1	0
LOC107978894	587	561	610	619	362	337	560	529	388	340	554	592	351	327	437	382
LOC107979567	49	40	29	19	56	35	41	48	66	49	74	65	111	192	146	154
Mctp2	1	1	2	1	3	1	0	0	6	1	3	3	12	3	5	2
LOC103161179	9	8	8	5	4	1	11	3	5	1	7	5	9	3	4	5
LOC100755220	2	3	0	0	5	0	2	0	14	15	2	3	5	4	9	1
LOC100755510	0	0	0	4	1	3	1	1	5	7	2	1	4	0	3	4
LOC107979390	14	10	5	4	11	12	9	15	34	30	18	19	16	20	39	39
LOC100755804	0	2	0	1	5	2	1	1	25	26	6	5	3	4	7	16
LOC107979389	234	221	79	65	207	227	270	200	334	337	155	159	296	200	343	341
LOC107979388	72	79	49	48	28	42	81	88	15	6	19	24	17	33	18	25
LOC100757828	726	673	433	511	441	553	506	583	443	260	413	308	305	356	356	395
Rgma	708	706	417	471	379	303	408	431	929	749	301	342	277	257	330	405
Chd2	4147	4532	3816	3971	4476	3817	4708	4442	2956	3299	3942	4126	5447	4737	3962	3572
LOC103162410	253	128	76	128	153	58	247	228	403	618	91	157	218	185	222	176
Fam174b	0	0	0	0	0	0	0	0	0	1	0	0	1	0	0	0
St8sia2	0	0	0	0	0	0	0	0	0	0	0	0	1	0	0	0
LOC100756388	0	0	0	0	0	0	0	0	0	0	0	0	0	0	0	0
LOC100759850	1	2	0	2	4	0	3	3	1	2	3	1	2	6	4	1
Slco3a1	250	233	155	203	168	132	139	128	729	687	223	198	207	220	277	299
LOC100760734	0	0	0	1	0	0	0	0	0	0	0	0	0	0	0	0
LOC100767798	6	8	0	1	5	1	1	7	11	23	5	2	4	4	18	22
Sfmbt1	856	931	777	718	868	758	888	854	739	737	749	756	526	609	622	568
LOC100753269	630	607	440	491	481	427	519	507	586	594	506	559	534	485	533	482
Mustn1	31	27	24	24	31	29	20	13	46	55	43	58	33	49	39	44
Itih4	11	9	2	5	9	4	7	6	16	13	8	3	11	5	14	7
Itih3	1	2	3	1	6	3	0	2	28	25	14	13	39	50	4	3
Itih1	0	1	1	0	0	0	0	1	0	0	1	1	2	0	1	0
Nek4	408	418	265	267	317	332	349	311	233	275	265	269	237	255	217	220
Spcs1	2354	2367	1766	1864	1819	1632	1607	1630	1366	822	1227	1267	1546	1358	1490	1167
Glt8d1	1612	1598	1296	1312	1407	1259	1075	1008	1400	1177	830	892	1057	1028	998	835
Gnl3	3430	3490	3327	3500	3450	3448	3142	3002	1876	1649	2900	3069	2887	2603	2087	1696
Pbrm1	4098	4785	3608	3480	3621	3500	4701	4489	2763	2752	2949	2652	3075	3117	2684	2742
Smim4	268	192	114	170	169	157	124	157	57	53	109	128	125	129	108	87
Nt5dc2	1755	1712	930	1015	986	910	1141	1114	1086	1004	721	762	684	657	680	713
Stab1	5	3	7	8	5	4	2	6	8	12	3	2	9	13	11	17
Nisch	4200	3995	2861	3348	2980	2503	2536	2381	4935	5881	3448	3659	2811	2704	2851	2655
Tnnc1	31	35	21	25	36	19	34	28	34	39	14	13	30	21	27	35
Sema3g	11	14	82	74	173	102	13	8	213	228	333	486	823	674	106	91
Phf7	76	70	50	61	76	66	66	74	67	54	81	90	120	128	104	92
Bap1	2986	2850	2082	2203	2308	2188	2639	2350	1407	1572	1179	1255	1534	1352	1209	1052
Dnah1	32	38	31	31	37	28	49	30	51	32	54	31	71	53	52	34
Capn7	1673	1823	1504	1426	1757	1772	2055	1936	665	533	1076	1040	1286	1073	921	760
Sh3bp5	776	799	750	869	999	929	810	777	709	651	990	1083	1399	1232	1015	862
Mettl6	434	528	399	413	432	461	480	451	229	223	339	317	301	235	217	170
Eaf1	2430	2447	1861	1790	2177	2044	2995	2823	1482	1466	1278	1325	1438	1183	1708	1393
LOC100754745	0	0	0	0	0	0	1	0	0	0	0	0	0	0	1	0
Galnt15	0	0	0	0	0	0	0	0	1	1	2	2	1	0	3	2
Ankrd28	2616	2707	2582	2767	2771	2701	3400	3148	2582	2278	2322	2277	2439	2158	2751	2616
LOC100755038	3	14	8	3	15	7	9	13	19	25	12	12	16	15	14	29
Btd	430	392	357	344	353	347	371	307	435	468	294	281	291	288	354	313
Hacl1	7718	7774	5612	5580	5390	5034	5828	5388	5832	6213	4635	4842	4909	4698	5206	4388
Colq	0	4	1	3	0	2	5	0	8	5	1	0	4	5	3	2
LOC100755617	0	0	0	1	0	0	0	0	0	0	0	0	0	0	0	0
Dph3	1032	1034	880	873	850	927	1043	957	293	321	594	620	684	593	564	416
Oxnad1	328	317	228	246	305	357	326	309	143	146	161	166	220	201	165	146
LOC107979141	5	5	6	6	14	11	8	8	9	4	7	6	6	5	5	15
Msmb	6	13	7	10	11	5	10	12	3	2	5	1	4	5	3	3
Ncoa4	3880	4324	3380	3283	3229	3000	3709	3561	3024	2837	3220	2963	3134	2898	3388	2843
LOC100768872	1616	1505	1128	1285	1428	1382	1513	1478	924	915	828	953	1258	1171	1094	912
Parg	1491	1792	1258	1279	1428	1345	1485	1512	965	1061	1150	1251	1486	1381	947	832
Ogdhl	1	0	0	1	0	0	1	1	3	5	3	1	4	10	6	4
LOC100769719	1	0	0	0	2	1	0	1	1	0	0	1	0	0	0	0
Chat	0	1	0	1	0	0	1	2	1	2	0	3	0	2	1	2
Slc18a3	0	0	0	0	0	0	0	0	0	0	0	0	1	0	1	0
Ercc6	680	718	668	693	903	706	819	739	688	733	670	695	641	643	684	698
Drgx	5	6	4	4	25	24	60	54	2	7	52	47	89	89	36	19
LOC100770873	9	8	5	4	13	6	6	2	161	218	112	108	98	143	117	171
LOC100757072	7	4	3	6	7	5	5	6	131	129	144	183	136	235	106	135
Fam170b	0	0	1	0	2	0	1	0	14	11	8	8	10	10	10	10
Vstm4	0	1	0	0	0	0	0	1	1	1	1	1	2	4	2	2
Wdfy4	1426	1444	268	317	156	125	263	206	3094	3752	1409	1382	903	961	1910	1990
Lrrc18	4	9	3	2	3	2	1	2	29	28	5	9	6	7	12	25
Arhgap22	5311	5046	3637	5044	4288	3601	3629	3328	4043	4339	3450	3835	4207	2699	4377	3599
LOC103160221	698	670	380	534	505	470	665	562	141	144	133	130	246	121	263	215
Mapk8	1510	1570	1388	1355	1623	1508	1969	1951	1131	996	1123	1043	1348	1175	1343	1219
Frmpd2	7	8	2	7	10	8	5	8	153	214	115	99	141	299	393	546
Ptpn20	1	6	1	1	3	1	7	10	2	5	4	3	2	4	16	11
Gdf10	2	2	0	2	3	0	7	17	2	10	8	13	8	11	67	90
Gdf2	0	0	0	0	0	0	0	0	0	0	2	0	2	0	0	0
Rbp3	0	0	0	0	0	0	0	0	0	1	0	0	1	0	1	0
Znf488	0	0	0	0	0	0	0	0	2	0	0	0	0	1	0	1
Antxrl	1	2	0	1	0	0	0	1	1	2	1	0	0	0	1	1
LOC100773073	801	821	562	820	1248	904	262	229	1859	2470	1965	2305	1740	1584	1448	1388
LOC100773366	0	0	0	0	0	0	0	0	0	0	0	1	1	0	0	0
Gprin2	0	0	0	0	0	0	0	0	0	0	0	1	0	0	2	0
Syt15	1	2	0	3	2	2	1	1	2	1	2	1	0	2	0	0
Fam35a	654	804	700	707	726	707	730	737	573	534	702	646	776	667	710	648
Glud1	3583	3729	2432	2344	2632	2615	3163	3165	2499	2849	1314	1455	1677	1587	2636	2151
Fam25a	720	592	248	345	476	385	434	488	1051	1530	874	1047	1023	931	1573	1319
Sncg	0	3	0	1	0	0	0	0	2	3	1	0	1	1	0	0
Mmrn2	9	16	15	10	19	9	12	13	13	16	15	19	22	22	15	15
Bmpr1a	1670	1931	1865	1774	1673	1559	1854	1810	1162	1002	888	913	1023	921	1145	999
Ldb3	4	15	2	6	5	9	2	2	28	32	22	25	25	30	11	12
Opn4	30	58	23	21	34	21	21	23	25	26	12	11	18	20	19	18
Wapl	2265	2647	2212	2126	2472	2261	2660	2638	2337	2343	2447	2140	2603	2418	2015	1954
LOC100760242	1	1	0	2	0	2	1	2	0	1	0	0	1	1	0	1
Grid1	4	1	1	1	6	2	4	2	9	17	25	21	34	33	26	42
LOC107977861	32	39	14	11	25	13	32	33	268	213	143	108	72	96	690	782
LOC107980056	22	23	5	8	15	10	17	20	88	90	66	31	32	48	317	371
LOC100752670	0	0	0	0	0	0	0	0	0	0	0	0	1	0	0	0
Sytl5	6	2	3	3	2	3	5	3	13	12	11	9	11	9	8	4
LOC107980071	5	3	0	0	1	3	1	0	1	2	3	3	1	2	1	1
Srpx	1660	1577	906	1002	688	631	778	711	1481	1697	825	824	551	585	711	629
Rpgr	583	703	456	423	477	476	830	811	245	262	293	228	246	264	292	271
LOC100761606	1	1	0	0	0	1	1	0	0	2	2	0	0	0	0	1
Otc	1	2	2	1	4	3	3	4	3	3	4	5	6	2	3	3
LOC100766543	0	4	2	1	2	0	0	3	5	4	3	5	3	0	6	4
Tspan7	955	922	614	647	686	561	633	573	979	1009	675	670	727	696	679	669
Mid1ip1	3532	3173	1846	2434	2349	2121	2037	2020	1561	1715	1007	1235	1139	1041	1074	952
LOC103161215	10	6	3	5	1	3	2	5	1	3	2	3	6	2	4	3
LOC100767129	0	0	0	0	0	0	0	0	1	1	0	0	0	0	0	0
LOC100767417	0	0	0	0	0	0	0	0	0	0	0	0	0	0	0	0
LOC107980066	35	34	16	14	19	23	56	48	231	223	169	161	129	136	367	410
LOC103161216	40	31	15	17	15	16	81	88	20	15	13	18	18	8	78	76
LOC107978812	15	9	7	9	7	16	19	12	38	19	53	51	42	44	36	38
LOC107978813	27	23	7	6	31	16	30	28	213	122	43	28	59	29	139	160
Bcor	558	583	397	426	438	352	443	395	794	578	342	326	348	336	396	414
LOC107980072	0	0	0	0	0	0	0	0	0	0	0	0	0	0	0	0
Atp6ap2	5587	6031	4102	3940	3562	3447	2981	2826	5101	5120	4140	3940	3759	3808	3501	2823
Mpc1l	27	14	21	12	14	13	13	15	8	4	3	3	4	7	12	6
LOC100762759	994	986	728	844	844	832	740	779	612	667	638	756	832	706	705	680
Med14	1465	1691	1428	1339	1456	1245	1495	1338	1290	1177	1059	1027	1214	995	1122	1128
LOC107978814	3	9	6	8	6	14	9	6	8	5	2	2	6	2	6	5
LOC103161218	5	5	4	6	3	5	2	1	26	30	11	7	8	6	11	16
LOC100769152	1	1	0	0	0	0	0	1	5	3	0	1	1	0	0	3
LOC100769437	180	186	174	189	157	158	129	156	178	189	171	181	156	142	189	174
LOC103159892	51	33	33	39	24	25	42	44	23	18	25	15	48	34	33	35
Usp9x	9944	10759	10061	9693	10585	9390	12419	11642	9398	8949	8146	8056	8772	8230	8479	8024
LOC100764010	1	0	0	0	0	0	2	0	0	0	0	0	0	0	0	0
Ddx3x	13786	14569	14799	14257	15727	15446	14579	14164	8124	7155	8635	9495	11299	9748	7883	6700
LOC107980073	6	3	3	1	12	2	7	5	4	0	1	1	0	3	5	5
LOC100770301	2	0	0	2	3	1	0	1	1	1	0	2	0	2	1	2
Nyx	2	0	0	2	1	0	2	0	0	1	0	2	3	4	2	3
LOC100770875	1	2	2	1	1	1	4	4	1	0	1	0	4	2	4	5
Cask	1646	1793	1260	1306	1382	1422	1735	1567	1345	1228	1266	1299	1426	1286	1168	1038
Gpr34	5	5	8	8	5	6	12	6	19	12	6	6	8	9	9	12
Gpr82	2	11	11	6	15	5	10	8	17	8	9	11	12	6	8	21
LOC103163846	13	15	8	4	26	16	20	30	55	49	11	13	26	19	41	41
LOC107979221	2	1	1	1	5	4	3	4	5	1	6	4	9	10	11	8
Trnaq-uug	124	125	23	83	135	119	81	140	24	19	41	53	21	26	22	20
LOC100771157	0	0	1	0	0	0	0	0	0	0	0	0	0	0	2	0
LOC100771445	0	0	0	0	0	0	0	0	0	0	0	0	0	0	0	0
LOC107977787	0	0	0	0	0	0	0	0	0	0	0	0	0	0	0	0
LOC100772307	0	0	0	0	0	0	0	0	0	0	0	0	0	0	0	0
Tmem44	622	505	507	570	602	517	577	456	446	478	361	433	482	394	479	426
Lsg1	2136	2339	1898	1927	1997	1815	2213	2128	1316	1618	1767	1803	2114	1965	1575	1380
Fam43a	147	130	96	105	90	62	100	102	180	207	105	101	75	76	125	123
LOC100759851	1025	1143	980	976	1179	911	1173	1068	564	519	1158	1065	1303	1319	1241	1120
LOC103159909	1	1	0	3	4	1	3	0	3	1	0	2	1	2	6	0
Xxylt1	1779	1669	1152	1330	1230	1098	1095	1024	1934	1960	1040	1082	958	874	969	889
LOC107978135	163	134	82	82	75	78	155	175	73	37	46	52	59	31	64	67
Acap2	1882	2093	1794	1714	1797	1608	2111	1956	1716	1843	1513	1401	1694	1709	1684	1560
Ppp1r2	2222	2453	1998	1946	1677	1762	1994	1994	1398	1187	1508	1354	1735	1683	1871	1568
Apod	0	0	0	0	0	0	0	0	0	0	1	1	1	2	1	0
Bdh1	945	818	705	886	946	876	817	810	382	435	370	472	327	310	389	327
Dlg1	2120	2497	1950	2050	2136	1900	2165	2115	2623	2486	1706	1720	1913	1762	1934	1861
Meltf	5	10	4	5	6	4	8	3	14	15	3	3	10	10	13	8
Pigz	47	33	39	32	52	46	44	35	77	87	79	75	46	56	52	59
Ncbp2	1056	1254	936	898	1097	1043	948	836	616	606	681	732	726	779	849	730
Senp5	3483	3619	3307	3132	3601	3239	3556	3198	1881	1892	2216	2295	2752	2367	2127	1700
Pak2	3163	3469	2816	2750	2955	2887	3435	3317	2860	2428	2911	2708	3533	3110	2746	2565
Pigx	813	853	566	612	684	626	606	630	248	249	373	430	401	361	333	283
Cep19	365	397	309	335	366	360	371	359	284	265	355	359	375	368	283	221
Nrros	0	0	0	0	0	0	0	0	0	0	1	1	0	2	1	0
Fbxo45	808	870	572	615	657	603	805	850	531	444	521	541	609	532	541	509
Wdr53	233	221	197	199	219	194	236	240	82	130	132	141	144	124	118	114
Smco1	1	1	0	0	0	1	2	1	1	1	2	1	2	1	3	3
Rnf168	662	775	614	573	694	635	891	779	223	211	455	418	507	418	336	297
LOC103160911	14	15	6	7	10	12	10	10	5	3	8	8	7	7	11	12
Ubxn7	2549	2932	2529	2480	2498	2395	3009	2908	1983	1835	2306	2290	2507	2185	2144	2038
Tm4sf19	4	0	3	0	2	2	2	1	2	3	4	6	8	17	5	3
Tctex1d2	483	477	361	388	395	364	321	373	359	351	261	310	263	281	379	265
LOC107978607	57	60	37	40	47	48	51	42	62	53	59	49	31	34	65	60
Pcyt1a	654	589	407	426	453	366	462	444	537	761	396	490	427	412	442	379
Slc51a	9	11	11	12	17	9	9	11	33	36	8	8	19	20	23	37
Zdhhc19	18	18	8	4	2	2	16	9	16	15	18	7	14	8	21	22
Tfrc	4055	3742	4338	4191	3706	3823	3853	3391	5145	4478	1555	1513	3042	3284	4191	3739
LOC100762474	0	0	1	0	0	0	0	0	0	1	0	0	0	1	0	0
Tnk2	1225	1104	552	721	776	725	647	679	1923	2729	1339	1410	1275	1191	1439	1290
LOC100762760	0	0	1	0	0	0	0	0	0	0	1	0	0	0	1	1
LOC100763053	1	0	0	0	0	0	0	0	0	0	0	0	0	0	0	0
Muc4	1	2	0	0	0	0	0	3	4	2	1	2	0	2	1	1
Muc20	0	1	0	0	0	0	0	0	0	1	0	0	0	0	0	0
LOC103161466	0	0	0	0	0	0	0	0	0	0	1	0	0	0	0	1
Rubcn	877	852	676	738	735	571	694	604	1178	1382	1087	1055	965	855	796	801
Fyttd1	3391	3884	3735	3817	3425	3388	3558	3535	2394	2164	3202	3113	3136	2906	2752	2285
Lrch3	970	1041	818	830	826	746	937	829	1044	981	772	804	1007	948	903	862
Iqcg	30	44	26	26	36	30	50	49	36	42	42	49	53	71	63	48
Rpl35a	5797	5348	3327	4732	4574	4209	4494	5044	2069	1683	2785	3436	3091	2980	2643	2553
Lmln	147	123	80	75	124	96	113	119	85	110	78	71	61	65	85	89
LOC107979008	349	335	124	282	268	285	245	250	120	61	181	189	165	147	176	150
Osbpl11	1014	1091	839	899	846	758	982	953	843	813	1106	1080	1059	944	800	822
Snx4	3439	3752	2892	2980	2633	2756	2675	2676	2011	2021	1224	1325	1542	1445	1871	1507
Znf148	1240	1367	1205	1239	1300	1196	1313	1222	1223	1221	1410	1311	1440	1332	1228	1074
Slc12a8	5	3	0	2	1	0	3	2	3	5	4	0	7	7	4	3
LOC107979009	0	0	0	0	0	0	0	0	1	1	0	0	0	0	1	0
LOC107979010	0	1	0	0	0	0	0	0	2	2	0	1	1	3	6	1
Heg1	3199	3475	2386	2806	2580	1906	2302	2123	8879	8297	2248	2487	2360	2238	2923	3131
Muc13	19	23	8	7	8	10	23	17	35	31	36	40	24	36	45	51
Itgb5	3213	2723	1249	1955	1669	1302	955	1101	7895	11575	2666	3307	2406	2705	3243	3213
Umps	3641	3600	2747	2882	2905	2995	3739	3541	1456	1233	1874	1952	1533	1378	1558	1264
LOC100757365	2	5	2	1	0	1	2	1	1	4	3	1	12	5	7	9
LOC100757073	70	80	21	24	15	13	45	44	40	42	35	23	32	25	54	49
Ropn1	3	7	4	2	1	3	11	4	24	31	8	8	7	6	6	11
LOC107980086	4	1	1	2	0	0	2	1	50	42	3	6	4	11	11	11
Ccdc14	432	512	392	334	376	376	454	455	200	199	212	205	161	141	251	202
LOC107980076	0	0	0	0	0	0	0	1	0	0	0	0	1	0	0	0
Mylk	400	464	305	354	401	306	370	344	156	154	243	259	289	256	249	200
Hacd2	701	835	595	618	677	603	632	607	823	543	541	524	662	545	607	560
Adcy5	13	12	8	11	17	15	14	13	15	23	7	10	28	36	30	25
Sec22a	710	692	623	681	633	605	780	721	553	513	864	813	1039	951	835	646
Pdia5	2566	2244	1762	2050	1983	1833	1678	1487	3367	3905	1977	2198	2235	2369	2486	2192
Sema5b	0	1	0	0	14	11	7	8	1	3	6	3	12	13	11	8
LOC103160735	6	11	6	5	10	4	14	9	4	8	2	5	5	6	7	4
LOC100766836	11	7	6	9	9	3	4	9	1	8	8	6	7	4	6	8
Dirc2	422	423	312	311	330	289	418	371	512	450	398	385	492	430	453	391
Hspbap1	170	141	98	134	180	146	153	175	104	119	172	183	175	153	118	110
LOC103163869	10	11	7	13	12	13	15	15	12	7	6	3	4	6	8	5
Parp14	871	1001	977	980	703	602	933	928	1157	1068	1666	1554	1683	1457	1293	1246
LOC103160732	3	10	3	2	8	5	9	5	6	4	10	5	9	5	10	12
Dtx3l	488	522	388	404	333	308	359	362	390	379	396	442	426	342	335	336
LOC103163868	55	44	25	38	38	34	40	42	18	20	54	51	46	42	41	44
Parp9	140	140	111	95	119	97	101	115	82	108	167	162	159	114	98	113
Spaca1	1	2	0	0	0	0	0	0	0	1	0	0	0	0	0	1
LOC100770588	0	0	0	0	0	0	0	0	0	0	0	0	0	0	0	0
Cnr1	0	0	0	0	0	0	0	0	0	0	0	0	0	0	1	0
LOC100768295	0	3	0	1	0	1	0	2	0	0	1	0	0	1	0	0
Rngtt	1098	1208	702	675	790	769	747	716	779	795	585	640	570	538	618	577
Srsf12	1	0	0	0	0	0	0	1	1	2	0	0	0	0	1	0
LOC100768875	2	0	0	1	1	1	0	2	0	1	2	0	2	3	3	0
Pm20d2	207	217	106	116	96	98	113	86	171	148	127	137	155	156	97	85
LOC100771736	97	103	51	61	42	54	28	44	67	60	58	62	75	62	56	38
Gabrr1	41	58	22	18	19	17	17	15	140	153	113	122	120	106	112	100
Gabrr2	0	0	0	0	0	0	1	0	3	0	0	0	1	0	1	0
LOC107979889	0	0	0	0	0	0	0	0	0	0	0	0	0	0	0	0
Ube2j1	1313	1334	713	748	693	724	953	939	608	509	647	612	530	430	514	440
Rragd	1	4	0	1	1	1	3	5	1	1	1	1	2	2	3	2
Ankrd6	7	11	5	8	1	0	6	5	9	6	6	0	4	2	4	5
Lyrm2	778	877	558	572	538	503	533	509	425	413	532	512	510	455	350	272
Mdn1	7345	7529	5269	5490	6053	5171	6335	5698	4437	4828	4393	4490	3993	3687	3352	3202
Casp8ap2	418	538	287	221	253	250	236	254	653	610	292	244	244	261	285	284
LOC107980090	12	14	4	7	5	7	15	8	9	7	4	5	2	1	6	9
Gja10	0	0	0	0	0	0	1	0	0	0	1	0	1	0	0	0
Bach2	2	1	1	0	1	0	1	1	3	9	5	1	1	6	6	3
Map3k7	2798	3013	1645	1650	1528	1580	1959	1988	2063	2023	1299	1287	1582	1386	1414	1199
LOC100774922	0	0	0	0	0	0	0	0	0	0	0	0	0	0	0	0
LOC103163878	2	0	2	3	1	3	1	4	2	5	1	1	4	2	1	1
LOC103159339	0	0	0	0	0	0	0	0	1	0	1	1	2	1	1	1
Epha7	1	3	0	0	0	0	0	1	1	3	0	0	0	0	1	5
Tenm3	677	650	362	333	21	17	446	420	2527	2478	1420	1239	116	172	1374	1630
LOC103160643	1	2	4	1	1	0	2	4	15	8	7	8	0	1	6	12
Dctd	0	1	1	0	0	1	1	0	0	0	0	0	2	0	0	2
Wwc2	572	597	380	397	405	389	473	515	1751	1651	897	782	899	833	1017	1140
LOC103163880	64	72	50	58	66	58	73	69	139	89	116	92	129	108	154	135
Cdkn2aip	722	834	760	781	814	790	1128	1105	300	315	890	894	1020	925	740	579
Ing2	300	308	253	296	234	275	342	387	194	221	242	222	201	204	179	173
Rwdd4	1996	2005	1569	1598	1838	1828	1855	1868	1015	813	1194	1226	1383	1269	1013	843
Trappc11	1581	1654	1362	1391	1409	1372	1552	1561	1152	1299	1446	1300	1424	1240	1117	972
LOC100756490	1792	1664	906	1267	1247	1159	1153	1469	1282	2120	771	913	846	799	953	852
Stox2	3	2	0	0	1	0	0	0	5	3	6	2	2	4	4	5
Enpp6	332	364	113	149	53	35	22	27	2310	2474	528	631	325	419	497	468
LOC100757366	9	9	5	4	8	1	6	5	40	29	13	17	17	18	26	18
LOC107979272	11	13	3	5	6	1	2	2	62	53	35	34	32	39	37	23
Irf2	1165	1183	868	911	875	818	873	817	774	847	695	761	938	831	668	586
LOC103162237	320	373	295	297	328	311	313	287	329	310	297	257	381	376	381	307
LOC103162238	62	57	42	34	67	55	55	50	48	44	55	48	62	86	47	36
Casp3	2135	2498	2137	2134	1618	1534	2200	2032	1444	1319	1258	1195	1111	1026	1569	1198
Primpol	426	467	356	331	342	291	395	351	212	205	267	226	244	232	269	214
Cenpu	423	431	277	235	246	241	322	301	96	69	104	87	115	82	171	105
LOC100757653	0	0	0	0	0	0	0	0	0	0	1	0	0	0	0	0
Pabpc4l	0	0	0	0	0	0	0	0	0	1	2	0	0	0	0	0
LOC100757938	0	0	0	0	0	0	0	0	0	0	0	0	0	0	0	0
LOC107978928	6	15	3	2	2	8	16	16	5	10	1	4	4	0	16	19
Pcdh10	3	3	1	0	0	0	7	16	2	1	0	0	2	0	6	8
LOC103161528	87	79	95	61	63	87	44	34	48	40	85	69	46	68	52	49
LOC100754746	21	26	12	14	27	26	17	24	6	4	12	11	20	13	10	7
LOC100755039	0	0	0	1	0	0	0	0	0	0	0	0	0	0	0	0
LOC103163888	2	4	0	1	2	0	4	1	9	9	2	2	5	3	5	3
LOC100761608	1	0	0	0	1	0	0	0	0	0	0	0	0	1	0	0
LOC100761892	0	0	0	0	0	0	0	0	0	3	0	0	0	0	0	1
Mrps22	803	763	642	647	801	785	887	851	413	375	534	581	657	541	551	472
Copb2	5219	5637	4691	4852	5030	4672	5089	4863	4677	5161	4500	4678	3833	3814	4750	3995
LOC100762179	0	0	0	0	0	0	0	0	0	0	0	0	0	0	0	0
Rbp2	86	117	31	46	27	24	50	52	20	28	29	31	25	28	143	118
Rbp1	1	0	2	2	0	2	1	0	3	2	0	3	3	1	2	3
Nmnat3	818	754	615	642	724	660	727	764	339	344	492	508	536	490	479	400
LOC107980096	17	24	12	15	30	16	31	25	29	29	18	20	17	15	31	28
Clstn2	20	9	3	7	10	4	4	2	80	105	22	34	13	23	30	37
Trim42	0	0	0	0	0	0	0	0	2	0	1	0	0	1	0	1
LOC103160972	0	0	1	0	0	0	0	0	0	1	0	0	1	0	2	1
LOC100763627	11	10	5	10	7	11	8	11	8	8	8	10	11	5	3	6
Slc25a36	1237	1334	1080	926	1024	1011	1562	1355	939	866	1046	979	1038	1012	1206	1059
Spsb4	839	688	549	716	610	536	498	534	615	667	525	575	645	477	577	503
Pxylp1	1755	1708	1147	1315	870	828	948	826	1711	1721	960	960	696	600	1106	929
Zbtb38	2767	3096	3000	2862	2845	2368	2642	2443	3348	3268	5328	5360	5892	5398	4113	4015
LOC107978653	166	217	134	166	162	159	172	139	254	226	173	153	161	173	190	204
Rasa2	2022	2293	2032	1975	1876	1799	2214	2087	1531	1150	1220	1188	1333	1132	1386	1212
Rnf7	791	737	519	559	650	642	524	484	355	420	609	673	707	655	520	396
LOC107978652	6	5	11	6	10	5	5	4	28	13	18	29	25	37	33	19
LOC107980105	0	0	1	0	1	0	1	0	7	1	4	1	3	1	3	4
LOC100759660	2	1	0	0	0	0	0	0	1	1	0	0	0	0	0	2
Atp1b3	1331	1475	911	1040	942	942	1052	1070	1932	1512	930	919	970	974	1203	1249
Tfdp2	890	1031	857	848	1026	939	1067	939	462	404	577	579	721	665	547	476
LOC107978651	31	22	13	10	15	16	16	11	59	42	41	40	49	53	74	67
Gk5	212	234	227	205	197	176	215	186	259	263	191	165	138	129	163	167
Xrn1	1356	1561	1206	1180	1280	1201	1358	1222	1234	1140	989	948	1080	941	931	872
Atr	1908	2090	1927	1910	1846	1810	2359	2173	1554	1565	1544	1474	1260	1308	1505	1315
Pls1	37	40	6	24	21	16	12	19	12	9	24	26	29	32	32	19
Trpc1	343	380	405	376	359	328	398	385	511	501	553	544	557	459	486	471
Pcolce2	3855	3827	2632	2926	2723	2350	2265	2180	3896	4648	1103	1447	1385	1182	1817	1571
LOC107978650	12	14	4	6	8	7	14	8	6	1	4	3	9	5	4	4
Paqr9	5	3	0	2	1	1	0	1	2	11	1	0	0	0	3	5
U2surp	2705	3115	2685	2683	2918	2814	2920	2797	1798	1706	1558	1505	1515	1367	1573	1581
Chst2	391	349	255	308	369	302	274	286	1036	1120	249	296	291	268	518	463
Slc9a9	1979	2083	1819	1723	1930	1822	1858	1600	1222	1075	1546	1656	1753	1574	1003	942
LOC107980103	178	220	116	127	121	131	99	90	57	45	114	117	60	123	74	68
LOC100767713	645	637	646	640	592	575	519	532	662	512	619	598	476	413	575	461
LOC103161027	317	367	248	214	314	233	193	204	507	371	397	470	326	457	330	402
LOC103161531	40	38	9	6	18	9	42	43	22	21	10	5	9	18	14	19
LOC103161533	2546	2746	2218	2266	3454	3046	2488	2521	2215	1517	2016	1854	2251	2150	1730	1731
LOC100768296	0	2	1	1	0	0	2	3	1	0	0	0	0	0	2	0
LOC107978626	11	14	0	1	7	5	288	299	53	38	15	10	10	9	1064	1425
N6amt1	527	504	453	468	503	435	563	546	431	553	530	616	474	435	465	416
Ltn1	2450	2645	2250	2330	2317	2290	2841	2702	1683	1714	2003	1957	1835	1578	1814	1609
Rwdd2b	1352	1315	1079	1228	1250	1163	1561	1482	813	862	1354	1360	1412	1230	1122	956
Usp16	2188	2437	2133	2034	2157	2002	2579	2377	1728	1800	1998	1874	2148	1966	1862	1667
Cct8	5396	5830	4409	4091	4191	4200	4937	4796	1999	2113	2316	2440	3081	2922	2451	1873
Map3k7cl	25	36	19	13	12	10	15	17	16	12	7	7	15	22	9	13
LOC100769723	1	0	0	0	0	0	0	0	1	0	0	0	0	0	1	0
LOC107978627	4	4	2	2	5	4	2	6	15	19	8	10	4	3	19	24
Bach1	1309	1394	1560	1501	1391	1193	1140	974	2115	2518	1937	1860	1842	1728	1670	1550
LOC107978622	29	33	14	7	9	6	8	5	41	38	20	18	23	14	25	13
LOC107978628	0	1	0	0	1	1	3	3	5	11	4	5	2	2	6	9
Grik1	0	1	0	0	1	1	0	1	5	1	1	1	4	0	5	2
LOC100771632	2	0	0	0	0	0	0	0	0	2	0	0	2	0	0	0
LOC100771339	0	0	0	0	0	0	0	0	1	0	0	0	0	0	1	0
Cldn17	3	4	2	0	2	4	4	1	6	6	4	2	1	3	12	2
Cldn8	0	0	0	0	0	0	0	0	1	0	0	0	0	0	0	0
LOC100772494	0	0	0	0	0	0	0	0	0	1	0	0	0	0	1	0
LOC100761318	0	1	0	0	0	0	0	1	0	0	0	0	0	0	0	0
LOC100772786	0	0	0	0	0	0	0	0	0	1	0	0	0	0	0	0
LOC100773074	1	1	0	0	0	0	0	0	0	0	0	0	0	0	0	0
LOC100761609	0	0	0	0	0	0	1	1	0	0	0	0	0	0	0	0
LOC100773367	1	0	0	0	0	0	0	0	0	1	0	0	0	0	0	0
LOC100773658	0	0	0	0	0	0	0	0	0	1	1	0	0	1	1	0
LOC100773948	1	0	0	0	0	0	0	0	0	0	0	0	0	0	0	0
LOC100774242	1	0	0	0	0	0	1	0	0	0	0	0	0	0	0	0
LOC100761893	0	0	0	0	0	0	0	0	0	0	0	0	0	0	0	0
LOC100762180	0	0	0	0	0	0	0	0	0	0	0	0	1	0	0	0
LOC100762476	0	0	0	0	0	0	0	0	1	0	0	0	2	0	0	0
LOC100774525	0	0	0	0	0	0	0	0	0	0	0	0	0	0	1	0
LOC100762761	0	0	0	0	0	0	0	0	0	2	0	0	1	0	0	0
LOC100774817	0	0	0	0	0	0	0	0	0	0	0	0	0	0	0	1
LOC100763055	0	0	0	0	0	0	0	0	0	0	0	0	0	0	0	0
LOC100763349	0	0	0	1	0	0	0	0	0	0	0	0	0	0	0	0
LOC100763914	0	0	0	0	0	0	0	0	0	0	0	0	0	0	0	0
LOC100750334	1	0	0	0	0	1	0	0	0	0	0	0	0	0	0	0
LOC100764209	1	0	0	1	0	0	0	0	0	0	0	0	0	0	0	0
LOC100750623	0	0	0	0	0	0	0	0	0	0	0	0	0	0	0	0
LOC100751114	1	0	0	0	0	0	0	0	0	0	0	0	0	0	0	0
LOC100751981	0	1	0	0	0	0	0	0	0	0	0	0	0	0	0	0
LOC100752567	0	0	0	0	0	0	0	0	0	0	0	0	0	0	0	0
LOC100752868	0	0	0	0	0	0	0	0	0	0	0	0	0	0	0	0
LOC100753168	0	0	0	0	0	0	0	0	1	0	1	0	1	0	0	2
LOC100753465	0	0	0	0	0	0	0	0	0	0	0	0	0	0	0	0
LOC100754063	0	0	0	0	0	0	0	0	0	0	1	0	0	0	0	0
LOC100754355	0	0	0	0	0	0	0	0	0	0	0	0	0	0	0	0
LOC100754638	0	0	0	0	0	0	0	0	0	0	0	0	0	0	0	0
LOC100754931	0	0	0	0	0	0	0	0	0	0	0	0	0	0	1	0
LOC103160960	0	0	0	0	0	0	0	0	0	1	0	0	2	1	0	1
LOC100755222	1	3	1	0	1	1	0	0	1	1	0	0	1	2	1	0
LOC100755511	0	0	0	0	0	0	0	0	2	0	1	1	0	0	0	0
LOC100755805	0	0	0	1	0	0	0	0	0	0	0	0	0	0	1	0
LOC100764803	0	0	0	0	0	1	0	0	2	3	0	0	0	1	0	0
LOC103160961	0	0	0	0	0	0	0	0	0	0	0	0	0	1	0	0
Tiam1	16	13	13	14	10	14	8	7	89	63	77	61	64	78	38	61
LOC100756592	1	0	0	0	0	0	0	0	0	0	0	0	0	1	0	1
Sod1	1685	1572	942	1257	1338	1189	1112	1262	1247	1592	902	1097	905	842	1059	943
Scaf4	523	531	379	399	547	483	529	514	1123	907	537	513	565	483	575	606
LOC100765670	1	1	2	0	3	1	2	0	1	2	1	1	1	0	1	1
LOC107978629	6	5	5	1	0	2	0	5	2	3	4	2	5	4	7	3
Hunk	520	481	369	402	362	280	424	323	327	313	367	409	277	237	218	214
LOC107978630	1	0	1	1	0	0	0	0	2	0	1	1	0	1	0	0
Mis18a	107	116	43	76	63	75	65	93	20	30	13	11	9	11	22	14
Mrap	5	4	5	5	6	8	7	11	2	6	3	2	4	3	9	4
Urb1	1788	1706	1547	1698	1776	1542	2138	1941	1023	1287	1308	1290	1536	1330	1000	956
Eva1c	0	2	0	6	1	0	0	1	0	1	11	13	2	4	3	1
LOC107980121	23	15	5	7	3	10	6	10	61	57	64	54	60	46	159	163
LOC100756882	597	592	445	462	492	474	538	581	289	330	327	363	318	258	253	222
Synj1	1980	2199	1802	1841	1956	1687	1727	1673	2173	2015	2120	2221	2135	1896	1817	1731
Paxbp1	1622	1817	1551	1498	1758	1660	1991	1922	1017	991	976	985	1008	981	1007	986
LOC100767714	1	1	3	1	0	1	1	0	0	2	6	1	3	2	2	3
LOC107978623	8	10	5	6	6	4	3	3	11	10	12	10	9	16	8	11
LOC100768006	1913	1833	1181	1295	1122	1026	909	894	1462	1201	723	733	865	767	878	747
Ifnar1	2382	2492	1924	2087	2089	1816	2037	1979	2712	2944	2483	2428	2749	2801	1786	1707
Ifngr2	1417	1378	1104	1145	1051	921	1020	944	1995	2210	1263	1332	1379	1566	1324	1238
Tmem50b	662	725	501	546	665	610	406	376	1489	1275	932	845	1103	1215	1155	1154
Dnajc28	198	234	220	191	198	165	224	227	212	242	272	265	270	259	237	223
Gart	8000	7526	5895	6238	6304	6525	7582	7119	3072	3686	3789	3941	4288	3786	3856	3032
Son	13784	14052	11848	12735	12752	11022	14243	13006	10071	10849	8052	8367	9225	8118	8160	7615
LOC103160957	576	659	612	577	938	773	941	963	230	212	188	202	255	248	302	249
Donson	1292	1294	846	819	873	728	1008	945	685	729	577	527	561	524	672	612
Cryzl1	428	525	364	362	358	354	409	402	517	393	347	305	402	378	416	442
Itsn1	2460	2528	1807	2030	1856	1545	1794	1731	2395	2755	1529	1501	1483	1446	1937	1951
Atp5o	5339	5328	3380	3961	4260	3871	4209	4263	2273	2313	2169	2412	2496	2336	2489	1997
Slc5a3	336	339	406	416	527	384	454	447	571	475	768	766	705	619	586	705
Mrps6	342	296	249	263	283	275	252	274	133	155	151	187	201	162	167	165
Kcne2	6	13	6	1	5	4	5	3	4	7	5	7	5	7	10	8
Smim11a	637	562	377	495	622	505	437	437	288	242	321	323	372	365	294	259
LOC100760147	1	1	0	2	0	0	1	1	7	12	2	1	0	0	1	2
LOC103163926	0	0	0	0	0	0	0	0	6	4	1	4	2	1	1	2
LOC100760439	1	0	0	2	1	0	0	0	3	2	1	0	1	0	0	0
Fgf12	17	21	11	16	17	4	20	19	118	141	109	98	47	88	69	84
LOC100750335	0	0	0	0	0	0	0	0	1	0	0	0	2	0	0	0
Ccdc50	3446	3967	2826	3011	2998	2875	3014	2904	2706	2708	3061	2930	3248	3229	2460	2179
Uts2b	11	7	5	4	15	24	22	15	21	14	19	7	15	18	18	18
Ostn	16	19	27	28	114	115	106	81	3	2	43	40	80	105	34	32
Gmnc	0	0	0	0	0	0	0	0	0	0	0	0	1	0	0	0
Il1rap	947	932	202	216	320	363	337	397	108	82	73	74	103	64	94	87
Tmem207	3	1	1	2	2	0	1	4	2	2	1	0	1	0	1	4
Cldn16	52	35	23	18	32	29	18	30	37	43	28	32	24	38	37	28
Cldn1	0	0	0	0	0	0	0	0	1	0	1	0	0	1	2	1
LOC107980122	0	1	0	0	0	0	0	0	0	0	1	0	2	0	0	0
LOC103163930	16	13	10	8	12	7	5	8	41	26	27	29	32	40	40	28
P3h2	1151	1280	635	706	844	699	573	623	2781	2422	641	719	818	855	1179	1001
LOC100752672	1	4	1	0	1	2	2	0	4	5	2	1	1	0	2	2
LOC100772026	0	0	0	0	0	0	0	0	0	0	0	0	0	0	0	0
Tp63	65	67	118	119	42	53	35	23	257	185	83	62	47	34	143	125
LOC100752973	0	0	0	0	0	0	0	0	0	0	0	0	0	0	0	0
Tprg1	112	158	27	40	31	35	106	75	64	82	51	47	36	21	113	125
LOC100753271	0	1	0	0	0	0	0	0	1	0	1	0	1	0	1	0
LOC100753572	0	1	0	0	0	0	0	2	0	0	0	0	0	0	0	0
LOC107977772	4	6	4	1	2	2	1	1	4	5	3	4	3	3	7	8
LOC107977774	42	27	32	19	22	17	16	8	39	29	25	22	37	37	31	29
Lpp	6797	7201	6627	6462	8328	7330	7319	6713	12888	10019	8066	7635	9071	8831	9250	9970
Mir28	0	3	0	1	2	1	2	1	4	5	2	3	3	2	3	1
LOC107980127	0	0	0	0	0	0	0	0	0	0	0	0	0	0	0	0
LOC100773466	0	1	0	0	0	0	0	0	0	1	0	0	1	1	0	0
LOC100754174	0	0	0	0	0	0	0	0	0	0	1	0	1	0	0	0
LOC107977773	6	7	2	3	1	2	3	5	9	3	2	5	3	6	12	8
Bcl6	454	436	414	428	273	235	403	380	908	716	476	461	406	403	514	547
Rtp2	0	0	0	1	0	1	0	0	0	1	0	0	0	1	0	0
Sst	0	0	0	0	2	0	0	0	3	1	0	1	2	1	0	3
LOC103159181	0	0	0	0	0	0	0	0	0	0	0	0	0	1	0	0
Rtp4	13	20	6	5	10	5	6	15	24	12	6	1	11	8	16	11
Masp1	35	35	18	17	26	17	13	22	29	44	30	28	30	25	36	16
Rtp1	0	0	0	0	0	0	0	0	0	0	0	1	1	0	3	1
LOC103161422	57	53	25	35	34	33	16	9	17	13	19	23	18	32	17	12
Zic4	1	0	1	0	0	0	0	1	1	1	0	0	1	0	0	0
LOC100764121	0	0	0	1	0	0	0	0	1	0	0	1	0	1	0	0
LOC100755807	0	0	0	0	0	0	0	0	0	1	0	0	0	0	0	0
LOC107980130	107	124	133	154	221	175	216	177	104	89	120	98	67	96	88	79
LOC103163391	134	151	138	123	184	143	154	136	100	69	98	89	111	139	99	97
LOC100765300	0	1	0	0	0	0	2	0	3	7	3	1	2	2	7	13
Tbc1d2b	4522	4611	3773	4487	3540	3133	3703	3399	4948	5894	4067	4077	3627	3454	3457	3457
Adamts7	939	741	411	549	366	341	318	306	1741	1710	444	484	328	259	532	512
Morf4l1	4458	4991	3981	3933	3972	4067	4368	4423	3286	3018	3156	3041	3295	3043	3057	2764
Ctsh	1005	880	625	652	657	558	529	502	1035	1181	686	715	667	758	577	526
Rasgrf1	3	1	0	1	3	2	0	1	7	8	11	5	9	5	6	5
Mir184	0	0	0	0	0	0	0	0	0	0	0	0	0	0	1	0
Ankrd34c	0	0	0	0	0	0	2	0	0	0	0	0	0	0	0	0
Tmed3	2226	1915	1336	1678	1661	1575	1148	1113	3014	3103	1607	1818	1457	1355	1959	1688
Kiaa1024	718	714	482	489	508	434	525	436	632	544	1085	957	920	929	670	640
Mthfs	611	535	429	470	509	456	495	438	258	276	358	356	379	340	378	303
LOC103163147	108	86	48	56	59	82	213	221	30	15	69	49	119	81	110	103
LOC100758620	66	54	35	77	33	41	45	59	50	38	40	41	28	17	55	30
LOC100767051	2	3	1	2	1	1	5	4	2	5	3	6	12	10	8	4
LOC103163145	39	10	12	9	22	21	23	23	2	1	1	6	7	1	5	5
Adapt15	8310	7678	5801	6507	6541	6946	5640	6122	1238	1156	3018	3400	3895	3646	2265	1806
Syncrip	1856	2363	2265	2164	2355	2404	2483	2456	1891	1659	2200	2094	2660	2099	1910	1878
LOC107979693	112	106	101	100	118	140	125	129	84	53	83	77	60	67	65	61
Snx14	867	1030	987	977	967	1002	946	962	1207	1114	1040	930	1002	874	1195	1007
Nt5e	23	14	23	26	59	61	47	41	35	34	75	79	136	120	110	99
LOC107979694	2	4	0	4	1	0	2	4	28	21	53	33	16	32	40	39
LOC107979695	47	46	56	53	27	27	28	24	14	10	14	16	14	10	11	12
Tbx18	407	404	358	391	390	309	424	398	354	342	294	303	235	231	281	262
LOC100759661	0	0	0	0	0	1	0	0	5	5	0	1	0	0	2	3
Cep162	667	753	531	508	542	517	683	627	408	509	497	460	503	498	529	465
Mrap2	0	0	0	0	0	0	0	0	0	0	0	0	0	0	0	0
LOC100760537	1817	2021	1421	1419	1562	1523	1858	1876	1058	1122	1158	1122	1273	1093	1092	942
Ripply2	1	0	0	0	0	0	0	1	1	1	0	0	0	0	2	0
Snap91	76	82	50	43	34	45	83	73	24	22	66	38	31	34	38	34
Prss35	0	1	0	0	0	0	0	0	1	0	1	0	0	0	1	0
Me1	3180	3268	2278	2293	2785	2372	2350	2280	4438	4842	2588	2609	3018	2709	3004	2899
Rwdd2a	64	71	49	40	47	49	49	47	37	34	34	45	36	30	47	39
Pgm3	1234	1161	864	825	874	776	1103	1014	800	975	740	789	634	585	950	766
Dopey1	1250	1407	936	911	1091	1005	1385	1244	945	986	1216	1102	1098	1008	1218	1125
LOC103163231	76	84	53	52	70	54	87	71	46	42	27	20	23	21	52	31
Ube3d	1330	1268	945	1125	1033	1018	1253	1212	778	738	1110	1221	649	569	792	677
LOC100763832	1	1	0	0	0	0	1	0	2	2	0	0	0	1	0	0
Tpbg	702	690	420	618	538	490	502	507	603	550	365	358	341	293	380	342
LOC100751546	2757	2902	2378	2270	2465	2407	3004	2720	1827	1898	2102	2021	1916	1656	1843	1642
LOC100755041	504	505	447	464	432	386	507	457	314	374	360	382	269	306	309	277
LOC100755327	22	13	13	18	21	13	14	10	24	40	20	17	33	28	18	20
Llgl2	0	0	1	0	0	0	1	2	0	2	1	3	4	4	3	0
Tsen54	679	660	540	602	632	575	656	638	457	596	465	471	344	362	392	291
Caskin2	565	530	338	406	407	301	369	384	500	559	315	345	288	248	241	232
Tmem94	1086	974	611	676	692	649	618	581	921	1006	516	547	605	565	499	542
Grb2	1137	1188	865	928	964	861	1132	1037	1203	1193	936	974	1021	909	1135	1039
Slc25a19	865	828	503	670	739	582	636	641	618	877	786	839	846	804	694	663
LOC103163965	30	33	17	20	20	16	28	13	21	25	13	14	16	9	14	15
Mif4gd	322	320	181	220	268	266	190	191	223	222	206	231	250	224	212	193
Mrps7	1371	1176	880	1024	997	924	1273	1245	485	465	546	602	574	534	546	479
Gga3	1082	985	772	818	844	678	835	713	855	939	593	646	549	511	597	541
Nup85	973	1005	484	509	598	622	704	630	313	364	239	225	220	179	237	180
Sumo2	2658	2712	2016	2180	2247	2270	2376	2449	879	771	1118	1120	1250	1120	1186	883
Hn1	3277	3174	2265	2546	2172	2169	2264	2240	1038	1103	1336	1253	1265	1241	1135	953
Armc7	283	268	210	256	353	278	288	254	239	233	339	273	330	281	214	172
Nt5c	492	460	314	408	405	363	526	524	249	246	280	372	300	270	392	288
LOC103163107	100	73	70	92	109	82	44	54	54	52	100	93	88	82	52	48
Slc16a5	9	7	10	6	11	7	9	6	32	39	21	23	30	36	26	26
LOC100771249	4	0	0	3	1	0	2	0	1	4	1	2	5	3	3	0
Atp5h	4010	3823	2705	3118	3201	2933	3000	2990	1773	1883	1756	1963	2118	1947	2091	1702
Trnar-ucg	135	113	36	92	187	166	65	156	30	32	55	88	59	81	45	46
Trnar-ccu	178	131	27	113	199	159	76	159	11	14	36	58	68	38	30	27
Ict1	523	483	353	377	417	427	434	464	197	231	242	223	214	164	221	172
Cdr2l	520	475	295	334	363	315	355	351	826	925	668	669	783	715	657	650
LOC100771832	9	6	10	7	13	4	9	8	14	21	3	4	13	8	12	11
Hid1	250	186	221	287	255	225	259	195	402	437	407	416	388	308	428	414
Otop3	1	0	0	0	0	0	1	1	1	1	1	0	2	1	0	3
Otop2	0	0	0	0	0	0	0	0	0	0	2	0	2	1	1	2
Ush1g	0	0	0	0	0	0	0	0	0	0	0	0	0	0	0	0
Fads6	0	0	0	0	1	0	0	1	0	1	0	1	1	0	1	0
Fdxr	1084	979	531	618	658	630	897	925	339	515	293	340	261	224	430	368
Grin2c	6	3	5	0	2	2	4	2	16	21	2	6	7	5	10	10
Tmem104	282	249	162	188	190	160	207	189	373	353	296	353	219	205	221	240
Nat9	335	278	242	254	277	242	283	259	186	271	276	317	394	342	325	295
Slc9a3r1	421	397	169	220	250	223	259	296	414	560	200	254	213	169	275	278
Rab37	13	11	8	4	7	5	11	16	4	17	4	7	22	12	30	22
Cd300lf	0	0	0	0	1	1	1	0	0	0	0	1	1	1	1	1
LOC100759375	1	0	0	0	0	0	0	0	0	1	0	1	3	0	0	0
LOC100759662	0	0	0	0	0	0	0	0	0	0	0	0	0	0	0	0
LOC100759951	1	0	0	0	0	0	1	0	0	0	0	0	0	0	1	0
LOC100760245	0	1	0	0	0	0	0	0	0	0	0	0	1	0	0	0
LOC100760538	0	0	1	0	0	0	2	0	0	0	0	0	0	0	2	5
LOC100760829	0	0	0	0	0	0	0	0	0	0	0	0	0	0	1	0
LOC100750336	0	0	0	0	0	1	0	0	0	0	0	0	0	0	2	0
LOC100750625	0	0	1	0	0	0	1	1	0	1	0	0	0	0	11	5
Gprc5c	0	1	0	0	0	0	0	0	0	0	0	0	0	0	2	0
Gpr142	1	0	0	1	0	0	0	0	0	0	0	0	0	0	1	2
Btbd17	0	0	0	0	0	0	0	0	0	0	0	0	1	0	1	8
Kif19	1	1	1	1	0	0	0	0	1	1	0	0	0	0	0	2
Dnai2	0	2	0	4	0	3	9	4	3	0	0	1	1	0	12	3
Ttyh2	231	229	256	213	190	149	294	278	453	300	357	335	436	466	451	463
Rpl38	552	510	216	436	419	386	276	409	222	252	282	362	301	314	315	246
LOC103161263	22	21	17	21	45	52	150	139	41	26	22	37	59	56	121	84
Sdk2	0	0	0	2	1	0	1	0	6	7	3	1	5	4	16	15
LOC107978828	0	0	0	0	0	0	0	0	0	0	0	0	0	0	1	0
Cdc42ep4	638	565	449	484	447	378	541	474	505	613	410	467	341	331	384	330
Cpsf4l	24	24	19	27	26	23	36	46	25	13	13	13	14	23	23	29
LOC100752871	385	332	284	320	331	298	396	410	241	287	321	367	350	306	337	291
Fam104a	1691	1780	1399	1633	1571	1413	1669	1566	1218	1092	1929	1903	1709	1425	1361	1114
Cog1	1082	1066	904	898	757	745	1017	941	832	1007	738	813	673	516	670	565
Sstr2	0	0	0	3	2	2	0	2	1	2	2	0	3	3	1	3
Slc39a11	1626	1544	1211	1345	1372	1176	1267	1181	1370	1842	1285	1326	1359	1492	1436	1196
LOC107978829	158	170	142	152	131	105	170	133	420	304	430	440	383	348	671	623
LOC100754175	332	332	241	224	249	176	261	243	388	350	338	355	361	297	464	459
LOC103161264	22	20	18	12	10	9	17	11	47	67	18	23	32	35	73	72
Sox9	0	2	1	0	0	0	0	0	5	2	0	1	4	1	5	5
LOC107979428	19	29	5	0	6	4	46	56	39	46	25	21	9	8	113	122
LOC107979429	73	63	0	2	2	0	8	8	28	29	2	0	5	4	14	19
LOC100763152	2	1	0	0	1	1	0	1	8	5	0	0	0	1	3	9
LOC100763726	0	2	0	1	1	1	1	1	3	4	2	0	4	3	4	2
Kcnj2	1	1	0	0	2	0	0	1	0	2	1	1	0	0	2	0
Kcnj16	0	0	0	0	0	0	0	0	0	0	0	0	0	0	1	1
Oma1	488	527	367	378	344	339	418	398	376	488	454	435	398	353	487	400
LOC100773368	7	3	4	2	4	2	1	5	5	6	0	3	2	4	2	2
Dab1	0	2	0	1	0	0	0	0	5	10	0	1	2	3	11	1
C8b	1	1	1	0	0	0	1	0	0	0	1	0	1	0	2	1
C8a	1	1	1	1	0	0	0	0	0	1	2	0	1	0	2	2
LOC100767623	0	1	3	0	0	0	1	0	1	1	0	0	1	3	4	2
Prkaa2	1	2	2	1	0	1	0	1	0	2	3	1	3	0	1	0
LOC107978040	41	34	17	30	26	27	26	38	58	45	57	45	42	55	92	97
Plpp3	1372	1435	1275	1369	1067	1013	1118	1232	1629	1391	1593	1546	1922	1742	1932	1835
LOC100774820	4	10	2	5	4	3	4	1	3	2	0	0	2	4	2	5
LOC100768197	0	0	0	0	0	0	0	0	0	0	0	0	0	1	0	0
LOC100768472	0	0	0	0	0	0	0	0	0	3	1	0	1	1	2	1
LOC103159704	4	8	3	10	4	2	10	8	18	22	14	9	15	9	23	38
LOC100750337	14	5	1	7	6	4	4	7	6	13	4	4	7	0	5	2
LOC100750626	0	0	0	0	0	0	0	0	0	0	0	0	0	0	0	0
Usp24	4453	4951	4434	4315	4698	4357	5529	5400	4462	4692	4596	4514	4498	3998	3795	3833
Pcsk9	79	76	52	60	49	45	108	123	28	26	69	59	60	52	52	36
LOC100769339	3	1	2	1	2	1	2	0	2	2	2	2	2	3	2	0
Bsnd	1	0	0	0	0	0	0	0	1	0	0	0	0	0	0	1
Tmem61	0	0	0	0	0	0	0	1	0	0	0	0	1	1	1	0
Dhcr24	4969	4851	2583	2767	3117	2607	2563	2235	4250	5437	1974	2484	2588	2811	2593	2340
Lexm	0	1	0	1	1	0	0	0	2	1	1	1	2	4	4	2
Ttc22	1	0	0	0	1	1	0	0	0	0	0	3	8	0	1	0
Pars2	540	440	399	445	428	383	493	474	240	283	264	325	262	247	371	285
Ttc4	633	572	500	462	503	518	708	653	359	383	359	409	383	326	354	332
Mroh7	6	7	1	3	1	1	10	3	9	6	12	10	21	8	7	14
Fam151a	0	1	0	1	1	0	0	0	16	8	9	12	52	63	28	19
Acot11	3	1	0	1	2	1	0	1	17	11	10	11	69	73	23	25
LOC107979036	5	5	1	1	3	3	2	1	1	1	1	0	0	2	0	3
Ssbp3	580	581	330	354	354	312	408	457	575	502	314	279	316	281	378	461
Mrpl37	2411	2276	1442	1637	1724	1748	2195	2148	769	824	855	972	967	892	797	715
LOC100753272	154	150	93	92	85	97	130	127	89	94	119	108	99	98	104	83
Cdcp2	0	1	0	0	0	0	0	1	0	1	1	0	4	0	1	0
Tceanc2	429	447	380	366	413	375	471	453	192	225	372	377	255	232	260	240
Tmem59	2621	2760	1907	1838	2157	2049	1523	1497	2852	2657	1900	1831	2067	2105	2131	1871
LOC100771054	4	2	4	1	2	4	1	3	2	2	1	0	1	0	1	0
Ldlrad1	1	1	1	4	1	0	3	3	0	0	0	0	0	1	1	1
Lrrc42	930	873	610	657	648	618	682	672	549	681	529	548	626	474	542	431
Hspb11	336	379	244	257	318	283	245	288	165	120	185	203	192	202	212	169
Dio1	4	0	2	2	1	1	2	3	9	9	16	7	11	8	9	6
Yipf1	1044	1059	728	838	769	773	963	848	555	628	731	834	816	804	704	611
Ndc1	3229	3442	2398	2439	2469	2496	2833	2695	1154	956	1187	1243	937	854	1133	921
LOC100771633	2	1	0	1	3	1	2	1	0	0	2	0	1	0	0	1
Glis1	217	195	120	146	151	120	148	116	174	178	114	115	106	97	109	134
Dmrtb1	1	1	0	0	1	1	0	0	1	0	0	0	1	0	1	2
LOC107979404	2	3	3	5	5	5	2	2	10	9	1	4	2	5	7	3
Lrp8	3596	3623	2480	2584	2852	2741	2829	2796	2658	2900	1011	1212	1297	1184	2336	2491
Magoh	815	800	519	520	577	547	597	711	195	171	205	228	235	192	237	181
LOC100772787	388	300	288	302	347	318	395	413	159	164	149	181	223	211	197	181
Cpt2	1463	1378	1105	1153	1074	967	1102	1048	1427	1329	1065	1201	871	667	1138	1073
Slc1a7	10	7	3	1	1	4	6	7	1	2	9	11	15	15	13	17
Podn	0	0	0	1	1	0	0	0	1	1	0	0	0	0	1	1
LOC100755224	0	0	0	0	0	0	0	0	0	0	0	0	0	0	0	0
LOC107979722	162	146	1	7	3	7	25	23	146	104	34	38	25	52	120	141
LOC107980162	22	20	16	11	8	5	23	22	91	42	32	25	20	21	35	49
LOC100755515	1	0	0	0	0	0	0	0	8	8	1	4	2	1	1	8
Efnb2	16	14	14	10	13	8	15	17	18	21	15	11	7	11	16	14
Arglu1	1431	1421	1069	1193	1192	1166	1300	1341	1120	1104	1333	1395	1173	1092	1235	1156
LOC107979723	11	14	6	5	3	7	13	11	4	4	6	8	12	14	17	22
LOC100756393	1	0	0	0	1	0	3	1	1	1	0	0	0	0	1	2
Fam155a	0	1	0	0	0	0	0	0	0	1	0	0	1	0	2	0
LOC100753875	0	0	0	0	0	0	0	0	0	0	0	0	0	0	0	0
LOC100756978	42	36	23	38	30	39	31	46	22	13	20	17	14	13	12	15
Lig4	590	625	511	475	648	528	655	585	311	343	473	431	370	384	451	411
Abhd13	769	777	608	656	659	703	767	724	515	511	481	486	586	461	586	454
Tnfsf13b	0	2	0	1	0	3	2	3	3	3	0	1	0	2	4	1
Myo16	4	1	0	1	0	0	8	2	1	5	0	0	2	0	15	14
LOC103159820	0	0	0	1	0	0	0	0	0	0	0	0	1	0	1	0
LOC100762193	3	7	3	8	1	3	3	1	5	3	3	1	7	4	7	6
Slc13a2	0	2	2	0	0	0	0	1	25	22	11	8	6	5	1	5
Slc46a1	367	318	244	295	267	262	357	317	274	253	277	305	234	172	219	221
Sarm1	57	64	58	74	69	54	63	60	92	135	96	86	81	82	112	89
Vtn	7	9	6	11	1	4	3	2	2	4	3	0	1	1	1	2
Sebox	21	25	19	21	21	13	22	14	6	4	4	3	7	2	0	2
Tmem199	1605	1601	1409	1491	1457	1408	1447	1456	529	589	921	1005	1588	1435	1021	831
Poldip2	3495	3420	2145	2293	2440	2510	2548	2551	1458	1591	1442	1564	1613	1421	1139	1059
Tnfaip1	1537	1403	1048	1140	1189	1083	1174	1222	1837	1777	1409	1371	1358	1118	946	956
Ift20	1918	1940	1333	1609	1714	1509	1467	1597	940	1160	775	913	945	931	928	825
Tmem97	3168	3158	2070	2085	1989	1947	2240	2101	1585	1232	1072	1058	1090	1044	1385	1197
Nlk	1413	1603	1280	1429	1523	1298	1563	1497	1005	848	1065	1013	881	837	1241	1190
LOC103161074	45	62	60	66	59	66	75	66	67	63	43	31	57	44	102	82
LOC107978701	145	126	441	445	41	27	764	708	441	333	1027	857	151	223	1270	1505
Fam58a	0	0	0	1	0	0	0	0	0	0	1	1	2	2	0	0
Lyrm9	186	145	81	81	95	95	121	161	106	100	143	142	157	147	201	179
Nos2	8	5	5	3	8	4	4	5	13	13	9	7	11	7	17	11
Lgals9	1210	1286	1060	1075	1176	940	908	810	1734	1615	1370	1375	1339	1263	1438	1264
Ksr1	184	171	148	136	153	101	138	118	225	254	148	156	155	153	126	129
Wsb1	1225	1429	1247	1250	1487	1494	1800	1780	791	752	1132	1234	1567	1164	1121	925
LOC103160558	113	118	96	111	106	92	113	131	139	134	148	146	157	162	212	157
LOC100770202	2945	3225	2611	2662	3110	2609	3260	3199	4746	4614	3122	3071	3449	2855	3109	3511
LOC103160679	31	33	22	32	40	34	41	25	57	47	22	27	39	27	38	41
Omg	3	6	5	7	19	21	19	18	39	19	14	10	23	9	21	15
Evi2b	15	20	9	9	37	20	21	32	41	35	17	14	24	13	25	30
Evi2a	163	176	83	79	148	133	163	161	127	112	59	53	178	139	189	151
LOC107980171	573	598	472	496	525	505	597	599	625	536	559	560	531	448	546	520
Rab11fip4	1	0	0	2	0	1	1	0	3	10	2	4	4	6	11	2
LOC103160678	243	263	216	264	242	261	390	396	422	322	231	228	253	272	357	382
LOC100770768	2	0	2	0	1	0	1	0	0	1	1	0	0	1	3	1
Utp6	2594	2767	2166	2297	2497	2352	3262	3238	1061	1331	1620	1810	1587	1377	1537	1339
Suz12	378	424	389	366	401	413	504	558	460	420	576	488	571	412	397	370
Crlf3	1001	1094	817	832	885	763	1016	943	573	565	651	716	574	515	613	549
Atad5	1317	1449	1067	983	1118	1068	1419	1404	292	274	256	246	304	243	453	343
Tefm	616	607	496	559	552	526	624	646	271	290	527	534	513	443	388	334
Adap2	3	2	4	2	3	0	4	6	14	11	20	16	8	10	23	26
Rnf135	359	336	304	297	317	294	366	352	249	261	495	455	322	286	277	208
Rhot1	1215	1347	1153	1245	1106	1131	1251	1281	772	742	980	859	855	910	716	649
Rhbdl3	0	1	0	1	0	0	0	1	1	2	0	1	0	0	2	2
LOC100773076	9	15	11	13	13	14	26	22	9	5	24	14	21	20	21	19
Mir632	189	259	167	175	189	155	202	137	66	47	95	155	120	91	105	87
Psmd11	4456	5172	3496	3966	3788	3483	4659	4742	2100	1995	1631	1701	2035	1854	1784	1591
Cdk5r1	102	74	69	96	103	100	85	103	109	133	128	124	124	116	97	130
Myo1d	557	570	440	541	512	469	555	536	1040	1108	866	756	927	825	696	760
Tmem98	2	2	0	0	1	0	0	0	0	0	0	1	0	0	0	1
Spaca3	0	0	0	0	1	0	1	0	2	0	0	2	1	3	4	4
Asic2	233	237	207	197	154	172	245	225	127	104	89	104	90	96	91	93
LOC103159566	25	17	5	3	7	3	12	13	13	22	17	4	15	16	50	34
LOC100763833	3849	3620	1461	1691	933	764	2292	2247	11134	8748	2325	3263	2242	1887	7966	6707
LOC100763261	7	6	3	1	4	1	8	8	6	8	2	3	0	3	6	9
LOC100763547	0	0	0	0	0	0	0	0	1	1	0	1	0	0	0	0
LOC100764122	0	0	0	0	0	0	0	0	1	0	0	2	1	0	1	1
LOC100774245	0	0	0	0	0	0	0	0	0	1	1	2	0	2	7	3
Ccl1	0	0	0	1	0	0	0	1	2	4	0	4	0	0	6	7
LOC103159564	0	0	0	0	1	0	60	37	1	0	0	0	0	1	103	78
Tmem132e	0	0	0	1	1	0	1	2	1	0	1	0	2	2	10	7
Cct6b	25	27	20	21	26	20	21	25	27	34	49	28	43	40	49	57
Znf830	435	480	371	383	391	385	424	393	181	216	213	243	252	212	238	255
Lig3	2386	2351	2007	1950	2026	1821	2210	1966	1337	1320	1213	1300	1189	1116	1202	998
Rffl	988	982	819	874	855	814	937	914	779	826	1099	1091	863	789	800	754
Rad51d	873	823	594	643	585	589	828	763	460	534	736	706	823	685	668	534
Fndc8	5	9	5	9	12	7	8	9	8	8	8	3	20	8	10	6
Nle1	1301	1087	727	829	893	905	1123	1070	431	577	625	704	656	531	483	475
Unc45b	185	209	283	257	195	159	124	111	297	377	337	408	289	344	252	223
Slfn5	1	1	0	0	1	1	5	2	3	9	0	2	3	0	6	3
LOC100750627	6	6	0	3	1	2	9	9	15	14	30	23	13	10	42	38
LOC100750921	13	9	17	9	9	6	16	24	18	21	11	9	6	11	19	23
Glb1l3	1	1	0	0	0	0	1	3	1	1	2	2	1	1	2	2
LOC100757754	503	526	370	383	594	589	569	528	907	684	977	856	1178	1033	1126	1202
Acad8	488	479	437	466	426	407	473	443	289	378	309	346	272	236	398	334
Thyn1	788	771	630	641	641	611	676	661	536	431	421	414	548	566	577	507
Vps26b	1519	1508	1067	1079	1123	1055	1328	1256	1075	1167	792	824	1004	941	1041	883
Ncapd3	2276	2433	1843	1708	1730	1578	1763	1737	735	788	529	536	507	479	825	733
LOC107978968	38	31	28	25	32	31	42	37	17	15	6	6	10	9	11	14
Jam3	1	0	0	3	5	3	1	2	1	0	0	1	8	8	1	0
Igsf9b	9	9	0	0	1	1	87	96	17	12	3	0	22	14	153	181
Spata19	0	0	0	0	0	0	0	0	0	0	2	0	2	1	0	0
Opcml	0	0	1	0	0	0	0	0	0	0	0	0	0	0	0	1
Ntm	1	1	0	3	0	0	1	3	4	4	1	0	1	0	7	20
LOC100753771	0	0	0	0	0	1	0	1	0	4	0	0	0	0	4	4
LOC103164011	1	1	0	0	0	0	1	0	0	0	0	0	1	1	1	0
Snx19	2471	2340	1938	2131	2104	1826	2142	1849	1841	1978	1566	1534	1680	1521	1418	1410
Adamts15	1	2	1	0	5	3	0	0	35	26	13	17	33	33	20	12
Adamts8	0	0	1	0	0	0	0	0	0	1	0	0	1	0	0	2
Zbtb44	1226	1450	1252	1220	1347	1357	1317	1322	1982	1818	1821	1652	1835	1691	1664	1837
St14	649	614	139	131	251	239	290	255	405	557	163	184	253	258	259	261
Aplp2	14237	14366	10156	11608	11129	9939	9357	9216	15830	17308	13393	14101	12560	13912	11621	10205
LOC107979644	21	13	15	13	13	15	9	12	18	22	5	3	9	6	11	12
LOC100758621	8	9	5	4	9	3	5	8	6	0	6	5	8	8	5	7
LOC100755810	1	1	0	0	0	2	1	0	0	0	0	0	0	0	2	0
LOC100756105	554	482	477	499	413	412	507	527	267	571	294	346	314	298	324	217
Prdm10	498	588	361	375	343	303	533	515	382	434	200	230	172	174	260	237
Nfrkb	1530	1494	1332	1310	1426	1328	1497	1352	924	1090	1043	1108	1288	1088	1121	960
Tmem45b	23	31	21	31	42	39	56	35	20	20	22	13	30	22	25	17
LOC100763262	0	1	0	0	0	0	0	0	0	0	0	0	0	0	0	0
Cylc2	6	5	4	3	1	3	2	1	12	11	11	7	2	0	10	26
LOC107979865	16	20	10	10	25	21	9	7	14	13	12	8	17	20	8	6
LOC103163377	8	16	7	6	17	10	3	4	7	4	6	9	12	19	8	4
LOC107979864	46	55	45	33	46	35	22	22	48	29	55	57	44	86	35	39
LOC100758907	0	0	0	0	1	0	0	2	0	1	3	0	1	3	1	4
Smc2	5487	6767	4380	3861	3765	3899	4826	5080	748	625	523	475	569	518	1275	996
LOC100763834	1	1	0	0	0	0	0	0	0	0	0	0	0	0	0	0
LOC103163376	3	4	0	0	1	1	0	1	3	5	2	1	1	1	1	1
Trnav-aac	39	41	17	35	73	48	41	54	6	2	11	13	18	21	6	12
LOC100759482	1	0	0	0	1	0	1	0	0	0	0	0	0	0	0	0
LOC100764423	0	3	1	0	1	0	0	0	0	0	0	0	0	1	2	1
LOC100764719	1	0	0	0	0	0	0	0	0	0	0	0	0	0	2	0
LOC100765012	0	1	0	0	0	0	0	0	0	0	1	0	0	0	0	0
LOC100765301	0	0	0	0	0	0	0	0	0	0	0	0	0	0	0	0
LOC100765594	0	0	1	0	0	0	0	0	2	0	1	0	0	0	1	0
LOC100759774	1	4	1	0	1	0	0	0	0	2	0	1	0	2	2	1
LOC100760063	0	0	0	0	0	0	0	0	0	0	0	0	0	0	0	0
LOC100760357	0	0	0	1	0	0	1	1	1	1	0	0	0	0	0	0
LOC100760650	0	1	0	0	0	0	0	0	1	0	0	0	1	0	0	2
LOC100760938	813	814	783	710	579	618	794	727	432	418	425	452	353	274	452	335
Abca1	5048	5197	7289	7167	6135	5011	5170	5071	7470	8412	8103	8856	5219	5200	6532	6148
LOC107979863	2	1	1	2	1	2	3	5	4	4	7	4	2	2	4	3
LOC100765880	1	1	1	0	0	1	1	4	1	3	2	1	0	2	2	2
LOC103161628	175	151	166	151	106	103	182	140	150	132	269	247	229	250	255	237
Slc44a1	3985	4442	3443	3557	3759	3459	4028	3794	5279	4682	3358	3461	4244	4087	3575	3533
Fsd1l	23	21	25	31	29	29	38	31	35	23	73	52	60	70	54	81
Fktn	932	962	711	727	779	673	772	667	755	831	589	654	718	697	633	557
Tal2	62	57	51	39	22	26	47	43	57	70	95	77	86	74	76	66
Tmem38b	2714	2715	2387	2458	2252	2330	2510	2355	1928	1771	2293	2332	2637	2518	2258	1969
LOC103161629	9	6	5	5	1	6	12	11	6	6	5	6	2	1	10	7
LOC107979531	130	151	183	162	95	99	270	225	289	171	536	455	748	643	517	485
Znf462	1204	1249	817	949	923	767	1224	1074	970	934	907	854	888	745	578	716
LOC107979529	0	0	0	0	0	0	0	0	0	0	1	0	1	0	0	0
LOC100762973	0	0	0	0	0	0	0	0	0	0	0	0	0	0	0	0
LOC107978985	0	2	1	1	2	1	2	0	1	2	2	1	0	3	3	1
LOC107980186	0	2	0	0	0	0	0	0	3	2	1	2	0	1	1	3
LOC107978992	1	0	3	2	2	0	2	2	2	3	9	3	3	3	2	4
LOC100772312	295	294	273	232	199	157	246	234	429	475	828	836	638	622	537	412
LOC103164035	98	121	140	82	132	127	60	43	508	341	194	162	623	750	368	324
Ppp1r14c	5	2	0	1	0	2	2	1	6	4	0	4	6	4	5	5
Sdhaf1	4	5	1	0	3	3	0	3	61	55	18	7	21	30	30	29
Iyd	167	236	83	76	163	109	91	73	535	576	294	281	467	490	433	372
Plekhg1	4	4	3	0	4	4	4	1	1	3	6	3	2	7	8	9
Mthfd1l	5480	5297	3598	4026	3630	3535	4737	4389	2591	3587	2817	3065	2275	1785	2450	2207
LOC103161639	45	45	28	28	31	33	68	69	41	58	32	28	33	35	75	59
Akap12	1452	1851	1943	2129	1194	901	1455	1544	1789	2081	2129	2148	1864	1892	3802	3533
Zbtb2	580	513	354	468	405	432	502	524	216	226	453	491	489	351	299	214
Rmnd1	936	983	864	804	919	781	892	799	541	557	700	712	735	762	716	579
Armt1	1265	1242	1079	1091	1066	1093	1233	1235	591	505	1055	1076	876	810	797	673
LOC100772897	0	0	0	0	0	0	1	0	2	0	0	0	0	0	1	0
Ccdc170	395	430	506	444	356	298	255	209	742	744	671	578	550	574	564	474
LOC107978988	2	2	0	1	1	0	2	1	5	4	1	2	3	0	4	6
Esr1	655	620	615	620	522	445	582	489	614	558	529	517	512	480	490	436
Syne1	4794	4898	3296	3602	4404	4132	4197	3803	3634	4555	3945	3952	3987	3475	3239	3020
LOC107978991	8	13	2	2	12	6	6	11	14	4	6	4	8	16	13	15
LOC107978984	2	0	0	0	0	1	0	0	3	3	1	1	3	6	0	2
LOC100769244	0	0	1	0	1	3	0	0	0	0	2	0	2	2	0	4
LOC100769533	14	9	1	1	0	1	2	0	25	30	15	12	27	35	9	11
Myct1	3	1	0	1	0	1	0	0	5	3	2	0	4	4	1	2
Vip	0	0	0	1	0	0	1	1	10	8	16	5	3	8	9	2
LOC107978987	15	15	12	15	11	13	19	12	1	2	3	4	8	3	3	2
Fbxo5	827	834	644	573	585	591	610	608	133	122	159	133	101	107	176	117
Mtrf1l	328	368	266	260	281	228	272	280	130	108	233	226	295	272	167	147
LOC107980195	3	11	6	6	7	3	5	8	24	12	11	8	13	8	15	9
Rgs17	234	286	234	220	194	190	157	154	1627	977	649	675	600	509	934	916
LOC100770677	977	950	732	725	748	742	797	822	386	447	298	348	448	391	326	280
LOC103161638	31	43	5	13	17	10	11	7	847	406	65	65	83	65	268	207
Oprm1	28	19	2	1	6	2	16	11	61	77	25	19	16	28	46	45
LOC100774054	3	7	8	7	5	3	9	10	11	5	2	3	4	3	4	5
Ipcef1	56	57	63	55	53	48	26	28	35	25	85	94	73	78	40	40
Cnksr3	399	356	285	303	349	287	316	294	463	561	382	380	322	326	361	318
Scaf8	1533	1527	1294	1327	1465	1309	1763	1685	1280	1356	1483	1485	1487	1169	1156	1127
Tiam2	857	969	780	806	859	847	692	671	861	971	558	537	593	464	700	658
Tfb1m	895	932	634	638	609	640	835	859	289	233	360	390	235	224	307	251
Cldn20	61	92	77	80	95	92	115	106	118	89	52	42	65	52	91	94
LOC103164034	1542	1604	1131	1115	1257	1205	1094	1120	991	784	1678	1555	1435	1887	1253	1162
Nox3	3	0	0	0	2	0	0	0	1	2	0	0	2	0	1	3
Rbm19	1672	1644	1311	1428	1473	1313	1962	1706	831	1147	842	938	889	767	883	777
LOC107980196	0	0	0	0	0	0	0	0	0	0	0	0	0	0	0	0
LOC100756979	0	1	0	0	0	0	0	0	0	0	0	0	1	0	0	0
Tbx5	0	0	0	0	0	0	0	0	1	0	0	0	2	0	0	0
LOC107979326	1	0	0	0	0	0	0	0	0	0	0	0	0	0	0	0
Tbx3	1	1	2	1	1	0	1	0	0	2	1	0	1	0	0	1
LOC103162363	0	0	0	0	0	0	0	0	0	0	1	0	0	0	0	0
Med13l	2212	2295	1665	1828	1688	1517	2361	2125	2680	2512	2524	2421	2137	1877	2084	2250
LOC107979327	3	2	0	6	0	2	5	3	5	2	2	1	3	1	6	1
LOC100751796	599	588	411	450	660	613	724	709	359	451	666	748	1021	926	839	717
Rnft2	272	279	125	158	239	207	250	227	97	118	61	65	92	82	133	132
Fbxw8	2565	2368	1746	1914	1925	1828	1788	1653	1377	1832	1268	1409	1480	1402	1099	967
Tesc	12	15	8	11	14	10	21	21	33	38	12	20	32	27	22	15
Fbxo21	2603	2460	1790	1895	1723	1507	1885	1817	2262	2394	1527	1645	1841	1902	1875	1789
Nos1	2	1	1	1	1	0	1	5	4	4	1	0	4	1	8	5
Ksr2	0	1	0	2	0	0	0	1	0	0	0	0	1	0	1	3
Rfc5	887	895	488	520	513	552	687	679	185	154	135	132	127	95	201	160
Wsb2	2984	2761	1510	1766	1922	1702	2239	2252	1621	1817	1011	1041	1248	1157	1292	1283
Vsig10	737	698	489	495	498	468	592	571	603	609	596	568	626	594	485	439
Pebp1	8065	7401	4295	5144	5455	5454	5506	5726	2659	2782	2308	2573	2855	2614	2811	2455
Taok3	896	937	740	814	861	816	813	790	892	1018	933	924	1150	996	897	863
Suds3	1880	2001	1293	1509	1729	1579	1674	1811	1296	1536	1105	1202	1194	1090	1207	1090
LOC107979325	3	4	4	2	1	3	1	4	2	3	4	4	1	1	2	3
Srrm4	6	2	0	2	3	2	2	1	6	3	2	3	6	4	5	2
Hspb8	5437	5675	5365	5608	7084	6452	5903	5696	5256	5069	4773	5617	4405	3558	5233	4753
LOC100754936	0	1	0	0	1	2	1	0	2	1	1	0	0	0	1	7
Ccdc60	2	0	1	1	0	0	2	5	0	0	0	0	1	1	11	5
Tmem233	2	0	0	1	1	1	0	2	0	0	1	0	0	1	0	0
Prkab1	809	754	650	716	663	639	761	687	490	480	475	523	481	425	493	426
Cit	2388	2400	1608	1689	1533	1404	1802	1587	700	740	622	568	600	512	887	821
Bicdl1	16	16	8	8	10	7	13	11	80	103	59	59	35	42	51	42
Rab35	1222	1155	764	911	990	937	1139	1075	776	849	761	885	946	791	844	810
Gcn1	6185	5693	4202	4592	4335	3895	4565	4161	2805	3661	2639	2699	2403	2091	1957	1750
Rplp0	24162	22333	14287	16119	15461	15760	18198	19461	8205	9124	10415	11760	10235	9541	8539	7051
Pxn	662	660	484	530	497	404	542	540	858	764	750	743	495	439	494	514
Sirt4	236	224	168	220	200	161	203	222	155	158	189	211	131	120	140	124
LOC100761323	0	0	0	0	0	0	0	0	1	0	0	0	0	0	2	0
Cers6	4444	4804	2969	2760	2532	2540	4419	4361	2841	2159	3054	2984	2502	2346	2413	2282
LOC103162371	22	22	18	12	11	18	29	20	19	16	22	20	13	15	14	19
LOC107979331	9	14	10	5	3	5	7	13	5	3	8	10	20	8	13	6
Nostrin	2	0	1	0	0	1	1	2	2	3	0	1	0	5	2	0
Spc25	1985	2150	1424	1360	1231	1380	1667	1726	246	165	236	248	283	225	494	372
G6pc2	0	1	0	0	1	0	0	0	0	0	1	0	0	0	1	0
Abcb11	3	3	4	3	0	1	1	0	11	16	13	11	10	25	53	56
Dhrs9	289	316	99	101	238	220	101	96	1385	1186	1275	1227	1692	1428	2070	1901
Lrp2	21	18	6	3	7	11	14	12	27	40	31	28	39	33	45	37
Bbs5	8	7	0	4	4	3	5	1	2	1	2	3	1	5	0	1
Klhl41	1	0	0	1	0	3	0	1	1	0	0	0	1	1	0	0
Fastkd1	675	696	752	783	683	634	845	796	402	321	527	573	465	462	433	407
Ppig	1054	1333	1112	1004	1081	991	1089	1045	650	580	900	817	958	887	750	676
Ccdc173	79	99	80	66	93	65	81	88	45	53	53	60	78	56	69	57
LOC100764124	220	155	99	162	148	154	118	157	61	52	79	93	97	103	79	59
Phospho2	426	433	430	403	504	489	509	519	175	155	389	355	475	476	311	276
Klhl23	448	476	435	407	438	425	492	406	231	199	343	301	338	310	320	298
Ssb	2504	2966	2514	2267	2373	2188	2865	2761	885	866	1186	1187	1085	1072	1110	869
Mettl5	244	265	190	186	197	218	223	218	81	60	145	153	143	141	124	101
Ubr3	1088	1232	984	920	667	641	1225	1094	1735	1518	1117	1080	608	549	1096	1071
Myo3b	18	23	5	5	2	10	5	7	16	20	15	12	26	23	13	16
LOC107980212	0	0	0	1	0	0	0	0	5	2	3	1	1	2	1	4
Sp5	0	0	0	0	1	0	0	0	1	2	0	0	0	0	1	0
Erich2	0	1	0	0	0	0	0	0	1	4	1	2	4	4	4	0
Gad1	3	3	1	0	1	1	0	0	6	3	2	1	5	4	9	9
LOC107980214	10	4	0	0	1	2	1	2	11	8	14	8	8	7	20	19
Gorasp2	2331	2346	1644	1849	1640	1482	1816	1766	2119	1810	1351	1414	1328	1184	1209	1173
Tlk1	1070	1305	1061	1104	1237	1105	1132	1225	1527	1437	1145	1125	1200	1051	1149	1149
Mettl8	378	364	287	277	251	264	330	334	257	221	311	317	260	250	299	218
Dcaf17	513	559	404	408	521	445	500	485	362	285	367	376	452	382	377	381
LOC100767807	1455	1519	1324	1379	1272	1080	988	972	2172	1824	1624	1657	1793	1743	1694	1481
Dync1i2	2749	3148	2370	2548	2375	2221	2367	2417	1885	1912	1533	1622	1860	1800	1920	1600
Slc25a12	1175	1160	735	707	651	630	757	743	1049	1116	797	737	680	631	735	660
Hat1	1603	1634	1291	1207	1162	1170	1368	1256	372	349	353	367	330	270	405	316
Metap1d	339	341	296	306	325	321	360	290	86	90	142	136	167	176	130	113
Dlx1	140	149	136	156	127	129	165	157	92	95	85	102	67	69	55	51
LOC107978015	0	2	0	0	1	2	3	0	1	0	1	0	0	1	1	2
Dlx2	77	60	29	45	43	37	29	36	22	26	54	55	39	25	23	30
Itga6	816	904	504	468	504	422	568	588	1118	1122	753	786	760	765	909	894
Pdk1	989	1068	809	799	817	1072	1132	1079	920	965	571	655	729	710	835	753
Rapgef4	144	198	89	68	50	27	38	54	201	124	40	35	36	37	53	56
LOC100769818	1633	1618	1566	1575	1875	1884	1403	1304	1109	1081	895	965	1051	847	916	869
Cdca7	3472	3443	2341	2575	2351	2348	2424	2405	700	720	927	925	766	797	686	588
LOC107978012	3	2	2	2	4	6	3	5	2	5	6	2	10	5	5	3
LOC107978013	1	0	1	1	2	2	1	3	15	10	7	10	10	9	15	16
LOC100770308	7	8	6	8	6	8	7	10	4	20	8	9	7	9	5	4
LOC107978014	0	0	0	0	2	0	0	2	2	8	0	5	20	5	2	8
Sp3	3270	3780	2834	2882	3070	3180	3248	3343	1662	1468	2070	2040	2254	2149	1633	1437
LOC100770591	0	0	0	1	0	0	0	0	0	0	0	0	0	0	0	0
Ola1	2542	2877	2442	2502	2442	2600	2535	2525	1244	1195	1796	1836	1821	1565	1570	1328
Cir1	253	309	260	308	277	253	323	286	256	268	288	273	325	301	249	196
LOC100751616	239	259	159	151	202	175	223	226	166	142	237	239	227	194	170	163
Kcnk10	1	0	1	2	0	0	0	0	0	1	0	2	4	2	2	2
Gpr65	0	0	2	0	0	1	2	0	7	3	1	0	2	6	3	4
Galc	1120	1113	852	887	744	701	839	713	1017	964	549	620	539	466	561	482
LOC103159587	105	106	24	28	1682	1285	664	662	385	308	40	46	1915	1900	1016	1079
LOC100752189	6	5	3	6	62	27	18	23	23	39	9	11	71	79	40	56
LOC107977996	6	10	0	2	155	139	51	49	49	40	9	4	187	242	86	105
LOC103159589	1395	1428	910	1148	630	655	493	547	586	497	1008	1046	549	528	602	508
LOC107977998	67	98	74	56	112	118	78	91	93	77	52	49	63	68	72	64
LOC107977997	140	125	131	130	191	191	117	134	243	184	201	214	235	210	183	181
LOC107979935	17	16	0	0	1	0	1	0	6	9	2	0	2	1	4	0
Flrt2	1	1	0	0	0	1	0	0	2	3	1	0	3	1	4	2
LOC107979288	44	42	29	34	37	13	27	31	19	12	32	34	26	45	21	30
LOC107979289	26	44	9	6	17	8	11	9	12	9	9	11	4	10	14	15
LOC100752482	4	3	1	3	9	1	2	5	2	4	5	5	1	3	4	2
LOC107979559	14	14	10	6	7	7	6	9	5	2	4	7	5	10	1	2
LOC100752784	1	3	1	2	5	2	1	1	4	1	7	4	2	7	4	3
LOC103162863	527	550	525	559	675	699	612	525	538	443	704	701	760	795	638	526
LOC107979035	191	219	115	133	138	75	159	171	789	608	407	340	144	236	663	803
LOC103161771	7	8	6	3	8	4	4	5	45	48	28	26	23	27	49	59
LOC107979707	20	27	16	19	22	8	14	10	12	6	20	11	6	10	10	10
LOC100754937	0	0	0	0	0	0	1	1	1	3	0	0	0	0	0	2
Adgrb3	1	4	0	0	0	0	0	0	0	1	2	0	4	2	1	0
LOC107979705	35	31	5	4	25	12	9	6	16	16	11	12	10	12	18	19
Lmbrd1	1446	1602	1285	1324	1286	1362	1406	1406	1124	989	1409	1415	1867	1655	1358	1056
Col19a1	2	4	2	3	0	0	4	4	14	14	9	10	7	5	35	28
Col9a1	9	5	3	3	4	8	0	5	12	18	11	9	8	6	28	20
Fam135a	2910	3138	2688	2734	3183	3045	3536	3315	1118	956	2066	1908	2791	2308	1850	1625
LOC107979706	36	54	33	28	45	38	41	33	25	12	21	33	33	32	22	14
Sdhaf4	421	430	298	346	331	293	319	280	201	193	205	221	261	233	212	202
LOC100756106	0	0	0	0	0	0	0	0	0	0	0	0	0	0	2	0
Smap1	286	333	205	244	263	220	296	318	599	552	480	415	367	360	356	418
B3gat2	5	6	1	10	6	4	4	8	7	4	3	8	4	4	8	6
Ogfrl1	0	2	0	0	1	1	0	0	0	4	1	1	3	0	2	1
LOC107980220	0	1	0	0	0	0	0	0	0	1	0	0	0	0	1	0
Mir30c	0	0	0	0	0	0	0	0	0	0	0	0	0	0	0	0
Mir30a	0	0	0	1	0	0	0	0	0	0	0	0	0	0	0	0
LOC107980222	0	0	1	0	0	0	0	0	2	0	1	0	0	0	0	0
LOC100758128	0	0	0	0	0	0	0	0	0	0	1	0	0	0	0	0
Rims1	4	7	16	13	6	4	4	2	15	7	25	14	4	8	7	5
Jarid2	1187	1097	915	961	1419	1203	1891	1710	982	1298	813	809	1409	1121	1004	970
LOC100759776	3	5	1	0	6	5	7	8	5	9	3	8	7	7	8	18
Dtnbp1	392	349	282	320	378	345	376	334	241	237	372	416	420	360	259	239
LOC103159905	5041	5251	5057	5170	5484	5043	5818	5651	5744	5559	4859	5041	5402	5046	6086	5484
LOC100760359	223	189	261	292	288	249	254	228	816	689	550	611	376	405	656	739
LOC100760652	3	5	4	9	12	11	6	3	36	36	10	24	10	10	15	24
Mylip	43	35	45	51	37	35	55	46	149	136	111	143	82	113	110	109
Gmpr	546	496	412	435	595	492	469	429	963	894	729	760	816	750	828	762
Atxn1	253	208	148	237	313	209	154	155	647	659	300	344	381	313	365	387
LOC107978826	29	35	20	47	61	36	28	26	90	109	50	67	45	53	55	57
LOC103161256	950	1016	645	730	1184	915	846	816	1961	1483	1487	1267	1623	1728	1860	2345
Stmnd1	31	21	2	1	1	2	15	15	9	24	1	2	7	8	32	29
Rbm24	0	0	0	0	0	0	0	0	1	0	0	0	2	0	0	0
Cap2	2	1	0	4	2	1	0	0	16	6	14	10	29	17	19	21
Fam8a1	1798	2018	1844	1866	2061	1885	1679	1673	2235	1616	1865	1762	2061	1869	2228	2099
Nup153	4297	4808	4489	4534	4343	4286	5909	5578	2216	2198	3377	3342	2879	2674	2621	2405
Kif13a	1010	1090	1072	1127	1126	1036	1021	952	1429	1394	1198	1232	1142	1051	1149	1033
LOC100766760	47	54	39	44	52	49	49	73	35	47	45	46	36	36	36	36
Nhlrc1	0	1	1	0	0	0	0	0	0	0	0	0	0	0	0	0
Tpmt	390	406	350	364	330	311	371	374	268	258	336	358	336	361	456	368
Kdm1b	2260	2338	2327	2286	2438	2103	2319	2146	1900	1934	2659	2613	2637	2636	2370	2150
Dek	1973	2287	2006	1701	1721	1940	2440	2372	371	273	442	405	547	453	599	451
LOC100762685	1	1	0	0	1	1	0	0	1	2	1	1	0	1	1	2
Rnf144b	8	4	9	7	17	9	0	1	1	1	14	13	17	9	7	4
LOC103160401	103	104	92	113	109	63	85	77	95	139	88	82	80	83	95	88
Znf169	333	319	253	250	281	249	237	220	316	412	289	275	260	235	258	278
LOC100763264	0	3	0	0	0	0	0	0	0	0	1	0	2	1	2	0
Mirlet7d	56	68	90	91	92	135	105	113	25	27	35	24	41	41	28	34
Mirlet7f	57	61	99	90	85	94	93	107	27	36	60	54	51	30	51	28
Mirlet7a	23	35	7	26	36	36	18	45	7	2	20	18	27	12	19	19
LOC100763550	2	4	0	1	0	0	1	2	2	1	2	2	3	1	3	3
Ptpdc1	2006	1934	1339	1418	1500	1466	1935	1905	1025	1032	2067	2076	2096	1754	1737	1481
Barx1	0	0	0	0	0	0	1	0	0	1	1	0	0	0	1	0
Phf2	696	708	517	641	603	558	650	598	619	712	569	594	461	464	382	373
Fam120a	6557	6842	5516	6035	6257	5316	6533	6275	5469	5150	3118	3143	3604	3267	4501	4468
LOC103160655	202	241	152	181	164	210	174	209	135	118	223	215	313	295	243	211
LOC100764426	0	1	2	0	0	2	2	0	0	0	2	2	1	1	4	0
LOC100764723	8	6	0	1	5	0	4	4	1	4	3	2	5	0	5	5
LOC100760941	1	1	0	0	1	2	0	2	7	1	2	2	3	4	5	7
LOC107979218	13	19	18	20	19	18	24	29	61	52	31	37	42	37	55	42
LOC100761519	30	26	24	25	26	29	22	29	26	23	17	10	28	14	12	19
LOC103162127	360	325	154	298	305	261	141	204	157	76	401	459	346	362	166	165
LOC100768475	2	4	1	0	2	1	4	3	3	5	4	4	1	3	14	6
LOC103162130	2	3	1	0	2	0	0	0	2	1	8	2	1	0	8	2
LOC100761806	27	25	4	16	19	15	7	21	18	22	26	19	43	30	31	25
LOC103164085	1261	1295	812	885	1102	989	1247	1088	1012	911	918	930	1409	1276	1203	1076
Fkbp4	11335	10754	6374	7455	7809	7378	8497	8724	4154	5239	3473	4062	4240	4147	4015	3312
Itfg2	960	883	684	697	859	777	964	932	349	424	597	669	816	706	627	535
Nrip2	379	397	340	350	421	381	425	382	175	188	320	304	457	440	283	248
LOC100762686	16	17	17	19	12	11	36	21	8	13	5	10	8	6	7	7
Foxm1	1719	1679	1035	1058	993	920	1240	1201	353	299	193	201	197	177	346	337
Rhno1	906	929	647	747	704	665	981	979	346	320	403	428	405	361	370	298
Tulp3	1847	1775	1142	1269	1119	1033	1100	1035	1967	2155	1245	1416	1466	1345	1580	1363
Tead4	737	720	631	665	836	616	746	688	1505	1296	681	672	973	651	1025	999
LOC100770111	3	3	3	0	1	1	3	0	1	3	2	1	2	1	8	2
Tspan9	874	813	374	457	509	448	692	681	1114	1271	528	540	813	638	929	810
Tspan11	46	36	13	20	25	16	37	40	42	25	3	4	14	6	53	41
Prmt8	0	0	0	0	0	0	0	0	0	0	0	2	6	2	0	0
Cracr2a	8	6	2	5	2	1	10	6	19	18	16	14	4	8	20	17
Parp11	1164	1211	908	866	1002	910	1091	1013	1002	1010	1184	1246	1517	1424	1399	1182
Ccnd2	1445	1476	1208	1423	1523	1372	1426	1500	5692	4997	3582	3406	3564	3256	3730	4355
Tigar	1974	1825	1292	1494	1320	1276	2292	2190	1152	1207	1645	1674	1329	1229	1439	1244
Fgf23	2	0	0	0	0	1	0	0	0	1	0	0	1	1	1	1
Fgf6	0	0	1	0	0	0	0	0	0	0	0	0	0	1	0	0
LOC100772405	411	444	296	295	337	324	346	340	374	411	512	504	587	498	469	378
LOC103163757	0	2	3	2	1	1	5	1	3	3	1	0	3	1	2	1
Rad51ap1	565	543	342	400	385	403	437	425	81	79	63	62	89	84	142	100
Dyrk4	2	0	0	1	0	0	1	0	0	0	0	1	3	0	0	0
Akap3	73	68	48	35	45	49	64	76	50	46	116	87	158	127	139	100
Ndufa9	2065	1814	1338	1463	1495	1473	1851	1941	671	685	653	801	726	570	747	647
Galnt8	0	0	0	0	0	0	1	0	1	0	1	0	1	0	1	2
Kcna6	0	0	0	0	0	0	0	0	0	0	0	0	0	1	0	0
Kcna1	0	0	0	1	0	0	0	0	0	1	0	0	1	0	1	0
Kcna5	0	0	0	1	0	0	0	0	0	0	0	0	0	0	3	2
Ntf3	0	0	0	0	0	0	0	0	0	0	0	0	0	0	1	0
Ano2	2	0	0	1	0	0	4	5	4	5	0	0	4	1	16	18
LOC103163756	0	0	0	0	0	0	9	6	0	0	0	0	0	0	7	14
Vwf	48	54	29	30	30	17	48	34	75	105	24	18	46	29	85	71
LOC103162022	12	9	4	1	2	3	6	6	17	10	1	0	8	3	5	7
Cd9	18	19	10	19	12	17	19	8	15	7	8	4	12	10	10	14
LOC100764724	15	13	1	3	17	7	6	14	10	10	1	7	3	0	3	5
LOC100750823	16	22	1	2	6	4	19	17	8	4	4	3	3	4	9	13
Plekhg6	21	38	36	46	38	33	24	32	51	35	43	51	40	46	23	16
Tnfrsf1a	886	868	665	783	726	539	673	681	1232	1126	511	575	682	553	599	580
Scnn1a	260	199	145	164	166	134	220	206	522	484	253	271	372	391	371	435
Ltbr	2011	1677	1238	1500	1599	1387	1246	1208	2171	2656	1223	1403	1452	1208	1201	1106
LOC100765599	170	172	102	98	172	136	115	93	88	88	153	174	187	150	147	122
LOC103162023	16	26	11	16	16	15	24	16	24	25	17	18	27	21	27	39
Cd27	90	81	55	62	62	48	61	71	77	90	37	48	60	44	65	66
Tapbpl	3084	2698	2054	2242	2177	2058	1915	1856	1346	1507	872	1025	985	950	896	744
Vamp1	101	87	48	51	67	59	59	42	81	69	52	51	32	24	41	37
Mrpl51	2772	2758	1874	2190	2107	2007	2110	2143	1121	1066	1305	1356	1324	1223	1224	1073
Ncapd2	6034	6277	4238	4398	3673	3523	4423	4485	947	1049	623	625	656	561	1140	970
Mir2424	2440	2110	1093	2175	1981	2039	1534	2148	1183	1268	1610	1858	1602	1484	1777	1481
Gapdh	59347	57411	40340	44870	43493	43174	46881	48680	37265	43936	27672	30476	31576	29965	33466	28456
Iffo1	462	420	265	374	389	339	279	280	617	859	518	685	475	381	409	442
Nop2	5493	5120	4463	4931	5196	4959	5930	5747	1795	2306	3096	3529	3274	2635	2526	2117
Chd4	14600	14792	11661	12956	11778	10419	12433	11703	9672	12205	8006	8459	8032	6839	7445	6718
LOC107979558	16	25	18	30	23	25	39	28	21	22	14	12	17	10	8	11
Lpar5	25	24	14	17	25	23	29	27	30	33	13	19	41	21	21	20
Acrbp	5	13	11	14	11	8	10	10	10	13	9	6	8	15	17	10
Ing4	675	644	578	614	709	608	540	486	526	627	622	649	553	567	497	426
Znf384	894	795	561	619	606	564	669	609	457	552	406	415	476	354	395	354
Pianp	21	11	4	4	11	6	9	9	8	9	6	1	3	8	2	7
Cops7a	2794	2546	1979	2183	2020	2037	2453	2235	1426	1445	1366	1477	1530	1280	1369	1174
Mlf2	4413	4116	2964	3364	3426	3319	3361	3346	2816	3003	2392	2495	2838	2440	2601	2202
Lag3	23	34	14	20	25	15	20	25	6	11	7	3	12	12	11	9
Cd4	10	6	5	3	3	6	13	5	18	20	6	4	12	13	15	14
Gpr162	62	92	64	81	65	60	75	77	69	71	63	68	77	48	87	64
P3h3	2421	2170	1668	2235	2039	1540	1299	1284	2268	3511	1378	1658	1139	1126	1213	1062
Gnb3	361	388	206	234	219	204	175	192	112	120	60	64	66	63	86	89
Cdca3	2029	2086	1173	1280	1148	1258	1267	1368	237	188	128	141	195	163	372	263
Usp5	8110	7783	5819	6507	5844	5671	6800	6541	3226	4545	3202	3465	3339	3165	3238	2756
Tpi1	7627	7353	5522	6478	5996	5975	6802	6704	5462	6528	4233	5012	5061	4592	5283	4369
Spsb2	195	203	105	140	156	138	96	128	184	265	155	213	240	182	159	163
Lrrc23	4	5	1	4	4	4	2	5	3	6	3	4	10	4	10	4
Eno2	794	781	792	918	632	546	589	532	1870	2191	1117	1136	977	995	829	850
Atn1	956	924	491	672	614	511	571	609	1791	1807	534	558	497	440	477	586
LOC100758705	1540	1432	918	1207	1021	927	985	1015	468	515	432	587	488	469	468	436
Ptpn6	29	33	20	23	39	33	39	31	19	16	10	8	36	36	15	13
Mir200c	3	1	0	0	3	1	2	6	3	2	1	0	0	0	2	0
Mir141	2	0	5	1	2	4	1	3	1	0	0	2	1	0	1	0
Phb2	3351	3101	2280	2480	2444	2444	2486	2590	1195	1408	1057	1106	1017	824	881	694
Emg1	2070	1791	1145	1321	1416	1517	1584	1681	585	771	919	955	845	739	713	636
Lpcat3	4875	4584	2798	3166	3200	2805	2985	2846	4650	4235	2160	2350	2354	2298	3040	2544
C1s	2667	2696	2002	1893	1467	1378	1512	1370	4461	5051	1756	1879	1846	1906	1991	1807
C1r	3880	4040	3865	3837	2593	2118	2288	2223	7119	6946	2834	3416	2458	2350	2923	2542
C1rl	442	377	164	160	94	95	276	229	871	886	505	535	405	484	652	568
LOC107978109	0	1	4	4	0	2	5	7	1	1	2	5	3	2	6	3
LOC107978110	3	3	0	2	1	2	2	1	3	3	2	1	2	0	5	7
Clstn3	19	31	17	18	12	12	11	12	13	14	8	10	18	17	10	15
LOC107978108	19	26	12	8	13	10	12	16	3	5	7	3	3	4	10	3
Pex5	1702	1489	1012	1193	1277	1148	1226	1169	1054	1513	1042	1120	943	756	807	731
LOC107980245	3	3	1	4	2	2	1	2	23	19	10	12	6	7	19	11
LOC107978107	3	2	1	0	0	1	1	2	0	2	1	1	2	0	0	3
LOC100760653	0	1	2	0	0	1	0	2	4	3	6	6	7	5	10	5
LOC100768770	1	1	1	0	0	0	0	0	0	0	2	0	2	1	3	2
Slmap	3165	3435	2955	2890	2901	2742	3211	3235	2498	2435	2096	2064	1918	1756	2119	1934
Dennd6a	1084	1300	1280	1142	1341	1294	1216	1141	1070	894	964	920	1046	943	1145	1036
Arf4	2376	2576	2056	2264	2212	2050	2120	2106	2466	1915	1867	1734	1803	1588	1870	1806
Pde12	2045	2299	2261	2217	2435	2441	2917	2894	1188	836	1675	1541	2045	1703	1500	1317
Dnah12	601	646	714	707	981	924	1079	999	648	589	1558	1405	2417	2241	1211	1190
LOC103159739	0	0	1	1	1	5	0	2	0	0	2	0	5	3	2	3
Asb14	324	401	320	267	452	362	318	331	382	346	336	314	328	332	291	301
Appl1	1030	1121	839	817	920	946	921	906	975	921	992	959	1104	955	834	789
Hesx1	0	0	0	0	0	0	0	0	0	1	2	0	0	1	0	0
Il17rd	1	3	0	2	2	1	0	2	0	6	1	0	2	1	2	1
Arhgef3	7	12	4	3	4	0	10	7	8	12	13	10	28	22	20	19
Fam208a	1319	1578	1386	1306	1577	1527	1750	1719	1160	996	946	876	1131	1073	1123	1065
Ccdc66	145	136	138	137	159	134	172	138	145	132	155	117	107	145	134	122
LOC100752787	0	0	0	0	0	0	0	0	0	0	0	0	0	1	0	0
LOC100770487	0	0	0	0	0	0	0	0	1	1	0	0	0	0	0	0
Erc2	4	9	5	7	6	4	11	21	33	30	25	24	23	19	152	132
LOC103159740	0	0	0	0	0	0	0	0	0	0	0	0	0	0	0	0
LOC107978054	1622	1823	1504	1505	1900	1647	3985	3752	2761	2334	2339	2158	2437	2600	5228	5716
Wnt5a	0	0	0	0	0	0	0	0	0	1	0	0	0	0	1	0
Cacna2d3	718	674	377	333	410	434	544	473	292	253	313	297	417	408	379	325
Lrtm1	0	0	0	0	1	0	0	0	0	0	0	0	0	0	0	0
LOC107978055	32	27	25	18	16	18	42	48	16	6	12	10	23	13	32	30
Selk	1216	1373	1193	1244	1390	1396	1281	1373	737	600	1034	937	963	877	1085	873
Actr8	758	849	663	710	691	648	778	705	498	508	550	545	506	505	452	389
Il17rb	5	5	12	5	8	6	15	14	9	11	8	3	3	8	5	5
Chdh	0	0	0	0	0	0	0	1	2	2	0	0	0	0	0	1
Cacna1d	28	39	34	38	34	31	38	32	33	45	48	40	65	63	44	54
LOC107978056	0	1	0	0	0	0	0	1	0	1	1	0	0	1	1	0
LOC100773473	0	0	1	0	1	0	0	0	2	0	2	1	0	0	0	0
Dcp1a	1679	1760	1359	1375	1384	1268	1602	1374	917	934	1025	1108	998	913	850	765
Tkt	15254	13434	10734	12314	10923	10074	13176	12862	9144	10362	6220	7432	5865	5362	7449	6817
Prkcd	1180	1142	1059	1127	876	787	1463	1245	1003	1315	695	737	787	629	741	679
Rft1	304	311	252	230	241	232	298	281	152	182	171	168	244	176	217	176
LOC100774928	14	13	11	18	24	11	10	10	18	22	13	19	28	20	19	11
LOC100753980	159	150	101	110	144	118	104	120	90	85	129	139	142	152	115	105
LOC103164119	6	9	6	8	15	11	9	3	1	5	9	5	9	18	2	3
Dync2h1	858	947	812	832	1727	1493	968	960	1062	1205	763	753	1217	1266	756	739
Dcun1d5	424	504	408	389	744	771	523	506	334	285	373	389	667	554	338	312
Mmp13	5	9	3	2	4	3	1	4	8	6	4	4	6	9	8	6
Mmp12	689	689	92	86	182	193	337	332	1231	1284	636	546	1135	1372	2036	1506
LOC100754565	1546	1513	849	1029	1531	1363	1014	1079	873	987	668	681	752	773	644	553
LOC100759664	5	0	2	0	2	0	0	1	0	2	0	0	0	0	2	0
Mmp1	0	0	0	0	0	0	0	0	2	2	0	0	1	2	1	0
Mmp10	198	194	44	55	33	50	100	144	163	214	29	36	15	25	73	58
Mmp8	4	4	0	1	2	3	7	5	2	2	2	1	7	4	1	3
Mmp27	0	1	0	2	1	0	1	0	2	0	2	0	2	4	0	0
Mmp20	0	0	0	0	1	0	0	0	0	2	0	2	1	0	1	0
LOC100760247	2	3	0	0	2	0	0	4	1	0	2	2	2	2	3	2
Mmp7	0	0	0	1	0	0	0	0	0	0	0	0	0	0	0	0
LOC100760831	2	3	0	1	2	4	4	3	14	11	64	68	86	73	89	80
Tmem123	809	877	538	588	1147	1160	648	594	998	847	660	556	1378	1310	727	665
LOC100756016	1	0	0	0	0	0	0	1	0	2	0	2	2	0	2	1
LOC100756302	3	1	3	0	1	1	0	3	0	1	1	0	0	0	0	1
LOC100761412	7	1	6	7	12	5	0	5	7	4	0	1	6	2	4	1
Birc2	894	875	707	660	1203	1143	713	672	471	458	666	653	909	824	480	366
LOC100761700	1827	1853	1133	1384	1194	1102	1451	1551	1247	1730	736	863	2373	1544	1022	941
LOC103163786	72	79	52	56	84	68	51	69	19	13	38	32	79	41	39	16
Yap1	542	561	449	491	1074	894	543	511	709	697	458	475	954	779	430	429
LOC103163787	45	32	45	42	86	51	28	43	37	39	34	39	80	63	29	37
LOC100756887	15	23	1	1	4	3	4	1	124	106	54	45	61	116	70	83
Cep126	134	141	101	92	230	249	169	209	116	78	95	88	131	130	133	102
Angptl5	6	5	7	11	9	8	11	16	6	7	6	5	13	26	10	11
Trpc6	0	0	0	1	1	0	0	0	0	0	2	1	2	3	4	2
Pgr	1	0	0	0	0	0	0	0	0	2	0	0	0	0	1	1
Arhgap42	5	8	1	7	14	7	7	6	9	14	13	16	53	50	23	15
LOC100758233	0	0	0	0	0	0	0	0	0	0	0	0	0	0	0	1
LOC100758517	0	1	0	0	0	0	0	1	0	1	2	0	0	0	0	1
Cntn5	3	3	3	0	1	1	1	0	9	9	8	5	5	5	17	6
Mir1260	0	0	0	0	0	0	0	0	0	0	0	0	0	0	0	0
LOC107977054	3	4	0	0	0	0	2	1	1	2	1	2	0	1	3	0
LOC103160824	2	0	0	0	0	0	0	0	0	0	0	0	0	1	0	0
Gfra2	0	0	0	0	0	0	0	0	0	2	0	1	1	2	1	1
Dok2	1	7	2	1	2	2	2	5	2	0	1	0	2	2	8	5
Xpo7	2442	2663	1902	1969	2134	1906	1971	1972	2078	1996	2043	1836	1878	1755	1608	1642
Npm2	57	77	76	65	82	74	46	62	79	68	54	44	84	73	65	62
Fgf17	1	2	1	0	0	0	0	1	0	1	1	2	2	2	2	4
Dmtn	214	189	116	149	150	121	143	150	97	115	85	104	79	64	83	80
Fam160b2	697	700	476	497	498	400	507	482	647	741	619	619	452	343	474	405
Nudt18	345	289	233	280	373	281	294	268	525	839	570	636	500	419	749	652
Hr	279	289	84	173	338	162	362	332	3657	7293	960	1186	1168	571	5882	5004
Reep4	1033	1035	512	590	605	538	519	515	608	686	329	376	244	238	464	479
Lgi3	0	1	1	0	1	0	0	0	0	1	1	2	0	1	1	1
Sftpc	0	1	2	1	0	0	0	1	0	6	0	0	6	5	1	0
Bmp1	4560	4183	2776	3852	3435	2627	2145	1932	6017	7799	1984	2397	1894	1676	2791	2696
Phyhip	3	4	1	2	2	0	2	0	4	1	1	1	9	5	2	1
Mir320a	0	1	0	1	0	1	1	0	1	0	0	0	0	1	1	1
Polr3d	1326	1240	924	1034	1334	1245	1282	1242	615	788	960	1107	951	875	833	721
Piwil2	8	7	1	5	5	3	1	5	8	10	11	9	19	16	17	9
LOC107977815	16	20	10	7	14	13	17	22	17	15	32	26	39	52	36	27
Slc39a14	1637	1593	1448	1537	1799	1778	1359	1303	1794	2041	1691	1858	1849	1689	1485	1434
Ppp3cc	560	533	456	486	469	541	643	646	313	290	313	332	356	330	335	334
LOC103159234	4	4	0	2	4	1	4	4	3	4	4	0	2	3	0	3
LOC103159230	82	85	69	81	63	65	107	81	17	27	42	54	54	26	48	25
LOC100768383	579	587	404	435	421	348	521	458	261	283	252	243	252	208	247	224
Pdlim2	108	91	74	101	105	91	85	95	145	180	104	107	164	118	251	198
LOC100769160	9	7	15	7	4	4	6	7	52	55	35	32	29	33	58	48
Ccar2	3225	3132	2310	2453	2428	2257	2731	2460	1835	2546	1501	1693	1521	1347	1476	1295
Bin3	352	422	351	374	391	403	344	350	253	341	294	335	292	264	264	247
Egr3	201	132	66	158	212	161	93	80	128	109	60	49	70	35	55	35
LOC107977813	29	32	16	16	13	19	16	21	22	38	57	41	150	88	69	71
LOC100751985	12	7	5	3	3	3	5	3	12	13	9	14	29	18	20	25
LOC107977814	60	45	27	23	23	30	63	53	16	9	19	10	28	20	32	26
LOC107977806	0	0	0	0	0	0	0	1	1	0	0	1	2	0	0	0
Rhobtb2	887	893	603	705	672	566	682	720	767	842	606	621	625	606	606	585
LOC100770489	1776	1958	1358	1511	1686	1473	1180	1088	1638	1889	1184	1221	1005	996	1092	1023
LOC107977811	13	13	9	6	11	7	12	9	15	14	19	13	7	11	16	15
Chmp7	2100	1978	1648	1902	2056	1903	1897	1854	1607	2282	1545	1723	1827	1719	1526	1358
R3hcc1	1927	1783	1275	1556	1601	1555	1699	1575	941	1243	1206	1401	1205	1047	1067	1065
Loxl2	362	356	338	415	668	503	270	213	5542	5664	2676	2892	2446	2210	2799	2600
LOC107977810	10	14	9	5	10	6	4	4	5	3	20	30	16	22	15	15
Entpd4	2848	2900	2282	2241	2402	2272	2028	1847	2801	3003	1963	1982	2304	2425	2678	2316
Synb	4	1	2	2	2	0	2	3	2	1	7	2	3	1	9	7
Slc25a37	3295	3185	2478	3100	2971	2593	3092	2886	2863	2922	2700	2882	2747	2370	2557	2466
Nkx3-1	0	1	0	2	0	0	0	0	0	3	0	1	0	1	0	0
Nkx2-6	0	0	0	0	0	0	0	0	0	0	0	0	0	0	3	0
Stc1	22	12	0	1	0	0	1	0	12	11	1	0	2	0	2	1
Adam28	6	3	5	3	5	3	2	2	7	7	8	5	12	20	6	3
Adamdec1	2	0	0	1	0	0	0	1	0	2	1	0	0	3	5	1
Adam7	0	1	0	0	0	0	0	0	3	5	2	0	0	0	3	1
Nefm	0	0	1	0	0	0	0	0	1	1	1	0	2	0	1	0
Nefl	0	0	0	0	2	0	0	0	0	2	1	1	3	2	2	1
LOC107977809	7	6	4	11	6	2	1	5	4	2	1	2	3	2	4	1
LOC100774437	0	0	0	1	0	0	0	0	0	0	0	0	0	0	0	0
Dock5	3294	3311	2797	3162	3420	2797	3592	3455	3799	3943	3218	3339	3908	3456	3382	3477
Gnrh1	14	20	20	13	25	31	18	22	52	35	17	17	14	13	14	23
Kctd9	605	678	456	466	494	545	620	720	1168	916	533	533	580	470	656	643
Cdca2	2169	2379	1627	1482	1359	1369	1564	1549	303	327	249	247	259	211	470	397
LOC100756982	0	1	0	0	0	0	0	0	1	0	0	0	0	0	0	1
LOC103159430	20	24	14	11	23	24	38	27	10	2	9	9	17	19	14	10
Plk2	2577	2575	2384	2279	3176	3803	3608	3175	952	991	1596	2164	2405	2063	1237	1160
Gapt	0	0	0	0	0	0	0	0	1	0	0	0	1	1	1	0
Rab3c	1	0	0	0	0	0	0	0	2	0	1	0	0	0	1	0
Pde4d	69	79	25	20	41	24	24	31	290	295	260	257	247	284	225	219
Mir582	0	0	0	0	0	0	0	0	0	0	0	0	0	0	0	0
Depdc1b	888	962	548	531	471	493	618	622	126	150	106	114	79	81	175	125
Elovl7	601	577	631	590	617	568	490	469	779	582	598	643	703	711	750	795
Ercc8	1018	979	811	840	921	942	1009	952	538	555	718	757	899	784	800	699
Ndufaf2	691	692	585	629	661	655	720	689	198	173	416	419	441	477	318	313
Smim15	1672	1720	1766	1794	1573	1617	1656	1589	698	580	1322	1130	1232	1194	1105	814
LOC103159349	817	766	751	852	1099	962	773	754	271	184	333	332	439	444	370	340
LOC107977860	21	29	17	18	20	18	12	13	29	20	47	43	24	31	46	41
Zswim6	418	399	286	355	384	337	344	321	552	606	317	270	409	362	410	385
LOC100758130	2	1	0	0	0	1	0	0	1	0	0	0	0	0	1	0
Kif2a	1126	1374	1041	981	1017	1022	1066	1140	1915	1865	1446	1248	1436	1279	1375	1510
Dimt1	444	431	342	367	415	430	440	437	278	213	346	297	330	308	282	278
LOC103164157	100	109	63	58	73	62	74	59	45	39	75	80	47	51	81	67
Ipo11	2995	3250	2318	2226	2374	2458	2671	2518	1411	1358	1113	1139	1437	1352	1332	1183
LOC100758997	0	0	0	0	0	0	0	1	1	4	0	0	0	0	1	0
LOC100763838	1	0	0	0	0	0	0	0	0	0	0	0	0	0	0	0
LOC107978509	44	58	45	41	56	46	146	127	63	56	52	64	47	41	158	139
Pkdcc	507	482	379	410	399	394	460	469	328	358	210	256	174	145	216	182
LOC107978510	0	2	0	0	0	1	0	0	3	3	0	0	1	1	1	3
Eml4	3156	3264	2644	2789	2894	2768	3496	3184	2060	1874	2448	2553	2793	2674	2619	2328
LOC100759281	2637	2511	1772	2017	2135	2099	1996	2163	1305	1533	1468	1669	1943	1880	1761	1399
Kcng3	0	1	0	0	0	0	0	0	0	1	0	1	1	0	1	0
Mta3	975	954	639	641	744	623	651	659	1252	1254	754	735	812	806	845	855
Haao	1	0	2	0	2	1	2	2	3	10	2	1	3	6	5	1
Trnai-uau	80	70	37	68	109	110	67	83	31	39	40	50	56	28	33	33
LOC103160768	48	48	43	57	47	48	40	43	33	31	84	91	73	56	53	42
LOC103160767	1	6	4	2	2	3	4	2	7	8	4	3	4	7	9	1
LOC107978511	8	12	5	3	1	6	10	4	2	3	1	2	1	1	4	4
LOC103160769	63	75	56	50	75	74	35	45	85	72	57	35	101	101	133	128
LOC103160770	15	9	3	4	10	9	8	10	24	13	25	17	30	45	51	61
LOC103160771	15	16	8	8	9	5	18	23	14	9	7	3	9	8	11	24
Zfp36l2	43	40	12	17	43	30	20	36	26	21	8	18	16	15	12	30
Thada	2045	2128	1601	1709	1604	1471	1884	1816	1494	1715	1641	1613	1503	1360	1351	1322
LOC100760362	361	346	226	231	263	245	376	315	233	177	469	386	521	559	441	397
Plekhh2	4	5	2	4	3	9	6	5	14	11	11	7	4	5	17	8
C1galt1c1l	0	0	0	0	1	0	0	0	1	0	1	0	0	0	0	0
Dync2li1	1524	1723	1042	982	1032	1002	1304	1279	589	630	776	705	659	622	647	556
Abcg5	3	2	2	1	2	0	2	3	1	2	2	1	2	2	3	1
Abcg8	0	0	0	0	0	0	0	0	0	1	0	1	1	1	1	1
Lrpprc	6454	6194	5998	5875	6518	6430	7603	7067	3836	4246	4771	4677	5462	5343	4101	3844
Ppm1b	811	874	678	655	709	735	863	922	658	687	522	543	506	482	599	579
Slc3a1	110	131	113	113	131	116	76	79	142	71	139	151	121	124	101	113
Prepl	1450	1671	1477	1390	1652	1547	1157	1084	2269	2020	1958	2011	1773	1752	1697	1493
Camkmt	254	242	216	219	285	251	208	231	309	254	343	286	265	252	246	221
Six2	0	0	0	0	0	0	0	0	0	0	0	0	1	0	1	0
LOC107978591	53	60	20	16	11	12	44	41	37	37	39	42	39	23	57	60
Srbd1	1437	1494	1171	1168	1121	1163	1443	1399	588	569	876	840	849	687	732	644
LOC107978590	29	26	19	27	26	17	25	24	12	9	15	11	14	11	20	17
LOC100763266	6	7	7	8	8	6	12	8	5	3	6	1	3	2	5	7
Prkce	229	219	230	198	198	202	187	163	606	657	523	538	492	543	383	411
Nme8	1	1	0	0	0	2	0	0	0	2	0	0	3	2	1	0
Sfrp4	13	11	12	10	13	12	20	17	16	6	64	61	47	48	34	24
Epdr1	3557	3317	2524	2648	2488	2523	2814	2696	1183	1157	1544	1516	1422	1140	1229	952
LOC107979177	4	3	2	3	7	2	3	3	5	3	13	8	23	20	13	16
Stard3nl	1541	1558	1041	1062	1154	1039	1209	1152	695	823	799	758	729	666	880	713
LOC103162075	0	5	2	3	3	4	5	6	4	4	1	1	3	1	1	1
LOC103162074	5	6	1	1	1	0	2	2	7	5	0	1	3	2	4	3
Amph	2	0	0	0	0	1	2	0	2	0	1	5	6	4	9	6
Vps41	2386	2544	2222	2228	2138	1945	1999	1940	1601	1811	1764	1738	1917	1954	1735	1531
LOC100768478	7	9	9	10	8	3	10	11	3	7	3	9	7	7	3	4
Pou6f2	2	3	1	0	0	0	1	3	2	1	0	0	4	2	2	2
Yae1d1	679	667	490	512	509	511	612	627	329	294	764	758	786	704	620	470
Rala	1746	1898	1275	1507	1613	1402	1550	1549	869	819	1155	1166	1315	1306	1079	970
Cdk13	2739	2960	2544	2686	2857	2595	3016	2983	2233	2002	2438	2472	2432	2233	1839	1831
Mplkip	1535	1556	1233	1235	1280	1420	1305	1280	601	644	911	943	1359	1181	1031	930
Sugct	141	138	87	78	108	96	77	79	245	207	234	224	315	276	191	199
LOC100772500	48	48	21	30	32	20	26	23	372	470	198	207	141	190	135	176
LOC103163705	1855	2023	1812	1842	3270	2545	2312	2189	2775	2261	2805	2521	2810	2889	2820	3201
LOC100772791	2	2	1	2	0	0	0	0	1	2	1	1	0	1	0	0
LOC100773079	0	1	1	0	0	0	0	0	0	1	1	0	0	0	0	0
LOC103164172	1	0	0	0	0	0	0	0	3	0	0	2	4	6	1	2
LOC100773372	1	0	0	0	0	0	0	0	0	0	0	0	0	0	0	0
LOC107980293	2	4	1	0	0	0	3	1	5	7	11	6	3	7	4	9
Gpd1l	319	303	172	182	221	175	224	196	702	800	353	383	327	346	456	408
Osbpl10	596	603	377	399	446	409	427	427	601	708	663	685	766	741	528	541
Stt3b	5517	5948	4126	4155	4561	4401	4063	4172	6308	6195	3268	3274	3942	3883	3877	3898
Gadl1	6	16	12	8	29	26	16	18	134	183	149	165	291	368	448	436
LOC100752676	0	1	1	3	2	1	1	2	5	5	2	2	4	1	4	6
Tgfbr2	2801	3174	2106	2161	2181	1745	2065	1989	7978	7613	2460	2603	2935	2600	4854	4372
LOC107979574	163	163	105	102	1	0	4	7	137	139	121	152	7	7	68	75
Rbms3	600	652	616	680	579	456	567	553	736	673	730	694	671	601	704	733
LOC103160625	1493	1558	922	964	1149	1239	1211	1216	1769	1337	1924	1643	2037	2003	1761	1969
LOC100752977	1	0	0	0	0	0	0	0	0	2	0	2	1	0	2	0
LOC103160624	14	16	7	18	16	15	17	11	5	2	12	13	26	36	13	14
LOC103160623	896	838	657	706	708	565	605	582	550	438	522	562	441	597	364	408
Zcwpw2	94	102	116	105	145	128	148	121	136	160	110	108	124	121	151	167
LOC103160440	7	8	8	12	20	9	19	23	18	13	15	12	18	14	14	19
Azi2	1618	1686	1669	1635	1749	1588	1867	1888	921	919	1021	1040	1202	991	1068	895
Cmc1	808	936	704	730	745	785	827	827	505	411	543	595	620	547	578	522
Trnae-cuc	31	31	30	36	55	52	42	61	16	6	17	23	28	18	13	7
Eomes	0	0	0	2	2	0	0	0	1	0	0	1	0	1	1	0
Golga4	3612	3861	3589	3803	3877	3029	3271	3004	3699	4912	4138	4412	4126	4486	3051	2885
LOC103160439	41	40	40	30	27	28	40	40	55	62	44	27	25	24	39	35
LOC103164173	320	377	343	319	331	268	257	309	355	339	472	412	416	415	323	271
Itga9	2	7	6	8	14	9	1	1	38	76	82	81	87	75	29	31
Ctdspl	385	414	428	451	374	294	318	332	665	575	481	445	362	311	433	419
Vill	244	251	340	305	252	219	201	185	277	319	339	355	401	330	244	208
Plcd1	307	338	207	213	227	163	239	186	803	874	486	500	606	573	665	631
LOC100764430	7	22	12	8	16	6	19	13	9	11	6	8	17	11	20	15
Pms2	1419	1455	930	960	1118	1096	1485	1327	430	382	572	559	532	459	591	529
Aimp2	1213	1052	755	855	785	755	957	1029	314	330	592	671	380	345	408	356
Eif2ak1	2367	2494	2081	2115	2444	2122	2231	2223	1765	1615	1704	1801	2140	1810	1826	1530
Ankrd61	127	173	148	139	148	129	189	175	130	79	104	101	104	106	110	117
Usp42	721	767	626	611	599	551	741	620	627	700	450	419	506	445	476	473
Cyth3	1142	1223	1027	1202	1049	896	1052	1003	1464	1648	1292	1443	1208	1235	1398	1228
Fam220a	783	831	585	608	632	516	735	745	732	724	889	940	866	841	899	821
Rac1	4562	4913	3010	3356	3124	3079	3608	3706	3017	2614	1683	1811	1897	1687	2409	2210
Daglb	476	489	289	277	383	317	362	366	370	443	281	299	339	312	339	279
Kdelr2	1925	2117	1515	1617	1691	1566	1419	1394	2846	2334	1283	1326	1341	1240	1686	1617
Grid2ip	1	2	0	3	2	3	0	0	3	6	6	7	11	6	5	2
Zdhhc4	443	425	310	319	294	311	398	371	264	231	257	279	245	223	248	174
LOC100766477	892	863	581	643	699	610	878	790	497	573	561	582	470	429	367	353
Znf853	32	19	18	15	33	20	21	13	26	33	36	23	29	32	31	28
Znf316	363	303	223	301	395	282	302	292	262	408	494	558	433	403	311	287
LOC100757370	836	868	731	764	836	761	866	823	513	602	816	875	813	794	681	563
LOC100757839	1	0	1	0	0	0	1	0	1	1	2	0	5	0	3	1
LOC100767340	10	14	1	5	4	4	9	7	1	1	4	0	4	1	7	1
Rbak	364	387	345	380	355	355	395	367	340	371	367	382	477	382	381	355
LOC100767629	0	0	0	1	0	1	0	0	0	0	0	0	0	1	0	0
Rnf216	3707	3567	3126	3305	3279	2894	3650	3274	2548	2980	2767	2813	2713	2434	2376	2269
Fscn1	94	64	30	52	43	43	57	49	261	318	56	55	88	97	105	123
Actb	52034	47892	31085	39163	38748	34779	33602	34521	40319	43316	24735	27720	20634	18154	28918	27397
LOC107980304	710	451	149	375	360	178	101	138	123	121	39	47	59	29	48	58
Fbxl18	522	401	279	388	369	322	294	320	330	364	357	341	309	230	213	205
Tnrc18	521	473	264	377	378	294	420	412	662	720	314	315	258	204	216	285
Slc29a4	18	12	9	9	9	9	5	7	19	13	46	49	60	66	20	19
Wipi2	2989	2988	2024	2347	2485	2298	2948	3066	1398	1683	1451	1681	1697	1674	1568	1372
Mmd2	0	1	0	0	0	0	0	0	0	1	0	0	3	1	8	4
Radil	2	0	0	0	1	0	1	1	0	0	0	0	2	1	2	0
Papolb	0	0	1	0	0	0	0	0	0	1	0	0	2	0	0	1
Ap5z1	488	443	399	461	452	342	473	437	358	469	450	432	448	435	436	401
Foxk1	736	776	550	612	715	543	654	603	1342	1241	999	902	941	836	818	907
Sdk1	2	0	2	0	0	0	0	0	4	8	1	1	3	1	28	26
Card11	2	0	0	0	0	0	2	5	0	3	0	0	2	1	46	50
Gna12	4157	3859	2662	3173	3035	2560	3630	3325	4648	4742	2967	3134	3033	2629	3477	3192
Amz1	8	11	12	22	13	19	22	11	44	40	16	26	31	23	54	46
Brat1	547	591	470	504	521	429	520	466	713	771	464	552	484	465	653	606
Iqce	221	259	234	200	191	152	207	196	438	468	275	293	174	197	247	268
Ttyh3	776	736	516	668	718	522	431	429	1395	1438	477	471	589	553	786	719
Lfng	59	58	35	54	69	37	25	28	128	92	32	50	26	22	48	58
Grifin	0	0	0	0	0	0	0	0	0	0	0	0	0	0	0	0
Chst12	242	282	212	243	179	133	141	127	1585	1693	371	375	191	227	531	457
LOC100769633	2	4	3	5	1	1	5	1	3	5	3	4	10	6	5	3
Eif3b	6917	7171	5179	5810	6438	6069	7464	7239	4300	5468	5335	5709	5445	4849	3873	3576
Snx8	1834	1567	1248	1371	1583	1457	1507	1370	1099	1406	1603	1684	1985	1989	1231	1171
Nudt1	273	247	211	194	191	208	237	236	118	143	118	143	153	115	182	109
Mrm2	259	241	195	229	175	180	222	232	165	170	205	214	158	149	181	179
Mad1l1	1180	1064	553	606	672	660	651	675	523	835	501	551	581	521	530	465
Elfn1	26	30	15	17	16	10	25	23	16	18	17	32	15	20	27	19
Psmg3	628	587	434	497	522	469	601	582	180	291	236	269	230	253	255	226
Tmem184a	2	1	1	1	2	0	1	3	0	0	1	0	5	1	1	1
Mafk	911	835	590	737	953	914	1096	1086	623	668	973	1098	1328	1092	981	786
Ints1	2195	1882	1265	1448	1565	1299	1384	1317	1529	1787	980	1090	1116	891	812	815
Micall2	723	664	550	614	577	428	415	360	1275	1341	898	840	787	674	938	890
Uncx	0	0	1	1	1	1	0	0	0	0	0	0	0	0	0	1
Tom1l2	399	377	216	250	265	223	258	280	515	612	348	369	424	371	374	388
Drc3	11	10	13	9	14	11	18	20	6	13	8	9	13	15	8	13
Atpaf2	440	475	355	410	417	407	405	420	222	207	283	273	263	227	218	198
Gid4	495	518	361	410	369	330	503	469	426	389	495	458	395	373	437	365
Drg2	1110	940	812	860	864	834	910	929	462	569	565	615	592	489	534	406
Myo15a	2	3	4	2	4	3	0	3	3	6	2	4	10	5	2	4
Alkbh5	571	529	443	464	505	394	491	491	738	743	349	350	449	431	437	451
Llgl1	756	679	498	558	587	431	573	475	646	715	418	454	456	377	388	408
Flii	3199	3025	2082	2230	2186	1933	2116	2095	2019	2532	1531	1713	1515	1583	1416	1218
Mief2	223	213	184	198	202	182	262	197	134	172	207	214	173	137	219	170
Top3a	813	776	605	598	623	579	625	603	449	565	451	439	342	396	375	318
Smcr8	948	1012	955	949	1042	902	1033	955	897	931	1351	1331	1560	1497	1001	914
Shmt1	1265	1139	842	980	950	1003	1210	1181	230	230	303	301	389	281	419	337
Dhrs7b	503	504	413	437	501	494	517	492	282	301	308	287	375	318	279	229
Tmem11	668	611	499	565	556	545	652	658	232	223	351	412	418	379	331	236
Natd1	344	336	257	267	279	292	400	358	328	321	386	341	439	364	484	406
Map2k3	1610	1576	1307	1388	1249	1176	1678	1540	999	1193	585	652	843	631	1063	897
LOC100757079	0	1	0	0	0	0	2	0	0	0	0	0	0	0	0	0
Kcnj12	13	13	0	0	1	0	6	9	12	16	3	1	1	1	7	11
LOC100757371	0	0	1	1	0	1	0	1	1	0	0	0	2	0	1	0
LOC100757658	515	548	490	492	542	471	439	386	461	528	542	516	476	391	470	437
LOC100774248	4	6	0	4	7	3	3	1	7	2	2	1	10	3	9	3
Rnf112	4	1	0	0	0	1	0	0	0	0	1	0	2	0	1	1
Mfap4	1	0	1	0	0	1	0	0	6	4	0	1	2	0	1	1
Mapk7	291	265	180	221	233	178	221	249	191	224	161	157	131	117	120	98
Epn2	666	661	414	459	338	306	450	413	388	456	353	372	321	337	341	349
B9d1	158	135	99	107	127	119	109	119	67	73	79	84	86	79	92	74
Grap	38	32	5	7	5	3	25	30	20	23	7	8	11	12	23	25
Slc5a10	5	3	1	4	1	0	9	3	4	8	2	1	2	5	11	3
Prpsap2	515	516	387	366	396	390	421	392	254	298	349	319	390	346	299	290
Ulk2	416	464	353	383	388	309	494	450	400	352	287	305	283	273	376	358
Akap10	599	591	539	594	557	533	606	611	392	410	524	581	521	474	408	375
LOC100751121	2	4	2	2	4	1	4	6	4	4	4	1	1	5	2	5
LOC100751413	1	0	0	0	0	0	1	1	0	0	0	0	1	1	3	1
Specc1	153	154	139	115	99	70	60	54	231	284	190	233	172	156	203	194
Adora2b	57	56	43	50	47	58	39	53	54	57	72	64	86	80	55	55
Zswim7	274	258	198	205	231	237	262	227	206	199	238	288	310	293	277	258
Ttc19	369	383	286	351	335	323	389	357	397	420	400	417	415	398	431	393
LOC100752194	2	4	5	4	4	4	4	3	7	2	3	4	4	2	4	12
Ncor1	2975	3349	2739	2883	3158	2605	2830	2622	2928	2984	2277	2324	2413	2288	2117	2088
Pigl	165	169	131	134	158	138	168	166	211	171	192	196	308	277	250	242
Cenpv	306	274	171	253	247	230	205	209	69	79	85	106	96	87	64	50
Ubb	7297	6815	4544	4973	4996	4818	5268	5255	3251	4174	3016	3605	3010	3212	3481	3077
Trpv2	1439	1188	863	981	1205	1076	1040	1007	975	1253	847	1011	870	757	773	693
LOC107980321	291	266	234	344	356	381	354	367	146	115	423	448	453	425	189	178
Lrrc75a	202	163	148	171	205	171	147	158	166	154	156	174	210	178	121	101
LOC100753275	181	190	136	137	133	155	164	142	115	120	77	88	84	87	93	81
Znf287	0	0	0	0	0	0	0	0	0	0	0	0	0	0	0	0
Trnaw-cca	66	58	19	62	149	86	53	98	4	2	14	23	19	11	5	6
Znf624	0	0	0	1	0	0	0	0	0	0	0	0	0	0	1	0
Znf286a	0	0	0	1	0	1	0	0	1	1	2	0	2	1	0	1
Trim16	382	352	344	307	439	383	312	299	282	332	225	282	340	234	249	190
Cdrt1	1	4	0	2	0	2	0	1	5	1	0	1	1	2	6	4
Tvp23b	598	629	573	561	537	569	572	516	318	355	428	456	493	441	469	371
Cdrt4	1	0	0	0	0	0	0	0	0	0	0	0	0	0	0	0
LOC107978349	5	6	5	6	9	6	4	3	8	10	6	9	5	19	6	10
Tekt3	0	1	0	0	0	0	0	0	2	2	1	0	2	0	1	3
Pmp22	1025	1040	805	799	812	710	619	552	1087	775	686	754	642	593	947	810
LOC100763448	1	0	2	2	0	0	0	0	0	0	3	5	0	0	1	0
LOC100763731	0	1	1	0	1	0	0	0	2	2	0	0	0	1	1	2
LOC100764018	718	610	464	544	498	502	673	590	278	382	410	412	363	331	374	268
Grin2a	0	1	0	2	0	0	1	0	0	1	0	0	1	1	0	0
LOC100767630	0	0	0	0	0	0	0	0	0	0	0	0	1	0	0	1
LOC100764614	0	0	1	0	0	0	0	0	0	1	0	0	0	0	0	0
LOC100767915	346	502	314	365	423	388	456	490	1068	934	1210	1089	1218	945	928	1024
LOC107980326	178	138	38	128	160	114	74	148	191	197	325	362	290	378	136	146
LOC100768480	18	13	11	11	12	9	18	14	9	14	9	9	11	11	9	10
LOC100768774	0	0	0	0	0	0	0	0	1	0	0	0	1	0	0	0
Usp7	5074	5325	4483	4561	5138	4637	5880	5807	4040	3981	3733	3874	4050	3486	3490	3350
LOC107979952	13	11	7	8	12	8	8	13	14	12	5	5	10	12	9	9
Carhsp1	2875	2846	2499	2770	2607	2238	2530	2400	3259	3307	2055	2179	2390	2181	2888	2418
Pmm2	1452	1406	1426	1340	1331	1259	1389	1288	807	861	685	721	839	801	961	772
Tmem186	1593	1683	1391	1491	1363	1301	1563	1363	885	883	897	1048	1146	1068	1044	953
Abat	12	16	9	14	7	16	29	23	58	58	18	13	22	16	38	44
LOC107979953	20	36	8	6	9	6	20	20	72	66	17	21	27	29	74	62
Mettl22	2	2	0	0	0	0	1	4	1	0	0	0	0	1	11	4
Tmem114	0	0	1	0	0	0	0	0	1	2	0	1	0	1	1	2
LOC103164217	23	33	16	22	14	11	31	22	87	48	25	24	34	23	39	55
Rbfox1	0	2	0	0	0	0	0	0	0	0	0	1	0	0	1	0
Celf2	167	203	71	62	201	206	27	19	219	177	140	109	210	199	85	79
LOC100753387	1	1	2	0	1	0	0	0	2	2	4	0	2	1	1	1
Usp6nl	962	1046	992	945	1061	1008	1085	1025	946	915	946	960	1231	1084	908	907
Echdc3	1	1	1	0	0	0	0	0	1	0	0	0	1	1	0	2
Proser2	226	187	89	123	101	101	118	108	247	279	173	168	196	130	254	271
Upf2	1702	1966	1810	1708	1882	1641	1973	1792	1477	1382	1731	1790	2047	1822	1636	1443
Dhtkd1	173	199	130	149	136	125	157	129	208	191	186	192	145	115	162	161
Sec61a2	1528	1550	1270	1225	1298	1232	1287	1145	1022	781	1175	1167	1307	1086	1054	896
Nudt5	2638	2756	1843	2000	2048	1886	2144	2284	1066	997	1188	1271	1342	1192	1274	1108
Cdc123	1249	1300	921	902	975	991	1003	1013	660	679	634	695	704	654	627	543
Camk1d	6	2	4	3	2	1	4	1	25	29	12	16	25	21	20	19
LOC100772702	0	0	1	0	1	1	0	0	0	2	0	0	1	1	1	0
LOC103163830	0	0	1	0	0	0	0	0	1	1	2	1	1	0	0	0
Ccdc3	0	0	0	0	0	0	0	0	1	0	2	1	1	4	1	1
Optn	2625	2881	2716	2894	2497	2213	2046	2006	3546	4322	4073	4241	5059	5593	3985	3559
Mcm10	822	837	498	474	479	500	610	501	84	131	83	67	68	48	157	127
Ucma	2	1	0	0	0	0	1	1	0	0	0	0	0	1	1	0
Phyh	581	681	428	430	395	407	543	527	428	311	435	501	450	398	511	457
Sephs1	1368	1416	1057	1050	1228	1214	1333	1361	616	531	826	892	717	588	601	513
Bend7	0	0	0	0	0	0	0	0	0	0	0	0	0	0	0	0
Prpf18	1358	1432	1405	1338	1493	1459	1483	1394	955	1137	1061	1190	1354	1337	1313	1144
Frmd4a	2142	2459	1582	1808	1534	1346	1879	1776	1963	1839	1463	1464	1136	965	1758	1767
LOC100754568	1	0	1	0	0	0	0	0	0	0	0	0	0	0	0	0
LOC107979341	700	718	136	159	215	170	738	623	94	87	198	186	246	178	252	188
LOC100754857	0	0	0	0	0	0	0	0	0	1	0	0	0	0	0	1
Fam107b	1086	1327	951	930	998	983	1276	1378	465	353	1084	1029	1511	1353	940	877
Cdnf	271	279	184	196	226	210	238	209	312	385	275	276	261	370	427	397
Hspa14	1215	1312	913	890	1114	1113	1352	1330	500	535	593	582	616	553	701	517
Suv39h2	836	974	633	582	545	568	794	744	174	135	216	207	220	170	253	191
Dclre1c	413	431	363	357	301	311	452	369	265	279	287	255	210	199	258	263
Meig1	0	0	0	0	0	0	0	0	0	0	0	0	0	0	0	0
LOC100755430	0	1	1	0	0	0	0	0	0	1	1	0	1	0	0	0
Olah	7	8	1	0	4	3	3	8	1	4	0	3	2	1	6	5
Acbd7	0	2	1	0	1	0	1	3	0	0	0	0	0	0	1	1
Rpp38	494	558	414	524	557	521	744	714	209	170	684	713	604	520	421	348
Nmt2	2414	2673	2099	2001	2086	1950	2258	2070	1890	1769	1292	1362	1571	1439	1733	1568
Fam171a1	1432	1403	1080	1214	1137	1020	1286	1255	1199	1380	886	1048	957	899	1013	921
LOC103162516	364	425	342	365	697	400	387	322	513	398	430	394	466	591	432	465
LOC103162517	0	0	0	0	0	0	0	0	0	0	0	1	0	0	0	0
LOC100759955	0	0	0	0	0	0	0	1	0	0	1	0	0	0	0	1
LOC103162518	344	364	272	270	301	213	153	165	202	163	386	403	237	328	193	196
LOC107980338	24	25	1	6	15	11	16	30	22	24	27	28	23	23	43	37
Adgrl4	9	1	2	0	5	1	3	5	24	22	12	10	11	7	22	22
LOC107979403	44	51	14	16	29	13	33	34	200	196	157	131	77	99	194	195
Ifi44	347	384	288	217	180	193	149	107	341	299	268	294	256	334	292	259
Ifi44l	11	14	16	9	14	5	6	1	18	36	37	23	40	51	23	22
Ptgfr	9	8	29	27	34	24	0	0	12	15	65	57	57	57	0	0
LOC103162519	8	2	11	5	14	6	3	2	5	10	13	12	10	10	2	2
Gipc2	6	2	0	2	6	4	2	3	2	2	8	5	6	7	5	2
Dnajb4	613	717	610	603	547	535	610	594	685	585	727	675	724	553	623	570
Fubp1	1714	2003	1537	1678	1880	1662	2211	2125	1493	1366	1008	1048	1161	1004	1545	1507
Nexn	96	71	72	69	79	68	132	125	12	9	16	16	24	10	10	11
Fam73a	0	3	4	4	2	2	3	3	12	15	16	12	19	23	27	40
Usp33	1317	1339	1248	1316	1459	1408	1316	1192	1370	1484	1736	1660	1956	1727	1227	1149
Zzz3	3010	3345	2471	2378	2975	2957	3238	2969	2078	2306	2082	2111	2741	2496	2287	2058
Ak5	643	615	565	548	681	550	554	524	702	685	978	978	1037	987	848	754
LOC107980007	27	25	20	20	22	10	35	30	116	68	46	66	33	20	194	151
Pigk	2488	2658	1776	1992	1939	1566	1524	1509	3539	3350	1586	2003	1847	1916	2813	2338
St6galnac5	0	0	0	1	0	0	0	0	1	2	0	0	1	0	1	1
St6galnac3	0	0	1	1	0	2	0	1	2	3	4	3	2	1	2	8
Asb17	0	0	0	1	0	0	0	0	1	0	2	1	0	0	0	0
Msh4	6	9	4	4	7	12	12	9	8	2	0	2	3	2	7	7
Rabggtb	2632	2414	2697	2897	3154	3176	2662	2427	1104	1274	2408	2579	2478	2078	1572	1222
LOC103159919	83	82	44	46	54	71	72	71	23	12	15	20	49	31	30	20
Acadm	688	729	647	701	528	508	478	468	590	705	824	791	807	914	690	576
Slc44a5	53	73	23	39	718	656	4	5	105	117	81	75	1245	1245	30	25
Lhx8	0	0	0	0	0	0	0	0	0	0	0	0	0	0	0	0
LOC100764019	0	0	0	0	0	0	0	0	0	0	0	0	0	0	0	0
Pax1	0	0	0	0	0	0	0	0	1	0	0	0	0	1	0	0
LOC107980340	12	14	29	18	2	2	1	4	4	5	26	25	2	0	6	3
[truncated: 26,052 more rows]
