# Supplementary material for: Defining lncRNAs Correlated with CHO Cell Growth and IgG Productivity by RNA-Seq
Source: iScience. 2019 Dec 18;23(1):100785. doi: 10.1016/j.isci.2019.100785 (PMC6971398; doi:10.1016/j.isci.2019.100785)
Supplement: Data S1. The Complete RNA-Seq Dataset Provided as a Reference for the Community to Investigate RNAseq Data from CHO Cells (See Also GEO Accession Number GSE140671), Related to Figure 2 [file mmc2.zip › KEGG_D4_3077vs3478_0.1adj.csv]

	query.number	significant	p.value	term.size	query.size	overlap.size	precision	recall	term.id	domain	subgraph.number	term.name	relative.depth	intersection
1	1	TRUE	0.0308	395	119	16	0.134	0.041	KEGG:05200	keg	5	Pathways in cancer	1	PPARG,ARNT2,MMP9,EGFR,NFKBIA,DAPK1,LAMA3,FN1,MECOM,FGFR2,COL4A1,MMP2,SMAD3,PTGS2,LAMA1,PLCB4
2	1	TRUE	0.0308	83	119	7	0.059	0.084	KEGG:04512	keg	6	ECM-receptor interaction	1	CD36,LAMA3,ITGA7,FN1,TNC,COL4A1,LAMA1
3	1	TRUE	0.0438	352	119	14	0.118	0.04	KEGG:04151	keg	3	PI3K-Akt signaling pathway	1	IL7R,PRLR,EGFR,PIK3R5,NR4A1,LAMA3,PIK3AP1,ITGA7,FN1,TNC,FGFR2,COL4A1,LAMA1,CREB5
4	1	TRUE	0.0438	106	119	7	0.059	0.066	KEGG:05146	keg	1	Amoebiasis	1	IL10,CSF2,LAMA3,FN1,COL4A1,LAMA1,PLCB4
5	1	TRUE	0.0438	108	119	7	0.059	0.065	KEGG:04668	keg	2	TNF signaling pathway	1	MMP9,CSF2,NFKBIA,VCAM1,CXCL1,PTGS2,CREB5
6	1	TRUE	0.0438	131	119	8	0.067	0.061	KEGG:04926	keg	4	Relaxin signaling pathway	1	MMP9,EGFR,NFKBIA,COL4A1,MMP2,SMAD3,PLCB4,CREB5
