# Supplementary material for: Defining lncRNAs Correlated with CHO Cell Growth and IgG Productivity by RNA-Seq
Source: iScience. 2019 Dec 18;23(1):100785. doi: 10.1016/j.isci.2019.100785 (PMC6971398; doi:10.1016/j.isci.2019.100785)
Supplement: Data S1. The Complete RNA-Seq Dataset Provided as a Reference for the Community to Investigate RNAseq Data from CHO Cells (See Also GEO Accession Number GSE140671), Related to Figure 2 [file mmc2.zip › KEGG_D4_3080vs3068_0.1adj.csv]

	query.number	significant	p.value	term.size	query.size	overlap.size	precision	recall	term.id	domain	subgraph.number	term.name	relative.depth	intersection
1	1	TRUE	0.00353	352	124	17	0.137	0.048	KEGG:04151	keg	4	PI3K-Akt signaling pathway	1	COL6A1,PRLR,CSF1,RXRA,COL6A2,YWHAZ,ANGPT1,NR4A1,LAMA3,PDGFRB,ITGA7,ANGPT4,TNC,HGF,SPP1,THBS1,COL6A3
2	1	TRUE	0.00475	16	124	4	0.032	0.25	KEGG:00603	keg	2	Glycosphingolipid biosynthesis - globo and isoglobo series	1	ST3GAL1,HEXA,ST8SIA1,GLA
3	1	TRUE	0.00114	83	124	9	0.073	0.108	KEGG:04512	keg	1	ECM-receptor interaction	1	COL6A1,CD36,COL6A2,LAMA3,ITGA7,TNC,SPP1,THBS1,COL6A3
4	1	TRUE	0.00475	201	124	12	0.097	0.06	KEGG:04510	keg	3	Focal adhesion	1	COL6A1,COL6A2,LAMA3,PDGFRB,ITGA7,TNC,HGF,SPP1,THBS1,COL6A3,MYL9,FLNC
