# Supplementary material for: Defining lncRNAs Correlated with CHO Cell Growth and IgG Productivity by RNA-Seq
Source: iScience. 2019 Dec 18;23(1):100785. doi: 10.1016/j.isci.2019.100785 (PMC6971398; doi:10.1016/j.isci.2019.100785)
Supplement: Data S1. The Complete RNA-Seq Dataset Provided as a Reference for the Community to Investigate RNAseq Data from CHO Cells (See Also GEO Accession Number GSE140671), Related to Figure 2 [file mmc2.zip › KEGG_D12_3080vs3478_0.1adj.csv]

	query.number	significant	p.value	term.size	query.size	overlap.size	precision	recall	term.id	domain	subgraph.number	term.name	relative.depth	intersection
1	1	TRUE	1.13e-08	201	280	29	0.104	0.144	KEGG:04510	keg	2	Focal adhesion	1	ITGA5,COL6A1,COL1A1,ACTN1,LAMA5,COL6A2,PARVB,ITGB5,THBS2,LAMA3,VEGFB,ITGA7,FN1,LAMC1,ITGA8,PDGFC,TNC,PAK4,FLNA,PIP5K1C,COL6A3,PRKCB,LAMB2,ACTN4,ERBB2,ACTG1,COL4A4,FLNC,PAK6
2	1	TRUE	0.0422	49	280	7	0.025	0.143	KEGG:04330	keg	5	Notch signaling pathway	1	JAG2,NCSTN,RFNG,NOTCH1,NCOR2,NOTCH3,MAML3
3	1	TRUE	1.13e-08	83	280	19	0.068	0.229	KEGG:04512	keg	6	ECM-receptor interaction	1	ITGA5,COL6A1,COL1A1,CD36,LAMA5,COL6A2,SDC1,ITGB5,THBS2,LAMA3,ITGA7,FN1,LAMC1,ITGA8,TNC,AGRN,COL6A3,LAMB2,COL4A4
4	1	TRUE	0.00617	143	280	15	0.054	0.105	KEGG:05206	keg	9	MicroRNAs in cancer	1	ITGA5,ZFPM2,CDCA5,VIM,ABL1,NOTCH1,MMP16,TNC,STMN1,PAK4,KIF23,NOTCH3,SLC7A1,PRKCB,ERBB2
5	1	TRUE	0.0012	163	280	18	0.064	0.11	KEGG:04141	keg	4	Protein processing in endoplasmic reticulum	1	PRKCSH,ATF6B,HSPA8,ERO1A,SYVN1,DDIT3,PDIA4,PDIA3,RPN2,ERP29,MOGS,MBTPS1,HYOU1,SEC24D,PPP1R15A,OS9,CKAP4,HSPA2
6	1	TRUE	0.0107	106	280	12	0.043	0.113	KEGG:05146	keg	7	Amoebiasis	1	COL1A1,ACTN1,LAMA5,IL10,LAMA3,FN1,LAMC1,GNAS,PRKCB,LAMB2,ACTN4,COL4A4
7	1	TRUE	0.00147	342	280	28	0.1	0.082	KEGG:05165	keg	1	Human papillomavirus infection	1	ITGA5,COL6A1,COL1A1,HDAC9,LAMA5,COL6A2,WNT7B,SCRIB,ITGB5,THBS2,LAMA3,RFNG,ITGA7,FN1,LAMC1,ITGA8,NOTCH1,CREB3L1,GNAS,TNC,HES2,NOTCH3,FZD7,COL6A3,LAMB2,MAML3,COL4A4,TBPL1
8	1	TRUE	0.0107	90	280	11	0.039	0.122	KEGG:04974	keg	10	Protein digestion and absorption	1	COL6A1,COL18A1,COL1A1,COL5A3,ACE2,COL6A2,KCNK5,COL12A1,COL27A1,COL6A3,COL4A4
9	1	TRUE	0.00147	47	280	9	0.032	0.191	KEGG:05144	keg	3	Malaria	1	CD36,IL10,SDC1,PECAM1,THBS2,VCAM1,ICAM1,IL18,LRP1
10	1	TRUE	0.000654	124	280	16	0.057	0.129	KEGG:04142	keg	8	Lysosome	1	GM2A,ACP5,GALNS,PPT2,CTSZ,LGMN,NAGA,IGF2R,GUSB,GAA,ABCA2,ATP6V0D2,IDUA,GNPTG,SMPD1,CTSF
