# Supplementary material for: Defining lncRNAs Correlated with CHO Cell Growth and IgG Productivity by RNA-Seq
Source: iScience. 2019 Dec 18;23(1):100785. doi: 10.1016/j.isci.2019.100785 (PMC6971398; doi:10.1016/j.isci.2019.100785)
Supplement: Data S1. The Complete RNA-Seq Dataset Provided as a Reference for the Community to Investigate RNAseq Data from CHO Cells (See Also GEO Accession Number GSE140671), Related to Figure 2 [file mmc2.zip › KEGG_D12_3068vs3478_0.1adj.csv]

	query.number	significant	p.value	term.size	query.size	overlap.size	precision	recall	term.id	domain	subgraph.number	term.name	relative.depth	intersection
1	1	TRUE	0.00546	342	483	40	0.083	0.117	KEGG:05165	keg	9	Human papillomavirus infection	1	ITGA5,COL6A1,COL1A1,VWF,LAMB1,PRKACA,HDAC5,LAMA5,APC2,COL6A2,HDAC7,ITGB5,THBS2,LAMA3,ITGA7,CASP8,FN1,LAMC1,LAMC2,LAMB3,ITGA8,NOTCH1,CREB3L1,GNAS,COL9A3,NFX1,JAK1,HES2,TNFRSF1A,COL4A1,PTGS2,NOTCH3,IKBKE,TICAM1,COL6A3,FZD2,LAMB2,CREB5,TCF7L1,TBPL1
2	1	TRUE	0.0376	143	483	19	0.039	0.133	KEGG:05206	keg	5	MicroRNAs in cancer	1	ITGA5,RASSF1,MMP9,SIRT1,APC2,SPRY2,TP63,VIM,NOTCH1,CDC25B,MMP16,RECK,ST14,PTGS2,NOTCH3,BMF,SLC7A1,DICER1,HMGA2
3	1	TRUE	0.0127	78	483	14	0.029	0.179	KEGG:03008	keg	4	Ribosome biogenesis in eukaryotes	1	NOB1,RRP7A,GTPBP4,RIOK1,DROSHA,RIOK2,NOP58,SPATA5,NMD3,GNL2,MPHOSPH10,WDR43,GNL3,RPP38
4	1	TRUE	0.0194	176	483	23	0.048	0.131	KEGG:04360	keg	7	Axon guidance	1	SMO,EPHA2,NTN4,UNC5B,PTCH1,DPYSL2,ROBO1,NRP1,SEMA4C,SEMA6D,EFNA1,SEMA3A,PLXNA4,PLXNA1,PLXNB3,GNAI2,RRAS,CFL1,UNC5C,DCC,CXCL12,NCK2,PAK6
5	1	TRUE	0.0127	201	483	26	0.054	0.129	KEGG:04510	keg	2	Focal adhesion	1	ITGA5,COL6A1,COL1A1,VWF,LAMB1,LAMA5,COL6A2,ITGB5,THBS2,LAMA3,VEGFB,ITGA7,FN1,LAMC1,LAMC2,LAMB3,ITGA8,COL9A3,PDGFC,COL4A1,PIP5K1C,COL6A3,LAMB2,ACTN4,FLNC,PAK6
6	1	TRUE	2.2e-08	83	483	24	0.05	0.289	KEGG:04512	keg	6	ECM-receptor interaction	1	ITGA5,COL6A1,COL1A1,VWF,LAMB1,CD36,LAMA5,COL6A2,SDC1,ITGB5,THBS2,LAMA3,ITGA7,FN1,LAMC1,LAMC2,LAMB3,ITGA8,COL9A3,HSPG2,COL4A1,DAG1,COL6A3,LAMB2
7	1	TRUE	0.0357	163	483	21	0.043	0.129	KEGG:04141	keg	1	Protein processing in endoplasmic reticulum	1	PRKCSH,HSPA8,ERO1A,UBE2J2,P4HB,DDIT3,PDIA3,ERP29,HSPH1,EDEM1,HERPUD1,STT3B,EDEM2,TXNDC5,MARCH6,SEC24D,PPP1R15A,SSR2,ATF4,CKAP4,HSPA2
8	1	TRUE	0.00546	44	483	11	0.023	0.25	KEGG:00970	keg	8	Aminoacyl-tRNA biosynthesis	1	RARS,HARS2,TARS,LARS,NARS,FARSB,YARS,AARS,IARS,MARS2,SARS
9	1	TRUE	0.0127	107	483	17	0.035	0.159	KEGG:05145	keg	3	Toxoplasmosis	1	LAMB1,LAMA5,HSPA8,IL10,PIK3R5,LAMA3,CASP8,LAMC1,LAMC2,LAMB3,JAK1,TNFRSF1A,GNAO1,LDLR,GNAI2,LAMB2,HSPA2
