# Supplementary material for: Defining lncRNAs Correlated with CHO Cell Growth and IgG Productivity by RNA-Seq
Source: iScience. 2019 Dec 18;23(1):100785. doi: 10.1016/j.isci.2019.100785 (PMC6971398; doi:10.1016/j.isci.2019.100785)
Supplement: Data S1. The Complete RNA-Seq Dataset Provided as a Reference for the Community to Investigate RNAseq Data from CHO Cells (See Also GEO Accession Number GSE140671), Related to Figure 2 [file mmc2.zip › KEGG_D4_3080vs3478_0.1adj.csv]

	query.number	significant	p.value	term.size	query.size	overlap.size	precision	recall	term.id	domain	subgraph.number	term.name	relative.depth	intersection
1	1	TRUE	4e-06	83	111	11	0.099	0.133	KEGG:04512	keg	2	ECM-receptor interaction	1	COL6A1,CD36,COL6A2,ITGB5,THBS2,LAMA3,ITGA7,FN1,TNC,SPP1,COL6A3
2	1	TRUE	0.00627	352	111	15	0.135	0.043	KEGG:04151	keg	4	PI3K-Akt signaling pathway	1	COL6A1,AKT3,EGFR,COL6A2,PIK3R5,ITGB5,THBS2,LAMA3,PIK3AP1,ITGA7,FN1,TLR2,TNC,SPP1,COL6A3
3	1	TRUE	8.3e-05	201	111	14	0.126	0.07	KEGG:04510	keg	3	Focal adhesion	1	COL6A1,AKT3,EGFR,COL6A2,ITGB5,THBS2,LAMA3,ITGA7,FN1,TNC,SPP1,COL6A3,MYL9,FLNC
4	1	TRUE	0.00605	342	111	15	0.135	0.044	KEGG:05165	keg	5	Human papillomavirus infection	1	COL6A1,HDAC9,AKT3,EGFR,COL6A2,ITGB5,THBS2,LAMA3,RFNG,ITGA7,FN1,TNC,SPP1,NOTCH3,COL6A3
5	1	TRUE	0.021	47	111	5	0.045	0.106	KEGG:05144	keg	1	Malaria	1	CD36,PECAM1,THBS2,VCAM1,TLR2
