# Supplementary material for: Defining lncRNAs Correlated with CHO Cell Growth and IgG Productivity by RNA-Seq
Source: iScience. 2019 Dec 18;23(1):100785. doi: 10.1016/j.isci.2019.100785 (PMC6971398; doi:10.1016/j.isci.2019.100785)
Supplement: Data S1. The Complete RNA-Seq Dataset Provided as a Reference for the Community to Investigate RNAseq Data from CHO Cells (See Also GEO Accession Number GSE140671), Related to Figure 2 [file mmc2.zip › KEGG_3077_D12vsD4_0.1adj.csv]

	query.number	significant	p.value	term.size	query.size	overlap.size	precision	recall	term.id	domain	subgraph.number	term.name	relative.depth	intersection
1	1	TRUE	0.00603	92	759	21	0.028	0.228	KEGG:05222	keg	10	Small cell lung cancer	1	CCNE1,GADD45B,LAMA5,RXRA,TRAF4,RARB,E2F2,AKT3,LAMA3,CDK2,FN1,LAMB3,TRAF1,ITGAV,ITGA6,CKS1B,CCNE2,LAMA1,SKP2,CKS2,CCND1
2	1	TRUE	4.34e-05	24	759	12	0.016	0.5	KEGG:03430	keg	4	Mismatch repair	1	MSH6,RPA3,RFC4,PCNA,RPA2,RFC5,POLD3,RFC3,POLD1,EXO1,LIG1,PMS2
3	1	TRUE	3.87e-14	36	759	24	0.032	0.667	KEGG:03030	keg	7	DNA replication	1	MCM5,POLA1,POLE,RPA3,POLE2,RNASEH2B,MCM4,RFC4,FEN1,RNASEH2C,PRIM1,PRIM2,MCM6,PCNA,RPA2,RFC5,MCM7,POLD3,RFC3,DNA2,POLD1,MCM3,RNASEH2A,LIG1
4	1	TRUE	0.0165	101	759	21	0.028	0.208	KEGG:00240	keg	15	Pyrimidine metabolism	1	POLR2A,POLA1,POLE,CAD,PNPT1,RRM2,POLE2,UMPS,PRIM1,TK1,TYMS,PRIM2,DTYMK,DUT,POLR1E,CDA,POLD3,RRM1,POLR3G,POLD1,AK9
5	1	TRUE	0.0275	395	759	57	0.075	0.144	KEGG:05200	keg	14	Pathways in cancer	1	WNT9A,JUP,SMO,CCNE1,STAT3,MSH6,BCR,LAMA5,ARNT2,RXRA,TRAF4,RARB,BIRC5,MMP9,E2F2,AKT3,EGFR,HIF1A,FOS,FGF12,GNB3,EPAS1,LAMA3,PDGFRB,CSF1R,FAS,CDK2,FN1,FH,LAMB3,RALGDS,TRAF1,ITGAV,ITGA6,RAD51,BMP2,MECOM,CKS1B,CCNE2,HGF,WNT5B,MMP2,SMAD3,LAMA1,LPAR6,PLCG2,MITF,LPAR3,WNT4,FZD7,BRCA2,GLI2,PRKCB,SKP2,CKS2,CCND1,RASGRP3
6	1	TRUE	0.0257	34	759	10	0.013	0.294	KEGG:03410	keg	11	Base excision repair	1	POLE,POLE2,FEN1,PCNA,POLD3,POLD1,XRCC1,PARP4,LIG1,HMGB1
7	1	TRUE	3.41e-11	122	759	41	0.054	0.336	KEGG:04110	keg	3	Cell cycle	1	CDC45,CCND2,CCNE1,DBF4,MCM5,CDC20,GADD45B,CDC6,E2F2,CDK1,FZR1,PTTG1,MCM4,CDK2,MCM6,CDC25B,PCNA,BUB1,CCNA2,CCNE2,ORC1,CHEK2,MCM7,MAD2L1,PLK1,WEE1,ORC6,CHEK1,CCNB2,SMAD3,CDC25A,TTK,TFDP1,BUB1B,CCNB1,MCM3,CDC25C,SKP2,ESPL1,BUB3,CCND1
8	1	TRUE	0.0192	44	759	12	0.016	0.273	KEGG:03420	keg	9	Nucleotide excision repair	1	GTF2H4,POLE,RPA3,POLE2,RFC4,PCNA,RPA2,RFC5,POLD3,RFC3,POLD1,LIG1
9	1	TRUE	0.0165	67	759	16	0.021	0.239	KEGG:04115	keg	5	p53 signaling pathway	1	CCND2,CCNE1,GADD45B,CDK1,RRM2,GTSE1,FAS,CDK2,PIDD1,CCNE2,CHEK2,CHEK1,CCNB2,CCNB1,SERPINB5,CCND1
10	1	TRUE	0.0483	92	759	18	0.024	0.196	KEGG:04914	keg	16	Progesterone-mediated oocyte maturation	1	AKT3,CDK1,FZR1,CPEB4,CDK2,CDC25B,BUB1,AURKA,CCNA2,MAD2L1,PDE3B,KIF22,PLK1,CCNB2,CDC25A,CPEB3,CCNB1,CDC25C
11	1	TRUE	4.5e-05	42	759	16	0.021	0.381	KEGG:03440	keg	13	Homologous recombination	1	RAD51C,RPA3,BARD1,RAD51,RAD54L,RPA2,XRCC2,BLM,POLD3,MRE11A,TOPBP1,BRIP1,POLD1,EME1,BRCA2,PALB2
12	1	TRUE	0.0344	124	759	23	0.03	0.185	KEGG:04142	keg	8	Lysosome	1	GM2A,ACP5,PSAP,NEU1,CTSD,HYAL1,CTSA,CD68,AP4S1,LGMN,CTSB,CLN5,ARSA,IGF2R,NPC1,LIPA,GBA,ATP6V0D2,GNS,IDS,AP1S3,AP3B2,SORT1
13	1	TRUE	0.0483	207	759	33	0.043	0.159	KEGG:05169	keg	6	Epstein-Barr virus infection	1	NUP214,PSMC3,STAT3,POLR2A,PSMD2,HSPA8,IL10,AKT3,TNFAIP3,CDK1,MAP2K6,PSMC5,MAP3K14,PSMC1,PSMD6,NFKBIE,CDK2,PTMA,HDAC4,VIM,TRAF1,PSMD14,CCNA2,PSMC2,CD38,RAN,NCOR2,PSMC4,IRAK1,PLCG2,POLR3G,SPN,SKP2
14	1	TRUE	0.00419	143	759	29	0.038	0.203	KEGG:05206	keg	17	MicroRNAs in cancer	1	CCND2,CCNE1,STAT3,DNMT1,HMOX1,MMP9,E2F2,EGFR,PLAU,PDGFRB,CDCA5,VIM,NOTCH1,CDC25B,NOTCH2,CCNE2,STMN1,ABCB1B,EZH2,KIF23,CDC25A,PLCG2,NOTCH3,CDC25C,PRKCE,PRKCB,HMGA2,SERPINB5,CCND1
15	1	TRUE	0.0483	206	759	33	0.043	0.16	KEGG:05205	keg	2	Proteoglycans in cancer	1	WNT9A,SMO,TIAM1,STAT3,TFAP4,CAV1,MMP9,AKT3,DCN,EGFR,HIF1A,PLAU,HBEGF,CAMK2A,FAS,PLCE1,FN1,ITGAV,HSPG2,HGF,WNT5B,IQGAP1,FLNA,MMP2,MRAS,ANK2,PLCG2,WNT4,FZD7,PRKCB,CAMK2B,ACTG1,CCND1
16	1	TRUE	4.34e-05	51	759	18	0.024	0.353	KEGG:03460	keg	1	Fanconi anemia pathway	1	RAD51C,RPA3,UBE2T,RAD51,USP1,RPA2,BLM,FANCA,FANCD2,BRIP1,EME1,FANCI,SLX4,BRCA2,PALB2,FANCB,FANCM,PMS2
17	1	TRUE	0.0109	46	759	13	0.017	0.283	KEGG:03050	keg	12	Proteasome	1	PSMC3,PSMB4,PSMD2,PSMC5,PSMC1,PSMD6,PSMB7,PSMD14,PSMC2,PSMC4,PSMA8,PSMA5,PSMB3
