# Supplementary material for: Defining lncRNAs Correlated with CHO Cell Growth and IgG Productivity by RNA-Seq
Source: iScience. 2019 Dec 18;23(1):100785. doi: 10.1016/j.isci.2019.100785 (PMC6971398; doi:10.1016/j.isci.2019.100785)
Supplement: Data S1. The Complete RNA-Seq Dataset Provided as a Reference for the Community to Investigate RNAseq Data from CHO Cells (See Also GEO Accession Number GSE140671), Related to Figure 2 [file mmc2.zip › KEGG_3080_D12vsD4_0.1adj.csv]

	query.number	significant	p.value	term.size	query.size	overlap.size	precision	recall	term.id	domain	subgraph.number	term.name	relative.depth	intersection
1	1	TRUE	1.48e-08	83	658	28	0.043	0.337	KEGG:04512	keg	4	ECM-receptor interaction	1	ITGA5,COL6A1,COL1A1,LAMB1,CD36,LAMA5,COL6A2,SDC1,ITGB5,THBS2,LAMA3,ITGA7,FN1,LAMC1,LAMC2,ITGA8,COL9A3,TNC,HSPG2,SPP1,COL4A1,DAG1,THBS1,AGRN,ITGA1,COL6A3,LAMB2,COL4A4
2	1	TRUE	0.0071	395	658	54	0.082	0.137	KEGG:05200	keg	5	Pathways in cancer	1	PPARG,SMO,TGFB1,LAMB1,PRKACA,IGF1R,RASSF1,LAMA5,RXRA,RARB,MMP9,CRK,PTCH1,DAPK1,CBLB,RUNX1,RALBP1,LAMA3,CSF1R,FAS,VEGFB,FN1,LAMC1,LAMC2,ABL1,GNAS,CCNE2,JAK1,SLC2A1,HGF,FGF21,FGFR2,COL4A1,ETS1,TGFBR2,PTGS2,GNAI2,LPAR3,RARA,ARHGEF1,FZD7,GLI2,FZD2,PRKCA,LAMB2,SKP2,TCF7L1,BIRC2,DCC,CTNNA3,CXCL12,ERBB2,COL4A4,RASGRP3
3	1	TRUE	0.00117	206	658	36	0.055	0.175	KEGG:05205	keg	6	Proteoglycans in cancer	1	ITGA5,COL1A1,SMO,TGFB1,PRKACA,IGF1R,CAV1,MMP9,DCN,SDC1,PTCH1,DROSHA,CBLB,ITGB5,HBEGF,FAS,FN1,SRC,HSPG2,HGF,ACTB,ITPR2,IQGAP1,FLNA,GPC1,RRAS,THBS1,ARHGEF1,FZD7,ITPR3,PLAUR,FZD2,PRKCA,CAMK2B,ERBB2,ACTG1
4	1	TRUE	2.69e-07	201	658	44	0.067	0.219	KEGG:04510	keg	12	Focal adhesion	1	ITGA5,COL6A1,COL1A1,LAMB1,IGF1R,CAV1,LAMA5,CRK,COL6A2,PARVB,PARVG,ITGB5,THBS2,LAMA3,VEGFB,ITGA7,FN1,LAMC1,LAMC2,ITGA8,COL9A3,SRC,PDGFC,TNC,HGF,SPP1,ACTB,PAK4,FLNA,COL4A1,MYLK3,PIP5K1C,THBS1,ITGA1,COL6A3,PRKCA,TLN2,LAMB2,ACTN4,BIRC2,ERBB2,ACTG1,COL4A4,PAK6
5	1	TRUE	0.0124	352	658	48	0.073	0.136	KEGG:04151	keg	10	PI3K-Akt signaling pathway	1	ITGA5,COL6A1,COL1A1,LAMB1,IL7R,PRLR,IGF1R,EPHA2,ATF6B,LAMA5,RXRA,BRCA1,SGK1,COL6A2,PIK3R5,OSMR,ITGB5,THBS2,LAMA3,CSF1R,VEGFB,ITGA7,FN1,LAMC1,LAMC2,ITGA8,CREB3L1,BCL2L11,COL9A3,PDGFC,CCNE2,TNC,JAK1,HGF,SPP1,FGF21,FGFR2,COL4A1,LPAR3,CSF3,THBS1,ITGA1,COL6A3,PRKCA,LAMB2,CREB5,OSM,COL4A4
6	1	TRUE	0.0124	342	658	47	0.071	0.137	KEGG:05165	keg	9	Human papillomavirus infection	1	ITGA5,COL6A1,COL1A1,LAMB1,PRKACA,HDAC5,LAMA5,COL6A2,SLC9A3R1,HDAC7,ITGB5,THBS2,LAMA3,FAS,ITGA7,FN1,LAMC1,LAMC2,ITGA8,NOTCH1,CREB3L1,GNAS,COL9A3,CCNE2,TNC,NFX1,JAK1,HES2,SPP1,LFNG,COL4A1,TLR3,PTGS2,NOTCH3,THBS1,FZD7,ITGA1,IKBKE,TICAM1,COL6A3,FZD2,LAMB2,CREB5,TCF7L1,MAML3,COL4A4,TBPL1
7	1	TRUE	0.00226	143	658	27	0.041	0.189	KEGG:05206	keg	1	MicroRNAs in cancer	1	ITGA5,HMOX1,RASSF1,BRCA1,MMP9,CRK,SPRY2,TP63,VIM,ABL1,NOTCH1,CDC25B,BCL2L11,CCNE2,MMP16,TNC,RECK,PAK4,PTGS2,NOTCH3,BMF,THBS1,SLC7A1,DICER1,PRKCA,HMGA2,ERBB2
8	1	TRUE	0.0124	90	658	18	0.027	0.2	KEGG:04974	keg	8	Protein digestion and absorption	1	COL6A1,COL1A1,SLC1A5,COL5A3,ACE2,COL6A2,KCNK5,MEP1A,COL17A1,COL7A1,COL9A3,COL4A1,COL12A1,XPNPEP2,COL27A1,COL6A3,KCNN4,COL4A4
9	1	TRUE	0.0037	47	658	13	0.02	0.277	KEGG:05144	keg	11	Malaria	1	TGFB1,CD36,IL10,SDC1,PECAM1,THBS2,HGF,ICAM1,CD81,CSF3,IL18,THBS1,LRP1
10	1	TRUE	0.0154	78	658	16	0.024	0.205	KEGG:03008	keg	2	Ribosome biogenesis in eukaryotes	1	GTPBP4,RPP40,RIOK1,DROSHA,RIOK2,SBDS,NOP58,SPATA5,NMD3,GNL2,MPHOSPH10,DKC1,WDR43,REXO1,RPP38,AK6
11	1	TRUE	0.00173	163	658	30	0.046	0.184	KEGG:04141	keg	3	Protein processing in endoplasmic reticulum	1	PRKCSH,MAN1A1,ATF6B,HSPA8,XBP1,ERN1,SEC23A,ATXN3,NGLY1,ERO1A,SYVN1,CAPN1,DDIT3,DNAJC1,PDIA3,ERP29,HSPH1,EDEM1,EIF2AK3,MBTPS1,EDEM2,MARCH6,SEC24D,WFS1,TUSC3,PPP1R15A,SSR2,CKAP4,UBQLN2,HSPA2
12	1	TRUE	0.000281	176	658	34	0.052	0.193	KEGG:04360	keg	7	Axon guidance	1	SMO,EPHB3,EPHA2,NTN4,UNC5B,SRGAP1,SEMA4D,PTCH1,SEMA3G,DPYSL2,ROBO1,ABLIM1,NRP1,SEMA4C,ABL1,SEMA6D,SRC,SEMA3A,PLXNA4,PLXNA1,PAK4,PLXNB3,GNAI2,PLXNB2,RRAS,LRRC4,PRKCA,CFL1,CAMK2B,RGS3,DCC,CXCL12,NCK2,PAK6
