# Supplementary material for: Defining lncRNAs Correlated with CHO Cell Growth and IgG Productivity by RNA-Seq
Source: iScience. 2019 Dec 18;23(1):100785. doi: 10.1016/j.isci.2019.100785 (PMC6971398; doi:10.1016/j.isci.2019.100785)
Supplement: Data S1. The Complete RNA-Seq Dataset Provided as a Reference for the Community to Investigate RNAseq Data from CHO Cells (See Also GEO Accession Number GSE140671), Related to Figure 2 [file mmc2.zip › KEGG_3068_D12vsD4_0.1adj.csv]

	query.number	significant	p.value	term.size	query.size	overlap.size	precision	recall	term.id	domain	subgraph.number	term.name	relative.depth	intersection	Domain
1	1	TRUE	0.000229	143	688	30	0.044	0.21	KEGG:05206	keg	15	MicroRNAs in cancer	1	CCND2,STAT3,DNMT1,HMOX1,E2F2,TIMP3,EGFR,HNRNPK,PLAU,ZFPM2,PDGFRB,CDCA5,VIM,NOTCH1,CDC25B,E2F1,NRAS,NOTCH2,CCNE2,STMN1,ABCB1B,EZH2,KIF23,CDC25A,MCL1,CDC25C,PRKCE,EZR,PRKCB,HMGA2	Other
2	1	TRUE	1.93E-15	36	688	24	0.035	0.667	KEGG:03030	keg	16	DNA replication	1	RPA1,MCM5,POLA1,POLE,RPA3,POLE2,MCM4,RFC4,FEN1,RNASEH2C,PRIM1,PRIM2,MCM6,PCNA,RPA2,RFC5,MCM7,POLD3,RFC3,DNA2,POLD1,MCM3,RNASEH2A,LIG1	Replication and repair
3	1	TRUE	0.00867	34	688	10	0.015	0.294	KEGG:03410	keg	21	Base excision repair	1	POLE,POLE2,FEN1,PCNA,POLD3,POLD1,XRCC1,PARP4,LIG1,HMGB1	Replication and repair
4	1	TRUE	0.00349	92	688	20	0.029	0.217	KEGG:04914	keg	8	Progesterone-mediated oocyte maturation	1	AKT1,AKT3,CDK1,FZR1,CPEB4,HSP90AA1,CDK2,CDC25B,BUB1,AURKA,CCNA2,MAD2L1,PDE3B,KIF22,PLK1,CCNB2,CDC25A,CPEB3,CCNB1,CDC25C	Other
5	1	TRUE	1.39E-05	24	688	12	0.017	0.5	KEGG:03430	keg	11	Mismatch repair	1	RPA1,MSH6,RPA3,RFC4,PCNA,RPA2,RFC5,POLD3,RFC3,POLD1,EXO1,LIG1	Replication and repair
6	1	TRUE	0.0423	177	688	27	0.039	0.153	KEGG:04218	keg	1	Cellular senescence	1	CCND2,FOXM1,AKT1,GADD45B,SLC25A5,MYBL2,MAP2K3,E2F2,AKT3,TRAF3IP2,CDK1,MAP2K6,TGFB3,CDK2,RASSF5,IL1A,E2F1,CCNA2,NRAS,CCNE2,CCNB2,SMAD3,CDC25A,LIN54,CALM2,SERPINE1,CCNB1	Other
7	1	TRUE	0.00272	44	688	13	0.019	0.295	KEGG:03420	keg	20	Nucleotide excision repair	1	RPA1,POLE,RPA3,POLE2,RBX1,RFC4,PCNA,RPA2,RFC5,POLD3,RFC3,POLD1,LIG1	Replication and repair
8	1	TRUE	2.62E-16	122	688	46	0.067	0.377	KEGG:04110	keg	2	Cell cycle	1	CDC45,CCND2,DBF4,MCM5,CDC20,GADD45B,CDC6,YWHAH,E2F2,CDK1,FZR1,PTTG1,TGFB3,RAD21,RBX1,MCM4,CDK2,MCM6,CDC25B,PCNA,BUB1,E2F1,CCNA2,CCNE2,ORC1,CDC7,MCM7,MAD2L1,PLK1,WEE1,ORC6,CCNB2,SMAD3,CDC25A,TTK,TFDP1,BUB1B,SMC1A,CCNB1,MCM3,CDC25C,SKP2,ESPL1,BUB3,YWHAQ,CDKN2D	Other
9	1	TRUE	0.0124	83	688	17	0.025	0.205	KEGG:04512	keg	6	ECM-receptor interaction	1	COL1A1,LAMA5,HMMR,THBS2,LAMA3,ITGA7,FN1,LAMB3,ITGA8,ITGAV,HSPG2,SPP1,COL4A1,LAMA1,ITGA9,ITGA1,COL6A3	Other
10	1	TRUE	0.00867	180	688	30	0.044	0.167	KEGG:00230	keg	13	Purine metabolism	1	GMPR,POLA1,POLE,PNPT1,RRM2,PFAS,POLE2,ENTPD5,PDE4D,XDH,PDE6A,PRIM1,PRIM2,AK1,PPAT,PAICS,PDE3B,POLD3,RRM1,PRPS1,NT5E,POLR3G,ENPP1,POLD1,AK5,ADK,ENTPD3,GDA,IMPDH2,PDE11A	Other
11	1	TRUE	0.00507	133	688	25	0.036	0.188	KEGG:04068	keg	7	FoxO signaling pathway	1	CCND2,AKT1,IL7R,STAT3,INSR,SOD2,GADD45B,IL10,SGK2,AKT3,SGK1,EGFR,TGFB3,CDK2,PLK4,HOMER2,NRAS,PRKAG2,PLK1,CCNB2,SMAD3,CCNB1,SKP2,CDKN2D,PRMT1	Other
12	1	TRUE	0.018	352	688	48	0.07	0.136	KEGG:04151	keg	14	PI3K-Akt signaling pathway	1	CCND2,COL1A1,AKT1,IL7R,INSR,EPHA2,CSF1,LAMA5,RXRA,SGK2,YWHAH,AKT3,SGK1,EGFR,PIK3CG,PIK3R5,HSP90AA1,PPP2R2A,FGF12,GNB3,THBS2,LAMA3,PDGFRB,CSF1R,PIK3AP1,ITGA7,CDK2,FN1,EIF4E2,LAMB3,ITGA8,PKN3,ITGAV,ANGPT4,NRAS,CCNE2,SPP1,IL4R,COL4A1,LAMA1,LPAR3,MCL1,ITGA9,ITGA1,COL6A3,EFNA5,OSM,YWHAQ	Other
13	1	TRUE	0.0166	101	688	19	0.028	0.188	KEGG:04933	keg	10	AGE-RAGE signaling pathway in diabetic complications	1	COL1A1,AKT1,STAT3,PLCD1,AKT3,TGFB3,PLCE1,PLCD4,FN1,IL1A,NRAS,VCAM1,COL4A1,MMP2,SMAD3,SERPINE1,PRKCE,PRKCB,THBD	Other
14	1	TRUE	2.70E-06	42	688	17	0.025	0.405	KEGG:03440	keg	18	Homologous recombination	1	RPA1,RAD51C,RPA3,BARD1,RAD51,RAD54L,RPA2,XRCC2,BLM,POLD3,BRCC3,TOPBP1,BRIP1,POLD1,EME1,BRCA2,PALB2	Replication and repair
15	1	TRUE	0.00302	134	688	26	0.038	0.194	KEGG:03040	keg	17	Spliceosome	1	ZMAT2,SNRPD1,RBM25,HSPA8,SRSF6,DDX46,HNRNPK,ACIN1,TRA2B,SRSF7,ALYREF,EIF4A3,MAGOH,SF3A3,DHX15,RBMX,PQBP1,LSM6,SF3B3,LSM3,SF3B6,HNRNPA1,PPIH,SNRPA,SRSF3,SNRPE	Other
16	1	TRUE	0.00867	117	688	22	0.032	0.188	KEGG:04114	keg	9	Oocyte meiosis	1	CDC20,YWHAH,FBXO5,CDK1,CPEB4,PTTG1,RBX1,SGO1,CDK2,BUB1,AURKA,CCNE2,MAD2L1,PLK1,CCNB2,CALM2,CPEB3,SMC1A,CCNB1,CDC25C,ESPL1,YWHAQ	Other
17	1	TRUE	0.00794	395	688	55	0.08	0.139	KEGG:05200	keg	12	Pathways in cancer	1	WNT9A,JUP,AKT1,SMO,STAT3,MSH6,LAMA5,ARNT2,RXRA,BIRC5,E2F2,AKT3,EGFR,HIF1A,FOS,TGFB3,HSP90AA1,DAPK1,RBX1,FGF12,GNB3,LAMA3,PDGFRB,CSF1R,FAS,CDK2,FN1,RASSF5,FH,LAMB3,RALGDS,ITGAV,RAD51,BMP2,E2F1,MECOM,NRAS,TPM3,CKS1B,CCNE2,WNT5B,COL4A1,MMP2,SMAD3,LAMA1,MITF,LPAR3,WNT4,BRCA2,PRKCB,SKP2,CTNNA3,CKS2,HHIP,RASGRP3	Other
18	1	TRUE	0.00867	46	688	12	0.017	0.261	KEGG:03050	keg	4	Proteasome	1	PSMC3,PSMA2,PSMD11,PSMB6,PSMC1,PSMD6,PSMC6,PSMB7,PSMD14,PSMA1,PSMA4,PSMA8	Other
19	1	TRUE	0.0147	92	688	18	0.026	0.196	KEGG:05222	keg	3	Small cell lung cancer	1	AKT1,GADD45B,LAMA5,RXRA,E2F2,AKT3,LAMA3,CDK2,FN1,LAMB3,ITGAV,E2F1,CKS1B,CCNE2,COL4A1,LAMA1,SKP2,CKS2	Other
20	1	TRUE	0.00418	101	688	21	0.031	0.208	KEGG:00240	keg	5	Pyrimidine metabolism	1	POLA1,POLE,UPP1,PNPT1,RRM2,POLE2,ENTPD5,PRIM1,TK1,TYMS,PRIM2,DTYMK,DUT,CDA,POLD3,RRM1,NT5E,POLR3G,ENPP1,POLD1,ENTPD3	Other
21	1	TRUE	4.41E-05	51	688	17	0.025	0.333	KEGG:03460	keg	19	Fanconi anemia pathway	1	RPA1,RAD51C,RPA3,UBE2T,RAD51,USP1,RPA2,BLM,FANCA,FANCD2,BRIP1,EME1,FANCI,BRCA2,PALB2,FANCB,FANCM	Replication and repair
