# Supplementary material for: Defining lncRNAs Correlated with CHO Cell Growth and IgG Productivity by RNA-Seq
Source: iScience. 2019 Dec 18;23(1):100785. doi: 10.1016/j.isci.2019.100785 (PMC6971398; doi:10.1016/j.isci.2019.100785)
Supplement: Data S1. The Complete RNA-Seq Dataset Provided as a Reference for the Community to Investigate RNAseq Data from CHO Cells (See Also GEO Accession Number GSE140671), Related to Figure 2 [file mmc2.zip › KEGG_3478_D12vsD4_0.1adj.csv]

	query.number	significant	p.value	term.size	query.size	overlap.size	precision	recall	term.id	domain	subgraph.number	term.name	relative.depth	intersection
1	1	TRUE	0.0332	41	1336	15	0.011	0.366	KEGG:00260	keg	9	Glycine, serine and threonine metabolism	1	SARDH,PIPOX,GAMT,SHMT1,DLD,PSAT1,GLDC,MAOA,ALAS2,SHMT2,PSPH,SDS,GCSH,PHGDH,AOC2
2	1	TRUE	0.00919	101	1336	31	0.023	0.307	KEGG:00240	keg	17	Pyrimidine metabolism	1	POLR2A,POLA1,POLE,PNPT1,TWISTNB,RRM2,POLE2,POLR2H,UMPS,POLR2D,POLA2,PRIM1,TK1,TYMS,PRIM2,DTYMK,DUT,POLR3F,POLE3,CDA,DCK,POLD3,RRM1,DHODH,POLR3G,ZNRD1,ENPP1,POLD1,DCTPP1,POLR2G,UCKL1
3	1	TRUE	6.89e-08	122	1336	49	0.037	0.402	KEGG:04110	keg	15	Cell cycle	1	CDC45,CCND2,DBF4,TGFB1,CDKN1B,MCM5,CDC20,CDK4,GADD45B,CDC6,YWHAB,CDK1,FZR1,PTTG1,TGFB3,MCM4,GSK3B,SMC3,MCM6,CDC25B,PCNA,BUB1,E2F1,RBL1,CCNA2,CCNE2,ORC1,CDC7,CHEK2,CUL1,MCM7,MAD2L1,PLK1,WEE1,ORC6,CHEK1,CCNB2,SMAD3,CDC25A,TTK,TFDP1,BUB1B,SMC1A,CCNB1,MCM3,CDC25C,SKP2,ESPL1,BUB3
4	1	TRUE	0.0332	101	1336	29	0.022	0.287	KEGG:04933	keg	7	AGE-RAGE signaling pathway in diabetic complications	1	COL1A1,TGFB1,CDKN1B,STAT3,CDK4,PLCD1,AKT3,TGFB3,VEGFB,PLCE1,COL3A1,FN1,IL1A,NRAS,VCAM1,NOX4,COL4A1,COL4A2,MMP2,SMAD3,TGFBR2,NFATC1,ICAM1,SERPINE1,EGR1,FOXO1,PRKCE,PRKCA,PRKCB
5	1	TRUE	0.0093	44	1336	17	0.013	0.386	KEGG:00970	keg	5	Aminoacyl-tRNA biosynthesis	1	FARSA,RARS,HARS2,WARS,TARS,LARS,NARS,FARSB,YARS,GARS,KARS,AARS,IARS,MARS,MARS2,SARS,SARS2
6	1	TRUE	0.00314	51	1336	20	0.015	0.392	KEGG:03460	keg	1	Fanconi anemia pathway	1	RPA1,RAD51C,RPA3,UBE2T,RAD51,USP1,RPA2,BLM,MLH1,FANCA,FANCD2,BRIP1,RMI1,EME1,FANCI,BRCA2,PALB2,FANCB,FANCM,PMS2
7	1	TRUE	3.34e-05	24	1336	15	0.011	0.625	KEGG:03430	keg	10	Mismatch repair	1	RPA1,MSH6,RPA3,RFC4,PCNA,RPA2,RFC5,SSBP1,POLD3,MLH1,RFC3,POLD1,EXO1,LIG1,PMS2
8	1	TRUE	2.61e-13	36	1336	28	0.021	0.778	KEGG:03030	keg	22	DNA replication	1	RPA1,MCM5,POLA1,POLE,RPA3,POLE2,RNASEH2B,MCM4,RFC4,FEN1,POLA2,RNASEH2C,PRIM1,PRIM2,MCM6,PCNA,POLE3,RPA2,RFC5,MCM7,SSBP1,POLD3,RFC3,DNA2,POLD1,MCM3,RNASEH2A,LIG1
9	1	TRUE	0.00118	34	1336	16	0.012	0.471	KEGG:03410	keg	3	Base excision repair	1	POLE,POLE2,FEN1,PCNA,POLE3,MUTYH,UNG,OGG1,POLD3,APEX1,PARP2,POLD1,XRCC1,PARP4,LIG1,HMGB1
10	1	TRUE	8.43e-05	83	1336	32	0.024	0.386	KEGG:04512	keg	18	ECM-receptor interaction	1	ITGA5,COL6A1,COL1A1,LAMB1,LAMA5,COL6A2,HMMR,ITGB3,ITGB5,THBS2,LAMA3,ITGA7,FN1,LAMC1,LAMB3,ITGAV,COL9A3,TNC,HSPG2,SPP1,IBSP,COL4A1,COL4A2,ITGA11,CHAD,ITGA9,DAG1,THBS1,AGRN,ITGA1,COL6A3,LAMB2
11	1	TRUE	0.0332	180	1336	46	0.034	0.256	KEGG:00230	keg	4	Purine metabolism	1	GMPR,PDE1C,POLR2A,ADCY9,APRT,POLA1,POLE,GUK1,PNPT1,TWISTNB,RRM2,PFAS,POLE2,POLR2H,PDE4D,ADSL,GART,XDH,POLR2D,PDE6A,POLA2,PRIM1,PRPS2,NUDT5,PRIM2,ATIC,AK1,POLR3F,POLE3,PGM1,PPAT,PAICS,DCK,POLD3,RRM1,PRPS1,POLR3G,ZNRD1,ENPP1,POLD1,GUCY1A2,GDA,IMPDH2,POLR2G,ITPA,AK6
12	1	TRUE	0.00919	201	1336	53	0.04	0.264	KEGG:04510	keg	2	Focal adhesion	1	CCND2,ITGA5,COL6A1,COL1A1,LAMB1,MAP2K1,IGF1R,RHOA,MET,VAV2,LAMA5,AKT3,COL6A2,ITGB3,PARVG,GSK3B,ITGB5,MYLK,THBS2,LAMA3,PDGFRB,VEGFB,ITGA7,FN1,LAMC1,LAMB3,ITGAV,MYLK2,COL9A3,SRC,PDGFC,TNC,HGF,PDGFRA,SPP1,IBSP,COL4A1,COL4A2,ITGA11,VAV1,PIP5K1C,CHAD,ITGA9,THBS1,ITGA1,COL6A3,PRKCA,RAP1B,TLN2,PRKCB,LAMB2,ACTN4,MYL9
13	1	TRUE	0.000198	143	1336	46	0.034	0.322	KEGG:05206	keg	20	MicroRNAs in cancer	1	CCND2,ITGA5,CDKN1B,STAT3,DNMT1,MAP2K1,RHOA,MET,RASSF1,UBE2I,MMP9,SIRT1,APC2,DNMT3A,ITGB3,HNRNPK,ZFPM2,TP63,PDGFRB,CDCA5,PDCD4,NOTCH1,CDC25B,BCL2L11,E2F1,NRAS,NOTCH2,CCNE2,TNC,RECK,STMN1,PDGFRA,EZH2,RDX,KIF23,CDC25A,NOTCH3,THBS1,SLC7A1,CDC25C,PRKCE,PRKCA,EZR,PRKCB,HMGA2,BMPR2
14	1	TRUE	1.73e-06	42	1336	23	0.017	0.548	KEGG:03440	keg	21	Homologous recombination	1	RPA1,RAD51C,RPA3,BARD1,RAD51,NBN,RAD54L,RPA2,XRCC2,SSBP1,RAD52,BLM,POLD3,BRCC3,MRE11A,TOPBP1,BRIP1,FAM175A,POLD1,EME1,BRCA2,RBBP8,PALB2
15	1	TRUE	0.00906	19	1336	10	0.007	0.526	KEGG:00670	keg	8	One carbon pool by folate	1	FTCD,MTHFD2,ALDH1L2,SHMT1,MTHFD1,GART,SHMT2,TYMS,ATIC,MTHFR
16	1	TRUE	1e-13	130	1336	62	0.046	0.477	KEGG:03010	keg	6	Ribosome	1	RPL13,RPS11,RPL8,RPS9,RPL10,RPS25,RPL15,RPS5,MRPS18C,RPL19,MRPL24,RPS27A,RPS14,MRPL21,RPS26,RPL14,MRPL30,MRPS5,RPS3A,RPS6,RPL6,MRPL19,RPS3,RPS4X,RSL24D1,RPL4,MRPL3,MRPS10,RPS27L,MRPL23,RPL10A,FAU,RPL12,RPL22L1,RPL21,RPL37,RPL7,RPS2,RPL18A,MRPS7,RPL9,RPS8,RPL29,RPS23,MRPS16,RPS10,MRPL35,MRPS21,MRPL18,RPL32,MRPS14,RPL5,RPL18,RPL3,RPL35A,MRPS9,RPS7,RPL27,RPLP0,RPL13A,RPS13,RPL24
17	1	TRUE	3.11e-09	134	1336	55	0.041	0.41	KEGG:03040	keg	12	Spliceosome	1	SNRNP27,ZMAT2,SNRPD1,CWC15,SNRPB2,PRPF31,RBM25,DDX39B,SNRPF,SNW1,SRSF5,DDX46,HNRNPK,TRA2B,PPIL1,SRSF7,SNRPC,PRPF19,ALYREF,EIF4A3,THOC3,SNRPB,PRPF38B,MAGOH,PPIE,SF3A3,DHX15,TRA2A,SNRPA1,RBMX,PQBP1,LSM6,SF3B3,LSM3,RBM17,SF3B6,CDC40,BUD31,LSM8,HNRNPA1,SNRPG,HNRNPM,HSPA2,PPIH,HNRNPC,PHF5A,SNRPA,U2AF1,SNU13,SNRNP70,PRPF38A,SF3B4,SRSF3,SNRPE,LSM5
18	1	TRUE	0.0474	395	1336	88	0.066	0.223	KEGG:05200	keg	11	Pathways in cancer	1	WNT9A,TCF7,JUP,TGFB1,LAMB1,CDKN1B,STAT3,MAP2K1,MSH6,IGF1R,ADCY9,CDK4,RHOA,MET,BCR,RASSF1,LAMA5,ARNT2,RXRA,BIRC5,MMP9,AKT3,APC2,HIF1A,FOS,TGFB3,HSP90AA1,PTCH1,DAPK1,FGF12,CBLB,GSK3B,RUNX1,GNB3,RALBP1,EPAS1,LAMA3,PDGFRB,VEGFB,TCF7L2,GLI1,CASP8,FN1,LAMC1,FH,LAMB3,RALGDS,TRAF1,ITGAV,RAD51,E2F1,GNAS,MECOM,NRAS,TPM3,CKS1B,CCNE2,JAK1,SLC2A1,HGF,PDGFRA,WNT5B,COL4A1,COL4A2,MMP2,EGLN1,SMAD3,TGFBR2,MLH1,LPA…
19	1	TRUE	0.000635	46	1336	20	0.015	0.435	KEGG:03050	keg	14	Proteasome	1	PSMC3,PSMB4,PSMB1,PSMA2,PSMD11,PSMB6,PSMC5,PSMC1,PSMC6,PSMB7,PSMD14,PSMB2,PSMC4,PSMA1,PSMA4,PSMA8,PSMA3,PSMA5,PSMB3,PSME3
20	1	TRUE	0.000458	78	1336	29	0.022	0.372	KEGG:03008	keg	13	Ribosome biogenesis in eukaryotes	1	NHP2,NOB1,EMG1,TMEM223,RRP7A,GTPBP4,FCF1,RPP40,RPP30,GNL3L,NOP58,IMP4,NAT10,NOP56,EIF6,SPATA5,RAN,RBM28,DKC1,REXO2,PWP2,UTP6,RPP25L,WDR43,UTP4,RPP38,UTP18,SNU13,AK6
21	1	TRUE	0.0179	75	1336	24	0.018	0.32	KEGG:05412	keg	19	Arrhythmogenic right ventricular cardiomyopathy (ARVC)	1	ITGA5,TCF7,SGCA,JUP,ITGB3,RYR2,CACNA2D3,ITGB5,DSC2,TCF7L2,ITGA7,DES,CACNA1S,ITGAV,ITGA11,SGCG,ITGA9,DAG1,CACNA2D1,CACNG5,ITGA1,CACNA1C,TCF7L1,CTNNA3
22	1	TRUE	9.99e-06	165	1336	55	0.041	0.333	KEGG:03013	keg	16	RNA transport	1	KPNB1,TMEM223,TRNT1,UBE2I,EEF1A2,EIF3D,NUP50,DDX39B,SUMO2,NUP85,PNN,EIF5,RPP40,PABPC1,RANGAP1,EIF4A2,RPP14,RPP30,EIF3A,ALYREF,CLNS1A,EIF4A3,THOC3,NUP35,DDX20,EIF4E,TGS1,MAGOH,NDC1,EIF4G3,EIF3I,RAN,SEC13,EIF4EBP1,THOC5,XPOT,RNPS1,NUP54,NUP37,RPP25L,UPF3B,TACC3,EEF1A1,NUP43,THOC6,RPP38,NUP107,GEMIN6,EIF4A1,GEMIN2,EIF1AX,EIF2S2,SEH1L,NUP62,NUP58
