# Supplementary material for: Defining lncRNAs Correlated with CHO Cell Growth and IgG Productivity by RNA-Seq
Source: iScience. 2019 Dec 18;23(1):100785. doi: 10.1016/j.isci.2019.100785 (PMC6971398; doi:10.1016/j.isci.2019.100785)
Supplement: Data S1. The Complete RNA-Seq Dataset Provided as a Reference for the Community to Investigate RNAseq Data from CHO Cells (See Also GEO Accession Number GSE140671), Related to Figure 2 [file mmc2.zip › D12_3080vs3478_0.1adj.csv]

	Symbol	baseMean	log2FoldChange	lfcSE	stat	pvalue	padj	ENSEMBL	description
1	Aatf	3553.93197493782	0.847151646256654	0.0851570633393695	3.07888899938478	0.00207774080055101	0.0448003736549723	ENSCGRG00000016775	apoptosis antagonizing transcription factor [Source:MGI Symbol;Acc:MGI:1929608]
2	Abca13	446.173161449567	1.5244843080696	0.165001215014448	5.69402963042532	1.240755373341e-08	9.2875079043501e-07	N/A	N/A
3	Abca2	1612.34875544257	-1.01642527558717	0.112586844981084	-3.83226632683872	0.000126968178562543	0.00392280543632662	ENSCGRG00000000622	ATP-binding cassette, sub-family A (ABC1), member 2 [Source:MGI Symbol;Acc:MGI:99606]
4	Abcg1	20.9307995543964	4.20670343487403	0.632341838065827	5.72750483382668	1.01918534535541e-08	7.723160061471e-07	ENSCGRG00000006270	ATP-binding cassette, sub-family G (WHITE), member 1 [Source:MGI Symbol;Acc:MGI:107704]
5	Abhd6	894.352270295787	1.86704047228156	0.12985463750247	9.87317816459204	5.44127043473395e-23	1.82173734154893e-20	ENSCGRG00000006994	abhydrolase domain containing 6 [Source:MGI Symbol;Acc:MGI:1913332]
6	Abl1	968.901428723473	-0.964506455251576	0.117520170132549	-3.22960691855993	0.00123960521301287	0.0284969917508352	ENSCGRG00000011884	c-abl oncogene 1, non-receptor tyrosine kinase [Source:MGI Symbol;Acc:MGI:87859]
7	Ace2	25.0090383689904	2.34585726182108	0.592087224753339	2.9740462004285	0.00293900820447412	0.0599323334188111	ENSCGRG00000017881	angiotensin I converting enzyme (peptidyl-dipeptidase A) 2 [Source:MGI Symbol;Acc:MGI:1917258]
8	Ackr2	59.5274784208841	2.34092692553189	0.357575648096265	4.91074947122237	9.07289458233214e-07	4.70614875602997e-05	ENSCGRG00000017137	atypical chemokine receptor 2 [Source:MGI Symbol;Acc:MGI:1891697]
9	Acp5	706.313148717102	-0.989850020234201	0.136797443296935	-2.95975940598678	0.00307879380246333	0.0619594634738359	ENSCGRG00000015090	acid phosphatase 5, tartrate resistant [Source:MGI Symbol;Acc:MGI:87883]
10	Acsf2	315.603806798103	-1.14390990328246	0.166709968444437	-3.35281331870445	0.000799946421392401	0.0196665065467552	ENSCGRG00000002209	acyl-CoA synthetase family member 2 [Source:MGI Symbol;Acc:MGI:2388287]
11	Acss1	76.1084664911457	1.59504652694015	0.327570118543457	3.08356583534035	0.00204535849100266	0.0442576160438577	ENSCGRG00000002759	acyl-CoA synthetase short-chain family member 1 [Source:MGI Symbol;Acc:MGI:1915988]
12	Actc1	315.979768234288	-1.47259331667722	0.18498303400438	-4.79844446672363	1.59902628722056e-06	7.85185868076786e-05	ENSCGRG00000006849	actin, alpha, cardiac muscle 1 [Source:MGI Symbol;Acc:MGI:87905]
13	Actg1	9551.36017045861	-1.25003895344844	0.0957124260748767	-6.94869496053723	3.68680745087539e-12	4.88409153959853e-10	ENSCGRG00000017024	actin, cytoplasmic 1 [Source:RefSeq peptide;Acc:NP_001231504]
14	Actn1	2251.83564116144	-0.903859603488901	0.107563715698805	-2.96472747055993	0.00302951178926671	0.061302670425887	ENSCGRG00000007898	actinin, alpha 1 [Source:MGI Symbol;Acc:MGI:2137706]
15	Actn4	665.882571797531	-1.1140303637717	0.129043112113056	-4.09993105704875	4.13273234889219e-05	0.00144129040667615	N/A	N/A
16	Adam15	1738.46740464813	-1.14151700019335	0.0993036171501686	-5.60457428887577	2.08767436334626e-08	1.47289025772636e-06	ENSCGRG00000017689	a disintegrin and metallopeptidase domain 15 (metargidin) [Source:MGI Symbol;Acc:MGI:1333882]
17	Adamts4	160.732267678596	-1.26333807264252	0.214733705573479	-3.1591480718393	0.00158231075296525	0.0354892450732059	ENSCGRG00000001991	a disintegrin-like and metallopeptidase (reprolysin type) with thrombospondin type 1 motif, 4 [Source:MGI Symbol;Acc:MGI:1339949]
18	Adamts7	614.407852045599	-1.57688527550876	0.134448362579145	-7.37772298419548	1.61019551473582e-13	2.55604656968494e-11	ENSCGRG00000004537	a disintegrin-like and metallopeptidase (reprolysin type) with thrombospondin type 1 motif, 7 [Source:MGI Symbol;Acc:MGI:1347346]
19	Adamtsl1	66.3142333165803	-2.18251711399336	0.313524891286719	-5.0954634150921	3.47889201969558e-07	1.97108669694383e-05	ENSCGRG00000000394	ADAMTS-like 1 [Source:MGI Symbol;Acc:MGI:1924989]
20	Adamtsl4	826.594695562022	-1.10678051002188	0.136298917002847	-3.82848243240128	0.000128935832409292	0.00397027494646271	ENSCGRG00000011933	ADAMTS-like 4 [Source:MGI Symbol;Acc:MGI:2389008]
21	Adapt15	4428.336327742	0.908312837124633	0.102826832126862	3.14461050404185	0.00166308088607546	0.0370750259518081	N/A	N/A
22	Adgra2	2673.09921310792	-0.967396638323046	0.0941021608820256	-4.06403141030249	4.82323308885814e-05	0.00164777391647929	ENSCGRG00000006513	adhesion G protein-coupled receptor A2 [Source:MGI Symbol;Acc:MGI:1925810]
23	Adgre1	37.153832506324	-1.97420021589515	0.411998474507881	-3.37194868702705	0.000746383529564177	0.0185227847889417	ENSCGRG00000015943	adhesion G protein-coupled receptor E1 [Source:MGI Symbol;Acc:MGI:106912]
24	Adgrg2	167.153786765	-1.92484443402566	0.337829429221671	-3.96614923806807	7.30431376241947e-05	0.0023847807379644	ENSCGRG00000013548	adhesion G protein-coupled receptor G2 [Source:MGI Symbol;Acc:MGI:2446854]
25	Adgrv1	113.044040770879	-1.46493937253567	0.237538278719864	-3.70456869754578	0.000211750716873468	0.0062287183714186	ENSCGRG00000005614	adhesion G protein-coupled receptor V1 [Source:MGI Symbol;Acc:MGI:1274784]
26	Adpgk	1514.51389517961	-0.888638842987348	0.101651369967373	-2.98742990245644	0.0028133380305517	0.0577534074632987	ENSCGRG00000009778	ADP-dependent glucokinase [Source:MGI Symbol;Acc:MGI:1919391]
27	Aebp1	9096.66128540308	-1.26649850830803	0.127232109888883	-5.35663527219727	8.47860281618719e-08	5.22157164740036e-06	ENSCGRG00000003786	AE binding protein 1 [Source:MGI Symbol;Acc:MGI:1197012]
28	Aff2	581.056541329965	-0.955521486402502	0.120636212499033	-3.07170606574137	0.00212839198097727	0.0457852919833124	ENSCGRG00000000059	AF4/FMR2 family, member 2 [Source:MGI Symbol;Acc:MGI:1202294]
29	Agrn	2741.09710153344	-0.943939506287066	0.106119043336902	-3.38277649588534	0.000717570046364541	0.0178800200727424	ENSCGRG00000017743	agrin [Source:MGI Symbol;Acc:MGI:87961]
30	Ahdc1	550.119279342883	-1.17229199371159	0.140893204491475	-4.16861476825852	3.06456441131208e-05	0.00110432268238553	ENSCGRG00000013866	AT hook, DNA binding motif, containing 1 [Source:MGI Symbol;Acc:MGI:2444218]
31	Akap12	2015.92283679539	1.07071361293024	0.111974632205978	4.33804606132165	1.43755031691085e-05	0.000563213862459499	N/A	N/A
32	Akap3	81.4434295074961	1.45637271629713	0.297642168662871	2.92771088011723	0.00341467409878823	0.0678953119316595	ENSCGRG00000015321	A kinase (PRKA) anchor protein 3 [Source:MGI Symbol;Acc:MGI:1341149]
33	Aldh4a1	813.937000453016	1.31382663503551	0.132883256304881	5.48499603774073	4.1347868513813e-08	2.69992783976366e-06	ENSCGRG00000005305	aldehyde dehydrogenase 4 family, member A1 [Source:MGI Symbol;Acc:MGI:2443883]
34	Alk	32.4415100401473	2.15352629132248	0.452220546235889	3.46858143367755	0.0005232139299623	0.0137243038551649	ENSCGRG00000001880	anaplastic lymphoma kinase [Source:MGI Symbol;Acc:MGI:103305]
35	Alpl	412.133094077507	1.50460140867921	0.158741362267042	5.79331621465483	6.90099968199988e-09	5.47737104070456e-07	ENSCGRG00000005012	alkaline phosphatase, liver/bone/kidney [Source:MGI Symbol;Acc:MGI:87983]
36	Angptl8	580.623597866425	-2.04599464814794	0.20087511696764	-7.27333563998444	3.50717454362496e-13	5.29353377428771e-11	ENSCGRG00000013398	angiopoietin-like 8 [Source:MGI Symbol;Acc:MGI:3643534]
37	Ankdd1a	27.9908293389528	2.01839756104811	0.504950460100825	2.83876374732035	0.00452886745093802	0.0855328874272541	ENSCGRG00000012140	ankyrin repeat and death domain containing 1A [Source:MGI Symbol;Acc:MGI:2686319]
38	Ankrd22	126.024416220004	-1.42388221866133	0.297646619028394	-2.81850914577379	0.00482472365175997	0.0904709382113118	ENSCGRG00000008546	ankyrin repeat domain 22 [Source:MGI Symbol;Acc:MGI:1277101]
39	Ankrd37	131.152243655573	-1.24354068035057	0.209172635413732	-3.14849109362123	0.00164115724311083	0.0366750843138869	ENSCGRG00000017776	ankyrin repeat domain 37 [Source:MGI Symbol;Acc:MGI:3603344]
40	Ankrd52	1639.85477246178	-1.29245493304493	0.110208327783623	-6.41959139161268	1.36640605209983e-10	1.454393123894e-08	ENSCGRG00000015221	ankyrin repeat domain 52 [Source:MGI Symbol;Acc:MGI:2444029]
41	Anp32e	454.77857166997	1.17428752538008	0.172869415431761	3.40907628562878	0.000651832492606212	0.0163526478458458	ENSCGRG00000008209	N/A
42	Apba1	521.410772036085	-0.955813143321368	0.120922231449574	-3.06685245677807	0.00216325606346273	0.0464809768408433	ENSCGRG00000003395	amyloid beta (A4) precursor protein binding, family A, member 1 [Source:MGI Symbol;Acc:MGI:1860297]
43	Apob	96.557484532946	2.83363685687412	0.257762162778912	8.72383414194772	2.68936935379616e-18	6.51605885273717e-16	ENSCGRG00000017487	apolipoprotein B [Source:MGI Symbol;Acc:MGI:88052]
44	Apobec1	9.42043839956195	5.89864312273654	1.60280576749504	3.31523677402278	0.000915655314060423	0.0219257177543675	ENSCGRG00000008644	apolipoprotein B mRNA editing enzyme, catalytic polypeptide 1 [Source:MGI Symbol;Acc:MGI:103298]
45	Aqp1	7428.57181570842	0.882063316545889	0.0734881211392662	4.04284136291499	5.28073502427596e-05	0.00177768655826357	ENSCGRG00000012127	aquaporin 1 [Source:MGI Symbol;Acc:MGI:103201]
46	Areg	1764.39955746949	-1.40695298167179	0.140608638525891	-5.84594580794034	5.03698019274341e-09	4.10402448093704e-07	ENSCGRG00000007006	amphiregulin [Source:MGI Symbol;Acc:MGI:88068]
47	Arhgap28	1292.6604278618	-1.16235092485727	0.0999863061418584	-5.77467501716618	7.71017511678587e-09	5.99051327428249e-07	ENSCGRG00000001511	Rho GTPase activating protein 28 [Source:MGI Symbol;Acc:MGI:2147003]
48	Arhgef1	199.741708609893	-1.55136415699054	0.201928891762411	-4.78585133526337	1.70264056415284e-06	8.25063772323957e-05	ENSCGRG00000014604	Rho guanine nucleotide exchange factor (GEF) 1 [Source:MGI Symbol;Acc:MGI:1353510]
49	Arhgef40	2088.71557734348	-1.454690250692	0.118795199509083	-7.32123649410891	2.45696393957295e-13	3.79335771288958e-11	ENSCGRG00000012378	Rho guanine nucleotide exchange factor (GEF) 40 [Source:MGI Symbol;Acc:MGI:2685515]
50	Arid1a	1665.05852879696	-0.896735901172837	0.103942551360081	-2.9994780421699	0.00270442616314012	0.0560802965856556	ENSCGRG00000011133	AT rich interactive domain 1A (SWI-like) [Source:MGI Symbol;Acc:MGI:1935147]
51	Art3	142.326695505298	1.72029271903604	0.203452623157572	5.58031742572119	2.40080039512181e-08	1.64956486849899e-06	ENSCGRG00000002900	ADP-ribosyltransferase 3 [Source:MGI Symbol;Acc:MGI:1202729]
52	Asb4	6.95577935709733	-5.47080192629878	1.61701740689833	-3.0215131913449	0.00251514681028151	0.0526175053924948	ENSCGRG00000008162	ankyrin repeat and SOCS box-containing 4 [Source:MGI Symbol;Acc:MGI:1929751]
53	Atad2	310.28372104887	1.13813172571772	0.170144143729131	3.25117992822139	0.00114927099296846	0.0268561878991386	N/A	N/A
54	Atf3	383.320231658759	1.12410088668711	0.162413459251514	3.31954253330102	0.000901650682627809	0.0216749290729876	ENSCGRG00000002540	activating transcription factor 3 [Source:MGI Symbol;Acc:MGI:109384]
55	Atf6b	1105.13336196866	-1.21581195494748	0.120148295071084	-5.25059014656091	1.51612683851139e-07	9.00579342075764e-06	ENSCGRG00000015187	activating transcription factor 6 beta [Source:MGI Symbol;Acc:MGI:105121]
56	Atg2a	552.792978089679	-0.969727532014017	0.131588824100312	-2.92399475353278	0.00345570571140023	0.0685704363897886	ENSCGRG00000003852	autophagy related 2A [Source:MGI Symbol;Acc:MGI:1916291]
57	Atn1	739.354768328226	-1.60447970034142	0.13370041700804	-7.62538533861837	2.43306491899014e-14	4.34975314740626e-12	ENSCGRG00000018161	N/A
58	Atp5d	684.437805663038	-1.12919485494153	0.167594496087827	-3.24731639119685	0.00116498804375734	0.0270567866616881	ENSCGRG00000010312	ATP synthase, H+ transporting, mitochondrial F1 complex, delta subunit [Source:MGI Symbol;Acc:MGI:1913293]
59	Atp6v0d2	167.806803132161	1.45879671851941	0.243959650010749	3.58188010910721	0.000341130346467946	0.00943179309288402	ENSCGRG00000001630	ATPase, H+ transporting, lysosomal V0 subunit D2 [Source:MGI Symbol;Acc:MGI:1924415]
60	Atp8b2	1824.57908914407	-0.920554711372652	0.0918332346488527	-3.65436556748455	0.000257818705531681	0.0073833182638575	ENSCGRG00000011325	ATPase, class I, type 8B, member 2 [Source:MGI Symbol;Acc:MGI:1859660]
61	Atp8b4	272.763668008865	-1.25674216211147	0.203370387062341	-3.303232447428	0.000955771261796093	0.0227973730760534	ENSCGRG00000006066	ATPase, class I, type 8B, member 4 [Source:MGI Symbol;Acc:MGI:1859664]
62	Aunip	972.604515350119	0.988027609255418	0.12044542406095	3.34645431054563	0.000818521674467578	0.0200162790353864	ENSCGRG00000017945	aurora kinase A and ninein interacting protein [Source:MGI Symbol;Acc:MGI:1917135]
63	B3glct	1162.06037035389	-0.88149720702863	0.0881376184696625	-3.36445108747229	0.000766960773993932	0.0189313883275124	ENSCGRG00000006934	beta-3-glucosyltransferase [Source:MGI Symbol;Acc:MGI:2685903]
64	B4galt5	442.321672207048	-0.976045756437346	0.132049239685367	-2.96164716016556	0.00305998225380541	0.0617157866610874	ENSCGRG00000012041	UDP-Gal:betaGlcNAc beta 1,4-galactosyltransferase, polypeptide 5 [Source:MGI Symbol;Acc:MGI:1927169]
65	B4gat1	326.733047847678	-1.34796558705523	0.157210706509268	-4.85337864879509	1.2137562523381e-06	6.14013945894333e-05	ENSCGRG00000012492	beta-1,4-glucuronyltransferase 1 [Source:MGI Symbol;Acc:MGI:1919680]
66	Bag6	3680.0969809496	-0.92224937063975	0.102881755061052	-3.27839343057903	0.00104399776183199	0.0247415376916014	ENSCGRG00000011546	BCL2-associated athanogene 6 [Source:MGI Symbol;Acc:MGI:1919439]
67	Bcl9l	1000.26910654609	-1.09803043107014	0.116800975656235	-4.39266819019585	1.11967948144043e-05	0.000448212564592261	ENSCGRG00000012718	B cell CLL/lymphoma 9-like [Source:MGI Symbol;Acc:MGI:1933114]
68	Bcorl1	216.18876209386	-1.17948207412271	0.190334461687344	-3.12355192081898	0.00178682336754056	0.0394515173739711	ENSCGRG00000014443	BCL6 co-repressor-like 1 [Source:MGI Symbol;Acc:MGI:2443910]
69	Bgn	3603.29002156507	-1.28820146302127	0.113533933866022	-6.19408610583324	5.86241738049795e-10	5.65186144735545e-08	ENSCGRG00000012775	biglycan [Source:MGI Symbol;Acc:MGI:88158]
70	Bmp1	3234.68625516999	-1.18200073164511	0.125980339071439	-4.7391381490519	2.14629143039644e-06	0.000102921381248229	ENSCGRG00000013211	bone morphogenetic protein 1 [Source:MGI Symbol;Acc:MGI:88176]
71	Bpifa3	41.6749620651408	4.36539816749293	0.486609484318463	7.76893132707142	7.91510632810569e-15	1.48723232577284e-12	ENSCGRG00000000350	BPI fold containing family A, member 3 [Source:MGI Symbol;Acc:MGI:1920638]
72	Brd4	695.147452093528	-1.06902946191418	0.126873693617229	-3.81534538320784	0.000135992586832406	0.00418058012342559	ENSCGRG00000017226	bromodomain containing 4 [Source:MGI Symbol;Acc:MGI:1888520]
73	Brinp3	154.562696748976	2.87585641225036	0.229976122743207	9.96144244977654	2.24777446909477e-23	7.80953190073795e-21	ENSCGRG00000015127	bone morphogenetic protein/retinoic acid inducible neural specific 3 [Source:MGI Symbol;Acc:MGI:2443035]
74	Bst2	3792.71169080141	-0.969993226689226	0.0881049571191346	-4.37013692030331	1.24168654224284e-05	0.000493831878809064	ENSCGRG00000005267	Bone marrow stromal antigen 2 [Source:UniProtKB/Swiss-Prot;Acc:Q6WRU0]
75	Btbd11	31.4694816713581	2.18907017832983	0.429012061644324	3.73907360893403	0.000184699643426958	0.00551072254289978	ENSCGRG00000010732	BTB (POZ) domain containing 11 [Source:MGI Symbol;Acc:MGI:1921257]
76	Btg1	1248.17207873807	-0.953993941236666	0.124007898385191	-2.97587045116458	0.00292158250945915	0.0596430380589587	N/A	N/A
77	C1qtnf1	189.765994589228	2.33139865301869	0.221153572399645	7.89693846383615	2.858374000438e-15	5.65958052086723e-13	ENSCGRG00000017330	C1q and tumor necrosis factor related protein 1 [Source:MGI Symbol;Acc:MGI:1919254]
78	C1qtnf3	44.3581397176664	-4.31421262341077	0.603756443667227	-6.17674587460812	6.54362705447033e-10	6.21104889592869e-08	ENSCGRG00000007617	C1q and tumor necrosis factor related protein 3 [Source:MGI Symbol;Acc:MGI:1932136]
79	C1qtnf6	34.5348884892107	-2.60389716835452	0.482258912086091	-4.18641235451746	2.83398293044629e-05	0.00102397760988161	ENSCGRG00000008889	C1q and tumor necrosis factor related protein 6 [Source:MGI Symbol;Acc:MGI:1919959]
80	C1r	3433.7620203991	-1.21869629538009	0.0896763175843128	-7.06690251930899	1.58430159800746e-12	2.22697172715339e-10	ENSCGRG00000018321	N/A
81	C1s	2211.17451438403	-1.17713299399133	0.0937196147769557	-6.31853315530037	2.64057648641398e-10	2.7013097456015e-08	ENSCGRG00000018358	N/A
82	Ca3	52.6594755004682	-1.61129597070337	0.356873290891448	-2.87590440690727	0.00402871700592321	0.077843436460724	ENSCGRG00000003496	carbonic anhydrase 3 [Source:MGI Symbol;Acc:MGI:88270]
83	Ca5b	1229.25781383889	-0.966112161561479	0.106152018484109	-3.59060210331641	0.000329914958154413	0.00917681879071806	ENSCGRG00000003954	carbonic anhydrase 5b, mitochondrial [Source:MGI Symbol;Acc:MGI:1926249]
84	Cabin1	1743.54536017742	-1.05627897279242	0.110533437876619	-4.26401712572591	2.00784045021711e-05	0.000753001508152706	ENSCGRG00000005037	calcineurin binding protein 1 [Source:MGI Symbol;Acc:MGI:1298375]
85	Cachd1	793.489059961362	-1.28131746410855	0.109231923026839	-6.37501331196284	1.82947060199665e-10	1.9250212380095e-08	ENSCGRG00000012903	cache domain containing 1 [Source:MGI Symbol;Acc:MGI:2444177]
86	Cacna1g	662.44808648686	-1.0549835917806	0.130431679101436	-3.60358077345548	0.00031386314900477	0.00881017686855767	ENSCGRG00000003530	calcium channel, voltage-dependent, T type, alpha 1G subunit [Source:MGI Symbol;Acc:MGI:1201678]
87	Cadps	153.996293420478	-1.44782159610823	0.222397322601146	-3.87980882726069	0.000104538595532476	0.00330184167776162	ENSCGRG00000008184	Ca2+-dependent secretion activator [Source:MGI Symbol;Acc:MGI:1350922]
88	Camlg	1701.64465710385	1.42427354547335	0.126855344047289	6.61628448573137	3.68339212039712e-11	4.21279394440947e-09	ENSCGRG00000006812	calcium modulating ligand [Source:MGI Symbol;Acc:MGI:104728]
89	Camsap3	348.694525849605	2.16134209111316	0.178169848393991	8.8476226735408	8.94033369417969e-19	2.25516855677568e-16	ENSCGRG00000013931	calmodulin regulated spectrin-associated protein family, member 3 [Source:MGI Symbol;Acc:MGI:1916947]
90	Camta2	184.176080122784	-1.20444111265461	0.192095594028278	-3.22484549979977	0.00126040669014323	0.028903024647942	ENSCGRG00000008238	calmodulin binding transcription activator 2 [Source:MGI Symbol;Acc:MGI:2135957]
91	Capn6	34.2023433005584	-2.84448977912546	0.497745368416377	-4.53952446728574	5.63812380428134e-06	0.000243709886694922	ENSCGRG00000017669	calpain 6 [Source:MGI Symbol;Acc:MGI:1100850]
92	Card11	7.6214210373875	5.15706253846792	1.20998496113963	3.77864203654274	0.000157685902918302	0.00477570430318688	ENSCGRG00000003637	caspase recruitment domain family, member 11 [Source:MGI Symbol;Acc:MGI:1916978]
93	Caskin2	366.75311800882	-1.01430999417596	0.147890639808122	-2.9031417675375	0.00369439359080244	0.0726800892959787	ENSCGRG00000006390	CASK-interacting protein 2 [Source:MGI Symbol;Acc:MGI:2157062]
94	Ccdc112	295.196985930644	1.22733951615184	0.179550321823353	3.57769904786178	0.000346632232342725	0.00955521845263314	ENSCGRG00000007584	coiled-coil domain containing 112 [Source:MGI Symbol;Acc:MGI:1918800]
95	Ccdc158	476.559541016605	1.18027954192219	0.135132728751328	4.40542455334075	1.05576894338484e-05	0.000426336169374748	ENSCGRG00000000423	coiled-coil domain containing 158 [Source:MGI Symbol;Acc:MGI:2444555]
96	Ccdc190	55.4631746751092	5.59870581953464	0.626771153797076	7.99932046719039	1.25107717980776e-15	2.55970390988668e-13	ENSCGRG00000001059	coiled-coil domain containing 190 [Source:MGI Symbol;Acc:MGI:1925715]
97	Ccdc67	733.212598099924	1.17391244343645	0.152692888791357	3.85708822052642	0.000114745757058434	0.0035691357609358	N/A	N/A
98	Ccdc80	4760.22490323013	-1.42562319977784	0.0866512716591723	-9.70165449346519	2.96648644539914e-22	9.25845447552198e-20	ENSCGRG00000011447	coiled-coil domain containing 80 [Source:MGI Symbol;Acc:MGI:1915146]
99	Ccdc88c	195.043374350785	-1.21659404730014	0.182502703559367	-3.46094350527534	0.000538285762476495	0.0140595660003435	ENSCGRG00000002550	coiled-coil domain containing 88C [Source:MGI Symbol;Acc:MGI:1915589]
100	Ccnb1	2245.2075432131	1.18984608517173	0.12595702379962	4.80230134218521	1.56852404345452e-06	7.76419401509988e-05	ENSCGRG00000008384	G2/mitotic-specific cyclin-B1 [Source:UniProtKB/Swiss-Prot;Acc:Q08301]
101	Cd109	2182.2489543976	-1.32660777133621	0.100240734459992	-7.39864162618501	1.37584603756621e-13	2.24202025980037e-11	ENSCGRG00000009383	CD109 antigen [Source:MGI Symbol;Acc:MGI:2445221]
102	Cd36	668.066924079783	-2.72857144961026	0.187417808121838	-11.437594806869	2.71302681153553e-30	1.35020745155717e-27	ENSCGRG00000013582	CD36 antigen [Source:MGI Symbol;Acc:MGI:107899]
103	Cdca5	395.198000390374	1.16236225841114	0.202977461110899	2.84464962035619	0.00444602995735901	0.0845756153252157	ENSCGRG00000001446	cell division cycle associated 5 [Source:MGI Symbol;Acc:MGI:1915099]
104	Cdhr3	46.9579047710289	3.99618718596049	0.441898031797951	7.71948377176537	1.16801789717515e-14	2.17251328874578e-12	ENSCGRG00000011875	cadherin-related family member 3 [Source:MGI Symbol;Acc:MGI:1916014]
105	Cdk1	2884.09458526969	1.09068802435126	0.116240918071342	4.3506669770082	1.35724054033339e-05	0.000537467253972021	ENSCGRG00000016747	cyclin-dependent kinase 1 [Source:MGI Symbol;Acc:MGI:88351]
106	Cdkn2aip	780.142757593325	1.24393865999677	0.121576377152113	5.42026481387189	5.95108158490994e-08	3.76574626476054e-06	ENSCGRG00000016674	CDKN2A interacting protein [Source:MGI Symbol;Acc:MGI:1918175]
107	Cdkn3	2422.92692441057	1.14961513305428	0.128112494469636	4.40747512309931	1.04582608109304e-05	0.000423249262796643	ENSCGRG00000011579	cyclin-dependent kinase inhibitor 3 [Source:MGI Symbol;Acc:MGI:1919641]
108	Cenpa	1160.42220066058	1.25227300799574	0.150671119450316	4.42892114765652	9.47056377576181e-06	0.000391011124140982	ENSCGRG00000006875	Histone H3-like centromeric protein A [Source:UniProtKB/Swiss-Prot;Acc:Q8R565]
109	Cenpk	257.522009804151	1.35619203514966	0.237348739973804	3.24935171138309	0.00115668367554658	0.0269951498118057	ENSCGRG00000002181	centromere protein K [Source:MGI Symbol;Acc:MGI:1926210]
110	Cenpw	960.794844526334	1.36146016548436	0.184088993606197	4.21805589542352	2.46417741420089e-05	0.000903891691336557	ENSCGRG00000003280	centromere protein W [Source:MGI Symbol;Acc:MGI:1913561]
111	Cercam	519.230201585398	-1.32038384666156	0.143903192808233	-5.11052834609745	3.21259103498792e-07	1.83147527301138e-05	ENSCGRG00000013874	cerebral endothelial cell adhesion molecule [Source:MGI Symbol;Acc:MGI:2139134]
112	Cers4	5.46921888392807	7.11317163407121	1.7497718700084	3.73089157806539	0.000190803330057819	0.00564863749145448	N/A	N/A
113	Chac1	160.501631932776	1.59870459383186	0.244233791270658	4.15070366732046	3.31454675713492e-05	0.00118743315147631	ENSCGRG00000001166	ChaC, cation transport regulator 1 [Source:MGI Symbol;Acc:MGI:1916315]
114	Chd1	1595.81131062637	-1.19352593784789	0.098725837784531	-6.16417597240269	7.08511179166852e-10	6.62260144831392e-08	ENSCGRG00000008652	chromodomain helicase DNA binding protein 1 [Source:MGI Symbol;Acc:MGI:88393]
115	Chd5	4499.98612087755	1.00072006327423	0.0885093091698777	4.69733146097775	2.63582520809039e-06	0.0001231880339639	ENSCGRG00000011341	chromodomain helicase DNA binding protein 5 [Source:MGI Symbol;Acc:MGI:3036258]
116	Chrna1	29.0118789697351	-1.89852850066797	0.440913993183176	-2.97918873126146	0.00289012703906719	0.0592636963222532	ENSCGRG00000002036	cholinergic receptor, nicotinic, alpha polypeptide 1 (muscle) [Source:MGI Symbol;Acc:MGI:87885]
117	Chst12	442.973966205194	-1.5846016096745	0.135048293114833	-7.40208621595345	1.3406140935409e-13	2.20411320700554e-11	ENSCGRG00000011855	carbohydrate sulfotransferase 12 [Source:MGI Symbol;Acc:MGI:1929064]
118	Chst2	423.189306428345	-0.989348932486911	0.12905196578433	-3.13351624911751	0.00172725354780367	0.0383469701661361	N/A	N/A
119	Churc1	650.812885048086	1.05034231607119	0.126979735879473	3.66499278114551	0.000247345559577773	0.00710549318886913	ENSCGRG00000008718	farnesyltransferase, CAAX box, beta [Source:MGI Symbol;Acc:MGI:1861305]
120	Cic	259.936013195789	-1.52635100093352	0.17466774418548	-5.38959556959014	7.06164191725069e-08	4.40790082251709e-06	N/A	N/A
121	Cilp	23.2716061471899	-4.66845469935316	0.734680774107039	-5.55818573528788	2.72593226642242e-08	1.83865629135174e-06	ENSCGRG00000015923	cartilage intermediate layer protein, nucleotide pyrophosphohydrolase [Source:MGI Symbol;Acc:MGI:2444507]
122	Ckap4	1428.07271790904	-1.75136198177218	0.109860539309114	-10.6170922552013	2.48171343447988e-26	9.52047316302343e-24	N/A	N/A
123	Clcn1	49.7841352188927	-2.37286769717449	0.417235449575666	-4.28512294022874	1.8263816284135e-05	0.000696293815851058	ENSCGRG00000003865	chloride channel, voltage-sensitive 1 [Source:MGI Symbol;Acc:MGI:88417]
124	Clcn5	538.828983382115	-1.64452692460143	0.150521303588058	-7.03929874790383	1.93209721084225e-12	2.6550476149589e-10	ENSCGRG00000001430	chloride channel, voltage-sensitive 5 [Source:MGI Symbol;Acc:MGI:99486]
125	Clec4f	209.894149774841	3.80627703937172	0.225597613954653	14.2790275224191	2.95698958619126e-46	3.20294154353681e-43	ENSCGRG00000010874	C-type lectin domain family 4, member f [Source:MGI Symbol;Acc:MGI:1859834]
126	Clhc1	573.720215398883	2.03178763940889	0.130891657615517	11.0536084961018	2.10576853605302e-28	9.01758647043727e-26	ENSCGRG00000016597	clathrin heavy chain linker domain containing 1 [Source:MGI Symbol;Acc:MGI:1920574]
127	Clptm1l	2174.62435292817	-0.888289555678847	0.0798715443226938	-3.79768611624937	0.000146053106362234	0.00446006948682285	ENSCGRG00000010540	CLPTM1-like [Source:MGI Symbol;Acc:MGI:2442892]
128	Clstn1	4271.88782650526	-1.03716110515616	0.0974572441341597	-4.63996913161745	3.48461224601181e-06	0.000158043472655324	ENSCGRG00000007338	calsyntenin 1 [Source:MGI Symbol;Acc:MGI:1929895]
129	Cmip	637.865110352127	-1.58008252567524	0.194293808298059	-5.12172793189325	3.02748495016879e-07	1.73130769790087e-05	ENSCGRG00000014929	c-Maf inducing protein [Source:MGI Symbol;Acc:MGI:1921690]
130	Cmtr2	981.941690890679	1.233888650219	0.117058259650778	5.54361692574106	2.96286662854527e-08	1.99117613496469e-06	ENSCGRG00000012261	cap methyltransferase 2 [Source:MGI Symbol;Acc:MGI:2384580]
131	Cnpy3	1235.86358770685	-1.1536686068301	0.148360854665834	-3.83326253673783	0.000126454868088273	0.00391351250584447	ENSCGRG00000013845	canopy FGF signaling regulator 3 [Source:MGI Symbol;Acc:MGI:1919279]
132	Cntf	68.1307835126721	1.58639602863549	0.352086743728266	2.84428069432578	0.0044511815907942	0.0845862309730489	ENSCGRG00000005842	ciliary neurotrophic factor [Source:MGI Symbol;Acc:MGI:88439]
133	Cntn6	24.7973513995473	4.02130027594261	0.558114384247072	6.1570492935015	7.41127865603193e-10	6.8924891501097e-08	ENSCGRG00000001106	contactin 6 [Source:MGI Symbol;Acc:MGI:1858223]
134	Cntnap1	904.816221218392	-1.2657432043254	0.120940118764581	-5.62907255721681	1.81181175899697e-08	1.29815960039573e-06	ENSCGRG00000007852	contactin associated protein-like 1 [Source:MGI Symbol;Acc:MGI:1858201]
135	Cntnap4	25.5405965063863	3.39479170169835	0.493699052245037	5.69138058539881	1.26016272720357e-08	9.35670824948648e-07	ENSCGRG00000015988	contactin associated protein-like 4 [Source:MGI Symbol;Acc:MGI:2183572]
136	Col12a1	2536.99138043601	-1.30175438429994	0.0971020295897681	-7.38184244559098	1.56113872390971e-13	2.52164986509416e-11	ENSCGRG00000008582	collagen, type XII, alpha 1 [Source:MGI Symbol;Acc:MGI:88448]
137	Col18a1	963.417165240421	-1.61204444994024	0.170867684377759	-6.01097833659635	1.84407049657204e-09	1.62472316382189e-07	ENSCGRG00000003055	collagen, type XVIII, alpha 1 [Source:MGI Symbol;Acc:MGI:88451]
138	Col1a1	107.401574966157	-3.11815978453098	0.364420784623695	-6.95129748547585	3.61941712552782e-12	4.82956137314995e-10	ENSCGRG00000011250	collagen, type I, alpha 1 [Source:MGI Symbol;Acc:MGI:88467]
139	Col25a1	56.365771087947	-2.34507507766139	0.355779545495733	-4.94720002660002	7.5288599843639e-07	3.96104079291648e-05	ENSCGRG00000011334	collagen, type XXV, alpha 1 [Source:MGI Symbol;Acc:MGI:1924268]
140	Col27a1	2111.57998801655	-1.40702774499148	0.282563521639917	-2.90931129219828	0.00362225990038057	0.0715668388472186	ENSCGRG00000010702	collagen, type XXVII, alpha 1 [Source:MGI Symbol;Acc:MGI:2672118]
141	Col4a4	9096.47519296572	-1.39607416504828	0.19340794128456	-4.1937867645969	2.74335881261817e-05	0.000996374934429013	ENSCGRG00000007829	collagen, type V, alpha 2 [Source:MGI Symbol;Acc:MGI:88458]
142	Col5a3	218.610114647318	-1.85099879664894	0.255398860574846	-4.95709453471411	7.15551653296533e-07	3.79716661204679e-05	ENSCGRG00000009741	collagen, type V, alpha 3 [Source:MGI Symbol;Acc:MGI:1858212]
143	Col6a1	5869.6034331948	-2.08327837045303	0.096078022248492	-15.5947826013393	7.89918593588465e-55	1.11888930633369e-51	ENSCGRG00000001617	collagen, type VI, alpha 1 [Source:MGI Symbol;Acc:MGI:88459]
144	Col6a2	4935.89823356151	-1.86046066240038	0.116184335677087	-10.9782282976961	4.86368843787778e-28	2.03545361125185e-25	ENSCGRG00000011810	collagen, type VI, alpha 2 [Source:MGI Symbol;Acc:MGI:88460]
145	Col6a3	1384.51349489007	-4.02784632362057	0.35430260804071	-9.71735387988964	2.54304118710022e-22	8.07371731366611e-20	N/A	N/A
146	Colgalt1	4107.44244647646	-0.989158684256371	0.102386033659389	-3.94776679092646	7.88835895241231e-05	0.00254835511841615	ENSCGRG00000012290	collagen beta(1-O)galactosyltransferase 1 [Source:MGI Symbol;Acc:MGI:1924348]
147	Corin	481.017818229071	1.68805158722748	0.258990056831564	4.25919473512349	2.0516467645017e-05	0.0007678663317385	ENSCGRG00000016765	corin [Source:MGI Symbol;Acc:MGI:1349451]
148	Cpne2	770.619347147256	-0.927235783842947	0.111906390228508	-3.05856781210512	0.00222397738941554	0.0477299762805335	ENSCGRG00000005684	copine II [Source:MGI Symbol;Acc:MGI:2387578]
149	Cpq	5.86825138155867	5.23871364377946	1.35866227863086	3.42524497533555	0.000614245296071521	0.0155501229608982	ENSCGRG00000004903	carboxypeptidase Q [Source:MGI Symbol;Acc:MGI:1889205]
150	Cpvl	7.509316283039	4.92079151070475	1.20668454248848	3.59317523123486	0.000326672741143617	0.00911416947790691	ENSCGRG00000000204	carboxypeptidase, vitellogenic-like [Source:MGI Symbol;Acc:MGI:1918537]
151	Crb1	46.5761323922384	2.98979506900189	0.457652640552519	5.25471144529485	1.48256729548339e-07	8.834949572502e-06	ENSCGRG00000017565	crumbs family member 1, photoreceptor morphogenesis associated [Source:MGI Symbol;Acc:MGI:2136343]
152	Creb3l1	578.553340180215	-1.6707160965232	0.128286281870441	-8.46352065062242	2.59424450344247e-17	5.82566076663288e-15	ENSCGRG00000017318	cAMP responsive element binding protein 3-like 1 [Source:MGI Symbol;Acc:MGI:1347062]
153	Crtap	1523.27391728189	-1.07485330667065	0.107753809934322	-4.54638964736456	5.45739625792041e-06	0.000237010600691855	ENSCGRG00000017250	N/A
154	Crtc1	416.734137473331	-1.06344298345861	0.149834384320112	-3.19339572761359	0.00140610108875363	0.0318082867915348	ENSCGRG00000015567	CREB regulated transcription coactivator 1 [Source:MGI Symbol;Acc:MGI:2142523]
155	Crtc3	874.459927253105	-0.936395172842587	0.105258965541134	-3.33874335848469	0.000841582776621466	0.0204444660273188	ENSCGRG00000014030	N/A
156	Csmd3	103.555340339196	-2.16653134254669	0.251811665377029	-6.28076081962885	3.36920135769331e-10	3.35353912435484e-08	ENSCGRG00000002669	CUB and Sushi multiple domains 3 [Source:MGI Symbol;Acc:MGI:2386403]
157	Cspg4	7280.9246177227	-1.34654357991373	0.103274495144665	-7.37433843782791	1.65163133400873e-13	2.59941362260143e-11	ENSCGRG00000002310	chondroitin sulfate proteoglycan 4 [Source:MGI Symbol;Acc:MGI:2153093]
158	Ctdnep1	426.250708873287	-1.0529218917225	0.137173033915666	-3.41145324006647	0.000646175832829245	0.0162328537322206	ENSCGRG00000011765	CTD nuclear envelope phosphatase 1 [Source:MGI Symbol;Acc:MGI:1914431]
159	Ctdsp2	1021.69248090339	-1.05591224509966	0.100284151368627	-4.69615326002384	2.65106659701161e-06	0.000123586684347777	ENSCGRG00000009227	N/A
160	Ctgf	81.6644771161662	-3.99472892545539	0.371178735918752	-9.18631940564775	4.0651278004373e-20	1.15161943565004e-17	ENSCGRG00000009322	connective tissue growth factor [Source:MGI Symbol;Acc:MGI:95537]
161	Ctsf	769.328442054884	-1.09961740941648	0.115970204092686	-4.43782015149336	9.08744983406734e-06	0.000376883561361523	ENSCGRG00000009158	cathepsin F [Source:MGI Symbol;Acc:MGI:1861434]
162	Ctsz	7248.49681237488	-0.869194450284679	0.0929694645875106	-3.057261336554	0.00223369438856025	0.0478827106763078	ENSCGRG00000004861	cathepsin Z [Source:MGI Symbol;Acc:MGI:1891190]
163	Cux1	787.859840345277	-1.00142586068904	0.129490362243687	-3.21617263827052	0.00129912655421485	0.0296800451232162	ENSCGRG00000009119	cut-like homeobox 1 [Source:MGI Symbol;Acc:MGI:88568]
164	Cyr61	620.522218849529	-2.39151575901599	0.138229639207877	-13.0692177788155	4.93705791084996e-39	4.13231747138141e-36	ENSCGRG00000015911	cysteine rich protein 61 [Source:MGI Symbol;Acc:MGI:88613]
165	Dab2ip	1120.0781732614	-1.00145474748736	0.111805284279641	-3.72515708402926	0.000195193633805424	0.00576933478795036	ENSCGRG00000003922	disabled 2 interacting protein [Source:MGI Symbol;Acc:MGI:1916851]
166	Dcc	46.6680458427431	-2.16194498093517	0.381792763239868	-4.13046718547477	3.62026770078129e-05	0.00127220628706463	ENSCGRG00000003387	deleted in colorectal carcinoma [Source:MGI Symbol;Acc:MGI:94869]
167	Dcn	1931.75118185223	-3.7703829194971	0.214529976061949	-14.8483698047685	7.12810144019668e-50	9.37548999427011e-47	ENSCGRG00000007335	decorin [Source:MGI Symbol;Acc:MGI:94872]
168	Ddias	234.418323054569	1.74045231434822	0.219200251603737	5.27138908451584	1.35395100054419e-07	8.11173772115913e-06	ENSCGRG00000012727	DNA damage-induced apoptosis suppressor [Source:MGI Symbol;Acc:MGI:1921291]
169	Ddit3	5334.18152669545	2.37904167277793	0.0979141620492853	18.3229793781386	5.42594072948835e-75	1.42733246561141e-71	ENSCGRG00000015899	DNA-damage inducible transcript 3 [Source:MGI Symbol;Acc:MGI:109247]
170	Ddr1	588.1592872212	-1.38511902324299	0.161550284573817	-4.95298739109441	7.30827120505863e-07	3.85600303638824e-05	ENSCGRG00000017100	discoidin domain receptor family, member 1 [Source:MGI Symbol;Acc:MGI:99216]
171	Ddx4	107.746985161336	1.39162762729429	0.269605948621265	2.99201531234134	0.00277142361790238	0.057020105586653	ENSCGRG00000001251	DEAD (Asp-Glu-Ala-Asp) box polypeptide 4 [Source:MGI Symbol;Acc:MGI:102670]
172	Dhfr	30.240661991002	2.8511453479805	0.571750356757586	3.9635879898894	7.38316328686308e-05	0.00240486561672232	ENSCGRG00000002677	dihydrofolate reductase [Source:RefSeq peptide;Acc:NP_001230945]
173	Dlgap4	804.759439729743	-1.01894398956908	0.115710619294539	-3.75057614844523	0.000176428714111326	0.00529976890969975	ENSCGRG00000013797	discs, large homolog-associated protein 4 (Drosophila) [Source:MGI Symbol;Acc:MGI:2138865]
174	Dnah12	1144.58325002565	1.10510748031329	0.106239974340194	4.89594413799996	9.7834857600967e-07	5.04630551222467e-05	N/A	N/A
175	Dock6	907.027196155541	-1.03577918315884	0.137357690356404	-3.28206364906065	0.00103050341344726	0.0244847611035069	ENSCGRG00000007238	dedicator of cytokinesis 6 [Source:MGI Symbol;Acc:MGI:1914789]
176	Dopey2	874.266010959603	-1.04744979887548	0.116186797799059	-3.98054948509879	6.87561492451075e-05	0.00225280379394913	ENSCGRG00000006746	dopey family member 2 [Source:MGI Symbol;Acc:MGI:1917278]
177	Dot1l	845.839077222317	-1.00931129234826	0.126954879838677	-3.34251658673009	0.000830223933389534	0.0202478674222505	ENSCGRG00000009943	DOT1-like, histone H3 methyltransferase (S. cerevisiae) [Source:MGI Symbol;Acc:MGI:2143886]
178	Dpp9	1220.6003259338	-1.81223568111837	0.111812576195834	-10.9761640608987	4.97607620033197e-28	2.03621038117584e-25	ENSCGRG00000016522	dipeptidylpeptidase 9 [Source:MGI Symbol;Acc:MGI:2443967]
179	Dpt	3639.13912928898	-1.28188229122883	0.0975703061185181	-7.1427447369195	9.14854270869455e-13	1.34769012350321e-10	ENSCGRG00000010859	dermatopontin [Source:MGI Symbol;Acc:MGI:1928392]
180	Dpysl3	606.623052072371	-1.5224095607923	0.335597549353787	-2.79336682248202	0.00521625029875379	0.0969243521707893	N/A	N/A
181	Drgx	33.5335172744904	2.74906541365505	0.627358755042494	3.4495460460854	0.000561529955874853	0.0145224896172465	ENSCGRG00000013305	paired related homeobox protein-like 1 [Source:MGI Symbol;Acc:MGI:2148204]
182	Dsn1	839.383694373602	1.02353341380291	0.142160202929484	3.08504703879255	0.00203519962820608	0.0441415382258973	ENSCGRG00000015341	DSN1 homolog, MIS12 kinetochore complex component [Source:MGI Symbol;Acc:MGI:1914184]
183	Ebf4	215.064464435081	-1.54672168789323	0.198328860187206	-4.84931535563837	1.23888329360163e-06	6.2330046361695e-05	ENSCGRG00000014262	early B cell factor 4 [Source:MGI Symbol;Acc:MGI:2385972]
184	Ecm1	1047.88103031943	-1.15625679986833	0.150992222971674	-3.78360082329768	0.000154575665632832	0.00470472116853384	ENSCGRG00000011489	extracellular matrix protein 1 [Source:MGI Symbol;Acc:MGI:103060]
185	Edaradd	2357.64387280645	1.20424101601307	0.0924249346615024	6.70034030924629	2.07934721309399e-11	2.43879615171418e-09	ENSCGRG00000015990	EDAR (ectodysplasin-A receptor)-associated death domain [Source:MGI Symbol;Acc:MGI:1931001]
186	Eef1e1	631.786357217064	1.07306026839518	0.152165445964353	3.20767809393707	0.00133811181991236	0.0304573436982278	ENSCGRG00000017575	Eukaryotic translation elongation factor 1 epsilon-1 [Source:UniProtKB/Swiss-Prot;Acc:P70102]
187	Efemp2	787.034266279467	-0.932223452000816	0.10060165366328	-3.45184138266717	0.000556774929432161	0.0144565420114807	ENSCGRG00000012706	EGF-containing fibulin-like extracellular matrix protein 2 precursor [Source:RefSeq peptide;Acc:NP_001231778]
188	Emilin1	2340.79562380081	-1.82570878866665	0.221038915367045	-5.61324817345026	1.98563496317859e-08	1.41171745992164e-06	ENSCGRG00000016423	elastin microfibril interfacer 1 [Source:MGI Symbol;Acc:MGI:1926189]
189	Eng	3704.82469495233	-1.38707244361095	0.104573155687231	-7.67032358943855	1.71562976423235e-14	3.12788182956183e-12	ENSCGRG00000017949	endoglin [Source:MGI Symbol;Acc:MGI:95392]
190	Eno2	979.325711494347	-1.12345758822095	0.106968297109229	-5.03415593266776	4.79958878308844e-07	2.63819784632211e-05	ENSCGRG00000016207	enolase 2, gamma neuronal [Source:MGI Symbol;Acc:MGI:95394]
191	Enpp1	989.748708124453	-2.36001433222766	0.108038340098132	-16.4298325010752	1.16981620390909e-60	2.15409955787821e-57	ENSCGRG00000008073	ectonucleotide pyrophosphatase/phosphodiesterase 1 [Source:MGI Symbol;Acc:MGI:97370]
192	Enpp6	556.79941381127	-2.16159483281344	0.148309228783825	-10.6307095318416	2.14474493474456e-26	8.40283685710345e-24	ENSCGRG00000008783	ectonucleotide pyrophosphatase/phosphodiesterase 6 [Source:MGI Symbol;Acc:MGI:2445171]
193	Enthd2	391.786254764541	-1.08206802424202	0.155110757451367	-3.20484234419864	0.00135136478224564	0.0306453584978709	N/A	N/A
194	Entpd7	438.952354557161	-1.03147156212317	0.144907208226892	-3.08134472305118	0.00206067924686432	0.0444845810688858	ENSCGRG00000009513	ectonucleoside triphosphate diphosphohydrolase 7 [Source:MGI Symbol;Acc:MGI:2135885]
195	Epb41l1	2514.74635339565	-1.06864601869205	0.107203082435093	-4.51184338159066	6.42666366371443e-06	0.000274572122282222	ENSCGRG00000009133	erythrocyte membrane protein band 4.1 like 1 [Source:MGI Symbol;Acc:MGI:103010]
196	Epha2	2129.7742630679	1.13765461590807	0.0939908043764842	5.88027859590481	4.09576522737265e-09	3.4281554953109e-07	ENSCGRG00000010485	Eph receptor A2 [Source:MGI Symbol;Acc:MGI:95278]
197	Eps15l1	716.762136383368	-1.01790897265538	0.13748086571592	-3.14913984342254	0.00163751814272446	0.0366382248847245	ENSCGRG00000017641	epidermal growth factor receptor pathway substrate 15-like 1 [Source:MGI Symbol;Acc:MGI:104582]
198	Eps8l2	43.6906001281614	2.28344650849129	0.446148389314424	3.80699347672221	0.00014066645419443	0.00430271110886418	ENSCGRG00000014621	EPS8-like 2 [Source:MGI Symbol;Acc:MGI:2138828]
199	Erbb2	488.626503224802	-1.19963540671012	0.159096482542829	-3.86352291492988	0.000111763403653119	0.0034881547709636	ENSCGRG00000005466	erb-b2 receptor tyrosine kinase 2 [Source:MGI Symbol;Acc:MGI:95410]
200	Erc2	33.7492264866773	2.31733990257792	0.40678974419717	4.25865555011898	2.05660086741332e-05	0.000768159196197745	ENSCGRG00000014618	ELKS/RAB6-interacting/CAST family member 2 [Source:MGI Symbol;Acc:MGI:1098749]
201	Ercc6l	584.06422959592	1.3136670145055	0.168783120826011	4.31740158742247	1.57876761822589e-05	0.000610744263067471	ENSCGRG00000006223	excision repair cross-complementing rodent repair deficiency complementation group 6 like [Source:MGI Symbol;Acc:MGI:2654144]
202	Ero1a	1862.55210341132	-1.09272666000084	0.122549439787556	-4.1433413335868	3.42281911133469e-05	0.00121675272424936	ENSCGRG00000003898	ERO1-like (S. cerevisiae) [Source:MGI Symbol;Acc:MGI:1354385]
203	Erp29	2697.30134406423	-1.12205804798793	0.114320451392167	-4.69815803494607	2.62518275430006e-06	0.000123002837754914	ENSCGRG00000012742	endoplasmic reticulum protein 29 [Source:MGI Symbol;Acc:MGI:1914647]
204	Esco2	665.030998545093	1.31281841046145	0.164129770122657	4.43463674625483	9.22276642099023e-06	0.000381636001968796	ENSCGRG00000005092	establishment of sister chromatid cohesion N-acetyltransferase 2 [Source:MGI Symbol;Acc:MGI:1919238]
205	Ets2	1870.19823830411	-1.16871251185112	0.117437120931666	-4.97074525072559	6.6696035962592e-07	3.54953990235598e-05	ENSCGRG00000006623	E26 avian leukemia oncogene 2, 3' domain [Source:MGI Symbol;Acc:MGI:95456]
206	Ext2	2369.6889853738	-0.932445197260224	0.08231375150522	-4.22144162044458	2.4274482751609e-05	0.000892196258259737	ENSCGRG00000008793	exostoses (multiple) 2 [Source:MGI Symbol;Acc:MGI:108050]
207	Extl1	350.416932644794	-1.57596439712354	0.179703709602841	-5.51464351288336	3.49487625367607e-08	2.31491551565436e-06	ENSCGRG00000013081	exostoses (multiple)-like 1 [Source:MGI Symbol;Acc:MGI:1888742]
208	Eya1	137.197117542141	-1.39643991966387	0.222527511205716	-3.64663863153774	0.000265693162298615	0.00756178344755285	ENSCGRG00000005994	EYA transcriptional coactivator and phosphatase 1 [Source:MGI Symbol;Acc:MGI:109344]
209	F13b	63.568535797272	-4.17796114483368	0.90104045807341	-3.98761078031392	6.67420419516747e-05	0.00220248738440526	ENSCGRG00000013915	coagulation factor XIII, beta subunit [Source:MGI Symbol;Acc:MGI:88379]
210	Fabp4	23.5380329577513	-6.52978168881879	0.966793216924302	-6.14900796160954	7.79690657646986e-10	7.1786118849558e-08	ENSCGRG00000009928	fatty acid binding protein 4, adipocyte [Source:MGI Symbol;Acc:MGI:88038]
211	Fam107b	1023.01765434478	1.29738536469174	0.132734352425204	5.36728323115928	7.99314849208578e-08	4.9724944707185e-06	ENSCGRG00000009786	family with sequence similarity 107, member B [Source:MGI Symbol;Acc:MGI:1913790]
212	Fam122b	690.199138039059	2.00339700857507	0.137853463876906	10.2894368263425	7.8634938614753e-25	2.83918384245502e-22	ENSCGRG00000010548	family with sequence similarity 122, member B [Source:MGI Symbol;Acc:MGI:1926005]
213	Fam135a	2391.71823095678	0.88937412785567	0.0997639114101286	3.05132008991789	0.0022783754297917	0.0486705396336246	ENSCGRG00000004136	family with sequence similarity 135, member A [Source:MGI Symbol;Acc:MGI:1915437]
214	Fam234a	1261.08309346509	-1.08152479942575	0.0969073863638873	-5.1240913343798	2.98976040563585e-07	1.71506068876569e-05	ENSCGRG00000013636	family with sequence similarity 234, member A [Source:MGI Symbol;Acc:MGI:2146854]
215	Fam71e2	48.6083755211254	2.98221765910675	0.397557846299471	6.02995307651355	1.6400729181301e-09	1.45895182195399e-07	N/A	N/A
216	Fam71f1	257.800603408604	1.55046408629314	0.192866431420489	5.00606341114381	5.55544623245396e-07	2.98244859837922e-05	ENSCGRG00000010330	family with sequence similarity 71, member F1 [Source:MGI Symbol;Acc:MGI:3032524]
217	Fam72a	76.7616858816187	1.72929448492782	0.341745597935523	3.34849078121136	0.000812529839456884	0.0199226690595993	ENSCGRG00000014406	family with sequence similarity 72, member A [Source:MGI Symbol;Acc:MGI:1919669]
218	Fasn	14129.1470626102	-1.29839120907035	0.12871247640692	-5.54280927742939	2.97657019167423e-08	1.99311140034506e-06	ENSCGRG00000015236	fatty acid synthase [Source:MGI Symbol;Acc:MGI:95485]
219	Fbln5	642.403146512283	1.30737337873541	0.14837747432271	4.86873685720691	1.12313847209608e-06	5.72893956376098e-05	ENSCGRG00000001395	fibulin 5 [Source:MGI Symbol;Acc:MGI:1346091]
220	Fbn1	298.098521774018	-1.58147591804416	0.17249439266982	-5.77707716696903	7.60094311938043e-09	5.95590496171367e-07	ENSCGRG00000016650	fibrillin 1 [Source:MGI Symbol;Acc:MGI:95489]
221	Fbrsl1	44.9497747909639	-1.65126390671281	0.352246779750021	-3.02714309197767	0.00246877062295672	0.0517323336618608	ENSCGRG00000005911	fibrosin-like 1 [Source:MGI Symbol;Acc:MGI:1920907]
222	Fhad1	60.6204821344583	1.95132731520982	0.345753016290497	3.95185218960076	7.75486367795192e-05	0.00250963198182437	N/A	N/A
223	Fhod1	519.854292245939	-1.10368815620305	0.138835345169876	-3.73626510487799	0.000186773757387344	0.00553824793644212	ENSCGRG00000008020	formin homology 2 domain containing 1 [Source:MGI Symbol;Acc:MGI:2679008]
224	Fibin	135.872870328143	-2.17544555556074	0.313077558120522	-5.08015670106674	3.7712366042042e-07	2.11074622583028e-05	ENSCGRG00000020061	fin bud initiation factor homolog (zebrafish) [Source:MGI Symbol;Acc:MGI:1914856]
225	Fkbp10	3469.45805989659	-1.3154559320492	0.107408912516789	-6.80105043623694	1.03859050234159e-11	1.25819773092882e-09	ENSCGRG00000016669	FK506 binding protein 10 [Source:MGI Symbol;Acc:MGI:104769]
226	Fkbp9	10078.9074229766	-0.995853552195819	0.0930650645416198	-4.41509446641932	1.00965889735201e-05	0.000411324312739819	ENSCGRG00000010487	FK506 binding protein 9 [Source:MGI Symbol;Acc:MGI:1350921]
227	Flna	23353.441157352	-0.936395140446983	0.0870355357494232	-4.03780635920491	5.39533597624886e-05	0.00181295103406289	ENSCGRG00000002222	filamin, alpha [Source:MGI Symbol;Acc:MGI:95556]
228	Flnc	780.107374299191	3.13283249123363	0.153298050334775	16.6203678712703	4.96271767353471e-62	1.0153720360052e-58	ENSCGRG00000008723	filamin C, gamma [Source:MGI Symbol;Acc:MGI:95557]
229	Fmod	20.2419192953542	-2.36059502153042	0.537919889730774	-3.30092371504975	0.000963670804865589	0.0229560597681694	ENSCGRG00000003737	fibromodulin [Source:MGI Symbol;Acc:MGI:1328364]
230	Fn1	20281.0962572966	-2.78816481629338	0.112122669949175	-19.6499273213073	5.78956886175976e-86	2.13218242040888e-82	ENSCGRG00000004728	fibronectin 1 [Source:MGI Symbol;Acc:MGI:95566]
231	Frem3	8.37237703286818	3.24468042710412	0.953680141515833	2.7888993495822	0.00528874986095276	0.0980735548233476	N/A	N/A
232	Frmd7	102.787323564161	1.945188031417	0.318889026218002	4.26551376454688	1.99442716871087e-05	0.000749497589482489	ENSCGRG00000009355	FERM domain containing 7 [Source:MGI Symbol;Acc:MGI:2686379]
233	Frmpd2	137.089147360616	1.51722037884905	0.31714434549217	2.93953807273827	0.00328701884342582	0.0656476843631703	N/A	N/A
234	Fstl1	5021.64229201024	-0.808410603474309	0.0721565354873698	-3.09671329483751	0.0019567902998028	0.0427937489080389	ENSCGRG00000005221	follistatin-like 1 [Source:MGI Symbol;Acc:MGI:102793]
235	Fstl4	16.1598260358	2.78171975519801	0.643419774783377	3.4141898346479	0.000639719857434546	0.0161146394730503	ENSCGRG00000010263	follistatin-like 4 [Source:MGI Symbol;Acc:MGI:2443199]
236	Furin	3465.23487821715	-1.65422724076054	0.250416387875683	-4.26994714327646	1.95519297787029e-05	0.00073776482570704	ENSCGRG00000002134	furin precursor [Source:RefSeq peptide;Acc:NP_001230915]
237	Fzd7	311.927542189394	-1.04112613015521	0.154105656594173	-2.96007063929737	0.0030756851074328	0.0619594634738359	ENSCGRG00000020015	frizzled class receptor 7 [Source:MGI Symbol;Acc:MGI:108570]
238	Gaa	10351.0333256562	-0.93495584901876	0.0883084761509383	-3.9633041306181	7.39195144490516e-05	0.00240486561672232	ENSCGRG00000017097	glucosidase, alpha, acid [Source:MGI Symbol;Acc:MGI:95609]
239	Gabra2	5.60154373462647	3.89616592648375	1.13687882078068	2.9125385795197	0.00358503912347495	0.070983774644804	ENSCGRG00000012248	gamma-aminobutyric acid (GABA) A receptor, subunit alpha 2 [Source:MGI Symbol;Acc:MGI:95614]
240	Gadl1	155.30654248473	1.62985152145369	0.227215576432714	4.59866808929782	4.25200573779623e-06	0.000189121820424589	ENSCGRG00000016291	glutamate decarboxylase-like 1 [Source:MGI Symbol;Acc:MGI:1920998]
241	Galns	696.87166244579	-1.19290817605006	0.114643553339152	-5.30292072795764	1.13964418486595e-07	6.90309474346106e-06	ENSCGRG00000015115	galactosamine (N-acetyl)-6-sulfate sulfatase [Source:MGI Symbol;Acc:MGI:1355303]
242	Gas2l1	1265.10711342046	-1.04143457329454	0.138174535311839	-3.30359043034373	0.000954551774651772	0.0227973730760534	ENSCGRG00000012101	growth arrest-specific 2 like 1 [Source:MGI Symbol;Acc:MGI:1926176]
243	Gas7	692.953791785482	1.20680442420565	0.164462284036995	3.7810609716731	0.000156161419083484	0.00474514252640803	ENSCGRG00000007856	growth arrest specific 7 [Source:MGI Symbol;Acc:MGI:1202388]
244	Gas8	1929.68459957329	1.25423648461842	0.223179256455542	2.99881805561344	0.00271029105326967	0.0561386945499524	ENSCGRG00000012918	growth arrest specific 8 [Source:MGI Symbol;Acc:MGI:1202386]
245	Gbf1	4019.54006406208	-1.11711347033017	0.0860837215471956	-6.18178396617363	6.33812238081827e-10	6.04715987152268e-08	ENSCGRG00000013530	Golgi-specific brefeldin A-resistance guanine nucleotide exchange factor 1 [Source:RefSeq peptide;Acc:NP_001233615]
246	Gdf10	16.3857812360817	3.87281038142347	0.732690451444563	4.48736280678974	7.21102176484669e-06	0.000303852985761755	ENSCGRG00000014428	growth differentiation factor 10 [Source:MGI Symbol;Acc:MGI:95684]
247	Gen1	389.035888763079	1.19937452547643	0.204209891050744	3.00872803757873	0.00262343840146999	0.0545853047736365	ENSCGRG00000008503	GEN1, Holliday junction 5' flap endonuclease [Source:MGI Symbol;Acc:MGI:2443149]
248	Gimap6	45.3012331803331	5.12975105723872	0.61160228575395	7.43095417132883	1.0781706578152e-13	1.80485768118265e-11	ENSCGRG00000014388	GTPase, IMAP family member 6 [Source:MGI Symbol;Acc:MGI:1918876]
249	Gins4	287.30825951699	1.37080350119773	0.191261902900325	4.10871683571041	3.97863540668573e-05	0.00139547795007069	ENSCGRG00000007520	GINS complex subunit 4 (Sld5 homolog) [Source:MGI Symbol;Acc:MGI:1923847]
250	Glg1	2962.01602964876	-0.898992210741134	0.0922366505391331	-3.40460877736172	0.000662589049886574	0.016577329843222	ENSCGRG00000001849	Golgi apparatus protein 1 precursor [Source:RefSeq peptide;Acc:NP_001231202]
251	Glis2	575.305730282132	-1.16796005908034	0.134020196205887	-4.35007241344101	1.36092582764581e-05	0.000537770132838412	ENSCGRG00000009774	GLIS family zinc finger 2 [Source:MGI Symbol;Acc:MGI:1932535]
252	Glis3	978.715741654626	-0.918484715382891	0.112938580003902	-2.95312916675783	0.00314570307641055	0.0630991028856469	ENSCGRG00000007768	GLIS family zinc finger 3 [Source:MGI Symbol;Acc:MGI:2444289]
253	Gm2a	851.424084000495	-0.925491504915095	0.102350222861805	-3.32709587407277	0.000877561750413182	0.0212065906458115	ENSCGRG00000016474	GM2 ganglioside activator protein [Source:MGI Symbol;Acc:MGI:95762]
254	Gnas	8073.08750989636	-0.929125496626642	0.0758795979212476	-4.53564601465968	5.74274308264846e-06	0.000247493464937499	ENSCGRG00000002835	GNAS (guanine nucleotide binding protein, alpha stimulating) complex locus [Source:MGI Symbol;Acc:MGI:95777]
255	Gnptg	731.598573816722	-1.07798762743374	0.143870128287987	-3.42687625693701	0.000610567236184072	0.0155075656373703	ENSCGRG00000010030	N-acetylglucosamine-1-phosphotransferase, gamma subunit [Source:MGI Symbol;Acc:MGI:2147006]
256	Gpc1	6483.09717553028	-1.67259683867505	0.100282414418983	-10.8457135207148	2.08998648038603e-27	8.36630674996269e-25	ENSCGRG00000018009	glypican 1 [Source:MGI Symbol;Acc:MGI:1194891]
257	Gpd1	57.9501902999409	-2.13808502857745	0.361284328101967	-4.2988926090864	1.71653615028337e-05	0.00065850618065246	ENSCGRG00000013069	glycerol-3-phosphate dehydrogenase 1 (soluble) [Source:MGI Symbol;Acc:MGI:95679]
258	Gpr68	447.155243339901	-1.39052979246014	0.14204672309591	-5.67114308715922	1.41847860468529e-08	1.03650258042361e-06	ENSCGRG00000018842	G protein-coupled receptor 68 [Source:MGI Symbol;Acc:MGI:2441763]
259	Grb10	68.0042150443693	2.41299313351903	0.355943880091722	5.135727104865	2.81055246282406e-07	1.61729728282632e-05	ENSCGRG00000016205	growth factor receptor bound protein 10 [Source:MGI Symbol;Acc:MGI:103232]
260	Grik5	309.508674263001	-1.17248714378133	0.163757125252572	-3.5877806364395	0.000333504689772996	0.00926267776392149	ENSCGRG00000012476	glutamate receptor, ionotropic, kainate 5 (gamma 2) [Source:MGI Symbol;Acc:MGI:95818]
261	Gtpbp2	2112.15627683922	0.960894658059469	0.110390736339052	3.4054683373402	0.000660506723361376	0.0165477153795597	ENSCGRG00000005459	GTP binding protein 2 [Source:MGI Symbol;Acc:MGI:1860138]
262	Gusb	3005.93369629583	-0.968928542902915	0.0938361411709647	-4.09187800553512	4.27893751272493e-05	0.00147985437431985	ENSCGRG00000002349	glucuronidase, beta [Source:MGI Symbol;Acc:MGI:95872]
263	H6pd	570.199310101762	-0.936443596009877	0.1211547178041	-2.9010929302567	0.00371863579582389	0.073001022968338	ENSCGRG00000001127	hexose-6-phosphate dehydrogenase (glucose 1-dehydrogenase) [Source:MGI Symbol;Acc:MGI:2140356]
264	Hapln4	53.8317020643502	-1.60623417013239	0.362829195628178	-2.81474501422929	0.00488159496965189	0.0912226962847397	ENSCGRG00000018380	hyaluronan and proteoglycan link protein 4 [Source:MGI Symbol;Acc:MGI:2679531]
265	Hdac9	23.3371192747394	-2.17050995072859	0.547010847234648	-2.89856674327938	0.00374872511901561	0.0734351322782483	ENSCGRG00000008247	N/A
266	Heatr4	299.802334635422	1.2064807450542	0.192881239053374	3.22228459016205	0.0012717275068298	0.0291263561079153	ENSCGRG00000010244	HEAT repeat containing 4 [Source:MGI Symbol;Acc:MGI:4937307]
267	Heg1	3315.95950587258	-1.35322466211465	0.102288742229803	-7.51072058025223	5.88027831488528e-14	1.01195742888129e-11	ENSCGRG00000015592	heart development protein with EGF-like domains 1 [Source:MGI Symbol;Acc:MGI:1924696]
268	Hes2	362.346860878045	-1.19941715890222	0.157321606633237	-3.90572325906599	9.39439767025799e-05	0.00298255928793329	ENSCGRG00000008036	hairy and enhancer of split 2 (Drosophila) [Source:MGI Symbol;Acc:MGI:1098624]
269	Hmgb2	1414.31188584689	1.51344036503457	0.143837314208842	6.45505562600626	1.08179159779696e-10	1.16491874162768e-08	ENSCGRG00000000753	high mobility group box 2 [Source:MGI Symbol;Acc:MGI:96157]
270	Hmgcl	1244.89660999976	1.04634330275665	0.155167513200988	2.97343685232534	0.00294484994704771	0.0599850297842219	ENSCGRG00000008608	3-hydroxy-3-methylglutaryl-Coenzyme A lyase [Source:MGI Symbol;Acc:MGI:96158]
271	Hmgcs2	1289.90713675756	-1.18553799773221	0.128452489244757	-4.67546795349915	2.93284075541508e-06	0.000135351703434119	ENSCGRG00000010687	3-hydroxy-3-methylglutaryl-Coenzyme A synthase 2 [Source:MGI Symbol;Acc:MGI:101939]
272	Hnf4a	106.335995466246	1.40719824076218	0.276156772275016	2.97742377732523	0.00290681913762604	0.0594075112100399	ENSCGRG00000001884	hepatic nuclear factor 4, alpha [Source:MGI Symbol;Acc:MGI:109128]
273	Hnrnpa1	8322.07627819083	0.902237427430977	0.0775322726039545	4.09216595946445	4.27362610220372e-05	0.00147985437431985	ENSCGRG00000006222	N/A
274	Hnrnpf	8377.48181596401	1.06658519656359	0.0851234769851612	5.65793025496823	1.53209367442866e-08	1.1076480385857e-06	N/A	N/A
275	Hook1	79.4823543407695	2.13250066836912	0.357047347984244	4.33426596328129	1.46247279612273e-05	0.000571761657490528	ENSCGRG00000014648	hook microtubule tethering protein 1 [Source:MGI Symbol;Acc:MGI:1925213]
276	Hp	25.9667553650195	-2.21676349372396	0.469923490398215	-3.47248227923233	0.00051566905451514	0.0135650428140597	ENSCGRG00000013792	haptoglobin [Source:MGI Symbol;Acc:MGI:96211]
277	Hpx	105.978594713069	-3.65422661271979	0.342759425999963	-8.95457244697032	3.4105475082373e-19	8.84532701643404e-17	ENSCGRG00000000275	hemopexin [Source:MGI Symbol;Acc:MGI:105112]
278	Hsd11b1	727.593285068947	-2.77349987599208	0.152859865359515	-14.3172792290745	1.70675381619433e-46	1.96426029821265e-43	ENSCGRG00000012490	hydroxysteroid 11-beta dehydrogenase 1 [Source:MGI Symbol;Acc:MGI:103562]
279	Hspa2	609.569833513131	-1.04657533458741	0.124924405822047	-3.69513731787377	0.000219767980802918	0.00641332424485725	ENSCGRG00000012804	heat shock protein 2 [Source:MGI Symbol;Acc:MGI:96243]
280	Hspa8	13071.3175037705	-1.12374525836552	0.0959993734923381	-5.6123570190525	1.99589110089338e-08	1.41355148968657e-06	N/A	N/A
281	Htr3a	169.053696407064	2.06880048505803	0.27696301301995	5.35753120302022	8.43668009990009e-08	5.21318883756914e-06	ENSCGRG00000006099	5-hydroxytryptamine (serotonin) receptor 3A [Source:MGI Symbol;Acc:MGI:96282]
282	Hvcn1	104.489821546087	-1.60690798262238	0.25992556883509	-3.93168508385414	8.43525173603251e-05	0.00269664453936289	ENSCGRG00000013371	hydrogen voltage-gated channel 1 [Source:MGI Symbol;Acc:MGI:1921346]
283	Hyal2	687.926064046414	-1.26215014244133	0.13970103597363	-4.84740601242214	1.25086260701424e-06	6.27612644293194e-05	ENSCGRG00000017535	hyaluronoglucosaminidase 2 [Source:MGI Symbol;Acc:MGI:1196334]
284	Hyou1	24418.8383869475	-1.20923727658966	0.114900577389332	-5.43317353187177	5.53605220396186e-08	3.52736558075272e-06	ENSCGRG00000005233	hypoxia up-regulated protein 1 precursor [Source:RefSeq peptide;Acc:NP_001233670]
285	Icam1	3082.99619153452	-1.44863946266673	0.109409270273702	-7.8940016671802	2.92648254812338e-15	5.7327925150153e-13	ENSCGRG00000011042	intercellular adhesion molecule 1 precursor [Source:RefSeq peptide;Acc:NP_001233619]
286	Icam5	622.029955694933	-1.43703969773494	0.27284497638098	-3.12293525911949	0.00179057129908413	0.0394869220375272	ENSCGRG00000009450	intercellular adhesion molecule 5, telencephalin [Source:MGI Symbol;Acc:MGI:109430]
287	Idua	993.927528865016	-0.91630712683681	0.105749065759086	-3.13331019746794	0.0017284666687245	0.0383469701661361	ENSCGRG00000014643	iduronidase, alpha-L- [Source:MGI Symbol;Acc:MGI:96418]
288	Ier3	2257.33590002148	-1.38653010708839	0.132093839436491	-6.06816797654376	1.29377551880611e-09	1.16212597089248e-07	ENSCGRG00000005504	immediate early response 3 [Source:MGI Symbol;Acc:MGI:104814]
289	Igdcc4	517.312880037096	-0.976725544508599	0.134906608004493	-2.90395740862742	0.0036847828321346	0.0725685465999214	ENSCGRG00000016901	immunoglobulin superfamily, DCC subclass, member 4 [Source:MGI Symbol;Acc:MGI:1858497]
290	Igf2r	5906.70338254217	-0.937604107010173	0.0959647662123041	-3.67469874838087	0.000238130216955941	0.0068837202747672	ENSCGRG00000007824	insulin-like growth factor 2 receptor [Source:MGI Symbol;Acc:MGI:96435]
291	Igsf6	156.696396536483	1.43442052662117	0.216899383536981	3.91636901888741	8.98926186034831e-05	0.0028588647305087	ENSCGRG00000002682	immunoglobulin superfamily, member 6 [Source:MGI Symbol;Acc:MGI:1891393]
292	Igsf8	1007.37787526773	-1.17502075273244	0.153765284158657	-3.83739577655545	0.000124345980974349	0.00385472541020483	ENSCGRG00000014486	immunoglobulin superfamily, member 8 [Source:MGI Symbol;Acc:MGI:2154090]
293	Igsf9b	39.3366316477607	3.67916863213135	0.444009412432171	6.96878499593266	3.19689825879795e-12	4.32850621599304e-10	ENSCGRG00000011603	immunoglobulin superfamily, member 9B [Source:MGI Symbol;Acc:MGI:2685354]
294	Il10	444.055513019823	-1.36669542555928	0.170472392227261	-4.58568636613007	4.52497436475259e-06	0.000199446894240594	ENSCGRG00000016042	interleukin 10 [Source:MGI Symbol;Acc:MGI:96537]
295	Il11	205.711570414286	2.42997401947092	0.237301241401609	7.77497626161704	7.54615554706487e-15	1.43252482725415e-12	N/A	N/A
296	Il13ra2	119.619872658427	-1.687874894531	0.25364434538934	-4.34826328226198	1.37219817725173e-05	0.000541063324109493	ENSCGRG00000009677	interleukin 13 receptor, alpha 2 [Source:MGI Symbol;Acc:MGI:1277954]
297	Il18	396.108575821105	1.31752468073174	0.174103606208852	4.2076220933173	2.58071975202905e-05	0.000942884395116328	ENSCGRG00000001325	interleukin 18 [Source:MGI Symbol;Acc:MGI:107936]
298	Inhba	11.7191109835252	-3.09518076853208	0.858616766487907	-2.92356073837079	0.00346052704235526	0.0685921904821633	ENSCGRG00000006604	inhibin beta-A [Source:MGI Symbol;Acc:MGI:96570]
299	Inpp5a	467.592633843378	-0.963107367580317	0.128690267768796	-2.93841075487178	0.00329899622820696	0.0657442819764101	ENSCGRG00000007793	inositol polyphosphate-5-phosphatase A [Source:MGI Symbol;Acc:MGI:2686961]
300	Ipo4	1856.94888507501	-0.935566742969577	0.110555520723914	-3.17129565265194	0.00151760599759972	0.034079508341221	ENSCGRG00000014404	importin 4 [Source:MGI Symbol;Acc:MGI:1923001]
301	Iqsec1	269.819996912282	-1.31361698469748	0.163362583516168	-4.46035112994044	8.1825480949109e-06	0.000343219682504987	ENSCGRG00000013632	IQ motif and Sec7 domain 1 [Source:MGI Symbol;Acc:MGI:1196356]
302	Islr	69.4024868551051	-2.82621733077204	0.322395127868169	-6.95188802905036	3.60429441434009e-12	4.82956137314995e-10	ENSCGRG00000017425	immunoglobulin superfamily containing leucine-rich repeat [Source:MGI Symbol;Acc:MGI:1349645]
303	Itga5	3745.43591549751	-1.75553089477345	0.128676310909355	-9.09699995111683	9.28613981669003e-20	2.5521638594706e-17	ENSCGRG00000009094	integrin alpha 5 (fibronectin receptor alpha) [Source:MGI Symbol;Acc:MGI:96604]
304	Itga7	1138.38709615679	-1.35416186053169	0.137841281278165	-5.58032653699936	2.40067463130358e-08	1.64956486849899e-06	ENSCGRG00000015340	integrin alpha 7 [Source:MGI Symbol;Acc:MGI:102700]
305	Itga8	291.312593530391	1.57160985318851	0.194157696782479	5.08168034962182	3.7411058015677e-07	2.1002659216484e-05	ENSCGRG00000002683	integrin alpha 8 [Source:MGI Symbol;Acc:MGI:109442]
306	Itgb5	3216.3952711702	-1.44054979676884	0.231343194825954	-3.69834650503278	0.000217008516231192	0.00636304907305918	ENSCGRG00000014776	integrin beta 5 [Source:MGI Symbol;Acc:MGI:96614]
307	Itih5	3580.24528834029	-0.885228046136058	0.0844469472953142	-3.55567080909226	0.000377015906075428	0.0102394850950928	ENSCGRG00000007713	inter-alpha (globulin) inhibitor H5 [Source:MGI Symbol;Acc:MGI:1925751]
308	Jag2	53.4191238675753	1.65728551305611	0.312449435820751	3.43198895372668	0.000599171962709721	0.0152391609410729	ENSCGRG00000004799	jagged 2 [Source:MGI Symbol;Acc:MGI:1098270]
309	Kazald1	428.016470719764	-1.01959617598465	0.138855850162046	-3.13010704810974	0.00174742612355748	0.0387209442108151	ENSCGRG00000001113	Kazal-type serine peptidase inhibitor domain 1 [Source:MGI Symbol;Acc:MGI:2147606]
310	Kcnk5	752.610615839855	1.02013555907549	0.11055487990786	3.93626277480486	8.27603505864787e-05	0.00265034625339029	ENSCGRG00000000432	potassium channel, subfamily K, member 5 [Source:MGI Symbol;Acc:MGI:1336175]
311	Kcnma1	13.7421220818103	2.73776709294948	0.647169803355215	3.32649110182093	0.000879468277464059	0.0212248084681824	ENSCGRG00000004918	potassium large conductance calcium-activated channel, subfamily M, alpha member 1 [Source:MGI Symbol;Acc:MGI:99923]
312	Kctd17	654.178825103954	-0.936302190025956	0.122294847059071	-2.87289037726253	0.0040673522310041	0.0785075723078716	ENSCGRG00000001071	potassium channel tetramerisation domain containing 17 [Source:MGI Symbol;Acc:MGI:1920094]
313	Kdm4b	503.395095480902	-1.27379011030406	0.166599197566949	-4.13463941989331	3.55512377282749e-05	0.00125410055848363	ENSCGRG00000010257	lysine (K)-specific demethylase 4B [Source:MGI Symbol;Acc:MGI:2442355]
314	Khsrp	1462.03606947013	-0.857238730871215	0.0958483537868974	-2.84069803384855	0.00450149142125768	0.0851031447957279	ENSCGRG00000015331	KH-type splicing regulatory protein [Source:MGI Symbol;Acc:MGI:1336214]
315	Kiaa0101	928.589216727783	1.13893338248674	0.150264527988721	3.6866377526382	0.00022723646108735	0.00661031942253155	N/A	N/A
316	Kiaa1522	2267.38328387041	-1.04378125008764	0.0970822728813603	-4.72608165990492	2.2889363118638e-06	0.000108910783583101	N/A	N/A
317	Kiaa1524	727.715917022926	1.1106886647123	0.181175785502444	2.90174629315491	0.00371088943150923	0.072926700097984	ENSCGRG00000003223	RIKEN cDNA C330027C09 gene [Source:MGI Symbol;Acc:MGI:2146335]
318	Kif20b	2509.95958963841	1.13015132681426	0.124590651973046	4.37584054228279	1.20965423920914e-05	0.000482133618199073	ENSCGRG00000002141	kinesin family member 20B [Source:MGI Symbol;Acc:MGI:2444576]
319	Kif23	1419.07804460553	0.943698273678111	0.125380018800958	2.86118774257366	0.00422057036873716	0.0808715741622539	ENSCGRG00000004628	kinesin-like protein KIF23 [Source:RefSeq peptide;Acc:NP_001230910]
320	Kif6	51.199717181669	2.08834312551029	0.330968517704987	4.54236745903786	5.56259699943912e-06	0.000241010967406287	ENSCGRG00000007887	kinesin family member 6 [Source:MGI Symbol;Acc:MGI:1098238]
321	Kirrel	1636.63083291727	-0.850732234380077	0.0886961167773151	-2.99640777201302	0.00273180859906737	0.0562679234264279	ENSCGRG00000003394	kin of IRRE like (Drosophila) [Source:MGI Symbol;Acc:MGI:1891396]
322	Kmt2d	1898.64796966128	-1.25602854805858	0.112720645708295	-5.95335524491271	2.62700214514694e-09	2.24993569770864e-07	ENSCGRG00000006236	lysine (K)-specific methyltransferase 2D [Source:MGI Symbol;Acc:MGI:2682319]
323	Kng1	48.6038354670189	2.85871394431669	0.68576361198406	3.31564901353848	0.000914305816350675	0.0219219105498455	ENSCGRG00000001578	N/A
324	Knstrn	579.637038616357	1.10505214249971	0.173112173816584	3.00435047583422	0.00266148543368758	0.0552520775376811	ENSCGRG00000002552	kinetochore-localized astrin/SPAG5 binding [Source:MGI Symbol;Acc:MGI:1289298]
325	Krcc1	900.578557878701	1.241330219936	0.12017802045441	5.46162864667791	4.71786172834202e-08	3.03757712817098e-06	ENSCGRG00000016179	lysine-rich coiled-coil 1 [Source:MGI Symbol;Acc:MGI:1889377]
326	Krt80	96.2599455912121	1.57000056016162	0.271283281793592	3.6310311970862	0.000282291055409812	0.00797255750662005	ENSCGRG00000009378	keratin 80 [Source:MGI Symbol;Acc:MGI:1921377]
327	Lama3	534.253858933214	-1.05823622842782	0.145504761125809	-3.25263396224855	0.00114340684521564	0.0267531050162653	ENSCGRG00000006528	laminin, alpha 3 [Source:MGI Symbol;Acc:MGI:99909]
328	Lama5	13840.7000207016	-1.21981021860913	0.126244776104293	-5.0287048500408	4.93803788284897e-07	2.70622111829705e-05	ENSCGRG00000013808	laminin, alpha 5 [Source:MGI Symbol;Acc:MGI:105382]
329	Lamb2	2457.75877554856	-1.31020865157551	0.125108208547087	-5.7969509696991	6.75314240472376e-09	5.38321923119408e-07	ENSCGRG00000006829	laminin, beta 2 [Source:MGI Symbol;Acc:MGI:99916]
330	Lamc1	10768.6198247935	-1.1185222171977	0.0772139927711187	-6.91014280349604	4.8416606746632e-12	6.19127358772557e-10	ENSCGRG00000013246	laminin, gamma 1 [Source:MGI Symbol;Acc:MGI:99914]
331	Lamtor2	1421.01465353172	0.977757745218265	0.120172767572903	3.26858782093722	0.00108085629089493	0.0254512630953188	ENSCGRG00000012263	late endosomal/lysosomal adaptor, MAPK and MTOR activator 2 [Source:MGI Symbol;Acc:MGI:1932697]
332	Lgmn	10890.2238661004	-0.909504234637176	0.105313039537597	-3.08168613631323	0.00205831742411435	0.0444845810688858	ENSCGRG00000012811	legumain [Source:MGI Symbol;Acc:MGI:1330838]
333	Lnx1	165.055704349284	-2.1313620825565	0.21490768086356	-7.19564594258089	6.21657520797203e-13	9.23161418383846e-11	ENSCGRG00000001114	ligand of numb-protein X 1 [Source:MGI Symbol;Acc:MGI:1278335]
334	LOC100750512	11.0861705523456	3.97811414588195	1.04940360777151	3.23340954808267	0.00122322064869329	0.0281842392616013	N/A	N/A
335	LOC100751079	11.0868121594723	-3.34438924006807	0.75877452371918	-3.63668870407169	0.000276165346645811	0.00782355183559378	ENSCGRG00000019174	N/A
336	LOC100751308	7.21174227858102	-3.5612954439637	0.993220211168384	-2.99664959469694	0.00272964273077857	0.0562679234264279	N/A	N/A
337	LOC100751534	988.298112981264	-1.35416803521862	0.132851184165036	-5.78997875955632	7.03953258308482e-09	5.56334562167055e-07	N/A	N/A
338	LOC100751796	657.300842612755	1.08793789135813	0.119748823344598	4.20025330177628	2.66616531429254e-05	0.000972173625690749	ENSCGRG00000003495	RIKEN cDNA 2410131K14 gene [Source:MGI Symbol;Acc:MGI:1924042]
339	LOC100752086	5.84235806548188	4.32203851709688	1.21505457169479	3.07564458702719	0.0021004805944484	0.0452377189078045	N/A	N/A
340	LOC100752220	39.4287112113843	2.35282594806779	0.451083300606752	3.91915073107047	8.88615312123607e-05	0.00283586869279794	N/A	N/A
341	LOC100752363	2378.92002774843	-0.952795813379582	0.10739626629764	-3.42501024792619	0.00061477623088595	0.0155501229608982	ENSCGRG00000014204	N/A
342	LOC100752592	24.8987607531182	3.06614140633529	0.531242237366149	4.67052265632265	3.00434343585935e-06	0.000138304950069785	N/A	N/A
343	LOC100752631	91.228928429843	2.38640884377173	0.287834833164225	6.25861131276891	3.88420608691436e-10	3.84536402604521e-08	N/A	N/A
344	LOC100752637	23.5756153132089	-5.34414929503702	0.721807316849619	-6.59343107671406	4.29776324651885e-11	4.88512422354309e-09	N/A	N/A
345	LOC100752838	103.757616602041	1.58246723435211	0.288794854622306	3.45402529742268	0.000552285566537674	0.0143641051161366	ENSCGRG00000012768	zinc ribbon domain containing 1, antisense [Source:MGI Symbol;Acc:MGI:1923666]
346	LOC100752936	25.081926439672	-5.01361324174114	0.679469027061678	-6.51781106222223	7.134077097995e-11	8.01017656600488e-09	N/A	N/A
347	LOC100753513	114.312469067301	1.46299344338732	0.242035425445543	3.62769599140238	0.000285961687467853	0.00806385683466011	N/A	N/A
348	LOC100753682	31.2488641383505	2.52964270835141	0.479192187005444	4.05824690044071	4.9442479943474e-05	0.00167976720605006	N/A	N/A
349	LOC100753841	266.583348526817	-1.45651642393219	0.165348779310286	-5.27100306906721	1.35680200831813e-07	8.11173772115913e-06	N/A	N/A
350	LOC100753868	59.0830757480088	1.74110935374567	0.317782667768816	3.63816837822509	0.000274583894122854	0.00779073625019759	N/A	N/A
351	LOC100753984	8.17755056782756	3.63962729033471	0.955298018099692	3.19760402695065	0.00138574419531104	0.0313863390067128	ENSCGRG00000015222	BPI fold containing family B, member 5 [Source:MGI Symbol;Acc:MGI:2385160]
352	LOC100754051	13.8896459296327	4.00844286035517	0.750661283827051	4.56061932777496	5.10029688892077e-06	0.000222551817328405	ENSCGRG00000000340	BPI fold containing family A, member 1 [Source:MGI Symbol;Acc:MGI:1338036]
353	LOC100754141	55.1029664593832	-1.52210486199582	0.332964041902108	-2.81454524615059	0.00488463009323088	0.0912226962847397	N/A	N/A
354	LOC100754726	1185.42577276522	1.05075517828049	0.124117173683416	3.75284631236791	0.000174838052245535	0.00526917822266658	ENSCGRG00000015838	RIKEN cDNA 2410002F23 gene [Source:MGI Symbol;Acc:MGI:1914226]
355	LOC100754805	8.05929240111518	-5.68529237239916	1.650693395551	-3.08981055199263	0.00200284202013848	0.043619478400621	N/A	N/A
356	LOC100754827	117.183224179671	-1.39998653296918	0.224189047106932	-3.63543198370114	0.000277515209186316	0.00784971591698437	N/A	N/A
357	LOC100754872	242.324035063691	-2.67185778326529	0.255937292040833	-8.15393202726856	3.52278917550237e-16	7.37143634973871e-14	N/A	N/A
358	LOC100755064	167.880830500031	-2.71831008067446	0.247823436424835	-8.60833668812572	7.41282682536335e-18	1.70624741452801e-15	N/A	N/A
359	LOC100755418	8127.00515780156	-0.962334421832155	0.0898857847066932	-4.19834929786065	2.68867689589121e-05	0.000978444592113454	N/A	N/A
360	LOC100755423	3009.30596230001	-0.985511832556944	0.0950286458945789	-4.21503777166457	2.49736388369528e-05	0.00091424370883429	ENSCGRG00000016388	N/A
361	LOC100755585	1351.70192707436	-1.05639307501735	0.108926644165663	-4.32796381369474	1.50494187227429e-05	0.000585877370741201	ENSCGRG00000003049	SH3 and cysteine rich domain 3 [Source:MGI Symbol;Acc:MGI:3606571]
362	LOC100755834	1966.78484482562	-1.32774511295626	0.158633258402425	-4.68238892471589	2.83550841208325e-06	0.000131519022418391	N/A	N/A
363	LOC100756494	33.7146589482571	-1.7130561439104	0.39628677343552	-2.8466598403209	0.00441805432521954	0.0841303540275	ENSCGRG00000016397	N/A
364	LOC100756518	1204.4870408601	1.9059337566164	0.109899653855149	12.0197945085098	2.79666084647826e-33	1.66121654280808e-30	ENSCGRG00000011943	zinc finger protein 961 [Source:MGI Symbol;Acc:MGI:3583954]
365	LOC100756612	416.247708913192	0.975375539066508	0.133364721820189	2.92740863563403	0.00341799468668667	0.0678953119316595	N/A	N/A
366	LOC100756639	56.9433113202835	-1.97683236501223	0.372486821098614	-3.7366955968694	0.00018645441940717	0.00553769625639294	ENSCGRG00000018794	RIKEN cDNA 1810011O10 gene [Source:MGI Symbol;Acc:MGI:1916318]
367	LOC100756782	11.889946028477	-2.88603614560846	0.774360952749622	-2.97157757853956	0.00296274011804653	0.0600835864908687	N/A	N/A
368	LOC100756987	200.306215324889	1.60292175091254	0.182735314984472	5.57067609114243	2.53752700792276e-08	1.72420746582619e-06	ENSCGRG00000008555	N/A
369	LOC100757077	934.266540890772	-1.77457610568836	0.15929598465434	-7.46794470399596	8.14570576049631e-14	1.37610115480531e-11	ENSCGRG00000014297	N/A
370	LOC100757258	14.2410862281737	3.13258588380681	0.68091742223386	3.74145718687556	0.00018295634829991	0.00546908798310803	ENSCGRG00000011676	CD207 antigen [Source:MGI Symbol;Acc:MGI:2180021]
371	LOC100757262	335.117870308184	-1.14501462065602	0.144457916558349	-3.87692231258682	0.000105786117095234	0.00332579118580209	ENSCGRG00000008990	aldo-keto reductase family 1, member B7 [Source:MGI Symbol;Acc:MGI:101918]
372	LOC100757534	19.9007743676707	-6.99553830417576	1.13945786262009	-5.62598759792137	1.84449598671502e-08	1.31645539144847e-06	ENSCGRG00000014941	glutathione S-transferase pi 3 [Source:MGI Symbol;Acc:MGI:2385078]
373	LOC100757888	63.0684504944216	-1.47488081083547	0.315907171281123	-2.81702471806942	0.00484707951526584	0.0907054087338468	N/A	N/A
374	LOC100758409	3029.13122705941	-0.891738814610313	0.089317306996968	-3.43467939421383	0.000593255253988953	0.0151514594271187	ENSCGRG00000002367	MAM domain containing 2 [Source:MGI Symbol;Acc:MGI:1918988]
375	LOC100758870	235.773177872738	2.02190848724429	0.227324661259485	6.32111790494608	2.59677789287212e-10	2.67134458767303e-08	N/A	N/A
376	LOC100759066	29.6172077386472	4.48741243850491	0.634096617151421	6.15434593440175	7.53879688986822e-10	6.97584954422279e-08	N/A	N/A
377	LOC100759078	28.933135315563	1.99028634999747	0.432771651958182	3.24726410086608	0.0011652021191875	0.0270567866616881	N/A	N/A
378	LOC100759179	550.688673061864	-1.05845106632332	0.137383798665511	-3.44646581475715	0.000567970419207322	0.0146274227962009	N/A	N/A
379	LOC100759741	146.844748961807	2.45175462273186	0.319745135420235	5.83837536592141	5.27122924929465e-09	4.27596543596968e-07	ENSCGRG00000019110	N/A
380	LOC100759851	1044.10906846708	1.27038466262755	0.115782302161248	5.91992169020635	3.22094948902823e-09	2.72066806839293e-07	N/A	N/A
381	LOC100760024	390.138246509948	1.13980442261789	0.165998460020467	3.34245222412499	0.000830416491065855	0.0202478674222505	N/A	N/A
382	LOC100760210	21.1898426583756	-3.10330026549052	0.615485016734348	-4.0916313091279	4.28349289406148e-05	0.00147985437431985	ENSCGRG00000019394	olfactory receptor 992 [Source:MGI Symbol;Acc:MGI:3030826]
383	LOC100760362	348.894282024113	1.17645947870256	0.16874924605246	3.50518293751384	0.000456293633955164	0.0122124868832128	N/A	N/A
384	LOC100760423	43.2223303273296	1.88832159625619	0.357284692488537	3.64795672173066	0.000264334149556338	0.0075347508203257	N/A	N/A
385	LOC100760616	323.765352656714	2.35389816359882	0.202087578881676	8.75331216627317	2.07180579713566e-18	5.08669759312746e-16	ENSCGRG00000019595	N/A
386	LOC100760639	19.2462219644118	5.41386680398928	0.824637099341977	5.85579318117191	4.74738716742015e-09	3.92010705385088e-07	ENSCGRG00000019653	N/A
387	LOC100760831	34.0466006173127	2.90272394765254	0.461308965243632	5.02431476853543	5.05233154798186e-07	2.76064193247887e-05	N/A	N/A
388	LOC100760928	11.9942034114503	4.37568830494258	0.85998903793018	4.40787688799491	1.04388849647898e-05	0.000423249262796643	N/A	N/A
389	LOC100761216	6.54708675010584	6.25073727934278	1.71299658789116	3.3075225126961	0.000941251460248314	0.0225093563493668	N/A	N/A
390	LOC100761506	14.022953999364	5.30076652139787	0.941998681190363	5.0061683894478	5.55241883135957e-07	2.98244859837922e-05	ENSCGRG00000018966	N/A
391	LOC100761572	344.531482785949	1.1212663505277	0.149609558040883	3.58468975397944	0.000337479129726779	0.00934487322524649	N/A	N/A
392	LOC100761699	84.5935517153535	-4.65927862276029	0.398985603713946	-10.2116870486391	1.75781551257039e-24	6.22469516316754e-22	N/A	N/A
393	LOC100761756	117.118117751623	-2.45573505453885	0.289774985871958	-6.45594908127899	1.07542766464041e-10	1.16487794215815e-08	ENSCGRG00000011192	olfactory receptor 1178 [Source:MGI Symbol;Acc:MGI:3031012]
394	LOC100761793	13.705247493559	8.67580592027024	1.56781307127272	5.16059188930036	2.46170296171303e-07	1.42546535650892e-05	ENSCGRG00000019099	olfactory receptor 32 [Source:MGI Symbol;Acc:MGI:109303]
395	LOC100761862	307.704388715173	1.42057689138092	0.189727870345776	4.40427855505295	1.06136494662784e-05	0.000427658077181732	N/A	N/A
396	LOC100762026	567.972716130054	-1.23309107854351	0.14136253456805	-4.58486811801154	4.54273077170116e-06	0.000199641633484738	ENSCGRG00000006420	nuclear pore membrane protein 121 [Source:MGI Symbol;Acc:MGI:2137624]
397	LOC100762188	18.4932383869557	3.40966873245947	0.693722268391885	4.07181138683389	4.66489470813235e-05	0.00159664258653437	N/A	N/A
398	LOC100763037	11.677157658219	-8.35079884446592	1.59233593497504	-4.8770087851258	1.07706640304756e-06	5.52454059769297e-05	ENSCGRG00000019378	olfactory receptor 853 [Source:MGI Symbol;Acc:MGI:3030687]
399	LOC100763328	8.10427773279567	-7.90995392451658	1.65589672737016	-4.42357986625695	9.70787207038552e-06	0.000397246125120175	N/A	N/A
400	LOC100763560	648.876649248519	2.11245936418507	0.131383987085331	11.6262026853534	3.03291621574165e-31	1.69236724838384e-28	N/A	N/A
401	LOC100763702	212.857951085952	2.52554437011947	0.485559679157447	3.99658775779251	6.42620655741842e-05	0.00212445543174691	ENSCGRG00000006452	ribosomal protein S26 [Source:MGI Symbol;Acc:MGI:1351628]
402	LOC100763719	17.6485353361787	5.40939425877721	0.881973957861464	5.47003878635366	4.4993710258816e-08	2.91730345318957e-06	N/A	N/A
403	LOC100764006	14.0889362720525	5.16470041248946	0.954627742475372	4.79740710226264	1.60732713457507e-06	7.87162815320888e-05	N/A	N/A
404	LOC100765897	9.0783454304462	-2.93201920954772	0.793338332342166	-2.95845620102254	0.00309184175941896	0.0621541202597606	ENSCGRG00000001678	serum amyloid A 3 [Source:MGI Symbol;Acc:MGI:98223]
405	LOC100765968	730.178867271171	-1.01564510154754	0.124648470163047	-3.45517759073194	0.000549930466745535	0.014323082906156	N/A	N/A
406	LOC100766031	20433.8654243085	-1.24223526482284	0.0736547638747891	-8.92369657472562	4.50978255640838e-19	1.15337688880144e-16	N/A	N/A
407	LOC100766213	1206.72256857206	0.922408128729897	0.107279873397841	3.14547004317711	0.00165820176002344	0.0370110632837232	N/A	N/A
408	LOC100766443	354.803222837335	-1.16552321259071	0.174731240978483	-3.3225925061738	0.000891850943410754	0.0214673768260988	ENSCGRG00000014716	obscurin-like 1 [Source:MGI Symbol;Acc:MGI:2138628]
409	LOC100766630	89.1646501345427	2.00013098133278	0.305072611772535	4.6387922940352	3.50451035131221e-06	0.000158555414272882	ENSCGRG00000003941	carboxylesterase 1A [Source:MGI Symbol;Acc:MGI:3648919]
410	LOC100767606	130.80780578213	1.35849727149279	0.225978404406787	3.42304731641163	0.00061923297341266	0.0156199396882476	N/A	N/A
411	LOC100767645	2382.73252917671	-1.12511066442081	0.0798255788920185	-6.76660503057954	1.31839341736906e-11	1.56625137983444e-09	N/A	N/A
412	LOC100767707	427.621412509206	1.08718208989213	0.150372475579175	3.33983720914765	0.000838275123795689	0.0203910147022111	ENSCGRG00000017789	AKNA domain containing 1 [Source:MGI Symbol;Acc:MGI:3584453]
413	LOC100767899	6.2738088674719	6.18718249629897	1.7113152172844	3.27363418439514	0.00106173966351958	0.0250973994403718	N/A	N/A
414	LOC100767921	82.6513410696496	1.50953487699016	0.314138352295147	2.94320120263547	0.00324837225600205	0.0650168768717628	ENSCGRG00000018352	N/A
415	LOC100768251	14.0480763490505	-2.54152147366893	0.65296518000441	-2.99642160541327	0.00273168465884036	0.0562679234264279	ENSCGRG00000012650	urate oxidase [Source:MGI Symbol;Acc:MGI:98907]
416	LOC100768330	24.7666472402421	-1.95261149504245	0.475066355199056	-2.8788588780366	0.00399116887220859	0.0774429753560053	ENSCGRG00000004207	N/A
417	LOC100768366	30.7573829795535	2.25521918988334	0.445411464221759	3.74991849857417	0.000176892053287066	0.00530503301177203	N/A	N/A
418	LOC100768431	313.724207485232	-1.15434633760216	0.145347331667582	-3.9174013746824	8.95086470808484e-05	0.00285157824800475	N/A	N/A
419	LOC100769029	40.2158757147401	-6.79427301440112	0.820984254377792	-7.56325164650799	3.93116016805798e-14	6.89413174615425e-12	ENSCGRG00000009315	glycosylation dependent cell adhesion molecule 1 [Source:MGI Symbol;Acc:MGI:95759]
420	LOC100769360	11.5591119076263	-7.07680756652989	1.56619213272352	-4.14498638460134	3.39833901761164e-05	0.00121038713095359	ENSCGRG00000018579	olfactory receptor 551 [Source:MGI Symbol;Acc:MGI:3030385]
421	LOC100769844	30.7645785128294	3.3338503429702	0.478973128282222	5.73912747904582	9.51655674743792e-09	7.27128115963991e-07	N/A	N/A
422	LOC100769909	95.6895416906719	1.76483613111802	0.262602227184626	4.49300694455779	7.02244937316802e-06	0.000297267546569002	ENSCGRG00000003134	N/A
423	LOC100770126	225.411446075749	1.30764955576106	0.223526351636005	3.23311792882811	0.00122447004503536	0.0281842392616013	ENSCGRG00000015716	collagen, type VI, alpha 5 [Source:MGI Symbol;Acc:MGI:3648134]
424	LOC100770617	1528.86024370943	-1.98357911118504	0.445456853387531	-3.13973530730965	0.0016910054823678	0.03760649148831	N/A	N/A
425	LOC100770645	68.2072389808788	2.84122911789563	0.319038970091592	7.07207215634733	1.52637010412923e-12	2.16204454595659e-10	ENSCGRG00000007071	t-complex 11 family, X-linked 2 [Source:MGI Symbol;Acc:MGI:1919091]
426	LOC100771813	2323.39385223866	1.54941013668316	0.12117619627102	7.95905190657197	1.73362506588654e-15	3.50801889705876e-13	ENSCGRG00000001227	RIKEN cDNA 3830417A13 gene [Source:MGI Symbol;Acc:MGI:1917946]
427	LOC100771923	1336.46744413824	-1.33534702211214	0.122464665265645	-6.12735534583207	8.93517698405023e-10	8.18568900419408e-08	N/A	N/A
428	LOC100771977	9.46907472606252	5.21641377746996	1.22515767859317	3.78028996403715	0.000156645818126685	0.00475201992583983	N/A	N/A
429	LOC100772044	169.934387954287	1.33301658217341	0.205267587206734	3.64428739886172	0.000268133670246904	0.0076194651295162	ENSCGRG00000001958	RIKEN cDNA 1110032A03 gene [Source:MGI Symbol;Acc:MGI:1915971]
430	LOC100772282	117.728912162618	1.56660153104754	0.231461463409363	4.24104736860779	2.22479173428842e-05	0.000829297874396496	N/A	N/A
431	LOC100772325	2821.28616432594	-1.29005599130597	0.130023245056554	-5.42282643598171	5.8663948169311e-08	3.7249584192748e-06	N/A	N/A
432	LOC100772500	138.616958894261	-1.2795392948091	0.240428049498832	-2.88891747670778	0.00386570509123343	0.07540581943853	N/A	N/A
433	LOC100772574	860.090137975786	2.07525782980395	0.263408739566114	5.65772924443436	1.53388861648394e-08	1.1076480385857e-06	N/A	N/A
434	LOC100772948	293.956203823113	1.05557657934317	0.161622070311818	2.91181815524361	0.00359331758957987	0.0710712675558794	N/A	N/A
435	LOC100773458	23.3490172006372	2.09280289580696	0.495564032005166	3.04267520987092	0.00234485266934777	0.0498017497732063	ENSCGRG00000010546	protocadherin beta 13 [Source:MGI Symbol;Acc:MGI:2136748]
436	LOC100773771	104.71386682307	6.32693532558614	0.507203542416139	11.3208452715299	1.03469404025584e-29	4.88534770699256e-27	N/A	N/A
437	LOC100773945	914.395574323323	1.27761235088267	0.154342433893805	4.48774735947273	7.198021502619e-06	0.000303852985761755	N/A	N/A
438	LOC100774043	15.1329934957528	-2.86732859291633	0.662530287375563	-3.44492340302834	0.000571221236971207	0.0146905975664634	N/A	N/A
439	LOC100774045	125.673821501074	-1.58197328321456	0.246499950114878	-4.04466930735182	5.23970312803125e-05	0.00176710427471735	N/A	N/A
440	LOC100774165	9.33812708464242	-8.40430822838684	1.63145608894837	-4.7928631243186	1.64417805429342e-06	8.03074129754882e-05	N/A	N/A
441	LOC100774334	28.7350550217122	-2.34477698694743	0.453638091628613	-3.87933579366833	0.000104742080026808	0.00330260387262609	N/A	N/A
442	LOC100774703	12.5942417484707	3.99335156657285	0.915715136117426	3.72210628766392	0.000197567820915927	0.00583015040760556	N/A	N/A
443	LOC100774944	219.010816642431	1.19152745154793	0.176678348967153	3.43315949222245	0.000596591043703371	0.0152033508573794	N/A	N/A
444	LOC100775082	373.461009329783	1.2533838069429	0.168952701331002	3.95626291237694	7.61313720010769e-05	0.00247245693832069	N/A	N/A
445	LOC103158614	821.644228178969	-1.50294444827656	0.167307613603603	-5.48679123312554	4.09300372119361e-08	2.68215553459285e-06	N/A	N/A
446	LOC103158724	230.632085758359	-1.30492937424267	0.186009843331154	-3.87058480684679	0.000108574576668513	0.00340015689587415	N/A	N/A
447	LOC103158730	679.28750013011	1.79603208981376	0.283188699194768	4.27654631888989	1.8981507773385e-05	0.000719188238969364	N/A	N/A
448	LOC103158764	83.9292968003411	-2.1919898089828	0.331217139155958	-4.85188451405878	1.22293831562e-06	6.16964003940456e-05	N/A	N/A
449	LOC103158784	144.261057820944	-1.28108780549314	0.230410611093059	-3.0212380474562	0.00251743359676268	0.0526175053924948	N/A	N/A
450	LOC103158848	88.9865788852569	1.68207952351568	0.270922592441317	4.04955900099827	5.13142397992338e-05	0.00174014808777733	N/A	N/A
451	LOC103158864	31.343368190152	-1.80212208053829	0.428006472562911	-2.84378778790134	0.00445807291104024	0.0846298500864897	N/A	N/A
452	LOC103158906	2015.54036911831	1.087586886726	0.0875127647992822	5.74344082440604	9.27717939319682e-09	7.11791588943026e-07	N/A	N/A
453	LOC103158925	141.365286468606	2.71366060504869	0.231063843513551	9.21259714180551	3.18327846314038e-20	9.30426819369316e-18	N/A	N/A
454	LOC103158939	406.35164428726	5.88186805688148	0.235489389940023	22.4931813595058	4.84020066896669e-112	4.45637275591763e-108	N/A	N/A
455	LOC103159149	14.6922512297292	3.27042115720017	0.851629214250845	3.15331908715853	0.00161425251283118	0.0361616128604299	N/A	N/A
456	LOC103159189	139.897814497518	-2.00008997566277	0.24070603843601	-5.87906927527211	4.12579689693342e-09	3.4376662470648e-07	N/A	N/A
457	LOC103159210	20.7361607036019	3.44987128825501	0.637453522782938	4.49430222775535	6.97984383989802e-06	0.000296144802921387	N/A	N/A
458	LOC103159223	84.3679497649528	1.54219383609257	0.291715552199248	3.28138602194786	0.00103298264100201	0.024512039112643	N/A	N/A
459	LOC103159228	3929.53881516988	1.34811610833084	0.129946419115105	5.87283291687856	4.28410206181545e-09	3.5534889804626e-07	N/A	N/A
460	LOC103159266	2213.65597733891	0.922688976475235	0.105872869210855	3.18992465464847	0.0014230989054872	0.0321533045958789	N/A	N/A
461	LOC103159353	736.948218990252	2.20583417428586	0.142905175245679	11.3422881346189	8.09985130974673e-30	3.9250174215178e-27	N/A	N/A
462	LOC103159361	55.550089708997	2.37143962738954	0.403473219573416	4.42774647734289	9.52227307434596e-06	0.000391390929444211	N/A	N/A
463	LOC103159564	18.2797647927609	7.64054698977394	1.53864897041878	4.5855712541974	4.52746832804216e-06	0.000199446894240594	N/A	N/A
464	LOC103159587	720.821191309127	1.74610720318097	0.139156485790039	8.34416517395935	7.17186942130573e-17	1.55368004145793e-14	N/A	N/A
465	LOC103159590	330.488453642041	1.33088228994084	0.176082956060427	4.23618393232623	2.27350565125104e-05	0.000844424479005799	N/A	N/A
466	LOC103159655	70.2489136046939	3.6668203784133	0.368410231260916	8.36528851857404	5.99680004935395e-17	1.31458423939052e-14	N/A	N/A
467	LOC103159721	362.452817078774	1.40727948430764	0.156678586752921	5.24843247969336	1.533988425356e-07	9.08259256093418e-06	N/A	N/A
468	LOC103159777	46.1394012633589	1.94306791874703	0.381521204017727	3.55971150154677	0.000371262426845515	0.0101130566981262	N/A	N/A
469	LOC103159878	72.3778154181164	2.04037914892581	0.337015618232719	4.31854362072812	1.57062182486826e-05	0.000608872216486825	N/A	N/A
470	LOC103159969	26.0534929600703	2.27238401495212	0.540398233197247	3.12255187114027	0.0017929050866002	0.0394910936180097	N/A	N/A
471	LOC103159982	209.654945531885	1.30678955192605	0.236925907144788	3.04663622439472	0.00231417591132944	0.0493208741102086	N/A	N/A
472	LOC103159996	77.8177063637342	1.99767886086475	0.383462913780178	3.68410166766072	0.00022951062822582	0.00666594433462185	N/A	N/A
473	LOC103160057	100.687330201094	1.99256019881899	0.315858238456888	4.45642230189909	8.33387863701944e-06	0.000347194663398362	N/A	N/A
474	LOC103160099	153.244204734387	1.30550602098025	0.237388684662741	3.03529008251918	0.00240304438720657	0.0507450221858048	N/A	N/A
475	LOC103160142	488.157969602633	1.00893724304353	0.149128734461312	2.84301173649645	0.00446894247387483	0.0847488225684152	N/A	N/A
476	LOC103160274	514.845689721857	2.91057504841243	0.14370206606975	16.1835707119372	6.58615492891973e-59	1.10252233510116e-55	N/A	N/A
477	LOC103160383	3193.57609017835	1.07241655997579	0.0988147805333751	4.93300755841883	8.09730204490852e-07	4.2239014123214e-05	N/A	N/A
478	LOC103160416	53.0196482017615	1.6791367628668	0.358178421484842	3.05483020894921	0.002251879683226	0.048160409392478	N/A	N/A
479	LOC103160424	150.713770274658	-1.14755466167042	0.197941472201702	-2.84221469453347	0.00448013102703992	0.0848735933455895	N/A	N/A
480	LOC103160468	218.171268694764	1.20652674593492	0.221359992667202	2.80793397995924	0.00498604474846055	0.0929281659900329	N/A	N/A
481	LOC103160471	179.924562458389	-2.16889191279245	0.242811916016296	-6.52327710294495	6.87876075782068e-11	7.77088960702515e-09	N/A	N/A
482	LOC103160475	78.0364107785832	2.61905131267937	0.592510283060144	3.43300170497081	0.000596938344188405	0.0152033508573794	N/A	N/A
483	LOC103160478	33.2334174250001	2.39968136280363	0.455596954547248	3.98316723579915	6.80028663234177e-05	0.00223607996514181	N/A	N/A
484	LOC103160546	2346.29049778429	1.13236830930254	0.091766617316588	5.96519545547674	2.44341377401318e-09	2.10247762778872e-07	N/A	N/A
485	LOC103160828	27.7772299875762	2.60706154996011	0.503341519745569	4.01734998984604	5.88562781844008e-05	0.00196336867117311	N/A	N/A
486	LOC103160921	873.288616072513	1.02269249145293	0.123310900812222	3.54980774488338	0.000385512579770141	0.0104241242935204	N/A	N/A
487	LOC103160969	41.726095330251	-3.27205371242409	0.467032973561899	-5.75353639639063	8.73956217100862e-09	6.73348526430764e-07	N/A	N/A
488	LOC103161076	176.28036695008	-1.99847692958824	0.239274929823668	-5.9074907258724	3.47357877322852e-09	2.92066116576393e-07	N/A	N/A
489	LOC103161105	117.485850340073	1.67293287278943	0.304467819579916	3.57335094910649	0.000352441894286029	0.00967193001696414	N/A	N/A
490	LOC103161117	358.434977523239	2.01634472741873	0.193006621669637	7.41623377641222	1.20497731520828e-13	1.99895966506715e-11	N/A	N/A
491	LOC103161118	45.9957067602058	1.88201353533356	0.37889091043831	3.42328358606425	0.000618694947433942	0.0156199396882476	N/A	N/A
492	LOC103161149	208.420722424278	-1.2974628684175	0.204640692291951	-3.48171402137289	0.00049821546531024	0.0131812350261821	N/A	N/A
493	LOC103161216	33.8169070784604	2.28506839731052	0.435671356326171	3.90226686217249	9.52960091607024e-05	0.00302027661391596	N/A	N/A
494	LOC103161223	145.610521422208	-4.15078970688687	0.414542248243756	-8.60184268617408	7.84462720051221e-18	1.78334525024977e-15	N/A	N/A
495	LOC103161263	57.0094513337861	1.75131788711205	0.348394916372709	3.34779680063741	0.000814567127226535	0.0199460626073795	N/A	N/A
496	LOC103161307	26.1666358814993	2.0380491796934	0.5022983355415	2.89287575959364	0.00381732262803087	0.0746201474231002	N/A	N/A
497	LOC103161381	255.420669038857	-5.35083498897595	0.414644375990173	-11.4938794885952	1.41606597379538e-30	7.24317745596337e-28	N/A	N/A
498	LOC103161525	97.023789733091	1.59389854286305	0.28999783439444	3.47911578115301	0.000503071185775258	0.013290606621041	N/A	N/A
499	LOC103161537	66.5877556179261	-2.90280770136237	0.318438471079577	-7.27878510653317	3.36839737123466e-13	5.12608836313348e-11	N/A	N/A
500	LOC103161546	138.995370759061	1.48328287900874	0.260390891698473	3.44989170868474	0.000560811469338361	0.0145224896172465	N/A	N/A
501	LOC103161582	478.457310159689	2.31774421869554	0.141662916076836	12.2317241940336	2.10424105422598e-34	1.2915831590839e-31	N/A	N/A
502	LOC103161648	279.085006754653	1.54831552425941	0.204315059950426	4.71503678569752	2.41667084424796e-06	0.000114104043399954	N/A	N/A
503	LOC103161680	66.0819682172142	-4.98259076432537	0.643729445823606	-6.8314853268484	8.40398887200163e-12	1.03859765831569e-09	N/A	N/A
504	LOC103161985	291.31344833976	1.32623294897331	0.226659652979715	3.27041199660928	0.00107390950812551	0.0253200636141142	N/A	N/A
505	LOC103162071	302.845332356384	1.15831274135936	0.199004914911909	2.88108583093037	0.00396307702812601	0.0769790088564477	N/A	N/A
506	LOC103162077	70.9310937853143	2.28755560980228	0.396179035821297	4.29753458698685	1.72708318436352e-05	0.000661174839020165	N/A	N/A
507	LOC103162078	181.759945332459	1.22176363423854	0.203697398848357	3.12621141515634	0.00177074202428736	0.0391433897181603	N/A	N/A
508	LOC103162079	133.703779180397	1.2431179220273	0.231615718757174	2.84158357143348	0.0044890084770473	0.0849543700887451	N/A	N/A
509	LOC103162177	4.38186471236615	6.25706340374965	1.87794153972144	3.02038204228117	0.00252456022805715	0.0527066349653564	N/A	N/A
510	LOC103162297	185.77487996093	1.56227080423329	0.211173734747008	4.62798228521638	3.69245592563784e-06	0.000166241768740086	N/A	N/A
511	LOC103162539	11.9226922816352	3.95626041959879	1.20161586048623	2.80563700075784	0.00502172287906385	0.0934040455505876	N/A	N/A
512	LOC103162546	22.0424808116009	-2.80201831253309	0.535168538592441	-4.14272449132205	3.43204147691585e-05	0.00121768038065373	N/A	N/A
513	LOC103162677	57.6556478250432	1.78013826285222	0.365958253618206	3.26588005684922	0.00109124460271644	0.0256630627259521	N/A	N/A
514	LOC103162851	97.4495884176303	2.34963604497819	0.348429109361177	5.06465589942371	4.09138696514995e-07	2.2692409510925e-05	N/A	N/A
515	LOC103162856	1621.59173199139	1.10672543305241	0.124637382756121	4.18624750290358	2.83604095275128e-05	0.00102397760988161	N/A	N/A
516	LOC103162884	148.552454779834	2.40311201110495	0.29358020312732	6.19302490772954	5.90203979491939e-10	5.66042504081487e-08	N/A	N/A
517	LOC103162891	164.230978330223	2.12504827375309	0.227013227478782	6.78412350741049	1.16793383779992e-11	1.40564272478743e-09	N/A	N/A
518	LOC103162920	98.2366409325705	-3.17731225679008	0.298533898870589	-8.68360265241664	3.83426569212234e-18	9.16937252658971e-16	N/A	N/A
519	LOC103162926	62.4947615267152	2.13075914940894	0.32060998818046	4.82142386598919	1.42537121958345e-06	7.07460529310231e-05	N/A	N/A
520	LOC103163085	54.5000011076757	-1.57479244931353	0.345010585341755	-2.8689842881542	0.00411792253829841	0.0792345095300177	N/A	N/A
521	LOC103163101	775.154791763885	1.10230762900852	0.140983448849986	3.66954513105896	0.000242982439385782	0.00699106037320281	N/A	N/A
522	LOC103163147	88.5114602040436	2.38839922022736	0.348893131892845	5.16902327575795	2.35320592181749e-07	1.37141285559537e-05	N/A	N/A
523	LOC103163200	889.226503909812	1.44471285069319	0.133340198000232	6.44779566001948	1.13488631918147e-10	1.2149881791516e-08	N/A	N/A
524	LOC103163222	312.774386360886	-1.31614933557906	0.153081284892761	-4.7764613118457	1.78406858124702e-06	8.62252988322378e-05	N/A	N/A
525	LOC103163260	470.736862753421	1.0160323999232	0.141731643906224	3.04145134651268	0.00235440612072208	0.0499470441324613	N/A	N/A
526	LOC103163356	232.151503604802	-1.51859171248693	0.197923846534922	-4.71711331459521	2.39214472153081e-06	0.000113236382782181	N/A	N/A
527	LOC103163365	2124.26761624409	-1.13923730540033	0.122438024395327	-4.52698258908144	5.98318675357279e-06	0.00025681678526874	N/A	N/A
528	LOC103163375	441.075676371825	1.04906216863872	0.155314477204508	2.98812883557832	0.00280691203807108	0.0576858016395545	N/A	N/A
529	LOC103163422	1189.49377388003	2.96331040950843	0.193817357575494	12.2710779805203	1.29517405038911e-34	8.51761962995182e-32	N/A	N/A
530	LOC103163534	52.0708862903599	1.72685107651256	0.33199718945808	3.43945253770163	0.000582891981501263	0.0149489873918722	N/A	N/A
531	LOC103163596	214.489299451946	1.87120624428168	0.185754971865088	6.92441085504137	4.37793617258526e-12	5.75823690585607e-10	N/A	N/A
532	LOC103163701	43.7832347346416	2.3609612090587	0.445737078414416	3.98440873407966	6.76483495194234e-05	0.00222840198220154	N/A	N/A
533	LOC103163726	1396.73796113578	1.43677211370714	0.136689200168303	6.23172578328913	4.61324486845971e-10	4.5426893587068e-08	N/A	N/A
534	LOC103163750	544.092038662246	1.48245091562727	0.141214924336781	6.35547849578357	2.07778816460545e-10	2.16160402616072e-08	N/A	N/A
535	LOC103163831	175.514535902458	-1.23590526274042	0.210807438578712	-3.08785480440346	0.00201606946926123	0.0437781877440758	N/A	N/A
536	LOC103163886	50.2546062068633	2.43936485863004	0.370145691365003	5.00992555409823	5.44510947791707e-07	2.94900723312838e-05	N/A	N/A
537	LOC103163904	163.257683543938	1.43709873550538	0.230499619473151	3.69690950784187	0.000218240091716294	0.00638898735908399	N/A	N/A
538	LOC103163908	14.2438749286403	3.75498640843709	0.703580616862029	4.50555889651174	6.61984743942546e-06	0.00028217099710551	N/A	N/A
539	LOC103163919	34.1945415083529	4.04708257132732	0.701269418080374	4.93693291243647	7.93607554269687e-07	4.1515595182733e-05	N/A	N/A
540	LOC103163999	31.9025493482017	-4.76146709615123	1.50145639766155	-2.78163561854663	0.00540857277267249	0.0998931384513453	N/A	N/A
541	LOC103164270	60.059168677185	1.8347137309209	0.39938743798326	3.12917010237095	0.00175300794716445	0.0387979427152479	N/A	N/A
542	LOC103164389	528.705885926348	-1.22920347112086	0.169111927247121	-3.8095537132534	0.000139217860273442	0.0042654869868139	N/A	N/A
543	LOC103164492	162.52779141198	1.3566128333595	0.223043908283164	3.45963419749039	0.000540909667911088	0.0141080887038453	N/A	N/A
544	LOC103164567	1118.77191732473	-3.35977779329242	0.124561122670326	-22.2767363771707	6.21228694596334e-110	3.8131017274323e-106	N/A	N/A
545	LOC103164586	2300.69409957741	-1.34656866650284	0.128148628752587	-5.9431472126955	2.79601120138779e-09	2.37261521946335e-07	N/A	N/A
546	LOC107976970	8.32197545369207	3.99851643653202	1.13901114726295	2.99694515195365	0.00272699772299455	0.0562679234264279	N/A	N/A
547	LOC107976972	4.76257859252627	6.71978948142151	1.83558736087172	3.34216017797536	0.000831290744608524	0.0202478674222505	N/A	N/A
548	LOC107977008	17.6528578870084	-5.07646741938915	0.791764637940054	-5.67277787292144	1.40500359571775e-08	1.03078458508075e-06	N/A	N/A
549	LOC107977033	1901.31531726135	-1.80295397713488	0.293767184877182	-4.14611140765413	3.38169333853861e-05	0.00120679265767151	N/A	N/A
550	LOC107977038	227.14999013916	-3.43229535595389	0.197400300058872	-14.4241566724243	3.64700343145074e-47	4.47706141244893e-44	N/A	N/A
551	LOC107977039	2749.36101768033	-1.85999653755545	0.37835484558997	-3.36994240115023	0.00075183897309986	0.0186080145842215	N/A	N/A
552	LOC107977050	9.6948213179282	5.09903599080952	1.60800456005537	2.80725167217991	0.00499661877732687	0.0930310800462052	N/A	N/A
553	LOC107977223	1425.81039993275	2.45307890981775	0.253184393672689	7.37848167494735	1.60104822054305e-13	2.55604656968494e-11	N/A	N/A
554	LOC107977269	24.8969117503256	3.05387237562665	0.534813024345916	4.61639818500121	3.90457446554905e-06	0.000174511733516069	N/A	N/A
555	LOC107977271	52.2947471776969	-2.6028678383314	0.432498197931653	-4.66569652142026	3.07573371659725e-06	0.000140886966809507	N/A	N/A
556	LOC107977279	169.450885056894	1.90634292807712	0.280040072688462	4.71854050982901	2.37542670844556e-06	0.00011273481291061	N/A	N/A
557	LOC107977305	31.3161726205884	4.19449597897573	0.526924765068716	6.85018757428085	7.37532180510938e-12	9.17629565670838e-10	N/A	N/A
558	LOC107977306	33.2872101282517	2.63540918196046	0.500239774988753	4.09892772178184	4.15068618554375e-05	0.00144481541437812	N/A	N/A
559	LOC107977308	64.299033007769	-1.56582628585069	0.320879442211674	-3.05679846103225	0.00223714637894305	0.0479009458393691	N/A	N/A
560	LOC107977333	318.47582388343	-2.98773098416246	0.208250563253149	-11.5378726756215	8.50014241647536e-31	4.47204635591364e-28	N/A	N/A
561	LOC107977343	93.7104326314821	2.40894971340325	0.340167836882713	5.36202137567459	8.22957986510859e-08	5.10233951636732e-06	N/A	N/A
562	LOC107977378	64.9381237532956	4.81111832902705	0.433107781008991	9.75774625535571	1.70911040254805e-22	5.52132613202103e-20	N/A	N/A
563	LOC107977415	286.835596869991	1.1352346960363	0.177923248723328	3.09275038120972	0.00198310865162362	0.0432665434964423	N/A	N/A
564	LOC107977465	30.9101274033142	2.20658991608676	0.477013159956186	3.39954439729619	0.000674982206173679	0.0168644807930558	N/A	N/A
565	LOC107977489	3301.83347631612	-1.73462373736933	0.291757486029008	-3.94046868272599	8.13225673623961e-05	0.0026088392951414	N/A	N/A
566	LOC107977512	282.372150715242	1.49710445453046	0.163697343115633	5.57212436346619	2.5165167011613e-08	1.71626439019201e-06	N/A	N/A
567	LOC107977516	151.665649614609	4.08719820755316	0.249166202119469	14.0558216846471	7.0953558255596e-45	7.25854900954747e-42	N/A	N/A
568	LOC107977520	82.6468896517851	1.75639303781795	0.347256214267648	3.37338970180074	0.000742487867488193	0.0184509738082694	N/A	N/A
569	LOC107977531	117.839661117972	4.98661726604953	0.341214161113381	12.8999768091857	4.50232650406735e-38	3.31623360983585e-35	N/A	N/A
570	LOC107977556	37.4763732679208	-5.31399373366064	0.687409228591201	-6.87949919239711	6.00633385183394e-12	7.52385248623607e-10	N/A	N/A
571	LOC107977564	25.7588519457015	2.69775158346959	0.715008558224415	2.95491439710195	0.00312755816679342	0.0628035507997099	N/A	N/A
572	LOC107977606	133.964722612795	1.82363931283924	0.233914346159858	5.29542899977399	1.18737322465316e-07	7.1686198553322e-06	N/A	N/A
573	LOC107977636	21.5503086666046	4.75572512675913	0.68596940795152	6.08010004191432	1.20107586139471e-09	1.08948822225232e-07	N/A	N/A
574	LOC107977658	67.3573546356347	2.9787903449662	0.367674249363185	6.51073021401737	7.47863562374777e-11	8.29587929974044e-09	N/A	N/A
575	LOC107977672	73.4230901141978	-1.83766346767474	0.307251306570449	-4.07712169212975	4.55966317702596e-05	0.00156353142908298	N/A	N/A
576	LOC107977861	173.17257383855	1.76579917520098	0.223367250840441	5.28652553154868	1.24661424036185e-07	7.50168451700102e-06	N/A	N/A
577	LOC107977889	21.902953572963	3.57923926985429	0.631530254303428	4.74130375976333	2.1234727741473e-06	0.000102093022619187	N/A	N/A
578	LOC107977904	20.4368307165229	2.73164600890724	0.604833457807181	3.54921421835504	0.00038638261343266	0.0104323305626818	N/A	N/A
579	LOC107977914	44.4849522833055	1.820324481588	0.432862796660078	2.85393429603737	0.00431814610760983	0.0824837577028293	N/A	N/A
580	LOC107977984	138.01399442434	1.71211969758711	0.288957224286621	3.9007752778934	9.58851268780679e-05	0.00303372633390505	N/A	N/A
581	LOC107978001	503.591029481472	2.1207644391365	0.137724043141372	11.1512986649605	7.05688194812108e-29	3.0939386712548e-26	N/A	N/A
582	LOC107978048	1905.81650202028	2.34046998289626	0.135501467570425	12.9556344565988	2.18323514346869e-38	1.67508716382635e-35	N/A	N/A
583	LOC107978054	2747.45815111946	1.25440508820886	0.111727837058074	5.99172601130501	2.07625517678415e-09	1.81195084480111e-07	N/A	N/A
584	LOC107978104	116.986271215199	-1.97275302846511	0.252100201432203	-5.50491637793144	3.69343539591929e-08	2.42896140644492e-06	N/A	N/A
585	LOC107978124	13.9586762875247	2.85019864130717	0.650478681669464	3.48241411197712	0.000496914594943135	0.0131657343183927	N/A	N/A
586	LOC107978125	31.4916054010558	1.97275453345764	0.485757595014761	2.85696414627199	0.00427714148831582	0.0818703569291554	N/A	N/A
587	LOC107978133	86.4020554132682	1.47660204634623	0.255402777806792	3.49111138603035	0.000481015669776737	0.012799743559637	N/A	N/A
588	LOC107978189	363.290248642333	1.58046338210781	0.153711902412742	6.47640726424409	9.39323019336895e-11	1.02347302237098e-08	N/A	N/A
589	LOC107978190	77.7375541892258	1.75812246453523	0.297276838403175	3.94635508812496	7.93499094907522e-05	0.00255893035615186	N/A	N/A
590	LOC107978197	86.1499209112924	-1.99497726587348	0.348554279171889	-4.04532335251284	5.22509529556441e-05	0.00176541109674354	N/A	N/A
591	LOC107978217	318.939775679224	1.86545290623571	0.160980817729273	7.95430426790356	1.80140917848416e-15	3.60555963180515e-13	N/A	N/A
592	LOC107978222	213.875973870527	2.03931101985152	0.337848603585568	4.30473443931821	1.67186162882037e-05	0.000644051465127578	N/A	N/A
593	LOC107978232	60.9406742095351	1.6464155114884	0.33025670242333	3.21402413025564	0.00130888673151827	0.0298659730782868	N/A	N/A
594	LOC107978254	43.83466806537	2.44135309056094	0.494887772822896	3.75113448297726	0.000176036242346101	0.00529661988000182	N/A	N/A
595	LOC107978267	474.708220576776	6.16019722306331	0.226617138374226	24.6019994883858	1.2024527932027e-133	2.21419657340344e-129	N/A	N/A
596	LOC107978278	158.67106289008	1.35751444235933	0.235756054707741	3.27691241099145	0.00104948920582489	0.0248397098149865	N/A	N/A
597	LOC107978279	384.718560343158	1.28816565890828	0.181845156700079	3.86704364827782	0.000110162716499333	0.00344403440003178	N/A	N/A
598	LOC107978281	13.5166056262293	3.21431684154422	0.758582245980064	3.46614273502542	0.000527982904515861	0.0138296973026388	N/A	N/A
599	LOC107978300	15.1167911391337	4.50138278087898	0.748109837533293	5.23508726081086	1.6490693614965e-07	9.70158569412029e-06	N/A	N/A
600	LOC107978301	8.53343322868405	5.83570006412895	1.30773770622397	4.01513051005391	5.94129090373978e-05	0.00197478214262571	N/A	N/A
601	LOC107978309	193.530825937284	1.17291547465303	0.180641870980178	3.25479896073701	0.00113472659759482	0.026583785710065	N/A	N/A
602	LOC107978312	241.286247875275	1.15892705857564	0.170552859886426	3.36531769820038	0.000764555712745062	0.0188973542207887	N/A	N/A
603	LOC107978351	18.9665218992215	2.54187290842429	0.571281620171007	3.4254741245086	0.000613727390397659	0.0155501229608982	N/A	N/A
604	LOC107978371	25.6804778063523	1.96333580409937	0.479158902123415	2.87665176890149	0.00401918866452698	0.0778226499144058	N/A	N/A
605	LOC107978393	73.3602114476729	1.60428313224302	0.296554092706257	3.43721653685462	0.000587725539875176	0.0150310806823076	N/A	N/A
606	LOC107978394	234.994446545908	2.66011524727689	0.185033885371816	11.2149876893404	3.44234303529801e-29	1.54603182077994e-26	N/A	N/A
607	LOC107978397	11.4418551345642	3.4694436289201	0.771678674101719	3.73793033940799	0.000185541334936942	0.00551948003478004	N/A	N/A
608	LOC107978509	74.1141639373956	1.4648398481576	0.276224883668319	3.18536598061517	0.00144571048905958	0.0326241580214989	N/A	N/A
609	LOC107978529	30.4952794735436	2.00402511340872	0.425269804466659	3.33685250582803	0.000847329016964229	0.020556938759393	N/A	N/A
610	LOC107978552	28.5926204659421	2.3532335905078	0.461650171172145	3.83032694496126	0.000127973109094158	0.00394723087246203	N/A	N/A
611	LOC107978616	128.206996438838	-2.23718010283309	0.363021128650915	-4.55129873088109	5.33157849702026e-06	0.000232093821380925	N/A	N/A
612	LOC107978619	53.2545909652291	1.97524928198423	0.411495393983336	3.37862051821502	0.000728504929145322	0.0181279591422729	N/A	N/A
613	LOC107978626	219.543865820742	4.93133741692367	0.252573568550417	17.2083521690233	2.29880370957366e-66	5.29127143851117e-63	N/A	N/A
614	LOC107978660	68.9673499974009	1.76943290764924	0.277641055843355	4.26619328085382	1.98836536585144e-05	0.000748747645128598	N/A	N/A
615	LOC107978687	75.5099357810347	1.61851820617686	0.29004094136979	3.56348210902394	0.000365967648750682	0.00999840991705499	N/A	N/A
616	LOC107978701	554.001269163018	1.9953788244789	0.183782422883272	7.67438094258645	1.66219423747355e-14	3.06076446888379e-12	N/A	N/A
617	LOC107978836	831.941148757096	1.40175903485109	0.143037696383793	5.7103585612728	1.12738397210652e-08	8.47332590300794e-07	N/A	N/A
618	LOC107978840	46.8216671168482	1.69895449767694	0.342057387216027	3.25674006348017	0.00112699586128652	0.0264363080123949	N/A	N/A
619	LOC107978855	96.7675881471895	-3.76588409260869	0.448531225620246	-7.0918620827097	1.32319348730496e-12	1.88878177327391e-10	N/A	N/A
620	LOC107978994	531.021553098072	1.89582977936463	0.14394871814977	9.10648802915763	8.50918537850424e-20	2.37406272060268e-17	N/A	N/A
621	LOC107979027	104.105010279366	1.51825957930091	0.270400674143359	3.4515338452335	0.00055740984186767	0.0144565420114807	N/A	N/A
622	LOC107979114	34.0256948199221	2.12901193289934	0.419372983961736	3.68180472092371	0.000231588772475927	0.00671570969507357	N/A	N/A
623	LOC107979117	62.4933426779579	1.95546438139605	0.294775442799951	4.64930819086236	3.33050244470288e-06	0.000151801663407819	N/A	N/A
624	LOC107979119	43.4991314594369	3.05179991250034	0.37857067418765	6.51618728014949	7.21169267710933e-11	8.04824902765402e-09	N/A	N/A
625	LOC107979122	26.3685901887949	2.61518071437865	0.465246698745061	4.36374555506515	1.27854278004641e-05	0.000507394111029625	N/A	N/A
626	LOC107979166	18.5522189650491	-2.8211078468752	0.621577002762784	-3.59753552048231	0.000321246635786315	0.00899002363429969	N/A	N/A
627	LOC107979173	31.8598799043038	1.96641240276032	0.454961370502246	3.03641142217006	0.00239412440859357	0.0506147036278324	N/A	N/A
628	LOC107979212	59.0401269370733	1.5669128543872	0.315142538323864	3.11589276042741	0.00183388950997588	0.0402974241488018	N/A	N/A
629	LOC107979233	22.774885112965	-5.36025007227816	0.877788076204164	-5.44013720510635	5.32395527291244e-08	3.40400390261839e-06	N/A	N/A
630	LOC107979244	77.0228229612646	1.94905026132292	0.458973544468314	2.97204005991665	0.00295828082083149	0.0600835864908687	N/A	N/A
631	LOC107979250	6.12492660479328	-4.19327030274371	1.19821725115159	-3.01139697208886	0.00260048634566445	0.0541689542636483	N/A	N/A
632	LOC107979306	15.5303356808391	-2.53241227130792	0.629274800405243	-3.09475251405687	0.00196977182158471	0.0430265460529785	N/A	N/A
633	LOC107979335	20.1399224131696	2.87502898072117	0.581074002924865	3.94109264650087	8.11112881896897e-05	0.00260660254925819	N/A	N/A
634	LOC107979341	285.284483594916	1.42348444927023	0.193636266025389	4.33039722238358	1.48840604233819e-05	0.000580667560669819	N/A	N/A
635	LOC107979381	49.4887682760549	2.45426688242843	0.381948315955211	4.89412913637897	9.87419887753252e-07	5.07886866287385e-05	N/A	N/A
636	LOC107979427	499.448138103568	1.19113508258909	0.17983078689024	3.37079424691562	0.000749518147174447	0.0185755412679277	N/A	N/A
637	LOC107979446	505.945600366346	1.05851251542592	0.143901608791271	3.29079027456637	0.000999063673642636	0.023768421817126	ENSCGRG00000019293	histone cluster 1, H3d [Source:MGI Symbol;Acc:MGI:2448322]
638	LOC107979479	48.6250914202326	2.23847227197873	0.349694921315022	4.72843518870556	2.26256824086932e-06	0.000108195770787738	N/A	N/A
639	LOC107979493	347.63538219439	1.45693815584565	0.166295923685435	5.24351791553182	1.57543503875284e-07	9.29809641140856e-06	N/A	N/A
640	LOC107979531	335.27120993591	1.26798144961529	0.196022804626507	3.48438514689922	0.000493269115156722	0.0130879790871699	N/A	N/A
641	LOC107979567	76.3304776630363	1.53276941029029	0.335622620454485	2.82402571163309	0.0047424580269599	0.089018982781284	N/A	N/A
642	LOC107979589	48.435699139199	4.04930786646916	0.424833104915759	8.15460312687956	3.50328372765122e-16	7.37143634973871e-14	N/A	N/A
643	LOC107979696	263.837568192489	1.37971764294307	0.217599636456653	3.65237348353856	0.000259827616609205	0.00742929461528244	N/A	N/A
644	LOC107979697	101.752572918136	2.34752263077578	0.270931578332516	6.50555443150086	7.74073484080663e-11	8.53520307536607e-09	N/A	N/A
645	LOC107979848	18.3128289284552	-3.07359398070245	0.652586724414891	-3.81348775093854	0.000137019319614411	0.00420512291896627	N/A	N/A
646	LOC107979883	817.404821342087	1.17707362645256	0.182374643659478	3.2466746135881	0.00116761798302744	0.0270787374552485	N/A	N/A
647	LOC107979908	42.5311662489633	3.12592225398325	0.408270687516367	6.22371341111828	4.85523618009187e-10	4.75554888405381e-08	N/A	N/A
648	LOC107979929	8.97263049422588	4.18189784706815	0.979027364436069	3.67398856968505	0.000238793419307327	0.00689207213655976	N/A	N/A
649	LOC107979948	117.129458336439	1.31217880020765	0.234659061245338	3.09903353242422	0.0019415304436442	0.0425105131858078	N/A	N/A
650	LOC107979949	193.168346302268	1.3824711537698	0.198224619928016	4.02325731959156	5.73987249765051e-05	0.00191822163651064	N/A	N/A
651	LOC107980011	23.1101948163341	2.03449888663774	0.491896127694477	2.94683430973644	0.00321045176646265	0.0643278115643561	N/A	N/A
652	LOC107980024	1745.93823815415	0.922292013545476	0.119719340689263	2.81766931627091	0.00483736021293576	0.0906156164404874	N/A	N/A
653	LOC107980056	78.2334006649856	2.10504906536789	0.317501051352507	4.78765836576412	1.68738573562124e-06	8.19829048436136e-05	N/A	N/A
654	LOC107980095	155.810421286028	1.84923464521658	0.231272231346767	5.46659725265413	4.58756775597259e-08	2.96405167222734e-06	N/A	N/A
655	LOC107980121	49.4395475380951	1.59805616633468	0.340923743965408	2.97161369234617	0.00296239168403462	0.0600835864908687	N/A	N/A
656	LOC107980160	90.640805981931	2.64413603915196	0.264227350034666	7.79318847258109	6.53390477536254e-15	1.25328460972423e-12	N/A	N/A
657	LOC107980172	274.879488998415	1.87058963147844	0.186134670468638	6.90697293266436	4.95104354052374e-12	6.2874838451865e-10	N/A	N/A
658	LOC107980257	73.7361393009974	2.54143838081036	0.334289829151997	5.85263358162065	4.83849342234191e-09	3.95982301684462e-07	N/A	N/A
659	LOC107980276	8.77423352194469	-3.40953514605888	0.932800017983305	-3.02805809485767	0.00246130765288136	0.0517323336618608	N/A	N/A
660	LOC107980349	167.916584987858	-1.39309798662993	0.241196930692929	-3.35052143320026	0.000806595670350569	0.0198035368984472	N/A	N/A
661	LOC107980355	33.0717282088376	5.64770487030003	0.670540274887947	7.55024352627424	4.34445128597437e-14	7.54704962074831e-12	N/A	N/A
662	Loxl2	1954.12956181525	-0.906105883924467	0.0931770247693117	-3.4465940933229	0.000567700834200223	0.0146274227962009	ENSCGRG00000017482	lysyl oxidase-like 2 [Source:MGI Symbol;Acc:MGI:2137913]
663	Loxl3	365.521796636025	-1.0348520818057	0.148622709294267	-3.02705813412259	0.00246946460784053	0.0517323336618608	ENSCGRG00000018058	lysyl oxidase-like 3 [Source:MGI Symbol;Acc:MGI:1337004]
664	Loxl4	2314.27938550055	-1.27982264897284	0.116278745545705	-5.97581393736794	2.28944187034472e-09	1.98857465096829e-07	ENSCGRG00000011813	lysyl oxidase-like 4 [Source:MGI Symbol;Acc:MGI:1914823]
665	Lpin2	3883.02835552439	-1.22211753659601	0.0768773814037585	-8.28793884807971	1.15227791615988e-16	2.46721459862418e-14	ENSCGRG00000015496	lipin 2 [Source:MGI Symbol;Acc:MGI:1891341]
666	Lpl	1976.61913207935	-1.34892844734449	0.13722756074759	-5.56714658820276	2.5894455123054e-08	1.75301653174969e-06	ENSCGRG00000008147	lipoprotein lipase [Source:MGI Symbol;Acc:MGI:96820]
667	Lrp1	5956.83641468587	-1.60633829994206	0.117849525219928	-8.66677907539156	4.44516303353349e-18	1.04940041153187e-15	ENSCGRG00000003039	low density lipoprotein receptor-related protein 1 [Source:MGI Symbol;Acc:MGI:96828]
668	Lrp10	8371.96366875415	-1.36234044184865	0.0897953582388094	-8.65721743723178	4.83420004509493e-18	1.12679695734656e-15	ENSCGRG00000008218	low-density lipoprotein receptor-related protein 10 [Source:MGI Symbol;Acc:MGI:1929480]
669	Lrp4	553.100307783527	-1.4438774277017	0.124282209337431	-6.91100465271389	4.81233270549993e-12	6.19127358772557e-10	ENSCGRG00000013973	low density lipoprotein receptor-related protein 4 [Source:MGI Symbol;Acc:MGI:2442252]
670	Lrp5	1212.60168673159	-1.16786342764898	0.11294369002682	-5.1609870971048	2.4565111287685e-07	1.42546535650892e-05	ENSCGRG00000011324	low density lipoprotein receptor-related protein 5 [Source:MGI Symbol;Acc:MGI:1278315]
671	Lrr1	137.458391738408	1.76713381029843	0.338049338941442	3.49703777939365	0.000470455202146048	0.0125550175250976	ENSCGRG00000005546	leucine rich repeat protein 1 [Source:MGI Symbol;Acc:MGI:1916956]
672	Lrrc15	525.106283441238	-1.23064827917152	0.140054835433807	-4.61023552989381	4.02213022810991e-06	0.000179330523051854	ENSCGRG00000005841	leucine rich repeat containing 15 [Source:MGI Symbol;Acc:MGI:1921738]
673	Ltbp3	174.348514102762	-2.37093942875754	0.234197771733665	-7.625934759394	2.42272342458057e-14	4.34975314740626e-12	ENSCGRG00000014493	latent transforming growth factor beta binding protein 3 [Source:MGI Symbol;Acc:MGI:1101355]
674	Ltbr	1495.61057455532	-0.916833073725379	0.114443616621339	-2.89986093416016	0.00373328252248971	0.0732105051854372	ENSCGRG00000016124	lymphotoxin B receptor [Source:MGI Symbol;Acc:MGI:104875]
675	Ly6e	4534.59059963421	-0.841592204383825	0.0808044221927971	-3.17593637450136	0.00149353704608015	0.0335799647942856	ENSCGRG00000000802	lymphocyte antigen 6 complex, locus E [Source:MGI Symbol;Acc:MGI:106651]
676	Lyrm1	182.436669364551	1.48519286674232	0.205583577865675	4.37890212519486	1.19278682879543e-05	0.000476442010096293	ENSCGRG00000004367	LYR motif containing 1 [Source:MGI Symbol;Acc:MGI:1921169]
677	Macc1	15.0412218448297	3.49504769754279	0.669462968621917	4.34689494896487	1.38078309448448e-05	0.000543285040637549	ENSCGRG00000007459	metastasis associated in colon cancer 1 [Source:MGI Symbol;Acc:MGI:2685113]
678	Maged2	483.312041246959	-1.0508461977255	0.143447187248328	-3.24777157322598	0.00116312607355713	0.0270567866616881	ENSCGRG00000010290	melanoma antigen, family D, 2 [Source:MGI Symbol;Acc:MGI:1933391]
679	Malrd1	472.569699087506	-2.48545237008942	0.151826125213928	-12.5175418044188	5.98604700654911e-36	4.08248405846649e-33	ENSCGRG00000004473	MAM and LDL receptor class A domain containing 1 [Source:MGI Symbol;Acc:MGI:1928271]
680	Maml3	474.718999113999	-1.23239411850689	0.141306085001268	-4.58176742905248	4.61062497399651e-06	0.000202142972074219	ENSCGRG00000014341	mastermind like 3 (Drosophila) [Source:MGI Symbol;Acc:MGI:2389461]
681	Man2b2	1911.61934161801	-1.09475992407597	0.109262990405506	-4.66578318479857	3.07443752406794e-06	0.000140886966809507	ENSCGRG00000015224	mannosidase 2, alpha B2 [Source:MGI Symbol;Acc:MGI:1195262]
682	Manf	2770.70402446031	-0.961223458516572	0.090906944831323	-4.13896824377461	3.4887123145686e-05	0.00123540670308589	ENSCGRG00000009653	mesencephalic astrocyte-derived neurotrophic factor [Source:MGI Symbol;Acc:MGI:1922090]
683	Map1a	69.2856642093995	-3.7122074040896	0.335814512287782	-9.31241738799095	1.24955401340718e-20	3.77201436112785e-18	ENSCGRG00000012713	microtubule-associated protein 1 A [Source:MGI Symbol;Acc:MGI:1306776]
684	Mapk8ip3	1463.12795001059	-1.07138718457235	0.104507079842389	-4.65446632500678	3.24820916315905e-06	0.000148418172532037	ENSCGRG00000017505	mitogen-activated protein kinase 8 interacting protein 3 [Source:MGI Symbol;Acc:MGI:1353598]
685	March9	269.588523468766	-1.22292912807699	0.159607289461576	-3.99710207164078	6.4122656424255e-05	0.00212365934423783	ENSCGRG00000004551	membrane-associated ring finger (C3HC4) 9 [Source:MGI Symbol;Acc:MGI:2446144]
686	Marco	16.0288566930473	-6.33770192439627	1.19813935608952	-4.80139425721804	1.57564704827599e-06	7.77854282760163e-05	ENSCGRG00000017882	macrophage receptor with collagenous structure [Source:MGI Symbol;Acc:MGI:1309998]
687	Mbd3	524.696837320581	-1.10814494006598	0.141685981168294	-3.69254907952669	0.000222017476680796	0.0064687180626585	ENSCGRG00000017437	methyl-CpG binding domain protein 3 [Source:MGI Symbol;Acc:MGI:1333812]
688	Mbtps1	2417.06222488033	-0.927752922343383	0.102973538759811	-3.32891756222728	0.000871842060516285	0.0210960574275254	ENSCGRG00000015963	Membrane-bound transcription factor site-1 protease [Source:UniProtKB/Swiss-Prot;Acc:Q9Z2A8]
689	Mc3r	20.441924596742	6.10536446018616	0.969910748867295	5.6916597387048	1.25810378068861e-08	9.35670824948648e-07	ENSCGRG00000018880	melanocortin 3 receptor [Source:MGI Symbol;Acc:MGI:96929]
690	Mcoln3	15.111951709946	2.90546384726817	0.779176490510918	2.9781459974818	0.00289997811368835	0.0593995517079614	ENSCGRG00000017490	mucolipin 3 [Source:MGI Symbol;Acc:MGI:1890500]
691	Mecom	145.933644313836	1.87693354404324	0.201908908496172	6.3987817721603	1.56621499508372e-10	1.65748752410756e-08	ENSCGRG00000010011	MDS1 and EVI1 complex locus [Source:MGI Symbol;Acc:MGI:95457]
692	Med25	415.516048845987	-1.13628907840392	0.156255665016206	-3.5283621725048	0.000418139633172654	0.0112239405324217	ENSCGRG00000009830	mediator complex subunit 25 [Source:MGI Symbol;Acc:MGI:1922863]
693	Megf10	3214.45934457642	-2.73300093906757	0.102185727287501	-21.0209243048482	4.22132774414037e-98	1.94328822701502e-94	ENSCGRG00000011574	multiple EGF-like-domains 10 [Source:MGI Symbol;Acc:MGI:2685177]
694	Megf8	786.935084264956	-1.04862756764459	0.160235393610879	-2.89364950199086	0.00380792963955694	0.0745156390890559	ENSCGRG00000014791	multiple EGF-like-domains 8 [Source:MGI Symbol;Acc:MGI:2446294]
695	Meis1	8.99793446001029	-4.3503319732134	1.08310785396066	-3.47644923700184	0.000508100405922874	0.0134042419407791	ENSCGRG00000008633	Meis homeobox 1 [Source:MGI Symbol;Acc:MGI:104717]
696	Mesdc2	2830.34675191999	-0.974010470112494	0.0947836389040677	-4.10458992595864	4.05032698318153e-05	0.00141523189882931	ENSCGRG00000000318	mesoderm development LRP chaperone [Source:MGI Symbol;Acc:MGI:1891421]
697	Mfsd4a	21.6043690233364	2.9729051364826	0.636133612066818	3.75383817246026	0.000174147316360133	0.00526559718137191	ENSCGRG00000010299	major facilitator superfamily domain containing 4A [Source:MGI Symbol;Acc:MGI:2442786]
698	Mir702	331.192426656812	-1.40768233430027	0.162472878421877	-5.06373643139893	4.11117947855808e-07	2.27337113868374e-05	N/A	N/A
699	Mis18bp1	651.714760161843	1.19763834283505	0.171839746131527	3.56539075450537	0.000363314476543365	0.00994067276533363	ENSCGRG00000015859	MIS18 binding protein 1 [Source:MGI Symbol;Acc:MGI:2145099]
700	Mlkl	959.412049679854	1.06970703598376	0.140812739723573	3.44247641381168	0.000576414127497511	0.0148034724459403	ENSCGRG00000003699	mixed lineage kinase domain-like [Source:MGI Symbol;Acc:MGI:1921818]
701	Mlph	132.11003772091	-1.69005854131658	0.205030689821265	-5.38990548955761	7.04947472787017e-08	4.40790082251709e-06	ENSCGRG00000010646	melanophilin [Source:MGI Symbol;Acc:MGI:2176380]
702	Mmp14	3150.82421057449	-1.36114279601145	0.0878336254314194	-8.83693792073214	9.8377769315265e-19	2.44801114077201e-16	ENSCGRG00000017920	matrix metalloproteinase-14 precursor [Source:RefSeq peptide;Acc:NP_001233698]
703	Mmp16	147.853577863214	-1.4453884372151	0.211848017833799	-4.06152460283565	4.87532791435111e-05	0.00166248681879373	ENSCGRG00000003820	matrix metallopeptidase 16 [Source:MGI Symbol;Acc:MGI:1276107]
704	Mmp17	535.170565689884	-0.966547243004244	0.132678448271834	-2.87601149435582	0.00402735045859441	0.077843436460724	ENSCGRG00000016840	matrix metallopeptidase 17 [Source:MGI Symbol;Acc:MGI:1346076]
705	Mmp28	125.764019161153	-1.27909033698857	0.246678401679152	-2.81389789921797	0.0048944771204673	0.091313983481545	ENSCGRG00000016085	matrix metallopeptidase 28 (epilysin) [Source:MGI Symbol;Acc:MGI:2153062]
706	Mogs	990.286112046319	-1.00377663542879	0.117827013067771	-3.55448316819117	0.000378722752234523	0.010270693313176	ENSCGRG00000009214	mannosyl-oligosaccharide glucosidase [Source:MGI Symbol;Acc:MGI:1929872]
707	Mospd3	562.928667158219	-1.02223799868891	0.139110408045425	-3.14337010516832	0.00167014522879363	0.0371874900157267	ENSCGRG00000011739	motile sperm domain containing 3 [Source:MGI Symbol;Acc:MGI:1916179]
708	Mov10	603.270344629574	-1.10376455161883	0.125018808655491	-4.14979199111802	3.32777541807494e-05	0.00118985740870742	ENSCGRG00000003973	Moloney leukemia virus 10 [Source:MGI Symbol;Acc:MGI:97054]
709	Mpeg1	556.77245949647	-1.09908652257244	0.179156885675041	-2.86968608498708	0.00410879486756624	0.0791415781290426	ENSCGRG00000008421	macrophage expressed gene 1 [Source:MGI Symbol;Acc:MGI:1333743]
710	Mrc1	36.5611823897654	3.3745545597641	0.978831927325955	2.84991935915265	0.00437303148866985	0.0834455977537477	ENSCGRG00000006589	mannose receptor, C type 1 [Source:MGI Symbol;Acc:MGI:97142]
711	Mrpl13	179.139098678435	1.42614107337859	0.204778927783004	4.10773990158206	3.99549683268231e-05	0.00139872773150213	N/A	N/A
712	Mrto4	2658.52491183034	1.29115224486908	0.0999941279662647	7.06231214283072	1.637546197145e-12	2.28437694501728e-10	ENSCGRG00000010649	N/A
713	Mstn	6.81584279166964	3.4304708032713	1.02051768144249	2.78829887447716	0.00529856364005473	0.0981566910140521	ENSCGRG00000000170	myostatin [Source:MGI Symbol;Acc:MGI:95691]
714	Mterf4	566.080855139155	1.20668244092395	0.138874555223624	4.47684559062429	7.57539973467789e-06	0.000318478106653787	ENSCGRG00000018329	mitochondrial transcription termination factor 4 [Source:MGI Symbol;Acc:MGI:1918355]
715	Myom3	444.498779329077	1.01760167806837	0.14581141400346	2.96711461379115	0.00300608876893593	0.060895620012306	ENSCGRG00000011942	myomesin family, member 3 [Source:MGI Symbol;Acc:MGI:2685280]
716	Myzap	1034.1950862399	1.89578895489441	0.116733772958975	11.2291963237916	2.93132627297904e-29	1.3494360497659e-26	ENSCGRG00000013683	myocardial zonula adherens protein [Source:MGI Symbol;Acc:MGI:2142908]
717	Naga	1567.2965524733	-1.01658456593953	0.104315417450256	-4.13766321190435	3.50860862257368e-05	0.00124006754656567	ENSCGRG00000008777	N-acetyl galactosaminidase, alpha [Source:MGI Symbol;Acc:MGI:1261422]
718	Nav1	1070.57007572638	-1.5068228161389	0.117594808102594	-7.8392943556954	4.53085311007359e-15	8.78222412304158e-13	ENSCGRG00000007930	neuron navigator 1 [Source:MGI Symbol;Acc:MGI:2183683]
719	Nckap5l	613.939027072929	-1.22423638931263	0.14338187270873	-4.4585405150211	8.25196009644841e-06	0.000345344530036366	ENSCGRG00000001398	NCK-associated protein 5-like [Source:MGI Symbol;Acc:MGI:3609653]
720	Ncor2	949.628281501661	-1.07634616174782	0.142934129612927	-3.43783295394427	0.000586389320240277	0.0150177648719116	ENSCGRG00000015717	nuclear receptor co-repressor 2 [Source:MGI Symbol;Acc:MGI:1337080]
721	Ncstn	2781.93456123068	-0.979919324070143	0.0757501861281646	-5.21393865198885	1.84872630137957e-07	1.08415433482814e-05	ENSCGRG00000014334	nicastrin [Source:MGI Symbol;Acc:MGI:1891700]
722	Ndrg1	4098.75924800063	-0.998504536928022	0.0853993307836364	-4.84245054864184	1.28247559156904e-06	6.39986600085429e-05	N/A	N/A
723	Ndst2	579.347393948198	-1.03062172840356	0.118737533818343	-3.75331382883714	0.000174512151258741	0.00526797828406303	ENSCGRG00000003850	N-deacetylase/N-sulfotransferase (heparan glucosaminyl) 2 [Source:MGI Symbol;Acc:MGI:97040]
724	Nedd9	30.8076049138428	3.89080867986075	0.54420892009437	6.07459021172665	1.24304740461791e-09	1.12203308375658e-07	ENSCGRG00000010789	neural precursor cell expressed, developmentally down-regulated gene 9 [Source:MGI Symbol;Acc:MGI:97302]
725	Nfix	422.202150648705	-1.08836372279971	0.136217776066164	-3.69556189079204	0.000219401024256924	0.00641277850899523	ENSCGRG00000016071	nuclear factor I/X [Source:MGI Symbol;Acc:MGI:97311]
726	Nfkb2	4346.4404947202	-0.9420360300561	0.121506157084709	-2.93872786286876	0.0032956230469638	0.0657442819764101	ENSCGRG00000008731	nuclear factor of kappa light polypeptide gene enhancer in B cells 2, p49/p100 [Source:MGI Symbol;Acc:MGI:1099800]
727	Nfyb	155.834537061141	1.26549872084035	0.243714053587465	2.79235526266013	0.00523258711673294	0.0971298983543552	ENSCGRG00000001200	nuclear transcription factor-Y beta [Source:MGI Symbol;Acc:MGI:97317]
728	Nkain3	57.2025206916543	-3.86991565166045	0.665335009477809	-4.93729189678069	7.92148624135756e-07	4.1515595182733e-05	ENSCGRG00000016102	Na+/K+ transporting ATPase interacting 3 [Source:MGI Symbol;Acc:MGI:2444830]
729	Nlgn2	371.025848928816	-1.12310006825943	0.139446866739906	-3.85908683442844	0.000113811496170296	0.00354606580453441	ENSCGRG00000011669	neuroligin 2 [Source:MGI Symbol;Acc:MGI:2681835]
730	Nmnat1	1281.94711049696	0.992749311428828	0.10527036534144	3.87370946595493	0.000107191192092295	0.00336255300031946	ENSCGRG00000007970	nicotinamide nucleotide adenylyltransferase 1 [Source:MGI Symbol;Acc:MGI:1913704]
731	Nol8	2495.71916078487	1.16604225657325	0.102493259216449	5.66944363262897	1.43261972774367e-08	1.04269801054039e-06	N/A	N/A
732	Nop58	5506.66213417985	1.13013573192603	0.086602332632644	6.29513333685171	3.07135735151245e-10	3.10747111377749e-08	ENSCGRG00000006262	NOP58 ribonucleoprotein [Source:MGI Symbol;Acc:MGI:1933184]
733	Notch1	551.474272156854	-1.80832512431692	0.310179197241519	-3.94405116292568	8.01165537244774e-05	0.00257913674874568	ENSCGRG00000002375	notch 1 [Source:MGI Symbol;Acc:MGI:97363]
734	Notch3	543.70240821449	-0.986006679773264	0.141700034553636	-2.83023345982534	0.00465140495660838	0.0874882235658699	ENSCGRG00000013309	notch 3 [Source:MGI Symbol;Acc:MGI:99460]
735	Npdc1	370.807660084402	-1.72819708771833	0.163406766032787	-6.99625000085852	2.62904242990488e-12	3.58601387439025e-10	ENSCGRG00000004726	neural proliferation, differentiation and control 1 [Source:MGI Symbol;Acc:MGI:1099802]
736	Nppb	146.668354883105	2.11539863016775	0.208777652722734	7.33045950793917	2.29364925524501e-13	3.57925910051539e-11	ENSCGRG00000000797	natriuretic peptide type B [Source:MGI Symbol;Acc:MGI:97368]
737	Nptxr	2346.72334392967	-1.32262579324721	0.108880669131579	-6.77497023493315	1.24431875049556e-11	1.4878497059497e-09	ENSCGRG00000017235	N/A
738	Npy1r	175.338325183996	1.29948504032735	0.215376396557713	3.3175526707019	0.000908097922262321	0.021801453899007	ENSCGRG00000002931	neuropeptide Y receptor Y1 [Source:MGI Symbol;Acc:MGI:104963]
739	Nrp2	3979.22649194753	-1.17446759945789	0.0829957826391265	-7.10283197520963	1.22225973764278e-12	1.76691812498312e-10	ENSCGRG00000014459	neuropilin 2 [Source:MGI Symbol;Acc:MGI:1100492]
740	Nsun3	537.142437937783	1.21631890705065	0.154647251644648	4.08255820659679	4.45426508799679e-05	0.00153597073652384	ENSCGRG00000002804	NOL1/NOP2/Sun domain family member 3 [Source:MGI Symbol;Acc:MGI:2146565]
741	Nt5e	63.7450341229712	1.74518154094112	0.313435469165071	3.70162012394626	0.000214227191313546	0.00629151435541887	ENSCGRG00000004893	5' nucleotidase, ecto [Source:MGI Symbol;Acc:MGI:99782]
742	Nusap1	1115.63285514227	1.3180720175116	0.158624139436565	4.62167687335895	3.80650592604193e-06	0.000170958536883259	ENSCGRG00000008626	nucleolar and spindle associated protein 1 [Source:MGI Symbol;Acc:MGI:2675669]
743	Olfm2	355.330677915244	-3.44475940038406	0.239068603246253	-11.9622437276599	5.6027279491385e-33	3.22401976423238e-30	ENSCGRG00000012966	olfactomedin 2 [Source:MGI Symbol;Acc:MGI:3045350]
744	Olfml2b	1372.27260304691	-1.69148650147073	0.106095564026669	-10.4295029759343	1.81836938780834e-25	6.83335794022507e-23	ENSCGRG00000003910	olfactomedin-like 2B [Source:MGI Symbol;Acc:MGI:2443310]
745	Olfml3	968.30868543672	-1.35141017157857	0.131900194085755	-5.81081533783874	6.216930984782e-09	4.99906406785047e-07	ENSCGRG00000004872	olfactomedin-like 3 [Source:MGI Symbol;Acc:MGI:1914877]
746	Olr1	103.195811080823	-1.89498100110012	0.326163026184043	-4.01645310845185	5.90806128622134e-05	0.00196728825541555	ENSCGRG00000008979	oxidized low density lipoprotein (lectin-like) receptor 1 [Source:MGI Symbol;Acc:MGI:1261434]
747	Os9	2986.81975234455	-0.976893125405658	0.134742396412472	-2.90874019699582	0.0036288829059638	0.0716208465492148	ENSCGRG00000005859	amplified in osteosarcoma [Source:MGI Symbol;Acc:MGI:1924301]
748	Osbp2	312.42050555368	-1.4376389289832	0.19298626373263	-4.4183270444749	9.94678309792857e-06	0.000406119875754449	ENSCGRG00000007280	oxysterol binding protein 2 [Source:MGI Symbol;Acc:MGI:1921559]
749	Osgin1	772.630822155576	-1.16292617884311	0.1152607867076	-5.0143999067798	5.31992374591558e-07	2.89825668216833e-05	ENSCGRG00000014875	oxidative stress induced growth inhibitor 1 [Source:MGI Symbol;Acc:MGI:1919089]
750	Ostn	52.7420075367878	3.86962947196203	0.725859606818461	4.52520975183894	6.0335635010995e-06	0.000258376833277317	ENSCGRG00000017564	osteocrin [Source:MGI Symbol;Acc:MGI:2677164]
751	Otogl	68.8340648127931	1.506635055	0.318884797678879	2.89029944665779	0.00384875020676464	0.0751547044616798	ENSCGRG00000000185	otogelin-like [Source:MGI Symbol;Acc:MGI:3647600]
752	Oxr1	927.840454344365	-0.988262811553894	0.112980924529551	-3.56963188708242	0.000357483208066387	0.00979567826389054	ENSCGRG00000009893	oxidation resistance 1 [Source:MGI Symbol;Acc:MGI:2179326]
753	P3h1	1499.20160507036	-1.33642039261156	0.11320643546666	-6.63794322992986	3.18090318928882e-11	3.66082195797277e-09	ENSCGRG00000001110	prolyl 3-hydroxylase 1 [Source:MGI Symbol;Acc:MGI:1888921]
754	P3h2	1050.9037519657	-1.11120171618284	0.111745183094981	-4.70927874371452	2.48594906499368e-06	0.000117074849316608	ENSCGRG00000009640	prolyl 3-hydroxylase 2 [Source:MGI Symbol;Acc:MGI:2146663]
755	P3h3	1714.39233594564	-1.19662238457465	0.150641506564105	-4.06036754281399	4.89955268759019e-05	0.00166765920867441	ENSCGRG00000018317	prolyl 3-hydroxylase 3 [Source:MGI Symbol;Acc:MGI:1315208]
756	Pabpc1	2436.43715421049	-1.19952742013291	0.132996487355164	-4.6209109100045	3.82058824640662e-06	0.000171173508441196	N/A	N/A
757	Pag1	653.825062753462	-1.33012478122096	0.117430967466339	-6.34553471351931	2.21654208320704e-10	2.29300033259407e-08	ENSCGRG00000001262	phosphoprotein associated with glycosphingolipid microdomains 1 [Source:MGI Symbol;Acc:MGI:2443160]
758	Paip2b	2422.72057614805	1.00359924330198	0.0951266315595255	4.40083639794245	1.07834408375214e-05	0.000433550828781917	ENSCGRG00000012343	poly(A) binding protein interacting protein 2B [Source:MGI Symbol;Acc:MGI:2386865]
759	Pak4	259.754337178686	-1.25662418451215	0.182990627047852	-3.67047042040768	0.00024210448702603	0.00697670113317263	ENSCGRG00000007583	p21 protein (Cdc42/Rac)-activated kinase 4 [Source:MGI Symbol;Acc:MGI:1917834]
760	Pak6	20.69784711328	2.44144945447661	0.639221525240227	2.90429355153171	0.00368082865445559	0.0725682856992989	ENSCGRG00000006259	p21 protein (Cdc42/Rac)-activated kinase 6 [Source:MGI Symbol;Acc:MGI:2679420]
761	Pamr1	826.951195010431	-1.55321646067119	0.158661572400597	-6.1026368597012	1.04332705364359e-09	9.51080414148172e-08	ENSCGRG00000004840	peptidase domain containing associated with muscle regeneration 1 [Source:MGI Symbol;Acc:MGI:2445082]
762	Papln	124.775460347358	1.29936616068306	0.231266632209563	3.08909094726017	0.00200769968549464	0.0436479126430913	ENSCGRG00000017393	papilin, proteoglycan-like sulfated glycoprotein [Source:MGI Symbol;Acc:MGI:2386139]
763	Parp6	808.382344153452	-0.955875867905693	0.114590920062871	-3.23684779719924	0.00120857853042127	0.0279231682047394	ENSCGRG00000001295	poly (ADP-ribose) polymerase family, member 6 [Source:MGI Symbol;Acc:MGI:1914537]
764	Parpbp	275.156920206225	1.23745311071206	0.226183958711591	2.88477845072514	0.00391689201318667	0.0762427584892383	ENSCGRG00000009629	PARP1 binding protein [Source:MGI Symbol;Acc:MGI:1922567]
765	Parvb	2208.50571397952	-0.902342527116915	0.086774139966747	-3.65754159611819	0.000254645943897633	0.00730381683945642	ENSCGRG00000002293	parvin, beta [Source:MGI Symbol;Acc:MGI:2153063]
766	Pbk	896.836076538832	1.36643177083882	0.180031691486031	4.34073169933141	1.42009036382935e-05	0.000557559572698372	ENSCGRG00000004250	PDZ binding kinase [Source:MGI Symbol;Acc:MGI:1289156]
767	Pcbd2	6.51309309411228	3.93442826181126	1.07777718011486	3.10775346044452	0.00188515257635265	0.0413252375487591	N/A	N/A
768	Pcbp2	4272.77824609482	-1.08595603029137	0.116979188948317	-4.28275776293473	1.84591098254578e-05	0.00070228522381401	ENSCGRG00000017884	poly(rC) binding protein 2 [Source:MGI Symbol;Acc:MGI:108202]
769	Pcdhgc5	154.817057821455	-1.36944890100494	0.204195381885161	-3.8418420291453	0.000122114422489414	0.0037919308190895	ENSCGRG00000010303	protocadherin gamma subfamily C, 5 [Source:MGI Symbol;Acc:MGI:1935205]
770	Pcgf2	222.233799300282	-1.14673092349038	0.187456449916228	-2.99679431153354	0.00272834733482475	0.0562679234264279	ENSCGRG00000010122	polycomb group ring finger 2 [Source:MGI Symbol;Acc:MGI:99161]
771	Pcnx3	1131.89301016932	-1.1480900029722	0.115549494127575	-4.87347440594861	1.09652479443121e-06	5.60872432351566e-05	ENSCGRG00000003391	pecanex homolog 3 [Source:MGI Symbol;Acc:MGI:1861733]
772	Pcolce	2980.11888910469	-1.7929432959124	0.0951204564691046	-12.6994848430274	5.95202086927864e-37	4.2154043187268e-34	ENSCGRG00000016630	procollagen C-endopeptidase enhancer protein [Source:MGI Symbol;Acc:MGI:105099]
773	Pcolce2	2408.39947521512	-1.18818277563088	0.104822501913558	-5.75468304894282	8.68045018181586e-09	6.71604242218307e-07	ENSCGRG00000013993	procollagen C-endopeptidase enhancer 2 [Source:MGI Symbol;Acc:MGI:1923727]
774	Pde1c	460.765325042857	3.00216791022275	0.149437288239669	16.1753832525712	7.52281771138421e-59	1.15437637781191e-55	ENSCGRG00000011815	phosphodiesterase 1C [Source:MGI Symbol;Acc:MGI:108413]
775	Pde3a	25.5185613472452	3.02641444942876	0.488658864149965	4.99622973780405	5.84620096393089e-07	3.12034621883546e-05	ENSCGRG00000007234	phosphodiesterase 3A, cGMP inhibited [Source:MGI Symbol;Acc:MGI:1860764]
776	Pdgfc	573.739430847538	-0.948350617520983	0.114242830628818	-3.18083957478695	0.00146848924363595	0.0330976266001377	ENSCGRG00000008067	platelet-derived growth factor, C polypeptide [Source:MGI Symbol;Acc:MGI:1859631]
777	Pdia3	6057.27337697883	-1.20238932225438	0.0892805273248845	-6.91558215473413	4.65945913967034e-12	6.08505536155246e-10	ENSCGRG00000006901	protein disulfide-isomerase A3 precursor [Source:RefSeq peptide;Acc:NP_001233703]
778	Pdia4	7607.76360128038	-0.878320491088434	0.102479004478055	-2.86261553633746	0.00420160045056245	0.0806759861279009	ENSCGRG00000011480	protein disulfide isomerase associated 4 [Source:MGI Symbol;Acc:MGI:104864]
779	Pdik1l	1057.0347820649	0.962770611981459	0.112678206216136	3.35298301195533	0.000799456133239376	0.0196665065467552	ENSCGRG00000006158	PDLIM1 interacting kinase 1 like [Source:MGI Symbol;Acc:MGI:2385213]
780	Pecam1	828.334653216501	-0.996603440443265	0.128431511135244	-3.20513973621812	0.00134996924969805	0.0306453584978709	ENSCGRG00000008836	platelet/endothelial cell adhesion molecule 1 [Source:MGI Symbol;Acc:MGI:97537]
781	Pex10	669.522232465097	1.0489612756617	0.128539852392408	3.6097658920911	0.000306473479668931	0.00861588191545603	ENSCGRG00000014949	peroxisomal biogenesis factor 10 [Source:MGI Symbol;Acc:MGI:2684988]
782	Phactr1	66.7462565174739	2.26179751488432	0.297622112745062	5.63410762290876	1.75967110571103e-08	1.26572592736574e-06	ENSCGRG00000005136	phosphatase and actin regulator 1 [Source:MGI Symbol;Acc:MGI:2659021]
783	Phyhd1	600.902608252578	1.96940644704613	0.140843294644484	9.82967595169923	8.38882651237486e-23	2.75842591783698e-20	ENSCGRG00000004453	phytanoyl-CoA dioxygenase domain containing 1 [Source:MGI Symbol;Acc:MGI:3612860]
784	Piezo1	2410.88669044485	-1.15919484198173	0.102757253266531	-5.58824144288029	2.29380580716529e-08	1.59992955049779e-06	ENSCGRG00000014185	piezo-type mechanosensitive ion channel component 1 [Source:MGI Symbol;Acc:MGI:3603204]
785	Pigs	2928.82202979509	-0.8682489264717	0.0879559793038539	-3.22077507399353	0.00127844440703105	0.0292438202621984	ENSCGRG00000012280	phosphatidylinositol glycan anchor biosynthesis, class S [Source:MGI Symbol;Acc:MGI:2687325]
786	Pigw	526.603466976726	0.997083725255099	0.145633989269167	2.82984230949167	0.00465709514552396	0.0875058673568145	ENSCGRG00000017947	phosphatidylinositol glycan anchor biosynthesis, class W [Source:MGI Symbol;Acc:MGI:1917575]
787	Pik3r5	330.619226077517	-1.79564725507494	0.21283208806843	-5.68845029591839	1.28197413164494e-08	9.48043038558631e-07	ENSCGRG00000012612	phosphoinositide-3-kinase regulatory subunit 5 [Source:MGI Symbol;Acc:MGI:2443588]
788	Pip5k1c	526.380866676496	-0.929905841465237	0.120818428700835	-2.85505567696311	0.00430292848129274	0.0822784268478967	ENSCGRG00000004219	phosphatidylinositol-4-phosphate 5-kinase, type 1 gamma [Source:MGI Symbol;Acc:MGI:1298224]
789	Pithd1	757.03064973361	1.23141392768997	0.125063079516255	5.16900295010562	2.35346183538686e-07	1.37141285559537e-05	ENSCGRG00000008134	PITH (C-terminal proteasome-interacting domain of thioredoxin-like) domain containing 1 [Source:MGI Symbol;Acc:MGI:1913443]
790	Pitpnm1	1327.9524748479	-1.32147762958703	0.119479826301072	-6.16434716778009	7.07745150464546e-10	6.62260144831392e-08	ENSCGRG00000015654	phosphatidylinositol transfer protein, membrane-associated 1 [Source:MGI Symbol;Acc:MGI:1197524]
791	Pla1a	366.746830020385	-2.08799632442283	0.166972499559433	-9.00168487426083	2.22279789389533e-19	5.8472286311698e-17	ENSCGRG00000006687	phospholipase A1 member A [Source:MGI Symbol;Acc:MGI:1934677]
792	Plbd2	2941.36197632632	-1.12272049092367	0.0895670408587723	-6.00397182988819	1.92548122531692e-09	1.68837196585647e-07	ENSCGRG00000002131	phospholipase B domain containing 2 [Source:MGI Symbol;Acc:MGI:1919022]
793	Plec	12889.3375186985	-1.12523659264663	0.132352840367901	-4.08207402594216	4.46355737443008e-05	0.00153629804659356	ENSCGRG00000002714	plectin [Source:MGI Symbol;Acc:MGI:1277961]
794	Plekha2	446.474147682542	1.59093572165616	0.154842581171492	6.49674794442276	8.20747992220495e-11	8.9959842433025e-09	ENSCGRG00000010725	pleckstrin homology domain-containing, family A (phosphoinositide binding specific) member 2 [Source:MGI Symbol;Acc:MGI:1928144]
795	Plekhf1	56.4892997776871	1.82740912988016	0.422248597813458	2.94245294263333	0.00325623270516606	0.0651034408609423	N/A	N/A
796	Plekhg2	326.317650694845	-1.43280423398807	0.16933585889779	-5.00686469354767	5.53237879570545e-07	2.98244859837922e-05	ENSCGRG00000007000	pleckstrin homology domain containing, family G (with RhoGef domain) member 2 [Source:MGI Symbol;Acc:MGI:2141874]
797	Plod2	2233.65716173498	-1.06356597298107	0.0984408873187784	-4.86183622776645	1.16301828473976e-06	5.89967457167988e-05	ENSCGRG00000001261	procollagen lysine, 2-oxoglutarate 5-dioxygenase 2 [Source:MGI Symbol;Acc:MGI:1347007]
798	Plvap	33.0502841407733	1.91113737278191	0.467876231975654	2.83445659648248	0.00459036930774765	0.0865169502895243	ENSCGRG00000005701	plasmalemma vesicle associated protein [Source:MGI Symbol;Acc:MGI:1890497]
799	Plxna4	1409.32235965509	-1.57124014748631	0.249547383980701	-3.95226602271827	7.74146097843515e-05	0.00250963198182437	N/A	N/A
800	Plxnb2	3229.56145813147	-0.9488268382439	0.0901591501791245	-4.0358004351176	5.44164564136356e-05	0.0018251814724967	N/A	N/A
801	Pofut2	2753.47198550786	-1.22985385380671	0.121248396802272	-5.31876189783538	1.04475751345003e-07	6.34922932431314e-06	ENSCGRG00000005215	protein O-fucosyltransferase 2 [Source:MGI Symbol;Acc:MGI:1916863]
802	Polr2a	462.736431014775	-1.02777574983535	0.143322166770999	-3.08963546317107	0.00200402295682228	0.043619478400621	N/A	N/A
803	Postn	88.4529940640724	-2.35846529434521	0.281461831790895	-6.30104189381398	2.95651461905067e-10	3.00780443067398e-08	ENSCGRG00000000364	periostin, osteoblast specific factor [Source:MGI Symbol;Acc:MGI:1926321]
804	Pou2f3	45.0513746462544	2.4791863107161	0.429567962094067	4.40960215180141	1.03560699498459e-05	0.000420963955974529	ENSCGRG00000008137	POU domain, class 2, transcription factor 3 [Source:MGI Symbol;Acc:MGI:102565]
805	Ppp1r15a	898.31801788448	1.41778226601091	0.164042693612126	5.07684766051778	3.83748304183769e-07	2.14131553734543e-05	ENSCGRG00000003383	protein phosphatase 1, regulatory (inhibitor) subunit 15A [Source:MGI Symbol;Acc:MGI:1927072]
806	Ppt2	320.350815176044	-1.15763943567191	0.163316941299061	-3.50653722997471	0.000453977923633989	0.0121681943024691	ENSCGRG00000018189	palmitoyl-protein thioesterase 2 [Source:MGI Symbol;Acc:MGI:1860075]
807	Prex2	1509.29275759103	-1.05840573014301	0.111777105805335	-4.23560107421617	2.27941142338998e-05	0.000844528811877326	ENSCGRG00000011320	phosphatidylinositol-3,4,5-trisphosphate-dependent Rac exchange factor 2 [Source:MGI Symbol;Acc:MGI:1923385]
808	Prkcb	62.5054354832085	2.34308995337325	0.34583867184885	5.08366355692137	3.70223487204675e-07	2.08479978391036e-05	ENSCGRG00000000328	protein kinase C, beta [Source:MGI Symbol;Acc:MGI:97596]
809	Prkcsh	3516.20427268629	-1.18966547486783	0.118379251122863	-5.10818381102164	3.2527015050855e-07	1.84861868872359e-05	ENSCGRG00000014399	protein kinase C substrate 80K-H [Source:MGI Symbol;Acc:MGI:107877]
810	Prlh	106.541746926444	-1.38402703638549	0.26879585083981	-2.97275621319223	0.00295138767410629	0.0600517708629759	ENSCGRG00000002751	prolactin releasing hormone [Source:MGI Symbol;Acc:MGI:3644668]
811	Prlr	197.051132559606	1.47532253471544	0.221095745529226	4.02703377155932	5.64849221309127e-05	0.00189111519294296	ENSCGRG00000009919	N/A
812	Prr12	267.628510094968	-1.54150326671848	0.171607231946481	-5.57401197576359	2.48938610398694e-08	1.70407270330169e-06	ENSCGRG00000007605	proline rich 12 [Source:MGI Symbol;Acc:MGI:2679002]
813	Prr5	90.9518961959384	1.8717622859256	0.300207971982402	4.28636114060246	1.81623641694958e-05	0.00069386260128028	ENSCGRG00000011636	proline rich 5 (renal) [Source:MGI Symbol;Acc:MGI:1924714]
814	Prrc2a	2260.26492659412	-1.09170234690331	0.119624673107682	-4.23608134524221	2.27454405119407e-05	0.000844424479005799	ENSCGRG00000015261	proline-rich coiled-coil 2A [Source:MGI Symbol;Acc:MGI:1915467]
815	Ptdss2	132.678290181184	-1.18350885867783	0.211219940849878	-2.83375876135712	0.00460040460383175	0.0866174339212248	ENSCGRG00000003036	phosphatidylserine synthase 2 [Source:MGI Symbol;Acc:MGI:1351664]
816	Ptgfr	25.5048602243754	-6.048516865492	1.51940572943615	-3.59584952124564	0.000323334674481635	0.00903472639742766	ENSCGRG00000002397	prostaglandin F receptor [Source:MGI Symbol;Acc:MGI:97796]
817	Pthlh	119.75930253039	-1.55218636424607	0.269663512497198	-3.58678063104648	0.000334785737963004	0.00928425388381138	ENSCGRG00000007492	parathyroid hormone-like peptide [Source:MGI Symbol;Acc:MGI:97800]
818	Ptk2b	583.824669438652	-1.25250686340507	0.141799994701181	-4.70764730344771	2.50592189309234e-06	0.000117714402396434	ENSCGRG00000004082	PTK2 protein tyrosine kinase 2 beta [Source:MGI Symbol;Acc:MGI:104908]
819	Ptov1	678.683160553107	-1.02236198270187	0.133661361996856	-3.27244519617422	0.00106621540844798	0.0251708852963605	ENSCGRG00000018211	prostate tumor over expressed gene 1 [Source:MGI Symbol;Acc:MGI:1933946]
820	Ptpn23	1214.66086464528	-0.975578390196062	0.119800030069082	-3.26056587172522	0.00111190136849131	0.0261154997441314	ENSCGRG00000011730	protein tyrosine phosphatase, non-receptor type 23 [Source:MGI Symbol;Acc:MGI:2144837]
821	Ptprg	51.4695120086775	3.56930616656373	0.39454921567386	7.56393257744929	3.91062489938004e-14	6.89413174615425e-12	ENSCGRG00000004852	protein tyrosine phosphatase, receptor type, G [Source:MGI Symbol;Acc:MGI:97814]
822	Ptprj	1732.50558585632	-1.07275828723375	0.109684875841348	-4.44724746936088	8.69776165130516e-06	0.000361536304846802	ENSCGRG00000011801	protein tyrosine phosphatase, receptor type, J [Source:MGI Symbol;Acc:MGI:104574]
823	Ptprm	2708.42772883085	-1.08748780387797	0.0987242746355921	-5.09018987489873	3.57705149709637e-07	2.02048546832922e-05	ENSCGRG00000016662	protein tyrosine phosphatase, receptor type, M [Source:MGI Symbol;Acc:MGI:102694]
824	Ptprs	2990.54927651801	-1.2253001381219	0.102960082603468	-6.21928053289239	4.99439658354503e-10	4.8659692428253e-08	ENSCGRG00000010714	protein tyrosine phosphatase, receptor type, S [Source:MGI Symbol;Acc:MGI:97815]
825	Ptprt	55.2677442688145	4.52083004940779	0.42800788958531	9.19578270508059	3.72274366270285e-20	1.07110315320328e-17	ENSCGRG00000012828	protein tyrosine phosphatase, receptor type, T [Source:MGI Symbol;Acc:MGI:1321152]
826	Pusl1	325.161020110921	1.37029935097511	0.174457197121584	4.50160190127683	6.74432164853667e-06	0.00028681279176941	ENSCGRG00000006466	pseudouridylate synthase-like 1 [Source:MGI Symbol;Acc:MGI:3047787]
827	Pvrig	144.721034785057	2.95965983675103	0.261445075660436	9.08296830617732	1.05653389157973e-19	2.86103162934547e-17	ENSCGRG00000007569	poliovirus receptor related immunoglobulin domain containing [Source:MGI Symbol;Acc:MGI:5596028]
828	Pxdn	5619.63086629363	-1.22771362447575	0.0930105586232897	-6.9105178301085	4.82887738012099e-12	6.19127358772557e-10	ENSCGRG00000013232	peroxidasin [Source:MGI Symbol;Acc:MGI:1916925]
829	Qki	1393.82956857096	1.55742776348507	0.132842909880301	7.32041524564739	2.47204803707369e-13	3.79335771288958e-11	N/A	N/A
830	Rab11fip3	169.882147614263	-1.20805808591182	0.209254224219555	-2.97769656748673	0.00290423348164023	0.0594075112100399	ENSCGRG00000018264	RAB11 family interacting protein 3 (class II) [Source:MGI Symbol;Acc:MGI:2444431]
831	Rab27b	384.586828440999	1.20484576306519	0.151409690853591	4.09407917583986	4.23849467365581e-05	0.00147259699850374	ENSCGRG00000013484	RAB27B, member RAS oncogene family [Source:MGI Symbol;Acc:MGI:1931295]
832	Rab38	32.1858293960358	2.09018257952987	0.434595515947024	3.46349656997426	0.000533203392944941	0.0139466012467161	ENSCGRG00000009572	RAB38, member RAS oncogene family [Source:MGI Symbol;Acc:MGI:1919683]
833	Ramp3	29.4009408870443	2.31791658508476	0.569119516758257	3.04497391731464	0.00232700489626796	0.0494797553809218	ENSCGRG00000005176	receptor (calcitonin) activity modifying protein 3 [Source:MGI Symbol;Acc:MGI:1860292]
834	Ranbp3l	171.535898906841	2.75162750535625	0.270586432958876	8.00729356953525	1.17260343535188e-15	2.42610333242355e-13	ENSCGRG00000006643	RAN binding protein 3-like [Source:MGI Symbol;Acc:MGI:2444654]
835	Rarb	80.9329959423374	2.42414747090839	0.321618864441154	5.71852330050044	1.07453783983696e-08	8.10923761588433e-07	ENSCGRG00000007633	retinoic acid receptor, beta [Source:MGI Symbol;Acc:MGI:97857]
836	Rarg	570.188903302949	-1.02384036251392	0.124383668492832	-3.52842030718889	0.000418047801797606	0.0112239405324217	ENSCGRG00000004271	retinoic acid receptor, gamma [Source:MGI Symbol;Acc:MGI:97858]
837	Rarres2	377.241906180446	-2.25303349941068	0.160326135327291	-10.40423631047	2.37149959963043e-25	8.73375872551894e-23	ENSCGRG00000018398	retinoic acid receptor responder protein 2 precursor [Source:RefSeq peptide;Acc:NP_001231216]
838	Rasgrp3	120.135095829453	1.9402681645516	0.232607172798145	5.82658585944195	5.65727678034034e-09	4.56899537864855e-07	ENSCGRG00000004512	RAS, guanyl releasing protein 3 [Source:MGI Symbol;Acc:MGI:3028579]
839	Rassf3	1793.96058990221	0.899616012937183	0.0981679167779962	3.20525811836882	0.00134941410332907	0.0306453584978709	ENSCGRG00000017946	Ras association (RalGDS/AF-6) domain family member 3 [Source:MGI Symbol;Acc:MGI:2179722]
840	Raver1	1332.94424301954	-0.954119470972747	0.106341088301124	-3.47144247016032	0.00051767024084649	0.0135982593651174	ENSCGRG00000015138	N/A
841	Rbp2	52.566629986607	2.58806771018133	0.357709964146701	5.59980266202113	2.14595953209619e-08	1.50823277954272e-06	ENSCGRG00000012806	retinol binding protein 2, cellular [Source:MGI Symbol;Acc:MGI:97877]
842	Rcan3	1673.48928919123	1.01813024013672	0.087440704722047	4.95384547497067	7.27609959416258e-07	3.85006028525603e-05	ENSCGRG00000017343	regulator of calcineurin 3 [Source:MGI Symbol;Acc:MGI:1858220]
843	Rcn3	5018.12994747628	-1.34951433975037	0.223958260283083	-3.41381397615262	0.000640602987257134	0.0161148407204274	ENSCGRG00000004194	reticulocalbin 3, EF-hand calcium binding domain [Source:MGI Symbol;Acc:MGI:1277122]
844	Rer1	2588.41655583734	0.952500084074312	0.100641397332809	3.65195230882727	0.000260254224305203	0.00742995548272249	ENSCGRG00000014418	retention in endoplasmic reticulum sorting receptor 1 [Source:MGI Symbol;Acc:MGI:1915080]
845	Rexo1	582.131530747477	-1.03878328800662	0.136248807772093	-3.33082391476471	0.00086589356914466	0.0209796897134602	ENSCGRG00000014248	REX1, RNA exonuclease 1 [Source:MGI Symbol;Acc:MGI:1914182]
846	Rfng	404.888054084351	-1.26621689226869	0.157889306550548	-4.31475953901556	1.59776722064245e-05	0.000616798440270651	N/A	N/A
847	Rgma	451.669046028666	-1.03796705613131	0.152823516364361	-2.96423329463317	0.00303438146980973	0.0613338094237941	ENSCGRG00000017671	repulsive guidance molecule family member A [Source:MGI Symbol;Acc:MGI:2679262]
848	Rgs16	69.4852685357092	-1.963711397475	0.287312301691797	-4.79878128654876	1.59633997480373e-06	7.85185868076786e-05	ENSCGRG00000009123	regulator of G-protein signaling 16 [Source:MGI Symbol;Acc:MGI:108407]
849	Rhbdf2	1775.62410703624	-1.10883066772415	0.104691879735728	-5.0039044893012	5.61806003539622e-07	3.00729527592401e-05	ENSCGRG00000014115	rhomboid 5 homolog 2 [Source:MGI Symbol;Acc:MGI:2442473]
850	Rhob	406.334806057126	-1.40894375512217	0.138446821426334	-5.95160832088476	2.65520196860928e-09	2.26355967823941e-07	ENSCGRG00000019686	ras homolog family member B [Source:MGI Symbol;Acc:MGI:107949]
851	Rn45s	19.7908734655198	-3.11137959532489	0.705782436237489	-3.57959757127424	0.000344123744118914	0.00950029179041331	N/A	N/A
852	Rnase4	2047.42466752917	-0.918664978800748	0.10038452491912	-3.32424224100732	0.00088659148470416	0.0213687115174639	N/A	N/A
853	Rnase6	24.481397706196	-2.01373918682445	0.486474570811111	-2.93700179172996	0.00331402189046982	0.0659723233417418	ENSCGRG00000013781	N/A
854	Rnf10	1123.40636055787	-1.34828896824449	0.107248294245297	-7.11737629856813	1.10000867262603e-12	1.60758410299491e-10	ENSCGRG00000013657	ring finger protein 10 [Source:MGI Symbol;Acc:MGI:1859162]
855	Rnf182	93.7469416018041	1.4694281251136	0.273978459216212	3.22823052192751	0.00124558554192031	0.0285987682904247	ENSCGRG00000010534	ring finger protein 182 [Source:MGI Symbol;Acc:MGI:3045355]
856	Rnf19a	435.838144007572	-1.48442355734902	0.154834774136922	-5.80916697584009	6.27844479082664e-09	5.0265774947079e-07	ENSCGRG00000013032	ring finger protein 19A [Source:MGI Symbol;Acc:MGI:1353623]
857	Rnpepl1	1739.31058531667	-1.41652464543096	0.114756872240162	-7.24629495800064	4.2832680104182e-13	6.41236562145047e-11	ENSCGRG00000015427	arginyl aminopeptidase (aminopeptidase B)-like 1 [Source:MGI Symbol;Acc:MGI:1914170]
858	Robo1	1226.96770401158	-0.870193093135055	0.0993623402450307	-2.870610652995	0.0040967978307766	0.0789931259224297	N/A	N/A
859	Rorc	87.4154162056609	2.03063760649881	0.311146586800049	4.64628302899137	3.37969241005756e-06	0.00015366334824395	ENSCGRG00000009792	RAR-related orphan receptor gamma [Source:MGI Symbol;Acc:MGI:104856]
860	Rpa3	680.656563418623	1.07495304501675	0.139985183499422	3.50030290382563	0.000464729760368789	0.012420223232846	ENSCGRG00000002990	replication protein A3 [Source:MGI Symbol;Acc:MGI:1915490]
861	Rpn2	15065.9025284502	-0.851860155927129	0.0764311271775316	-3.49200208163923	0.000479414511092265	0.0127755988527539	ENSCGRG00000017994	ribophorin II [Source:MGI Symbol;Acc:MGI:98085]
862	Rpp38	506.313739139761	1.16449246955465	0.145973271964742	3.97011015121639	7.1839411895596e-05	0.0023496464132247	ENSCGRG00000017441	ribonuclease P/MRP 38 subunit [Source:MGI Symbol;Acc:MGI:2443607]
863	Rundc1	155.87533239321	-1.28767516061744	0.193963146931979	-3.62291843069919	0.000291297703913147	0.00820176746155456	ENSCGRG00000006457	RUN domain containing 1 [Source:MGI Symbol;Acc:MGI:2144506]
864	S100a5	238.302805693505	1.52599520524485	0.198276797959294	4.74605558597372	2.07421732394711e-06	9.99859628355028e-05	ENSCGRG00000016973	S100 calcium binding protein A5 [Source:MGI Symbol;Acc:MGI:1338915]
865	Samd4b	984.885472661985	-1.08634621803009	0.117085826676954	-4.28218966837269	1.85063130158898e-05	0.00070262937706102	ENSCGRG00000007686	sterile alpha motif domain containing 4B [Source:MGI Symbol;Acc:MGI:2448542]
866	Sbf1	1694.97837864735	-1.19414298760307	0.129943092608321	-4.68805593782602	2.75812636406247e-06	0.000128252875928905	ENSCGRG00000004137	SET binding factor 1 [Source:MGI Symbol;Acc:MGI:1925230]
867	Scap	2422.1944255304	-0.871808857841528	0.0953939591338619	-3.00696563728793	0.00263869588873195	0.054840796947077	ENSCGRG00000014313	sterol regulatory element-binding protein cleavage-activating protein [Source:RefSeq peptide;Acc:NP_001230965]
868	Scrib	1595.27982933739	-0.94980870677596	0.131102679521424	-2.78290426547066	0.00538747004550751	0.0996032865642321	ENSCGRG00000003388	scribbled planar cell polarity [Source:MGI Symbol;Acc:MGI:2145950]
869	Sdc1	1868.03238430621	-0.964198858026376	0.0856623695400137	-4.42710561640575	9.55059754252426e-06	0.000391680853336396	ENSCGRG00000003338	syndecan-1 precursor [Source:RefSeq peptide;Acc:NP_001230971]
870	Sec14l1	713.120868408421	-1.18362698529047	0.141717105991442	-4.22436289805032	2.39617670419567e-05	0.000882463956621183	ENSCGRG00000010360	SEC14-like lipid binding 1 [Source:MGI Symbol;Acc:MGI:1921386]
871	Sec24d	850.210602578056	-1.22392149929045	0.114377581535903	-5.58640067388315	2.31824037319719e-08	1.61087087668125e-06	ENSCGRG00000003259	Sec24 related gene family, member D (S. cerevisiae) [Source:MGI Symbol;Acc:MGI:1916858]
872	Sepn1	2445.21821870898	-1.14147884002253	0.108240184846973	-5.1414947238695	2.72561308574856e-07	1.57333665708382e-05	N/A	N/A
873	Serpine1	4284.66572864173	-1.5663956229831	0.131187852072201	-7.4811280675729	7.36873255447934e-14	1.25636890053873e-11	ENSCGRG00000011881	serine (or cysteine) peptidase inhibitor, clade E, member 1 [Source:MGI Symbol;Acc:MGI:97608]
874	Serpinh1	19590.9781176711	-1.05650059525452	0.0816417743411468	-5.77569630668496	7.66354916747052e-09	5.97951671058484e-07	ENSCGRG00000004245	serpin H1 precursor [Source:RefSeq peptide;Acc:NP_001233689]
875	Sesn2	1433.95494776328	2.27509362208557	0.129482168773356	13.0530028758075	6.10911272115525e-39	4.89100876727621e-36	ENSCGRG00000014569	sestrin 2 [Source:MGI Symbol;Acc:MGI:2651874]
876	Setbp1	72.7169294560372	-1.9350255593852	0.29583805253738	-4.56352063936554	5.03028620946405e-06	0.000220018266653375	ENSCGRG00000004311	SET binding protein 1 [Source:MGI Symbol;Acc:MGI:1933199]
877	Setdb2	2082.00630996057	1.201108129923	0.112626541220436	5.4706965385353	4.4827028429365e-08	2.91676643638985e-06	ENSCGRG00000000801	SET domain, bifurcated 2 [Source:MGI Symbol;Acc:MGI:2685139]
878	Sgo1	801.921420036535	1.06881504324791	0.144238753955295	3.35452525246245	0.00079501296457016	0.0195975485001271	ENSCGRG00000002627	shugoshin 1 [Source:MGI Symbol;Acc:MGI:1919665]
879	Sh3bp1	400.829089515507	-1.06702598492086	0.159141147589903	-3.02915676743734	0.00245237390898157	0.0516682072768726	ENSCGRG00000007751	SH3-domain binding protein 1 [Source:MGI Symbol;Acc:MGI:104603]
880	Sh3gl2	101.762907774508	1.55285265961141	0.326685253537854	2.96276048094747	0.0030489371654644	0.0615604484263831	ENSCGRG00000001246	SH3-domain GRB2-like 2 [Source:MGI Symbol;Acc:MGI:700009]
881	Sh3rf2	218.595652523502	1.12313447435032	0.176504068716028	3.04906270741561	0.00229556560243169	0.0489809327962654	ENSCGRG00000007937	SH3 domain containing ring finger 2 [Source:MGI Symbol;Acc:MGI:2444628]
882	Shank2	57.0005655634631	-2.73296154455843	0.341978297830564	-6.28109753590713	3.36191131440933e-10	3.35353912435484e-08	ENSCGRG00000000697	SH3/ankyrin domain gene 2 [Source:MGI Symbol;Acc:MGI:2671987]
883	She	59.455579502033	-2.85099777679687	0.379425389838692	-5.97228160466301	2.33958229736619e-09	2.02258537200474e-07	ENSCGRG00000010199	src homology 2 domain-containing transforming protein E [Source:MGI Symbol;Acc:MGI:1099462]
884	Si	42.1219396032696	4.07070727510388	0.511303524827778	6.81736895038387	9.27229194110638e-12	1.13826655869022e-09	ENSCGRG00000008168	sucrase isomaltase (alpha-glucosidase) [Source:MGI Symbol;Acc:MGI:1917233]
885	Sipa1	305.774715522437	-1.15401147128232	0.197778264740612	-2.87720681191879	0.0040121254992599	0.0777676620456545	ENSCGRG00000002873	signal-induced proliferation associated gene 1 [Source:MGI Symbol;Acc:MGI:107576]
886	Ska2	373.341976672754	1.53445772150267	0.165657676971572	5.73167050353153	9.94463135262378e-09	7.56696040195101e-07	ENSCGRG00000006023	N/A
887	Skap2	31.040568797473	3.7207149297619	0.58042404797264	5.40251983010284	6.57111903426972e-08	4.1297128292506e-06	ENSCGRG00000006979	src family associated phosphoprotein 2 [Source:MGI Symbol;Acc:MGI:1889206]
888	Slc16a7	43.1688637369138	-2.53047720258229	0.415831711341294	-4.67861071871056	2.88825197026787e-06	0.000133628823569127	ENSCGRG00000008196	solute carrier family 16 (monocarboxylic acid transporters), member 7 [Source:MGI Symbol;Acc:MGI:1330284]
889	Slc18a2	27.4537978819644	1.9830388737999	0.484512606309886	2.88553146991712	0.00390753393485752	0.0761410898163666	ENSCGRG00000010894	solute carrier family 18 (vesicular monoamine), member 2 [Source:MGI Symbol;Acc:MGI:106677]
890	Slc22a17	428.357734897248	-1.59385891738503	0.142054885377584	-7.10215923924202	1.22822591505289e-12	1.76691812498312e-10	ENSCGRG00000012452	solute carrier family 22 (organic cation transporter), member 17 [Source:MGI Symbol;Acc:MGI:1926225]
891	Slc25a33	1132.55169710287	1.09403836747328	0.10998202997933	4.62871859018968	3.67935353245326e-06	0.000166057882222045	ENSCGRG00000001056	solute carrier family 25, member 33 [Source:MGI Symbol;Acc:MGI:1917806]
892	Slc37a1	16.3819960148724	5.53030760642546	0.923558696652162	5.35466248504924	8.57162646635519e-08	5.26126432504882e-06	ENSCGRG00000012375	solute carrier family 37 (glycerol-3-phosphate transporter), member 1 [Source:MGI Symbol;Acc:MGI:2446181]
893	Slc38a10	4511.58732185183	-1.0441455457299	0.124847089362438	-3.67796355809073	0.000235103539133367	0.00680691284528587	ENSCGRG00000015910	solute carrier family 38, member 10 [Source:MGI Symbol;Acc:MGI:1919305]
894	Slc39a13	1115.74543655218	-1.35615422369878	0.159452478163951	-4.83649882308305	1.32146054907158e-06	6.5765877163795e-05	ENSCGRG00000010398	solute carrier family 39 (metal ion transporter), member 13 [Source:MGI Symbol;Acc:MGI:1915677]
895	Slc44a5	289.746843019993	-1.8665292445141	0.261138346375281	-4.90761606474758	9.2190099891311e-07	4.76850702078259e-05	ENSCGRG00000007785	solute carrier family 44, member 5 [Source:MGI Symbol;Acc:MGI:3035141]
896	Slc45a2	82.0372284836187	-2.37226012416718	0.320067787370179	-5.58412215778184	2.34883571533899e-08	1.6259947692576e-06	ENSCGRG00000001196	solute carrier family 45, member 2 [Source:MGI Symbol;Acc:MGI:2153040]
897	Slc6a12	19.9856177837652	3.0444834240821	0.692308494181592	3.55263721885784	0.000381390045611383	0.0103278180880706	ENSCGRG00000005468	solute carrier family 6 (neurotransmitter transporter, betaine/GABA), member 12 [Source:MGI Symbol;Acc:MGI:95628]
898	Slc6a13	103.613794207882	4.9128555463057	0.514233608887088	8.41620028482975	3.88892207425496e-17	8.62778446690732e-15	ENSCGRG00000012728	solute carrier family 6 (neurotransmitter transporter, GABA), member 13 [Source:MGI Symbol;Acc:MGI:95629]
899	Slc6a6	1364.4702188492	-1.27149865767803	0.128473481738107	-5.34379661599254	9.10196918650226e-08	5.56822792691869e-06	ENSCGRG00000013785	solute carrier family 6 (neurotransmitter transporter, taurine), member 6 [Source:MGI Symbol;Acc:MGI:98488]
900	Slc7a1	4150.61119143641	0.862081174614983	0.0815618308584331	3.39765146242023	0.000679669521653338	0.0169585834305211	ENSCGRG00000017054	solute carrier family 7 (cationic amino acid transporter, y+ system), member 1 [Source:MGI Symbol;Acc:MGI:88117]
901	Slco3a1	266.672524174439	-1.1471789738864	0.161823851994085	-3.47424972423594	0.000512284018051533	0.0134952759776837	ENSCGRG00000017692	solute carrier organic anion transporter family, member 3a1 [Source:MGI Symbol;Acc:MGI:1351867]
902	Slpi	2492.06535936397	-1.04616398021359	0.14368180095233	-3.20988097612615	0.00132789945387405	0.0302623026530159	ENSCGRG00000009814	secretory leukocyte peptidase inhibitor [Source:MGI Symbol;Acc:MGI:109297]
903	Smarcb1	348.957454925225	-1.25705906482013	0.157283115840016	-4.27316409971564	1.92718516387646e-05	0.000728689683934724	ENSCGRG00000008983	SWI/SNF related, matrix associated, actin dependent regulator of chromatin, subfamily b, member 1 [Source:MGI Symbol;Acc:MGI:1328366]
904	Smpd1	2809.98774747769	-1.43705790039627	0.0894909708485166	-9.52157956937884	1.70566442872438e-21	5.23468413175513e-19	ENSCGRG00000000881	sphingomyelin phosphodiesterase 1, acid lysosomal [Source:MGI Symbol;Acc:MGI:98325]
905	Snph	273.048708273641	-1.08498622890124	0.164490670927066	-3.03983031598057	0.00236711471621174	0.0501012073383023	ENSCGRG00000006477	syntaphilin [Source:MGI Symbol;Acc:MGI:2139270]
906	Sod2	2151.6532481998	-1.04134741707963	0.112758367472604	-4.04745941776219	5.17765552671263e-05	0.00175259832479571	ENSCGRG00000011928	superoxide dismutase 2, mitochondrial [Source:MGI Symbol;Acc:MGI:98352]
907	Sorcs3	63.9080744144514	3.86441781800315	0.515941525116144	6.35625387304065	2.06733256688115e-10	2.16160402616072e-08	N/A	N/A
908	Sparc	12812.0170359571	-1.54255727910205	0.106207868779754	-9.01623193632373	1.94670002552443e-19	5.1951498942039e-17	ENSCGRG00000010162	secreted acidic cysteine rich glycoprotein [Source:MGI Symbol;Acc:MGI:98373]
909	Spata17	22.0630732756377	2.3749359483993	0.621015665994618	2.8823321949718	0.00394743327732781	0.0767561102098356	ENSCGRG00000016818	spermatogenesis associated 17 [Source:MGI Symbol;Acc:MGI:1921967]
910	Spc24	344.754524208704	1.20843666610187	0.173555587903381	3.59236007847699	0.000327696616497832	0.00912890392767183	ENSCGRG00000016851	SPC24, NDC80 kinetochore complex component, homolog (S. cerevisiae) [Source:MGI Symbol;Acc:MGI:1914879]
911	Spc25	884.839384221993	1.2152054834397	0.162567777279881	3.87680137640994	0.000105838689849029	0.00332579118580209	ENSCGRG00000005311	SPC25, NDC80 kinetochore complex component, homolog (S. cerevisiae) [Source:MGI Symbol;Acc:MGI:1913692]
912	Spn	139.233278326833	1.49622481502906	0.217428886233971	4.191082105472	2.77627161810213e-05	0.00100634381054592	ENSCGRG00000012313	sialophorin [Source:MGI Symbol;Acc:MGI:98384]
913	Spon2	553.234231974654	-3.069655918085	0.185739745477485	-13.3772844954449	8.20921283903144e-41	7.95602343252236e-38	ENSCGRG00000004494	spondin 2, extracellular matrix protein [Source:MGI Symbol;Acc:MGI:1923724]
914	Spp2	31.7826019217694	-1.80730303250168	0.40379756617232	-3.02711218239215	0.00246902308966907	0.0517323336618608	ENSCGRG00000006313	secreted phosphoprotein 2 [Source:MGI Symbol;Acc:MGI:1922646]
915	Srpx	926.614205021	-1.09909421917407	0.105717872153975	-4.86324315820595	1.1547784088815e-06	5.87405790639337e-05	ENSCGRG00000016681	retinitis pigmentosa GTPase regulator [Source:MGI Symbol;Acc:MGI:1344037]
916	Srpx2	506.80871720356	-1.19126461170747	0.123149934312612	-4.92328407944773	8.51037693103778e-07	4.42683844090762e-05	ENSCGRG00000004629	sushi-repeat-containing protein, X-linked 2 [Source:MGI Symbol;Acc:MGI:1916042]
917	Srrm2	12613.0566784577	-0.869746282778976	0.0896140579807259	-3.17789182272128	0.00148350089968179	0.0333950923798783	ENSCGRG00000016285	serine/arginine repetitive matrix 2 [Source:MGI Symbol;Acc:MGI:1923206]
918	Ssu72	1763.92780151788	1.03073087582788	0.124658267016139	3.57592308778858	0.000348994254106307	0.00959161223151274	ENSCGRG00000016360	Ssu72 RNA polymerase II CTD phosphatase homolog (yeast) [Source:MGI Symbol;Acc:MGI:1916241]
919	St3gal1	6529.20525925726	-0.913841640855998	0.107977492876609	-3.04581196852448	0.00232052905186173	0.0493991005329271	ENSCGRG00000003215	N/A
920	Star	680.763345406147	1.48308317781062	0.127529808633018	7.04243726793249	1.88905893277953e-12	2.6154233976092e-10	ENSCGRG00000017968	steroidogenic acute regulatory protein [Source:MGI Symbol;Acc:MGI:102760]
921	Stmn1	1841.52201384654	0.98008045548173	0.110976205736535	3.56038442779898	0.000370312268040134	0.0101021186721348	ENSCGRG00000012303	stathmin 1 [Source:MGI Symbol;Acc:MGI:96739]
922	Stra6	507.273418249016	1.82213782773676	0.181865496358191	6.80269403372118	1.02680577686027e-11	1.25215904470895e-09	ENSCGRG00000011831	stimulated by retinoic acid gene 6 [Source:MGI Symbol;Acc:MGI:107742]
923	Sufu	393.964122237646	-1.146410616668	0.141019562988491	-3.98134914084697	6.85252071690674e-05	0.00224923915296115	N/A	N/A
924	Sulf1	19.6662404851014	-4.73220402311947	0.751743369303852	-5.51683153020538	3.45166025101549e-08	2.29454411054871e-06	ENSCGRG00000005074	sulfatase 1 [Source:MGI Symbol;Acc:MGI:2138563]
925	Sulf2	662.736395021845	-1.20115692107774	0.150999804414823	-4.08076303637979	4.48880996793599e-05	0.00154210721547711	ENSCGRG00000017271	sulfatase 2 [Source:MGI Symbol;Acc:MGI:1919293]
926	Sun2	2573.35237065129	-0.870420018899866	0.0997650712089622	-2.86129719268988	0.00421911345064693	0.0808715741622539	ENSCGRG00000009516	Sad1 and UNC84 domain containing 2 [Source:MGI Symbol;Acc:MGI:2443011]
927	Svop	45.0193713997074	2.12515768846735	0.411956101442632	3.73873619629026	0.000184947677392857	0.00551072254289978	ENSCGRG00000006672	SV2 related protein [Source:MGI Symbol;Acc:MGI:1915916]
928	Synpo	131.465134510668	-1.21930236823907	0.210178221972647	-3.01810464264211	0.00254361056488413	0.0530442185071081	N/A	N/A
929	Sytl4	121.438072298263	-1.66750233331936	0.223400691265729	-4.8457317945832	1.26145835575067e-06	6.31209080510674e-05	ENSCGRG00000002864	synaptotagmin-like 4 [Source:MGI Symbol;Acc:MGI:1351606]
930	Syvn1	457.176819053049	-1.03866512597555	0.139899050920124	-3.24307150241814	0.00118248531299241	0.0273890371741411	ENSCGRG00000002029	synovial apoptosis inhibitor 1, synoviolin [Source:MGI Symbol;Acc:MGI:1921376]
931	Taf13	706.835451495585	1.18279423821528	0.143723010839576	4.15961044791517	3.18790837499413e-05	0.0011465262659598	ENSCGRG00000002079	TATA-box binding protein associated factor 13 [Source:MGI Symbol;Acc:MGI:1913500]
932	Taf4	294.527739992435	-1.18037755108561	0.158844339478513	-3.7484184347973	0.000177953189974055	0.0053281789271256	ENSCGRG00000002529	N/A
933	Tapbp	2188.07306010269	-1.17320959493971	0.136720040719003	-4.30256669852493	1.68830823178845e-05	0.000649029389982309	ENSCGRG00000016189	TAP binding protein [Source:MGI Symbol;Acc:MGI:1201689]
934	Tarm1	8.64548788416014	3.46057223198495	0.932390487667547	3.0841259850874	0.00204151123520984	0.0442263386884164	ENSCGRG00000008565	T cell-interacting, activating receptor on myeloid cells 1 [Source:MGI Symbol;Acc:MGI:2442280]
935	Tbpl1	1351.20799771343	1.21102407371189	0.11036255711044	5.67277153939299	1.40505556020022e-08	1.03078458508075e-06	ENSCGRG00000017010	TATA box binding protein-like 1 [Source:MGI Symbol;Acc:MGI:1339946]
936	Tctn2	450.852087348339	-1.35717600752285	0.152236016745188	-5.07247577354982	3.92673139386817e-07	2.18449643162201e-05	ENSCGRG00000015437	N/A
937	Tet3	880.332357548517	-1.32635915754573	0.122540250571873	-6.05022964588866	1.44639502769171e-09	1.29290864271432e-07	ENSCGRG00000016230	tet methylcytosine dioxygenase 3 [Source:MGI Symbol;Acc:MGI:2446229]
938	Tgfb1i1	332.982108517638	-1.31479317438145	0.158997302672383	-4.59020789279758	4.42804751693535e-06	0.000196004968694345	ENSCGRG00000011363	transforming growth factor beta 1 induced transcript 1 [Source:MGI Symbol;Acc:MGI:102784]
939	Tgoln2	4870.06374808088	-0.985676870557508	0.0733993017668992	-5.45937577320472	4.77811517602373e-08	3.06565201572477e-06	N/A	N/A
940	Thbd	5896.60002185034	-0.935641514492932	0.108397315299174	-3.23512637562941	0.00121588901329107	0.0280568675322578	ENSCGRG00000019562	thrombomodulin [Source:MGI Symbol;Acc:MGI:98736]
941	Thbs2	415.834591674396	-1.17565960484786	0.128662892349268	-4.59104480974358	4.41032627195745e-06	0.000195690958968252	ENSCGRG00000003728	thrombospondin 2 [Source:MGI Symbol;Acc:MGI:98738]
942	Thsd7a	305.353490367824	-1.26626873064687	0.164033578428631	-4.15345587441501	3.27491387242769e-05	0.00117552171631352	ENSCGRG00000003566	thrombospondin, type I, domain containing 7A [Source:MGI Symbol;Acc:MGI:2685683]
943	Timp2	2695.26776685152	-0.884916954569011	0.0990492512420731	-3.02833640927559	0.00245904175555894	0.0517323336618608	ENSCGRG00000010067	tissue inhibitor of metalloproteinase 2 [Source:MGI Symbol;Acc:MGI:98753]
944	Tmco4	1233.29028756566	1.23434033609843	0.105247883673005	6.16998473237545	6.82965871924795e-10	6.44929926442214e-08	ENSCGRG00000016610	transmembrane and coiled-coil domains 4 [Source:MGI Symbol;Acc:MGI:1924306]
945	Tmem132a	2512.74733030773	-1.76301117567441	0.221219925723704	-5.32523763896656	1.00821141867192e-07	6.14741889517376e-06	ENSCGRG00000014195	transmembrane protein 132A [Source:MGI Symbol;Acc:MGI:2147810]
946	Tmem176a	134.323142245356	-2.11429506348042	0.261255081275805	-5.85379069104021	4.80493274048687e-09	3.9499121197913e-07	ENSCGRG00000015426	transmembrane protein 176A [Source:MGI Symbol;Acc:MGI:1913308]
947	Tmem176b	266.069142529619	-1.42867266600294	0.176110239050812	-4.7908069958292	1.66111853884718e-06	8.09202031066981e-05	ENSCGRG00000014371	transmembrane protein 176B [Source:MGI Symbol;Acc:MGI:1916348]
948	Tmem184b	848.042847351515	-1.06917275347695	0.117206253039586	-4.13126638040597	3.60770221343045e-05	0.00127021469518371	ENSCGRG00000001797	transmembrane protein 184b [Source:MGI Symbol;Acc:MGI:2445179]
949	Tmem190	22.888274916822	3.95751623996592	0.610705294172215	5.5223915224382	3.34416266886353e-08	2.2311380936396e-06	N/A	N/A
950	Tmem199	1212.90201832318	0.872543469905278	0.101325768867765	2.83818195901802	0.00453713097648097	0.0856011575829105	ENSCGRG00000011156	transmembrane protein 199 [Source:MGI Symbol;Acc:MGI:2144113]
951	Tmem82	142.784164540177	1.47763917954135	0.258925049741075	3.44762578867079	0.00056553699434484	0.0146056075930798	ENSCGRG00000007119	transmembrane protein 82 [Source:MGI Symbol;Acc:MGI:2384869]
952	Tnc	3426.88100599186	-3.9385915313904	0.252643926638338	-13.2741327895445	3.27035172762066e-40	2.86763127201937e-37	ENSCGRG00000014015	tenascin C [Source:MGI Symbol;Acc:MGI:101922]
953	Tnfrsf1b	1962.25256935347	-0.878614448626996	0.094200908975055	-3.11729420767692	0.00182519325370561	0.0401542515815234	ENSCGRG00000013106	tumor necrosis factor receptor superfamily, member 1b [Source:MGI Symbol;Acc:MGI:1314883]
954	Tnfsf18	66.1590029305026	2.02628743590702	0.475037889600217	3.03412625969447	0.00241233447193372	0.0508828487585195	ENSCGRG00000008329	tumor necrosis factor (ligand) superfamily, member 18 [Source:MGI Symbol;Acc:MGI:2673064]
955	Tnfsf8	22.8525735809043	-2.91790013927366	0.718298427076074	-3.24786683447022	0.00116273674554922	0.0270567866616881	ENSCGRG00000013125	tumor necrosis factor (ligand) superfamily, member 8 [Source:MGI Symbol;Acc:MGI:88328]
956	Tnfsf9	2433.0713313967	-2.21033869446007	0.140228079613298	-11.5909466793039	4.58041755815665e-31	2.48070026223225e-28	ENSCGRG00000012067	tumor necrosis factor (ligand) superfamily, member 9 [Source:MGI Symbol;Acc:MGI:1101058]
957	Tnrc18	372.967450141865	-1.30768142640603	0.171022828875581	-4.22586230409424	2.38027515554321e-05	0.000880128247272543	N/A	N/A
958	Top2a	9153.25664155545	1.30034699158893	0.118973104786761	6.01299337484699	1.82128483081218e-09	1.61236244589305e-07	ENSCGRG00000003033	DNA topoisomerase 2-alpha [Source:UniProtKB/Swiss-Prot;Acc:P41515]
959	Tor3a	453.454289480199	-1.07304936876948	0.170338845420139	-2.86538790869729	0.00416498696242328	0.0800564404238645	ENSCGRG00000015539	torsin family 3, member A [Source:MGI Symbol;Acc:MGI:1353652]
960	Tpo	69.8797014833186	3.87858125901264	0.35610376467363	9.24904223158128	2.26513199993357e-20	6.7274420398027e-18	ENSCGRG00000015011	thyroid peroxidase [Source:MGI Symbol;Acc:MGI:98813]
961	Trabd2b	148.108226576416	-2.0886030485038	0.224008678064699	-6.71242096856783	1.91421487526452e-11	2.25950978930262e-09	ENSCGRG00000002038	TraB domain containing 2B [Source:MGI Symbol;Acc:MGI:3650152]
962	Traf3ip3	18.785507142886	-4.05153546419312	0.788043286946568	-4.39896262158884	1.0876955653002e-05	0.00043635786796161	N/A	N/A
963	Trib2	340.789844082976	-1.82973812912634	0.186371835428431	-6.67899001769068	2.40594548484914e-11	2.78635724264227e-09	ENSCGRG00000018151	tribbles pseudokinase 2 [Source:MGI Symbol;Acc:MGI:2145021]
964	Trib3	3178.37550767706	1.75641413206348	0.095646632301708	12.2477038987332	1.72819783980632e-34	1.09734603524805e-31	ENSCGRG00000000335	tribbles pseudokinase 3 [Source:MGI Symbol;Acc:MGI:1345675]
965	Trim59	714.838867409364	1.11736808840113	0.147836872916401	3.60130444575248	0.000316624537475866	0.00887416169418661	ENSCGRG00000003546	tripartite motif-containing 59 [Source:MGI Symbol;Acc:MGI:1914199]
966	Trmt10c	1159.99281178248	1.27609186300427	0.119422536339667	5.78726079236308	7.15434610694747e-09	5.62992005185174e-07	ENSCGRG00000019728	tRNA methyltransferase 10C [Source:MGI Symbol;Acc:MGI:1196261]
967	Trnal-uaa	41.9683268593267	3.46206176034011	0.946233907011084	3.04057933065091	0.00236123478698198	0.0500342662456688	N/A	N/A
968	Trps1	1126.76202057015	-1.23058207987728	0.104103949784158	-6.2016818813763	5.58629097222137e-10	5.41399799802549e-08	N/A	N/A
969	Trrap	1926.80859550878	-1.08221979284772	0.117683652653147	-4.22537269124493	2.38545654035517e-05	0.000880276487657316	ENSCGRG00000003896	transformation/transcription domain-associated protein [Source:MGI Symbol;Acc:MGI:2153272]
970	Ttc13	2389.46347357913	-1.23312634305401	0.0969960280264547	-6.68237509845325	2.35100318470961e-11	2.73996029387612e-09	ENSCGRG00000013818	tetratricopeptide repeat domain 13 [Source:MGI Symbol;Acc:MGI:2384573]
971	Tuba8	32.8869810154828	-5.71781167805861	0.744948997127637	-6.89020214421203	5.57131627412574e-12	7.02672725148982e-10	ENSCGRG00000016212	tubulin, alpha 8 [Source:MGI Symbol;Acc:MGI:1858225]
972	Tuft1	1093.42777629742	1.0676025061271	0.108293104670988	4.45679350381801	8.31946704037332e-06	0.000347194663398362	ENSCGRG00000006981	tuftelin 1 [Source:MGI Symbol;Acc:MGI:109572]
973	Ube2o	899.189705633222	-1.04608849755547	0.132221060402377	-3.48753818363734	0.000487489308612397	0.0129532873431294	ENSCGRG00000012890	ubiquitin-conjugating enzyme E2O [Source:MGI Symbol;Acc:MGI:2444266]
974	Ube2t	666.752923655433	1.258546244446	0.168039146689988	4.00849300292819	6.11074490254403e-05	0.00202744606550353	ENSCGRG00000010514	ubiquitin-conjugating enzyme E2T [Source:MGI Symbol;Acc:MGI:1914446]
975	Ulk1	321.166416657152	-1.15786878880177	0.154243190661833	-3.71430521906588	0.000203762744366307	0.00600333947961787	ENSCGRG00000004904	unc-51 like kinase 1 [Source:MGI Symbol;Acc:MGI:1270126]
976	Unc5b	2679.23858530497	-1.7006442099397	0.0837906125874258	-13.3151157959904	1.89079074552632e-40	1.74085103940608e-37	ENSCGRG00000015254	unc-5 netrin receptor B [Source:MGI Symbol;Acc:MGI:894703]
977	Unc5d	449.962715318115	4.11923238173153	0.18114182683925	19.5110645767462	8.84214539324814e-85	2.71365442118785e-81	ENSCGRG00000008230	unc-5 netrin receptor D [Source:MGI Symbol;Acc:MGI:2389364]
978	Upp1	263.973485230674	1.18435118530843	0.167586269377679	3.57659781325203	0.000348095103423202	0.00958120064937943	ENSCGRG00000006630	uridine phosphorylase 1 [Source:MGI Symbol;Acc:MGI:1097668]
979	Vat1l	7.82656247086722	3.62554780451887	0.938762062362099	3.23893074262826	0.00119978703220789	0.0277548723757238	ENSCGRG00000004199	vesicle amine transport protein 1 like [Source:MGI Symbol;Acc:MGI:2142534]
980	Vcam1	407.689907605812	-1.3648572135426	0.144204188833266	-5.40826670245473	6.36376123319325e-08	4.01309244342536e-06	N/A	N/A
981	Vegfb	157.205015096151	-1.4206178437351	0.234802560038955	-3.55897032330184	0.000372311593505453	0.0101266553660405	ENSCGRG00000012552	vascular endothelial growth factor B [Source:MGI Symbol;Acc:MGI:106199]
982	Vim	15328.3483603799	-1.38548654170385	0.12732180119791	-6.28740744672901	3.22811343629083e-10	3.24822299540215e-08	ENSCGRG00000014836	vimentin [Source:MGI Symbol;Acc:MGI:98932]
983	Vsig1	8.84935219049393	3.2293821818199	0.84936941544837	3.11339169153247	0.00184950379644864	0.040592089282247	ENSCGRG00000001974	V-set and immunoglobulin domain containing 1 [Source:MGI Symbol;Acc:MGI:1926039]
984	Wnt7b	41.1383715076658	2.33333850880764	0.394867957950047	4.42774849892395	9.52218385256389e-06	0.000391390929444211	ENSCGRG00000004719	wingless-type MMTV integration site family, member 7B [Source:MGI Symbol;Acc:MGI:98962]
985	Xxylt1	1229.83936982385	-0.920557664557269	0.0885364116363741	-3.79047623043983	0.000150358721760541	0.00458394950744801	ENSCGRG00000015204	N/A
986	Yae1d1	580.134927883601	0.948708501953477	0.130542164625243	2.7864253842929	0.00532928856449337	0.098626652891036	ENSCGRG00000001832	Yae1 domain containing 1 [Source:MGI Symbol;Acc:MGI:1914258]
987	Zbtb5	560.785674999838	-1.18974680803875	0.127916944499692	-4.72794522792134	2.26803342696137e-06	0.000108195770787738	ENSCGRG00000005417	zinc finger and BTB domain containing 5 [Source:MGI Symbol;Acc:MGI:1924601]
988	Zcchc16	5.02082619727356	4.0959208458003	1.23298018549663	2.8475383354721	0.00440587874096452	0.0839853531429821	N/A	N/A
989	Zcwpw1	279.013244912575	1.35302623995118	0.169352862523298	4.53528642968381	5.75253627637936e-06	0.000247493464937499	ENSCGRG00000008380	zinc finger, CW type with PWWP domain 1 [Source:MGI Symbol;Acc:MGI:2685899]
990	Zdhhc18	1506.95833056681	-1.06438538629773	0.110836531533751	-4.32549520399406	1.52189580131016e-05	0.000591227622053278	ENSCGRG00000002748	zinc finger, DHHC domain containing 18 [Source:MGI Symbol;Acc:MGI:3527792]
991	Zfhx4	588.690718623665	-1.31704871554423	0.144799452141072	-5.05586315416323	4.2844848627956e-07	2.36211090609336e-05	ENSCGRG00000012729	zinc finger homeodomain 4 [Source:MGI Symbol;Acc:MGI:2137668]
992	Zfpm2	106.539765013608	-2.13337427511727	0.276590843824586	-5.59820329908719	2.16584682184294e-08	1.51642218165079e-06	N/A	N/A
993	Zmat4	435.487446919923	2.00974137451537	0.143452350050026	9.93207063737438	3.01919697288913e-23	1.02954616775519e-20	ENSCGRG00000002696	zinc finger, matrin type 4 [Source:MGI Symbol;Acc:MGI:2443497]
994	Zmiz2	507.771824859268	-1.07881236154369	0.139895177653079	-3.53014213289904	0.000415336476476711	0.0111812951430441	ENSCGRG00000004071	zinc finger, MIZ-type containing 2 [Source:MGI Symbol;Acc:MGI:106374]
995	Znf219	1067.37903067674	-1.02493783801164	0.12450859412448	-3.53369452433625	0.000409794410004189	0.0110482492910939	ENSCGRG00000013591	zinc finger protein 219 [Source:MGI Symbol;Acc:MGI:1917140]
996	Znf469	368.447373184964	-1.48701142850226	0.16374023202149	-5.50902436526848	3.60827964998726e-08	2.38146456899159e-06	N/A	N/A
997	Zwint	277.396685405384	1.57551451955293	0.197590718020928	5.01315056068	5.35459653195422e-07	2.9085410188615e-05	ENSCGRG00000005872	ZW10 interactor [Source:MGI Symbol;Acc:MGI:1289227]
