# Supplementary material for: Defining lncRNAs Correlated with CHO Cell Growth and IgG Productivity by RNA-Seq
Source: iScience. 2019 Dec 18;23(1):100785. doi: 10.1016/j.isci.2019.100785 (PMC6971398; doi:10.1016/j.isci.2019.100785)
Supplement: Data S1. The Complete RNA-Seq Dataset Provided as a Reference for the Community to Investigate RNAseq Data from CHO Cells (See Also GEO Accession Number GSE140671), Related to Figure 2 [file mmc2.zip › D12_3077vs3068_0.1adj.csv]

	Symbol	baseMean	log2FoldChange	lfcSE	stat	pvalue	padj	ENSEMBL	description
1	Abca13	446.173161449567	1.39054397739576	0.176703565771091	4.55894295714545	5.14117319599812e-06	0.000673563636610394	N/A	N/A
2	Abca6	263.186508078564	1.41819567873583	0.183015716132645	4.55279576870202	5.29376589876354e-06	0.000688869171920858	ENSCGRG00000013644	ATP-binding cassette, sub-family A (ABC1), member 6 [Source:MGI Symbol;Acc:MGI:1923434]
3	Acacb	23.5703308011898	4.16194382945381	0.614823103816063	5.81790324164978	5.95903771304426e-09	1.17107252362775e-06	ENSCGRG00000015763	acetyl-Coenzyme A carboxylase beta [Source:MGI Symbol;Acc:MGI:2140940]
4	Acot11	16.641013178247	2.75968385887059	0.601590572075856	3.61495252601003	0.000300402664926172	0.0257131329947251	ENSCGRG00000017197	acyl-CoA thioesterase 11 [Source:MGI Symbol;Acc:MGI:1913736]
5	Adgrb2	242.366613365075	1.16653199522251	0.166396506024326	3.49508236919548	0.000473915475826024	0.0383493199535017	ENSCGRG00000014999	adhesion G protein-coupled receptor B2 [Source:MGI Symbol;Acc:MGI:2451244]
6	Akirin1	1738.12008805699	0.977658090019361	0.0943069352911923	4.16401601945472	3.12698160727043e-05	0.0035013103938617	N/A	N/A
7	Amhr2	390.186165733984	1.17635824833094	0.1493064609962	3.96095214945079	7.46514927844537e-05	0.00777142215965294	ENSCGRG00000009218	anti-Mullerian hormone type 2 receptor [Source:MGI Symbol;Acc:MGI:105062]
8	Angptl8	580.623597866425	-1.57204597981483	0.199027591567779	-4.95953084352889	7.06636282973625e-07	0.000110643155884464	ENSCGRG00000013398	angiopoietin-like 8 [Source:MGI Symbol;Acc:MGI:3643534]
9	Ankrd22	126.024416220004	-2.74227216831935	0.280066970886993	-7.7028350068051	1.33080146484879e-14	5.12598108230456e-12	ENSCGRG00000008546	ankyrin repeat domain 22 [Source:MGI Symbol;Acc:MGI:1277101]
10	Apobec1	9.42043839956195	6.12389377611091	1.59918594136905	3.46359427762848	0.000533009778191176	0.04259433741985	ENSCGRG00000008644	apolipoprotein B mRNA editing enzyme, catalytic polypeptide 1 [Source:MGI Symbol;Acc:MGI:103298]
11	Arhgap44	10.023238772206	3.81663907960942	0.917107992457088	3.52376885325146	0.000425455224642399	0.035016419535846	ENSCGRG00000008517	Rho GTPase activating protein 44 [Source:MGI Symbol;Acc:MGI:2144423]
12	Arhgef16	81.1996322707919	-3.33137594826917	0.315765367627175	-8.69763985894334	3.38857971154597e-18	1.7638015314774e-15	ENSCGRG00000000466	Rho guanine nucleotide exchange factor (GEF) 16 [Source:MGI Symbol;Acc:MGI:2446219]
13	Bpifa3	41.6749620651408	7.8620489329855	1.49593317322309	4.86457989068146	1.14700171405514e-06	0.000175318301674507	ENSCGRG00000000350	BPI fold containing family A, member 3 [Source:MGI Symbol;Acc:MGI:1920638]
14	Bpifb4	6.96859039648381	4.95999403779964	1.3068265940958	3.34782866896398	0.000814473469072718	0.0622458116701249	ENSCGRG00000012149	BPI fold containing family B, member 4 [Source:MGI Symbol;Acc:MGI:2685852]
15	C3	582.23377473729	2.27402219577697	0.477328231359638	3.53857070268952	0.000402299529543277	0.0333960631011809	ENSCGRG00000012620	complement component 3 [Source:MGI Symbol;Acc:MGI:88227]
16	Ca5b	1229.25781383889	-2.55982536628295	0.109498278296374	-18.035560889976	1.02450609433125e-72	3.28849381178759e-69	ENSCGRG00000003954	carbonic anhydrase 5b, mitochondrial [Source:MGI Symbol;Acc:MGI:1926249]
17	Cadps	153.996293420478	-1.54664570038742	0.249755182956937	-3.85050347416445	0.000117875258009838	0.0115236527614796	ENSCGRG00000008184	Ca2+-dependent secretion activator [Source:MGI Symbol;Acc:MGI:1350922]
18	Ccdc182	20.4482490985363	3.40666134990734	0.600225144652347	4.70106738167479	2.5880508927813e-06	0.000366494648118199	ENSCGRG00000018991	coiled-coil domain containing 182 [Source:MGI Symbol;Acc:MGI:1921547]
19	Cdh13	270.971737781178	1.91848913518356	0.236018530442074	5.65009294806067	1.60361104174107e-08	3.05781634187042e-06	N/A	N/A
20	Cdh17	215.417795239375	-1.88622814403171	0.252634312897785	-5.15078743019776	2.59395058707562e-07	4.38218371548153e-05	ENSCGRG00000012734	cadherin 17 [Source:MGI Symbol;Acc:MGI:1095414]
21	Cers3	20.8992074351343	2.70313982153141	0.549442981176869	3.85513582551053	0.000115665393365399	0.0113653051572664	ENSCGRG00000006561	ceramide synthase 3 [Source:MGI Symbol;Acc:MGI:2681008]
22	Cers4	5.46921888392807	6.30641486580181	1.75720404481382	3.25599772090603	0.00112994658513818	0.0815042744688247	N/A	N/A
23	Clcn1	49.7841352188927	2.91841213622976	0.408853800988362	5.70729593284379	1.14785111838858e-08	2.21064646890457e-06	ENSCGRG00000003865	chloride channel, voltage-sensitive 1 [Source:MGI Symbol;Acc:MGI:88417]
24	Clcn5	538.828983382115	-2.01576486376241	0.168506417147831	-8.49108530855538	2.04716224991907e-17	1.01093071208183e-14	ENSCGRG00000001430	chloride channel, voltage-sensitive 5 [Source:MGI Symbol;Acc:MGI:99486]
25	Cnbp	13062.8158602205	1.51293895969019	0.101215715297818	9.16830411402566	4.80518761970695e-20	2.80433661721018e-17	ENSCGRG00000011470	cellular nucleic acid binding protein [Source:MGI Symbol;Acc:MGI:88431]
26	Cnksr1	361.647437584265	-1.16178679562891	0.159021038975554	-3.62734578156311	0.000286349701930249	0.0248302820157378	ENSCGRG00000014132	connector enhancer of kinase suppressor of Ras 1 [Source:MGI Symbol;Acc:MGI:2670958]
27	Corin	481.017818229071	1.9905123004351	0.146378922814306	9.60213241558691	7.83072903060546e-22	5.02706701334768e-19	ENSCGRG00000016765	corin [Source:MGI Symbol;Acc:MGI:1349451]
28	Coro2a	62.3422348350655	2.02343838384045	0.358133624833164	4.01658985187277	5.9046357337139e-05	0.00638861683121326	ENSCGRG00000004406	coronin, actin binding protein 2A [Source:MGI Symbol;Acc:MGI:1345966]
29	Crb1	46.5761323922384	5.32005542639692	0.735605331270801	6.43700191445815	1.21856397423406e-10	3.21483884654434e-08	ENSCGRG00000017565	crumbs family member 1, photoreceptor morphogenesis associated [Source:MGI Symbol;Acc:MGI:2136343]
30	Dcn	1931.75118185223	-2.7443198043148	0.224084962514877	-9.63633293086451	5.61583599686474e-22	3.72949605046959e-19	ENSCGRG00000007335	decorin [Source:MGI Symbol;Acc:MGI:94872]
31	Dscam	23.3686518485514	7.69190015999191	1.51299391366291	4.69726784430023	2.63664601086657e-06	0.000370650843235615	ENSCGRG00000009426	DS cell adhesion molecule [Source:MGI Symbol;Acc:MGI:1196281]
32	Dthd1	143.636686932889	-3.01918410838714	0.311124729863465	-7.82394124933182	5.11947066641202e-15	2.05408094925894e-12	ENSCGRG00000012058	death domain containing 1 [Source:MGI Symbol;Acc:MGI:4937018]
33	Eda2r	53.4226290332873	3.50011593217454	0.378759257445013	7.69658661577822	1.39749082821238e-14	5.27730899226319e-12	ENSCGRG00000013098	ectodysplasin A2 receptor [Source:MGI Symbol;Acc:MGI:2442860]
34	Efcc1	11.8339118831977	5.58833643079987	1.55819664818134	3.21100288331285	0.00132272607616013	0.0926341145482473	ENSCGRG00000017927	EF hand and coiled-coil domain containing 1 [Source:MGI Symbol;Acc:MGI:3611451]
35	Eif4h	3864.40101960105	0.971796133072219	0.0911912592373542	4.24200340675421	2.21533328461245e-05	0.00253958950763995	ENSCGRG00000002277	eukaryotic translation initiation factor 4H [Source:MGI Symbol;Acc:MGI:1341822]
36	Enpp1	989.748708124453	-0.999695051894407	0.111235777745127	-3.7284096859872	0.000192691940844724	0.0171016317452928	ENSCGRG00000008073	ectonucleotide pyrophosphatase/phosphodiesterase 1 [Source:MGI Symbol;Acc:MGI:97370]
37	Evi2a	129.957276444543	1.49475660564147	0.237370216083286	3.83280649077346	0.000126689608637092	0.0121388814564266	ENSCGRG00000009013	ecotropic viral integration site 2a [Source:MGI Symbol;Acc:MGI:95458]
38	Extl1	350.416932644794	1.31391242100013	0.152162548397263	4.79060010467129	1.66283237900678e-06	0.000246342221440704	ENSCGRG00000013081	exostoses (multiple)-like 1 [Source:MGI Symbol;Acc:MGI:1888742]
39	F13b	63.568535797272	-4.6417216878664	0.499486407251857	-8.12186103214556	4.59088829021677e-16	2.00945267230193e-13	ENSCGRG00000013915	coagulation factor XIII, beta subunit [Source:MGI Symbol;Acc:MGI:88379]
40	Fam13c	583.353170798899	-2.45991248057151	0.123326796233832	-15.2031029517331	3.37259876108174e-52	4.99637534920564e-49	ENSCGRG00000017409	family with sequence similarity 13, member C [Source:MGI Symbol;Acc:MGI:1918971]
41	Fbln5	642.403146512283	1.37056210325235	0.123108867745662	6.3813404908752	1.75544507886917e-10	4.44843641762385e-08	ENSCGRG00000001395	fibulin 5 [Source:MGI Symbol;Acc:MGI:1346091]
42	Fgfr2	243.836381152719	-2.14494006848735	0.181414250290701	-8.59898031861588	8.04274767949734e-18	4.07619151472209e-15	ENSCGRG00000005851	fibroblast growth factor receptor 2 [Source:MGI Symbol;Acc:MGI:95523]
43	Ficd	518.523062523216	-1.02412402293043	0.121104532725698	-3.62630128142249	0.000287509885742226	0.0248302820157378	ENSCGRG00000009971	FIC domain containing [Source:MGI Symbol;Acc:MGI:1098550]
44	Fis1	856.452162818898	1.05152889700346	0.118615621570108	3.93343128085822	8.37417877059819e-05	0.00848833204962897	ENSCGRG00000008476	mitochondrial fission 1 protein [Source:RefSeq peptide;Acc:NP_001233643]
45	Frmd7	102.787323564161	1.51737476503248	0.256131196645947	3.64036976565649	0.000272246785528372	0.0238347547254565	ENSCGRG00000009355	FERM domain containing 7 [Source:MGI Symbol;Acc:MGI:2686379]
46	Gabra3	176.928180960065	-4.01055629450485	0.241402021971591	-14.1904105268299	1.05042002382647e-45	1.34866928259159e-42	ENSCGRG00000006940	gamma-aminobutyric acid (GABA) A receptor, subunit alpha 3 [Source:MGI Symbol;Acc:MGI:95615]
47	Ggt1	1349.25786658067	-1.18541996825697	0.12160307378761	-4.93784777664883	7.89894596925498e-07	0.000121749126375994	ENSCGRG00000004448	gamma-glutamyltransferase 1 [Source:MGI Symbol;Acc:MGI:95706]
48	Glra2	58.8069699817883	1.95539136346855	0.361189890424551	3.7942060369867	0.000148116645330907	0.013899874430516	ENSCGRG00000011558	glycine receptor, alpha 2 subunit [Source:MGI Symbol;Acc:MGI:95748]
49	Got1	1160.39309851291	-0.942384274822498	0.107360916598826	-3.3291609779834	0.000871080413182366	0.0647727323454795	ENSCGRG00000013953	glutamic-oxaloacetic transaminase 1, soluble [Source:MGI Symbol;Acc:MGI:95791]
50	Gpr68	447.155243339901	-1.61906946840147	0.152541386973918	-6.77918949207615	1.20851934316869e-11	3.58074985078242e-09	ENSCGRG00000018842	G protein-coupled receptor 68 [Source:MGI Symbol;Acc:MGI:2441763]
51	Herpud1	1906.56135534312	-1.22553917658739	0.0872590464038857	-7.34109186686818	2.11858322432633e-13	7.41850805769105e-11	ENSCGRG00000008776	homocysteine-inducible, endoplasmic reticulum stress-inducible, ubiquitin-like domain member 1 [Source:MGI Symbol;Acc:MGI:1927406]
52	Hnrnpf	8377.48181596401	0.990193269679674	0.0857031525324615	4.72830645062945	2.26400300226337e-06	0.000327837848275114	N/A	N/A
53	Hpx	105.978594713069	-1.79342785523981	0.342631641674955	-3.52701037362186	0.000420280296588673	0.0347389623691041	ENSCGRG00000000275	hemopexin [Source:MGI Symbol;Acc:MGI:105112]
54	Igsf9b	39.3366316477607	3.57563691014227	0.932964088342197	3.20556219343373	0.00134798912565785	0.0940613136632047	ENSCGRG00000011603	immunoglobulin superfamily, member 9B [Source:MGI Symbol;Acc:MGI:2685354]
55	Il10	444.055513019823	-1.79389254271357	0.199154456347917	-6.07031378640329	1.2766056512903e-09	2.8588544463023e-07	ENSCGRG00000016042	interleukin 10 [Source:MGI Symbol;Acc:MGI:96537]
56	Il21	97.2601179749959	1.80300423699514	0.270182752099829	4.50821426167106	6.53755380635016e-06	0.000839378325043318	ENSCGRG00000011729	interleukin 21 [Source:MGI Symbol;Acc:MGI:1890474]
57	Islr	69.4024868551051	1.63131567607247	0.302206044413865	3.46238334637131	0.000535413957350826	0.042609658696775	ENSCGRG00000017425	immunoglobulin superfamily containing leucine-rich repeat [Source:MGI Symbol;Acc:MGI:1349645]
58	Jag2	53.4191238675753	2.90499464740251	0.61287973798647	3.78546067504775	0.000153424095745275	0.0142743703379625	ENSCGRG00000004799	jagged 2 [Source:MGI Symbol;Acc:MGI:1098270]
59	Kcnh2	28.2556151177963	3.74994716774323	0.523386556125102	6.04712641160307	1.47452064196913e-09	3.19076326333522e-07	ENSCGRG00000015083	potassium voltage-gated channel, subfamily H (eag-related), member 2 [Source:MGI Symbol;Acc:MGI:1341722]
60	Kcp	16.8887831249065	3.28342482125175	0.663997776089716	4.06396288918593	4.82465000728061e-05	0.00524960081865634	ENSCGRG00000017103	kielin/chordin-like protein [Source:MGI Symbol;Acc:MGI:2141640]
61	Kiaa0408	64.4300488144425	1.98623185655403	0.359695369507626	3.8957114119957	9.79109147735291e-05	0.00982117868553852	ENSCGRG00000001472	RIKEN cDNA 9330159F19 gene [Source:MGI Symbol;Acc:MGI:3036239]
62	Kng1	48.6038354670189	2.12754196900318	0.390938704527764	3.94583460377857	7.95224947960363e-05	0.00823399853374657	ENSCGRG00000001578	N/A
63	Lat2	961.326222485299	1.18857875562086	0.119184574534592	5.0645501505273	4.09365863348876e-07	6.62519089263529e-05	ENSCGRG00000001795	linker for activation of T cells family, member 2 [Source:MGI Symbol;Acc:MGI:1926479]
64	Liph	151.16530065227	-1.71762542897747	0.212217995170599	-5.33726146713327	9.43609187911719e-08	1.68268234722146e-05	ENSCGRG00000013432	lipase, member H [Source:MGI Symbol;Acc:MGI:2388029]
65	LOC100752189	30.8767512342492	2.91069145144017	0.535567970284538	4.34254675365181	1.40840500855441e-05	0.001692060554775	N/A	N/A
66	LOC100752556	1179.76900101811	-1.00639048923985	0.105421125633084	-3.99756676840523	6.39969426233771e-05	0.00684731732213122	ENSCGRG00000003349	N/A
67	LOC100752592	24.8987607531182	-6.34916029152438	1.52504031798317	-3.77970190219379	0.000157016228537293	0.0144687825138743	N/A	N/A
68	LOC100754051	13.8896459296327	6.53248935561112	1.56791609660373	3.79326857334581	0.000148677196774822	0.013899874430516	ENSCGRG00000000340	BPI fold containing family A, member 1 [Source:MGI Symbol;Acc:MGI:1338036]
69	LOC100754639	139.452962894188	-3.5206575500386	0.278578195273591	-10.5381365057459	5.76294894847961e-26	4.82559277385951e-23	N/A	N/A
70	LOC100754660	101.244927621606	-2.78192964950947	0.335238350237601	-6.55344815779938	5.62234575824438e-11	1.6161307008661e-08	ENSCGRG00000001126	N/A
71	LOC100754805	8.05929240111518	-5.78263776269177	1.61722540302496	-3.21394609078522	0.00130924251719329	0.0920244585351295	N/A	N/A
72	LOC100754872	242.324035063691	-1.7209267169521	0.264820913599537	-4.28955629217696	1.79030433054541e-05	0.00211530497558123	N/A	N/A
73	LOC100755428	106.217685120662	-1.78365577985536	0.281576672032187	-4.25707595193532	2.07118006976709e-05	0.00240294319058098	N/A	N/A
74	LOC100756639	56.9433113202835	-2.30757292821761	0.341305747962626	-5.04711812730762	4.4852405644489e-07	7.19843733589344e-05	ENSCGRG00000018794	RIKEN cDNA 1810011O10 gene [Source:MGI Symbol;Acc:MGI:1916318]
75	LOC100757380	61.5674505565503	-3.10987659797551	0.416792488639342	-6.05796449330737	1.37854814435213e-09	3.05166192092846e-07	N/A	N/A
76	LOC100757822	401.463953351039	-3.2822136309752	0.171097350797481	-15.7644236902688	5.46687308370795e-56	1.16985009687924e-52	N/A	N/A
77	LOC100758287	32.7692607989915	-3.13942088454261	0.51733036264923	-4.93777007547009	7.90209294200077e-07	0.000121749126375994	N/A	N/A
78	LOC100758614	17.2908623016146	3.10143534545602	0.631268718597023	3.98637342640334	6.70908920443024e-05	0.00709946972462208	ENSCGRG00000001993	RIKEN cDNA 8430408G22 gene [Source:MGI Symbol;Acc:MGI:1918730]
79	LOC100758631	5.24579992855336	7.04462423476107	1.74416856414415	3.70357651595999	0.000212581022328141	0.0187802656376958	N/A	N/A
80	LOC100758657	349.634204016885	-1.82274469067604	0.169595574495099	-7.29843448828114	2.9113519742996e-13	9.66719442638551e-11	ENSCGRG00000017638	N/A
81	LOC100759972	200.439985822453	1.27152598067509	0.206170266207595	3.33007999932748	0.000868210355722324	0.0647727323454795	N/A	N/A
82	LOC100761700	1344.08291352891	1.28134453816628	0.146254724578786	4.76143276363009	1.92223342507518e-06	0.000282597660561243	N/A	N/A
83	LOC100762090	33.5487324476089	4.23226769705556	0.669419434433736	5.44846027576071	5.08077356687221e-08	9.31910648803733e-06	N/A	N/A
84	LOC100762490	219.166764886386	-2.26690065432492	0.189738739191651	-8.86449525684299	7.68514209434199e-19	4.11133754430368e-16	N/A	N/A
85	LOC100762789	120.489889613148	-1.82191437850883	0.263718011119896	-4.6904338180577	2.7262640217894e-06	0.000377734667594547	N/A	N/A
86	LOC100765588	26.4842118192899	-3.94249062586163	0.691282100874201	-4.85695799282886	1.19202870112984e-06	0.00018076599019732	N/A	N/A
87	LOC100766315	44.0160036588261	-3.80150624915478	0.571956639430447	-5.62375454131743	1.86851101477927e-08	3.5280052581994e-06	N/A	N/A
88	LOC100766630	89.1646501345427	1.7355884084903	0.308154895118471	3.73392058992535	0.000188521956431532	0.0168871830647203	ENSCGRG00000003941	carboxylesterase 1A [Source:MGI Symbol;Acc:MGI:3648919]
89	LOC100767342	14.9834573668147	-3.43247966196904	0.853717234838763	-3.33543361319826	0.00085166486080326	0.0640711466961327	N/A	N/A
90	LOC100767824	250.108040146884	2.11525099753029	0.195996728333432	7.80772469939288	5.82296028837112e-15	2.28866106517836e-12	ENSCGRG00000014344	N/A
91	LOC100767982	27.5618882791779	4.81878301922775	0.66646500163055	6.35265243958539	2.1163352644571e-10	5.15930390609865e-08	ENSCGRG00000015232	N-acetyltransferase 8 (GCN5-related) [Source:MGI Symbol;Acc:MGI:1915646]
92	LOC100768431	313.724207485232	-1.47124559842795	0.198028440375744	-4.47553440316521	7.62204238235251e-06	0.000959430812037431	N/A	N/A
93	LOC100769145	1599.09486812724	1.74555532483603	0.11679561509508	9.93695545136752	2.87479232582194e-23	2.05057871862981e-20	N/A	N/A
94	LOC100769715	481.451956001522	1.36408359699478	0.188230795796856	4.13917973929447	3.48549799425188e-05	0.00385788539490212	ENSCGRG00000011899	carboxylesterase 1G [Source:MGI Symbol;Acc:MGI:88378]
95	LOC100770196	15.8760590429971	-2.75676592141911	0.646990582302142	-3.35677748657511	0.000788565475905955	0.0605059063763856	N/A	N/A
96	LOC100770645	68.2072389808788	2.07093760773774	0.355683764720722	4.17779852331284	2.94344207075643e-05	0.00331507314857883	ENSCGRG00000007071	t-complex 11 family, X-linked 2 [Source:MGI Symbol;Acc:MGI:1919091]
97	LOC100771648	253.886521465208	1.26502397004951	0.181495924099227	3.74697929280523	0.000178976854398494	0.0161827006519277	ENSCGRG00000000750	cytochrome P450, family 11, subfamily b, polypeptide 1 [Source:MGI Symbol;Acc:MGI:88583]
98	LOC100771977	9.46907472606252	5.83662225131108	1.61540531893022	3.25098579845445	0.00115005602214637	0.0825819085949352	N/A	N/A
99	LOC100772016	79.0128667061602	2.02319780639371	0.320155452073838	4.49230302453464	7.04570750119623e-06	0.000892718952404856	N/A	N/A
100	LOC100772695	41.3086007535488	3.9184473838556	0.452122993402528	7.37296030455726	1.66880189652853e-13	6.06404825004584e-11	ENSCGRG00000018508	N/A
101	LOC100772948	293.956203823113	1.59830053734323	0.151692384149364	6.68021695554795	2.38588769588605e-11	6.96209259622265e-09	N/A	N/A
102	LOC100773612	51.6919913512984	3.28282758585208	0.396186585015205	6.80958211905985	9.78826476863533e-12	2.94550298717419e-09	ENSCGRG00000004525	ribosomal protein S6 kinase, polypeptide 2 [Source:MGI Symbol;Acc:MGI:1342290]
103	LOC100774043	15.1329934957528	6.52715715783981	1.54488142149193	3.84637589296668	0.000119877807872729	0.0116602358677823	N/A	N/A
104	LOC100774334	28.7350550217122	3.97087886917283	0.828856389243818	4.08504586848961	4.40681103752599e-05	0.00482220305521096	N/A	N/A
105	LOC100774623	40.5303833627686	3.54132561108677	0.91977389564004	3.21422811016872	0.00130795719870565	0.0920244585351295	N/A	N/A
106	LOC100774994	619.030309583531	-1.56203302225103	0.132743627472063	-7.36058325463126	1.8310838971128e-13	6.53052681009175e-11	ENSCGRG00000001734	zinc finger protein 933 [Source:MGI Symbol;Acc:MGI:1922865]
107	LOC103158763	273.008824874199	-1.59116975076571	0.165409209731583	-6.08313921381631	1.17851932779369e-09	2.70203615880699e-07	N/A	N/A
108	LOC103158802	116.605322107795	1.73952226393949	0.301218957111182	3.83295850397682	0.000126611317281055	0.0121388814564266	N/A	N/A
109	LOC103158846	150.263487073857	-2.15312209173007	0.244899199990735	-6.40328588688015	1.52068061330928e-10	3.90490505756312e-08	N/A	N/A
110	LOC103158848	88.9865788852569	8.8023355260958	1.46534148899354	5.60782117144494	2.04889564540772e-08	3.79420011874109e-06	N/A	N/A
111	LOC103158858	181.08707676381	-1.68416177896439	0.216833056211923	-5.06933443380941	3.99209231557728e-07	6.51556829709346e-05	ENSCGRG00000007129	N/A
112	LOC103158866	81.5088734554623	-2.41976948266163	0.308910449549079	-5.93960801461644	2.85704382789498e-09	5.8535964980244e-07	N/A	N/A
113	LOC103158886	221.919206113205	-1.67406829610852	0.183608860626399	-5.93166251166626	2.99882539892132e-09	6.07940824819217e-07	N/A	N/A
114	LOC103158934	63.3671014977797	-2.55151268917041	0.372426754432616	-5.28036765630668	1.28924920389977e-07	2.23690544305456e-05	N/A	N/A
115	LOC103159033	42.6450673458665	6.41723861565425	1.48097123445831	3.93814273986648	8.21147430715751e-05	0.0083674488720395	N/A	N/A
116	LOC103159449	212.542033021371	-1.55906920238043	0.209260756809063	-4.65498986294925	3.23996647227628e-06	0.00044254265453595	N/A	N/A
117	LOC103159587	720.821191309127	5.47163543334637	0.200308980920873	24.3956756714546	1.90081160394362e-131	1.22025768934501e-127	N/A	N/A
118	LOC103160006	23.4030036987525	6.28936452379566	1.5089542281823	3.78036783126688	0.000156596832553212	0.0144687825138743	N/A	N/A
119	LOC103160017	118.676310619314	1.52363877379528	0.249088383109281	3.76844661062458	0.000164266609132889	0.0150648125013824	N/A	N/A
120	LOC103160018	197.762071179326	1.64678461643068	0.207418069974145	5.11923631264085	3.06775367226416e-07	5.13755373688135e-05	N/A	N/A
121	LOC103160025	95.872144644696	-1.97257188502636	0.305488106712773	-4.54226974410453	5.56517674091636e-06	0.000719327106398041	N/A	N/A
122	LOC103160179	2432.03625495206	-1.60462174644858	0.13918772292646	-7.32578437443198	2.3750541154288e-13	8.16806557304345e-11	N/A	N/A
123	LOC103160274	514.845689721857	7.53058334274258	0.494303719389426	14.0513222328183	7.56090454851519e-45	9.10096629374088e-42	N/A	N/A
124	LOC103160386	64.1503512355376	4.20416347869791	1.08313558571438	3.34141083139625	0.00083353785541378	0.0629533551271137	N/A	N/A
125	LOC103160583	38.446285744565	3.28374784551181	0.818495875741002	3.29724977825623	0.000976366292006922	0.0712266606733383	N/A	N/A
126	LOC103160608	1777.00478480088	-1.00701869013781	0.100682654591759	-4.19194538650149	2.76572583697227e-05	0.00313324199377934	N/A	N/A
127	LOC103160835	695.146716806244	1.97590828549449	0.139663603620672	9.95925744942944	2.29772413170453e-23	1.7019949635576e-20	N/A	N/A
128	LOC103160858	1457.23470234139	-2.03032908791287	0.133276028891232	-10.8449103654738	2.10842434599691e-27	1.84573383997975e-24	N/A	N/A
129	LOC103161115	47.8623509760723	-2.1385652933189	0.399450350354389	-3.8893514330865	0.00010051247772841	0.0100298953811992	N/A	N/A
130	LOC103161223	145.610521422208	-2.68744059441553	0.287929477930487	-7.30205920146169	2.83396514142575e-13	9.57532186995062e-11	N/A	N/A
131	LOC103161593	191.688103799304	-1.52573891274211	0.209302664012665	-4.49481336732543	6.96309913769547e-06	0.000888094876111768	N/A	N/A
132	LOC103161874	137.152821600005	-1.42244286999149	0.231809485464409	-3.61279594574192	0.000302913076026997	0.0258132873062121	N/A	N/A
133	LOC103162546	22.0424808116009	4.55688903840073	1.12203865858363	3.53991950927378	0.000400249084159807	0.0333696844668126	N/A	N/A
134	LOC103162569	94.9947831247343	2.33127232316044	0.297628848622458	5.86740778161084	4.42661059658378e-09	8.78887561645433e-07	ENSCGRG00000002297	N/A
135	LOC103162602	16.6830799918	4.59005020401676	0.928407552820055	4.31393270243233	1.60375784226807e-05	0.00190659088174325	N/A	N/A
136	LOC103162690	13.5090241210106	3.31486928313876	0.695152352549037	3.9270625675183	8.59896178283096e-05	0.00867054476311736	ENSCGRG00000012217	WAP four-disulfide core domain 6A [Source:MGI Symbol;Acc:MGI:2684968]
137	LOC103162843	64.2043199119413	-3.03402298945145	0.390731307997425	-6.26788905471182	3.6597537359412e-10	8.81039965006145e-08	N/A	N/A
138	LOC103162974	139.627461801007	-1.55239932369662	0.244223279641429	-3.96128012200911	7.45490121946351e-05	0.00777142215965294	N/A	N/A
139	LOC103163260	470.736862753421	-1.18154463865505	0.142147354996071	-4.19692746270505	2.70560541848609e-05	0.0030832695121079	N/A	N/A
140	LOC103163357	305.562156332392	-1.86390295908475	0.195274028485862	-6.5494652221823	5.77434858824781e-11	1.63541440383919e-08	N/A	N/A
141	LOC103163999	31.9025493482017	-2.26050546632493	0.477375749771494	-3.50990381561236	0.00044826881608737	0.0364270427385091	N/A	N/A
142	LOC103164035	265.576195947236	1.95186731916982	0.235232929380321	5.81085659244022	6.21539898403597e-09	1.20911483872271e-06	N/A	N/A
143	LOC103164105	68.9120677817058	-2.01667122782059	0.30124130680018	-4.75269723899159	2.00720801476468e-06	0.000292854690578432	N/A	N/A
144	LOC103164201	91.1347241682428	2.20861853933615	0.303162296248594	5.35573209039027	8.52106895860152e-08	1.53371277638978e-05	N/A	N/A
145	LOC103164270	60.059168677185	1.85488684477232	0.364683792921464	3.48226153369159	0.000497197837435147	0.0398980547965145	N/A	N/A
146	LOC103164389	528.705885926348	-1.18585267076268	0.176687542685345	-3.40086324654832	0.000671734232703763	0.0527718444047012	N/A	N/A
147	LOC103164390	2909.09437384198	-1.29115491265721	0.141871522688137	-4.97768966283961	6.43477175802674e-07	0.000102419230816394	N/A	N/A
148	LOC107976996	884.098795742637	1.30981443868936	0.11721701844868	6.18384555042713	6.25585770983131e-10	1.45158510401977e-07	N/A	N/A
149	LOC107977043	67.920598466141	-2.09772789742528	0.331747046728692	-4.5599965745627	5.11544552126841e-06	0.000673563636610394	N/A	N/A
150	LOC107977215	112.751686129241	4.90915111965923	0.354938610219836	12.1829197907205	3.8330926171997e-34	3.88534372182363e-31	N/A	N/A
151	LOC107977271	52.2947471776969	2.83240411617643	0.513731602130722	4.37473888336618	1.21577919870808e-05	0.00148194250556449	N/A	N/A
152	LOC107977333	318.47582388343	-4.36197379296682	0.265469606844572	-14.2276599462365	6.17124563619656e-46	8.48942997910782e-43	N/A	N/A
153	LOC107977531	117.839661117972	4.21241968291138	1.07248243464869	3.38229985405632	0.000718816362140371	0.0555971257769535	N/A	N/A
154	LOC107977606	133.964722612795	-2.09969244747468	0.297653444925797	-5.08890447120857	3.60137963512914e-07	5.97922158559931e-05	N/A	N/A
155	LOC107977616	265.404776641642	-1.2472926041213	0.183188950350148	-3.61555706353555	0.00029970244515845	0.0257131329947251	N/A	N/A
156	LOC107977660	77.589265205777	-2.05174500955926	0.317945425331162	-4.61331534275212	3.96296347903303e-06	0.000533725270228651	N/A	N/A
157	LOC107977672	73.4230901141978	-9.89193229270409	1.46474230356277	-6.35399808508645	2.09789446766567e-10	5.15930390609865e-08	N/A	N/A
158	LOC107977876	180.272138678122	1.67056939136502	0.229680723923256	4.72659120931109	2.28320260107351e-06	0.000328150738015483	N/A	N/A
159	LOC107977894	75.5436826305146	-1.70473432528207	0.338791368827224	-3.30519584497436	0.000949100551322942	0.0697661355646128	N/A	N/A
160	LOC107977961	27.9102678009835	-7.67293960567117	1.50055613728981	-4.72356676888594	2.31743825788842e-06	0.00033060402524943	N/A	N/A
161	LOC107977996	73.3385538635452	5.05051266316259	0.485668397635451	9.19464841480861	3.76222892649551e-20	2.26427396548053e-17	N/A	N/A
162	LOC107978001	503.591029481472	-1.60116349727186	0.163182051425033	-6.2274066766317	4.74219036993645e-10	1.11377858944642e-07	N/A	N/A
163	LOC107978048	1905.81650202028	-5.88667061275489	0.184628838140391	-28.7154930152479	2.44414419026892e-181	2.35358864801946e-177	N/A	N/A
164	LOC107978104	116.986271215199	-3.39896617164586	0.400183786561524	-7.03177831141862	2.03917622671957e-12	6.43811392629382e-10	N/A	N/A
165	LOC107978189	363.290248642333	4.18672819754822	0.221763827206982	16.2414481306069	2.56789949098549e-59	6.18189703711121e-56	N/A	N/A
166	LOC107978190	77.7375541892258	3.48278923503368	0.391641259070989	7.39918654430448	1.37021253730111e-13	5.07479293382348e-11	N/A	N/A
167	LOC107978196	299.625482840268	-3.02071850106982	0.240464315140021	-10.1293865533867	4.09208559416619e-24	3.15237905832186e-21	N/A	N/A
168	LOC107978225	70.8134490145847	-1.93377890646676	0.349215080889891	-3.86242312991887	0.000112267896841081	0.0110880380782686	N/A	N/A
169	LOC107978232	60.9406742095351	-1.95403770736922	0.36637194357506	-3.73684511234298	0.000186343629299808	0.0167700558723599	N/A	N/A
170	LOC107978256	123.913828103242	-2.37748132752997	0.274758592586786	-6.52397732108279	6.84670662412147e-11	1.88372461248508e-08	N/A	N/A
171	LOC107978278	158.67106289008	-1.80881685890756	0.278745348106104	-4.39058218012142	1.13047579491026e-05	0.00140463440865656	N/A	N/A
172	LOC107978357	230.905299594555	-2.06136668317057	0.246238266792409	-5.99583566633085	2.02441664240583e-09	4.254345826602e-07	N/A	N/A
173	LOC107978368	268.793381960978	-1.47766700840014	0.233614039137817	-3.82127936734294	0.000132761156067479	0.0126473209319759	N/A	N/A
174	LOC107978439	300.34827385403	-2.04003288884806	0.204657510479461	-7.10978250794725	1.16225962718917e-12	3.73065969333938e-10	N/A	N/A
175	LOC107978489	141.168053301712	-2.50153026110065	0.242577476519585	-7.90084795949618	2.77012383831078e-15	1.13510244685164e-12	N/A	N/A
176	LOC107978605	4556.61004899838	-1.04564609347683	0.107546664504527	-4.2835693220061	1.83918759907366e-05	0.00215981182747314	N/A	N/A
177	LOC107978616	128.206996438838	4.78308035915765	0.350491159015402	11.9778138490849	4.64409075435924e-33	4.47202719191023e-30	N/A	N/A
178	LOC107978701	554.001269163018	-2.32561279540677	0.19229455596825	-9.05199986510806	1.4037347741343e-19	7.95133176913311e-17	N/A	N/A
179	LOC107978713	1164.14511209435	3.71741097084199	0.157855530797778	19.8437676164396	1.24750000205852e-87	6.00640063491126e-84	N/A	N/A
180	LOC107978994	531.021553098072	3.5542935657824	0.177063658226835	16.7698504300485	4.05528253106544e-63	1.11572408951128e-59	N/A	N/A
181	LOC107979202	154.583351736453	-1.73529700052385	0.348160905152631	-3.30403121883657	0.000953052185911141	0.0697902359257135	N/A	N/A
182	LOC107979247	310.455401556281	-6.90838105843855	0.414939412514773	-15.2393780079695	1.93705580308716e-52	3.10881314263797e-49	N/A	N/A
183	LOC107979344	854.196636979792	2.29333409569514	0.131478365641212	12.9935566710337	1.33095046427684e-38	1.5078102936181e-35	N/A	N/A
184	LOC107979376	172.805149278415	-2.13505656866022	0.254901728318756	-6.0811438124133	1.19328201698816e-09	2.70369627825588e-07	N/A	N/A
185	LOC107979574	76.7067992626716	-4.28574060890632	0.459329691638052	-8.05691026632205	7.82470467181563e-16	3.27599972335863e-13	N/A	N/A
186	LOC107979591	23.8668281959359	2.87843685183408	0.581873794741268	3.94153229074824	8.09627327935155e-05	0.00833829556615142	N/A	N/A
187	LOC107979655	416.422747001682	-3.8278704113132	0.211122240984503	-15.3603329306745	3.02019660974504e-53	5.28781513700725e-50	N/A	N/A
188	LOC107979878	20.9150538307524	4.03874637725581	0.969060160959856	3.56405516981905	0.000365169150769382	0.0309814655271698	N/A	N/A
189	LOC107979960	85.0362011960484	-2.30764021858754	0.433588349045253	-3.97307197405017	7.09515983747369e-05	0.00746697723004949	N/A	N/A
190	LOC107980085	67.934438706849	3.14124211476068	0.316334783107398	8.08093118603289	6.42740738375009e-16	2.75078752896985e-13	N/A	N/A
191	LOC107980095	155.810421286028	-2.57765424567355	0.329363865793023	-6.05012252984858	1.44735708294778e-09	3.16757387051038e-07	N/A	N/A
192	LOC107980160	90.640805981931	-1.87664624004302	0.383525751444046	-3.36791919306183	0.000757377910890853	0.0583453647433878	N/A	N/A
193	LOC107980205	202.364798423555	-3.11808537936402	0.260474219862326	-9.72504257803995	2.35806724400501e-22	1.62192918043902e-19	N/A	N/A
194	LOC107980257	73.7361393009974	-2.07250898691801	0.359543947118592	-4.13731477923114	3.51393896958819e-05	0.00386714003515994	N/A	N/A
195	LOC107980340	9.58530878085549	-4.68506350953548	1.22607402007609	-3.34408929777328	0.000825531606477569	0.0625941464927225	N/A	N/A
196	Lrig3	945.609251265605	-0.973060890936518	0.111086902435127	-3.49364670098713	0.000476471117990096	0.0383948002567835	ENSCGRG00000009015	leucine-rich repeats and immunoglobulin-like domains 3 [Source:MGI Symbol;Acc:MGI:2443955]
197	Lrrc2	320.442746879805	1.28175511513825	0.186790312736972	3.73034663418699	0.00019121651175569	0.0170492537032538	ENSCGRG00000002151	leucine rich repeat containing 2 [Source:MGI Symbol;Acc:MGI:1921499]
198	Malrd1	472.569699087506	-1.00917341044478	0.131070170239628	-3.23651757641014	0.00120997774738915	0.0859887875902866	ENSCGRG00000004473	MAM and LDL receptor class A domain containing 1 [Source:MGI Symbol;Acc:MGI:1928271]
199	Mat1a	60.9707159814872	-1.73932499812113	0.317102246123777	-3.64034790516554	0.000272269901843317	0.0238347547254565	ENSCGRG00000013233	methionine adenosyltransferase I, alpha [Source:MGI Symbol;Acc:MGI:88017]
200	Mcf2l	704.020395541119	-1.41180034783551	0.129655815642224	-6.37717516193766	1.80384113446221e-10	4.51171122189711e-08	ENSCGRG00000009145	mcf.2 transforming sequence-like [Source:MGI Symbol;Acc:MGI:103263]
201	Medag	3837.16361558659	-1.06148012046611	0.0938183924376275	-5.07914927301441	3.79128739738286e-07	6.2407182894185e-05	ENSCGRG00000013004	mesenteric estrogen dependent adipogenesis [Source:MGI Symbol;Acc:MGI:1917967]
202	Megf10	3214.45934457642	-5.9317955088447	0.131275573496616	-40.7298392664144	0	0	ENSCGRG00000011574	multiple EGF-like-domains 10 [Source:MGI Symbol;Acc:MGI:2685177]
203	Mmp12	794.620245338856	1.08926308364462	0.143283491538185	3.51960004261249	0.000432198004517196	0.0354200058255177	ENSCGRG00000006553	matrix metallopeptidase 12 [Source:MGI Symbol;Acc:MGI:97005]
204	Mmp25	272.474059135441	2.14492271509103	0.187564496562819	8.31692693956826	9.02733611540194e-17	4.24042600601283e-14	ENSCGRG00000005820	matrix metallopeptidase 25 [Source:MGI Symbol;Acc:MGI:2443938]
205	Mxra8	39.77806580343	3.3068023901693	0.424101895326417	6.41789135922921	1.38174800807495e-10	3.59609255236695e-08	ENSCGRG00000014161	matrix-remodelling associated 8 [Source:MGI Symbol;Acc:MGI:1922011]
206	Myl1	30.5673867852456	2.03089769663445	0.449060274234549	3.2199134033354	0.00128229325378896	0.0907929624070645	ENSCGRG00000012239	myosin, light polypeptide 1 [Source:MGI Symbol;Acc:MGI:97269]
207	Myo1a	119.443799459025	-5.81916222934423	0.418997381547128	-12.4922015247351	8.23430953055378e-36	8.81025373605196e-33	ENSCGRG00000003965	myosin IA [Source:MGI Symbol;Acc:MGI:107732]
208	Myom2	104.546529329542	5.42843132749372	0.430016977478307	11.2634362837846	1.98850548796229e-29	1.82364891393646e-26	ENSCGRG00000001592	myomesin 2 [Source:MGI Symbol;Acc:MGI:1328358]
209	Nfe2	116.678345003963	-1.6239932265445	0.268078205938451	-3.87584929623819	0.000106253435168922	0.010548118082053	ENSCGRG00000006697	nuclear factor, erythroid derived 2 [Source:MGI Symbol;Acc:MGI:97308]
210	Nppb	146.668354883105	-2.03446767712112	0.406929568895609	-3.56205419118071	0.000367964404630636	0.031081695038515	ENSCGRG00000000797	natriuretic peptide type B [Source:MGI Symbol;Acc:MGI:97368]
211	Nudt14	10.0378440108075	5.90175122906625	1.62806413499315	3.26571208963304	0.00109189203924298	0.0790554465555662	ENSCGRG00000005391	nudix (nucleoside diphosphate linked moiety X)-type motif 14 [Source:MGI Symbol;Acc:MGI:1913424]
212	Oc90	13.783756667019	-7.46444172282037	1.55108936737775	-4.43525651505792	9.19627198026594e-06	0.00115007144199962	ENSCGRG00000006050	otoconin 90 [Source:MGI Symbol;Acc:MGI:1313269]
213	Olfm4	34.9008342830211	2.35073310049743	0.51905021274381	3.40192635784125	0.000669126657067222	0.0527718444047012	ENSCGRG00000002958	olfactomedin 4 [Source:MGI Symbol;Acc:MGI:2685142]
214	Osbp2	312.42050555368	-1.81968488334289	0.209283443863174	-5.89976139454668	3.64027627065096e-09	7.30292507254864e-07	ENSCGRG00000007280	oxysterol binding protein 2 [Source:MGI Symbol;Acc:MGI:1921559]
215	Papln	124.775460347358	-2.48255640597392	0.229354884130137	-8.27361454476833	1.29957831563333e-16	5.82059971646101e-14	ENSCGRG00000017393	papilin, proteoglycan-like sulfated glycoprotein [Source:MGI Symbol;Acc:MGI:2386139]
216	Pde1c	460.765325042857	6.07355746579364	0.663127156455982	8.27683636786305	1.26490853190424e-16	5.8002079561771e-14	ENSCGRG00000011815	phosphodiesterase 1C [Source:MGI Symbol;Acc:MGI:108413]
217	Pde3a	25.5185613472452	6.39268602061555	1.52024178560394	3.82026304953011	0.000133309421527136	0.0126473209319759	ENSCGRG00000007234	phosphodiesterase 3A, cGMP inhibited [Source:MGI Symbol;Acc:MGI:1860764]
218	Phc2	1430.49859935861	1.09777992560537	0.117702378205993	4.35689943313401	1.31917841998392e-05	0.00159786523210505	ENSCGRG00000010158	polyhomeotic-like 2 (Drosophila) [Source:MGI Symbol;Acc:MGI:1860454]
219	Pik3r5	330.619226077517	-1.5123163086621	0.241747901838791	-3.83603663521904	0.000125035764466716	0.0121008230545954	ENSCGRG00000012612	phosphoinositide-3-kinase regulatory subunit 5 [Source:MGI Symbol;Acc:MGI:2443588]
220	Pla1a	366.746830020385	-1.65929330427041	0.179930879914885	-5.97079725313108	2.36096995669421e-09	4.88923875225524e-07	ENSCGRG00000006687	phospholipase A1 member A [Source:MGI Symbol;Acc:MGI:1934677]
221	Plac1	477.41972962705	-1.43673723769795	0.194281796354313	-4.38422308708432	1.16400442451611e-05	0.00143702315459973	ENSCGRG00000007734	placental specific protein 1 [Source:MGI Symbol;Acc:MGI:1926287]
222	Plekha6	236.489383889695	-1.72876202971107	0.167723599539787	-6.81955033238231	9.13259135491312e-12	2.79181868102019e-09	ENSCGRG00000001696	pleckstrin homology domain containing, family A member 6 [Source:MGI Symbol;Acc:MGI:2388662]
223	Plxdc2	263.637876671135	-1.90665997764396	0.203450708028566	-6.49640146121896	8.22639543761305e-11	2.23143872863366e-08	ENSCGRG00000004772	plexin domain containing 2 [Source:MGI Symbol;Acc:MGI:1914698]
224	Plxna4	1409.32235965509	-1.57955680845964	0.252478456745064	-3.93932345975467	8.17117033346809e-05	0.0083674488720395	N/A	N/A
225	Ppargc1a	149.949552962557	1.59487806956707	0.283661518603676	3.56028400967892	0.000370453912020133	0.0311553357711605	ENSCGRG00000000200	peroxisome proliferative activated receptor, gamma, coactivator 1 alpha [Source:MGI Symbol;Acc:MGI:1342774]
226	Prkcb	62.5054354832085	2.04202374653387	0.382202242512719	3.81227811808097	0.000137691817377107	0.0129990525042436	ENSCGRG00000000328	protein kinase C, beta [Source:MGI Symbol;Acc:MGI:97596]
227	Prnd	8.58676075893226	-7.02797437698553	1.6136206310775	-3.99289136007268	6.52724785419794e-05	0.00694520808972365	ENSCGRG00000014966	N/A
228	Prr5	90.9518961959384	-3.00534893868867	0.348376669133143	-6.9476134667402	3.71517233228549e-12	1.15404038624978e-09	ENSCGRG00000011636	proline rich 5 (renal) [Source:MGI Symbol;Acc:MGI:1924714]
229	Psmb7	2386.91364430022	0.99189749316571	0.101735413444579	3.99993452295972	6.33600115756444e-05	0.00681704169237618	ENSCGRG00000004822	proteasome (prosome, macropain) subunit, beta type 7 [Source:MGI Symbol;Acc:MGI:107637]
230	Ptp4a2	6659.57393345152	0.90622062997844	0.0906809519981181	3.54273000204002	0.000396007923205235	0.0331596373609114	ENSCGRG00000008089	protein tyrosine phosphatase 4a2 [Source:MGI Symbol;Acc:MGI:1277117]
231	Ptprf	304.705460928129	-1.41992503292828	0.157754237656682	-5.29280572496718	1.20453863252145e-07	2.10892813852097e-05	ENSCGRG00000007871	protein tyrosine phosphatase, receptor type, F [Source:MGI Symbol;Acc:MGI:102695]
232	Rab9a	287.001166163032	-1.14313481082048	0.171737672576083	-3.25014483850094	0.00115346245454269	0.0825819085949352	ENSCGRG00000017790	RAB9, member RAS oncogene family [Source:MGI Symbol;Acc:MGI:1890695]
233	Ranbp3l	171.535898906841	2.53361197492666	0.268490268071532	7.2578030041906	3.93427957754255e-13	1.28424220989647e-10	ENSCGRG00000006643	RAN binding protein 3-like [Source:MGI Symbol;Acc:MGI:2444654]
234	Rarb	80.9329959423374	1.66481281540529	0.318650082403197	3.38882797876627	0.000701920297914111	0.0545092057158381	ENSCGRG00000007633	retinoic acid receptor, beta [Source:MGI Symbol;Acc:MGI:97857]
235	Rarres2	377.241906180446	1.37526939775741	0.150498240219027	5.25127002073967	1.51054050087388e-07	2.57446898286106e-05	ENSCGRG00000018398	retinoic acid receptor responder protein 2 precursor [Source:RefSeq peptide;Acc:NP_001231216]
236	Rassf4	25.8634682370679	3.44051967795841	0.542724999642061	5.26151767307671	1.42871153246725e-07	2.45674601819525e-05	ENSCGRG00000001806	Ras association (RalGDS/AF-6) domain family member 4 [Source:MGI Symbol;Acc:MGI:2386853]
237	Rorc	87.4154162056609	2.10162004244996	0.329237210570132	4.60657997649307	4.09345665871833e-06	0.000547471401321224	ENSCGRG00000009792	RAR-related orphan receptor gamma [Source:MGI Symbol;Acc:MGI:104856]
238	Rsrp1	1055.85998042589	-1.23575914269057	0.115962264027686	-5.61214156541505	1.99837842843886e-08	3.73657962653437e-06	N/A	N/A
239	Sbds	569.377096620471	0.98255273074299	0.124507668327184	3.19329913862845	0.00140657154112536	0.0974430262968827	ENSCGRG00000009211	SBDS ribosome assembly guanine nucleotide exchange factor [Source:MGI Symbol;Acc:MGI:1913961]
240	Scnn1b	145.142396875544	1.90940615302438	0.282359073929352	4.69063605384473	2.72357052775418e-06	0.000377734667594547	ENSCGRG00000012921	sodium channel, nonvoltage-gated 1 beta [Source:MGI Symbol;Acc:MGI:104696]
241	Selenbp1	234.694835869384	1.93126574289123	0.215693472938297	6.24174308026099	4.32721302897512e-10	1.02886167561768e-07	ENSCGRG00000016861	N/A
242	Serpinb5	7.61326841521571	4.32648693782778	1.12824547366954	3.3162326146433	0.00091239850466218	0.067584164620342	ENSCGRG00000005077	serine (or cysteine) peptidase inhibitor, clade B, member 5 [Source:MGI Symbol;Acc:MGI:109579]
243	She	59.455579502033	-2.8265804984648	0.511858840715327	-4.37936755104388	1.19024236274901e-05	0.00146005590217727	ENSCGRG00000010199	src homology 2 domain-containing transforming protein E [Source:MGI Symbol;Acc:MGI:1099462]
244	Si	42.1219396032696	2.91099145903364	0.717990390227277	3.23963800904938	0.00119681533084096	0.0853683942839487	ENSCGRG00000008168	sucrase isomaltase (alpha-glucosidase) [Source:MGI Symbol;Acc:MGI:1917233]
245	Skap2	31.040568797473	3.0393339559128	0.510702257358158	4.80587547798987	1.54075778259825e-06	0.000230026776240772	ENSCGRG00000006979	src family associated phosphoprotein 2 [Source:MGI Symbol;Acc:MGI:1889206]
246	Slc44a5	289.746843019993	3.99653476286232	0.187385226352412	18.2061965532175	4.60873111988601e-74	1.77519105275769e-70	ENSCGRG00000007785	solute carrier family 44, member 5 [Source:MGI Symbol;Acc:MGI:3035141]
247	Slc6a12	19.9856177837652	7.54350627785099	1.51549222857901	4.59160637442165	4.39847357065646e-06	0.00058420829308464	ENSCGRG00000005468	solute carrier family 6 (neurotransmitter transporter, betaine/GABA), member 12 [Source:MGI Symbol;Acc:MGI:95628]
248	Slc6a13	103.613794207882	7.56551340568246	0.756054904688502	9.23286240413628	2.63494455402263e-20	1.63698055373942e-17	ENSCGRG00000012728	solute carrier family 6 (neurotransmitter transporter, GABA), member 13 [Source:MGI Symbol;Acc:MGI:95629]
249	Slc9b1	43.4979693356159	-2.10435967541949	0.405495715922054	-3.74701165767778	0.000178953772469074	0.0161827006519277	ENSCGRG00000007346	solute carrier family 9, subfamily B (NHA1, cation proton antiporter 1), member 1 [Source:MGI Symbol;Acc:MGI:1921696]
250	Slpi	2492.06535936397	-1.35831970278723	0.145686162421481	-5.30837788031438	1.10605151698881e-07	1.95426111611812e-05	ENSCGRG00000009814	secretory leukocyte peptidase inhibitor [Source:MGI Symbol;Acc:MGI:109297]
251	Snrnp40	1187.8135805684	1.08617480605148	0.115444261243169	4.34159567511618	1.41451658610922e-05	0.001692060554775	ENSCGRG00000013357	small nuclear ribonucleoprotein 40 (U5) [Source:MGI Symbol;Acc:MGI:1913835]
252	Speg	37.0034447944191	2.62870502235383	0.437041927295609	4.67630768123149	2.92086266945669e-06	0.000401806386793332	ENSCGRG00000014247	SPEG complex locus [Source:MGI Symbol;Acc:MGI:109282]
253	Spns2	32.2307034549883	-3.07688710310643	0.460821366777107	-5.40757174480276	6.38849552040725e-08	1.1607173134672e-05	ENSCGRG00000014566	spinster homolog 3 [Source:MGI Symbol;Acc:MGI:1924827]
254	Spsb1	856.280455827724	-1.0126955556379	0.125806982800492	-3.39991505555022	0.000674067901944883	0.0527718444047012	ENSCGRG00000001111	splA/ryanodine receptor domain and SOCS box containing 1 [Source:MGI Symbol;Acc:MGI:1921896]
255	Stmn4	72.9344103590542	2.79139100443723	0.34058312714638	6.47838465223725	9.27097642885869e-11	2.47985743115819e-08	ENSCGRG00000004858	stathmin-like 4 [Source:MGI Symbol;Acc:MGI:1931224]
256	Stra6	507.273418249016	1.99591217575719	0.158826899676168	8.8835687022338	6.47489609035145e-19	3.56285782297368e-16	ENSCGRG00000011831	stimulated by retinoic acid gene 6 [Source:MGI Symbol;Acc:MGI:107742]
257	Sycp2l	107.67886349245	-1.48858590262314	0.283626012565987	-3.18596800669596	0.00144270550442041	0.0995880477047769	N/A	N/A
258	Tdgf1	1027.22272513437	1.07350369496001	0.134536391089799	3.63129403339476	0.000282003669935763	0.0245751523949903	ENSCGRG00000002726	teratocarcinoma-derived growth factor 1 [Source:MGI Symbol;Acc:MGI:98658]
259	Tenm3	887.354530687251	-3.20139350847877	0.16862181563549	-15.516562894884	2.68028310769921e-54	5.16195723711791e-51	ENSCGRG00000008893	teneurin transmembrane protein 3 [Source:MGI Symbol;Acc:MGI:1345183]
260	Tfrc	3589.32502745064	1.04631230328223	0.108483530163583	4.25271745734489	2.11191970215066e-05	0.0024355366193844	ENSCGRG00000012666	transferrin receptor protein 1 [Source:RefSeq peptide;Acc:NP_001233748]
261	Tgfb1i1	332.982108517638	-1.1553969486951	0.167460005614179	-3.40639214648184	0.000658275535511957	0.0521717223803489	ENSCGRG00000011363	transforming growth factor beta 1 induced transcript 1 [Source:MGI Symbol;Acc:MGI:102784]
262	Thap3	1183.27063269747	-0.915654351610702	0.103290718482215	-3.2015640490146	0.00136683684879736	0.0950321692093444	ENSCGRG00000009079	THAP domain containing, apoptosis associated protein 3 [Source:MGI Symbol;Acc:MGI:1917126]
263	Timp1	11177.124470917	-1.24495931760029	0.132973697107702	-4.96336366691054	6.92826794388192e-07	0.000109370092074772	ENSCGRG00000004279	tissue inhibitor of metalloproteinase 1 [Source:MGI Symbol;Acc:MGI:98752]
264	Tmem123	841.456901776669	1.14191978978167	0.120272186379965	4.63080705376857	3.64243182370279e-06	0.000494011228821775	ENSCGRG00000014728	transmembrane protein 123 [Source:MGI Symbol;Acc:MGI:1919179]
265	Tnc	3426.88100599186	-2.07285706913701	0.248180787636868	-5.99520447405826	2.03229563345648e-09	4.254345826602e-07	ENSCGRG00000014015	tenascin C [Source:MGI Symbol;Acc:MGI:101922]
266	Tpo	69.8797014833186	7.51210574582113	1.05880989599498	6.5423861935012	6.05449071522955e-11	1.68990487948704e-08	ENSCGRG00000015011	thyroid peroxidase [Source:MGI Symbol;Acc:MGI:98813]
267	Trem1	209.032028693524	-1.87833508493191	0.215167179193793	-6.01101240931296	1.84368291018287e-09	3.94527657413466e-07	ENSCGRG00000004813	N/A
268	Ttc39b	126.717492417093	1.50961233064222	0.22311252662437	4.14432055389608	3.40822718060003e-05	0.0037941645821489	ENSCGRG00000012528	tetratricopeptide repeat domain 39B [Source:MGI Symbol;Acc:MGI:1917113]
269	Ube2c	658.423299073968	1.31894335433901	0.195405727583719	3.75618904672785	0.000172520393155406	0.0157467784444548	ENSCGRG00000012003	ubiquitin-conjugating enzyme E2C [Source:MGI Symbol;Acc:MGI:1915862]
270	Ube2j2	1328.87868054664	-0.932809436611617	0.0988768310653095	-3.51798224258121	0.000434841459681703	0.0354856426780081	ENSCGRG00000006105	ubiquitin-conjugating enzyme E2J 2 [Source:MGI Symbol;Acc:MGI:2153608]
271	Ube3d	960.27557336921	-0.939068883929233	0.104261104152085	-3.39634215547483	0.000682929331834579	0.0532491336105351	ENSCGRG00000012242	ubiquitin-conjugating enzyme E2C binding protein [Source:MGI Symbol;Acc:MGI:1917598]
272	Ucp3	8.25931613379308	4.15458955860646	1.0859878531249	3.2869861735689	0.00101265805626539	0.0735954019079817	ENSCGRG00000001583	uncoupling protein 3 (mitochondrial, proton carrier) [Source:MGI Symbol;Acc:MGI:1099787]
273	Usp18	580.663160701514	1.63583751435571	0.126111537897303	8.33290142326481	7.8884841502277e-17	3.79810790623088e-14	ENSCGRG00000012104	ubiquitin specific peptidase 18 [Source:MGI Symbol;Acc:MGI:1344364]
274	Veph1	25.1308253371369	-2.28608750643282	0.508345317916249	-3.34639652566235	0.000818692289474157	0.0623209280750308	ENSCGRG00000005218	ventricular zone expressed PH domain-containing 1 [Source:MGI Symbol;Acc:MGI:1920039]
275	Xbp1	1982.91996553105	-1.59461802796369	0.0995741039507412	-10.1397400245952	3.680778373763e-24	2.95367127917923e-21	ENSCGRG00000009353	X-box-binding protein 1 isoform 2 [Source:RefSeq peptide;Acc:NP_001230976]
276	Xpnpep2	8.58482099404777	3.84735069730124	0.978833503111413	3.33293474958708	0.00085935093813755	0.0643978199128058	ENSCGRG00000013793	X-prolyl aminopeptidase (aminopeptidase P) 2, membrane-bound [Source:MGI Symbol;Acc:MGI:2180001]
277	Zdhhc9	69.6995614055473	1.88047917749074	0.302748285883337	4.27918748735313	1.87576808628642e-05	0.00218941924689637	ENSCGRG00000015497	zinc finger, DHHC domain containing 9 [Source:MGI Symbol;Acc:MGI:2444393]
278	Zmat4	435.487446919923	1.23332752353476	0.134337794976597	4.82637833177594	1.39038268496012e-06	0.000209198282262867	ENSCGRG00000002696	zinc finger, matrin type 4 [Source:MGI Symbol;Acc:MGI:2443497]
279	Zmym6	648.334379870756	0.97326570470642	0.117147708889504	3.31464616479626	0.000917591935465798	0.0677084409392177	ENSCGRG00000013156	zinc finger, MYM-type 6 [Source:MGI Symbol;Acc:MGI:106505]
280	Znhit1	264.197721304717	1.09436771376577	0.159960579697669	3.18456718528653	0.00144970654386898	0.0997139226013312	ENSCGRG00000018658	N/A
