# Supplementary material for: Defining lncRNAs Correlated with CHO Cell Growth and IgG Productivity by RNA-Seq
Source: iScience. 2019 Dec 18;23(1):100785. doi: 10.1016/j.isci.2019.100785 (PMC6971398; doi:10.1016/j.isci.2019.100785)
Supplement: Data S1. The Complete RNA-Seq Dataset Provided as a Reference for the Community to Investigate RNAseq Data from CHO Cells (See Also GEO Accession Number GSE140671), Related to Figure 2 [file mmc2.zip › 3478_D12vsD4_0.1adj.csv]

	Symbol	baseMean	log2FoldChange	lfcSE	stat	pvalue	padj	ENSEMBL	description
1	Aars	13537.75642	-1.384093239	0.104319334	-7.660427943	1.85E-14	4.43E-13	ENSCGRG00000017420	alanyl-tRNA synthetase [Source:MGI Symbol;Acc:MGI:2384560]
2	Aarsd1	583.5585496	-1.02602264	0.149365301	-2.952895597	0.003148084	0.017209467	ENSCGRG00000015974	alanyl-tRNA synthetase domain containing 1 [Source:MGI Symbol;Acc:MGI:1916934]
3	Aatf	3553.931975	-1.916690933	0.082862605	-16.07152506	4.04E-58	7.86E-56	ENSCGRG00000016775	apoptosis antagonizing transcription factor [Source:MGI Symbol;Acc:MGI:1929608]
4	Aatk	207.4244804	1.93143655	0.213093525	6.31869998	2.64E-10	4.20E-09	ENSCGRG00000018248	apoptosis-associated tyrosine kinase [Source:MGI Symbol;Acc:MGI:1197518]
5	Abat	24.91703757	2.408346434	0.505091474	3.61000735	0.000306188	0.002066905	ENSCGRG00000002559	4-aminobutyrate aminotransferase [Source:MGI Symbol;Acc:MGI:2443582]
6	Abca1	6410.397985	0.988809415	0.083841943	4.816764743	1.46E-06	1.42E-05	ENSCGRG00000003565	ATP-binding cassette, sub-family A (ABC1), member 1 [Source:MGI Symbol;Acc:MGI:99607]
7	Abca13	446.1731614	3.871593575	0.212191632	15.48897587	4.12E-54	6.78E-52	N/A	N/A
8	Abca9	131.4359578	1.267685192	0.219687329	3.107701723	0.001885483	0.010865503	ENSCGRG00000016467	ATP-binding cassette, sub-family A (ABC1), member 9 [Source:MGI Symbol;Acc:MGI:2386796]
9	Abcb8	641.1607059	-1.125572692	0.133262451	-4.056733064	4.98E-05	0.000383921	ENSCGRG00000015543	ATP-binding cassette, sub-family B (MDR/TAP), member 8 [Source:MGI Symbol;Acc:MGI:1351667]
10	Abcc3	1655.353252	1.033636997	0.092084312	4.872431449	1.10E-06	1.09E-05	ENSCGRG00000002230	ATP-binding cassette, sub-family C (CFTR/MRP), member 3 [Source:MGI Symbol;Acc:MGI:1923658]
11	Abcd1	330.5445917	1.389203922	0.140817063	5.711249768	1.12E-08	1.47E-07	ENSCGRG00000002088	ATP-binding cassette, sub-family D (ALD), member 1 [Source:MGI Symbol;Acc:MGI:1349215]
12	Abce1	6330.05115	-0.964760699	0.091648495	-4.144074567	3.41E-05	0.000270632	ENSCGRG00000015886	ATP-binding cassette, sub-family E (OABP), member 1 [Source:MGI Symbol;Acc:MGI:1195458]
13	Abcf2	2533.552981	-0.869763955	0.094850962	-3.002620633	0.002676659	0.01488587	ENSCGRG00000018112	ATP-binding cassette, sub-family F (GCN20), member 2 [Source:MGI Symbol;Acc:MGI:1351657]
14	Abcg1	20.93079955	5.604342421	1.572344709	3.192289763	0.001411497	0.008318241	ENSCGRG00000006270	ATP-binding cassette, sub-family G (WHITE), member 1 [Source:MGI Symbol;Acc:MGI:107704]
15	Abhd12b	45.97190504	1.64560233	0.378784108	2.80011702	0.005108408	0.026575591	ENSCGRG00000006040	abhydrolase domain containing 12B [Source:MGI Symbol;Acc:MGI:2685650]
16	Abhd18	274.9861721	1.207529883	0.172189035	3.615604102	0.000299648	0.002027507	ENSCGRG00000003025	abhydrolase domain containing 18 [Source:MGI Symbol;Acc:MGI:1915468]
17	Abhd4	1961.39387	0.993201667	0.08790096	4.644308393	3.41E-06	3.13E-05	ENSCGRG00000011698	abhydrolase domain containing 4 [Source:MGI Symbol;Acc:MGI:1915938]
18	Abhd6	894.3522703	-1.266915881	0.130088505	-5.242226267	1.59E-07	1.78E-06	ENSCGRG00000006994	abhydrolase domain containing 6 [Source:MGI Symbol;Acc:MGI:1913332]
19	Abi3bp	106.3536329	1.553952109	0.263582077	3.676234813	0.000236702	0.001627504	ENSCGRG00000015322	ABI gene family, member 3 (NESH) binding protein [Source:MGI Symbol;Acc:MGI:2444583]
20	Ablim1	181.4792691	3.827887707	0.311170262	10.42170669	1.97E-25	9.46E-24	ENSCGRG00000002184	N/A
21	Abtb2	328.5438372	1.432696735	0.158751785	5.339998114	9.29E-08	1.08E-06	ENSCGRG00000003970	ankyrin repeat and BTB (POZ) domain containing 2 [Source:MGI Symbol;Acc:MGI:2139365]
22	Acad11	500.6321228	0.916984901	0.129910175	2.55578442	0.010594874	0.050606813	ENSCGRG00000015608	acyl-Coenzyme A dehydrogenase family, member 11 [Source:MGI Symbol;Acc:MGI:2143169]
23	Acap1	178.3463331	1.699150374	0.220198204	5.059931698	4.19E-07	4.41E-06	ENSCGRG00000011550	ArfGAP with coiled-coil, ankyrin repeat and PH domains 1 [Source:MGI Symbol;Acc:MGI:2388270]
24	Acap3	745.9254879	1.337168604	0.121251338	6.203693232	5.52E-10	8.37E-09	ENSCGRG00000015604	ArfGAP with coiled-coil, ankyrin repeat and PH domains 3 [Source:MGI Symbol;Acc:MGI:2153589]
25	Acat1	2557.39591	-0.799557775	0.08368411	-2.564349128	0.010336951	0.049596247	ENSCGRG00000010076	acetyl-Coenzyme A acetyltransferase 1 [Source:MGI Symbol;Acc:MGI:87870]
26	Acd	555.953139	-1.057891591	0.12336168	-3.83367906	0.000126241	0.000920588	ENSCGRG00000011663	adrenocortical dysplasia [Source:MGI Symbol;Acc:MGI:87873]
27	Ackr2	59.52747842	4.263622865	0.900886248	4.083379421	4.44E-05	0.00034563	ENSCGRG00000017137	atypical chemokine receptor 2 [Source:MGI Symbol;Acc:MGI:1891697]
28	Ackr3	350.9236816	1.263370848	0.160940134	4.215283843	2.49E-05	0.00020289	ENSCGRG00000016899	atypical chemokine receptor 3 [Source:MGI Symbol;Acc:MGI:109562]
29	Acot11	16.64101318	3.165260045	0.917807325	2.811371704	0.004933076	0.025739938	ENSCGRG00000017197	acyl-CoA thioesterase 11 [Source:MGI Symbol;Acc:MGI:1913736]
30	Acox2	48.93161077	1.679857949	0.36956497	2.962660255	0.00304993	0.01674896	ENSCGRG00000001756	acyl-Coenzyme A oxidase 2, branched chain [Source:MGI Symbol;Acc:MGI:1934852]
31	Acp1	1472.240455	-0.944054456	0.096066745	-3.737942345	0.000185532	0.001305029	ENSCGRG00000012304	N/A
32	Acp5	706.3131487	1.138785162	0.135630935	4.08330638	4.44E-05	0.00034563	ENSCGRG00000015090	acid phosphatase 5, tartrate resistant [Source:MGI Symbol;Acc:MGI:87883]
33	Acsf2	315.6038068	1.879448758	0.168349536	7.689277258	1.48E-14	3.57E-13	ENSCGRG00000002209	acyl-CoA synthetase family member 2 [Source:MGI Symbol;Acc:MGI:2388287]
34	Acsf3	326.8069065	-1.348490998	0.151533266	-5.03868567	4.69E-07	4.90E-06	ENSCGRG00000015624	acyl-CoA synthetase family member 3 [Source:MGI Symbol;Acc:MGI:2182591]
35	Acsl1	4255.482347	1.12227698	0.089661329	5.992711543	2.06E-09	2.93E-08	ENSCGRG00000007839	acyl-CoA synthetase long-chain family member 1 [Source:MGI Symbol;Acc:MGI:102797]
36	Acsl5	5224.156461	-1.123947825	0.095469086	-5.645652926	1.65E-08	2.11E-07	ENSCGRG00000003121	acyl-CoA synthetase long-chain family member 5 [Source:MGI Symbol;Acc:MGI:1919129]
37	Acsl6	223.8507456	-1.335590371	0.205531705	-3.652126909	0.000260077	0.001778072	ENSCGRG00000009745	acyl-CoA synthetase long-chain family member 6 [Source:MGI Symbol;Acc:MGI:894291]
38	Acss3	2800.65669	1.146506703	0.128320984	4.376090199	1.21E-05	0.000103331	ENSCGRG00000000611	acyl-CoA synthetase short-chain family member 3 [Source:MGI Symbol;Acc:MGI:2685720]
39	Acta2	42.48230132	2.136750331	0.391428692	3.964420242	7.36E-05	0.00055524	ENSCGRG00000011767	actin, alpha 2, smooth muscle, aorta [Source:MGI Symbol;Acc:MGI:87909]
40	Actl6a	1742.842038	-0.976022533	0.094276319	-4.148019755	3.35E-05	0.000266781	ENSCGRG00000007709	actin-like 6A [Source:MGI Symbol;Acc:MGI:1861453]
41	Actn4	665.8825718	1.603234072	0.12896901	7.895474826	2.89E-15	7.34E-14	N/A	N/A
42	Acvr1	421.5809833	2.048648403	0.153403753	9.541395671	1.41E-21	5.23E-20	ENSCGRG00000013954	activin A receptor, type 1 [Source:MGI Symbol;Acc:MGI:87911]
43	Acvr1b	474.2572509	0.9585582	0.129638755	2.88182109	0.003953842	0.021147742	ENSCGRG00000005325	N/A
44	Acyp1	182.6712087	-1.440565454	0.207019911	-4.13295005	3.58E-05	0.000283375	ENSCGRG00000005168	N/A
45	Adam10	7840.373052	2.004252774	0.096463648	14.71321374	5.30E-49	7.29E-47	ENSCGRG00000013660	a disintegrin and metallopeptidase domain 10 [Source:MGI Symbol;Acc:MGI:109548]
46	Adam12	75.11098431	2.212697285	0.350138788	4.648827382	3.34E-06	3.07E-05	ENSCGRG00000003881	N/A
47	Adam22	2676.375571	1.119228009	0.092868606	5.752918363	8.77E-09	1.17E-07	ENSCGRG00000005211	a disintegrin and metallopeptidase domain 22 [Source:MGI Symbol;Acc:MGI:1340046]
48	Adam23	520.7822601	1.300754374	0.149526514	4.787056506	1.69E-06	1.63E-05	ENSCGRG00000012590	a disintegrin and metallopeptidase domain 23 [Source:MGI Symbol;Acc:MGI:1345162]
49	Adam32	54.48703762	3.166780546	0.411826511	6.269188547	3.63E-10	5.67E-09	ENSCGRG00000007279	a disintegrin and metallopeptidase domain 32 [Source:MGI Symbol;Acc:MGI:2653822]
50	Adamts14	7.940238781	3.840322626	1.02315601	3.181684995	0.00146421	0.008605193	ENSCGRG00000016015	a disintegrin-like and metallopeptidase (reprolysin type) with thrombospondin type 1 motif, 14 [Source:MGI Symbol;Acc:MGI:2179942]
51	Adamts15	13.23491346	4.705022117	1.014675917	4.060468517	4.90E-05	0.000378794	ENSCGRG00000004679	a disintegrin-like and metallopeptidase (reprolysin type) with thrombospondin type 1 motif, 15 [Source:MGI Symbol;Acc:MGI:2449569]
52	Adamts3	51.38471313	2.151925288	0.347912531	4.503898668	6.67E-06	5.89E-05	ENSCGRG00000001128	a disintegrin-like and metallopeptidase (reprolysin type) with thrombospondin type 1 motif, 3 [Source:MGI Symbol;Acc:MGI:3045353]
53	Adamts4	160.7322677	1.791331344	0.214977942	5.611593597	2.00E-08	2.55E-07	ENSCGRG00000001991	a disintegrin-like and metallopeptidase (reprolysin type) with thrombospondin type 1 motif, 4 [Source:MGI Symbol;Acc:MGI:1339949]
54	Adamts7	614.407852	1.39467613	0.131603158	6.152691492	7.62E-10	1.13E-08	ENSCGRG00000004537	a disintegrin-like and metallopeptidase (reprolysin type) with thrombospondin type 1 motif, 7 [Source:MGI Symbol;Acc:MGI:1347346]
55	Adamtsl4	826.5946956	1.833605817	0.137022309	9.112700857	8.04E-20	2.67E-18	ENSCGRG00000011933	ADAMTS-like 4 [Source:MGI Symbol;Acc:MGI:2389008]
56	Adapt15	4428.336328	-2.382497737	0.100944828	-17.80710581	6.22E-71	2.00E-68	N/A	N/A
57	Adat2	367.9534797	-1.096673784	0.151665524	-3.373945961	0.000740989	0.004619848	ENSCGRG00000004214	adenosine deaminase, tRNA-specific 2 [Source:MGI Symbol;Acc:MGI:1914007]
58	Adcy9	1328.576507	0.972786661	0.093412736	4.151726831	3.30E-05	0.00026293	ENSCGRG00000006980	adenylate cyclase 9 [Source:MGI Symbol;Acc:MGI:108450]
59	Adgrb2	242.3666134	1.903162058	0.191618331	6.879297763	6.01E-12	1.15E-10	ENSCGRG00000014999	adhesion G protein-coupled receptor B2 [Source:MGI Symbol;Acc:MGI:2451244]
60	Adgre1	37.15383251	3.64354548	0.449132909	6.809972993	9.76E-12	1.84E-10	ENSCGRG00000015943	adhesion G protein-coupled receptor E1 [Source:MGI Symbol;Acc:MGI:106912]
61	Adgrf1	196.3295003	2.09569957	0.213959845	7.060843918	1.65E-12	3.38E-11	ENSCGRG00000003802	adhesion G protein-coupled receptor F1 [Source:MGI Symbol;Acc:MGI:1924846]
62	Adgrf5	495.1758876	5.471221823	0.266891331	18.30804809	7.14E-75	2.70E-72	ENSCGRG00000004336	adhesion G protein-coupled receptor F5 [Source:MGI Symbol;Acc:MGI:2182928]
63	Adgrg1	4873.593692	0.8917166	0.087202789	3.517709712	0.000435288	0.002844661	ENSCGRG00000006107	adhesion G protein-coupled receptor G1 [Source:MGI Symbol;Acc:MGI:1340051]
64	Adgrl4	10.10855719	2.555071771	0.844229538	2.333618028	0.019615732	0.086865803	ENSCGRG00000017299	adhesion G protein-coupled receptor L4 [Source:MGI Symbol;Acc:MGI:2655562]
65	Adgrv1	113.0440408	1.402785328	0.230793854	3.543520823	0.000394822	0.002604068	ENSCGRG00000005614	adhesion G protein-coupled receptor V1 [Source:MGI Symbol;Acc:MGI:1274784]
66	Adipoq	7.244496987	5.165277227	1.657763182	2.762948759	0.005728176	0.029528624	ENSCGRG00000006609	adiponectin, C1Q and collagen domain containing [Source:MGI Symbol;Acc:MGI:106675]
67	Adipor2	3931.749484	0.831678915	0.08048863	3.065233112	0.002175004	0.012367405	ENSCGRG00000005724	adiponectin receptor 2 [Source:MGI Symbol;Acc:MGI:93830]
68	Adm	38.64546551	1.710931987	0.374148977	3.009414848	0.002617514	0.014614546	ENSCGRG00000012206	adrenomedullin [Source:MGI Symbol;Acc:MGI:108058]
69	Adnp	2868.101967	1.392540734	0.102387689	7.887454415	3.08E-15	7.81E-14	ENSCGRG00000017298	activity-dependent neuroprotective protein [Source:MGI Symbol;Acc:MGI:1338758]
70	Adora2a	13.97426765	3.139350663	0.817626018	3.124152248	0.001783182	0.01032067	ENSCGRG00000003840	adenosine A2a receptor [Source:MGI Symbol;Acc:MGI:99402]
71	Adra1d	6.795640965	4.05789617	1.099720163	3.158015816	0.001588469	0.009284471	ENSCGRG00000004093	adrenergic receptor, alpha 1d [Source:MGI Symbol;Acc:MGI:106673]
72	Adsl	1933.454023	-0.834331805	0.09710564	-2.568020806	0.010228102	0.049185846	ENSCGRG00000014211	adenylosuccinate lyase [Source:RefSeq peptide;Acc:NP_001230974]
73	Aebp1	9096.661285	1.951884894	0.127299834	10.73781759	6.76E-27	3.46E-25	ENSCGRG00000003786	AE binding protein 1 [Source:MGI Symbol;Acc:MGI:1197012]
74	Aebp2	704.042033	1.10235407	0.124933984	4.141319701	3.45E-05	0.000273679	ENSCGRG00000004870	N/A
75	Aen	881.5950128	-1.032175118	0.139625635	-3.202940608	0.00136032	0.008043724	ENSCGRG00000000641	apoptosis enhancing nuclease [Source:MGI Symbol;Acc:MGI:1915298]
76	Afap1	3089.614687	1.057726888	0.078034679	6.058388327	1.37E-09	1.98E-08	ENSCGRG00000017421	actin filament associated protein 1 [Source:MGI Symbol;Acc:MGI:1917542]
77	Aff1	807.6916721	1.175112941	0.104884775	5.626654966	1.84E-08	2.34E-07	ENSCGRG00000004837	AF4/FMR2 family, member 1 [Source:MGI Symbol;Acc:MGI:1100819]
78	Aff2	581.0565413	1.453044866	0.120592263	7.198491362	6.09E-13	1.29E-11	ENSCGRG00000000059	AF4/FMR2 family, member 2 [Source:MGI Symbol;Acc:MGI:1202294]
79	Aff3	8.31179495	3.030785841	0.999277404	2.447591962	0.014381442	0.06602436	ENSCGRG00000003408	AF4/FMR2 family, member 3 [Source:MGI Symbol;Acc:MGI:106927]
80	Agpat4	630.0677006	1.53969572	0.130985268	7.288859536	3.13E-13	6.81E-12	ENSCGRG00000012097	1-acylglycerol-3-phosphate O-acyltransferase 4 (lysophosphatidic acid acyltransferase, delta) [Source:MGI Symbol;Acc:MGI:1915512]
81	Agrn	2741.097102	1.269761289	0.105873076	6.468110828	9.92E-11	1.68E-09	ENSCGRG00000017743	agrin [Source:MGI Symbol;Acc:MGI:87961]
82	Agtr2	48.53954415	-1.683909435	0.387647209	-2.834915121	0.004583786	0.024093652	ENSCGRG00000020085	angiotensin II receptor, type 2 [Source:MGI Symbol;Acc:MGI:87966]
83	Ahcy	1955.577674	-1.013982751	0.114121579	-3.759326263	0.000170372	0.001208985	ENSCGRG00000003880	N/A
84	Ahdc1	550.1192793	2.271841583	0.144623299	11.66395109	1.95E-31	1.30E-29	ENSCGRG00000013866	AT hook, DNA binding motif, containing 1 [Source:MGI Symbol;Acc:MGI:2444218]
85	Ahnak	30778.18673	1.510180725	0.12863754	7.192443384	6.36E-13	1.35E-11	ENSCGRG00000015057	N/A
86	Ahnak2	2314.546317	2.281214869	0.147481352	11.50147014	1.30E-30	8.19E-29	N/A	N/A
87	Aifm2	355.4561291	0.954572488	0.149928865	2.465235675	0.013692316	0.063237485	ENSCGRG00000014930	apoptosis-inducing factor, mitochondrion-associated 2 [Source:MGI Symbol;Acc:MGI:1918611]
88	Aim1l	42.54530419	1.787141542	0.428195087	2.807549825	0.004991996	0.026033264	N/A	N/A
89	Aimp1	1254.511426	-1.198125568	0.115159618	-5.324462472	1.01E-07	1.17E-06	ENSCGRG00000014858	aminoacyl tRNA synthetase complex-interacting multifunctional protein 1 [Source:MGI Symbol;Acc:MGI:102774]
90	Aimp2	647.4717752	-1.458233337	0.123837483	-7.051748891	1.77E-12	3.59E-11	N/A	N/A
91	Ak1	34.29184841	2.612114293	0.475972895	4.258964774	2.05E-05	0.000169538	ENSCGRG00000013875	adenylate kinase 1 [Source:MGI Symbol;Acc:MGI:87977]
92	Ak6	544.8956265	-1.094260298	0.161415528	-3.155197043	0.001603897	0.009359465	ENSCGRG00000009344	N/A
93	Akap13	3859.379749	0.947657276	0.09688218	3.743668621	0.000181353	0.001278899	ENSCGRG00000009070	A kinase (PRKA) anchor protein 13 [Source:MGI Symbol;Acc:MGI:2676556]
94	Akap8	1485.838157	-1.05631396	0.090938786	-5.183173011	2.18E-07	2.39E-06	ENSCGRG00000010539	A kinase (PRKA) anchor protein 8 [Source:MGI Symbol;Acc:MGI:1928488]
95	Akip1	526.6099316	-0.996616831	0.130583772	-3.152415675	0.001619256	0.009438634	ENSCGRG00000012160	A kinase (PRKA) interacting protein 1 [Source:MGI Symbol;Acc:MGI:3041226]
96	Akirin2	440.5318015	-1.162661524	0.144706979	-3.992198772	6.55E-05	0.000498324	ENSCGRG00000003109	N/A
97	Akr1e2	1173.679889	-1.419584344	0.120456505	-6.928823337	4.24E-12	8.26E-11	ENSCGRG00000011283	aldo-keto reductase family 1, member E1 [Source:MGI Symbol;Acc:MGI:1914758]
98	Akt3	435.1243336	2.321369374	0.15541154	11.1729597	5.53E-29	3.19E-27	ENSCGRG00000003052	thymoma viral proto-oncogene 3 [Source:MGI Symbol;Acc:MGI:1345147]
99	Alad	350.7249875	-1.109117058	0.163075822	-3.214177004	0.00130819	0.007759295	ENSCGRG00000015216	aminolevulinate, delta-, dehydratase [Source:MGI Symbol;Acc:MGI:96853]
100	Alas2	87.88328795	2.04817421	0.314327885	4.655049012	3.24E-06	2.98E-05	ENSCGRG00000013911	aminolevulinic acid synthase 2, erythroid [Source:MGI Symbol;Acc:MGI:87990]
101	Aldh1a2	5.827960465	4.879762999	1.67702459	2.560964535	0.010438201	0.049982426	ENSCGRG00000013031	aldehyde dehydrogenase family 1, subfamily A2 [Source:MGI Symbol;Acc:MGI:107928]
102	Aldh1l2	16.7037741	3.457945985	0.736127925	3.902831812	9.51E-05	0.000706687	ENSCGRG00000003053	aldehyde dehydrogenase 1 family, member L2 [Source:MGI Symbol;Acc:MGI:2444680]
103	Aldh8a1	196.2883825	1.372658092	0.216266549	3.642244231	0.000270271	0.001841882	ENSCGRG00000018136	aldehyde dehydrogenase 8 family, member A1 [Source:MGI Symbol;Acc:MGI:2653900]
104	Aldoa	17470.20149	1.063397744	0.083589974	5.723595995	1.04E-08	1.37E-07	ENSCGRG00000015382	N/A
105	Alg3	384.2883913	-1.070639563	0.143701581	-3.379761433	0.000725488	0.004532004	ENSCGRG00000014045	asparagine-linked glycosylation 3 (alpha-1,3-mannosyltransferase) [Source:MGI Symbol;Acc:MGI:1098592]
106	Alg6	682.3863058	-0.893293795	0.124093429	-2.484670607	0.012967136	0.060257041	ENSCGRG00000012523	asparagine-linked glycosylation 6 (alpha-1,3,-glucosyltransferase) [Source:MGI Symbol;Acc:MGI:2444031]
107	Alg8	563.7790441	-1.1306157	0.127382505	-4.283580373	1.84E-05	0.000153197	ENSCGRG00000010375	asparagine-linked glycosylation 8 (alpha-1,3-glucosyltransferase) [Source:MGI Symbol;Acc:MGI:2141959]
108	Alg9	1557.630176	0.833239878	0.092837318	2.674327326	0.007487933	0.037437719	ENSCGRG00000001495	asparagine-linked glycosylation 9 (alpha 1,2 mannosyltransferase) [Source:MGI Symbol;Acc:MGI:1924753]
109	Alkbh1	1115.460313	-0.86395103	0.101536287	-2.747673159	0.006001981	0.03076714	ENSCGRG00000009963	alkB homolog 1, histone H2A dioxygenase [Source:MGI Symbol;Acc:MGI:2384034]
110	Alkbh2	353.2803848	-1.128079475	0.182964157	-2.968433726	0.002993216	0.016475094	ENSCGRG00000007388	alkB homolog 2, alpha-ketoglutarate-dependent dioxygenase [Source:MGI Symbol;Acc:MGI:2141032]
111	Alkbh7	88.81073459	-1.892733536	0.27713582	-4.718881289	2.37E-06	2.23E-05	ENSCGRG00000005364	alkB homolog 7 [Source:MGI Symbol;Acc:MGI:1913650]
112	Alpk1	542.4363236	1.434695581	0.136132453	6.241958192	4.32E-10	6.68E-09	ENSCGRG00000000471	alpha-kinase 1 [Source:MGI Symbol;Acc:MGI:1918731]
113	Alpk3	51.74511205	3.218992319	0.566642736	4.64848422	3.34E-06	3.07E-05	ENSCGRG00000017604	alpha-kinase 3 [Source:MGI Symbol;Acc:MGI:2151224]
114	Alpl	412.1330941	3.024196712	0.265766068	9.178125081	4.39E-20	1.48E-18	ENSCGRG00000005012	alkaline phosphatase, liver/bone/kidney [Source:MGI Symbol;Acc:MGI:87983]
115	Als2cl	857.2899763	1.224620149	0.117603855	5.439087414	5.36E-08	6.46E-07	ENSCGRG00000002548	ALS2 C-terminal like [Source:MGI Symbol;Acc:MGI:2447532]
116	Alyref	553.4865548	-1.531016174	0.137620878	-6.87434704	6.23E-12	1.19E-10	N/A	N/A
117	Ambra1	778.4568934	1.207463501	0.129066703	4.823095229	1.41E-06	1.38E-05	ENSCGRG00000014901	autophagy/beclin 1 regulator 1 [Source:MGI Symbol;Acc:MGI:2443564]
118	Amz1	25.6108403	2.502550816	0.548200461	3.497969177	0.000468815	0.003042087	ENSCGRG00000009632	archaelysin family metallopeptidase 1 [Source:MGI Symbol;Acc:MGI:2442258]
119	Anapc15	421.8082477	-1.472506336	0.144217091	-6.154220904	7.54E-10	1.12E-08	N/A	N/A
120	Anapc16	1158.275533	-0.85256425	0.095121704	-2.813256485	0.004904252	0.025617299	ENSCGRG00000013181	anaphase promoting complex subunit 16 [Source:MGI Symbol;Acc:MGI:1289325]
121	Angpt4	306.2779731	3.974209147	0.239661004	14.14183611	2.10E-45	2.48E-43	ENSCGRG00000003019	angiopoietin 4 [Source:MGI Symbol;Acc:MGI:1336887]
122	Angptl3	65.77388429	1.518615394	0.353655392	2.640007516	0.008290419	0.040897842	ENSCGRG00000017083	angiopoietin-like 3 [Source:MGI Symbol;Acc:MGI:1353627]
123	Angptl4	325.1036581	3.476020534	0.17858257	16.18891491	6.04E-59	1.21E-56	ENSCGRG00000011479	angiopoietin-like 4 [Source:MGI Symbol;Acc:MGI:1888999]
124	Angptl6	51.53670293	1.622219376	0.367372694	2.823445756	0.004751046	0.024911627	ENSCGRG00000005578	angiopoietin-like 6 [Source:MGI Symbol;Acc:MGI:1917976]
125	Angptl8	580.6235979	7.205197698	0.323730672	20.44982381	6.03E-93	4.15E-90	ENSCGRG00000013398	angiopoietin-like 8 [Source:MGI Symbol;Acc:MGI:3643534]
126	Ankef1	5.649429008	6.138395117	1.701275866	3.264275198	0.001097445	0.006598719	ENSCGRG00000011763	ankyrin repeat and EF-hand domain containing 1 [Source:MGI Symbol;Acc:MGI:2441685]
127	Ankle1	362.3259632	-3.111073842	0.17003615	-14.85631937	6.33E-50	9.17E-48	ENSCGRG00000007375	ankyrin repeat and LEM domain containing 1 [Source:MGI Symbol;Acc:MGI:1918775]
128	Ankrd1	112.462897	1.206568672	0.261857601	2.373832838	0.017604518	0.079068428	ENSCGRG00000002721	ankyrin repeat domain-containing protein 1 [Source:RefSeq peptide;Acc:NP_001233635]
129	Ankrd13b	48.97819408	2.213493757	0.364728952	4.465045197	8.01E-06	6.99E-05	ENSCGRG00000011889	ankyrin repeat domain 13b [Source:MGI Symbol;Acc:MGI:2144501]
130	Ankrd37	131.1522437	2.541689627	0.22085618	8.859734545	8.02E-19	2.52E-17	ENSCGRG00000017776	ankyrin repeat domain 37 [Source:MGI Symbol;Acc:MGI:3603344]
131	Anln	2910.298896	-2.216693769	0.104767628	-15.57476573	1.08E-54	1.83E-52	ENSCGRG00000003078	anillin, actin binding protein [Source:MGI Symbol;Acc:MGI:1920174]
132	Ano10	2554.951881	1.035885107	0.083188328	5.420503325	5.94E-08	7.09E-07	ENSCGRG00000012731	anoctamin 10 [Source:MGI Symbol;Acc:MGI:2143103]
133	Ano4	47.16939535	1.732082015	0.403084166	2.845856056	0.004429221	0.023325778	ENSCGRG00000008321	anoctamin 4 [Source:MGI Symbol;Acc:MGI:2443344]
134	Ano6	2778.587193	1.389278279	0.084197036	9.552780152	1.26E-21	4.72E-20	N/A	N/A
135	Anp32b	1947.444606	-2.097251165	0.115287716	-13.11751776	2.61E-39	2.41E-37	ENSCGRG00000007588	acidic (leucine-rich) nuclear phosphoprotein 32 family, member B [Source:MGI Symbol;Acc:MGI:1914878]
136	Anp32e	454.7785717	-2.670435425	0.162622186	-12.82403693	1.20E-37	1.02E-35	ENSCGRG00000008209	N/A
137	Antxr1	177.0438623	1.159577014	0.180355924	3.186002989	0.001442531	0.008488147	ENSCGRG00000007844	anthrax toxin receptor 1 [Source:MGI Symbol;Acc:MGI:1916788]
138	Anxa5	5484.574144	1.05154373	0.088065019	5.298144859	1.17E-07	1.34E-06	ENSCGRG00000004178	annexin A5 [Source:MGI Symbol;Acc:MGI:106008]
139	Anxa6	1365.104259	0.931319157	0.105217873	3.291804388	0.000995468	0.006044049	ENSCGRG00000013459	annexin A6 [Source:MGI Symbol;Acc:MGI:88255]
140	Aoc2	109.5967239	1.704463676	0.252868492	4.427207074	9.55E-06	8.26E-05	ENSCGRG00000011475	amine oxidase, copper containing 2 (retina-specific) [Source:MGI Symbol;Acc:MGI:2668431]
141	Ap3b2	42.2079305	8.657116433	1.484953138	5.435965435	5.45E-08	6.56E-07	ENSCGRG00000001925	adaptor-related protein complex 3, beta 2 subunit [Source:MGI Symbol;Acc:MGI:1100869]
142	Ap4s1	84.52548782	-1.594903389	0.292625155	-3.451312607	0.000557867	0.003572983	ENSCGRG00000004983	adaptor-related protein complex AP-4, sigma 1 [Source:MGI Symbol;Acc:MGI:1337065]
143	Apba1	521.410772	1.574683366	0.121582252	8.140339938	3.94E-16	1.07E-14	ENSCGRG00000003395	amyloid beta (A4) precursor protein binding, family A, member 1 [Source:MGI Symbol;Acc:MGI:1860297]
144	Apbb1	601.5765397	0.990939792	0.146246854	2.775972815	0.005503681	0.028478074	ENSCGRG00000002903	amyloid beta (A4) precursor protein-binding, family B, member 1 [Source:MGI Symbol;Acc:MGI:107765]
145	Apbb2	1827.993075	0.967264073	0.08851102	4.319253966	1.57E-05	0.000131781	N/A	N/A
146	Apc2	59.25535662	2.345318473	0.337199199	5.220522402	1.78E-07	1.98E-06	ENSCGRG00000015189	adenomatosis polyposis coli 2 [Source:MGI Symbol;Acc:MGI:1346052]
147	Apex1	2473.434927	-1.20030778	0.083080431	-7.40662121	1.30E-13	2.90E-12	ENSCGRG00000008984	DNA-(apurinic or apyrimidinic site) lyase [Source:RefSeq peptide;Acc:NP_001231340]
148	Aph1b	247.7357093	1.607112522	0.164910951	6.198193722	5.71E-10	8.65E-09	ENSCGRG00000015673	N/A
149	Apip	366.5800185	-1.474591687	0.16047461	-5.543737944	2.96E-08	3.68E-07	ENSCGRG00000010046	APAF1 interacting protein [Source:MGI Symbol;Acc:MGI:1926788]
150	Aplf	491.8567509	-1.302549329	0.12830887	-5.592651775	2.24E-08	2.82E-07	ENSCGRG00000009381	aprataxin and PNKP like factor [Source:MGI Symbol;Acc:MGI:1919353]
151	Apob	96.55748453	3.223273894	0.389005702	6.782192077	1.18E-11	2.20E-10	ENSCGRG00000017487	apolipoprotein B [Source:MGI Symbol;Acc:MGI:88052]
152	Apobr	36.20500648	1.712301976	0.386985096	2.913134087	0.003578209	0.019379283	ENSCGRG00000015289	apolipoprotein B receptor [Source:MGI Symbol;Acc:MGI:2176230]
153	Apool	532.9117454	-1.065621475	0.137204845	-3.503221593	0.000459667	0.002990785	ENSCGRG00000000278	apolipoprotein O-like [Source:MGI Symbol;Acc:MGI:1915367]
154	App	11662.39702	0.872149557	0.097308234	2.951312992	0.003164261	0.017292991	ENSCGRG00000018078	amyloid beta (A4) precursor protein [Source:MGI Symbol;Acc:MGI:88059]
155	Aprt	1822.831732	-1.138360871	0.116512141	-4.749705616	2.04E-06	1.94E-05	ENSCGRG00000015229	Adenine phosphoribosyltransferase [Source:UniProtKB/Swiss-Prot;Acc:P47952]
156	Aqp1	7428.571816	1.784627418	0.075254143	15.94151327	3.26E-57	6.16E-55	ENSCGRG00000012127	aquaporin 1 [Source:MGI Symbol;Acc:MGI:103201]
157	Aqp7	2.509457521	5.802736101	2.049199269	2.546249982	0.010888718	0.051868865	ENSCGRG00000006879	aquaporin 7 [Source:MGI Symbol;Acc:MGI:1314647]
158	Arap1	1177.889106	1.086966891	0.11621601	4.319580336	1.56E-05	0.000131643	ENSCGRG00000003841	ArfGAP with RhoGAP domain, ankyrin repeat and PH domain 1 [Source:MGI Symbol;Acc:MGI:1916960]
159	Areg	1764.399557	1.83754013	0.140469111	8.917103707	4.79E-19	1.53E-17	ENSCGRG00000007006	amphiregulin [Source:MGI Symbol;Acc:MGI:88068]
160	Arfgef1	1212.916522	0.907145776	0.099152938	3.249356825	0.001156663	0.006928824	ENSCGRG00000003986	ADP-ribosylation factor guanine nucleotide-exchange factor 1(brefeldin A-inhibited) [Source:MGI Symbol;Acc:MGI:2442988]
161	Arhgap19	824.4584244	-1.899904822	0.131324719	-10.01290794	1.34E-23	5.61E-22	ENSCGRG00000012294	Rho GTPase activating protein 19 [Source:MGI Symbol;Acc:MGI:1918335]
162	Arhgap20	330.5732804	1.867190891	0.182359369	7.031327194	2.05E-12	4.13E-11	ENSCGRG00000017072	Rho GTPase activating protein 20 [Source:MGI Symbol;Acc:MGI:2445175]
163	Arhgap23	464.430451	0.936214986	0.13572908	2.58789409	0.009656467	0.046785884	ENSCGRG00000006160	Rho GTPase activating protein 23 [Source:MGI Symbol;Acc:MGI:3697726]
164	Arhgap25	8198.862726	1.350964067	0.108516453	7.058851873	1.68E-12	3.42E-11	ENSCGRG00000007725	Rho GTPase activating protein 25 [Source:MGI Symbol;Acc:MGI:2443687]
165	Arhgap26	368.9237884	3.320773894	0.221002062	12.37912157	3.39E-35	2.64E-33	ENSCGRG00000002394	Rho GTPase activating protein 26 [Source:MGI Symbol;Acc:MGI:1918552]
166	Arhgap27	105.4215099	2.349067516	0.303022262	5.821701041	5.83E-09	7.87E-08	ENSCGRG00000017279	Rho GTPase activating protein 27 [Source:MGI Symbol;Acc:MGI:1916903]
167	Arhgap28	1292.660428	0.844251596	0.097235792	2.666601351	0.00766225	0.038170531	ENSCGRG00000001511	Rho GTPase activating protein 28 [Source:MGI Symbol;Acc:MGI:2147003]
168	Arhgap36	6.752885028	4.017911956	1.190278188	2.884157241	0.003924627	0.021020272	ENSCGRG00000001443	Rho GTPase activating protein 36 [Source:MGI Symbol;Acc:MGI:1922654]
169	Arhgef1	199.7417086	1.555275437	0.196794187	4.930597555	8.20E-07	8.28E-06	ENSCGRG00000014604	Rho guanine nucleotide exchange factor (GEF) 1 [Source:MGI Symbol;Acc:MGI:1353510]
170	Arhgef19	237.7909056	2.17975542	0.44824761	3.557839203	0.000373918	0.00247552	N/A	N/A
171	Arhgef25	69.7374899	2.601178941	0.331727243	6.07793446	1.22E-09	1.76E-08	ENSCGRG00000012351	Rho guanine nucleotide exchange factor (GEF) 25 [Source:MGI Symbol;Acc:MGI:1277173]
172	Arl11	431.1131385	1.098704511	0.157522437	3.261389424	0.001108677	0.006664171	ENSCGRG00000006897	ADP-ribosylation factor-like 11 [Source:MGI Symbol;Acc:MGI:2444054]
173	Arl13a	44.47470326	1.759057608	0.404427147	2.903106571	0.003694809	0.019938625	ENSCGRG00000007297	ADP-ribosylation factor-like 13A [Source:MGI Symbol;Acc:MGI:1921698]
174	Arl14ep	2501.28896	-0.869765957	0.099080607	-2.874462169	0.004047163	0.02161517	ENSCGRG00000008243	ADP-ribosylation factor-like 14 effector protein [Source:MGI Symbol;Acc:MGI:1926020]
175	Arl6ip6	494.8223111	-1.069283394	0.128236185	-3.776788068	0.000158864	0.001136115	ENSCGRG00000003081	ADP-ribosylation factor-like 6 interacting protein 6 [Source:MGI Symbol;Acc:MGI:1929507]
176	Armc2	94.0248197	1.521026099	0.298208582	3.13895593	0.001695509	0.009850322	N/A	N/A
177	Armt1	961.2182139	-0.836056923	0.11022056	-2.278108744	0.022720099	0.098369426	ENSCGRG00000006922	acidic residue methyltransferase 1 [Source:MGI Symbol;Acc:MGI:1920669]
178	Arnt2	89.20329981	1.754185849	0.275967086	4.236821736	2.27E-05	0.000185714	ENSCGRG00000010377	aryl hydrocarbon receptor nuclear translocator 2 [Source:MGI Symbol;Acc:MGI:107188]
179	Arpc5l	470.3351515	-1.109846649	0.137782202	-3.809520675	0.000139236	0.00100659	ENSCGRG00000011129	actin related protein 2/3 complex, subunit 5-like [Source:MGI Symbol;Acc:MGI:1921442]
180	Arrb1	415.5215672	1.158980824	0.163107382	3.519266373	0.000432742	0.002830903	ENSCGRG00000002096	arrestin, beta 1 [Source:MGI Symbol;Acc:MGI:99473]
181	Arsa	1657.84139	1.141309255	0.093790944	5.931774738	3.00E-09	4.18E-08	ENSCGRG00000006931	arylsulfatase A [Source:MGI Symbol;Acc:MGI:88077]
182	Asap2	560.1171051	1.321046134	0.141004849	5.220271777	1.79E-07	1.98E-06	ENSCGRG00000010722	N/A
183	Asap3	1290.488488	2.786299537	0.125129993	17.59240118	2.82E-69	8.48E-67	ENSCGRG00000011471	ArfGAP with SH3 domain, ankyrin repeat and PH domain 3 [Source:MGI Symbol;Acc:MGI:2684986]
184	Asb5	111.8684409	1.217386314	0.240970945	2.624481608	0.008678098	0.042613842	ENSCGRG00000012948	ankyrin repeat and SOCs box-containing 5 [Source:MGI Symbol;Acc:MGI:1923544]
185	Asf1a	467.3708352	-1.616388221	0.16194045	-6.369166703	1.90E-10	3.07E-09	ENSCGRG00000010850	anti-silencing function 1A histone chaperone [Source:MGI Symbol;Acc:MGI:1913653]
186	Asf1b	617.9076789	-2.462492053	0.155368301	-12.08437974	1.28E-33	9.28E-32	ENSCGRG00000014458	anti-silencing function 1B histone chaperone [Source:MGI Symbol;Acc:MGI:1914179]
187	Asip	681.8136347	1.523009312	0.135196725	6.938384124	3.97E-12	7.74E-11	ENSCGRG00000003294	nonagouti [Source:MGI Symbol;Acc:MGI:87853]
188	Asns	3678.07355	-1.926271329	0.089659944	-14.95995619	1.34E-50	1.97E-48	ENSCGRG00000011278	Asparagine synthetase [glutamine-hydrolyzing] [Source:UniProtKB/Swiss-Prot;Acc:P19891]
189	Asnsd1	3683.485909	-1.080072609	0.090809106	-5.452207685	4.97E-08	6.03E-07	ENSCGRG00000007156	N/A
190	Aspm	1616.831485	-1.78494896	0.10998203	-10.9107502	1.02E-27	5.48E-26	ENSCGRG00000014020	asp (abnormal spindle)-like, microcephaly associated (Drosophila) [Source:MGI Symbol;Acc:MGI:1334448]
191	Asxl1	1049.879021	1.167807355	0.113911569	5.116643171	3.11E-07	3.33E-06	ENSCGRG00000010091	additional sex combs like 1 [Source:MGI Symbol;Acc:MGI:2684063]
192	Asxl3	7.10338949	3.129315154	0.950071766	2.678063641	0.007404915	0.037061136	ENSCGRG00000002454	additional sex combs like 3 (Drosophila) [Source:MGI Symbol;Acc:MGI:2685175]
193	Asz1	22.47207418	-3.584736469	0.661198893	-4.536870828	5.71E-06	5.08E-05	ENSCGRG00000004511	ankyrin repeat, SAM and basic leucine zipper domain containing 1 [Source:MGI Symbol;Acc:MGI:1921318]
194	Atad1	6486.943198	-1.07551353	0.083518729	-5.873545197	4.27E-09	5.86E-08	ENSCGRG00000001215	ATPase family, AAA domain containing 1 [Source:MGI Symbol;Acc:MGI:1915229]
195	Atad2	310.283721	-1.503104234	0.165042947	-5.56304738	2.65E-08	3.32E-07	N/A	N/A
196	Atad3a	2434.815342	-0.934051512	0.11266603	-3.098440688	0.001945419	0.011170789	ENSCGRG00000012759	ATPase family, AAA domain containing 3A [Source:MGI Symbol;Acc:MGI:1919214]
197	Atad5	720.8001557	-1.931288103	0.1306815	-10.30234277	6.88E-25	3.18E-23	ENSCGRG00000011319	ATPase family, AAA domain containing 5 [Source:MGI Symbol;Acc:MGI:2442925]
198	Atf4	9671.903332	-1.558566704	0.081627522	-11.92740115	8.52E-33	6.03E-31	ENSCGRG00000002866	cyclic AMP-dependent transcription factor ATF-4 [Source:RefSeq peptide;Acc:NP_001233741]
199	Atf5	1669.459877	-2.139833315	0.140748597	-11.04714964	2.26E-28	1.26E-26	ENSCGRG00000017257	activating transcription factor 5 [Source:MGI Symbol;Acc:MGI:2141857]
200	Atg13	517.6852579	1.160595938	0.12606087	4.566313387	4.96E-06	4.46E-05	ENSCGRG00000015377	autophagy related 13 [Source:MGI Symbol;Acc:MGI:1196429]
201	Atic	4450.378564	-1.175873461	0.085460282	-6.91445135	4.70E-12	9.09E-11	ENSCGRG00000004435	5-aminoimidazole-4-carboxamide ribonucleotide formyltransferase/IMP cyclohydrolase [Source:MGI Symbol;Acc:MGI:1351352]
202	Atl2	983.0027715	-0.868846497	0.116782205	-2.430884018	0.015062035	0.068755567	N/A	N/A
203	Atn1	739.3547683	1.29325186	0.130507014	5.427212988	5.72E-08	6.86E-07	ENSCGRG00000018161	N/A
204	Atp13a2	2914.311626	2.450246798	0.120789008	15.44250028	8.48E-54	1.38E-51	ENSCGRG00000003035	ATPase type 13A2 [Source:MGI Symbol;Acc:MGI:1922022]
205	Atp2b3	6.332815227	3.747814884	1.33805558	2.363767567	0.018090158	0.081022874	ENSCGRG00000003279	ATPase, Ca++ transporting, plasma membrane 3 [Source:MGI Symbol;Acc:MGI:1347353]
206	Atp2b4	1180.0719	2.007311158	0.116163578	12.24435992	1.80E-34	1.37E-32	ENSCGRG00000003061	ATPase, Ca++ transporting, plasma membrane 4 [Source:MGI Symbol;Acc:MGI:88111]
207	Atp5a1	4969.708443	-0.866460977	0.091819678	-3.065775034	0.002171066	0.012348659	ENSCGRG00000009449	ATP synthase, H+ transporting, mitochondrial F1 complex, alpha subunit 1 [Source:MGI Symbol;Acc:MGI:88115]
208	Atp5b	9156.797059	-0.781095682	0.081202553	-2.415357322	0.01571978	0.071385815	ENSCGRG00000006712	ATP synthase, H+ transporting mitochondrial F1 complex, beta subunit [Source:MGI Symbol;Acc:MGI:107801]
209	Atp5d	684.4378057	1.21157697	0.166203897	3.770155103	0.000163146	0.001162424	ENSCGRG00000010312	ATP synthase, H+ transporting, mitochondrial F1 complex, delta subunit [Source:MGI Symbol;Acc:MGI:1913293]
210	Atp5f1	2867.629347	-1.248319432	0.105857219	-6.26652521	3.69E-10	5.75E-09	ENSCGRG00000016088	ATP synthase, H+ transporting, mitochondrial F0 complex, subunit B1 [Source:MGI Symbol;Acc:MGI:1100495]
211	Atp5g1	2865.800644	-1.247512816	0.103704721	-6.388815374	1.67E-10	2.73E-09	ENSCGRG00000014092	ATP synthase, H+ transporting, mitochondrial F0 complex, subunit C1 (subunit 9) [Source:MGI Symbol;Acc:MGI:107653]
212	Atp5g2	2199.217792	-1.58377754	0.146366417	-6.824072471	8.85E-12	1.68E-10	N/A	N/A
213	Atp5j2	1902.480614	-1.031600122	0.116697923	-3.827297111	0.000129558	0.000942637	ENSCGRG00000013712	ATP synthase, H+ transporting, mitochondrial F0 complex, subunit F2 [Source:MGI Symbol;Acc:MGI:1927558]
214	Atp5l	2021.240026	-0.974866199	0.124889705	-3.121984302	0.001796365	0.010389248	ENSCGRG00000004205	N/A
215	Atp5o	3198.334994	-0.860981999	0.081558981	-3.384293101	0.000713618	0.004469452	ENSCGRG00000017552	N/A
216	Atp6v1c2	541.2542764	1.110038601	0.137446822	3.820212745	0.000133337	0.000967934	ENSCGRG00000010289	ATPase, H+ transporting, lysosomal V1 subunit C2 [Source:MGI Symbol;Acc:MGI:1916025]
217	Atp7a	1030.705949	1.033430414	0.098657682	4.545696818	5.48E-06	4.88E-05	ENSCGRG00000006974	ATPase, Cu++ transporting, alpha polypeptide [Source:MGI Symbol;Acc:MGI:99400]
218	Atp8a2	42.6344617	1.626735389	0.397751013	2.619158351	0.008814702	0.043196525	ENSCGRG00000011727	ATPase, aminophospholipid transporter-like, class I, type 8A, member 2 [Source:MGI Symbol;Acc:MGI:1354710]
219	Atp8b3	27.36718954	1.685684127	0.473350432	2.325384222	0.020051424	0.08840897	ENSCGRG00000013900	ATPase, class I, type 8B, member 3 [Source:MGI Symbol;Acc:MGI:1914581]
220	Atp8b4	272.763668	2.770924352	0.21065087	10.37717932	3.15E-25	1.49E-23	ENSCGRG00000006066	ATPase, class I, type 8B, member 4 [Source:MGI Symbol;Acc:MGI:1859664]
221	Atxn1	320.9020474	1.858487314	0.182699087	6.970614008	3.16E-12	6.21E-11	ENSCGRG00000014084	ataxin 1 [Source:MGI Symbol;Acc:MGI:104783]
222	Atxn2	524.4306551	1.365633698	0.140406105	5.560094385	2.70E-08	3.37E-07	ENSCGRG00000015823	ataxin 2 [Source:MGI Symbol;Acc:MGI:1277223]
223	Atxn7l3b	1407.081669	-0.957035513	0.08751856	-4.25136123	2.12E-05	0.000175024	ENSCGRG00000018768	ataxin 7-like 3B [Source:MGI Symbol;Acc:MGI:1914971]
224	Aunip	972.6045154	-1.022917373	0.118674103	-3.690399695	0.000223902	0.00154834	ENSCGRG00000017945	aurora kinase A and ninein interacting protein [Source:MGI Symbol;Acc:MGI:1917135]
225	Aurka	812.2028383	-2.325540596	0.118765223	-14.65562096	1.24E-48	1.69E-46	ENSCGRG00000002139	aurora kinase A [Source:MGI Symbol;Acc:MGI:894678]
226	Aurkb	385.0811307	-3.243681676	0.157209869	-16.91191011	3.68E-64	9.08E-62	ENSCGRG00000011117	aurora kinase B [Source:MGI Symbol;Acc:MGI:107168]
227	B3galt2	93.42800734	1.900953192	0.269171543	4.889040937	1.01E-06	1.01E-05	ENSCGRG00000018757	UDP-Gal:betaGlcNAc beta 1,3-galactosyltransferase, polypeptide 2 [Source:MGI Symbol;Acc:MGI:1349461]
228	B3galt4	121.2197751	-1.251296064	0.267008379	-2.495553006	0.012576096	0.058673217	ENSCGRG00000004664	UDP-Gal:betaGlcNAc beta 1,3-galactosyltransferase, polypeptide 4 [Source:MGI Symbol;Acc:MGI:1859517]
229	B4galt1	202.838538	1.539249465	0.195857713	4.872348147	1.10E-06	1.09E-05	ENSCGRG00000004088	UDP-Gal:betaGlcNAc beta 1,4- galactosyltransferase, polypeptide 1 [Source:MGI Symbol;Acc:MGI:95705]
230	B4galt4	877.0720815	-1.00200565	0.101490389	-4.109188601	3.97E-05	0.000311226	ENSCGRG00000016951	Beta-1,4-galactosyltransferase 4 N-acetyllactosamine synthase Lactotriaosylceramide beta-1,4-galactosyltransferase [Source:UniProtKB/Swiss-Prot;Acc:Q80WN7]
231	B4galt5	442.3216722	0.933951564	0.128776888	2.710028709	0.006727738	0.034034546	ENSCGRG00000012041	UDP-Gal:betaGlcNAc beta 1,4-galactosyltransferase, polypeptide 5 [Source:MGI Symbol;Acc:MGI:1927169]
232	Bace1	1993.512883	0.918339997	0.082120302	4.059623369	4.92E-05	0.000380015	ENSCGRG00000005096	beta-site APP cleaving enzyme 1 [Source:MGI Symbol;Acc:MGI:1346542]
233	Bach1	1617.339098	1.133543765	0.101884907	5.384323146	7.27E-08	8.56E-07	ENSCGRG00000016054	BTB and CNC homology 1, basic leucine zipper transcription factor 1 [Source:MGI Symbol;Acc:MGI:894680]
234	Bag3	633.8592914	1.073411542	0.137978788	3.540029938	0.000400082	0.002635148	ENSCGRG00000006414	BCL2-associated athanogene 3 [Source:MGI Symbol;Acc:MGI:1352493]
235	Bahcc1	328.3481501	2.128198955	0.174591974	8.839103082	9.65E-19	3.01E-17	ENSCGRG00000015945	BAH domain and coiled-coil containing 1 [Source:MGI Symbol;Acc:MGI:2679272]
236	Banf1	1289.984325	-1.101436577	0.091943389	-5.617305208	1.94E-08	2.46E-07	ENSCGRG00000013349	barrier to autointegration factor 1 [Source:MGI Symbol;Acc:MGI:1346330]
237	Banf2	16.16029575	2.545745806	0.771863784	2.540322975	0.011075014	0.052639117	ENSCGRG00000004954	barrier to autointegration factor 2 [Source:MGI Symbol;Acc:MGI:2684961]
238	Bard1	305.402285	-2.249143442	0.17969343	-9.261223067	2.02E-20	6.93E-19	ENSCGRG00000013939	BRCA1 associated RING domain 1 [Source:MGI Symbol;Acc:MGI:1328361]
239	Baz2a	2548.905634	0.956859591	0.096674671	3.846892721	0.000119625	0.000875994	ENSCGRG00000007771	bromodomain adjacent to zinc finger domain, 2A [Source:MGI Symbol;Acc:MGI:2151152]
240	Baz2b	696.9523313	1.261550177	0.115033831	5.881640792	4.06E-09	5.60E-08	ENSCGRG00000009116	bromodomain adjacent to zinc finger domain, 2B [Source:MGI Symbol;Acc:MGI:2442782]
241	Bbip1	246.6639436	-1.029460952	0.192244864	-2.312147341	0.020769565	0.091033467	ENSCGRG00000011731	BBSome interacting protein 1 [Source:MGI Symbol;Acc:MGI:1913610]
242	Bbox1	24.22915894	2.941634255	0.643489153	3.662333301	0.000249928	0.001712943	ENSCGRG00000016874	butyrobetaine (gamma), 2-oxoglutarate dioxygenase 1 (gamma-butyrobetaine hydroxylase) [Source:MGI Symbol;Acc:MGI:1891372]
243	Bcas1	8.782769859	3.161950719	1.117417818	2.306199325	0.021099497	0.092164939	N/A	N/A
244	Bcas3	627.5367156	1.115565697	0.125448031	4.229665403	2.34E-05	0.000191233	ENSCGRG00000010113	breast carcinoma amplified sequence 3 [Source:MGI Symbol;Acc:MGI:2385848]
245	Bccip	993.6478321	-1.230995182	0.115926265	-5.572789601	2.51E-08	3.15E-07	ENSCGRG00000010830	BRCA2 and CDKN1A interacting protein [Source:MGI Symbol;Acc:MGI:1913415]
246	Bcl2l11	975.901051	1.388898649	0.124696314	6.447152472	1.14E-10	1.90E-09	ENSCGRG00000016907	BCL2-like 11 (apoptosis facilitator) [Source:MGI Symbol;Acc:MGI:1197519]
247	Bcl2l12	657.5785215	-2.749655566	0.156670411	-13.81685952	2.02E-43	2.23E-41	ENSCGRG00000017315	BCL2-like 12 (proline rich) [Source:MGI Symbol;Acc:MGI:1922986]
248	Bcl6	467.2008342	1.225914334	0.140648001	4.557134313	5.19E-06	4.65E-05	ENSCGRG00000012269	B cell leukemia/lymphoma 6 [Source:MGI Symbol;Acc:MGI:107187]
249	Bcl7c	607.1918962	-1.045440769	0.127879493	-3.600876543	0.000317146	0.002131165	ENSCGRG00000018369	B cell CLL/lymphoma 7C [Source:MGI Symbol;Acc:MGI:1332237]
250	Bcl9	649.4142984	0.900862532	0.124901381	2.529195662	0.011432427	0.054044457	ENSCGRG00000009809	B cell CLL/lymphoma 9 [Source:MGI Symbol;Acc:MGI:1924828]
251	Bcl9l	1000.269107	1.592709824	0.116763712	8.630655067	6.10E-18	1.83E-16	ENSCGRG00000012718	B cell CLL/lymphoma 9-like [Source:MGI Symbol;Acc:MGI:1933114]
252	Bcorl1	216.1887621	1.293479172	0.186818659	3.792536964	0.000149116	0.001071977	ENSCGRG00000014443	BCL6 co-repressor-like 1 [Source:MGI Symbol;Acc:MGI:2443910]
253	Bcr	1245.553354	1.133265291	0.105974858	5.173895045	2.29E-07	2.50E-06	ENSCGRG00000017971	breakpoint cluster region [Source:MGI Symbol;Acc:MGI:88141]
254	Bean1	292.672055	1.253249979	0.188853038	3.538664166	0.000402157	0.002647913	ENSCGRG00000006647	brain expressed, associated with Nedd4, 1 [Source:MGI Symbol;Acc:MGI:1929597]
255	Bend6	881.4252109	0.9161223	0.102309772	3.236834495	0.001208635	0.007208764	ENSCGRG00000016870	BEN domain containing 6 [Source:MGI Symbol;Acc:MGI:2444572]
256	Best3	5.064069796	3.82016191	1.395404945	2.318466349	0.02042399	0.089763948	ENSCGRG00000012832	bestrophin 3 [Source:MGI Symbol;Acc:MGI:3580298]
257	Bfar	315.7700797	1.109458197	0.155047383	3.382809098	0.000717485	0.004489292	ENSCGRG00000002049	bifunctional apoptosis regulator [Source:MGI Symbol;Acc:MGI:1914368]
258	Bfsp1	26.39165136	-2.322153324	0.537950459	-3.229276586	0.001241038	0.007383736	ENSCGRG00000008908	beaded filament structural protein 1, in lens-CP94 [Source:MGI Symbol;Acc:MGI:101770]
259	Bgn	3603.290022	2.63206395	0.11445186	17.88613526	1.51E-71	5.20E-69	ENSCGRG00000012775	biglycan [Source:MGI Symbol;Acc:MGI:88158]
260	Bhlhe40	2611.327135	2.563116799	0.246915537	8.011461424	1.13E-15	2.96E-14	ENSCGRG00000016348	basic helix-loop-helix family, member e40 [Source:MGI Symbol;Acc:MGI:1097714]
261	Bicc1	8.318539829	4.965429093	1.690811355	2.590748269	0.009576752	0.046446401	ENSCGRG00000005736	BicC family RNA binding protein 1 [Source:MGI Symbol;Acc:MGI:1933388]
262	Bicd1	628.8842047	1.098904268	0.127023923	4.046023405	5.21E-05	0.000400979	ENSCGRG00000008726	bicaudal D homolog 1 (Drosophila) [Source:MGI Symbol;Acc:MGI:1101760]
263	Bicdl1	36.16925675	2.871284465	0.424239486	5.389224813	7.08E-08	8.35E-07	ENSCGRG00000016044	BICD family like cargo adaptor 1 [Source:MGI Symbol;Acc:MGI:1922915]
264	Birc5	289.3797686	-1.950078819	0.176773081	-7.722421935	1.14E-14	2.77E-13	N/A	N/A
265	Blm	997.8497843	-1.39524604	0.116099134	-6.979238472	2.97E-12	5.88E-11	ENSCGRG00000016261	Bloom syndrome, RecQ helicase-like [Source:MGI Symbol;Acc:MGI:1328362]
266	Bloc1s1	872.8647462	-1.575759968	0.132889655	-7.45579078	8.93E-14	2.02E-12	ENSCGRG00000015255	retinol dehydrogenase 5 [Source:MGI Symbol;Acc:MGI:1201412]
267	Bmp1	3234.686255	1.014983861	0.125417011	3.428732324	0.000606407	0.003855661	ENSCGRG00000013211	bone morphogenetic protein 1 [Source:MGI Symbol;Acc:MGI:88176]
268	Bmpr2	1961.822838	1.315834561	0.10583552	6.905735077	4.99E-12	9.64E-11	ENSCGRG00000015740	bone morphogenetic protein receptor, type II (serine/threonine kinase) [Source:MGI Symbol;Acc:MGI:1095407]
269	Bnip1	618.9884986	-1.154721971	0.12512206	-4.553629236	5.27E-06	4.72E-05	ENSCGRG00000013588	BCL2/adenovirus E1B interacting protein 1 [Source:MGI Symbol;Acc:MGI:109328]
270	Bnip3	621.6605567	1.014009218	0.113504875	3.779984949	0.000156838	0.00112246	ENSCGRG00000015118	BCL2/adenovirus E1B interacting protein 3 [Source:MGI Symbol;Acc:MGI:109326]
271	Bnip3l	2647.56781	1.109749566	0.089139092	5.88728304	3.93E-09	5.42E-08	ENSCGRG00000001201	BCL2/adenovirus E1B interacting protein 3-like [Source:MGI Symbol;Acc:MGI:1332659]
272	Bola3	519.9187983	-1.255392482	0.138267114	-4.848802878	1.24E-06	1.22E-05	ENSCGRG00000014041	bolA-like 3 (E. coli) [Source:MGI Symbol;Acc:MGI:1925903]
273	Bora	475.3245384	-1.26153292	0.139594845	-4.846671967	1.26E-06	1.23E-05	ENSCGRG00000009288	bora, aurora kinase A activator [Source:MGI Symbol;Acc:MGI:1924994]
274	Bpi	28.208953	4.737420409	0.7160098	5.799442843	6.65E-09	8.92E-08	ENSCGRG00000013399	bactericidal permeablility increasing protein [Source:MGI Symbol;Acc:MGI:3045315]
275	Bpifa3	41.67496207	3.16221169	0.961822583	2.679547388	0.007372177	0.036926073	ENSCGRG00000000350	BPI fold containing family A, member 3 [Source:MGI Symbol;Acc:MGI:1920638]
276	Bpifc	89.02199818	3.559427582	0.356775863	8.337069263	7.62E-17	2.16E-15	ENSCGRG00000009261	BPI fold containing family C [Source:MGI Symbol;Acc:MGI:3026884]
277	Brca2	845.0523767	-1.430292667	0.11594571	-7.290741231	3.08E-13	6.74E-12	ENSCGRG00000011581	breast cancer 2, early onset [Source:MGI Symbol;Acc:MGI:109337]
278	Brcc3	594.2859415	-1.493849484	0.137932641	-6.589353879	4.42E-11	7.76E-10	ENSCGRG00000010163	BRCA1/BRCA2-containing complex, subunit 3 [Source:MGI Symbol;Acc:MGI:2389572]
279	Brip1	470.9315769	-2.086092161	0.149383789	-10.04881232	9.30E-24	3.94E-22	ENSCGRG00000001032	BRCA1 interacting protein C-terminal helicase 1 [Source:MGI Symbol;Acc:MGI:2442836]
280	Brix1	1007.693334	-1.400195681	0.121819347	-6.692148671	2.20E-11	3.99E-10	ENSCGRG00000016743	BRX1, biogenesis of ribosomes [Source:MGI Symbol;Acc:MGI:1915082]
281	Brwd3	514.0976465	1.366460272	0.157643683	4.95736813	7.15E-07	7.28E-06	ENSCGRG00000018206	N/A
282	Bscl2	578.9799719	1.772932775	0.125266088	9.483574484	2.46E-21	8.96E-20	ENSCGRG00000007619	Berardinelli-Seip congenital lipodystrophy 2 (seipin) [Source:MGI Symbol;Acc:MGI:1298392]
283	Bsg	6488.307824	1.142808262	0.088359043	6.313397467	2.73E-10	4.34E-09	ENSCGRG00000009810	basigin [Source:MGI Symbol;Acc:MGI:88208]
284	Btbd16	130.3342764	2.154031418	0.250084338	6.274159075	3.52E-10	5.52E-09	N/A	N/A
285	Btf3	2100.339761	-0.895612574	0.09015952	-3.445560425	0.000569877	0.003640216	ENSCGRG00000001834	basic transcription factor 3 [Source:MGI Symbol;Acc:MGI:1202875]
286	Btf3l4	743.8532827	-1.141793446	0.129231623	-4.308782409	1.64E-05	0.000137815	ENSCGRG00000009025	basic transcription factor 3-like 4 [Source:MGI Symbol;Acc:MGI:1915312]
287	Btg1	1248.172079	1.345446489	0.123755966	6.145028919	7.99E-10	1.19E-08	N/A	N/A
288	Btg2	509.9937959	1.340451556	0.144902424	5.213777904	1.85E-07	2.05E-06	ENSCGRG00000006140	B cell translocation gene 2, anti-proliferative [Source:MGI Symbol;Acc:MGI:108384]
289	Bub1	1185.629381	-2.438516851	0.138728757	-13.36099589	1.02E-40	1.00E-38	ENSCGRG00000016981	BUB1, mitotic checkpoint serine/threonine kinase [Source:MGI Symbol;Acc:MGI:1100510]
290	Bub1b	1117.13321	-2.768395819	0.125741672	-17.36443684	1.53E-67	4.28E-65	N/A	N/A
291	Bub3	2466.472996	-1.38069857	0.092546221	-8.598255624	8.09E-18	2.41E-16	ENSCGRG00000005938	BUB3 mitotic checkpoint protein [Source:MGI Symbol;Acc:MGI:1343463]
292	Bud31	1486.852871	-0.927004415	0.092274367	-3.706792315	0.000209901	0.001462019	ENSCGRG00000013060	BUD31 homolog [Source:MGI Symbol;Acc:MGI:2141291]
293	C1d	1114.090086	-1.27953168	0.147725702	-4.70174904	2.58E-06	2.41E-05	ENSCGRG00000010245	nuclear nucleic acid-binding protein C1D [Source:RefSeq peptide;Acc:NP_001233713]
294	C1qbp	1157.708709	-1.675718847	0.114562961	-9.521020882	1.71E-21	6.34E-20	ENSCGRG00000010192	complement component 1, q subcomponent binding protein [Source:MGI Symbol;Acc:MGI:1194505]
295	C1ql3	104.5758712	1.260582539	0.272214399	2.481940859	0.013066896	0.060625235	N/A	N/A
296	C1ql4	19.34873658	-2.752199204	0.658437363	-3.291485001	0.000996599	0.006047103	ENSCGRG00000002056	complement component 1, q subcomponent-like 4 [Source:MGI Symbol;Acc:MGI:3579909]
297	C1qtnf5	633.7885552	1.030433579	0.147095579	3.028446418	0.002458147	0.013802171	ENSCGRG00000013924	C1q and tumor necrosis factor related protein 5 [Source:MGI Symbol;Acc:MGI:2385958]
298	C1qtnf6	34.53488849	4.697399116	0.599023576	6.865233318	6.64E-12	1.27E-10	ENSCGRG00000008889	C1q and tumor necrosis factor related protein 6 [Source:MGI Symbol;Acc:MGI:1919959]
299	C1r	3433.76202	1.185873119	0.089009634	6.751073907	1.47E-11	2.72E-10	ENSCGRG00000018321	N/A
300	C1rl	427.4575116	1.457467553	0.146987246	5.935923521	2.92E-09	4.09E-08	ENSCGRG00000018350	complement component 1, r subcomponent-like [Source:MGI Symbol;Acc:MGI:2660692]
301	C1s	2211.174514	1.182936558	0.092856826	6.439742586	1.20E-10	1.99E-09	ENSCGRG00000018358	N/A
302	C2	113.3168918	4.465905946	0.377854508	10.27099946	9.52E-25	4.34E-23	ENSCGRG00000014575	complement component 2 (within H-2S) [Source:MGI Symbol;Acc:MGI:88226]
303	C3	582.2337747	3.565286006	0.475719529	6.264875256	3.73E-10	5.81E-09	ENSCGRG00000012620	complement component 3 [Source:MGI Symbol;Acc:MGI:88227]
304	C7	69.70751212	1.649422646	0.301386824	3.531873528	0.000412627	0.002711285	ENSCGRG00000016316	complement component 7 [Source:MGI Symbol;Acc:MGI:88235]
305	Ca4	37.94900096	2.056663556	0.376333383	3.910631167	9.21E-05	0.000686901	N/A	N/A
306	Cables2	1789.490769	1.52659014	0.135535456	6.947463529	3.72E-12	7.27E-11	ENSCGRG00000016679	CDK5 and Abl enzyme substrate 2 [Source:MGI Symbol;Acc:MGI:2182335]
307	Cachd1	793.48906	1.0500896	0.10600401	4.387825488	1.14E-05	9.82E-05	ENSCGRG00000012903	cache domain containing 1 [Source:MGI Symbol;Acc:MGI:2444177]
308	Cacna1a	70.77889239	1.28750676	0.288842127	2.432277683	0.015004199	0.068556554	ENSCGRG00000012588	calcium channel, voltage-dependent, P/Q type, alpha 1A subunit [Source:MGI Symbol;Acc:MGI:109482]
309	Cacna1c	980.0652397	1.060750165	0.113635396	4.186967104	2.83E-05	0.000227905	N/A	N/A
310	Cacna1g	662.4480865	2.622454214	0.135945133	14.98760327	8.85E-51	1.31E-48	ENSCGRG00000003530	calcium channel, voltage-dependent, T type, alpha 1G subunit [Source:MGI Symbol;Acc:MGI:1201678]
311	Cacna1i	18.4826605	2.667750483	0.572403907	3.638668356	0.000274051	0.001865662	ENSCGRG00000001297	calcium channel, voltage-dependent, alpha 1I subunit [Source:MGI Symbol;Acc:MGI:2178051]
312	Cacna1s	21.25852871	1.965427753	0.554308871	2.490426053	0.012759004	0.05944017	N/A	N/A
313	Cacna2d1	1902.955753	1.122451413	0.11332327	4.742970384	2.11E-06	2.00E-05	ENSCGRG00000014348	calcium channel, voltage-dependent, alpha2/delta subunit 1 [Source:MGI Symbol;Acc:MGI:88295]
314	Cacna2d3	402.9858316	-0.995450984	0.149493591	-2.745860066	0.00603525	0.030929452	ENSCGRG00000014898	calcium channel, voltage-dependent, alpha2/delta subunit 3 [Source:MGI Symbol;Acc:MGI:1338890]
315	Cacng5	3.987557716	4.875639935	1.848124612	2.321638599	0.020252404	0.089131865	ENSCGRG00000011766	calcium channel, voltage-dependent, gamma subunit 5 [Source:MGI Symbol;Acc:MGI:2157946]
316	Cacybp	2853.300411	-1.110615919	0.10270122	-5.118278251	3.08E-07	3.30E-06	ENSCGRG00000008987	calcyclin binding protein [Source:MGI Symbol;Acc:MGI:1270839]
317	Calcoco1	509.8408313	1.961427307	0.150995683	9.115921571	7.80E-20	2.60E-18	N/A	N/A
318	Calcr	1759.797067	2.182733977	0.090426949	17.66919587	7.24E-70	2.21E-67	ENSCGRG00000009098	calcitonin receptor [Source:MGI Symbol;Acc:MGI:101950]
319	Calm2	4596.013743	-1.1907465	0.110398548	-5.487246101	4.08E-08	4.99E-07	ENSCGRG00000003093	calmodulin 3 [Source:MGI Symbol;Acc:MGI:103249]
320	Camk1d	12.41403226	3.109286231	0.777455452	3.24690466	0.001166675	0.006984454	ENSCGRG00000016941	calcium/calmodulin-dependent protein kinase ID [Source:MGI Symbol;Acc:MGI:2442190]
321	Camk2a	12.26796535	3.204425614	0.778120711	3.366396855	0.000761571	0.004735902	ENSCGRG00000007047	calcium/calmodulin-dependent protein kinase II alpha [Source:MGI Symbol;Acc:MGI:88256]
322	Camk2b	75.43536949	1.646789061	0.345536312	3.072981108	0.002119319	0.012086457	ENSCGRG00000003423	calcium/calmodulin-dependent protein kinase II, beta [Source:MGI Symbol;Acc:MGI:88257]
323	Camkk1	96.86730279	1.404224887	0.264478794	3.097648675	0.001950625	0.011197345	ENSCGRG00000018417	calcium/calmodulin-dependent protein kinase kinase 1, alpha [Source:MGI Symbol;Acc:MGI:1891766]
324	Camlg	1701.644657	-2.299281414	0.124202875	-13.8025703	2.46E-43	2.71E-41	ENSCGRG00000006812	calcium modulating ligand [Source:MGI Symbol;Acc:MGI:104728]
325	Cand2	547.6074105	2.010572484	0.145960596	9.767087959	1.56E-22	6.25E-21	ENSCGRG00000004327	cullin-associated and neddylation-dissociated 2 (putative) [Source:MGI Symbol;Acc:MGI:1914338]
326	Cap2	9.461579484	3.235150767	1.135101656	2.334758524	0.019556039	0.086641306	ENSCGRG00000008522	CAP, adenylate cyclase-associated protein, 2 (yeast) [Source:MGI Symbol;Acc:MGI:1914502]
327	Capn5	1142.808698	1.764890284	0.113824881	10.36616754	3.53E-25	1.67E-23	ENSCGRG00000004653	calpain 5 [Source:MGI Symbol;Acc:MGI:1100859]
328	Capn6	34.2023433	1.848962262	0.43495456	2.906050141	0.003660228	0.019778992	ENSCGRG00000017669	calpain 6 [Source:MGI Symbol;Acc:MGI:1100850]
329	Capn7	1292.733485	-1.186562302	0.118797048	-5.064097245	4.10E-07	4.33E-06	ENSCGRG00000017627	calpain 7 [Source:MGI Symbol;Acc:MGI:1338030]
330	Capn8	233.9506622	1.398454082	0.215481254	3.775231338	0.000159859	0.001141962	ENSCGRG00000012189	calpain 8 [Source:MGI Symbol;Acc:MGI:2181366]
331	Card14	79.94696245	1.461035421	0.269338093	3.252688514	0.001143187	0.006854497	ENSCGRG00000017828	caspase recruitment domain family, member 14 [Source:MGI Symbol;Acc:MGI:2386258]
332	Card6	306.2077808	1.019782255	0.169889773	2.559422782	0.010484615	0.050154792	ENSCGRG00000007157	caspase recruitment domain family, member 6 [Source:MGI Symbol;Acc:MGI:3032959]
333	Casc5	1349.082805	-2.514860814	0.13380641	-14.42306323	3.71E-47	4.76E-45	N/A	N/A
334	Casp8	463.0583498	-1.352316317	0.16465457	-4.660385766	3.16E-06	2.91E-05	ENSCGRG00000018191	caspase-8 [Source:RefSeq peptide;Acc:NP_001233725]
335	Casq1	141.9204591	1.651366333	0.235192602	4.53417252	5.78E-06	5.14E-05	ENSCGRG00000013474	calsequestrin 1 [Source:MGI Symbol;Acc:MGI:1309468]
336	Cbfa2t3	11.04813382	2.939597371	0.801911248	2.936278643	0.003321758	0.01809212	ENSCGRG00000015816	core-binding factor, runt domain, alpha subunit 2, translocated to, 3 (human) [Source:MGI Symbol;Acc:MGI:1338013]
337	Cbfb	1127.311417	-1.059781394	0.132347017	-3.587681105	0.000333632	0.002233375	N/A	N/A
338	Cblb	380.452554	1.17740394	0.136748245	4.332351328	1.48E-05	0.000124668	ENSCGRG00000006709	Casitas B-lineage lymphoma b [Source:MGI Symbol;Acc:MGI:2146430]
339	Cbx1	1067.739914	-0.859048624	0.096189593	-2.849436367	0.004379677	0.023096438	ENSCGRG00000016876	chromobox protein homolog 1 [Source:RefSeq peptide;Acc:NP_001233716]
340	Cbx3	1467.766716	-1.254949281	0.125917109	-5.320855826	1.03E-07	1.19E-06	ENSCGRG00000010663	chromobox protein homolog 3 [Source:RefSeq peptide;Acc:NP_001233631]
341	Cbx4	345.5734018	1.270375169	0.161130116	4.253783735	2.10E-05	0.000173214	ENSCGRG00000016960	N/A
342	Cbx5	624.2626696	-2.267068134	0.13099334	-12.84115389	9.64E-38	8.22E-36	ENSCGRG00000006068	heterochromatin protein 1 alpha [Source:RefSeq peptide;Acc:NP_001233632]
343	Cbx8	194.6103029	0.994909078	0.177076277	2.315084682	0.020608298	0.090388343	ENSCGRG00000012611	chromobox 8 [Source:MGI Symbol;Acc:MGI:1353589]
344	Ccar1	1617.149189	-1.210116279	0.112363302	-5.563682859	2.64E-08	3.31E-07	ENSCGRG00000017538	cell division cycle and apoptosis regulator 1 [Source:MGI Symbol;Acc:MGI:1914750]
345	Ccbe1	841.4876448	-0.960283357	0.106190225	-3.534420011	0.000408671	0.002688045	ENSCGRG00000001929	collagen and calcium binding EGF domains 1 [Source:MGI Symbol;Acc:MGI:2445053]
346	Ccdc114	141.6787606	1.145168003	0.20701491	2.706111851	0.006807611	0.034384418	ENSCGRG00000006346	coiled-coil domain containing 114 [Source:MGI Symbol;Acc:MGI:2446120]
347	Ccdc115	499.2621312	-1.227151762	0.135336608	-4.745126025	2.08E-06	1.98E-05	ENSCGRG00000015968	coiled-coil domain containing 115 [Source:MGI Symbol;Acc:MGI:1916918]
348	Ccdc125	205.9420598	1.042114576	0.181623214	2.51703548	0.011834691	0.055604859	ENSCGRG00000016690	coiled-coil domain containing 125 [Source:MGI Symbol;Acc:MGI:1923291]
349	Ccdc151	142.7353192	-1.271299792	0.239576156	-2.864797997	0.004172753	0.022161409	ENSCGRG00000015502	coiled-coil domain containing 151 [Source:MGI Symbol;Acc:MGI:1924859]
350	Ccdc155	6.069194685	4.604327521	1.310994887	3.065889164	0.002170237	0.012347593	ENSCGRG00000002362	coiled-coil domain containing 155 [Source:MGI Symbol;Acc:MGI:2687329]
351	Ccdc157	108.5888878	1.232295883	0.24482882	2.644024441	0.008192674	0.040446734	ENSCGRG00000008496	coiled-coil domain containing 157 [Source:MGI Symbol;Acc:MGI:3041210]
352	Ccdc167	283.3998588	-0.964512225	0.162065245	-2.341956318	0.01918296	0.085259495	ENSCGRG00000013839	coiled-coil domain containing 167 [Source:MGI Symbol;Acc:MGI:1915847]
353	Ccdc170	493.2739012	1.206254008	0.143077464	4.342343585	1.41E-05	0.000119339	ENSCGRG00000009425	coiled-coil domain containing 170 [Source:MGI Symbol;Acc:MGI:2685067]
354	Ccdc172	24.42221544	3.514680409	0.596745794	4.909490671	9.13E-07	9.15E-06	ENSCGRG00000000104	coiled-coil domain containing 172 [Source:MGI Symbol;Acc:MGI:1922895]
355	Ccdc18	483.7538656	-1.752490435	0.175163605	-6.665356856	2.64E-11	4.75E-10	ENSCGRG00000014937	coiled-coil domain containing 18 [Source:MGI Symbol;Acc:MGI:1922974]
356	Ccdc180	15.55035747	2.127896044	0.661997141	2.330725388	0.019767845	0.087358632	N/A	N/A
357	Ccdc34	320.2636034	-1.347641826	0.156600917	-4.870209817	1.11E-06	1.10E-05	ENSCGRG00000014496	coiled-coil domain containing 34 [Source:MGI Symbol;Acc:MGI:1915451]
358	Ccdc40	198.60866	1.717638376	0.197069739	5.747589046	9.05E-09	1.20E-07	N/A	N/A
359	Ccdc58	1029.266066	-1.390433076	0.106837924	-7.539182228	4.73E-14	1.10E-12	ENSCGRG00000001266	coiled-coil domain containing 58 [Source:MGI Symbol;Acc:MGI:2146423]
360	Ccdc67	733.2125981	2.934199928	0.182539347	12.86975913	6.66E-38	5.75E-36	N/A	N/A
361	Ccdc77	1462.091959	-2.640443043	0.11629819	-17.67422642	6.62E-70	2.06E-67	ENSCGRG00000009876	coiled-coil domain containing 77 [Source:MGI Symbol;Acc:MGI:1914450]
362	Ccdc88c	195.0433744	4.064699933	0.221860678	15.68433603	1.94E-55	3.36E-53	ENSCGRG00000002550	coiled-coil domain containing 88C [Source:MGI Symbol;Acc:MGI:1915589]
363	Ccl17	59.76252623	1.342046526	0.314370645	2.408252923	0.016029072	0.072567912	ENSCGRG00000016227	chemokine (C-C motif) ligand 17 [Source:MGI Symbol;Acc:MGI:1329039]
364	Ccl20	3.056297195	-5.728566256	1.914847817	-2.686168431	0.007227664	0.036287171	ENSCGRG00000010652	chemokine (C-C motif) ligand 20 [Source:MGI Symbol;Acc:MGI:1329031]
365	Ccna2	1821.854633	-3.02330901	0.142362878	-17.12768488	9.23E-66	2.47E-63	ENSCGRG00000003248	cyclin A2 [Source:MGI Symbol;Acc:MGI:108069]
366	Ccnb1	2245.207543	-3.48269891	0.121795392	-23.79183947	4.06E-125	5.58E-122	ENSCGRG00000008384	G2/mitotic-specific cyclin-B1 [Source:UniProtKB/Swiss-Prot;Acc:Q08301]
367	Ccnb2	954.4727178	-3.028569136	0.138970752	-17.58360372	3.29E-69	9.60E-67	ENSCGRG00000014994	cyclin B2 [Source:MGI Symbol;Acc:MGI:88311]
368	Ccnd2	2825.239456	2.229540955	0.10825853	15.19121363	4.04E-52	6.28E-50	ENSCGRG00000015532	cyclin D2 [Source:MGI Symbol;Acc:MGI:88314]
369	Ccne2	204.5277245	-1.928165185	0.225607559	-5.953713124	2.62E-09	3.69E-08	N/A	N/A
370	Ccnf	854.2997434	-1.598241773	0.100776524	-10.0547155	8.76E-24	3.73E-22	ENSCGRG00000010143	cyclin F [Source:MGI Symbol;Acc:MGI:102551]
371	Ccng2	447.7723324	1.255472433	0.133847878	5.009492426	5.46E-07	5.66E-06	ENSCGRG00000003009	cyclin G2 [Source:MGI Symbol;Acc:MGI:1095734]
372	Ccr7	275.3481005	3.946473081	0.235583302	14.26888305	3.42E-46	4.12E-44	ENSCGRG00000004923	chemokine (C-C motif) receptor 7 [Source:MGI Symbol;Acc:MGI:103011]
373	Ccsap	275.3719542	-1.511534471	0.166944831	-5.550168678	2.85E-08	3.55E-07	ENSCGRG00000016772	centriole, cilia and spindle associated protein [Source:MGI Symbol;Acc:MGI:1920670]
374	Cct3	10275.24899	-0.919546862	0.088354486	-3.786840658	0.000152575	0.001094391	ENSCGRG00000015361	N/A
375	Cct4	8539.823786	-1.135271216	0.076374542	-7.205394619	5.79E-13	1.23E-11	ENSCGRG00000010095	chaperonin containing Tcp1, subunit 4 (delta) [Source:MGI Symbol;Acc:MGI:104689]
376	Cct6a	9235.961776	-1.248475494	0.07735333	-8.577691364	9.68E-18	2.87E-16	ENSCGRG00000012926	N/A
377	Cct8	3439.670884	-1.091935095	0.098093869	-5.168239352	2.36E-07	2.57E-06	ENSCGRG00000015104	N/A
378	Cd200r1	71.80950688	3.444083135	0.352884927	8.10213307	5.40E-16	1.44E-14	ENSCGRG00000004418	N/A
379	Cd276	1868.94796	1.712015119	0.106658994	10.56687834	4.24E-26	2.10E-24	ENSCGRG00000013307	CD276 antigen [Source:MGI Symbol;Acc:MGI:2183926]
380	Cd38	180.4613667	1.334244157	0.200747312	3.732461714	0.000189618	0.001331332	ENSCGRG00000006736	CD38 antigen [Source:MGI Symbol;Acc:MGI:107474]
381	Cd3eap	484.920258	-1.09362423	0.163940953	-3.102713014	0.001917555	0.011024131	ENSCGRG00000018205	CD3E antigen, epsilon polypeptide associated protein [Source:MGI Symbol;Acc:MGI:1917583]
382	Cd53	692.6602172	1.315177412	0.180949361	4.035465549	5.45E-05	0.000418295	ENSCGRG00000006615	CD53 antigen [Source:MGI Symbol;Acc:MGI:88341]
383	Cd68	574.5898542	1.973096901	0.135731648	10.2270504	1.50E-24	6.77E-23	ENSCGRG00000017877	CD68 antigen [Source:MGI Symbol;Acc:MGI:88342]
384	Cd82	168.484142	5.41952282	0.288005416	16.78635213	3.07E-63	6.96E-61	ENSCGRG00000012389	CD82 antigen [Source:MGI Symbol;Acc:MGI:104651]
385	Cda	155.2285137	2.552359699	0.344764997	5.706487651	1.15E-08	1.51E-07	ENSCGRG00000006873	cytidine deaminase [Source:MGI Symbol;Acc:MGI:1919519]
386	Cdc20	1313.147846	-2.818397917	0.132726056	-16.82740738	1.54E-63	3.61E-61	ENSCGRG00000017241	cell division cycle 20 [Source:MGI Symbol;Acc:MGI:1859866]
387	Cdc25a	578.215688	-1.18459056	0.122078637	-4.911818117	9.02E-07	9.04E-06	ENSCGRG00000010280	M-phase inducer phosphatase 1 [Source:RefSeq peptide;Acc:NP_001278990]
388	Cdc25b	423.1149599	-1.259626633	0.128325898	-5.257427716	1.46E-07	1.65E-06	ENSCGRG00000008443	M-phase inducer phosphatase 2 [Source:RefSeq peptide;Acc:NP_001278987]
389	Cdc25c	123.2313723	-3.102021957	0.271448134	-9.272708627	1.81E-20	6.26E-19	ENSCGRG00000009976	cell division cycle 25C [Source:MGI Symbol;Acc:MGI:88350]
390	Cdc40	1245.315833	-1.100574814	0.096001505	-5.37087742	7.84E-08	9.14E-07	ENSCGRG00000003765	cell division cycle 40 [Source:MGI Symbol;Acc:MGI:1918963]
391	Cdc42ep2	45.13711686	1.948671481	0.355014541	3.841276408	0.000122396	0.000894244	ENSCGRG00000000635	CDC42 effector protein (Rho GTPase binding) 2 [Source:MGI Symbol;Acc:MGI:1929744]
392	Cdc45	274.493577	-2.032378105	0.164779158	-8.783972564	1.58E-18	4.83E-17	ENSCGRG00000003462	cell division control protein 45 homolog [Source:RefSeq peptide;Acc:NP_001233719]
393	Cdc6	313.745579	-2.061128877	0.168687951	-8.75087029	2.12E-18	6.44E-17	ENSCGRG00000006112	cell division control protein 6 homolog [Source:RefSeq peptide;Acc:NP_001231207]
394	Cdc7	1376.404568	-1.227049259	0.094537829	-6.791850071	1.11E-11	2.07E-10	ENSCGRG00000008458	cell division cycle 7-related protein kinase [Source:RefSeq peptide;Acc:NP_001233701]
395	Cdc73	842.7816711	1.10899123	0.146782233	3.570110077	0.000356831	0.002374301	ENSCGRG00000005213	cell division cycle 73, Paf1/RNA polymerase II complex component [Source:MGI Symbol;Acc:MGI:2384876]
396	Cdca2	929.0077493	-2.494777208	0.121745938	-15.68688641	1.86E-55	3.26E-53	ENSCGRG00000012202	cell division cycle associated 2 [Source:MGI Symbol;Acc:MGI:1919787]
397	Cdca3	767.0119514	-2.917314661	0.144651345	-16.12395759	1.73E-58	3.40E-56	ENSCGRG00000018411	cell division cycle associated 3 [Source:MGI Symbol;Acc:MGI:1315198]
398	Cdca4	377.2203888	-1.580268182	0.170816794	-5.826743732	5.65E-09	7.66E-08	ENSCGRG00000004474	cell division cycle associated 4 [Source:MGI Symbol;Acc:MGI:1919213]
399	Cdca5	395.1980004	-3.5957084	0.186168019	-16.17219708	7.92E-59	1.57E-56	ENSCGRG00000001446	cell division cycle associated 5 [Source:MGI Symbol;Acc:MGI:1915099]
400	Cdca7	1619.758844	-1.927054113	0.092486928	-14.51114917	1.03E-47	1.35E-45	ENSCGRG00000010342	cell division cycle associated 7 [Source:MGI Symbol;Acc:MGI:1914203]
401	Cdca8	444.9736051	-3.183677312	0.171241538	-15.17572685	5.12E-52	7.89E-50	ENSCGRG00000002304	cell division cycle associated 8 [Source:MGI Symbol;Acc:MGI:1196274]
402	Cdh12	16.4812698	2.496397933	0.642935748	2.972980485	0.002949232	0.016246928	ENSCGRG00000007842	cadherin 12 [Source:MGI Symbol;Acc:MGI:109503]
403	Cdh13	270.9717378	-1.295267701	0.188458725	-3.769022634	0.000163888	0.001166846	N/A	N/A
404	Cdh17	215.4177952	2.0502217	0.19222279	7.622713196	2.48E-14	5.88E-13	ENSCGRG00000012734	cadherin 17 [Source:MGI Symbol;Acc:MGI:1095414]
405	Cdh7	150.7384358	-1.109593838	0.215183355	-2.438066539	0.014766056	0.067628886	ENSCGRG00000005690	cadherin 7, type 2 [Source:MGI Symbol;Acc:MGI:2442792]
406	Cdhr2	38.36107385	3.152547949	0.500251958	5.132584508	2.86E-07	3.08E-06	ENSCGRG00000017117	cadherin-related family member 2 [Source:MGI Symbol;Acc:MGI:2687323]
407	Cdk1	2884.094585	-2.895405292	0.113543795	-20.34847258	4.79E-92	3.07E-89	ENSCGRG00000016747	cyclin-dependent kinase 1 [Source:MGI Symbol;Acc:MGI:88351]
408	Cdk15	180.7945888	1.688179307	0.212123893	5.200813488	1.98E-07	2.19E-06	ENSCGRG00000016935	cyclin-dependent kinase 15 [Source:MGI Symbol;Acc:MGI:3583944]
409	Cdk4	4108.449657	-1.03235444	0.089215451	-5.014736073	5.31E-07	5.51E-06	ENSCGRG00000004025	N/A
410	Cdkn1b	331.6092856	-0.943638771	0.145686561	-2.461972249	0.013817536	0.063724119	ENSCGRG00000009518	cyclin-dependent kinase inhibitor 1B [Source:RefSeq peptide;Acc:NP_001233754]
411	Cdkn2aip	780.1427576	-0.981883833	0.120558235	-3.292361835	0.000993497	0.006033983	ENSCGRG00000016674	CDKN2A interacting protein [Source:MGI Symbol;Acc:MGI:1918175]
412	Cdkn3	2422.926924	-3.159333159	0.124836962	-20.62186249	1.75E-94	1.25E-91	ENSCGRG00000011579	cyclin-dependent kinase inhibitor 3 [Source:MGI Symbol;Acc:MGI:1919641]
413	Cdon	1194.467496	0.902278072	0.110468223	2.872460175	0.004072894	0.021713989	ENSCGRG00000017969	cell adhesion molecule-related/down-regulated by oncogenes [Source:MGI Symbol;Acc:MGI:1926387]
414	Cdr2l	562.8476402	1.171452992	0.116434816	5.037071486	4.73E-07	4.93E-06	ENSCGRG00000008642	cerebellar degeneration-related protein 2-like [Source:MGI Symbol;Acc:MGI:2684867]
415	Cdsn	230.6311193	1.255265675	0.171292373	3.913210851	9.11E-05	0.00068092	ENSCGRG00000010127	corneodesmosin [Source:MGI Symbol;Acc:MGI:3505689]
416	Cdt1	214.9594377	-1.770799438	0.186383025	-6.362365561	1.99E-10	3.20E-09	ENSCGRG00000013691	DNA replication factor Cdt1 [Source:RefSeq peptide;Acc:NP_001233647]
417	Cdv3	6830.120626	-1.029364936	0.084509247	-5.258624977	1.45E-07	1.64E-06	ENSCGRG00000015706	N/A
418	Celf3	19.96653316	1.984870373	0.595127824	2.352281	0.018658673	0.083317271	ENSCGRG00000015342	CUGBP, Elav-like family member 3 [Source:MGI Symbol;Acc:MGI:1926034]
419	Celf5	13.29116879	3.354368823	0.766802631	3.611628614	0.00030428	0.002056757	ENSCGRG00000003200	CUGBP, Elav-like family member 5 [Source:MGI Symbol;Acc:MGI:2442333]
420	Celsr3	131.2336231	2.293675923	0.248772438	6.868580129	6.48E-12	1.24E-10	ENSCGRG00000014840	cadherin, EGF LAG seven-pass G-type receptor 3 [Source:MGI Symbol;Acc:MGI:1858236]
421	Cenpa	1160.422201	-4.044729925	0.14072239	-24.58576364	1.79E-133	3.14E-130	ENSCGRG00000006875	Histone H3-like centromeric protein A [Source:UniProtKB/Swiss-Prot;Acc:Q8R565]
422	Cenpe	2181.432755	-1.34009967	0.10567848	-7.145609653	8.96E-13	1.87E-11	ENSCGRG00000000825	centromere protein E [Source:MGI Symbol;Acc:MGI:1098230]
423	Cenph	217.8765198	-1.918444375	0.191111556	-6.977505201	3.00E-12	5.94E-11	ENSCGRG00000009578	centromere protein H [Source:MGI Symbol;Acc:MGI:1349448]
424	Cenpi	495.6990771	-2.760655191	0.178149938	-12.21270528	2.66E-34	2.01E-32	ENSCGRG00000013046	centromere protein I [Source:MGI Symbol;Acc:MGI:2147897]
425	Cenpj	391.8884631	-0.945789191	0.147587802	-2.444827321	0.014492151	0.066485073	ENSCGRG00000011910	centromere protein J [Source:MGI Symbol;Acc:MGI:2684927]
426	Cenpk	257.5220098	-3.261252914	0.220151077	-12.1566083	5.29E-34	3.95E-32	ENSCGRG00000002181	centromere protein K [Source:MGI Symbol;Acc:MGI:1926210]
427	Cenpl	207.3018563	-2.156502011	0.210400384	-7.469280627	8.06E-14	1.84E-12	ENSCGRG00000009894	centromere protein L [Source:MGI Symbol;Acc:MGI:1917704]
428	Cenpm	404.4077083	-1.39960237	0.163115511	-4.994251387	5.91E-07	6.08E-06	ENSCGRG00000003864	centromere protein M [Source:MGI Symbol;Acc:MGI:1913820]
429	Cenpn	231.9465287	-2.108193786	0.201841778	-7.546660069	4.47E-14	1.04E-12	ENSCGRG00000016154	centromere protein N [Source:MGI Symbol;Acc:MGI:1919405]
430	Cenpo	250.4812472	-2.072113647	0.174378121	-8.528312708	1.48E-17	4.35E-16	ENSCGRG00000012038	centromere protein O [Source:MGI Symbol;Acc:MGI:1923800]
431	Cenpq	586.2627823	-1.19861511	0.15048333	-4.077877657	4.54E-05	0.000352942	ENSCGRG00000006393	centromere protein Q [Source:MGI Symbol;Acc:MGI:1933744]
432	Cenpt	413.9064111	-2.004521834	0.14122591	-10.05169189	9.03E-24	3.84E-22	ENSCGRG00000013946	centromere protein T [Source:MGI Symbol;Acc:MGI:2443939]
433	Cenpu	195.1648844	-2.013417871	0.226397779	-6.30949375	2.80E-10	4.45E-09	ENSCGRG00000008300	centromere protein U [Source:MGI Symbol;Acc:MGI:1919126]
434	Cenpv	150.0578499	-1.614449363	0.223969201	-4.596555503	4.30E-06	3.89E-05	N/A	N/A
435	Cenpw	960.7948445	-3.508359616	0.178172977	-16.40763465	1.69E-60	3.69E-58	ENSCGRG00000003280	centromere protein W [Source:MGI Symbol;Acc:MGI:1913561]
436	Cep128	308.5491217	-1.42575684	0.166529141	-5.048932188	4.44E-07	4.67E-06	ENSCGRG00000007757	centrosomal protein 128 [Source:MGI Symbol;Acc:MGI:1922466]
437	Cep152	894.3085806	-1.120454326	0.118695179	-4.511487564	6.44E-06	5.69E-05	ENSCGRG00000014984	centrosomal protein 152 [Source:MGI Symbol;Acc:MGI:2139083]
438	Cep295	2071.669676	-1.011674022	0.091750996	-4.650756305	3.31E-06	3.04E-05	ENSCGRG00000012587	centrosomal protein 295 [Source:MGI Symbol;Acc:MGI:2442521]
439	Cep41	581.4324569	-1.069766699	0.120619614	-4.019281643	5.84E-05	0.00044649	ENSCGRG00000005852	centrosomal protein 41 [Source:MGI Symbol;Acc:MGI:1891414]
440	Cep44	490.6622571	-1.729295503	0.14175913	-8.072376005	6.89E-16	1.83E-14	ENSCGRG00000001744	centrosomal protein 44 [Source:MGI Symbol;Acc:MGI:3525111]
441	Cep55	1344.20164	-1.825338278	0.114853782	-10.79960761	3.46E-27	1.82E-25	ENSCGRG00000006319	centrosomal protein 55 [Source:MGI Symbol;Acc:MGI:1921357]
442	Cep57l1	1696.784897	-0.786129724	0.088517101	-2.272636827	0.023048074	0.099547626	ENSCGRG00000004355	centrosomal protein 57-like 1 [Source:MGI Symbol;Acc:MGI:1915511]
443	Cep76	223.0889787	-1.043761459	0.184244837	-2.490159108	0.012768592	0.059456072	ENSCGRG00000017694	centrosomal protein 76 [Source:MGI Symbol;Acc:MGI:1923401]
444	Cep83	1463.366316	-0.957080563	0.098931987	-3.761352345	0.000168997	0.001201408	ENSCGRG00000017901	centrosomal protein 83 [Source:MGI Symbol;Acc:MGI:1924298]
445	Cerk	2302.617997	-0.854868947	0.098686805	-2.734980076	0.006238405	0.031809755	ENSCGRG00000010805	ceramide kinase [Source:MGI Symbol;Acc:MGI:2386052]
446	Cetn3	787.3380124	-1.234495267	0.130042186	-4.99478504	5.89E-07	6.07E-06	ENSCGRG00000010543	centrin 3 [Source:MGI Symbol;Acc:MGI:1097706]
447	Cfap57	61.29973916	1.573301287	0.367022097	2.692859081	0.00708422	0.035641328	ENSCGRG00000012146	cilia and flagella associated protein 57 [Source:MGI Symbol;Acc:MGI:2686209]
448	Cfap99	9.680728165	3.781669814	0.984827895	3.245955289	0.001170572	0.007005609	ENSCGRG00000006525	cilia and flagella associated protein 99 [Source:MGI Symbol;Acc:MGI:5434801]
449	Cfh	965.6368544	0.881557439	0.1227455	2.41634062	0.015677388	0.071243703	N/A	N/A
450	Cflar	2539.024391	1.138206103	0.118974512	4.65010188	3.32E-06	3.05E-05	N/A	N/A
451	Cfp	25.53676043	2.767112253	0.48731484	4.477905398	7.54E-06	6.60E-05	ENSCGRG00000005054	complement factor properdin [Source:MGI Symbol;Acc:MGI:97545]
452	Chac1	160.5016319	-1.546719929	0.239234049	-4.020152784	5.82E-05	0.000445018	ENSCGRG00000001166	ChaC, cation transport regulator 1 [Source:MGI Symbol;Acc:MGI:1916315]
453	Chac2	483.0587035	-0.98161802	0.142548256	-2.782605205	0.005392438	0.027962564	ENSCGRG00000014918	ChaC, cation transport regulator 2 [Source:MGI Symbol;Acc:MGI:1915294]
454	Chad	95.83269013	1.553009576	0.258528197	3.744454514	0.000180786	0.001275837	ENSCGRG00000002335	chondroadherin [Source:MGI Symbol;Acc:MGI:1096866]
455	Chaf1a	530.0906756	-1.041784189	0.135937972	-3.360515691	0.000777971	0.00483165	ENSCGRG00000014179	chromatin assembly factor 1, subunit A (p150) [Source:MGI Symbol;Acc:MGI:1351331]
456	Chaf1b	190.4931771	-1.615766898	0.187686024	-5.492174508	3.97E-08	4.86E-07	ENSCGRG00000015477	chromatin assembly factor 1, subunit B (p60) [Source:MGI Symbol;Acc:MGI:1314881]
457	Chchd4	209.8040861	-1.345487238	0.200435926	-3.794353407	0.000148029	0.001064955	ENSCGRG00000015336	N/A
458	Chd3	596.7766206	-1.535413515	0.128690913	-7.385533201	1.52E-13	3.38E-12	ENSCGRG00000007878	chromodomain helicase DNA binding protein 3 [Source:MGI Symbol;Acc:MGI:1344395]
459	Chd5	4499.986121	-0.915043518	0.08814148	-3.744899887	0.000180466	0.001274043	ENSCGRG00000011341	chromodomain helicase DNA binding protein 5 [Source:MGI Symbol;Acc:MGI:3036258]
460	Chd6	2900.321659	0.854558177	0.088726755	3.038493599	0.002377642	0.013412712	N/A	N/A
461	Chek1	904.4886465	-2.019482725	0.13192755	-10.87354556	1.54E-27	8.20E-26	ENSCGRG00000002859	checkpoint kinase 1 [Source:MGI Symbol;Acc:MGI:1202065]
462	Chek2	617.0919358	-0.979694442	0.126946504	-3.109435313	0.001874453	0.010808412	ENSCGRG00000004061	checkpoint kinase 2 [Source:MGI Symbol;Acc:MGI:1355321]
463	Chi3l1	15.55806156	4.790363391	0.853568917	4.926843994	8.36E-07	8.42E-06	ENSCGRG00000008335	chitinase-like 1 [Source:MGI Symbol;Acc:MGI:1340899]
464	Chl1	73.75366535	1.413207648	0.321326158	2.577583952	0.009949371	0.04801176	ENSCGRG00000002334	cell adhesion molecule L1-like [Source:MGI Symbol;Acc:MGI:1098266]
465	Chmp2b	706.8375342	0.890081844	0.133849089	2.279577291	0.022632771	0.098061763	ENSCGRG00000000738	charged multivesicular body protein 2B [Source:MGI Symbol;Acc:MGI:1916192]
466	Chrna1	29.01187897	4.728961048	0.600782177	6.89767224	5.29E-12	1.02E-10	ENSCGRG00000002036	cholinergic receptor, nicotinic, alpha polypeptide 1 (muscle) [Source:MGI Symbol;Acc:MGI:87885]
467	Chrnb2	145.739173	2.171550681	0.239483874	6.625031385	3.47E-11	6.16E-10	ENSCGRG00000010906	cholinergic receptor, nicotinic, beta polypeptide 2 (neuronal) [Source:MGI Symbol;Acc:MGI:87891]
468	Chst11	1877.630669	1.762066493	0.08628416	13.64217938	2.25E-42	2.34E-40	ENSCGRG00000016623	carbohydrate sulfotransferase 11 [Source:MGI Symbol;Acc:MGI:1927166]
469	Chst12	442.9739662	3.002249243	0.141771403	17.05059476	3.46E-65	8.88E-63	ENSCGRG00000011855	carbohydrate sulfotransferase 12 [Source:MGI Symbol;Acc:MGI:1929064]
470	Chst2	423.1893064	1.898896333	0.131683272	9.977985912	1.90E-23	7.93E-22	N/A	N/A
471	Chtf18	220.9068406	-1.591258794	0.19020761	-5.290515416	1.22E-07	1.39E-06	ENSCGRG00000009394	CTF18, chromosome transmission fidelity factor 18 [Source:MGI Symbol;Acc:MGI:2384887]
472	Chtop	1498.758779	-1.072404913	0.090584187	-5.381098264	7.40E-08	8.68E-07	ENSCGRG00000009563	N/A
473	Churc1	650.812885	-1.178286384	0.124498722	-4.765702613	1.88E-06	1.80E-05	ENSCGRG00000008718	farnesyltransferase, CAAX box, beta [Source:MGI Symbol;Acc:MGI:1861305]
474	Cic	259.9360132	1.652719425	0.171329404	6.23218724	4.60E-10	7.08E-09	N/A	N/A
475	Cilp	23.27160615	4.983808884	0.709414445	6.200672135	5.62E-10	8.52E-09	ENSCGRG00000015923	cartilage intermediate layer protein, nucleotide pyrophosphohydrolase [Source:MGI Symbol;Acc:MGI:2444507]
476	Cirbp	961.0709381	-1.747504636	0.132035623	-8.804761263	1.31E-18	4.06E-17	ENSCGRG00000013689	Cold-inducible RNA-binding protein [Source:UniProtKB/Swiss-Prot;Acc:P60826]
477	Cisd2	1697.608633	-1.091350631	0.122588081	-4.130810479	3.61E-05	0.000285791	ENSCGRG00000006838	CDGSH iron sulfur domain 2 [Source:MGI Symbol;Acc:MGI:1914256]
478	Cish	58.48607276	1.790624032	0.348677771	3.457810138	0.000544585	0.003493725	ENSCGRG00000006912	cytokine inducible SH2-containing protein [Source:MGI Symbol;Acc:MGI:103159]
479	Cit	1180.021104	-1.376646147	0.096103958	-8.23778397	1.75E-16	4.88E-15	ENSCGRG00000007958	citron [Source:MGI Symbol;Acc:MGI:105313]
480	Cited1	183.752342	-1.418434279	0.200841035	-4.149907798	3.33E-05	0.000264809	ENSCGRG00000014143	Cbp/p300-interacting transactivator with Glu/Asp-rich carboxy-terminal domain 1 [Source:MGI Symbol;Acc:MGI:108023]
481	Ckap2	1024.608525	-2.229430961	0.137976585	-11.9184604	9.48E-33	6.69E-31	ENSCGRG00000008750	cytoskeleton associated protein 2 [Source:MGI Symbol;Acc:MGI:1931797]
482	Ckap2l	414.787798	-2.168474236	0.162845048	-9.724039863	2.38E-22	9.48E-21	ENSCGRG00000009870	cytoskeleton associated protein 2-like [Source:MGI Symbol;Acc:MGI:1917716]
483	Ckap5	4489.956573	-1.049430453	0.083140867	-5.586518048	2.32E-08	2.91E-07	ENSCGRG00000016576	cytoskeleton associated protein 5 [Source:MGI Symbol;Acc:MGI:1923036]
484	Cklf	1069.164854	-1.408498163	0.121905144	-6.755544825	1.42E-11	2.64E-10	ENSCGRG00000008127	chemokine-like factor [Source:MGI Symbol;Acc:MGI:1922708]
485	Cks1b	588.9526784	-2.632866742	0.142822198	-14.33883717	1.25E-46	1.54E-44	N/A	N/A
486	Cks2	446.2149832	-2.356142289	0.3133397	-5.652586592	1.58E-08	2.03E-07	ENSCGRG00000002641	CDC28 protein kinase regulatory subunit 2 [Source:MGI Symbol;Acc:MGI:1913447]
487	Clcf1	301.3122358	-1.222817797	0.188221004	-3.388863528	0.000701829	0.004404213	ENSCGRG00000014082	cardiotrophin-like cytokine factor 1 [Source:MGI Symbol;Acc:MGI:1930088]
488	Clcn4	81.50838382	3.481977291	0.32261048	8.979915326	2.71E-19	8.80E-18	ENSCGRG00000003527	chloride channel, voltage-sensitive 4 [Source:MGI Symbol;Acc:MGI:104571]
489	Cldn12	947.5541909	-0.952019024	0.122211941	-3.003442374	0.002669441	0.014850018	ENSCGRG00000004626	claudin 12 [Source:MGI Symbol;Acc:MGI:1929288]
490	Cldn23	30.41755396	2.962430047	0.574018554	4.141795645	3.45E-05	0.000273224	ENSCGRG00000019626	claudin 23 [Source:MGI Symbol;Acc:MGI:1919158]
491	Clec4f	209.8941498	3.574230225	0.380349065	7.859274542	3.86E-15	9.68E-14	ENSCGRG00000010874	C-type lectin domain family 4, member f [Source:MGI Symbol;Acc:MGI:1859834]
492	Clic6	334.9465987	5.834721623	0.311297622	16.86411571	8.26E-64	1.96E-61	ENSCGRG00000007263	chloride intracellular channel 6 [Source:MGI Symbol;Acc:MGI:2146607]
493	Clns1a	2148.336807	-0.910943834	0.095419428	-3.416299385	0.000634784	0.004013561	ENSCGRG00000011934	chloride channel, nucleotide-sensitive, 1A [Source:MGI Symbol;Acc:MGI:109638]
494	Clpp	1552.229779	-1.269224916	0.1036754	-6.600046053	4.11E-11	7.26E-10	ENSCGRG00000009757	caseinolytic mitochondrial matrix peptidase proteolytic subunit [Source:MGI Symbol;Acc:MGI:1858213]
495	Clspn	589.0485292	-2.607138153	0.153018112	-13.21526992	7.16E-40	6.80E-38	ENSCGRG00000012297	claspin [Source:MGI Symbol;Acc:MGI:2445153]
496	Clstn1	4271.887827	1.074279353	0.097032611	5.042808246	4.59E-07	4.80E-06	ENSCGRG00000007338	calsyntenin 1 [Source:MGI Symbol;Acc:MGI:1929895]
497	Clstn2	25.82552709	3.026578029	0.535262629	4.561528112	5.08E-06	4.56E-05	ENSCGRG00000005631	calsyntenin 2 [Source:MGI Symbol;Acc:MGI:1929897]
498	Clu	19904.24098	1.436747619	0.105999811	8.03572296	9.30E-16	2.45E-14	ENSCGRG00000005462	clusterin [Source:MGI Symbol;Acc:MGI:88423]
499	Cmc2	499.1515886	-1.067461502	0.133608584	-3.611287431	0.000304681	0.002058171	ENSCGRG00000016131	COX assembly mitochondrial protein 2 [Source:MGI Symbol;Acc:MGI:1913781]
500	Cmip	637.8651104	2.801663262	0.196960701	11.25453324	2.20E-29	1.30E-27	ENSCGRG00000014929	c-Maf inducing protein [Source:MGI Symbol;Acc:MGI:1921690]
501	Cmss1	615.9183582	-1.052682634	0.12666985	-3.69243458	0.000222117	0.00153821	ENSCGRG00000006722	cms small ribosomal subunit 1 [Source:MGI Symbol;Acc:MGI:1913747]
502	Cmtr2	981.9416909	-0.975597931	0.116335393	-3.357838234	0.000785546	0.004872407	ENSCGRG00000012261	cap methyltransferase 2 [Source:MGI Symbol;Acc:MGI:2384580]
503	Cnbd1	490.2327098	1.076679788	0.148599757	3.309004654	0.000936283	0.005715331	N/A	N/A
504	Cnbp	13062.81586	-1.108784132	0.100710798	-5.201245985	1.98E-07	2.19E-06	ENSCGRG00000011470	cellular nucleic acid binding protein [Source:MGI Symbol;Acc:MGI:88431]
505	Cndp2	1423.294446	1.036928152	0.102050217	4.428855345	9.47E-06	8.20E-05	ENSCGRG00000000693	CNDP dipeptidase 2 (metallopeptidase M20 family) [Source:MGI Symbol;Acc:MGI:1913304]
506	Cnih1	3744.850569	-1.362371966	0.116923778	-6.648856892	2.95E-11	5.27E-10	ENSCGRG00000018913	cornichon family AMPA receptor auxiliary protein 1 [Source:MGI Symbol;Acc:MGI:1277202]
507	Cnih2	99.26963339	1.139807219	0.23655236	2.345547171	0.018999174	0.084621901	ENSCGRG00000012789	cornichon family AMPA receptor auxiliary protein 2 [Source:MGI Symbol;Acc:MGI:1277225]
508	Cnnm2	112.0835463	1.355189294	0.260100785	2.961262852	0.003063803	0.016805978	N/A	N/A
509	Cnnm4	566.4848162	0.991418662	0.125461639	3.239684764	0.001196619	0.00714595	ENSCGRG00000018232	cyclin M4 [Source:MGI Symbol;Acc:MGI:2151060]
510	Cnot7	1399.664082	-0.832904115	0.100733799	-2.461354736	0.013841344	0.063818635	ENSCGRG00000009060	CCR4-NOT transcription complex, subunit 7 [Source:MGI Symbol;Acc:MGI:1298230]
511	Cnot9	979.6406035	-0.95506244	0.098118712	-3.771960817	0.00016197	0.001155324	ENSCGRG00000018113	CCR4-NOT transcription complex, subunit 9 [Source:MGI Symbol;Acc:MGI:1928902]
512	Cntnap1	904.8162212	1.580563779	0.120292433	8.276507928	1.27E-16	3.54E-15	ENSCGRG00000007852	contactin associated protein-like 1 [Source:MGI Symbol;Acc:MGI:1858201]
513	Cntrl	2245.605608	-1.018285132	0.088365923	-4.90373006	9.40E-07	9.39E-06	ENSCGRG00000002642	centriolin [Source:MGI Symbol;Acc:MGI:1889576]
514	Col10a1	58.39426102	2.236791522	0.372808808	4.430767155	9.39E-06	8.15E-05	ENSCGRG00000007950	collagen, type X, alpha 1 [Source:MGI Symbol;Acc:MGI:88445]
515	Col11a2	110.9545558	2.484253693	0.312125288	6.085028241	1.16E-09	1.69E-08	ENSCGRG00000014642	collagen, type XI, alpha 2 [Source:MGI Symbol;Acc:MGI:88447]
516	Col12a1	2536.99138	1.042267747	0.095938723	4.766638869	1.87E-06	1.79E-05	ENSCGRG00000008582	collagen, type XII, alpha 1 [Source:MGI Symbol;Acc:MGI:88448]
517	Col16a1	8035.591039	1.540328116	0.187801715	5.087097388	3.64E-07	3.86E-06	N/A	N/A
518	Col17a1	226.1652505	-1.594790027	0.193107321	-5.229359104	1.70E-07	1.90E-06	ENSCGRG00000013538	collagen, type XVII, alpha 1 [Source:MGI Symbol;Acc:MGI:88450]
519	Col18a1	963.4171652	0.987657723	0.167387009	2.405773448	0.016138269	0.073010789	ENSCGRG00000003055	collagen, type XVIII, alpha 1 [Source:MGI Symbol;Acc:MGI:88451]
520	Col1a1	107.401575	7.413373134	0.555251251	12.29787528	9.30E-35	7.13E-33	ENSCGRG00000011250	collagen, type I, alpha 1 [Source:MGI Symbol;Acc:MGI:88467]
521	Col20a1	752.465986	1.210824174	0.132076472	4.738631053	2.15E-06	2.04E-05	ENSCGRG00000012158	collagen, type XX, alpha 1 [Source:MGI Symbol;Acc:MGI:1920618]
522	Col27a1	2111.579988	2.736163043	0.283205504	7.595899475	3.06E-14	7.19E-13	ENSCGRG00000010702	collagen, type XXVII, alpha 1 [Source:MGI Symbol;Acc:MGI:2672118]
523	Col3a1	15.67509116	2.575558012	0.611252063	3.25658698	0.001127604	0.0067716	ENSCGRG00000000351	collagen, type III, alpha 1 [Source:MGI Symbol;Acc:MGI:88453]
524	Col4a1	196.2821469	3.593741367	0.237165792	12.68639476	7.04E-37	5.84E-35	ENSCGRG00000011704	collagen, type IV, alpha 1 [Source:MGI Symbol;Acc:MGI:88454]
525	Col4a2	22.74756998	3.342224067	0.586592935	4.700468418	2.60E-06	2.42E-05	ENSCGRG00000006796	collagen, type IV, alpha 2 [Source:MGI Symbol;Acc:MGI:88455]
526	Col5a3	218.6101146	3.847790579	0.271304986	12.02642138	2.58E-33	1.85E-31	ENSCGRG00000009741	collagen, type V, alpha 3 [Source:MGI Symbol;Acc:MGI:1858212]
527	Col6a1	5869.603433	3.312174382	0.096828564	28.16536542	1.55E-174	4.99E-171	ENSCGRG00000001617	collagen, type VI, alpha 1 [Source:MGI Symbol;Acc:MGI:88459]
528	Col6a2	4935.898234	2.597074315	0.116394996	17.28692711	5.90E-67	1.62E-64	ENSCGRG00000011810	collagen, type VI, alpha 2 [Source:MGI Symbol;Acc:MGI:88460]
529	Col6a3	1384.513495	7.074142527	0.369020257	17.58488839	3.22E-69	9.53E-67	N/A	N/A
530	Col7a1	6267.50293	2.489170194	0.381976392	4.985144985	6.19E-07	6.36E-06	ENSCGRG00000015211	collagen, type VII, alpha 1 [Source:MGI Symbol;Acc:MGI:88462]
531	Col8a1	1390.093198	1.057065282	0.107412347	4.395237569	1.11E-05	9.51E-05	ENSCGRG00000009647	collagen, type VIII, alpha 1 [Source:MGI Symbol;Acc:MGI:88463]
532	Col8a2	47.32956185	1.583966167	0.389417606	2.565378788	0.010306322	0.049486279	ENSCGRG00000016898	collagen, type VIII, alpha 2 [Source:MGI Symbol;Acc:MGI:88464]
533	Col9a3	47.57021143	4.675797143	0.465332763	8.791202697	1.48E-18	4.54E-17	ENSCGRG00000010697	collagen, type IX, alpha 3 [Source:MGI Symbol;Acc:MGI:894686]
534	Commd6	989.11041	-1.083320964	0.153114206	-3.254815319	0.001134661	0.006809735	ENSCGRG00000003425	COMM domain containing 6 [Source:MGI Symbol;Acc:MGI:1913450]
535	Comtd1	352.6490673	-1.124281413	0.229353794	-2.351471514	0.018699321	0.083421411	ENSCGRG00000003629	catechol-O-methyltransferase domain containing 1 [Source:MGI Symbol;Acc:MGI:1916406]
536	Coprs	695.4494441	-1.07246936	0.145445497	-3.35181816	0.000802827	0.004972325	ENSCGRG00000000613	coordinator of PRMT5, differentiation stimulator [Source:MGI Symbol;Acc:MGI:1913673]
537	Coq10b	882.5342641	-0.99965078	0.111914568	-3.705400337	0.000211057	0.00146954	ENSCGRG00000003328	coenzyme Q10B [Source:MGI Symbol;Acc:MGI:1915126]
538	Coq3	1020.124396	-1.308712935	0.106319617	-6.807308484	9.94E-12	1.87E-10	ENSCGRG00000007329	coenzyme Q3 methyltransferase [Source:MGI Symbol;Acc:MGI:101813]
539	Coq7	358.4241773	-1.188322288	0.152149352	-3.965575788	7.32E-05	0.00055299	N/A	N/A
540	Corin	481.0178182	-1.236769982	0.258116982	-2.525240595	0.01156191	0.054576184	ENSCGRG00000016765	corin [Source:MGI Symbol;Acc:MGI:1349451]
541	Coro2a	62.34223484	2.602493121	0.490281833	4.115042579	3.87E-05	0.000304547	ENSCGRG00000004406	coronin, actin binding protein 2A [Source:MGI Symbol;Acc:MGI:1345966]
542	Coro2b	14.66674127	3.632685032	0.820030634	3.716595947	0.000201925	0.001410545	ENSCGRG00000002619	coronin, actin binding protein, 2B [Source:MGI Symbol;Acc:MGI:2444283]
543	Cpd	8282.53389	1.240127772	0.094395623	6.940631863	3.90E-12	7.62E-11	ENSCGRG00000010790	carboxypeptidase D [Source:MGI Symbol;Acc:MGI:107265]
544	Cpeb3	307.5470675	2.235553181	0.182193948	9.059525301	1.31E-19	4.32E-18	ENSCGRG00000002839	N/A
545	Cpeb4	669.1305241	1.647523999	0.15151729	7.012806931	2.34E-12	4.69E-11	ENSCGRG00000014167	cytoplasmic polyadenylation element binding protein 4 [Source:MGI Symbol;Acc:MGI:1914829]
546	Cpm	29.63587981	-2.031396218	0.546687612	-2.645813961	0.008149462	0.040247912	ENSCGRG00000017014	carboxypeptidase M [Source:MGI Symbol;Acc:MGI:1917824]
547	Cpox	1562.94336	-0.859905022	0.091818902	-2.994399999	0.002749852	0.015244501	ENSCGRG00000015147	coproporphyrinogen oxidase [Source:MGI Symbol;Acc:MGI:104841]
548	Cpsf2	3271.806516	-0.872623657	0.085465037	-3.365834329	0.000763125	0.004744038	ENSCGRG00000012416	cleavage and polyadenylation specific factor 2 [Source:MGI Symbol;Acc:MGI:1861601]
549	Cpsf3l	1806.838009	-0.853421966	0.112539595	-2.385466787	0.017057463	0.076808434	N/A	N/A
550	Cpsf6	2922.634631	-0.812099788	0.081122798	-2.79991928	0.005111539	0.026584694	ENSCGRG00000016909	cleavage and polyadenylation specific factor 6 [Source:MGI Symbol;Acc:MGI:1913948]
551	Cpt1a	446.7955667	1.410976217	0.145027359	5.695571654	1.23E-08	1.60E-07	ENSCGRG00000008813	carnitine palmitoyltransferase 1a, liver [Source:MGI Symbol;Acc:MGI:1098296]
552	Cpxm1	211.8824566	2.278266196	0.239330577	7.075166573	1.49E-12	3.06E-11	ENSCGRG00000015217	carboxypeptidase X 1 (M14 family) [Source:MGI Symbol;Acc:MGI:1934569]
553	Crabp2	5.197077013	3.941053416	1.349975835	2.486037771	0.012917425	0.06009099	ENSCGRG00000015940	cellular retinoic acid binding protein II [Source:MGI Symbol;Acc:MGI:88491]
554	Crcp	575.8927607	-0.902231022	0.117940254	-2.690078338	0.007143525	0.035911549	ENSCGRG00000003194	calcitonin gene-related peptide-receptor component protein [Source:MGI Symbol;Acc:MGI:1100818]
555	Creb3l1	578.5533402	2.071745919	0.127717523	11.6411858	2.54E-31	1.68E-29	ENSCGRG00000017318	cAMP responsive element binding protein 3-like 1 [Source:MGI Symbol;Acc:MGI:1347062]
556	Crebl2	116.11539	1.310425782	0.228163629	3.179574604	0.001474914	0.008662814	ENSCGRG00000007493	cAMP responsive element binding protein-like 2 [Source:MGI Symbol;Acc:MGI:1889385]
557	Creg1	1055.981325	1.065998469	0.102352846	4.699781053	2.60E-06	2.43E-05	ENSCGRG00000008336	cellular repressor of E1A-stimulated genes 1 [Source:MGI Symbol;Acc:MGI:1344382]
558	Crhr2	108.4159797	3.576297222	0.329901166	9.067366312	1.22E-19	4.03E-18	ENSCGRG00000007668	corticotropin releasing hormone receptor 2 [Source:MGI Symbol;Acc:MGI:894312]
559	Crip1	676.953665	-1.168434035	0.149439768	-3.904392659	9.45E-05	0.000703228	ENSCGRG00000014433	N/A
560	Crlf1	109.085608	2.979010986	0.273206288	8.762786926	1.90E-18	5.82E-17	ENSCGRG00000012856	cytokine receptor-like factor 1 [Source:MGI Symbol;Acc:MGI:1340030]
561	Crtap	1523.273917	0.890162863	0.106254782	2.872344739	0.004074382	0.021713989	ENSCGRG00000017250	N/A
562	Crtc1	416.7341375	1.752360664	0.150903793	7.736042571	1.03E-14	2.50E-13	ENSCGRG00000015567	CREB regulated transcription coactivator 1 [Source:MGI Symbol;Acc:MGI:2142523]
563	Crtc3	874.4599273	0.843858309	0.102546194	2.524674946	0.011580535	0.054650703	ENSCGRG00000014030	N/A
564	Cry1	1137.130488	-1.052132398	0.123551324	-3.781180812	0.000156086	0.001117496	ENSCGRG00000009960	cryptochrome 1 (photolyase-like) [Source:MGI Symbol;Acc:MGI:1270841]
565	Csdc2	62.59714604	1.743837146	0.312350171	3.710177724	0.000207114	0.001444173	ENSCGRG00000010845	cold shock domain containing C2, RNA binding [Source:MGI Symbol;Acc:MGI:2146027]
566	Cse1l	5086.641777	-0.837020079	0.081399256	-3.096558758	0.001957811	0.011231896	ENSCGRG00000012164	chromosome segregation 1-like (S. cerevisiae) [Source:MGI Symbol;Acc:MGI:1339951]
567	Csf1	889.0167274	1.306698374	0.107752782	6.698071845	2.11E-11	3.84E-10	ENSCGRG00000007535	colony stimulating factor 1 (macrophage) [Source:MGI Symbol;Acc:MGI:1339753]
568	Csf2	74.02012467	1.889369443	0.333496154	3.911310298	9.18E-05	0.000685238	ENSCGRG00000010073	colony stimulating factor 2 (granulocyte-macrophage) [Source:MGI Symbol;Acc:MGI:1339752]
569	Csgalnact1	11.3039175	2.329139216	0.740001481	2.356990843	0.018423701	0.08244007	ENSCGRG00000011453	chondroitin sulfate N-acetylgalactosaminyltransferase 1 [Source:MGI Symbol;Acc:MGI:2442354]
570	Csmd3	103.5553403	2.478475247	0.249017628	7.603930544	2.87E-14	6.77E-13	ENSCGRG00000002669	CUB and Sushi multiple domains 3 [Source:MGI Symbol;Acc:MGI:2386403]
571	Cstf1	1221.839975	-0.948265761	0.096235775	-3.775137283	0.00015992	0.001141969	ENSCGRG00000001957	cleavage stimulation factor, 3' pre-RNA, subunit 1 [Source:MGI Symbol;Acc:MGI:1914587]
572	Cstf2	2727.586828	-1.041079213	0.085812078	-5.31529734	1.06E-07	1.22E-06	ENSCGRG00000003897	cleavage stimulation factor, 3' pre-RNA subunit 2 [Source:MGI Symbol;Acc:MGI:1343054]
573	Cstf3	946.0099709	-0.845003809	0.09998044	-2.600921822	0.009297364	0.045319648	ENSCGRG00000004142	cleavage stimulation factor, 3' pre-RNA, subunit 3 [Source:MGI Symbol;Acc:MGI:1351825]
574	Ctbs	219.4439342	1.408975395	0.211148314	3.902531248	9.52E-05	0.000707292	ENSCGRG00000016229	chitobiase, di-N-acetyl- [Source:MGI Symbol;Acc:MGI:1921495]
575	Ctdnep1	426.2507089	1.006149737	0.133503686	3.154873457	0.001605677	0.009365154	ENSCGRG00000011765	CTD nuclear envelope phosphatase 1 [Source:MGI Symbol;Acc:MGI:1914431]
576	Ctdspl	417.904821	0.992123677	0.136611231	2.980437068	0.002878374	0.015888392	ENSCGRG00000006772	CTD (carboxy-terminal domain, RNA polymerase II, polypeptide A) small phosphatase-like [Source:MGI Symbol;Acc:MGI:1916524]
577	Ctgf	81.66447712	4.274535335	0.364130843	10.13254688	3.96E-24	1.73E-22	ENSCGRG00000009322	connective tissue growth factor [Source:MGI Symbol;Acc:MGI:95537]
578	Ctnna3	99.28213836	1.261467318	0.25134622	2.691525722	0.007112601	0.035765663	ENSCGRG00000006511	catenin (cadherin associated protein), alpha 3 [Source:MGI Symbol;Acc:MGI:2661445]
579	Ctnnal1	313.3261313	1.316381593	0.162903924	4.489880144	7.13E-06	6.25E-05	ENSCGRG00000016101	catenin (cadherin associated protein), alpha-like 1 [Source:MGI Symbol;Acc:MGI:1859649]
580	Ctsa	8043.411614	1.540492801	0.104011211	9.186801007	4.05E-20	1.37E-18	ENSCGRG00000014927	cathepsin A [Source:MGI Symbol;Acc:MGI:97748]
581	Ctsb	24069.23752	1.938758213	0.083195416	16.27247957	1.55E-59	3.24E-57	ENSCGRG00000018351	cathepsin B [Source:MGI Symbol;Acc:MGI:88561]
582	Ctsd	3332.698276	0.971277801	0.108505887	3.560316503	0.000370408	0.002453969	ENSCGRG00000005040	N/A
583	Ctsf	769.3284421	1.371640983	0.115089445	6.835366029	8.18E-12	1.55E-10	ENSCGRG00000009158	cathepsin F [Source:MGI Symbol;Acc:MGI:1861434]
584	Ctsk	122.8664949	1.601360034	0.232472377	4.372121747	1.23E-05	0.000105087	ENSCGRG00000005937	cathepsin K [Source:MGI Symbol;Acc:MGI:107823]
585	Cubn	175.5022965	2.082098649	0.210440373	7.114300954	1.12E-12	2.33E-11	ENSCGRG00000014234	cubilin (intrinsic factor-cobalamin receptor) [Source:MGI Symbol;Acc:MGI:1931256]
586	Cuedc2	1748.245577	-1.218439252	0.115230271	-5.497485559	3.85E-08	4.72E-07	ENSCGRG00000014227	CUE domain containing 2 [Source:MGI Symbol;Acc:MGI:1914366]
587	Cul1	2755.283573	-0.845560352	0.082191262	-3.170627205	0.001521102	0.008909643	ENSCGRG00000008942	cullin 1 [Source:MGI Symbol;Acc:MGI:1349658]
588	Cux1	787.8598403	1.103381624	0.127793262	4.056701547	4.98E-05	0.000383921	ENSCGRG00000009119	cut-like homeobox 1 [Source:MGI Symbol;Acc:MGI:88568]
589	Cwc15	1052.926213	-1.237105824	0.106338913	-6.132687516	8.64E-10	1.28E-08	ENSCGRG00000015359	CWC15 spliceosome-associated protein [Source:MGI Symbol;Acc:MGI:1913320]
590	Cwc22	1464.149022	-1.131489417	0.099849563	-5.473503316	4.41E-08	5.37E-07	ENSCGRG00000001934	N/A
591	Cxcl12	145.1553872	1.271222923	0.192048314	3.57337384	0.000352411	0.00234766	ENSCGRG00000016265	chemokine (C-X-C motif) ligand 12 [Source:MGI Symbol;Acc:MGI:103556]
592	Cxcl13	15.20812411	5.181538256	0.984878901	4.667148165	3.05E-06	2.82E-05	ENSCGRG00000006366	chemokine (C-X-C motif) ligand 13 [Source:MGI Symbol;Acc:MGI:1888499]
593	Cxcl3	468.9833131	-2.691213795	0.321280955	-6.555792558	5.53E-11	9.62E-10	ENSCGRG00000016792	C-X-C motif chemokine 3 precursor [Source:RefSeq peptide;Acc:NP_001231068]
594	Cxxc5	172.8461296	1.646059483	0.195432938	5.429468517	5.65E-08	6.78E-07	ENSCGRG00000014590	CXXC finger 5 [Source:MGI Symbol;Acc:MGI:1914643]
595	Cyr61	620.5222188	1.394731542	0.128929684	6.280702912	3.37E-10	5.31E-09	ENSCGRG00000015911	cysteine rich protein 61 [Source:MGI Symbol;Acc:MGI:88613]
596	Cyth1	894.4663809	1.347918102	0.159721959	4.776773367	1.78E-06	1.71E-05	ENSCGRG00000011892	cytohesin 1 [Source:MGI Symbol;Acc:MGI:1334257]
597	Cyth4	13.34415402	3.942419378	0.928617951	3.615541648	0.00029972	0.002027507	ENSCGRG00000009031	cytohesin 4 [Source:MGI Symbol;Acc:MGI:2441702]
598	Dab2ip	1120.078173	1.004604003	0.110309497	3.804219158	0.000142252	0.001025313	ENSCGRG00000003922	disabled 2 interacting protein [Source:MGI Symbol;Acc:MGI:1916851]
599	Dag1	5382.670246	1.008264252	0.089691714	4.719519021	2.36E-06	2.22E-05	ENSCGRG00000008349	dystroglycan 1 [Source:MGI Symbol;Acc:MGI:101864]
600	Dagla	872.3780188	1.907522853	0.123413778	10.71647247	8.52E-27	4.34E-25	ENSCGRG00000014476	diacylglycerol lipase, alpha [Source:MGI Symbol;Acc:MGI:2677061]
601	Dapk1	169.9872028	1.886605404	0.255497368	5.094545248	3.50E-07	3.72E-06	ENSCGRG00000012137	death associated protein kinase 1 [Source:MGI Symbol;Acc:MGI:1916885]
602	Dazap1	1409.624586	-1.235432144	0.144724612	-4.494533684	6.97E-06	6.13E-05	ENSCGRG00000017446	DAZ associated protein 1 [Source:MGI Symbol;Acc:MGI:1917498]
603	Dbf4	1181.856003	-1.63659811	0.122818011	-8.562552029	1.10E-17	3.26E-16	ENSCGRG00000009100	protein DBF4 homolog A [Source:RefSeq peptide;Acc:NP_001233700]
604	Dbr1	481.379445	-1.552747916	0.152742055	-6.33607694	2.36E-10	3.77E-09	ENSCGRG00000005958	debranching RNA lariats 1 [Source:MGI Symbol;Acc:MGI:1931520]
605	Dcaf15	443.9285504	-0.975263965	0.154023462	-2.534039038	0.011275617	0.053434327	ENSCGRG00000013602	DDB1 and CUL4 associated factor 15 [Source:MGI Symbol;Acc:MGI:2684420]
606	Dcaf6	821.5076205	1.500154596	0.115399077	7.930670852	2.18E-15	5.58E-14	ENSCGRG00000006591	DDB1 and CUL4 associated factor 6 [Source:MGI Symbol;Acc:MGI:1921356]
607	Dcbld2	5070.28889	1.046177475	0.075077033	6.143223275	8.09E-10	1.20E-08	ENSCGRG00000006677	discoidin, CUB and LCCL domain containing 2 [Source:MGI Symbol;Acc:MGI:1920629]
608	Dck	575.7634869	-1.371475328	0.15993727	-4.917633181	8.76E-07	8.80E-06	ENSCGRG00000009470	deoxycytidine kinase [Source:MGI Symbol;Acc:MGI:102726]
609	Dcn	1931.751182	5.67438886	0.219488011	23.18771914	6.06E-119	7.29E-116	ENSCGRG00000007335	decorin [Source:MGI Symbol;Acc:MGI:94872]
610	Dcst1	83.37667297	1.934856284	0.288767325	4.674676346	2.94E-06	2.72E-05	ENSCGRG00000009372	DC-STAMP domain containing 1 [Source:MGI Symbol;Acc:MGI:1925022]
611	Dctpp1	410.8992119	-0.981051336	0.147321551	-2.688600773	0.007175217	0.036052051	ENSCGRG00000001055	dCTP pyrophosphatase 1 [Source:MGI Symbol;Acc:MGI:1913672]
612	Ddc	88.22157441	2.068071796	0.356656313	4.158371071	3.21E-05	0.000256247	ENSCGRG00000007012	dopa decarboxylase [Source:MGI Symbol;Acc:MGI:94876]
613	Ddias	234.4183231	-2.624177618	0.210566948	-9.684402699	3.51E-22	1.37E-20	ENSCGRG00000012727	DNA damage-induced apoptosis suppressor [Source:MGI Symbol;Acc:MGI:1921291]
614	Ddit3	5334.181527	-1.989053528	0.09783007	-14.35234609	1.03E-46	1.30E-44	ENSCGRG00000015899	DNA-damage inducible transcript 3 [Source:MGI Symbol;Acc:MGI:109247]
615	Ddr1	588.1592872	2.387620462	0.163668475	11.01408176	3.27E-28	1.80E-26	ENSCGRG00000017100	discoidin domain receptor family, member 1 [Source:MGI Symbol;Acc:MGI:99216]
616	Ddrgk1	736.0535492	-1.174340456	0.132776553	-4.438870728	9.04E-06	7.87E-05	ENSCGRG00000009331	DDRGK domain containing 1 [Source:MGI Symbol;Acc:MGI:1924256]
617	Ddx1	3466.733475	-1.057473871	0.091225626	-5.179590334	2.22E-07	2.43E-06	ENSCGRG00000000676	DEAD (Asp-Glu-Ala-Asp) box polypeptide 1 [Source:MGI Symbol;Acc:MGI:2144727]
618	Ddx10	3087.929703	-0.811555116	0.080972695	-2.798383031	0.005135917	0.026704271	ENSCGRG00000000153	DEAD (Asp-Glu-Ala-Asp) box polypeptide 10 [Source:MGI Symbol;Acc:MGI:1924841]
619	Ddx11	1362.699319	-0.99067853	0.106942343	-3.793782874	0.000148369	0.001067008	ENSCGRG00000014177	DEAD/H (Asp-Glu-Ala-Asp/His) box helicase 11 [Source:MGI Symbol;Acc:MGI:2443590]
620	Ddx20	630.9827412	-1.214190413	0.129035604	-4.876389888	1.08E-06	1.07E-05	ENSCGRG00000002300	DEAD (Asp-Glu-Ala-Asp) box polypeptide 20 [Source:MGI Symbol;Acc:MGI:1858415]
621	Ddx27	3167.026696	-0.808331083	0.098368594	-2.270730656	0.023163288	0.099948767	ENSCGRG00000008199	DEAD (Asp-Glu-Ala-Asp) box polypeptide 27 [Source:MGI Symbol;Acc:MGI:2385884]
622	Ddx39a	1033.734094	-2.076185905	0.122932407	-12.1304336	7.29E-34	5.42E-32	ENSCGRG00000014915	DEAD (Asp-Glu-Ala-Asp) box polypeptide 39 [Source:MGI Symbol;Acc:MGI:1915528]
623	Ddx39b	1307.153051	-1.306987753	0.097667606	-7.392678953	1.44E-13	3.21E-12	N/A	N/A
624	Ddx46	2649.072731	-0.815695464	0.082288122	-2.803964371	0.005047848	0.026274733	ENSCGRG00000005152	DEAD (Asp-Glu-Ala-Asp) box polypeptide 46 [Source:MGI Symbol;Acc:MGI:1920895]
625	Ddx47	1286.761784	-0.826474295	0.099664978	-2.423236333	0.015382916	0.070070854	ENSCGRG00000010351	DEAD (Asp-Glu-Ala-Asp) box polypeptide 47 [Source:MGI Symbol;Acc:MGI:1915005]
626	Ddx51	588.6216783	-0.993879146	0.126926483	-3.221681055	0.001274409	0.007572924	ENSCGRG00000005173	DEAD (Asp-Glu-Ala-Asp) box polypeptide 51 [Source:MGI Symbol;Acc:MGI:1916913]
627	Ddx55	844.5858167	-0.975212172	0.112043012	-3.483034457	0.000495765	0.003201854	ENSCGRG00000014742	DEAD (Asp-Glu-Ala-Asp) box polypeptide 55 [Source:MGI Symbol;Acc:MGI:1915098]
628	Dek	1179.581252	-2.366491256	0.154774201	-11.51050204	1.17E-30	7.40E-29	ENSCGRG00000009529	N/A
629	Dennd2a	677.8938432	1.170291695	0.135231371	4.328353608	1.50E-05	0.000126785	ENSCGRG00000013717	DENN/MADD domain containing 2A [Source:MGI Symbol;Acc:MGI:2444961]
630	Dennd3	779.7255948	0.953962369	0.118425234	3.115888877	0.001833914	0.010587333	ENSCGRG00000013997	DENN/MADD domain containing 3 [Source:MGI Symbol;Acc:MGI:2146009]
631	Dennd5a	3297.608962	1.030591391	0.080153136	5.5597187	2.70E-08	3.37E-07	ENSCGRG00000004121	DENN/MADD domain containing 5A [Source:MGI Symbol;Acc:MGI:1201681]
632	Depdc1	1148.373393	-2.869418206	0.140748658	-16.23074593	3.06E-59	6.26E-57	ENSCGRG00000005768	DEP domain containing 1a [Source:MGI Symbol;Acc:MGI:1923381]
633	Depdc1b	352.4193992	-2.388150912	0.162620234	-11.08833982	1.43E-28	8.07E-27	ENSCGRG00000015634	DEP domain containing 1B [Source:MGI Symbol;Acc:MGI:2145425]
634	Des	25.85529999	2.079388119	0.581316594	2.570760296	0.010147554	0.048845723	ENSCGRG00000010078	desmin [Source:MGI Symbol;Acc:MGI:94885]
635	Det1	389.86741	-1.026346938	0.142153688	-3.104980556	0.001902915	0.010949581	ENSCGRG00000004685	de-etiolated homolog 1 (Arabidopsis) [Source:MGI Symbol;Acc:MGI:1923625]
636	Dfna5	2227.07777	1.341067506	0.113579457	6.657057753	2.79E-11	5.00E-10	ENSCGRG00000004052	deafness, autosomal dominant 5 (human) [Source:MGI Symbol;Acc:MGI:1889850]
637	Dgat2	979.7230655	-1.015138898	0.11402461	-3.772662753	0.000161515	0.001152931	ENSCGRG00000009277	diacylglycerol O-acyltransferase 2 [Source:MGI Symbol;Acc:MGI:1915050]
638	Dgka	2057.901483	1.241048158	0.10601082	6.188855627	6.06E-10	9.15E-09	ENSCGRG00000012475	diacylglycerol kinase, alpha [Source:MGI Symbol;Acc:MGI:102952]
639	Dgkh	221.8549674	1.778289247	0.20869809	5.717957201	1.08E-08	1.42E-07	ENSCGRG00000002380	diacylglycerol kinase, eta [Source:MGI Symbol;Acc:MGI:2444188]
640	Dgki	29.68170182	2.685581677	0.447162441	4.697664617	2.63E-06	2.45E-05	ENSCGRG00000004379	diacylglycerol kinase, iota [Source:MGI Symbol;Acc:MGI:2443430]
641	Dhcr7	947.143815	1.239114062	0.109338397	5.982816439	2.19E-09	3.10E-08	ENSCGRG00000001092	7-dehydrocholesterol reductase [Source:MGI Symbol;Acc:MGI:1298378]
642	Dhodh	860.8627259	-1.041496117	0.114426584	-3.989751327	6.61E-05	0.000502898	ENSCGRG00000009434	dihydroorotate dehydrogenase [Source:MGI Symbol;Acc:MGI:1928378]
643	Dhps	1439.231752	-0.914609319	0.10357852	-3.182578953	0.001459697	0.00858129	ENSCGRG00000014578	deoxyhypusine synthase [Source:MGI Symbol;Acc:MGI:2683592]
644	Dhrs13	238.4336729	-1.522274466	0.198000209	-4.733893809	2.20E-06	2.08E-05	ENSCGRG00000004513	dehydrogenase/reductase (SDR family) member 13 [Source:MGI Symbol;Acc:MGI:1917701]
645	Dhrs3	49.5696961	1.520156146	0.365563926	2.558221911	0.010520893	0.050290861	ENSCGRG00000010566	dehydrogenase/reductase (SDR family) member 3 [Source:MGI Symbol;Acc:MGI:1315215]
646	Dhrs9	899.7506932	2.445503811	0.121157367	15.35640258	3.21E-53	5.07E-51	ENSCGRG00000003302	dehydrogenase/reductase (SDR family) member 9 [Source:MGI Symbol;Acc:MGI:2442798]
647	Dhx15	3240.867234	-0.941016186	0.094796194	-3.755991351	0.000172657	0.001223848	ENSCGRG00000014616	DEAH (Asp-Glu-Ala-His) box polypeptide 15 [Source:MGI Symbol;Acc:MGI:1099786]
648	Diaph3	954.0764018	-1.188156095	0.113228879	-5.327206273	9.97E-08	1.15E-06	ENSCGRG00000013659	diaphanous related formin 3 [Source:MGI Symbol;Acc:MGI:1927222]
649	Dip2b	616.3934651	1.549034708	0.137400074	7.016533392	2.27E-12	4.58E-11	ENSCGRG00000009147	disco interacting protein 2 homolog B [Source:MGI Symbol;Acc:MGI:2145977]
650	Dkc1	2823.886999	-1.880777358	0.091598879	-14.14662347	1.96E-45	2.33E-43	ENSCGRG00000016075	N/A
651	Dkk3	3106.475713	2.45669084	0.117279902	15.95949786	2.45E-57	4.67E-55	ENSCGRG00000013280	dickkopf WNT signaling pathway inhibitor 3 [Source:MGI Symbol;Acc:MGI:1354952]
652	Dlc1	381.8729963	1.30522113	0.182931102	3.937321866	8.24E-05	0.000618179	ENSCGRG00000012317	deleted in liver cancer 1 [Source:MGI Symbol;Acc:MGI:1354949]
653	Dld	2956.386032	-1.003891222	0.087651149	-4.779500641	1.76E-06	1.69E-05	ENSCGRG00000006699	dihydrolipoyl dehydrogenase, mitochondrial precursor [Source:RefSeq peptide;Acc:NP_001233626]
654	Dlec1	6.995763721	5.21248226	1.644979961	2.813116189	0.004906392	0.02562153	ENSCGRG00000011891	deleted in lung and esophageal cancer 1 [Source:MGI Symbol;Acc:MGI:2443671]
655	Dlg4	462.9644258	1.420529744	0.125565653	6.654425204	2.84E-11	5.09E-10	ENSCGRG00000011577	discs, large homolog 4 (Drosophila) [Source:MGI Symbol;Acc:MGI:1277959]
656	Dlgap4	804.7594397	1.330845301	0.114895914	6.491813079	8.48E-11	1.44E-09	ENSCGRG00000013797	discs, large homolog-associated protein 4 (Drosophila) [Source:MGI Symbol;Acc:MGI:2138865]
657	Dlgap5	1835.414085	-2.655648018	0.106360735	-19.46851452	2.03E-84	1.06E-81	ENSCGRG00000012422	discs, large (Drosophila) homolog-associated protein 5 [Source:MGI Symbol;Acc:MGI:2183453]
658	Dmkn	12.14348182	4.110870545	1.192326323	2.957166989	0.003104799	0.017006635	ENSCGRG00000017646	N/A
659	Dmrt1	51.6077712	-1.890774791	0.347904159	-3.753367862	0.000174475	0.001236278	N/A	N/A
660	Dna2	237.1078939	-1.511759075	0.186144447	-4.978910687	6.39E-07	6.55E-06	ENSCGRG00000014801	DNA replication helicase/nuclease 2 [Source:MGI Symbol;Acc:MGI:2443732]
661	Dnah14	325.6643894	1.535562462	0.192758096	4.93156957	8.16E-07	8.24E-06	N/A	N/A
662	Dnah17	80.88270453	1.369789894	0.26795281	2.928976162	0.003400805	0.018491277	ENSCGRG00000016609	dynein, axonemal, heavy chain 17 [Source:MGI Symbol;Acc:MGI:1917176]
663	Dnah5	143.2000553	3.009631935	0.306179129	7.919120552	2.39E-15	6.10E-14	ENSCGRG00000006844	dynein, axonemal, heavy chain 5 [Source:MGI Symbol;Acc:MGI:107718]
664	Dnah6	33.48790527	2.397089495	0.464712213	3.899460661	9.64E-05	0.00071577	ENSCGRG00000016024	dynein, axonemal, heavy chain 6 [Source:MGI Symbol;Acc:MGI:107744]
665	Dnah7	212.4753785	-1.169108417	0.212278701	-2.751787687	0.005927093	0.030423745	ENSCGRG00000006089	N/A
666	Dnaja3	3048.043462	-0.953649485	0.07367127	-5.004487995	5.60E-07	5.80E-06	ENSCGRG00000005510	DnaJ heat shock protein family (Hsp40) member A3 [Source:MGI Symbol;Acc:MGI:1933786]
667	Dnajb13	109.9238018	1.195632157	0.238317647	2.562418951	0.010394585	0.049810725	ENSCGRG00000003098	DnaJ heat shock protein family (Hsp40) member B13 [Source:MGI Symbol;Acc:MGI:1916637]
668	Dnajc15	599.0104357	-1.926693264	0.150315864	-8.92607558	4.41E-19	1.42E-17	ENSCGRG00000001449	DnaJ heat shock protein family (Hsp40) member C15 [Source:MGI Symbol;Acc:MGI:1913398]
669	Dnajc19	321.1366406	-1.108963279	0.180588944	-2.901621583	0.003712367	0.020021415	ENSCGRG00000000247	DnaJ heat shock protein family (Hsp40) member C19 [Source:MGI Symbol;Acc:MGI:1914963]
670	Dnajc2	2156.543257	-1.494773454	0.084558665	-10.75952359	5.34E-27	2.78E-25	ENSCGRG00000016501	DnaJ heat shock protein family (Hsp40) member C2 [Source:MGI Symbol;Acc:MGI:99470]
671	Dnajc22	378.1167162	-2.09235441	0.155511861	-9.693099277	3.23E-22	1.27E-20	ENSCGRG00000002240	DnaJ heat shock protein family (Hsp40) member C22 [Source:MGI Symbol;Acc:MGI:1920028]
672	Dnajc7	1197.360179	-0.946304433	0.109870321	-3.288803827	0.001006141	0.006097317	ENSCGRG00000007608	DnaJ heat shock protein family (Hsp40) member C7 [Source:MGI Symbol;Acc:MGI:1928373]
673	Dnajc8	2670.257296	-1.183521596	0.094428728	-6.338739395	2.32E-10	3.71E-09	ENSCGRG00000014435	DnaJ heat shock protein family (Hsp40) member C8 [Source:MGI Symbol;Acc:MGI:1915848]
674	Dnajc9	1095.641927	-1.329448708	0.104928136	-7.095200931	1.29E-12	2.67E-11	ENSCGRG00000001783	DnaJ heat shock protein family (Hsp40) member C9 [Source:MGI Symbol;Acc:MGI:1915326]
675	Dnase1l3	66.38067372	-1.504645934	0.317980529	-2.892263357	0.003824772	0.020563508	ENSCGRG00000008029	deoxyribonuclease 1-like 3 [Source:MGI Symbol;Acc:MGI:1314633]
676	Dnhd1	385.8762071	1.183694775	0.156822402	3.817900169	0.000134592	0.000975947	ENSCGRG00000005619	dynein heavy chain domain 1 [Source:MGI Symbol;Acc:MGI:1924755]
677	Dnm2	1683.263502	0.886260762	0.091337206	3.29874621	0.000971177	0.00591147	ENSCGRG00000005920	dynamin 2 [Source:MGI Symbol;Acc:MGI:109547]
678	Dnmt1	3788.432731	-0.799730949	0.091875547	-2.337601848	0.019407912	0.086084057	ENSCGRG00000005288	DNA methyltransferase (cytosine-5) 1 [Source:MGI Symbol;Acc:MGI:94912]
679	Dnmt3a	1966.257106	0.914261251	0.098796666	3.333095775	0.000858854	0.005282869	ENSCGRG00000011337	DNA methyltransferase 3A [Source:MGI Symbol;Acc:MGI:1261827]
680	Dnmt3l	8.673228818	3.815343842	1.092358674	2.957253343	0.00310393	0.017006635	ENSCGRG00000006467	DNA (cytosine-5-)-methyltransferase 3-like [Source:MGI Symbol;Acc:MGI:1859287]
681	Dnttip2	3115.387777	-1.078206859	0.087319414	-5.648736441	1.62E-08	2.07E-07	ENSCGRG00000001002	deoxynucleotidyltransferase, terminal, interacting protein 2 [Source:MGI Symbol;Acc:MGI:1923173]
682	Dock4	1717.496997	0.824711833	0.099358341	2.412976393	0.015822844	0.071786139	ENSCGRG00000000515	dedicator of cytokinesis 4 [Source:MGI Symbol;Acc:MGI:1918006]
683	Dock6	907.0271962	3.038831231	0.143164304	17.14022746	7.44E-66	2.02E-63	ENSCGRG00000007238	dedicator of cytokinesis 6 [Source:MGI Symbol;Acc:MGI:1914789]
684	Dock9	1516.401462	1.171918788	0.104929143	5.593834777	2.22E-08	2.80E-07	ENSCGRG00000010168	dedicator of cytokinesis 9 [Source:MGI Symbol;Acc:MGI:106321]
685	Dopey2	874.266011	2.069109662	0.118244069	12.55155686	3.90E-36	3.18E-34	ENSCGRG00000006746	dopey family member 2 [Source:MGI Symbol;Acc:MGI:1917278]
686	Dpf2	1899.049432	-0.826260368	0.084747161	-2.847267869	0.004409624	0.02323528	ENSCGRG00000002327	D4, zinc and double PHD fingers family 2 [Source:MGI Symbol;Acc:MGI:109529]
687	Dph3	709.0321086	-1.393977963	0.131371664	-6.158218865	7.36E-10	1.10E-08	ENSCGRG00000015614	DPH3 homolog [Source:UniProtKB/Swiss-Prot;Acc:Q6VUC1]
688	Dph6	277.1226441	-1.057813299	0.190310662	-2.484625891	0.012968764	0.060257041	ENSCGRG00000007282	diphthamine biosynthesis 6 [Source:MGI Symbol;Acc:MGI:1913882]
689	Dpm2	222.4945203	-1.250185183	0.19872074	-3.347525183	0.000815366	0.005045993	ENSCGRG00000011599	Dolichol phosphate-mannose biosynthesis regulatory protein [Source:UniProtKB/Swiss-Prot;Acc:Q9Z1P1]
690	Dpp9	1220.600326	0.939213657	0.107625741	3.291509564	0.000996512	0.006047103	ENSCGRG00000016522	dipeptidylpeptidase 9 [Source:MGI Symbol;Acc:MGI:2443967]
691	Dpt	3639.139129	2.802330421	0.099542231	22.27565017	6.36E-110	7.21E-107	ENSCGRG00000010859	dermatopontin [Source:MGI Symbol;Acc:MGI:1928392]
692	Dpy30	788.6988948	-0.901341728	0.120913088	-2.616583809	0.008881456	0.04346835	ENSCGRG00000002728	dpy-30, histone methyltransferase complex regulatory subunit [Source:MGI Symbol;Acc:MGI:1913560]
693	Dpysl2	2332.494329	1.58897557	0.104594984	9.599055639	8.07E-22	3.06E-20	ENSCGRG00000006329	dihydropyrimidinase-like 2 [Source:MGI Symbol;Acc:MGI:1349763]
694	Dpysl3	606.6230521	1.916681971	0.335409929	3.970423524	7.17E-05	0.00054207	N/A	N/A
695	Dram1	666.7211581	1.467508235	0.117843932	7.489106327	6.93E-14	1.59E-12	ENSCGRG00000010703	DNA-damage regulated autophagy modulator 1 [Source:MGI Symbol;Acc:MGI:1918962]
696	Drg1	1112.863895	-0.950926905	0.107834541	-3.393758642	0.000689404	0.004334716	ENSCGRG00000005236	N/A
697	Dsc2	7.019862865	3.812558566	1.33602809	2.415814525	0.015700056	0.071329886	ENSCGRG00000001547	desmocollin 2 [Source:MGI Symbol;Acc:MGI:103221]
698	Dscam	23.36865185	2.939059853	0.904093487	2.603820718	0.009219097	0.04498368	ENSCGRG00000009426	DS cell adhesion molecule [Source:MGI Symbol;Acc:MGI:1196281]
699	Dsn1	839.3836944	-2.530988799	0.136084657	-14.30011537	2.18E-46	2.65E-44	ENSCGRG00000015341	DSN1 homolog, MIS12 kinetochore complex component [Source:MGI Symbol;Acc:MGI:1914184]
700	Dst	22436.46061	2.001374254	0.107348218	13.19455297	9.43E-40	8.90E-38	ENSCGRG00000013291	dystonin [Source:MGI Symbol;Acc:MGI:104627]
701	Dtd1	581.9427909	-1.098501244	0.124548056	-4.123217661	3.74E-05	0.000294534	ENSCGRG00000004553	D-tyrosyl-tRNA deacylase 1 [Source:MGI Symbol;Acc:MGI:1913294]
702	Dtl	177.2144088	-1.228127539	0.223293833	-2.880352898	0.003972303	0.021238917	ENSCGRG00000009837	denticleless E3 ubiquitin protein ligase [Source:MGI Symbol;Acc:MGI:1924093]
703	Dtymk	378.9936945	-1.076711032	0.144404269	-3.405360075	0.000660769	0.004165546	ENSCGRG00000013955	deoxythymidylate kinase [Source:MGI Symbol;Acc:MGI:108396]
704	Duox1	166.8550739	-1.293619603	0.219873251	-3.22302553	0.001268442	0.007540597	ENSCGRG00000017860	dual oxidase 1 [Source:MGI Symbol;Acc:MGI:2139422]
705	Duox2	110.3583521	2.195994998	0.26768174	6.018462445	1.76E-09	2.52E-08	ENSCGRG00000008461	dual oxidase 2 [Source:MGI Symbol;Acc:MGI:3036280]
706	Duoxa2	17.44885694	2.198137085	0.620800342	2.598540104	0.009362111	0.045566879	ENSCGRG00000007680	dual oxidase maturation factor 2 [Source:MGI Symbol;Acc:MGI:1914061]
707	Dusp1	154.545665	1.857342107	0.212766435	5.980170738	2.23E-09	3.15E-08	ENSCGRG00000014542	dual specificity phosphatase 1 [Source:MGI Symbol;Acc:MGI:105120]
708	Dusp14	109.4762505	2.980108328	0.279879709	8.557768752	1.15E-17	3.39E-16	ENSCGRG00000001770	dual specificity phosphatase 14 [Source:MGI Symbol;Acc:MGI:1927168]
709	Dusp5	1960.406618	-1.806424804	0.131441174	-9.292843854	1.50E-20	5.26E-19	ENSCGRG00000011093	dual specificity phosphatase 5 [Source:MGI Symbol;Acc:MGI:2685183]
710	Dusp6	1078.041715	-1.485006897	0.245409006	-3.667527978	0.000244907	0.00168032	ENSCGRG00000004755	dual specificity phosphatase 6 [Source:MGI Symbol;Acc:MGI:1914853]
711	Dut	730.3293957	-2.448002517	0.143987099	-12.93893706	2.71E-38	2.40E-36	ENSCGRG00000009756	deoxyuridine triphosphatase [Source:MGI Symbol;Acc:MGI:1346051]
712	Dxo	129.2717944	-1.204837156	0.261770121	-2.3680115	0.01788398	0.080230042	N/A	N/A
713	Dync2li1	905.4188813	-1.056263781	0.111299491	-4.234532222	2.29E-05	0.000187456	ENSCGRG00000008225	dynein cytoplasmic 2 light intermediate chain 1 [Source:MGI Symbol;Acc:MGI:1913996]
714	Dysf	27.32784202	2.023334105	0.492121222	2.922799386	0.003468999	0.018851428	ENSCGRG00000006144	dysferlin [Source:MGI Symbol;Acc:MGI:1349385]
715	Dzank1	143.265793	1.80614893	0.202649242	6.026109054	1.68E-09	2.40E-08	ENSCGRG00000010000	double zinc ribbon and ankyrin repeat domains 1 [Source:MGI Symbol;Acc:MGI:2139080]
716	E2f1	326.9602549	-1.114279251	0.152659255	-3.467308611	0.000525698	0.003382699	ENSCGRG00000002889	E2F transcription factor 1 [Source:MGI Symbol;Acc:MGI:101941]
717	E2f7	265.9311327	-1.758928443	0.178650926	-6.571283842	4.99E-11	8.71E-10	ENSCGRG00000010458	E2F transcription factor 7 [Source:MGI Symbol;Acc:MGI:1289147]
718	E2f8	432.9496733	-1.174965098	0.145504819	-4.054866375	5.02E-05	0.000386745	ENSCGRG00000012511	E2F transcription factor 8 [Source:MGI Symbol;Acc:MGI:1922038]
719	Eapp	990.8080466	-0.980311365	0.103290154	-3.827556153	0.000129422	0.000942001	ENSCGRG00000012635	E2F-associated phosphoprotein [Source:MGI Symbol;Acc:MGI:1913516]
720	Ebf4	215.0644644	1.819835923	0.196124536	6.296373964	3.05E-10	4.82E-09	ENSCGRG00000014262	early B cell factor 4 [Source:MGI Symbol;Acc:MGI:2385972]
721	Ebi3	86.21276982	2.485292433	0.357324947	5.318212307	1.05E-07	1.20E-06	ENSCGRG00000012083	Epstein-Barr virus induced gene 3 [Source:MGI Symbol;Acc:MGI:1354171]
722	Ebpl	449.6426649	1.138474519	0.13595121	4.071401927	4.67E-05	0.000362754	ENSCGRG00000006634	emopamil binding protein-like [Source:MGI Symbol;Acc:MGI:1915427]
723	Ecd	1836.888462	-0.891142965	0.087292072	-3.507540335	0.00045227	0.002948634	ENSCGRG00000002537	ecdysoneless homolog (Drosophila) [Source:MGI Symbol;Acc:MGI:1917851]
724	Ece2	848.6374378	-0.854475524	0.108539629	-2.48308406	0.013025035	0.060474721	ENSCGRG00000015498	endothelin converting enzyme 2 [Source:MGI Symbol;Acc:MGI:1101356]
725	Ecm1	1047.88103	3.019755974	0.155016805	15.70664207	1.36E-55	2.41E-53	ENSCGRG00000011489	extracellular matrix protein 1 [Source:MGI Symbol;Acc:MGI:103060]
726	Ect2	1787.720712	-3.074712782	0.142781074	-17.43753713	4.28E-68	1.23E-65	ENSCGRG00000010518	ect2 oncogene [Source:MGI Symbol;Acc:MGI:95281]
727	Eda2r	53.42262903	3.433835871	0.654844953	4.350454804	1.36E-05	0.000115312	ENSCGRG00000013098	ectodysplasin A2 receptor [Source:MGI Symbol;Acc:MGI:2442860]
728	Edaradd	2357.643873	-1.338930032	0.091061374	-8.279773327	1.23E-16	3.45E-15	ENSCGRG00000015990	EDAR (ectodysplasin-A receptor)-associated death domain [Source:MGI Symbol;Acc:MGI:1931001]
729	Edem1	1531.051833	1.415902073	0.081741355	10.16547348	2.83E-24	1.25E-22	ENSCGRG00000012979	ER degradation enhancer, mannosidase alpha-like 1 [Source:MGI Symbol;Acc:MGI:2180139]
730	Eef1a1	34619.27462	-0.981399135	0.072509194	-5.467398183	4.57E-08	5.55E-07	ENSCGRG00000008227	elongation factor 1-alpha 1 [Source:RefSeq peptide;Acc:NP_001231331]
731	Eef1a2	112.0607595	1.898439887	0.258340511	5.08428732	3.69E-07	3.91E-06	ENSCGRG00000010593	eukaryotic translation elongation factor 1 alpha 2 [Source:MGI Symbol;Acc:MGI:1096317]
732	Eef1akmt1	375.5690232	-1.515150039	0.157767791	-5.895928008	3.73E-09	5.16E-08	ENSCGRG00000015343	eukaryotic translation elongation factor 1 alpha lysine methyltransferase 1 [Source:MGI Symbol;Acc:MGI:1915293]
733	Eef1b2	4042.378341	-1.6566081	0.092574655	-11.57601506	5.45E-31	3.52E-29	ENSCGRG00000009744	eukaryotic translation elongation factor 1 beta 2 [Source:MGI Symbol;Acc:MGI:1929520]
734	Eef1d	4345.355218	-1.138041367	0.105986087	-5.218410101	1.80E-07	2.00E-06	ENSCGRG00000007914	eukaryotic translation elongation factor 1 delta (guanine nucleotide exchange protein) [Source:MGI Symbol;Acc:MGI:1913906]
735	Eef1e1	631.7863572	-1.567623823	0.14792822	-6.642825297	3.08E-11	5.49E-10	ENSCGRG00000017575	Eukaryotic translation elongation factor 1 epsilon-1 [Source:UniProtKB/Swiss-Prot;Acc:P70102]
736	Eef1g	12398.65213	-0.928774847	0.099672217	-3.449430123	0.000561771	0.003594402	ENSCGRG00000014628	eukaryotic translation elongation factor 1 gamma [Source:MGI Symbol;Acc:MGI:1914410]
737	Eepd1	1177.53857	1.322765466	0.10547532	6.995029442	2.65E-12	5.28E-11	ENSCGRG00000012680	endonuclease/exonuclease/phosphatase family domain containing 1 [Source:MGI Symbol;Acc:MGI:1914734]
738	Efcab1	158.6633968	2.793111596	0.240960126	9.163960574	5.00E-20	1.68E-18	ENSCGRG00000008050	EF-hand calcium binding domain 1 [Source:MGI Symbol;Acc:MGI:1914043]
739	Efcab11	119.3914386	-1.499275762	0.229467538	-3.98449937	6.76E-05	0.000513137	ENSCGRG00000004734	EF-hand calcium binding domain 11 [Source:MGI Symbol;Acc:MGI:1926017]
740	Efcab3	25.53986863	3.356735967	0.652520112	4.247797754	2.16E-05	0.000177527	ENSCGRG00000003335	N/A
741	Efcab5	26.91935924	2.635334063	0.560846876	3.655849129	0.000256332	0.001754959	ENSCGRG00000012442	EF-hand calcium binding domain 5 [Source:MGI Symbol;Acc:MGI:2442440]
742	Efcab8	83.29475903	3.45189895	0.359202484	7.981393723	1.45E-15	3.77E-14	N/A	N/A
743	Efemp2	787.0342663	1.16442789	0.099526103	5.822245315	5.81E-09	7.85E-08	ENSCGRG00000012706	EGF-containing fibulin-like extracellular matrix protein 2 precursor [Source:RefSeq peptide;Acc:NP_001231778]
744	Efna5	504.6600019	1.003300083	0.136278156	3.069733221	0.002142501	0.012207816	ENSCGRG00000001238	ephrin A5 [Source:MGI Symbol;Acc:MGI:107444]
745	Efs	882.3949439	-1.510871854	0.117248161	-7.897005356	2.86E-15	7.26E-14	ENSCGRG00000018275	embryonal Fyn-associated substrate [Source:MGI Symbol;Acc:MGI:105311]
746	Egfl7	54.12107873	1.610134229	0.342872133	2.989953488	0.002790199	0.015441508	ENSCGRG00000004583	EGF-like domain 7 [Source:MGI Symbol;Acc:MGI:2449923]
747	Egln1	764.8744863	1.193842796	0.13407235	4.541430773	5.59E-06	4.98E-05	N/A	N/A
748	Egr1	1998.243378	-1.695364761	0.220976223	-5.024985251	5.03E-07	5.24E-06	ENSCGRG00000019187	early growth response 1 [Source:MGI Symbol;Acc:MGI:95295]
749	Ehd2	231.3149046	1.368973278	0.184223807	4.255751686	2.08E-05	0.000171845	N/A	N/A
750	Ehd3	328.5416935	1.292720422	0.137124147	5.161438997	2.45E-07	2.66E-06	ENSCGRG00000013157	EH-domain containing 3 [Source:MGI Symbol;Acc:MGI:1928900]
751	Eif1ad	1215.320892	-1.841731028	0.110173629	-11.40716286	3.85E-30	2.36E-28	ENSCGRG00000015253	eukaryotic translation initiation factor 1A domain containing [Source:MGI Symbol;Acc:MGI:1917110]
752	Eif1ax	3232.1059	-1.242406445	0.09343566	-7.036327914	1.97E-12	3.99E-11	ENSCGRG00000018882	N/A
753	Eif2s2	4120.949432	-1.252300593	0.092446804	-7.218617266	5.25E-13	1.12E-11	ENSCGRG00000017568	N/A
754	Eif3a	10083.25066	-1.219076005	0.082005005	-7.732619578	1.05E-14	2.56E-13	ENSCGRG00000002093	eukaryotic translation initiation factor 3, subunit A [Source:MGI Symbol;Acc:MGI:95301]
755	Eif3d	5989.982147	-0.830584338	0.095872279	-2.561969333	0.010408051	0.049862848	ENSCGRG00000000302	eukaryotic translation initiation factor 3, subunit D [Source:MGI Symbol;Acc:MGI:1933181]
756	Eif3i	4846.014028	-0.85429467	0.101560493	-2.651938383	0.008003115	0.039632806	ENSCGRG00000007587	eukaryotic translation initiation factor 3, subunit I [Source:MGI Symbol;Acc:MGI:1860763]
757	Eif3m	2853.561822	-0.949135335	0.083447207	-4.364110545	1.28E-05	0.000108675	ENSCGRG00000011907	eukaryotic translation initiation factor 3, subunit M [Source:MGI Symbol;Acc:MGI:1351744]
758	Eif4a1	6262.152753	-1.433405989	0.085242195	-9.953327497	2.44E-23	1.01E-21	ENSCGRG00000007204	eukaryotic translation initiation factor 4A1 [Source:MGI Symbol;Acc:MGI:95303]
759	Eif4a2	6041.549011	-0.948137712	0.086420727	-4.202408667	2.64E-05	0.000213972	ENSCGRG00000004555	eukaryotic translation initiation factor 4A2 [Source:MGI Symbol;Acc:MGI:106906]
760	Eif4a3	2290.609065	-0.979631632	0.107647357	-3.666315117	0.000246071	0.001687705	N/A	N/A
761	Eif4e	3020.491035	-1.241170914	0.101806687	-6.445631769	1.15E-10	1.92E-09	ENSCGRG00000000305	eukaryotic translation initiation factor 4E [Source:MGI Symbol;Acc:MGI:95305]
762	Eif4ebp1	4112.980951	-1.405627204	0.110503027	-7.426626461	1.11E-13	2.51E-12	ENSCGRG00000008497	eukaryotic translation initiation factor 4E binding protein 1 [Source:MGI Symbol;Acc:MGI:103267]
763	Eif4g3	1554.578361	1.647031065	0.119184557	8.91112567	5.05E-19	1.61E-17	ENSCGRG00000012487	eukaryotic translation initiation factor 4 gamma, 3 [Source:MGI Symbol;Acc:MGI:1923935]
764	Eif5	2364.156096	-1.067798745	0.113658349	-4.248137057	2.16E-05	0.000177334	ENSCGRG00000016658	eukaryotic translation initiation factor 5 [Source:MGI Symbol;Acc:MGI:95309]
765	Eif6	4468.621359	-1.196978866	0.117715828	-5.19910004	2.00E-07	2.21E-06	ENSCGRG00000005143	eukaryotic translation initiation factor 6 [Source:MGI Symbol;Acc:MGI:1196288]
766	Ell	381.2355893	1.006802407	0.136266306	3.095702218	0.001963474	0.011261034	ENSCGRG00000010361	elongation factor RNA polymerase II [Source:MGI Symbol;Acc:MGI:109377]
767	Ell3	36.52974187	1.528158928	0.391027091	2.412099953	0.015860933	0.071925053	ENSCGRG00000006653	elongation factor RNA polymerase II-like 3 [Source:MGI Symbol;Acc:MGI:2673679]
768	Elmo2	562.471627	1.064504804	0.141875858	3.380013402	0.000724823	0.00452932	ENSCGRG00000010295	engulfment and cell motility 2 [Source:MGI Symbol;Acc:MGI:2153045]
769	Elp6	836.502153	-1.248001087	0.136633714	-4.852671898	1.22E-06	1.20E-05	ENSCGRG00000014584	elongator acetyltransferase complex subunit 6 [Source:MGI Symbol;Acc:MGI:1919349]
770	Emc6	123.6651534	-1.196474328	0.243309496	-2.513308507	0.011960469	0.056127357	N/A	N/A
771	Eme1	115.3792307	-2.714971393	0.274846352	-7.749816856	9.20E-15	2.25E-13	ENSCGRG00000002468	essential meiotic structure-specific endonuclease 1 [Source:MGI Symbol;Acc:MGI:3576783]
772	Emg1	1122.293492	-1.154828087	0.124231385	-4.587130604	4.49E-06	4.06E-05	ENSCGRG00000018238	EMG1 N1-specific pseudouridine methyltransferase [Source:MGI Symbol;Acc:MGI:1315195]
773	Emilin1	2340.795624	1.98596577	0.220742694	6.346770716	2.20E-10	3.53E-09	ENSCGRG00000016423	elastin microfibril interfacer 1 [Source:MGI Symbol;Acc:MGI:1926189]
774	Emilin2	677.9529052	2.762234199	0.162336872	13.41205896	5.14E-41	5.10E-39	ENSCGRG00000013899	elastin microfibril interfacer 2 [Source:MGI Symbol;Acc:MGI:2389136]
775	Emilin3	441.3775571	1.715249648	0.153925031	7.34310162	2.09E-13	4.62E-12	ENSCGRG00000006354	elastin microfibril interfacer 3 [Source:MGI Symbol;Acc:MGI:2389142]
776	Emp1	1156.679422	-1.407685951	0.14694489	-5.598857166	2.16E-08	2.73E-07	ENSCGRG00000013556	epithelial membrane protein 1 [Source:MGI Symbol;Acc:MGI:107941]
777	Eng	3704.824695	1.030050024	0.10373707	4.290534958	1.78E-05	0.00014867	ENSCGRG00000017949	endoglin [Source:MGI Symbol;Acc:MGI:95392]
778	Eno2	979.3257115	1.722428877	0.107352595	10.59561141	3.12E-26	1.56E-24	ENSCGRG00000016207	enolase 2, gamma neuronal [Source:MGI Symbol;Acc:MGI:95394]
779	Enoph1	1316.598479	-0.890255118	0.104694607	-2.916030026	0.003545164	0.019221934	ENSCGRG00000008828	enolase-phosphatase 1 [Source:MGI Symbol;Acc:MGI:1915120]
780	Enosf1	102.8718476	-1.87610864	0.2471138	-5.224905043	1.74E-07	1.94E-06	N/A	N/A
781	Enpp1	989.7487081	2.168068685	0.104766895	15.11074832	1.38E-51	2.09E-49	ENSCGRG00000008073	ectonucleotide pyrophosphatase/phosphodiesterase 1 [Source:MGI Symbol;Acc:MGI:97370]
782	Enpp6	556.7994138	3.137947268	0.151087785	16.89736048	4.71E-64	1.15E-61	ENSCGRG00000008783	ectonucleotide pyrophosphatase/phosphodiesterase 6 [Source:MGI Symbol;Acc:MGI:2445171]
783	Enthd1	63.64764735	2.25629106	0.358684046	4.659612208	3.17E-06	2.92E-05	ENSCGRG00000016883	ENTH domain containing 1 [Source:MGI Symbol;Acc:MGI:2686088]
784	Ep400	2712.984727	0.922436701	0.093606228	3.60525371	0.000311848	0.002099959	ENSCGRG00000007952	E1A binding protein p400 [Source:MGI Symbol;Acc:MGI:1276124]
785	Epas1	9.54865929	3.578626387	1.096851849	2.729323827	0.006346435	0.032309276	ENSCGRG00000001492	endothelial PAS domain protein 1 [Source:MGI Symbol;Acc:MGI:109169]
786	Epb41	13.19096018	3.009059792	0.797396899	3.040013441	0.002365676	0.013353034	ENSCGRG00000015686	erythrocyte membrane protein band 4.1 [Source:MGI Symbol;Acc:MGI:95401]
787	Epb41l1	2514.746353	1.024322618	0.106432672	4.128056816	3.66E-05	0.000288997	ENSCGRG00000009133	erythrocyte membrane protein band 4.1 like 1 [Source:MGI Symbol;Acc:MGI:103010]
788	Epc2	673.3952641	-0.904834571	0.12121162	-2.638955483	0.00831619	0.041003969	ENSCGRG00000001644	enhancer of polycomb homolog 2 (Drosophila) [Source:MGI Symbol;Acc:MGI:1278321]
789	Epdr1	1960.980485	-1.197856714	0.100157427	-6.119308664	9.40E-10	1.38E-08	ENSCGRG00000001839	ependymin related protein 1 (zebrafish) [Source:MGI Symbol;Acc:MGI:2145369]
790	Ephb3	170.7518244	1.436392017	0.202757273	4.199255124	2.68E-05	0.000216791	ENSCGRG00000002220	Eph receptor B3 [Source:MGI Symbol;Acc:MGI:104770]
791	Ephx2	44.98870717	2.824375806	0.418456167	5.351607839	8.72E-08	1.02E-06	ENSCGRG00000004290	epoxide hydrolase 2, cytoplasmic [Source:MGI Symbol;Acc:MGI:99500]
792	Epm2aip1	2071.038195	0.939899068	0.107571478	3.299541589	0.000968429	0.005898472	ENSCGRG00000019638	EPM2A (laforin) interacting protein 1 [Source:MGI Symbol;Acc:MGI:1925031]
793	Epn1	128.8424372	1.177994583	0.250709213	2.365417984	0.018009732	0.080718973	N/A	N/A
794	Eppk1	13.14072455	3.941444044	1.031751567	3.253187733	0.001141181	0.006844597	N/A	N/A
795	Erc2	33.74922649	2.635305827	0.564224349	3.633915002	0.000279153	0.001898377	ENSCGRG00000014618	ELKS/RAB6-interacting/CAST family member 2 [Source:MGI Symbol;Acc:MGI:1098749]
796	Ercc6l	584.0642296	-3.039085064	0.159550935	-15.38143641	2.18E-53	3.47E-51	ENSCGRG00000006223	excision repair cross-complementing rodent repair deficiency complementation group 6 like [Source:MGI Symbol;Acc:MGI:2654144]
797	Erh	1407.242456	-1.428788463	0.101609257	-8.304616961	1.00E-16	2.82E-15	ENSCGRG00000009597	enhancer of rudimentary homolog (Drosophila) [Source:MGI Symbol;Acc:MGI:108089]
798	Eri2	550.3884619	-1.289301896	0.154663621	-4.554008171	5.26E-06	4.71E-05	ENSCGRG00000017149	exoribonuclease 2 [Source:MGI Symbol;Acc:MGI:1918401]
799	Erich6	31.76017056	2.080376271	0.549684987	2.720492291	0.006518479	0.033097651	N/A	N/A
800	Erlec1	2007.666619	1.011461582	0.090092753	4.733999868	2.20E-06	2.08E-05	ENSCGRG00000005742	endoplasmic reticulum lectin 1 [Source:MGI Symbol;Acc:MGI:1914003]
801	Ermn	8.971577572	3.785128764	0.99024683	3.231685441	0.001230624	0.007326305	ENSCGRG00000011474	ermin, ERM-like protein [Source:MGI Symbol;Acc:MGI:1925017]
802	Ero1a	1862.552103	1.777446803	0.122827909	9.708577712	2.77E-22	1.09E-20	ENSCGRG00000003898	ERO1-like (S. cerevisiae) [Source:MGI Symbol;Acc:MGI:1354385]
803	Ero1b	1590.512768	0.824048584	0.098068997	2.437937469	0.014771329	0.067636953	ENSCGRG00000015966	ERO1-like beta (S. cerevisiae) [Source:MGI Symbol;Acc:MGI:1914725]
804	Esco2	665.0309985	-2.427331257	0.159110118	-11.57920553	5.25E-31	3.41E-29	ENSCGRG00000005092	establishment of sister chromatid cohesion N-acetyltransferase 2 [Source:MGI Symbol;Acc:MGI:1919238]
805	Esd	1664.757808	-1.131060411	0.109687957	-4.978649663	6.40E-07	6.56E-06	ENSCGRG00000010803	N/A
806	Espl1	1523.813557	-1.996609238	0.091568362	-15.41631519	1.27E-53	2.06E-51	ENSCGRG00000002376	extra spindle pole bodies 1, separase [Source:MGI Symbol;Acc:MGI:2146156]
807	Etnk1	2257.076755	1.453278357	0.113585194	7.644621827	2.10E-14	4.97E-13	ENSCGRG00000014141	ethanolamine kinase 1 [Source:MGI Symbol;Acc:MGI:1922570]
808	Ets2	1870.198238	3.140256538	0.121373226	21.05319374	2.14E-98	1.79E-95	ENSCGRG00000006623	E26 avian leukemia oncogene 2, 3' domain [Source:MGI Symbol;Acc:MGI:95456]
809	Etv3l	251.4759599	1.717652494	0.169832362	6.669459097	2.57E-11	4.63E-10	ENSCGRG00000010982	N/A
810	Etv4	610.0211051	-1.517394728	0.139915238	-6.664265033	2.66E-11	4.78E-10	ENSCGRG00000000957	N/A
811	Etv5	1146.61276	-1.212638206	0.107677449	-5.829221534	5.57E-09	7.56E-08	ENSCGRG00000007599	ets variant 5 [Source:MGI Symbol;Acc:MGI:1096867]
812	Etv6	562.9166751	1.138565554	0.132039598	4.19270477	2.76E-05	0.000222868	ENSCGRG00000006017	ets variant 6 [Source:MGI Symbol;Acc:MGI:109336]
813	Evi5	1005.061411	1.005158489	0.117891671	3.564255086	0.000364891	0.002420749	ENSCGRG00000013904	ecotropic viral integration site 5 [Source:MGI Symbol;Acc:MGI:104736]
814	Exo1	232.8204261	-2.89861711	0.219086828	-10.56044598	4.54E-26	2.24E-24	N/A	N/A
815	Exoc6b	2154.057155	0.954916945	0.086306234	4.286532136	1.81E-05	0.000151242	ENSCGRG00000016614	exocyst complex component 6B [Source:MGI Symbol;Acc:MGI:1923164]
816	Exosc1	434.3293717	-1.227722921	0.141910758	-4.529328363	5.92E-06	5.25E-05	ENSCGRG00000011602	exosome component 1 [Source:MGI Symbol;Acc:MGI:1913833]
817	Exosc2	744.9870575	-1.591740517	0.130283702	-7.727582171	1.10E-14	2.66E-13	ENSCGRG00000017629	exosome component 2 [Source:MGI Symbol;Acc:MGI:2385133]
818	Exosc4	359.2304889	-1.124113226	0.188171618	-2.865207468	0.004167361	0.022141068	ENSCGRG00000016505	exosome component 4 [Source:MGI Symbol;Acc:MGI:1923576]
819	Exosc8	888.0525383	-1.970471419	0.12947181	-10.70124005	1.00E-26	5.10E-25	ENSCGRG00000003184	exosome component 8 [Source:MGI Symbol;Acc:MGI:1916889]
820	Extl1	350.4169326	1.377106632	0.168272089	4.707519449	2.51E-06	2.34E-05	ENSCGRG00000013081	exostoses (multiple)-like 1 [Source:MGI Symbol;Acc:MGI:1888742]
821	Eya1	137.1971175	1.315266786	0.21428092	3.408162924	0.000654018	0.004128397	ENSCGRG00000005994	EYA transcriptional coactivator and phosphatase 1 [Source:MGI Symbol;Acc:MGI:109344]
822	Ezh2	767.1448118	-1.138772807	0.113207152	-4.89200812	9.98E-07	9.94E-06	ENSCGRG00000011414	enhancer of zeste 2 polycomb repressive complex 2 subunit [Source:MGI Symbol;Acc:MGI:107940]
823	Ezr	1298.057834	-1.189743591	0.111869114	-5.406148948	6.44E-08	7.65E-07	ENSCGRG00000011903	ezrin [Source:MGI Symbol;Acc:MGI:98931]
824	F2rl2	226.8810415	1.663918332	0.199694233	5.403039518	6.55E-08	7.77E-07	ENSCGRG00000006051	coagulation factor II (thrombin) receptor-like 2 [Source:MGI Symbol;Acc:MGI:1298208]
825	F7	9.238180772	3.30937319	1.023388866	2.662146111	0.007764417	0.038639509	ENSCGRG00000008866	coagulation factor VII [Source:MGI Symbol;Acc:MGI:109325]
826	Fa2h	200.0512907	2.683930241	0.212690185	9.868662927	5.69E-23	2.33E-21	ENSCGRG00000003457	fatty acid 2-hydroxylase [Source:MGI Symbol;Acc:MGI:2443327]
827	Faah	631.1021682	0.849054005	0.115231936	2.291825629	0.021915707	0.09516902	ENSCGRG00000012562	fatty acid amide hydrolase [Source:MGI Symbol;Acc:MGI:109609]
828	Fabp4	23.53803296	2.434088042	0.520559278	3.552190153	0.000382039	0.002525809	ENSCGRG00000009928	fatty acid binding protein 4, adipocyte [Source:MGI Symbol;Acc:MGI:88038]
829	Fam102a	551.0066277	1.398556227	0.127626379	6.374808497	1.83E-10	2.97E-09	ENSCGRG00000011406	family with sequence similarity 102, member A [Source:MGI Symbol;Acc:MGI:2138935]
830	Fam103a1	760.8292131	-1.249016739	0.131278055	-5.058379644	4.23E-07	4.45E-06	ENSCGRG00000013886	N/A
831	Fam107b	1023.017654	-1.201452313	0.131660277	-4.682428333	2.83E-06	2.63E-05	ENSCGRG00000009786	family with sequence similarity 107, member B [Source:MGI Symbol;Acc:MGI:1913790]
832	Fam110c	51.48804848	2.034465701	0.335980184	4.314252062	1.60E-05	0.000134623	ENSCGRG00000008850	family with sequence similarity 110, member C [Source:MGI Symbol;Acc:MGI:1918813]
833	Fam114a1	1454.53914	1.084575349	0.096407537	5.182300748	2.19E-07	2.39E-06	ENSCGRG00000016367	family with sequence similarity 114, member A1 [Source:MGI Symbol;Acc:MGI:1915553]
834	Fam120c	1293.2324	1.268200375	0.140605116	4.85926752	1.18E-06	1.16E-05	ENSCGRG00000012352	family with sequence similarity 120, member C [Source:MGI Symbol;Acc:MGI:2387687]
835	Fam133b	993.8002079	-1.02378382	0.122554064	-3.580634587	0.000342761	0.002288057	ENSCGRG00000010328	family with sequence similarity 133, member B [Source:MGI Symbol;Acc:MGI:1915402]
836	Fam134b	2231.430331	0.778997141	0.080058588	2.423658023	0.015365067	0.070006109	N/A	N/A
837	Fam135a	2391.718231	-1.185868173	0.098471066	-6.102357737	1.05E-09	1.53E-08	ENSCGRG00000004136	family with sequence similarity 135, member A [Source:MGI Symbol;Acc:MGI:1915437]
838	Fam136a	938.9737669	-1.611915243	0.113870393	-9.018610707	1.90E-19	6.23E-18	ENSCGRG00000008859	N/A
839	Fam13a	1094.381399	1.430128353	0.111941321	7.550079338	4.35E-14	1.01E-12	ENSCGRG00000002274	family with sequence similarity 13, member A [Source:MGI Symbol;Acc:MGI:1889842]
840	Fam13c	583.3531708	-1.083439167	0.130013502	-3.834037694	0.000126057	0.000919594	ENSCGRG00000017409	family with sequence similarity 13, member C [Source:MGI Symbol;Acc:MGI:1918971]
841	Fam151a	14.15461928	4.94525685	1.575654131	2.767291541	0.005652418	0.029200623	ENSCGRG00000016170	family with sequence simliarity 151, member A [Source:MGI Symbol;Acc:MGI:2657115]
842	Fam166a	18.24548115	-2.065043576	0.603284792	-2.45337044	0.014152451	0.06511277	ENSCGRG00000007817	family with sequence similarity 166, member A [Source:MGI Symbol;Acc:MGI:3605773]
843	Fam167a	32.97843782	2.854069771	0.485368315	4.675021422	2.94E-06	2.72E-05	ENSCGRG00000013115	family with sequence similarity 167, member A [Source:MGI Symbol;Acc:MGI:3606565]
844	Fam168a	355.2319774	0.973356061	0.154017218	2.521754166	0.011677128	0.055012185	ENSCGRG00000016463	family with sequence similarity 168, member A [Source:MGI Symbol;Acc:MGI:2442372]
845	Fam170b	5.645956224	6.444865289	1.689854398	3.46769686	0.000524939	0.003380074	ENSCGRG00000014697	family with sequence similarity 170, member B [Source:MGI Symbol;Acc:MGI:2145650]
846	Fam175a	369.1398216	-0.999349818	0.180653746	-2.293820788	0.021800795	0.094737388	N/A	N/A
847	Fam178b	53.42325706	2.006634885	0.350260003	4.058905876	4.93E-05	0.000381031	ENSCGRG00000013579	family with sequence similarity 178, member B [Source:MGI Symbol;Acc:MGI:3026913]
848	Fam179a	13.81663187	2.53957424	0.756392765	2.584122734	0.009762705	0.047205606	N/A	N/A
849	Fam180a	7.760908258	4.817684771	1.644966757	2.573135447	0.010078176	0.048548171	ENSCGRG00000012655	family with sequence similarity 180, member A [Source:MGI Symbol;Acc:MGI:3039626]
850	Fam180b	89.69239671	1.568422193	0.255189846	3.853835515	0.000116282	0.000852482	N/A	N/A
851	Fam186a	33.55426095	3.879091906	0.496317907	6.637135919	3.20E-11	5.70E-10	ENSCGRG00000007405	family with sequence similarity 186, member A [Source:MGI Symbol;Acc:MGI:2685766]
852	Fam189a2	50.7688644	3.081144952	0.352246626	7.086462337	1.38E-12	2.83E-11	N/A	N/A
853	Fam196a	27.92939662	2.303205691	0.479863838	3.580689052	0.000342689	0.002288057	ENSCGRG00000001046	family with sequence similarity 196, member A [Source:MGI Symbol;Acc:MGI:3605068]
854	Fam19a3	35.69735086	2.696393155	0.517712319	4.078385958	4.53E-05	0.000352313	ENSCGRG00000013772	family with sequence similarity 19, member A3 [Source:MGI Symbol;Acc:MGI:3046463]
855	Fam20c	482.7451499	2.16442078	0.168353064	9.381820822	6.48E-21	2.32E-19	ENSCGRG00000008074	family with sequence similarity 20, member C [Source:MGI Symbol;Acc:MGI:2136853]
856	Fam212a	30.60921336	2.164227911	0.451610205	3.496965728	0.000470582	0.003050469	ENSCGRG00000006852	family with sequence similarity 212, member A [Source:MGI Symbol;Acc:MGI:1915426]
857	Fam214a	248.5968739	1.514159537	0.170574844	5.447444727	5.11E-08	6.18E-07	ENSCGRG00000014900	family with sequence similarity 214, member A [Source:MGI Symbol;Acc:MGI:2387648]
858	Fam214b	113.6873704	1.820231505	0.237514639	5.200812075	1.98E-07	2.19E-06	N/A	N/A
859	Fam216a	487.9478427	-0.937843712	0.1417345	-2.489734058	0.012783871	0.059502283	ENSCGRG00000013734	family with sequence similarity 216, member A [Source:MGI Symbol;Acc:MGI:1916198]
860	Fam25a	831.5887952	1.329945613	0.156505173	4.760118149	1.93E-06	1.85E-05	ENSCGRG00000014057	family with sequence similarity 25, member C [Source:MGI Symbol;Acc:MGI:1916384]
861	Fam26e	154.384662	1.345048685	0.194797341	3.901933063	9.54E-05	0.000708769	ENSCGRG00000018270	family with sequence similarity 26, member E [Source:MGI Symbol;Acc:MGI:2143897]
862	Fam60a	584.3508195	-1.126300581	0.119094596	-4.545446226	5.48E-06	4.89E-05	ENSCGRG00000001508	family with sequence similarity 60, member A [Source:MGI Symbol;Acc:MGI:1929091]
863	Fam63b	2884.342781	1.613994545	0.098562979	10.44035046	1.62E-25	7.79E-24	N/A	N/A
864	Fam69c	330.7759358	1.366340527	0.157989868	4.945747701	7.59E-07	7.69E-06	ENSCGRG00000006679	family with sequence similarity 69, member C [Source:MGI Symbol;Acc:MGI:3041188]
865	Fam71f2	28.84410882	2.236531948	0.499281659	3.307891279	0.000940013	0.005734466	ENSCGRG00000009980	family with sequence similarity 71, member F2 [Source:MGI Symbol;Acc:MGI:2141439]
866	Fam72a	76.76168588	-2.459560882	0.327154316	-5.730012689	1.00E-08	1.32E-07	ENSCGRG00000014406	family with sequence similarity 72, member A [Source:MGI Symbol;Acc:MGI:1919669]
867	Fam73a	12.41093117	3.527697931	1.044246131	2.818047722	0.004831663	0.025272405	N/A	N/A
868	Fam83d	528.4366225	-2.710983132	0.144338863	-14.72937077	4.18E-49	5.87E-47	ENSCGRG00000015926	family with sequence similarity 83, member D [Source:MGI Symbol;Acc:MGI:1919128]
869	Fam83e	72.78450593	2.070872979	0.348762035	4.260528177	2.04E-05	0.000168718	ENSCGRG00000002432	family with sequence similarity 83, member E [Source:MGI Symbol;Acc:MGI:1921063]
870	Fam83h	194.3879456	1.560826123	0.219938278	4.43698855	9.12E-06	7.92E-05	ENSCGRG00000003834	family with sequence similarity 83, member H [Source:MGI Symbol;Acc:MGI:2145900]
871	Fam96a	1311.557467	-0.883951705	0.101119657	-2.956786176	0.003108636	0.01702281	ENSCGRG00000014562	family with sequence similarity 96, member A [Source:MGI Symbol;Acc:MGI:1915500]
872	Fam98a	1629.046889	-0.82860717	0.09810922	-2.483402359	0.0130134	0.060435274	ENSCGRG00000010875	family with sequence similarity 98, member A [Source:MGI Symbol;Acc:MGI:1919972]
873	Fanca	567.3071187	-1.564017063	0.131765158	-7.430299312	1.08E-13	2.44E-12	ENSCGRG00000016046	Fanconi anemia, complementation group A [Source:MGI Symbol;Acc:MGI:1341823]
874	Fancb	302.2697572	-2.119787165	0.188195511	-8.155479689	3.48E-16	9.50E-15	ENSCGRG00000010471	Fanconi anemia, complementation group B [Source:MGI Symbol;Acc:MGI:2448558]
875	Fancd2	935.0016346	-1.981669788	0.127002393	-10.99748792	3.93E-28	2.16E-26	ENSCGRG00000015861	Fanconi anemia, complementation group D2 [Source:MGI Symbol;Acc:MGI:2448480]
876	Fanci	483.6194409	-1.882314109	0.138140793	-9.391517015	5.91E-21	2.12E-19	ENSCGRG00000012764	Fanconi anemia, complementation group I [Source:MGI Symbol;Acc:MGI:2384790]
877	Fancm	516.0045802	-0.976252267	0.13592801	-2.878654419	0.003993757	0.021347701	ENSCGRG00000005570	Fanconi anemia, complementation group M [Source:MGI Symbol;Acc:MGI:2442306]
878	Fank1	110.5187385	2.00664314	0.312182417	4.554006129	5.26E-06	4.71E-05	ENSCGRG00000010083	fibronectin type 3 and ankyrin repeat domains 1 [Source:MGI Symbol;Acc:MGI:1914180]
879	Farp1	412.3807674	1.017723532	0.140260337	3.085412743	0.002032699	0.01163726	ENSCGRG00000008058	FERM, RhoGEF (Arhgef) and pleckstrin domain protein 1 (chondrocyte-derived) [Source:MGI Symbol;Acc:MGI:2446173]
880	Farsa	1236.77152	-0.945555824	0.109889314	-3.281422994	0.001032847	0.006247363	ENSCGRG00000013415	phenylalanyl-tRNA synthetase, alpha subunit [Source:MGI Symbol;Acc:MGI:1913840]
881	Farsb	3363.822192	-1.428892158	0.090705018	-9.304112077	1.35E-20	4.76E-19	ENSCGRG00000001513	phenylalanyl-tRNA synthetase, beta subunit [Source:MGI Symbol;Acc:MGI:1346035]
882	Fastkd2	1127.489114	-1.083212615	0.101190496	-4.923882529	8.48E-07	8.53E-06	ENSCGRG00000008898	FAST kinase domains 2 [Source:MGI Symbol;Acc:MGI:1922869]
883	Fastkd3	435.5656069	-1.061213389	0.148524161	-3.206554974	0.001343346	0.007955568	ENSCGRG00000004241	FAST kinase domains 3 [Source:MGI Symbol;Acc:MGI:1916827]
884	Fastkd5	533.1111737	-1.456293977	0.143555673	-6.069641553	1.28E-09	1.85E-08	N/A	N/A
885	Fat1	9832.794838	0.941904156	0.082944652	4.303371522	1.68E-05	0.000140979	ENSCGRG00000008521	FAT atypical cadherin 1 [Source:MGI Symbol;Acc:MGI:109168]
886	Fau	2767.653949	-1.097287182	0.117856544	-4.347019364	1.38E-05	0.00011703	ENSCGRG00000001588	40S ribosomal protein S30 [Source:RefSeq peptide;Acc:NP_001233753]
887	Faxdc2	169.5306053	1.949174966	0.210443441	6.482561112	9.02E-11	1.53E-09	ENSCGRG00000011956	predicted gene 12248 [Source:MGI Symbol;Acc:MGI:3651124]
888	Fbn1	298.0985218	1.578775552	0.168885647	5.884532353	3.99E-09	5.50E-08	ENSCGRG00000016650	fibrillin 1 [Source:MGI Symbol;Acc:MGI:95489]
889	Fbrsl1	44.94977479	3.063740215	0.380446713	6.515439961	7.25E-11	1.24E-09	ENSCGRG00000005911	fibrosin-like 1 [Source:MGI Symbol;Acc:MGI:1920907]
890	Fbxl13	50.41549578	1.649610758	0.351377172	3.029930063	0.002446104	0.013746575	ENSCGRG00000005963	F-box and leucine-rich repeat protein 13 [Source:MGI Symbol;Acc:MGI:2443416]
891	Fbxl17	936.9301853	1.424050065	0.114956229	7.299191774	2.90E-13	6.34E-12	N/A	N/A
892	Fbxo31	482.3361761	1.819314138	0.138547468	8.909232761	5.14E-19	1.64E-17	ENSCGRG00000015522	F-box protein 31 [Source:MGI Symbol;Acc:MGI:1354708]
893	Fbxo32	228.4285429	1.739801744	0.184180806	6.27013892	3.61E-10	5.64E-09	N/A	N/A
894	Fbxo36	48.11676688	2.287516583	0.376758846	4.518949186	6.21E-06	5.50E-05	ENSCGRG00000014933	F-box protein 36 [Source:MGI Symbol;Acc:MGI:1289192]
895	Fbxo4	388.0273181	-1.438124984	0.150327245	-5.675368305	1.38E-08	1.79E-07	ENSCGRG00000007074	F-box protein 4 [Source:MGI Symbol;Acc:MGI:2146220]
896	Fbxo42	2398.834153	1.041269052	0.08873621	5.14228129	2.71E-07	2.93E-06	ENSCGRG00000008739	F-box protein 42 [Source:MGI Symbol;Acc:MGI:1924992]
897	Fbxo48	160.7664111	-1.858667491	0.223104024	-5.709018457	1.14E-08	1.49E-07	ENSCGRG00000008969	F-box protein 48 [Source:MGI Symbol;Acc:MGI:2442569]
898	Fbxo5	369.8579542	-2.346177079	0.17260862	-10.20351464	1.91E-24	8.58E-23	ENSCGRG00000003734	F-box protein 5 [Source:MGI Symbol;Acc:MGI:1914391]
899	Fcf1	814.3934919	-1.198878572	0.121696917	-5.044631236	4.54E-07	4.76E-06	ENSCGRG00000003731	FCF1 rRNA processing protein [Source:MGI Symbol;Acc:MGI:1920986]
900	Fcgrt	4618.957523	1.485508948	0.12126994	7.42596596	1.12E-13	2.52E-12	ENSCGRG00000009532	Fc receptor, IgG, alpha chain transporter [Source:MGI Symbol;Acc:MGI:103017]
901	Fcho1	185.1001614	1.281953037	0.224394674	3.106092149	0.001895776	0.010915024	ENSCGRG00000010583	FCH domain only 1 [Source:MGI Symbol;Acc:MGI:1921265]
902	Fcrlb	8.771820674	2.779679397	0.809782139	2.710255994	0.00672313	0.034020166	ENSCGRG00000006016	Fc receptor-like B [Source:MGI Symbol;Acc:MGI:3576487]
903	Fen1	593.1108749	-1.864032113	0.135659982	-9.42849608	4.16E-21	1.50E-19	ENSCGRG00000017086	flap structure specific endonuclease 1 [Source:MGI Symbol;Acc:MGI:102779]
904	Fer1l4	39.13208943	3.266495386	0.460750663	5.81992192	5.89E-09	7.94E-08	ENSCGRG00000012428	fer-1-like 4 (C. elegans) [Source:MGI Symbol;Acc:MGI:1921812]
905	Fer1l5	335.2699007	2.066140642	0.163613017	9.052935789	1.39E-19	4.57E-18	ENSCGRG00000015646	fer-1-like 5 (C. elegans) [Source:MGI Symbol;Acc:MGI:3616091]
906	Fgd5	162.3147909	-1.470665505	0.20840422	-4.249928357	2.14E-05	0.000176072	ENSCGRG00000018152	FYVE, RhoGEF and PH domain containing 5 [Source:MGI Symbol;Acc:MGI:2443369]
907	Fgd6	823.4078423	1.41730365	0.133089856	6.253978874	4.00E-10	6.22E-09	ENSCGRG00000018424	FYVE, RhoGEF and PH domain containing 6 [Source:MGI Symbol;Acc:MGI:1261419]
908	Fgf12	57.31484048	3.125331428	0.416592172	6.097975673	1.07E-09	1.57E-08	ENSCGRG00000016889	fibroblast growth factor 12 [Source:MGI Symbol;Acc:MGI:109183]
909	Fgfbp1	11.60916705	6.894775408	1.585713519	3.979163216	6.92E-05	0.000523759	ENSCGRG00000000225	fibroblast growth factor binding protein 1 [Source:MGI Symbol;Acc:MGI:1096350]
910	Fgfr4	39.94811546	1.779624764	0.465451471	2.566674157	0.010267905	0.049338718	ENSCGRG00000016993	fibroblast growth factor receptor 4 [Source:MGI Symbol;Acc:MGI:95525]
911	Fh	1896.664694	-1.152215283	0.089128623	-6.364428882	1.96E-10	3.16E-09	ENSCGRG00000017765	fumarate hydratase 1 [Source:MGI Symbol;Acc:MGI:95530]
912	Fhdc1	158.7591755	1.20400775	0.205993145	3.005174021	0.002654289	0.014782811	ENSCGRG00000000721	FH2 domain containing 1 [Source:MGI Symbol;Acc:MGI:2684972]
913	Figf	196.8126129	2.215229654	0.243214787	6.702993564	2.04E-11	3.71E-10	N/A	N/A
914	Fignl1	267.4317888	-2.127580444	0.192210431	-8.025672377	1.01E-15	2.65E-14	ENSCGRG00000005469	fidgetin-like 1 [Source:MGI Symbol;Acc:MGI:1890648]
915	Filip1l	427.2974315	2.129980232	0.188017146	8.217429955	2.08E-16	5.76E-15	ENSCGRG00000013279	filamin A interacting protein 1-like [Source:MGI Symbol;Acc:MGI:1925999]
916	Fip1l1	2067.526309	-1.021044372	0.08512948	-5.122571767	3.01E-07	3.23E-06	ENSCGRG00000000208	FIP1 like 1 (S. cerevisiae) [Source:MGI Symbol;Acc:MGI:1914149]
917	Fjx1	98.69820501	-1.585501039	0.279437001	-3.580551381	0.00034287	0.002288057	N/A	N/A
918	Fkbp4	6035.791561	-0.878453109	0.099377131	-2.953301294	0.003143949	0.017195055	ENSCGRG00000014957	FK506 binding protein 4 [Source:MGI Symbol;Acc:MGI:95543]
919	Fmn1	124.5554701	2.052159155	0.253015475	5.798841571	6.68E-09	8.94E-08	ENSCGRG00000005947	formin 1 [Source:MGI Symbol;Acc:MGI:101815]
920	Fmnl1	32.47314117	2.3195681	0.446174838	3.887726179	0.000101188	0.000747803	N/A	N/A
921	Fmnl2	2193.346812	0.858355525	0.083450615	3.276105579	0.001052492	0.006352223	ENSCGRG00000002553	formin-like 2 [Source:MGI Symbol;Acc:MGI:1918659]
922	Fmo1	11.23579479	4.52834717	0.948843734	4.155989576	3.24E-05	0.000258609	ENSCGRG00000006110	flavin containing monooxygenase 1 [Source:MGI Symbol;Acc:MGI:1310002]
923	Fmo4	264.0648685	1.68506983	0.19139459	5.747849668	9.04E-09	1.20E-07	ENSCGRG00000011267	flavin containing monooxygenase 4 [Source:MGI Symbol;Acc:MGI:2429497]
924	Fmo5	136.3977113	1.416463073	0.228049686	3.646137768	0.000266211	0.001817428	ENSCGRG00000007196	flavin containing monooxygenase 5 [Source:MGI Symbol;Acc:MGI:1310004]
925	Fmod	20.2419193	5.718744128	0.804916165	6.378032706	1.79E-10	2.91E-09	ENSCGRG00000003737	fibromodulin [Source:MGI Symbol;Acc:MGI:1328364]
926	Fn1	20281.09626	3.375905447	0.112144167	24.88709869	1.03E-136	2.47E-133	ENSCGRG00000004728	fibronectin 1 [Source:MGI Symbol;Acc:MGI:95566]
927	Fn3k	140.8656871	2.006680917	0.246871293	5.758945873	8.46E-09	1.12E-07	ENSCGRG00000009813	fructosamine 3 kinase [Source:MGI Symbol;Acc:MGI:1926834]
928	Fn3krp	470.2230255	-1.105272218	0.134679134	-3.863328352	0.000111852	0.000821261	ENSCGRG00000012597	fructosamine 3 kinase related protein [Source:MGI Symbol;Acc:MGI:2679256]
929	Fnbp1	346.4212303	1.329333742	0.165396529	4.500525168	6.78E-06	5.97E-05	ENSCGRG00000001408	formin binding protein 1 [Source:MGI Symbol;Acc:MGI:109606]
930	Fndc3b	3813.668907	1.709267135	0.077073068	14.58751631	3.37E-48	4.48E-46	ENSCGRG00000009626	fibronectin type III domain containing 3B [Source:MGI Symbol;Acc:MGI:1919257]
931	Fnip2	3086.884876	1.615318537	0.109941404	9.371865374	7.13E-21	2.54E-19	ENSCGRG00000015930	folliculin interacting protein 2 [Source:MGI Symbol;Acc:MGI:2683054]
932	Folr1	19.13637337	3.887799482	0.767360374	4.304153684	1.68E-05	0.000140544	ENSCGRG00000010186	folate receptor alpha precursor [Source:RefSeq peptide;Acc:NP_001233692]
933	Fos	429.9724436	-1.050822481	0.167431396	-2.78239321	0.005395962	0.027973306	ENSCGRG00000002655	proto-oncogene c-Fos [Source:RefSeq peptide;Acc:NP_001233612]
934	Fosl1	1068.025124	-1.389503199	0.290799306	-2.766652749	0.005663505	0.02925005	ENSCGRG00000018256	fos-like antigen 1 [Source:MGI Symbol;Acc:MGI:107179]
935	Foxj2	192.5512839	1.12942223	0.186821061	2.914338063	0.003564437	0.019310123	ENSCGRG00000002799	forkhead box J2 [Source:MGI Symbol;Acc:MGI:1926805]
936	Foxk1	827.0871856	1.1302633	0.120956296	4.508246506	6.54E-06	5.77E-05	ENSCGRG00000005158	forkhead box K1 [Source:MGI Symbol;Acc:MGI:1347488]
937	Foxm1	695.1649993	-2.024209364	0.116201833	-12.38575006	3.12E-35	2.44E-33	ENSCGRG00000015123	forkhead box M1 [Source:MGI Symbol;Acc:MGI:1347487]
938	Foxn3	1481.796119	0.855589284	0.098157214	2.757074828	0.0058321	0.030000112	ENSCGRG00000003869	forkhead box N3 [Source:MGI Symbol;Acc:MGI:1918625]
939	Foxo1	1311.072156	0.906406547	0.122054827	2.633603709	0.008448403	0.041546533	ENSCGRG00000005182	forkhead box O1 [Source:MGI Symbol;Acc:MGI:1890077]
940	Foxo3	2041.097226	1.033799743	0.095963442	4.677169087	2.91E-06	2.70E-05	ENSCGRG00000014320	forkhead box O3 [Source:MGI Symbol;Acc:MGI:1890081]
941	Fpr1	23.59730128	3.150504175	0.624109382	4.110724415	3.94E-05	0.000309541	ENSCGRG00000005853	formyl peptide receptor 1 [Source:MGI Symbol;Acc:MGI:107443]
942	Frg1	639.4231272	-0.93959272	0.120014167	-2.954902967	0.003127674	0.017122193	ENSCGRG00000011860	FSHD region gene 1 [Source:MGI Symbol;Acc:MGI:893597]
943	Frmpd2	137.0891474	4.967892437	0.486983498	9.000161106	2.25E-19	7.34E-18	N/A	N/A
944	Fry	1051.241957	1.503367794	0.131740618	6.971314587	3.14E-12	6.19E-11	ENSCGRG00000008996	FRY microtubule binding protein [Source:MGI Symbol;Acc:MGI:2443895]
945	Fsbp	248.812377	-1.540493512	0.176992195	-5.39871834	6.71E-08	7.94E-07	ENSCGRG00000006460	fibrinogen silencer binding protein [Source:MGI Symbol;Acc:MGI:5301008]
946	Fscn1	96.68844265	2.22818997	0.268942408	6.109960432	9.97E-10	1.46E-08	ENSCGRG00000016688	fascin actin-bundling protein 1 [Source:MGI Symbol;Acc:MGI:1352745]
947	Fsd1	6.292145144	3.816071463	1.335614366	2.419193028	0.015554983	0.070770949	ENSCGRG00000009618	fibronectin type 3 and SPRY domain-containing protein [Source:MGI Symbol;Acc:MGI:1934858]
948	Fst	172.9380556	-2.139718411	0.200661397	-7.748156517	9.32E-15	2.28E-13	ENSCGRG00000002359	follistatin [Source:MGI Symbol;Acc:MGI:95586]
949	Fstl1	5021.642292	0.924701067	0.071787785	4.732540021	2.22E-06	2.09E-05	ENSCGRG00000005221	follistatin-like 1 [Source:MGI Symbol;Acc:MGI:102793]
950	Fstl3	60.82935922	1.834537648	0.313692933	3.983434171	6.79E-05	0.000515241	ENSCGRG00000008599	follistatin-like 3 [Source:MGI Symbol;Acc:MGI:1890391]
951	Fstl4	16.15982604	6.497280123	1.575566575	3.752502571	0.000175078	0.001240099	ENSCGRG00000010263	follistatin-like 4 [Source:MGI Symbol;Acc:MGI:2443199]
952	Ftcd	5.980176624	4.678348289	1.336987785	3.061647858	0.002201222	0.012494354	ENSCGRG00000006673	formiminotransferase cyclodeaminase [Source:MGI Symbol;Acc:MGI:1339962]
953	Fth1	22841.42216	1.809533567	0.099882341	12.26013579	1.48E-34	1.13E-32	ENSCGRG00000003282	Ferritin heavy chain [Source:UniProtKB/Swiss-Prot;Acc:P29389]
954	Ftsj1	1259.226404	-1.677973023	0.106144339	-10.29739813	7.24E-25	3.33E-23	ENSCGRG00000007253	FtsJ RNA methyltransferase homolog 1 (E. coli) [Source:MGI Symbol;Acc:MGI:1859648]
955	Ftsj3	2593.752128	-1.279518051	0.103375683	-6.71875175	1.83E-11	3.35E-10	ENSCGRG00000010648	FtsJ RNA methyltransferase homolog 3 (E. coli) [Source:MGI Symbol;Acc:MGI:1860295]
956	Furin	3465.234878	1.477524974	0.250130625	3.56838541	0.000359188	0.002387025	ENSCGRG00000002134	furin precursor [Source:RefSeq peptide;Acc:NP_001230915]
957	Fut2	11.1596523	3.524971141	1.249408761	2.353119918	0.018616629	0.083206698	ENSCGRG00000018717	secretory blood group 1 [Source:MGI Symbol;Acc:MGI:1928893]
958	Fxn	643.4783522	-1.09658622	0.124647538	-4.10456337	4.05E-05	0.000317131	ENSCGRG00000008564	frataxin [Source:MGI Symbol;Acc:MGI:1096879]
959	Fzr1	917.6730855	-1.014249206	0.14866028	-2.887702778	0.003880664	0.020829906	ENSCGRG00000002475	fizzy/cell division cycle 20 related 1 (Drosophila) [Source:MGI Symbol;Acc:MGI:1926790]
960	G2e3	1011.750245	-1.42550863	0.116801919	-7.196338369	6.19E-13	1.31E-11	ENSCGRG00000002097	G2/M-phase specific E3 ubiquitin ligase [Source:MGI Symbol;Acc:MGI:2444298]
961	G6pc3	524.1713557	-0.950813638	0.139226329	-2.627743902	0.00859532	0.042228894	ENSCGRG00000004706	glucose 6 phosphatase, catalytic, 3 [Source:MGI Symbol;Acc:MGI:1915651]
962	Gabbr2	9.211000006	3.677525291	1.079528971	2.864733485	0.004173603	0.022161409	ENSCGRG00000005135	gamma-aminobutyric acid (GABA) B receptor, 2 [Source:MGI Symbol;Acc:MGI:2386030]
963	Gabpa	1275.592392	-1.040681319	0.107040242	-4.257453198	2.07E-05	0.000170615	ENSCGRG00000001400	GA repeat binding protein, alpha [Source:MGI Symbol;Acc:MGI:95610]
964	Gabpb2	416.1153308	-1.288707411	0.143754414	-4.895466432	9.81E-07	9.78E-06	ENSCGRG00000007331	GA repeat binding protein, beta 2 [Source:MGI Symbol;Acc:MGI:95612]
965	Gabra1	26.27823235	3.640331329	0.505228542	6.047498453	1.47E-09	2.12E-08	ENSCGRG00000010987	gamma-aminobutyric acid (GABA) A receptor, subunit alpha 1 [Source:MGI Symbol;Acc:MGI:95613]
966	Gabra3	176.928181	1.470724372	0.313634643	2.824183781	0.00474012	0.024861101	ENSCGRG00000006940	gamma-aminobutyric acid (GABA) A receptor, subunit alpha 3 [Source:MGI Symbol;Acc:MGI:95615]
967	Gabrg3	31.54605611	2.563759019	0.527748534	3.749506423	0.000177183	0.00125359	ENSCGRG00000013992	gamma-aminobutyric acid (GABA) A receptor, subunit gamma 3 [Source:MGI Symbol;Acc:MGI:95624]
968	Gabrr1	75.75480332	1.922831278	0.283219976	4.723779717	2.32E-06	2.18E-05	ENSCGRG00000006132	gamma-aminobutyric acid (GABA) C receptor, subunit rho 1 [Source:MGI Symbol;Acc:MGI:95625]
969	Gabrr3	312.3328995	3.162776263	0.218693841	11.78731762	4.54E-32	3.10E-30	ENSCGRG00000002193	gamma-aminobutyric acid (GABA) receptor, rho 3 [Source:MGI Symbol;Acc:MGI:3588203]
970	Gadd45b	283.1981069	1.175551384	0.210536052	2.805167468	0.005029044	0.026205185	ENSCGRG00000004613	growth arrest and DNA-damage-inducible 45 beta [Source:MGI Symbol;Acc:MGI:107776]
971	Gadd45gip1	453.2661827	-1.369760927	0.172458909	-4.550640107	5.35E-06	4.78E-05	ENSCGRG00000015456	growth arrest and DNA-damage-inducible, gamma interacting protein 1 [Source:MGI Symbol;Acc:MGI:1914947]
972	Gadl1	155.3065425	4.205101895	0.379383474	9.542164169	1.40E-21	5.21E-20	ENSCGRG00000016291	glutamate decarboxylase-like 1 [Source:MGI Symbol;Acc:MGI:1920998]
973	Galm	924.6112762	1.361955599	0.123343922	6.299403236	2.99E-10	4.73E-09	ENSCGRG00000006410	galactose mutarotase [Source:MGI Symbol;Acc:MGI:2442420]
974	Galns	696.8716624	1.158120511	0.11177505	5.12778131	2.93E-07	3.15E-06	ENSCGRG00000015115	galactosamine (N-acetyl)-6-sulfate sulfatase [Source:MGI Symbol;Acc:MGI:1355303]
975	Galnt13	126.3069123	1.325690188	0.23175561	3.196158598	0.001392705	0.008217559	ENSCGRG00000005672	UDP-N-acetyl-alpha-D-galactosamine:polypeptide N-acetylgalactosaminyltransferase 13 [Source:MGI Symbol;Acc:MGI:2139447]
976	Galnt2	2910.295343	1.506965372	0.096292249	9.575047585	1.02E-21	3.82E-20	ENSCGRG00000016716	N/A
977	Galnt5	7.556476751	3.940341244	1.025837391	3.270868045	0.001072179	0.006454861	ENSCGRG00000011646	UDP-N-acetyl-alpha-D-galactosamine:polypeptide N-acetylgalactosaminyltransferase 5 [Source:MGI Symbol;Acc:MGI:2179403]
978	Galt	249.8111275	-1.221811117	0.17711874	-3.595602689	0.000323641	0.002173295	ENSCGRG00000016645	galactose-1-phosphate uridyl transferase [Source:MGI Symbol;Acc:MGI:95638]
979	Gamt	304.0736233	1.041133519	0.158093403	2.885452577	0.003908513	0.020950198	ENSCGRG00000017379	guanidinoacetate methyltransferase [Source:MGI Symbol;Acc:MGI:1098221]
980	Gan	550.1779947	1.015016756	0.133819661	3.213685144	0.001310433	0.007770205	ENSCGRG00000015007	giant axonal neuropathy [Source:MGI Symbol;Acc:MGI:1890619]
981	Garem1	207.9745499	1.037065053	0.172525094	2.620503148	0.008780012	0.043070364	ENSCGRG00000011977	GRB2 associated regulator of MAPK1 subtype 1 [Source:MGI Symbol;Acc:MGI:2685790]
982	Garnl3	138.1201123	1.529677858	0.224552806	4.207096652	2.59E-05	0.000209759	ENSCGRG00000007880	GTPase activating RANGAP domain-like 3 [Source:MGI Symbol;Acc:MGI:2139309]
983	Gars	5706.097542	-1.075005147	0.083867544	-5.843054693	5.13E-09	6.98E-08	ENSCGRG00000008342	glycyl-tRNA synthetase [Source:MGI Symbol;Acc:MGI:2449057]
984	Gart	5116.411836	-0.844488411	0.095792109	-2.7092619	0.006743309	0.034104354	ENSCGRG00000015273	trifunctional purine biosynthetic protein adenosine-3 [Source:RefSeq peptide;Acc:NP_001233634]
985	Gas2	228.2093359	-2.45797585	0.201760805	-9.283336035	1.64E-20	5.71E-19	ENSCGRG00000007786	growth arrest specific 2 [Source:MGI Symbol;Acc:MGI:95657]
986	Gas2l1	1265.107113	1.010266511	0.136974356	3.104990026	0.001902854	0.010949581	ENSCGRG00000012101	growth arrest-specific 2 like 1 [Source:MGI Symbol;Acc:MGI:1926176]
987	Gas2l2	7.661356227	2.941959758	1.021004405	2.308508412	0.020970876	0.091727934	ENSCGRG00000008994	growth arrest-specific 2 like 2 [Source:MGI Symbol;Acc:MGI:3652048]
988	Gas2l3	1212.20598	-1.764296438	0.112253065	-10.50602882	8.10E-26	3.91E-24	ENSCGRG00000002944	growth arrest-specific 2 like 3 [Source:MGI Symbol;Acc:MGI:1918780]
989	Gas7	692.9537918	2.309780215	0.177627242	9.710321978	2.72E-22	1.08E-20	ENSCGRG00000007856	growth arrest specific 7 [Source:MGI Symbol;Acc:MGI:1202388]
990	Gas8	1929.6846	-1.613867795	0.222551297	-4.623227581	3.78E-06	3.45E-05	ENSCGRG00000012918	growth arrest specific 8 [Source:MGI Symbol;Acc:MGI:1202386]
991	Gatad1	1017.886719	-0.95238456	0.108471643	-3.387263708	0.000705935	0.004428535	N/A	N/A
992	Gba	1898.763421	1.025248496	0.108254074	4.067154039	4.76E-05	0.000368685	ENSCGRG00000016846	glucosidase, beta, acid [Source:MGI Symbol;Acc:MGI:95665]
993	Gbgt1	89.31722392	1.414670753	0.256043677	3.240494987	0.001193224	0.007127883	ENSCGRG00000001068	globoside alpha-1,3-N-acetylgalactosaminyltransferase 1 [Source:MGI Symbol;Acc:MGI:2449143]
994	Gclm	1650.280349	-1.025526609	0.138753276	-3.175161854	0.001497529	0.008784928	ENSCGRG00000001077	glutamate-cysteine ligase, modifier subunit [Source:MGI Symbol;Acc:MGI:104995]
995	Gcsh	2089.718378	-1.088942103	0.094890028	-5.311196689	1.09E-07	1.25E-06	ENSCGRG00000011211	N/A
996	Gda	132.2911407	2.073933939	0.238886485	6.232966406	4.58E-10	7.05E-09	ENSCGRG00000002091	guanine deaminase [Source:MGI Symbol;Acc:MGI:95678]
997	Gdf11	1805.989706	1.327504124	0.103516561	7.173167392	7.33E-13	1.54E-11	ENSCGRG00000015542	growth differentiation factor 11 [Source:MGI Symbol;Acc:MGI:1338027]
998	Gdpd5	409.2467142	1.43772444	0.13607757	6.266734042	3.69E-10	5.75E-09	N/A	N/A
999	Gem	1184.359877	1.36431042	0.128132791	6.082345609	1.18E-09	1.72E-08	ENSCGRG00000016726	GTP binding protein (gene overexpressed in skeletal muscle) [Source:MGI Symbol;Acc:MGI:99844]
1000	Gemin2	462.3813372	-1.645701014	0.135771807	-7.812656663	5.60E-15	1.38E-13	ENSCGRG00000007060	gem nuclear organelle associated protein 2 [Source:MGI Symbol;Acc:MGI:1913853]
1001	Gemin6	460.7919032	-1.062047843	0.132355179	-3.604583861	0.000312653	0.002104529	ENSCGRG00000012675	gem nuclear organelle associated protein 6 [Source:MGI Symbol;Acc:MGI:1914492]
1002	Gen1	389.0358888	-2.884670073	0.194064254	-11.85023789	2.15E-32	1.48E-30	ENSCGRG00000008503	GEN1, Holliday junction 5' flap endonuclease [Source:MGI Symbol;Acc:MGI:2443149]
1003	Gfer	321.7942621	-1.169768122	0.156367066	-3.739953927	0.000184054	0.001295103	ENSCGRG00000014349	growth factor, erv1 (S. cerevisiae)-like (augmenter of liver regeneration) [Source:MGI Symbol;Acc:MGI:107757]
1004	Gfod1	256.4579191	1.249863324	0.170096887	3.908953496	9.27E-05	0.000691153	ENSCGRG00000004594	glucose-fructose oxidoreductase domain containing 1 [Source:MGI Symbol;Acc:MGI:2145304]
1005	Gfpt2	100.1185699	2.260944344	0.26134113	6.413004503	1.43E-10	2.34E-09	ENSCGRG00000004350	glutamine fructose-6-phosphate transaminase 2 [Source:MGI Symbol;Acc:MGI:1338883]
1006	Ggact	418.0721215	-1.063511232	0.136759137	-3.499208472	0.000466642	0.003029002	ENSCGRG00000014040	gamma-glutamylamine cyclotransferase [Source:MGI Symbol;Acc:MGI:2385008]
1007	Ggcx	888.4817874	0.872256575	0.113605449	2.528875822	0.01144285	0.054080456	ENSCGRG00000008736	gamma-glutamyl carboxylase [Source:MGI Symbol;Acc:MGI:1927655]
1008	Ggt1	1349.257867	1.951304917	0.123656849	11.04946821	2.21E-28	1.23E-26	ENSCGRG00000004448	gamma-glutamyltransferase 1 [Source:MGI Symbol;Acc:MGI:95706]
1009	Ghitm	7138.648127	-0.9650526	0.077896323	-4.879435673	1.06E-06	1.06E-05	ENSCGRG00000005000	growth hormone inducible transmembrane protein [Source:MGI Symbol;Acc:MGI:1913342]
1010	Gins1	188.3363383	-2.396951492	0.222180062	-8.155497744	3.48E-16	9.50E-15	ENSCGRG00000001775	GINS complex subunit 1 (Psf1 homolog) [Source:MGI Symbol;Acc:MGI:1916520]
1011	Gins3	473.1289916	-0.920541186	0.138204942	-2.428123628	0.015177169	0.069248305	ENSCGRG00000000409	GINS complex subunit 3 (Psf3 homolog) [Source:MGI Symbol;Acc:MGI:1926083]
1012	Gins4	287.3082595	-2.380820196	0.182180205	-9.857589607	6.36E-23	2.58E-21	ENSCGRG00000007520	GINS complex subunit 4 (Sld5 homolog) [Source:MGI Symbol;Acc:MGI:1923847]
1013	Gja8	91.11038107	2.857237246	0.306991457	7.401752381	1.34E-13	3.00E-12	ENSCGRG00000019855	gap junction protein, alpha 8 [Source:MGI Symbol;Acc:MGI:99953]
1014	Gjb4	67.76174998	2.013493513	0.33516614	4.262157902	2.02E-05	0.000167564	ENSCGRG00000019527	gap junction protein, beta 4 [Source:MGI Symbol;Acc:MGI:95722]
1015	Gjb5	276.1892368	1.066097865	0.18452539	2.607420929	0.009122714	0.044535956	ENSCGRG00000010220	gap junction protein, beta 5 [Source:MGI Symbol;Acc:MGI:95723]
1016	Glb1	1183.644869	0.857925999	0.108814589	2.508519326	0.012123834	0.056810927	ENSCGRG00000014534	galactosidase, beta 1 [Source:MGI Symbol;Acc:MGI:88151]
1017	Glcci1	512.8605618	1.313675371	0.132867523	5.484507095	4.15E-08	5.06E-07	ENSCGRG00000017705	glucocorticoid induced transcript 1 [Source:MGI Symbol;Acc:MGI:2179717]
1018	Gldc	137.6123868	-1.118942469	0.217159653	-2.45892808	0.013935253	0.064205512	ENSCGRG00000010145	N/A
1019	Gle1	654.4088159	-1.025178136	0.118360801	-3.719268797	0.0001998	0.001396717	ENSCGRG00000017733	N/A
1020	Glg1	2962.01603	0.93028503	0.09161288	3.769366609	0.000163662	0.001165671	ENSCGRG00000001849	Golgi apparatus protein 1 precursor [Source:RefSeq peptide;Acc:NP_001231202]
1021	Gli1	716.2755208	1.323026849	0.13716655	5.380789639	7.42E-08	8.69E-07	ENSCGRG00000004166	GLI-Kruppel family member GLI1 [Source:MGI Symbol;Acc:MGI:95727]
1022	Gli2	781.6579396	1.939685803	0.133365528	10.15797199	3.05E-24	1.34E-22	ENSCGRG00000014620	GLI-Kruppel family member GLI2 [Source:MGI Symbol;Acc:MGI:95728]
1023	Glipr1	925.4233042	-1.031305606	0.124347038	-3.58949528	0.000331319	0.002219433	ENSCGRG00000003558	GLI pathogenesis-related 1 (glioma) [Source:MGI Symbol;Acc:MGI:1920940]
1024	Glis2	575.3057303	0.922078704	0.129848719	2.596222777	0.009425493	0.045816651	ENSCGRG00000009774	GLIS family zinc finger 2 [Source:MGI Symbol;Acc:MGI:1932535]
1025	Glis3	978.7157417	1.610835601	0.113637244	9.027613339	1.75E-19	5.75E-18	ENSCGRG00000007768	GLIS family zinc finger 3 [Source:MGI Symbol;Acc:MGI:2444289]
1026	Glo1	4410.435232	-0.788487865	0.075336678	-2.701544195	0.006901831	0.034800378	ENSCGRG00000015828	glyoxalase 1 [Source:MGI Symbol;Acc:MGI:95742]
1027	Glra3	138.4248287	-1.125513953	0.235645846	-2.293914621	0.021795403	0.094737388	ENSCGRG00000003100	glycine receptor, alpha 3 subunit [Source:MGI Symbol;Acc:MGI:95749]
1028	Glt8d2	495.0744746	2.57990746	0.157367532	12.67697938	7.93E-37	6.56E-35	ENSCGRG00000013282	glycosyltransferase 8 domain containing 2 [Source:MGI Symbol;Acc:MGI:1922032]
1029	Gm2a	851.424084	1.784128937	0.103817667	11.55069726	7.32E-31	4.67E-29	ENSCGRG00000016474	GM2 ganglioside activator protein [Source:MGI Symbol;Acc:MGI:95762]
1030	Gmfb	6877.336636	-0.840655977	0.100102419	-2.554318654	0.010639584	0.050782588	ENSCGRG00000007217	glia maturation factor, beta [Source:MGI Symbol;Acc:MGI:1927133]
1031	Gmnn	768.9841209	-1.492521135	0.138381571	-6.558377859	5.44E-11	9.46E-10	ENSCGRG00000009889	geminin [Source:RefSeq peptide;Acc:NP_001233746]
1032	Gmpr	655.719105	1.190690772	0.112529978	5.382816931	7.33E-08	8.62E-07	ENSCGRG00000007959	guanosine monophosphate reductase [Source:MGI Symbol;Acc:MGI:1913605]
1033	Gnao1	252.4342027	1.615950907	0.19623154	5.2539383	1.49E-07	1.68E-06	ENSCGRG00000016430	guanine nucleotide binding protein, alpha O [Source:MGI Symbol;Acc:MGI:95775]
1034	Gnas	8073.08751	0.769911671	0.075478971	2.450340365	0.014272123	0.065585021	ENSCGRG00000002835	GNAS (guanine nucleotide binding protein, alpha stimulating) complex locus [Source:MGI Symbol;Acc:MGI:95777]
1035	Gnat1	555.1082104	1.069968397	0.134571275	3.604081896	0.000313258	0.002107245	ENSCGRG00000006881	guanine nucleotide binding protein, alpha transducing 1 [Source:MGI Symbol;Acc:MGI:95778]
1036	Gnb3	155.1185256	-1.33388426	0.192382075	-3.892887417	9.91E-05	0.000734319	ENSCGRG00000018303	guanine nucleotide binding protein (G protein), beta 3 [Source:MGI Symbol;Acc:MGI:95785]
1037	Gne	278.2496045	1.167566573	0.159804684	3.645725877	0.000266638	0.001819696	ENSCGRG00000001224	bifunctional UDP-N-acetylglucosamine 2-epimerase/N-acetylmannosamine kinase [Source:RefSeq peptide;Acc:NP_001233638]
1038	Gnl3l	4787.800703	-1.135135853	0.077389793	-7.109120344	1.17E-12	2.42E-11	ENSCGRG00000017708	guanine nucleotide binding protein-like 3 (nucleolar)-like [Source:MGI Symbol;Acc:MGI:2448557]
1039	Gnpnat1	1309.186105	-1.042865094	0.107514483	-4.258985191	2.05E-05	0.000169538	ENSCGRG00000003124	N/A
1040	Gns	3027.383349	1.174870197	0.084257921	7.0012135	2.54E-12	5.05E-11	ENSCGRG00000015927	glucosamine (N-acetyl)-6-sulfatase [Source:MGI Symbol;Acc:MGI:1922862]
1041	Golgb1	2518.385968	0.93895488	0.118108543	2.997178434	0.002724912	0.015123652	ENSCGRG00000002633	golgi autoantigen, golgin subfamily b, macrogolgin 1 [Source:MGI Symbol;Acc:MGI:1099447]
1042	Gorab	1192.586329	-1.30696902	0.116048443	-6.221595907	4.92E-10	7.53E-09	ENSCGRG00000006363	golgin, RAB6-interacting [Source:MGI Symbol;Acc:MGI:2138271]
1043	Got1	1160.393099	-0.969759865	0.101305355	-3.798391147	0.000145638	0.001048934	ENSCGRG00000013953	glutamic-oxaloacetic transaminase 1, soluble [Source:MGI Symbol;Acc:MGI:95791]
1044	Gpatch4	819.6273163	-1.135082511	0.126639933	-4.343969535	1.40E-05	0.000118511	ENSCGRG00000008399	G patch domain containing 4 [Source:MGI Symbol;Acc:MGI:1913864]
1045	Gpc1	6483.097176	1.457127155	0.099858619	8.733994755	2.46E-18	7.46E-17	ENSCGRG00000018009	glypican 1 [Source:MGI Symbol;Acc:MGI:1194891]
1046	Gpc3	16.64716826	2.557459576	0.64632546	3.051863491	0.002274255	0.012882317	ENSCGRG00000008181	glypican 3 [Source:MGI Symbol;Acc:MGI:104903]
1047	Gpc5	119.1214001	1.564743459	0.233678672	4.192855732	2.75E-05	0.000222813	ENSCGRG00000007342	glypican 5 [Source:MGI Symbol;Acc:MGI:1194894]
1048	Gpc6	1071.227067	1.105347811	0.097732231	5.324602788	1.01E-07	1.17E-06	ENSCGRG00000008457	glypican 6 [Source:MGI Symbol;Acc:MGI:1346322]
1049	Gpcpd1	2207.950129	1.14061533	0.084572517	6.57013469	5.03E-11	8.77E-10	N/A	N/A
1050	Gpd1	57.9501903	3.272360749	0.381495808	7.044371624	1.86E-12	3.77E-11	ENSCGRG00000013069	glycerol-3-phosphate dehydrogenase 1 (soluble) [Source:MGI Symbol;Acc:MGI:95679]
1051	Gpd1l	350.9260444	1.627954466	0.141897454	7.35032191	1.98E-13	4.38E-12	ENSCGRG00000005169	glycerol-3-phosphate dehydrogenase 1-like [Source:MGI Symbol;Acc:MGI:1289257]
1052	Gper1	23.37477237	2.079794942	0.503753133	2.967390857	0.003003389	0.016516924	ENSCGRG00000014067	G protein-coupled estrogen receptor 1 [Source:MGI Symbol;Acc:MGI:1924104]
1053	Gphb5	19.51991907	2.355652833	0.660141729	2.682288145	0.007312045	0.036653481	ENSCGRG00000002877	glycoprotein hormone beta 5 [Source:MGI Symbol;Acc:MGI:2156540]
1054	Gpnmb	1533.674958	0.925595136	0.098507693	3.457929273	0.000544344	0.003493344	ENSCGRG00000005342	glycoprotein (transmembrane) nmb [Source:MGI Symbol;Acc:MGI:1934765]
1055	Gpr132	53.15428919	2.705871952	0.404448993	5.243947914	1.57E-07	1.77E-06	ENSCGRG00000004536	G protein-coupled receptor 132 [Source:MGI Symbol;Acc:MGI:1890220]
1056	Gpr137b	2376.591479	1.524896155	0.109865983	8.555274616	1.18E-17	3.46E-16	ENSCGRG00000012799	G protein-coupled receptor 137B [Source:MGI Symbol;Acc:MGI:1891463]
1057	Gpr137c	43.99037132	1.706823529	0.375633485	2.986584195	0.002821131	0.015594768	N/A	N/A
1058	Gpr146	182.0651834	2.425051718	0.206574137	8.907645686	5.21E-19	1.66E-17	ENSCGRG00000018887	G protein-coupled receptor 146 [Source:MGI Symbol;Acc:MGI:1933113]
1059	Gpr152	90.42083896	2.176387434	0.280403652	5.675478633	1.38E-08	1.79E-07	ENSCGRG00000014277	G protein-coupled receptor 152 [Source:MGI Symbol;Acc:MGI:2685519]
1060	Gpr155	18.07848625	2.515636057	0.651398357	2.963890738	0.003037761	0.016696417	ENSCGRG00000015306	G protein-coupled receptor 155 [Source:MGI Symbol;Acc:MGI:1915776]
1061	Gpr158	246.797773	2.339994873	0.186876483	9.391403062	5.92E-21	2.12E-19	ENSCGRG00000007745	G protein-coupled receptor 158 [Source:MGI Symbol;Acc:MGI:2441697]
1062	Gpr180	684.5096205	-1.276336555	0.125971138	-5.48835287	4.06E-08	4.96E-07	ENSCGRG00000010602	G protein-coupled receptor 180 [Source:MGI Symbol;Acc:MGI:1930949]
1063	Gpr19	167.5701191	-1.418836685	0.203352091	-4.100642284	4.12E-05	0.000322291	ENSCGRG00000017918	G protein-coupled receptor 19 [Source:MGI Symbol;Acc:MGI:892973]
1064	Gpr21	17.22199333	2.478968122	0.622526656	3.042449031	0.002346616	0.013257104	N/A	N/A
1065	Gpr22	56.94502523	1.816091064	0.368736738	3.338773811	0.000841491	0.005194316	ENSCGRG00000000362	G protein-coupled receptor 22 [Source:MGI Symbol;Acc:MGI:1920260]
1066	Gpr52	75.30113579	1.597023881	0.322470079	3.138466004	0.001698346	0.009860854	N/A	N/A
1067	Gpr68	447.1552433	5.597086002	0.206853163	24.23034504	1.07E-129	1.71E-126	ENSCGRG00000018842	G protein-coupled receptor 68 [Source:MGI Symbol;Acc:MGI:2441763]
1068	Gpx7	17.02097891	3.101193964	0.607129542	4.144472124	3.41E-05	0.000270386	ENSCGRG00000014358	glutathione peroxidase 7 precursor [Source:RefSeq peptide;Acc:NP_001243771]
1069	Gramd1a	476.8131959	1.328460839	0.142211418	5.22811984	1.71E-07	1.91E-06	ENSCGRG00000017368	GRAM domain containing 1A [Source:MGI Symbol;Acc:MGI:105490]
1070	Gramd1b	625.2683222	0.972877038	0.12966564	2.991652508	0.002774719	0.015369087	ENSCGRG00000014264	GRAM domain containing 1B [Source:MGI Symbol;Acc:MGI:1925037]
1071	Gramd3	267.1939181	0.993353511	0.162383271	2.514982045	0.011903845	0.05588887	ENSCGRG00000011953	GRAM domain containing 3 [Source:MGI Symbol;Acc:MGI:1914815]
1072	Gramd4	1526.781007	1.162856543	0.093646789	6.170996898	6.79E-10	1.02E-08	ENSCGRG00000013945	GRAM domain containing 4 [Source:MGI Symbol;Acc:MGI:2676308]
1073	Grasp	169.8007713	1.730002663	0.210668048	5.435281585	5.47E-08	6.58E-07	ENSCGRG00000012525	GRP1 (general receptor for phosphoinositides 1)-associated scaffold protein [Source:MGI Symbol;Acc:MGI:1860303]
1074	Greb1l	29.88301311	2.269209939	0.490933573	3.430703316	0.000602019	0.003829021	ENSCGRG00000001687	growth regulation by estrogen in breast cancer-like [Source:MGI Symbol;Acc:MGI:3576497]
1075	Grhl2	42.16509482	2.309179593	0.466372992	3.69707749	0.000218096	0.00151417	ENSCGRG00000010909	grainyhead-like 2 (Drosophila) [Source:MGI Symbol;Acc:MGI:2182543]
1076	Grid1	15.25747378	2.731244054	0.888922326	2.414475921	0.015757864	0.071520012	ENSCGRG00000018132	glutamate receptor, ionotropic, delta 1 [Source:MGI Symbol;Acc:MGI:95812]
1077	Grid2	141.295766	1.19029597	0.239179174	2.530878665	0.01137772	0.053812257	ENSCGRG00000014689	glutamate receptor, ionotropic, delta 2 [Source:MGI Symbol;Acc:MGI:95813]
1078	Grik5	309.5086743	2.721470002	0.173326328	12.32650303	6.52E-35	5.06E-33	ENSCGRG00000012476	glutamate receptor, ionotropic, kainate 5 (gamma 2) [Source:MGI Symbol;Acc:MGI:95818]
1079	Grina	1281.235992	1.315000762	0.112429894	6.49327538	8.40E-11	1.43E-09	ENSCGRG00000004486	glutamate receptor, ionotropic, N-methyl D-aspartate-associated protein 1 (glutamate binding) [Source:MGI Symbol;Acc:MGI:1913418]
1080	Grk5	577.1913498	1.14898408	0.130946678	4.307261452	1.65E-05	0.000138705	ENSCGRG00000016299	G protein-coupled receptor kinase 5 [Source:MGI Symbol;Acc:MGI:109161]
1081	Grk6	3237.874622	-1.060091238	0.092952933	-5.111498059	3.20E-07	3.42E-06	ENSCGRG00000010284	G protein-coupled receptor kinase 6 [Source:MGI Symbol;Acc:MGI:1347078]
1082	Grn	5960.980748	2.058730555	0.080694165	18.26362599	1.61E-74	5.97E-72	ENSCGRG00000005488	granulin [Source:MGI Symbol;Acc:MGI:95832]
1083	Gsap	474.8451176	1.74208651	0.138313029	8.365979846	5.96E-17	1.71E-15	ENSCGRG00000013150	gamma-secretase activating protein [Source:MGI Symbol;Acc:MGI:2442259]
1084	Gse1	580.978033	1.382806775	0.150009637	5.318620131	1.05E-07	1.20E-06	ENSCGRG00000015890	genetic suppressor element 1, coiled-coil protein [Source:MGI Symbol;Acc:MGI:1098275]
1085	Gsk3b	898.8405213	1.06931073	0.129861061	3.729741815	0.000191676	0.001343337	ENSCGRG00000003029	glycogen synthase kinase 3 beta [Source:MGI Symbol;Acc:MGI:1861437]
1086	Gsn	78.58747877	2.268426054	0.297413979	5.660337678	1.51E-08	1.94E-07	ENSCGRG00000002651	gelsolin [Source:MGI Symbol;Acc:MGI:95851]
1087	Gss	4225.861363	-1.214525328	0.104076315	-6.049049942	1.46E-09	2.10E-08	ENSCGRG00000005571	glutathione synthetase [Source:MGI Symbol;Acc:MGI:95852]
1088	Gsto1	2348.68169	-1.971124096	0.151278785	-9.162960912	5.05E-20	1.70E-18	ENSCGRG00000001193	glutathione S-transferase omega 1 [Source:MGI Symbol;Acc:MGI:1342273]
1089	Gtf2a2	865.4382553	-1.140554849	0.11752127	-4.727589731	2.27E-06	2.14E-05	ENSCGRG00000014645	N/A
1090	Gtf2f1	660.6912475	-1.243220764	0.118327709	-5.563010313	2.65E-08	3.32E-07	ENSCGRG00000005499	general transcription factor IIF, polypeptide 1 [Source:MGI Symbol;Acc:MGI:1923848]
1091	Gtf2f2	718.1392115	-0.944187239	0.13310667	-2.698773394	0.006959555	0.035069091	ENSCGRG00000003615	general transcription factor IIF, polypeptide 2 [Source:MGI Symbol;Acc:MGI:1915955]
1092	Gtf3c6	784.5296065	-1.408231129	0.12503433	-6.584340684	4.57E-11	8.02E-10	ENSCGRG00000004485	general transcription factor IIIC, polypeptide 6, alpha [Source:MGI Symbol;Acc:MGI:1914621]
1093	Gtpbp10	1385.761985	-1.386855173	0.11509385	-6.967293835	3.23E-12	6.34E-11	ENSCGRG00000003724	GTP-binding protein 10 (putative) [Source:MGI Symbol;Acc:MGI:2385599]
1094	Gtpbp2	2112.156277	-1.680339706	0.108181638	-10.12535237	4.26E-24	1.85E-22	ENSCGRG00000005459	GTP binding protein 2 [Source:MGI Symbol;Acc:MGI:1860138]
1095	Gtpbp4	4252.806692	-1.212764983	0.075144704	-8.354580573	6.57E-17	1.87E-15	ENSCGRG00000012171	GTP binding protein 4 [Source:MGI Symbol;Acc:MGI:1916487]
1096	Gtpbp8	341.0562554	-1.388674077	0.160700462	-5.001302204	5.69E-07	5.88E-06	ENSCGRG00000005605	GTP-binding protein 8 (putative) [Source:MGI Symbol;Acc:MGI:1913317]
1097	Gtse1	653.9616052	-2.532089171	0.12348227	-15.76847167	5.13E-56	9.32E-54	ENSCGRG00000003064	G two S phase expressed protein 1 [Source:MGI Symbol;Acc:MGI:1352755]
1098	Gucy1a2	4.216909544	4.678592829	1.750567024	2.338459637	0.019363417	0.085946082	N/A	N/A
1099	Guf1	480.9612818	-0.999939714	0.154637206	-2.68355348	0.007284432	0.036534084	ENSCGRG00000000314	GUF1 homolog, GTPase [Source:MGI Symbol;Acc:MGI:2140726]
1100	Guk1	899.2304077	-0.990833188	0.144758022	-2.803787182	0.005050623	0.026282072	ENSCGRG00000003662	guanylate kinase 1 [Source:MGI Symbol;Acc:MGI:95871]
1101	Gulp1	1041.513321	-0.991094017	0.152597942	-2.661448188	0.007780531	0.038709702	ENSCGRG00000016297	GULP, engulfment adaptor PTB domain containing 1 [Source:MGI Symbol;Acc:MGI:1920407]
1102	Gxylt2	26.96218263	5.357617265	0.837641771	5.697727751	1.21E-08	1.58E-07	ENSCGRG00000008911	glucoside xylosyltransferase 2 [Source:MGI Symbol;Acc:MGI:2682940]
1103	H3f3a	2916.871968	-1.013667881	0.10328319	-4.150775927	3.31E-05	0.000263915	ENSCGRG00000012481	N/A
1104	H3f3b	6267.846233	-1.042088849	0.088567669	-5.16132299	2.45E-07	2.66E-06	ENSCGRG00000012481	N/A
1105	H6pd	570.1993101	1.028791931	0.119205217	3.723238309	0.000196684	0.00137743	ENSCGRG00000001127	hexose-6-phosphate dehydrogenase (glucose 1-dehydrogenase) [Source:MGI Symbol;Acc:MGI:2140356]
1106	Hapln3	8.754152937	2.59184207	0.819339018	2.449388502	0.014309901	0.065727254	ENSCGRG00000000415	hyaluronan and proteoglycan link protein 3 [Source:MGI Symbol;Acc:MGI:1914916]
1107	Hars2	1022.981186	-0.950570393	0.14681539	-2.490255915	0.012765114	0.059454253	ENSCGRG00000013059	histidyl-tRNA synthetase 2 [Source:MGI Symbol;Acc:MGI:1918041]
1108	Hat1	792.9900683	-1.809257755	0.122246112	-10.01500365	1.31E-23	5.51E-22	ENSCGRG00000013743	histone aminotransferase 1 [Source:MGI Symbol;Acc:MGI:96013]
1109	Haus6	298.6790167	-1.883650865	0.185202853	-7.012248158	2.35E-12	4.70E-11	N/A	N/A
1110	Hax1	1235.017554	-1.001942487	0.113358131	-3.67843032	0.000234674	0.001615868	ENSCGRG00000010425	HCLS1 associated X-1 [Source:MGI Symbol;Acc:MGI:1346319]
1111	Hddc2	784.6227486	-0.855670172	0.113044065	-2.394709271	0.016633548	0.075057523	ENSCGRG00000000325	HD domain containing 2 [Source:MGI Symbol;Acc:MGI:1916942]
1112	Hdgf	4159.038505	-1.318014394	0.118005284	-6.212026001	5.23E-10	7.96E-09	ENSCGRG00000004104	hepatoma-derived growth factor [Source:MGI Symbol;Acc:MGI:1194494]
1113	Heatr4	299.8023346	-1.751525032	0.18595309	-6.273423753	3.53E-10	5.53E-09	ENSCGRG00000010244	HEAT repeat containing 4 [Source:MGI Symbol;Acc:MGI:4937307]
1114	Heatr6	557.7409645	0.959678112	0.123306949	3.038884782	0.002374557	0.013399233	ENSCGRG00000007136	HEAT repeat containing 6 [Source:MGI Symbol;Acc:MGI:1919790]
1115	Hectd4	2103.447096	1.051164131	0.103133645	4.520364155	6.17E-06	5.47E-05	ENSCGRG00000015207	HECT domain E3 ubiquitin protein ligase 4 [Source:MGI Symbol;Acc:MGI:3647820]
1116	Hecw2	47.97293871	1.532432373	0.350647709	2.702056359	0.006891208	0.03477018	ENSCGRG00000000575	HECT, C2 and WW domain containing E3 ubiquitin protein ligase 2 [Source:MGI Symbol;Acc:MGI:2685817]
1117	Heg1	3315.959506	1.721594133	0.102135373	11.12867755	9.10E-29	5.21E-27	ENSCGRG00000015592	heart development protein with EGF-like domains 1 [Source:MGI Symbol;Acc:MGI:1924696]
1118	Hells	1325.972253	-1.774377114	0.131328818	-9.05676783	1.34E-19	4.42E-18	N/A	N/A
1119	Heph	135.7089954	4.378453289	0.375868613	10.09259795	5.96E-24	2.55E-22	ENSCGRG00000016210	hephaestin [Source:MGI Symbol;Acc:MGI:1332240]
1120	Hephl1	215.8762872	1.139755136	0.176244047	3.147865956	0.001644671	0.009578082	ENSCGRG00000015241	hephaestin-like 1 [Source:MGI Symbol;Acc:MGI:2685355]
1121	Herc3	729.6656057	1.343143847	0.127439794	5.949329659	2.69E-09	3.78E-08	N/A	N/A
1122	Herpud2	687.0187098	1.220252088	0.133433185	4.761106387	1.93E-06	1.84E-05	ENSCGRG00000015267	HERPUD family member 2 [Source:MGI Symbol;Acc:MGI:1915393]
1123	Hes2	362.3468609	2.064732593	0.159681315	9.267020934	1.91E-20	6.58E-19	ENSCGRG00000008036	hairy and enhancer of split 2 (Drosophila) [Source:MGI Symbol;Acc:MGI:1098624]
1124	Hexa	1436.854157	0.869726481	0.110235375	2.583235916	0.009787837	0.047315248	ENSCGRG00000001404	hexosaminidase A [Source:MGI Symbol;Acc:MGI:96073]
1125	Hfe	562.2381787	1.206435427	0.116584154	5.33068094	9.78E-08	1.13E-06	ENSCGRG00000012694	hemochromatosis [Source:MGI Symbol;Acc:MGI:109191]
1126	Hgf	598.9123602	1.113888576	0.149355657	3.541386275	0.00039803	0.002622534	ENSCGRG00000011162	hepatocyte growth factor [Source:MGI Symbol;Acc:MGI:96079]
1127	Hhat	457.9219374	2.784658137	0.198081076	11.10502667	1.19E-28	6.73E-27	ENSCGRG00000017038	hedgehog acyltransferase [Source:MGI Symbol;Acc:MGI:2444681]
1128	Hid1	322.3342125	1.299867535	0.171579771	4.166604426	3.09E-05	0.00024789	ENSCGRG00000010591	HID1 domain containing [Source:MGI Symbol;Acc:MGI:2445087]
1129	Hif1a	11715.2856	1.484519221	0.097132733	9.261107908	2.02E-20	6.93E-19	ENSCGRG00000016708	hypoxia inducible factor 1, alpha subunit [Source:MGI Symbol;Acc:MGI:106918]
1130	Hint1	616.4132483	-1.433723255	0.151473933	-5.603345321	2.10E-08	2.66E-07	ENSCGRG00000014274	histidine triad nucleotide binding protein 1 [Source:MGI Symbol;Acc:MGI:1321133]
1131	Hint2	236.4848245	-1.239381967	0.193222326	-3.386872935	0.000706941	0.004433403	ENSCGRG00000017831	histidine triad nucleotide binding protein 2 [Source:MGI Symbol;Acc:MGI:1916167]
1132	Hip1r	721.8280789	1.003319303	0.15144128	2.762501767	0.005736025	0.029561174	ENSCGRG00000014607	huntingtin interacting protein 1 related [Source:MGI Symbol;Acc:MGI:1352504]
1133	Hipk2	2487.824642	1.60523005	0.094782638	10.76428736	5.08E-27	2.66E-25	ENSCGRG00000013403	homeodomain interacting protein kinase 2 [Source:MGI Symbol;Acc:MGI:1314872]
1134	Hipk4	15.80665509	2.425294655	0.572986798	3.211822961	0.001318956	0.007818338	ENSCGRG00000016166	homeodomain interacting protein kinase 4 [Source:MGI Symbol;Acc:MGI:2685008]
1135	Hirip3	981.6700816	-2.347901427	0.114403926	-15.40977651	1.41E-53	2.26E-51	ENSCGRG00000010381	HIRA interacting protein 3 [Source:MGI Symbol;Acc:MGI:2142364]
1136	Hivep1	2170.071822	2.245892368	0.102213026	16.24968882	2.25E-59	4.65E-57	ENSCGRG00000010653	human immunodeficiency virus type I enhancer binding protein 1 [Source:MGI Symbol;Acc:MGI:96100]
1137	Hivep3	13.34202841	2.94248865	0.789311994	2.986811511	0.002819035	0.015587651	ENSCGRG00000005781	human immunodeficiency virus type I enhancer binding protein 3 [Source:MGI Symbol;Acc:MGI:106589]
1138	Hjurp	786.20462	-2.323040562	0.121181056	-14.34281992	1.18E-46	1.47E-44	ENSCGRG00000005524	Holliday junction recognition protein [Source:MGI Symbol;Acc:MGI:2685821]
1139	Hk1	3956.438371	1.16868566	0.093776283	6.224635287	4.83E-10	7.40E-09	ENSCGRG00000014824	hexokinase 1 [Source:MGI Symbol;Acc:MGI:96103]
1140	Hmga1	3599.935222	-1.593278071	0.133618646	-7.54621904	4.48E-14	1.04E-12	ENSCGRG00000003845	High mobility group protein HMG-I/HMG-Y [Source:UniProtKB/Swiss-Prot;Acc:Q9QXP3]
1141	Hmga2	106.4108853	-1.744304537	0.260288177	-4.454071054	8.43E-06	7.35E-05	N/A	N/A
1142	Hmgb1	1149.913469	-2.0211393	0.140514371	-10.22085348	1.60E-24	7.20E-23	ENSCGRG00000016163	high mobility group box 1 [Source:MGI Symbol;Acc:MGI:96113]
1143	Hmgb2	1414.311886	-3.967189104	0.136986225	-24.69026788	1.36E-134	2.91E-131	ENSCGRG00000000753	high mobility group box 2 [Source:MGI Symbol;Acc:MGI:96157]
1144	Hmgcr	6463.73816	0.844903194	0.114252074	2.275150756	0.022896888	0.098983426	ENSCGRG00000003265	3-hydroxy-3-methylglutaryl-coenzyme A reductase [Source:UniProtKB/Swiss-Prot;Acc:P00347]
1145	Hmgcs2	1289.907137	2.351721453	0.13030655	13.55848152	7.06E-42	7.15E-40	ENSCGRG00000010687	3-hydroxy-3-methylglutaryl-Coenzyme A synthase 2 [Source:MGI Symbol;Acc:MGI:101939]
1146	Hmgn1	332.1833864	-1.199791548	0.154501435	-3.979439073	6.91E-05	0.000523357	ENSCGRG00000013028	N/A
1147	Hmmr	572.8626881	-2.664483004	0.166357563	-12.50030635	7.44E-36	5.94E-34	ENSCGRG00000009592	hyaluronan mediated motility receptor (RHAMM) [Source:MGI Symbol;Acc:MGI:104667]
1148	Hn1	1765.472127	-1.234737269	0.090450845	-7.18373354	6.78E-13	1.43E-11	N/A	N/A
1149	Hn1l	2730.779326	-1.34746921	0.095065218	-8.020880005	1.05E-15	2.75E-14	ENSCGRG00000015246	hematological and neurological expressed 1-like [Source:MGI Symbol;Acc:MGI:1196260]
1150	Hnrnpa1	8322.076278	-1.706473863	0.076789489	-14.60501135	2.61E-48	3.49E-46	ENSCGRG00000006222	N/A
1151	Hnrnpa2b1	6505.256295	-1.393037716	0.106288258	-7.602676288	2.90E-14	6.83E-13	ENSCGRG00000015964	heterogeneous nuclear ribonucleoprotein A2/B1 [Source:MGI Symbol;Acc:MGI:104819]
1152	Hnrnpab	1579.657334	-1.766100502	0.124405631	-9.49424874	2.22E-21	8.15E-20	ENSCGRG00000018216	heterogeneous nuclear ribonucleoprotein A/B [Source:MGI Symbol;Acc:MGI:1330294]
1153	Hnrnpc	7901.353207	-0.839255853	0.084065763	-3.024933598	0.002486877	0.013943164	ENSCGRG00000012098	heterogeneous nuclear ribonucleoprotein C [Source:MGI Symbol;Acc:MGI:107795]
1154	Hnrnpdl	1981.844156	-1.131340996	0.111603649	-4.89570456	9.80E-07	9.77E-06	ENSCGRG00000011361	heterogeneous nuclear ribonucleoprotein D-like [Source:MGI Symbol;Acc:MGI:1355299]
1155	Hnrnpf	8377.481816	-1.177091098	0.084845407	-6.978911593	2.97E-12	5.89E-11	N/A	N/A
1156	Hnrnph1	2541.220594	-1.23967588	0.107241342	-6.105046516	1.03E-09	1.50E-08	ENSCGRG00000003693	heterogeneous nuclear ribonucleoprotein H2 [Source:MGI Symbol;Acc:MGI:1201779]
1157	Hnrnph3	534.7455746	-1.438506878	0.137500288	-6.20758246	5.38E-10	8.17E-09	ENSCGRG00000017341	heterogeneous nuclear ribonucleoprotein H3 [Source:MGI Symbol;Acc:MGI:1926462]
1158	Hnrnpk	8336.576979	-1.132040793	0.070454085	-7.765032988	8.16E-15	2.01E-13	ENSCGRG00000013338	N/A
1159	Hnrnpll	1427.521031	-1.027859052	0.122907815	-3.603485672	0.000313978	0.002110612	ENSCGRG00000007046	heterogeneous nuclear ribonucleoprotein L-like [Source:MGI Symbol;Acc:MGI:1919942]
1160	Hnrnpm	1301.474518	-1.020602955	0.109207546	-3.98910578	6.63E-05	0.000504069	ENSCGRG00000012441	heterogeneous nuclear ribonucleoprotein M [Source:MGI Symbol;Acc:MGI:1926465]
1161	Hnrnpr	2858.592691	-1.07909124	0.086624587	-5.70425504	1.17E-08	1.53E-07	ENSCGRG00000005714	heterogeneous nuclear ribonucleoprotein R [Source:MGI Symbol;Acc:MGI:1891692]
1162	Hnrnpu	10056.26094	-1.072407718	0.080006713	-6.092553973	1.11E-09	1.62E-08	N/A	N/A
1163	Hnrnpul2	585.6260744	1.241890145	0.125677664	5.227083503	1.72E-07	1.92E-06	ENSCGRG00000006625	heterogeneous nuclear ribonucleoprotein U-like 2 [Source:MGI Symbol;Acc:MGI:1915943]
1164	Homer2	83.54555768	4.210612075	0.383222337	9.460955751	3.05E-21	1.11E-19	ENSCGRG00000008769	homer scaffolding protein 2 [Source:MGI Symbol;Acc:MGI:1347354]
1165	Hook1	79.48235434	-1.617986798	0.35714684	-2.892435772	0.003822673	0.020558745	ENSCGRG00000014648	hook microtubule tethering protein 1 [Source:MGI Symbol;Acc:MGI:1925213]
1166	Hoxb7	414.1321485	-1.023484803	0.144538389	-3.033950403	0.002413741	0.013596443	ENSCGRG00000016382	homeobox B7 [Source:MGI Symbol;Acc:MGI:96188]
1167	Hp	25.96675537	2.319156341	0.455110566	3.810489076	0.000138692	0.001003408	ENSCGRG00000013792	haptoglobin [Source:MGI Symbol;Acc:MGI:96211]
1168	Hp1bp3	3671.654352	-0.992497387	0.079995262	-5.094487787	3.50E-07	3.72E-06	ENSCGRG00000015055	heterochromatin protein 1, binding protein 3 [Source:MGI Symbol;Acc:MGI:109369]
1169	Hpcal1	611.5143491	1.395593788	0.140183173	5.782657596	7.35E-09	9.81E-08	ENSCGRG00000008967	hippocalcin-like 1 [Source:MGI Symbol;Acc:MGI:1855689]
1170	Hpse	898.7649405	1.424700891	0.106915077	7.854256027	4.02E-15	1.01E-13	ENSCGRG00000017550	heparanase [Source:MGI Symbol;Acc:MGI:1343124]
1171	Hpx	105.9785947	5.903707115	0.425343084	12.50459879	7.05E-36	5.68E-34	ENSCGRG00000000275	hemopexin [Source:MGI Symbol;Acc:MGI:105112]
1172	Hr	1821.691915	4.6214848	0.445963674	9.051235632	1.41E-19	4.64E-18	ENSCGRG00000003331	hairless [Source:MGI Symbol;Acc:MGI:96223]
1173	Hrct1	4.875910462	4.056563025	1.397750769	2.483704966	0.013002348	0.060398511	N/A	N/A
1174	Hsd11b1	727.5932851	3.518147727	0.156146167	18.78486863	1.00E-78	4.03E-76	ENSCGRG00000012490	hydroxysteroid 11-beta dehydrogenase 1 [Source:MGI Symbol;Acc:MGI:103562]
1175	Hsd17b10	2213.630347	-1.629312429	0.107449401	-9.719457917	2.49E-22	9.89E-21	ENSCGRG00000006150	hydroxysteroid (17-beta) dehydrogenase 10 [Source:MGI Symbol;Acc:MGI:1333871]
1176	Hsd3b7	579.7063977	1.076087102	0.126223683	3.890906917	9.99E-05	0.000738917	ENSCGRG00000015384	hydroxy-delta-5-steroid dehydrogenase, 3 beta- and steroid delta-isomerase 7 [Source:MGI Symbol;Acc:MGI:2141879]
1177	Hsp90aa1	19615.44586	-1.184413851	0.084773699	-7.071194952	1.54E-12	3.15E-11	ENSCGRG00000013207	heat shock protein HSP 90-alpha [Source:RefSeq peptide;Acc:NP_001233750]
1178	Hspa12a	683.4322867	0.972910463	0.119837887	3.237273056	0.001206779	0.007199924	ENSCGRG00000012519	heat shock protein 12A [Source:MGI Symbol;Acc:MGI:1920692]
1179	Hspa14	834.0046497	-0.930848129	0.117324857	-2.948101845	0.003197317	0.017468689	ENSCGRG00000017333	heat shock protein 14 [Source:MGI Symbol;Acc:MGI:1354164]
1180	Hspa2	609.5698335	1.395338597	0.124254623	6.521898971	6.94E-11	1.19E-09	ENSCGRG00000012804	heat shock protein 2 [Source:MGI Symbol;Acc:MGI:96243]
1181	Hspa9	9881.42197	-1.581561906	0.080010519	-12.45585481	1.30E-35	1.03E-33	ENSCGRG00000013087	stress-70 protein, mitochondrial [Source:RefSeq peptide;Acc:NP_001233758]
1182	Hspd1	11715.0098	-1.482527619	0.077446582	-11.58947359	4.66E-31	3.05E-29	ENSCGRG00000003149	60 kDa heat shock protein, mitochondrial [Source:UniProtKB/Swiss-Prot;Acc:P18687]
1183	Hspg2	13485.07549	2.734879806	0.104056398	20.66107745	7.76E-95	5.75E-92	ENSCGRG00000012498	perlecan (heparan sulfate proteoglycan 2) [Source:MGI Symbol;Acc:MGI:96257]
1184	Htatsf1	1134.665875	-1.106604432	0.12305387	-4.239134694	2.24E-05	0.000183889	ENSCGRG00000002085	HIV TAT specific factor 1 [Source:MGI Symbol;Acc:MGI:1919709]
1185	Htr3a	169.0536964	2.094297922	0.409899918	3.682204742	0.000231226	0.001595548	ENSCGRG00000006099	5-hydroxytryptamine (serotonin) receptor 3A [Source:MGI Symbol;Acc:MGI:96282]
1186	Htra1	3644.876857	1.322896229	0.083297511	8.8590129	8.07E-19	2.53E-17	N/A	N/A
1187	Htra3	49.05683926	4.428500805	0.483031984	7.957109318	1.76E-15	4.55E-14	ENSCGRG00000015869	HtrA serine peptidase 3 [Source:MGI Symbol;Acc:MGI:1925808]
1188	Htt	3916.843014	0.99922163	0.095836943	4.322541141	1.54E-05	0.000130059	ENSCGRG00000013728	huntingtin [Source:MGI Symbol;Acc:MGI:96067]
1189	Hus1	838.7436785	-1.697791366	0.121433863	-9.164073668	5.00E-20	1.68E-18	ENSCGRG00000005833	HUS1 checkpoint clamp component [Source:MGI Symbol;Acc:MGI:1277962]
1190	Hvcn1	104.4898215	2.145241834	0.260622216	5.986747245	2.14E-09	3.03E-08	ENSCGRG00000013371	hydrogen voltage-gated channel 1 [Source:MGI Symbol;Acc:MGI:1921346]
1191	Hypk	589.0071389	-1.625755043	0.143296724	-7.263198441	3.78E-13	8.20E-12	ENSCGRG00000010842	huntingtin interacting protein K [Source:MGI Symbol;Acc:MGI:1914943]
1192	Iars	8018.995575	-1.649701653	0.06777529	-15.70984289	1.29E-55	2.31E-53	ENSCGRG00000007869	isoleucine-tRNA synthetase [Source:MGI Symbol;Acc:MGI:2145219]
1193	Ibsp	4.25315864	3.48685644	1.23950725	2.341167378	0.019223547	0.085384291	ENSCGRG00000007379	integrin binding sialoprotein [Source:MGI Symbol;Acc:MGI:96389]
1194	Icam1	3082.996192	1.172926641	0.108497733	5.419137568	5.99E-08	7.14E-07	ENSCGRG00000011042	intercellular adhesion molecule 1 precursor [Source:RefSeq peptide;Acc:NP_001233619]
1195	Icam5	622.0299557	3.265026918	0.277032054	9.67420332	3.88E-22	1.51E-20	ENSCGRG00000009450	intercellular adhesion molecule 5, telencephalin [Source:MGI Symbol;Acc:MGI:109430]
1196	Icmt	1147.157978	0.848088035	0.094364436	2.788397259	0.005296955	0.027504462	ENSCGRG00000011305	isoprenylcysteine carboxyl methyltransferase [Source:MGI Symbol;Acc:MGI:1888594]
1197	Idnk	320.3737093	-1.323355897	0.160918818	-4.588608133	4.46E-06	4.03E-05	N/A	N/A
1198	Ids	32.12435552	2.523572169	0.49552513	3.912232804	9.14E-05	0.000683048	ENSCGRG00000018339	iduronate 2-sulfatase [Source:MGI Symbol;Acc:MGI:96417]
1199	Ier3ip1	1080.638345	-1.126440661	0.113814359	-4.757555775	1.96E-06	1.87E-05	ENSCGRG00000009311	immediate early response 3 interacting protein 1 [Source:MGI Symbol;Acc:MGI:1913441]
1200	Iffo1	450.565165	1.097410463	0.170611721	3.003591785	0.002668131	0.014847017	ENSCGRG00000017581	intermediate filament family orphan 1 [Source:MGI Symbol;Acc:MGI:2444516]
1201	Iffo2	368.6188309	1.155714523	0.156019759	3.65820346	0.000253989	0.001739538	ENSCGRG00000005020	N/A
1202	Ifngr2	1329.476883	0.945492522	0.102686209	3.510987735	0.000446445	0.002913617	ENSCGRG00000013746	interferon gamma receptor 2 [Source:MGI Symbol;Acc:MGI:107654]
1203	Ifnlr1	36.992258	2.648841245	0.436883137	4.724097976	2.31E-06	2.18E-05	ENSCGRG00000018395	interferon lambda receptor 1 [Source:MGI Symbol;Acc:MGI:2429859]
1204	Ifrd2	1203.0929	-1.311167215	0.145024194	-5.007472863	5.51E-07	5.71E-06	ENSCGRG00000017045	interferon-related developmental regulator 2 [Source:MGI Symbol;Acc:MGI:1316708]
1205	Ift122	437.7991246	1.711507626	0.157805275	7.138830596	9.41E-13	1.96E-11	ENSCGRG00000018160	intraflagellar transport 122 [Source:MGI Symbol;Acc:MGI:1932386]
1206	Ift140	1292.58705	0.926611482	0.108276733	3.155331448	0.001603159	0.009358967	ENSCGRG00000010176	intraflagellar transport 140 [Source:MGI Symbol;Acc:MGI:2146906]
1207	Igdcc4	517.31288	1.611462306	0.135620692	7.568902578	3.76E-14	8.81E-13	ENSCGRG00000016901	immunoglobulin superfamily, DCC subclass, member 4 [Source:MGI Symbol;Acc:MGI:1858497]
1208	Igf1r	1531.855896	1.189933358	0.103489711	5.845710167	5.04E-09	6.88E-08	ENSCGRG00000001686	insulin-like growth factor I receptor [Source:MGI Symbol;Acc:MGI:96433]
1209	Igf2r	5906.703383	1.429648388	0.095955021	8.802935791	1.33E-18	4.12E-17	ENSCGRG00000007824	insulin-like growth factor 2 receptor [Source:MGI Symbol;Acc:MGI:96435]
1210	Igfbp4	5504.936481	1.505028225	0.096827335	9.502127927	2.06E-21	7.57E-20	ENSCGRG00000002238	insulin-like growth factor binding protein 4 [Source:MGI Symbol;Acc:MGI:96439]
1211	Igip	1530.081128	0.995645664	0.13326527	3.081696863	0.002058243	0.011766016	ENSCGRG00000019332	IgA inducing protein [Source:MGI Symbol;Acc:MGI:1924271]
1212	Igsf8	1007.377875	1.319760878	0.152925786	4.804934458	1.55E-06	1.50E-05	ENSCGRG00000014486	immunoglobulin superfamily, member 8 [Source:MGI Symbol;Acc:MGI:2154090]
1213	Ikbke	480.4761378	2.020000968	0.12751186	11.25415678	2.21E-29	1.30E-27	ENSCGRG00000011752	inhibitor of kappaB kinase epsilon [Source:MGI Symbol;Acc:MGI:1929612]
1214	Ikzf2	349.8413756	1.010893326	0.16459317	2.587779457	0.009659681	0.046786469	ENSCGRG00000003122	IKAROS family zinc finger 2 [Source:MGI Symbol;Acc:MGI:1342541]
1215	Il10	444.055513	2.945040781	0.175615928	13.43886236	3.58E-41	3.57E-39	ENSCGRG00000016042	interleukin 10 [Source:MGI Symbol;Acc:MGI:96537]
1216	Il11	205.7115704	-1.381519197	0.239893257	-3.320463053	0.000898683	0.005503252	N/A	N/A
1217	Il12a	43.66137811	3.380224194	0.465522627	6.004566759	1.92E-09	2.73E-08	ENSCGRG00000003997	interleukin 12a [Source:MGI Symbol;Acc:MGI:96539]
1218	Il12rb1	19.51334846	2.258285703	0.591242512	2.830180797	0.004652171	0.024419775	ENSCGRG00000011074	interleukin 12 receptor, beta 1 [Source:MGI Symbol;Acc:MGI:104579]
1219	Il15ra	289.774177	-1.088616163	0.166013375	-3.033813767	0.002414835	0.013598625	ENSCGRG00000007242	interleukin 15 receptor, alpha chain [Source:MGI Symbol;Acc:MGI:104644]
1220	Il17d	143.595746	-1.360542151	0.206777608	-3.750791289	0.000176277	0.001247676	N/A	N/A
1221	Il18	396.1085758	-1.301974266	0.171221477	-4.187627505	2.82E-05	0.000227428	ENSCGRG00000001325	interleukin 18 [Source:MGI Symbol;Acc:MGI:107936]
1222	Il1a	21.89936596	3.859389562	0.69130211	4.736607939	2.17E-06	2.06E-05	ENSCGRG00000009365	interleukin 1 alpha [Source:MGI Symbol;Acc:MGI:96542]
1223	Il1r1	2308.0211	1.113404105	0.082345433	6.417376004	1.39E-10	2.28E-09	ENSCGRG00000010810	interleukin 1 receptor, type I [Source:MGI Symbol;Acc:MGI:96545]
1224	Il1rap	247.997246	-2.947977268	0.199153904	-11.86526962	1.79E-32	1.24E-30	ENSCGRG00000011803	interleukin 1 receptor accessory protein [Source:MGI Symbol;Acc:MGI:104975]
1225	Il1rl2	332.4864128	1.307027405	0.170084113	4.245340091	2.18E-05	0.000179331	N/A	N/A
1226	Il1rn	8.0203001	3.877318787	1.282346939	2.567445818	0.01024508	0.049253618	ENSCGRG00000002103	interleukin 1 receptor antagonist [Source:MGI Symbol;Acc:MGI:96547]
1227	Il21	97.26011797	1.660633243	0.260965841	4.121883305	3.76E-05	0.000296125	ENSCGRG00000011729	interleukin 21 [Source:MGI Symbol;Acc:MGI:1890474]
1228	Il23a	522.189507	-1.10088689	0.182762873	-2.822916833	0.004758891	0.024937496	ENSCGRG00000009717	interleukin 23, alpha subunit p19 [Source:MGI Symbol;Acc:MGI:1932410]
1229	Il31ra	243.3358747	3.075731541	0.198267699	12.5626567	3.39E-36	2.78E-34	ENSCGRG00000001044	interleukin 31 receptor A [Source:MGI Symbol;Acc:MGI:2180511]
1230	Il33	68.57598729	-3.201215665	0.322016454	-8.124594676	4.49E-16	1.21E-14	ENSCGRG00000006729	interleukin 33 [Source:MGI Symbol;Acc:MGI:1924375]
1231	Il4r	1227.415934	1.158724158	0.124192578	4.619935167	3.84E-06	3.50E-05	ENSCGRG00000016665	interleukin 4 receptor, alpha [Source:MGI Symbol;Acc:MGI:105367]
1232	Il6r	261.5220891	1.01408525	0.184593024	2.324696459	0.020088197	0.088491801	ENSCGRG00000012897	interleukin 6 receptor, alpha [Source:MGI Symbol;Acc:MGI:105304]
1233	Ilf3	2963.657653	-0.976369994	0.074609626	-5.246072302	1.55E-07	1.75E-06	ENSCGRG00000005960	interleukin enhancer binding factor 3 [Source:MGI Symbol;Acc:MGI:1339973]
1234	Imp4	1459.118922	-1.267254917	0.105874531	-6.44434888	1.16E-10	1.93E-09	ENSCGRG00000017820	IMP4, U3 small nucleolar ribonucleoprotein [Source:MGI Symbol;Acc:MGI:106572]
1235	Impdh2	3317.942913	-1.572142555	0.096056425	-10.27708511	8.94E-25	4.08E-23	ENSCGRG00000006586	Inosine-5'-monophosphate dehydrogenase 2 [Source:UniProtKB/Swiss-Prot;Acc:P12269]
1236	Impg2	14.1551792	2.453398753	0.64747829	2.885712591	0.003905286	0.020944557	ENSCGRG00000011893	interphotoreceptor matrix proteoglycan 2 [Source:MGI Symbol;Acc:MGI:3044955]
1237	Incenp	1321.751342	-1.645887562	0.088545534	-11.98168908	4.43E-33	3.16E-31	ENSCGRG00000011794	inner centromere protein [Source:MGI Symbol;Acc:MGI:1313288]
1238	Ing1	526.1770836	-1.13814983	0.14160046	-3.906677474	9.36E-05	0.000696883	N/A	N/A
1239	Ing5	822.5009238	-0.974089283	0.113073511	-3.441361102	0.000578796	0.00369229	ENSCGRG00000012958	inhibitor of growth family, member 5 [Source:MGI Symbol;Acc:MGI:1922816]
1240	Inip	1190.684276	-1.068636699	0.118478781	-4.082369814	4.46E-05	0.000346886	ENSCGRG00000009083	INTS3 and NABP interacting protein [Source:MGI Symbol;Acc:MGI:1913459]
1241	Ino80c	398.5564001	-0.969779321	0.161035779	-2.389635544	0.016865099	0.076013328	ENSCGRG00000006463	INO80 complex subunit C [Source:MGI Symbol;Acc:MGI:2443014]
1242	Ino80e	517.9362472	-0.898476219	0.129807742	-2.415215858	0.015725887	0.071396713	ENSCGRG00000005713	INO80 complex subunit E [Source:MGI Symbol;Acc:MGI:2141881]
1243	Inpp4a	1297.534095	1.106824562	0.096160906	5.426966961	5.73E-08	6.86E-07	ENSCGRG00000015610	inositol polyphosphate-4-phosphatase, type I [Source:MGI Symbol;Acc:MGI:1931123]
1244	Inpp5d	72.51036912	1.471871128	0.326163294	2.71921655	0.006543675	0.033216827	ENSCGRG00000003828	inositol polyphosphate-5-phosphatase D [Source:MGI Symbol;Acc:MGI:107357]
1245	Inpp5f	1274.693454	0.955089717	0.100244631	3.692239779	0.000222288	0.001538835	ENSCGRG00000003810	inositol polyphosphate-5-phosphatase F [Source:MGI Symbol;Acc:MGI:2141867]
1246	Insig1	4784.920907	1.992405084	0.199752082	7.045947003	1.84E-12	3.74E-11	N/A	N/A
1247	Insr	447.5909234	1.041460032	0.149479042	3.053923305	0.002258698	0.012801727	ENSCGRG00000017502	insulin receptor [Source:MGI Symbol;Acc:MGI:96575]
1248	Ip6k3	285.976134	2.559222623	0.206035829	9.58212039	9.51E-22	3.58E-20	ENSCGRG00000006661	inositol hexaphosphate kinase 3 [Source:MGI Symbol;Acc:MGI:3045325]
1249	Ipo11	1873.813372	-0.815777219	0.094001119	-2.455446507	0.014070969	0.064784317	ENSCGRG00000003026	importin 11 [Source:MGI Symbol;Acc:MGI:2442377]
1250	Ipo5	7522.586451	-0.887088428	0.079190669	-3.81517078	0.000136089	0.000985313	ENSCGRG00000009138	importin 5 [Source:MGI Symbol;Acc:MGI:1917822]
1251	Iqce	251.5068411	1.27364104	0.172960349	3.981713406	6.84E-05	0.000518782	ENSCGRG00000009395	IQ motif containing E [Source:MGI Symbol;Acc:MGI:1921489]
1252	Iqch	49.60592952	1.789692566	0.355165087	3.39202841	0.000693772	0.004359336	ENSCGRG00000001272	IQ motif containing H [Source:MGI Symbol;Acc:MGI:1925500]
1253	Iqgap3	777.0777352	-2.831706708	0.120666745	-18.61941502	2.24E-77	8.79E-75	ENSCGRG00000008429	IQ motif containing GTPase activating protein 3 [Source:MGI Symbol;Acc:MGI:3028642]
1254	Iqsec1	269.8199969	1.672970459	0.161959046	6.717796801	1.84E-11	3.37E-10	ENSCGRG00000013632	IQ motif and Sec7 domain 1 [Source:MGI Symbol;Acc:MGI:1196356]
1255	Iqsec2	195.3566459	1.861744112	0.190980109	6.6854167	2.30E-11	4.17E-10	ENSCGRG00000006564	IQ motif and Sec7 domain 2 [Source:MGI Symbol;Acc:MGI:3528396]
1256	Irak2	331.1979666	1.090007841	0.142905168	3.534129284	0.000409121	0.002690085	ENSCGRG00000015780	interleukin-1 receptor-associated kinase 2 [Source:MGI Symbol;Acc:MGI:2429603]
1257	Ireb2	1915.456819	0.962018926	0.123534985	3.052223835	0.002271526	0.012870647	ENSCGRG00000016786	iron responsive element binding protein 2 [Source:MGI Symbol;Acc:MGI:1928268]
1258	Isg20	546.1282368	4.111878151	0.182650319	19.30966048	4.45E-83	2.26E-80	ENSCGRG00000000609	N/A
1259	Islr	69.40248686	4.011289298	0.354501488	9.665197222	4.24E-22	1.64E-20	ENSCGRG00000017425	immunoglobulin superfamily containing leucine-rich repeat [Source:MGI Symbol;Acc:MGI:1349645]
1260	Isoc1	778.3716978	0.919163749	0.137386658	2.432559699	0.01499252	0.068519444	N/A	N/A
1261	Isyna1	578.3320979	-1.010094043	0.126628446	-3.357314697	0.000787035	0.004880072	ENSCGRG00000009935	myo-inositol 1-phosphate synthase A1 [Source:MGI Symbol;Acc:MGI:1919030]
1262	Itfg2	702.379787	-0.897768164	0.119068136	-2.627114798	0.008611228	0.04229626	ENSCGRG00000015033	integrin alpha FG-GAP repeat containing 2 [Source:MGI Symbol;Acc:MGI:1915450]
1263	Itga1	298.5556577	1.169957298	0.152176344	3.8441901	0.000120951	0.00088503	ENSCGRG00000006324	integrin alpha 1 [Source:MGI Symbol;Acc:MGI:96599]
1264	Itga11	6.861346404	2.756870812	0.931714131	2.331088731	0.019748681	0.087312499	ENSCGRG00000002649	integrin alpha 11 [Source:MGI Symbol;Acc:MGI:2442114]
1265	Itga5	3745.435915	2.433769874	0.128828678	14.35089926	1.05E-46	1.32E-44	ENSCGRG00000009094	integrin alpha 5 (fibronectin receptor alpha) [Source:MGI Symbol;Acc:MGI:96604]
1266	Itga7	1138.387096	1.69854036	0.137473043	8.100336143	5.48E-16	1.46E-14	ENSCGRG00000015340	integrin alpha 7 [Source:MGI Symbol;Acc:MGI:102700]
1267	Itga9	36.08408016	4.017580233	0.622005721	5.518627266	3.42E-08	4.20E-07	ENSCGRG00000004906	integrin alpha 9 [Source:MGI Symbol;Acc:MGI:104756]
1268	Itgav	4868.039624	1.584880084	0.103389732	9.671343181	3.99E-22	1.55E-20	ENSCGRG00000000190	integrin alpha V [Source:MGI Symbol;Acc:MGI:96608]
1269	Itgb3	10.39345761	2.939073979	0.903524845	2.60547509	0.009174694	0.044778368	ENSCGRG00000014270	integrin beta 3 [Source:MGI Symbol;Acc:MGI:96612]
1270	Itgb3bp	183.6215597	-1.436999259	0.208498134	-4.086543803	4.38E-05	0.000341396	ENSCGRG00000011195	integrin beta 3 binding protein (beta3-endonexin) [Source:MGI Symbol;Acc:MGI:1914983]
1271	Itgb5	3216.395271	2.067300387	0.231403666	6.405853076	1.50E-10	2.45E-09	ENSCGRG00000014776	integrin beta 5 [Source:MGI Symbol;Acc:MGI:96614]
1272	Itih3	12.75048592	4.501194	1.024276243	3.823413386	0.000131617	0.000956171	ENSCGRG00000014108	inter-alpha trypsin inhibitor, heavy chain 3 [Source:MGI Symbol;Acc:MGI:96620]
1273	Itih5	3580.245288	1.127009456	0.084122339	6.443555448	1.17E-10	1.94E-09	ENSCGRG00000007713	inter-alpha (globulin) inhibitor H5 [Source:MGI Symbol;Acc:MGI:1925751]
1274	Itm2b	4744.395221	1.182079795	0.088058509	6.780915364	1.19E-11	2.22E-10	ENSCGRG00000015806	integral membrane protein 2B [Source:MGI Symbol;Acc:MGI:1309517]
1275	Itm2c	6656.653228	1.007984056	0.091451325	4.625647093	3.73E-06	3.41E-05	N/A	N/A
1276	Itpa	839.7788965	-1.045261217	0.110605905	-4.16161069	3.16E-05	0.000252876	ENSCGRG00000007099	inosine triphosphatase (nucleoside triphosphate pyrophosphatase) [Source:MGI Symbol;Acc:MGI:96622]
1277	Itpk1	1446.15575	1.131082623	0.097350987	5.609805722	2.03E-08	2.57E-07	ENSCGRG00000015275	inositol 1,3,4-triphosphate 5/6 kinase [Source:MGI Symbol;Acc:MGI:2446159]
1278	Itpkc	188.7289946	1.181754986	0.193466175	3.084738132	0.002037314	0.011656755	N/A	N/A
1279	Itpr2	1862.045848	1.551832457	0.097533534	9.913205378	3.65E-23	1.50E-21	ENSCGRG00000002005	inositol 1,4,5-triphosphate receptor 2 [Source:MGI Symbol;Acc:MGI:99418]
1280	Itpr3	3776.367734	1.351746294	0.118202766	6.487020727	8.76E-11	1.49E-09	ENSCGRG00000012240	inositol 1,4,5-triphosphate receptor 3 [Source:MGI Symbol;Acc:MGI:96624]
1281	Ivns1abp	2732.950277	-0.829814079	0.084620116	-2.893538655	0.003809274	0.020492404	N/A	N/A
1282	Iyd	285.235607	1.820735585	0.180289442	6.85438408	7.16E-12	1.36E-10	ENSCGRG00000004409	iodotyrosine deiodinase [Source:MGI Symbol;Acc:MGI:1917587]
1283	Jade3	625.682441	-1.372156264	0.12792656	-6.153481838	7.58E-10	1.13E-08	ENSCGRG00000008740	jade family PHD finger 3 [Source:MGI Symbol;Acc:MGI:2148019]
1284	Jag2	53.41912387	2.75712159	0.397875718	5.459390935	4.78E-08	5.79E-07	ENSCGRG00000004799	jagged 2 [Source:MGI Symbol;Acc:MGI:1098270]
1285	Jagn1	887.4318497	-0.916369369	0.12642497	-2.62137194	0.008757666	0.04297169	ENSCGRG00000015513	N/A
1286	Jak1	7468.558686	1.165594237	0.080420268	7.219967695	5.20E-13	1.12E-11	ENSCGRG00000007481	Janus kinase 1 [Source:MGI Symbol;Acc:MGI:96628]
1287	Jmjd7	293.8169786	-1.511795241	0.170845343	-5.424980993	5.80E-08	6.93E-07	ENSCGRG00000013263	jumonji domain containing 7 [Source:MGI Symbol;Acc:MGI:3845785]
1288	Jtb	1439.80995	-0.99338814	0.098852682	-4.131659665	3.60E-05	0.000284854	ENSCGRG00000017126	jumping translocation breakpoint [Source:MGI Symbol;Acc:MGI:1346082]
1289	Jup	113.1248795	3.106223881	0.2966351	8.499538257	1.90E-17	5.54E-16	ENSCGRG00000016984	junction plakoglobin [Source:MGI Symbol;Acc:MGI:96650]
1290	Kank1	802.4928565	0.989166165	0.115200691	3.508691321	0.000450317	0.002937893	ENSCGRG00000007094	KN motif and ankyrin repeat domains 1 [Source:MGI Symbol;Acc:MGI:2147707]
1291	Kank2	787.8134912	2.394055021	0.154536034	11.70660641	1.18E-31	7.94E-30	ENSCGRG00000016493	KN motif and ankyrin repeat domains 2 [Source:MGI Symbol;Acc:MGI:2384568]
1292	Kank3	30.38325159	2.442886239	0.448318652	4.144203528	3.41E-05	0.000270592	ENSCGRG00000009721	N/A
1293	Kars	6725.08516	-0.886153805	0.082420944	-3.65430544	0.000257879	0.001764923	ENSCGRG00000014242	Lysine--tRNA ligase [Source:UniProtKB/Swiss-Prot;Acc:P37879]
1294	Kat14	965.3290674	1.057252338	0.110698084	4.266468046	1.99E-05	0.000164551	ENSCGRG00000004927	lysine acetyltransferase 14 [Source:MGI Symbol;Acc:MGI:1917264]
1295	Katna1	1773.225741	-0.920614201	0.091113336	-3.683892117	0.000229699	0.001585585	ENSCGRG00000003127	katanin p60 (ATPase-containing) subunit A1 [Source:MGI Symbol;Acc:MGI:1344353]
1296	Katnbl1	731.7176289	-1.305979993	0.140080402	-5.147168926	2.64E-07	2.86E-06	ENSCGRG00000004005	katanin p80 subunit B like 1 [Source:MGI Symbol;Acc:MGI:1919675]
1297	Kazald1	428.0164707	1.317575177	0.137664715	5.321717154	1.03E-07	1.18E-06	ENSCGRG00000001113	Kazal-type serine peptidase inhibitor domain 1 [Source:MGI Symbol;Acc:MGI:2147606]
1298	Kbtbd3	196.9922623	1.274830888	0.222029872	3.10709718	0.001889343	0.010881236	ENSCGRG00000001012	kelch repeat and BTB (POZ) domain containing 3 [Source:MGI Symbol;Acc:MGI:1916399]
1299	Kcnab3	29.08166821	2.641726082	0.513488669	4.005470235	6.19E-05	0.000472275	ENSCGRG00000007277	potassium voltage-gated channel, shaker-related subfamily, beta member 3 [Source:MGI Symbol;Acc:MGI:1336208]
1300	Kcng2	187.126558	1.676055246	0.202723133	5.382181739	7.36E-08	8.64E-07	ENSCGRG00000010886	potassium voltage-gated channel, subfamily G, member 2 [Source:MGI Symbol;Acc:MGI:3694646]
1301	Kcnh1	14.71399043	2.465626897	0.663446415	2.834689214	0.004587029	0.024104115	ENSCGRG00000008142	potassium voltage-gated channel, subfamily H (eag-related), member 1 [Source:MGI Symbol;Acc:MGI:1341721]
1302	Kcnh5	16.95244286	2.493810757	0.672921418	2.836658494	0.004558835	0.023975585	ENSCGRG00000002711	potassium voltage-gated channel, subfamily H (eag-related), member 5 [Source:MGI Symbol;Acc:MGI:3584508]
1303	Kcnj13	54.92698703	1.717486406	0.350329167	3.232742266	0.001226081	0.007303773	ENSCGRG00000005415	potassium inwardly-rectifying channel, subfamily J, member 13 [Source:MGI Symbol;Acc:MGI:3781032]
1304	Kcnk15	218.9324005	2.10804744	0.232913526	6.53927217	6.18E-11	1.07E-09	ENSCGRG00000017455	potassium channel, subfamily K, member 15 [Source:MGI Symbol;Acc:MGI:2675209]
1305	Kcnk5	752.6106158	2.231658152	0.121609836	13.54080969	8.98E-42	9.05E-40	ENSCGRG00000000432	potassium channel, subfamily K, member 5 [Source:MGI Symbol;Acc:MGI:1336175]
1306	Kcnma1	13.74212208	5.109778303	1.574840478	2.873189929	0.004063497	0.021672361	ENSCGRG00000004918	potassium large conductance calcium-activated channel, subfamily M, alpha member 1 [Source:MGI Symbol;Acc:MGI:99923]
1307	Kctd13	736.0747259	-1.197425293	0.122480203	-5.000504374	5.72E-07	5.90E-06	ENSCGRG00000013239	potassium channel tetramerisation domain containing 13 [Source:MGI Symbol;Acc:MGI:1923739]
1308	Kctd17	654.1788251	1.871738678	0.124185218	10.36174999	3.70E-25	1.74E-23	ENSCGRG00000001071	potassium channel tetramerisation domain containing 17 [Source:MGI Symbol;Acc:MGI:1920094]
1309	Kctd20	1356.264509	0.971433559	0.086551924	4.465193124	8.00E-06	6.98E-05	ENSCGRG00000014530	potassium channel tetramerisation domain containing 20 [Source:MGI Symbol;Acc:MGI:1914239]
1310	Kctd9	625.9419565	1.058783779	0.143051059	3.312252853	0.000925479	0.005652963	ENSCGRG00000003773	potassium channel tetramerisation domain containing 9 [Source:MGI Symbol;Acc:MGI:2145579]
1311	Kdm4b	503.3950955	1.50163584	0.165304777	5.54535299	2.93E-08	3.65E-07	ENSCGRG00000010257	lysine (K)-specific demethylase 4B [Source:MGI Symbol;Acc:MGI:2442355]
1312	Kdm6b	108.9233671	1.443337528	0.23117661	3.713070398	0.00020476	0.001428794	N/A	N/A
1313	Khdrbs1	572.9036208	1.026142397	0.137866952	3.200040982	0.00137408	0.008115123	ENSCGRG00000007017	KH domain containing, RNA binding, signal transduction associated 1 [Source:MGI Symbol;Acc:MGI:893579]
1314	Kiaa0101	928.5892167	-3.272096345	0.142836258	-18.81268717	5.94E-79	2.49E-76	N/A	N/A
1315	Kiaa0232	995.9752271	1.262984518	0.122338077	5.542199421	2.99E-08	3.71E-07	ENSCGRG00000015636	DNA segment, Chr 5, ERATO Doi 579, expressed [Source:MGI Symbol;Acc:MGI:1261849]
1316	Kiaa0355	63.9246564	4.216408499	0.479515236	7.573160815	3.64E-14	8.54E-13	N/A	N/A
1317	Kiaa0430	1399.566284	0.900869444	0.121974979	2.58993235	0.009599479	0.046544908	N/A	N/A
1318	Kiaa0513	282.9810658	1.68460963	0.158917103	6.919627312	4.53E-12	8.78E-11	ENSCGRG00000015942	RIKEN cDNA 6430548M08 gene [Source:MGI Symbol;Acc:MGI:2443793]
1319	Kiaa0930	663.042637	1.101381459	0.115933481	4.454441935	8.41E-06	7.34E-05	ENSCGRG00000004501	RIKEN cDNA 5031439G07 gene [Source:MGI Symbol;Acc:MGI:2444899]
1320	Kiaa1143	289.1054217	-1.131375438	0.178216281	-3.066010207	0.002169359	0.012346243	N/A	N/A
1321	Kiaa1257	523.9393195	2.580020955	0.15672766	12.72945981	4.06E-37	3.40E-35	N/A	N/A
1322	Kiaa1522	2267.383284	0.952437168	0.095828198	3.834723757	0.000125705	0.000917379	N/A	N/A
1323	Kiaa1524	727.715917	-3.035688531	0.173729355	-14.1065742	3.46E-45	4.06E-43	ENSCGRG00000003223	RIKEN cDNA C330027C09 gene [Source:MGI Symbol;Acc:MGI:2146335]
1324	Kiaa1549	555.5784858	1.210216365	0.14355805	4.355407896	1.33E-05	0.000112885	ENSCGRG00000014559	RIKEN cDNA D630045J12 gene [Source:MGI Symbol;Acc:MGI:2669829]
1325	Kiaa1549l	119.1554981	2.589079314	0.369468179	5.424328607	5.82E-08	6.95E-07	N/A	N/A
1326	Kiaa1644	5.563286914	4.482055747	1.357105363	2.871621728	0.004083715	0.021750072	ENSCGRG00000006522	RIKEN cDNA 1810041L15 gene [Source:MGI Symbol;Acc:MGI:1919551]
1327	Kiaa1755	758.1674881	4.98540058	0.307163342	14.32605221	1.50E-46	1.83E-44	ENSCGRG00000014495	RIKEN cDNA D630003M21 gene [Source:MGI Symbol;Acc:MGI:3606579]
1328	Kiaa1958	247.6077783	1.209532244	0.178594262	3.497143394	0.000470269	0.003049465	ENSCGRG00000012445	RIKEN cDNA E130308A19 gene [Source:MGI Symbol;Acc:MGI:2442164]
1329	Kif14	922.0008549	-2.031653098	0.129487553	-11.17242986	5.56E-29	3.20E-27	ENSCGRG00000017959	kinesin family member 14 [Source:MGI Symbol;Acc:MGI:1098226]
1330	Kif15	1533.726343	-3.040851103	0.125878882	-19.50993336	9.04E-85	4.84E-82	ENSCGRG00000010504	kinesin family member 15 [Source:MGI Symbol;Acc:MGI:1098258]
1331	Kif17	18.12563498	2.281714227	0.648341147	2.617066238	0.008868913	0.043429035	ENSCGRG00000014133	kinesin family member 17 [Source:MGI Symbol;Acc:MGI:1098229]
1332	Kif18a	495.0181838	-2.411864967	0.155434267	-11.75353741	6.77E-32	4.61E-30	ENSCGRG00000016344	kinesin family member 18A [Source:MGI Symbol;Acc:MGI:2446977]
1333	Kif18b	313.2657605	-2.552927138	0.173081105	-11.37018759	5.89E-30	3.56E-28	ENSCGRG00000003417	kinesin family member 18B [Source:MGI Symbol;Acc:MGI:2446979]
1334	Kif20a	860.4147978	-2.06568242	0.125089431	-11.83729039	2.50E-32	1.72E-30	ENSCGRG00000011257	N/A
1335	Kif20b	2509.95959	-2.762266386	0.121979742	-17.84971704	2.91E-71	9.65E-69	ENSCGRG00000002141	kinesin family member 20B [Source:MGI Symbol;Acc:MGI:2444576]
1336	Kif21b	445.8236429	2.026748568	0.191923793	7.512284142	5.81E-14	1.34E-12	ENSCGRG00000013075	kinesin family member 21B [Source:MGI Symbol;Acc:MGI:109234]
1337	Kif22	1263.313367	-2.628016943	0.114857178	-17.78778206	8.79E-71	2.77E-68	ENSCGRG00000010282	kinesin family member 22 [Source:MGI Symbol;Acc:MGI:109233]
1338	Kif23	1419.078045	-1.992305568	0.122501772	-11.48834869	1.51E-30	9.50E-29	ENSCGRG00000004628	kinesin-like protein KIF23 [Source:RefSeq peptide;Acc:NP_001230910]
1339	Kif24	141.8141602	-1.211390672	0.217348218	-2.882140823	0.003949832	0.021142248	ENSCGRG00000003119	kinesin family member 24 [Source:MGI Symbol;Acc:MGI:1918345]
1340	Kif26b	92.41435009	2.226902743	0.274880217	5.973293616	2.33E-09	3.28E-08	ENSCGRG00000008516	kinesin family member 26B [Source:MGI Symbol;Acc:MGI:2447076]
1341	Kif2a	1306.046612	0.954471052	0.122973673	3.004777707	0.00265775	0.014797806	ENSCGRG00000003804	kinesin family member 2A [Source:MGI Symbol;Acc:MGI:108390]
1342	Kif2c	1321.928354	-2.786769713	0.1163784	-18.9193803	7.90E-80	3.38E-77	ENSCGRG00000003827	Kinesin-like protein KIF2C [Source:UniProtKB/Swiss-Prot;Acc:P70096]
1343	Kif3c	915.0665816	1.665901712	0.147262446	7.34022311	2.13E-13	4.71E-12	ENSCGRG00000010448	kinesin family member 3C [Source:MGI Symbol;Acc:MGI:107979]
1344	Kif4a	505.8045954	-2.22008412	0.142746478	-11.45472477	2.23E-30	1.39E-28	ENSCGRG00000003685	kinesin family member 4 [Source:MGI Symbol;Acc:MGI:108389]
1345	Kifc1	724.3522395	-1.894265801	0.137529853	-9.520138881	1.73E-21	6.38E-20	ENSCGRG00000003183	N/A
1346	Kifc3	670.7740272	1.510994019	0.145869155	6.348371054	2.18E-10	3.50E-09	ENSCGRG00000012181	kinesin family member C3 [Source:MGI Symbol;Acc:MGI:109202]
1347	Kirrel3	26.78040118	6.057112266	0.943163549	5.801909725	6.56E-09	8.79E-08	ENSCGRG00000016148	kin of IRRE like 3 (Drosophila) [Source:MGI Symbol;Acc:MGI:1914953]
1348	Klhl13	56.52666684	3.006306321	0.379259318	6.384401663	1.72E-10	2.80E-09	ENSCGRG00000018288	kelch-like 13 [Source:MGI Symbol;Acc:MGI:1914705]
1349	Klhl24	847.8202798	0.884198911	0.122390298	2.444935716	0.014487796	0.066480931	ENSCGRG00000010463	kelch-like 24 [Source:MGI Symbol;Acc:MGI:1923035]
1350	Klhl26	374.585888	1.541735576	0.155365878	6.158193092	7.36E-10	1.10E-08	ENSCGRG00000005093	kelch-like 26 [Source:MGI Symbol;Acc:MGI:2443079]
1351	Klhl38	3.300380186	5.603811153	1.895724921	2.647456178	0.008109987	0.040097476	ENSCGRG00000000690	kelch-like 38 [Source:MGI Symbol;Acc:MGI:3045310]
1352	Kmt2a	3305.554503	0.964533497	0.118851242	3.193664532	0.001404793	0.008283803	ENSCGRG00000006146	lysine (K)-specific methyltransferase 2A [Source:MGI Symbol;Acc:MGI:96995]
1353	Kmt2d	1898.64797	1.477489226	0.112199794	7.954798267	1.79E-15	4.61E-14	ENSCGRG00000006236	lysine (K)-specific methyltransferase 2D [Source:MGI Symbol;Acc:MGI:2682319]
1354	Kmt2e	1644.624058	1.37441886	0.119088014	6.629184032	3.38E-11	5.99E-10	ENSCGRG00000008398	lysine (K)-specific methyltransferase 2E [Source:MGI Symbol;Acc:MGI:1924825]
1355	Kmt5a	1841.30335	-0.88501376	0.08353196	-3.592053371	0.000328083	0.002199284	ENSCGRG00000002502	lysine methyltransferase 5A [Source:MGI Symbol;Acc:MGI:1915206]
1356	Knstrn	579.6370386	-3.02692119	0.163615255	-14.92500614	2.27E-50	3.31E-48	ENSCGRG00000002552	kinetochore-localized astrin/SPAG5 binding [Source:MGI Symbol;Acc:MGI:1289298]
1357	Kpna2	2833.703653	-2.174624821	0.097035239	-16.38231978	2.56E-60	5.54E-58	ENSCGRG00000012376	N/A
1358	Kpnb1	8845.960921	-0.980112776	0.075468524	-5.235961322	1.64E-07	1.84E-06	ENSCGRG00000013910	karyopherin (importin) beta 1 [Source:MGI Symbol;Acc:MGI:107532]
1359	Krcc1	900.5785579	-0.906244737	0.119638648	-2.685438545	0.007243469	0.036347571	ENSCGRG00000016179	lysine-rich coiled-coil 1 [Source:MGI Symbol;Acc:MGI:1889377]
1360	Krr1	925.2667178	-1.249787421	0.112171921	-5.926839037	3.09E-09	4.30E-08	ENSCGRG00000012086	KRR1, small subunit (SSU) processome component, homolog (yeast) [Source:MGI Symbol;Acc:MGI:1289274]
1361	Krtcap2	693.2237173	-0.970596027	0.162584179	-2.37190069	0.017696847	0.079427539	ENSCGRG00000016849	keratinocyte associated protein 2 [Source:MGI Symbol;Acc:MGI:1913309]
1362	L3mbtl4	60.80824046	2.211782439	0.361684022	4.497903801	6.86E-06	6.04E-05	ENSCGRG00000001618	l(3)mbt-like 4 (Drosophila) [Source:MGI Symbol;Acc:MGI:2444889]
1363	Lad1	24.99099553	3.469516812	0.651632726	4.426656609	9.57E-06	8.28E-05	ENSCGRG00000010453	ladinin [Source:MGI Symbol;Acc:MGI:109343]
1364	Lage3	115.4486873	-1.270261972	0.246807131	-2.776659938	0.005492061	0.028433225	ENSCGRG00000002808	L antigen family, member 3 [Source:MGI Symbol;Acc:MGI:1913442]
1365	Lama3	534.2538589	1.626808081	0.145696693	7.150783992	8.63E-13	1.81E-11	ENSCGRG00000006528	laminin, alpha 3 [Source:MGI Symbol;Acc:MGI:99909]
1366	Lama5	13840.70002	2.052420643	0.126318852	11.61709532	3.37E-31	2.23E-29	ENSCGRG00000013808	laminin, alpha 5 [Source:MGI Symbol;Acc:MGI:105382]
1367	Lamb1	12853.32802	0.831918496	0.076284203	3.237315023	0.001206601	0.007199924	ENSCGRG00000009403	laminin B1 [Source:MGI Symbol;Acc:MGI:96743]
1368	Lamb2	2457.758776	1.051898762	0.124180592	3.760138796	0.000169819	0.001205509	ENSCGRG00000006829	laminin, beta 2 [Source:MGI Symbol;Acc:MGI:99916]
1369	Lamb3	40.22856431	3.700762844	0.474583434	6.565337351	5.19E-11	9.05E-10	ENSCGRG00000016698	laminin, beta 3 [Source:MGI Symbol;Acc:MGI:99915]
1370	Lamc1	10768.61982	0.786250477	0.076838942	2.619608912	0.008803066	0.043161467	ENSCGRG00000013246	laminin, gamma 1 [Source:MGI Symbol;Acc:MGI:99914]
1371	Lamp1	10157.22627	0.777052788	0.078933924	2.433558056	0.014951238	0.068346994	ENSCGRG00000005455	lysosome-associated membrane glycoprotein 1 precursor [Source:RefSeq peptide;Acc:NP_001233759]
1372	Lamtor2	1421.014654	-1.138889064	0.118905989	-4.658525365	3.18E-06	2.93E-05	ENSCGRG00000012263	late endosomal/lysosomal adaptor, MAPK and MTOR activator 2 [Source:MGI Symbol;Acc:MGI:1932697]
1373	Lamtor3	1727.66535	-0.933921646	0.106602824	-3.273451239	0.001062427	0.006404158	ENSCGRG00000000991	late endosomal/lysosomal adaptor, MAPK and MTOR activator 3 [Source:MGI Symbol;Acc:MGI:1929467]
1374	Lamtor5	898.1851926	-1.061516286	0.115939763	-4.110356743	3.95E-05	0.000309908	ENSCGRG00000000069	late endosomal/lysosomal adaptor, MAPK and MTOR activator 5 [Source:MGI Symbol;Acc:MGI:1915826]
1375	Lancl2	444.3592725	-0.927698988	0.131808304	-2.600264757	0.009315186	0.045383549	ENSCGRG00000007798	LanC (bacterial lantibiotic synthetase component C)-like 2 [Source:MGI Symbol;Acc:MGI:1919085]
1376	Larp6	432.4544273	1.509435795	0.167112701	5.532034886	3.17E-08	3.92E-07	ENSCGRG00000004527	La ribonucleoprotein domain family, member 6 [Source:MGI Symbol;Acc:MGI:1914807]
1377	Lars	5380.090773	-0.99897396	0.076259155	-5.429006649	5.67E-08	6.80E-07	ENSCGRG00000007284	leucyl-tRNA synthetase [Source:MGI Symbol;Acc:MGI:1913808]
1378	Lat	612.0783514	2.410171843	0.291145192	6.269069154	3.63E-10	5.67E-09	ENSCGRG00000001506	linker for activation of T cells [Source:MGI Symbol;Acc:MGI:1342293]
1379	Lax1	50.02455664	1.668596407	0.403304825	2.686885548	0.007212166	0.036228249	ENSCGRG00000000973	lymphocyte transmembrane adaptor 1 [Source:MGI Symbol;Acc:MGI:2443362]
1380	Layn	990.9182646	1.363179202	0.107613473	7.231591697	4.77E-13	1.03E-11	ENSCGRG00000002101	Layilin [Source:UniProtKB/Swiss-Prot;Acc:Q9Z209]
1381	Lbhd1	396.177694	-1.398539614	0.170118878	-4.782403471	1.73E-06	1.67E-05	N/A	N/A
1382	Lbp	8.258853523	4.232272255	1.091118225	3.342726452	0.000829596	0.005130763	ENSCGRG00000009759	lipopolysaccharide binding protein [Source:MGI Symbol;Acc:MGI:1098776]
1383	Lbr	3063.440177	-1.10346842	0.082280101	-6.301717091	2.94E-10	4.67E-09	ENSCGRG00000013136	lamin B receptor [Source:MGI Symbol;Acc:MGI:2138281]
1384	Lcn2	112.9263588	5.274786143	0.444961933	10.53983115	5.66E-26	2.77E-24	ENSCGRG00000014050	lipocalin 2 [Source:MGI Symbol;Acc:MGI:96757]
1385	Lcp1	1911.435439	2.795884329	0.146513389	15.0902374	1.88E-51	2.83E-49	ENSCGRG00000003926	lymphocyte cytosolic protein 1 [Source:MGI Symbol;Acc:MGI:104808]
1386	Lctl	135.3415375	1.240139935	0.214214081	3.05851713	0.002224354	0.012614495	ENSCGRG00000001713	lactase-like [Source:MGI Symbol;Acc:MGI:2183549]
1387	Ldlr	4611.60562	0.957462542	0.136817939	2.722596494	0.006477111	0.032904957	ENSCGRG00000016153	low-density lipoprotein receptor precursor [Source:RefSeq peptide;Acc:NP_001233752]
1388	Ldlrap1	500.7205072	1.129041697	0.124669151	4.364184654	1.28E-05	0.000108675	ENSCGRG00000017317	low density lipoprotein receptor adaptor protein 1 [Source:MGI Symbol;Acc:MGI:2140175]
1389	Leprot	1242.496905	1.03088336	0.088337404	5.047928036	4.47E-07	4.68E-06	ENSCGRG00000009906	leptin receptor overlapping transcript [Source:MGI Symbol;Acc:MGI:2687005]
1390	Lgals3	5793.800479	0.865041378	0.092536198	3.026695322	0.00247243	0.013866201	ENSCGRG00000016019	lectin, galactose binding, soluble 3 [Source:MGI Symbol;Acc:MGI:96778]
1391	Lgals3bp	4184.96107	1.109899594	0.100447908	5.225963418	1.73E-07	1.93E-06	ENSCGRG00000008084	lectin, galactoside-binding, soluble, 3 binding protein [Source:MGI Symbol;Acc:MGI:99554]
1392	Lgmn	10890.22387	1.54584101	0.105360914	9.119876399	7.52E-20	2.51E-18	ENSCGRG00000012811	legumain [Source:MGI Symbol;Acc:MGI:1330838]
1393	Lgr6	98.18273977	2.347053165	0.283177456	6.222566901	4.89E-10	7.49E-09	ENSCGRG00000011351	leucine-rich repeat-containing G protein-coupled receptor 6 [Source:MGI Symbol;Acc:MGI:2441805]
1394	Lhfpl2	307.2168951	2.160176833	0.175847114	8.95786287	3.31E-19	1.07E-17	ENSCGRG00000011030	lipoma HMGIC fusion partner-like 2 [Source:MGI Symbol;Acc:MGI:2145236]
1395	Lifr	67.40510178	2.494377987	0.395346521	4.829726289	1.37E-06	1.34E-05	ENSCGRG00000013888	leukemia inhibitory factor receptor [Source:MGI Symbol;Acc:MGI:96788]
1396	Lig1	489.8511025	-1.59615739	0.129408303	-7.813987688	5.54E-15	1.37E-13	ENSCGRG00000011829	ligase I, DNA, ATP-dependent [Source:MGI Symbol;Acc:MGI:101789]
1397	Lima1	810.9375541	1.916618855	0.134086772	9.931302948	3.04E-23	1.26E-21	ENSCGRG00000016638	LIM domain and actin binding 1 [Source:MGI Symbol;Acc:MGI:1920992]
1398	Limk1	680.2727834	1.184729406	0.126225019	4.751569154	2.02E-06	1.92E-05	ENSCGRG00000003203	LIM-domain containing, protein kinase [Source:MGI Symbol;Acc:MGI:104572]
1399	Lin54	873.6327805	-1.313032844	0.127433822	-5.71332108	1.11E-08	1.45E-07	ENSCGRG00000013744	lin-54 homolog (C. elegans) [Source:MGI Symbol;Acc:MGI:2140902]
1400	Lin7a	1473.785075	1.664383476	0.144349987	7.477804437	7.56E-14	1.73E-12	ENSCGRG00000000698	lin-7 homolog A (C. elegans) [Source:MGI Symbol;Acc:MGI:2135609]
1401	Lin7c	4233.550094	-0.886252126	0.111159479	-2.710426743	0.006719669	0.034011592	ENSCGRG00000011918	lin-7 homolog C (C. elegans) [Source:MGI Symbol;Acc:MGI:1330839]
1402	Lin9	362.1260694	-1.545936021	0.155335761	-6.186428127	6.15E-10	9.28E-09	ENSCGRG00000002945	lin-9 homolog (C. elegans) [Source:MGI Symbol;Acc:MGI:1919818]
1403	Lingo1	45.3575406	3.727867849	0.931019273	3.375768298	0.000736099	0.00459382	ENSCGRG00000002075	leucine rich repeat and Ig domain containing 1 [Source:MGI Symbol;Acc:MGI:1915522]
1404	Lipa	9632.735655	1.458442951	0.101112964	8.638659314	5.69E-18	1.71E-16	ENSCGRG00000010480	lysosomal acid lipase A [Source:MGI Symbol;Acc:MGI:96789]
1405	Lipc	14.70082427	2.504888782	0.801186793	2.396352883	0.016559139	0.07475679	ENSCGRG00000013188	lipase, hepatic [Source:MGI Symbol;Acc:MGI:96216]
1406	Liph	151.1653007	1.435498567	0.225258541	3.775821605	0.000159481	0.001139683	ENSCGRG00000013432	lipase, member H [Source:MGI Symbol;Acc:MGI:2388029]
1407	Lipt2	112.734115	-1.527539639	0.259552183	-3.631551569	0.000281722	0.001913824	ENSCGRG00000016939	lipoyl(octanoyl) transferase 2 (putative) [Source:MGI Symbol;Acc:MGI:1914414]
1408	Llph	971.1349831	-0.976584396	0.101884112	-3.843797489	0.000121145	0.000886038	ENSCGRG00000011594	LLP homolog, long-term synaptic facilitation (Aplysia) [Source:MGI Symbol;Acc:MGI:1913475]
1409	Lmnb1	429.3119357	-0.975013797	0.147693315	-2.640954304	0.008267287	0.040794178	ENSCGRG00000016666	lamin B1 [Source:MGI Symbol;Acc:MGI:96795]
1410	Lmo4	520.7519433	-1.304340446	0.143152663	-5.025250177	5.03E-07	5.24E-06	N/A	N/A
1411	Lmtk3	41.28905892	1.53930821	0.391994794	2.434587714	0.014908766	0.068169023	N/A	N/A
1412	Lnpep	1517.036082	1.086600222	0.117578625	4.266402345	1.99E-05	0.000164551	ENSCGRG00000008791	leucyl/cystinyl aminopeptidase [Source:MGI Symbol;Acc:MGI:2387123]
1413	LOC100689008	714.9468347	1.362339054	0.143031787	5.434991531	5.48E-08	6.59E-07	N/A	N/A
1414	LOC100689010	382.0296387	1.667071982	0.209167845	5.17340265	2.30E-07	2.50E-06	N/A	N/A
1415	LOC100689011	2224.576429	1.381772225	0.114620134	6.951743095	3.61E-12	7.06E-11	ENSCGRG00000015633	MHC class I antigen Hm1-C3 precursor [Source:RefSeq peptide;Acc:NP_001230926]
1416	LOC100750349	114.2322464	-1.652933643	0.245244534	-4.354719445	1.33E-05	0.00011319	N/A	N/A
1417	LOC100750351	293.5958647	0.974838242	0.146910412	2.653833286	0.007958314	0.039471841	ENSCGRG00000006516	RIKEN cDNA 1700029I15 gene [Source:MGI Symbol;Acc:MGI:1916742]
1418	LOC100750402	107.1691209	2.328297668	0.269744549	6.462911575	1.03E-10	1.73E-09	N/A	N/A
1419	LOC100750436	4.632120934	4.266654243	1.231603717	2.989347703	0.002795738	0.015467715	N/A	N/A
1420	LOC100750498	68.00117678	2.840555072	0.331915479	6.795683576	1.08E-11	2.02E-10	ENSCGRG00000019246	N/A
1421	LOC100750500	233.3739895	-1.799210397	0.186250696	-6.519427445	7.06E-11	1.21E-09	ENSCGRG00000003401	zinc finger protein 101 [Source:MGI Symbol;Acc:MGI:107547]
1422	LOC100750508	231.7002449	1.009806109	0.172554584	2.46208242	0.013813292	0.063719806	ENSCGRG00000009802	cytochrome P450, family 2, subfamily d, polypeptide 22 [Source:MGI Symbol;Acc:MGI:1929474]
1423	LOC100750550	57.73876718	-2.756277696	0.464179275	-4.677751275	2.90E-06	2.69E-05	ENSCGRG00000018568	N/A
1424	LOC100750581	541.7561076	-1.122621487	0.130269555	-4.127280425	3.67E-05	0.000289736	ENSCGRG00000010589	expressed sequence AW209491 [Source:MGI Symbol;Acc:MGI:2145422]
1425	LOC100750638	606.6247589	1.474461919	0.171325252	5.191875726	2.08E-07	2.29E-06	N/A	N/A
1426	LOC100750644	535.8777157	2.095641515	0.136036974	11.10491482	1.19E-28	6.73E-27	ENSCGRG00000003515	glutathione S-transferase, mu 7 [Source:MGI Symbol;Acc:MGI:1915562]
1427	LOC100750653	65.8449876	-2.808525815	0.441522368	-5.036128355	4.75E-07	4.96E-06	ENSCGRG00000019138	N/A
1428	LOC100750669	503.9409689	-1.57751018	0.135543529	-7.322722709	2.43E-13	5.34E-12	ENSCGRG00000013664	N/A
1429	LOC100750764	81.12619341	1.872709774	0.305774134	4.21143299	2.54E-05	0.000206206	ENSCGRG00000007364	RIKEN cDNA 6430571L13 gene [Source:MGI Symbol;Acc:MGI:2445137]
1430	LOC100750792	492.0889641	3.076270683	0.190418602	13.08332357	4.10E-39	3.74E-37	ENSCGRG00000013429	N/A
1431	LOC100750808	358.0430954	-1.461435276	0.195119294	-4.491984145	7.06E-06	6.19E-05	N/A	N/A
1432	LOC100750822	3977.574994	-0.76865763	0.080888845	-2.270957508	0.02314955	0.099918689	ENSCGRG00000017556	ubiquinol cytochrome c reductase core protein 2 [Source:MGI Symbol;Acc:MGI:1914253]
1433	LOC100750842	184.7138475	1.541115797	0.196856766	4.857101503	1.19E-06	1.17E-05	N/A	N/A
1434	LOC100750843	132.7409958	-2.949878069	0.53268888	-4.439581256	9.01E-06	7.84E-05	ENSCGRG00000018577	N/A
1435	LOC100750890	186.2531986	2.279917076	0.216734859	7.820405911	5.27E-15	1.31E-13	ENSCGRG00000001679	stearoyl-coenzyme A desaturase 3 [Source:MGI Symbol;Acc:MGI:1353437]
1436	LOC100750900	92.70581269	3.474859097	0.323610402	8.930172135	4.25E-19	1.37E-17	N/A	N/A
1437	LOC100750905	24.66372583	2.275537595	0.680885262	2.482907458	0.013031494	0.060490127	ENSCGRG00000005840	trace amine-associated receptor 3 [Source:MGI Symbol;Acc:MGI:3527427]
1438	LOC100751015	5.135377628	3.910813195	1.155495377	2.878289918	0.003998375	0.021366455	N/A	N/A
1439	LOC100751017	5.568934905	3.42986468	1.038767082	2.738729624	0.006167707	0.031482607	N/A	N/A
1440	LOC100751039	2391.245413	-0.886338805	0.092977665	-3.241383863	0.001189509	0.007107897	ENSCGRG00000002624	family with sequence similarity 149, member A [Source:MGI Symbol;Acc:MGI:2387177]
1441	LOC100751079	11.08681216	3.141428414	0.708865787	3.606417408	0.000310454	0.002092764	ENSCGRG00000019174	N/A
1442	LOC100751148	116.0022561	-3.086318959	0.601711579	-4.157068845	3.22E-05	0.000257605	ENSCGRG00000020056	N/A
1443	LOC100751175	47.03678	3.149271223	0.401066776	6.393720134	1.62E-10	2.65E-09	ENSCGRG00000007309	N/A
1444	LOC100751227	219.6452255	2.088618301	0.233968257	6.426751315	1.30E-10	2.16E-09	ENSCGRG00000000790	N/A
1445	LOC100751267	111.8633609	1.794337174	0.24886769	4.859508582	1.18E-06	1.16E-05	ENSCGRG00000011005	testicular cell adhesion molecule 1 [Source:MGI Symbol;Acc:MGI:1923120]
1446	LOC100751308	7.211742279	4.31837389	1.026228875	3.63799098	0.000274773	0.001869913	N/A	N/A
1447	LOC100751315	277.1513184	-1.086590236	0.165687222	-3.027558357	0.002465381	0.013834724	N/A	N/A
1448	LOC100751337	101.4718399	-1.592269546	0.253360665	-3.975783089	7.01E-05	0.000530837	ENSCGRG00000006427	coiled-coil domain containing 163 [Source:MGI Symbol;Acc:MGI:1915644]
1449	LOC100751390	118.1778644	1.968155235	0.272424361	5.07734598	3.83E-07	4.05E-06	ENSCGRG00000011176	insulin receptor substrate 3 [Source:MGI Symbol;Acc:MGI:1194882]
1450	LOC100751430	230.5632168	1.175389455	0.203799119	2.897102585	0.003766266	0.020284217	N/A	N/A
1451	LOC100751440	19.54992957	-3.451997159	0.681411031	-4.207496693	2.58E-05	0.000209476	ENSCGRG00000019374	histone cluster 1, H2bc [Source:MGI Symbol;Acc:MGI:1915274]
1452	LOC100751446	31.12505952	5.580776319	0.939807227	5.315785703	1.06E-07	1.22E-06	N/A	N/A
1453	LOC100751467	273.7464249	1.763097684	0.180320619	6.533557773	6.42E-11	1.11E-09	ENSCGRG00000008083	N/A
1454	LOC100751490	26.5754085	3.984164905	0.569770903	5.965910838	2.43E-09	3.43E-08	ENSCGRG00000001447	RIKEN cDNA 1700029H14 gene [Source:MGI Symbol;Acc:MGI:1913751]
1455	LOC100751512	143.6946248	-2.628662446	0.240215478	-8.50777795	1.77E-17	5.17E-16	N/A	N/A
1456	LOC100751534	988.298113	1.292784256	0.13135836	5.388478909	7.11E-08	8.38E-07	N/A	N/A
1457	LOC100751593	5.992824429	5.110047567	1.371750667	3.298766441	0.000971107	0.00591147	N/A	N/A
1458	LOC100751610	21.74037143	2.542806448	0.66149054	2.95974595	0.003078928	0.016879328	N/A	N/A
1459	LOC100751672	285.9450095	-1.04879282	0.170297206	-2.723651959	0.006456451	0.032817309	N/A	N/A
1460	LOC100751702	202.6512571	1.060873183	0.186623918	2.550105513	0.010769032	0.051362256	N/A	N/A
1461	LOC100751856	73.10951535	2.534642485	0.340055899	5.73341027	9.84E-09	1.30E-07	N/A	N/A
1462	LOC100751949	9.284982293	3.096606124	0.937682059	2.678566364	0.007393808	0.037015167	ENSCGRG00000017583	G protein-coupled receptor 15-like [Source:MGI Symbol;Acc:MGI:2676330]
1463	LOC100752010	3843.61628	-1.290714598	0.131359644	-5.372670601	7.76E-08	9.06E-07	ENSCGRG00000019604	N/A
1464	LOC100752025	6.450945061	6.26106725	1.690267252	3.358110821	0.000784771	0.004869173	N/A	N/A
1465	LOC100752044	207.4333505	1.255719122	0.191790412	3.497341792	0.000469919	0.003048224	N/A	N/A
1466	LOC100752053	67.11101583	-1.609343742	0.315815605	-3.243605527	0.001180271	0.007057074	N/A	N/A
1467	LOC100752189	30.87675123	2.848949208	0.625835104	3.617545092	0.000297411	0.002014713	N/A	N/A
1468	LOC100752211	1422.497604	-1.498684684	0.098375376	-9.288118821	1.57E-20	5.47E-19	ENSCGRG00000016321	cytochrome b5 reductase 1 [Source:MGI Symbol;Acc:MGI:1919267]
1469	LOC100752243	82.19418047	-1.336828621	0.314978002	-2.387043269	0.016984492	0.076533536	ENSCGRG00000007053	heat shock transcription factor 3 [Source:MGI Symbol;Acc:MGI:3045337]
1470	LOC100752250	26.60452036	2.10516735	0.474887203	3.201191439	0.001368606	0.00808775	ENSCGRG00000011229	expressed sequence AI467606 [Source:MGI Symbol;Acc:MGI:2141979]
1471	LOC100752306	20.0750427	-2.001688275	0.606406334	-2.336264802	0.019477445	0.086372579	ENSCGRG00000019803	histone cluster 1, H1t [Source:MGI Symbol;Acc:MGI:1888530]
1472	LOC100752328	8.289597276	5.880793802	1.675605296	3.1605482	0.001574725	0.009206933	N/A	N/A
1473	LOC100752419	740.5307451	-1.44062652	0.118589799	-7.215325644	5.38E-13	1.15E-11	ENSCGRG00000009229	cDNA sequence BC026585 [Source:MGI Symbol;Acc:MGI:2448516]
1474	LOC100752545	2.610864251	5.495605109	2.024985406	2.425026173	0.015307283	0.069759339	N/A	N/A
1475	LOC100752631	91.22892843	2.829486954	0.396184777	5.665347538	1.47E-08	1.89E-07	N/A	N/A
1476	LOC100752637	23.57561531	2.700751312	0.50670749	4.175562536	2.97E-05	0.000238929	N/A	N/A
1477	LOC100752761	1606.481747	-1.017234521	0.111028496	-3.893343013	9.89E-05	0.000733223	ENSCGRG00000013950	retinoblastoma binding protein 7, chromatin remodeling factor [Source:MGI Symbol;Acc:MGI:1194910]
1478	LOC100752779	82.37178822	1.860902439	0.282653889	4.514142515	6.36E-06	5.62E-05	N/A	N/A
1479	LOC100752790	6.577962254	3.135428205	0.957836182	2.662736857	0.0077508	0.038581715	N/A	N/A
1480	LOC100752838	103.7576166	-1.420822915	0.284721142	-2.935716007	0.003327788	0.01811984	ENSCGRG00000012768	zinc ribbon domain containing 1, antisense [Source:MGI Symbol;Acc:MGI:1923666]
1481	LOC100752852	1409.406293	-1.934758284	0.10330529	-13.06608575	5.14E-39	4.67E-37	ENSCGRG00000011760	N/A
1482	LOC100752901	63.15236547	-1.620138511	0.391255465	-2.645780323	0.008150273	0.040247912	ENSCGRG00000018632	N/A
1483	LOC100752915	276.5556557	1.81512306	0.210685117	5.838858381	5.26E-09	7.15E-08	N/A	N/A
1484	LOC100752936	25.08192644	1.653761545	0.469174892	2.278039728	0.022724211	0.098369426	N/A	N/A
1485	LOC100753012	521.4266316	-1.084792411	0.149123841	-3.351777337	0.000802946	0.004972325	N/A	N/A
1486	LOC100753132	191.5629922	1.185342599	0.179678712	3.341409177	0.000833543	0.005150209	ENSCGRG00000014461	RIKEN cDNA 4931406C07 gene [Source:MGI Symbol;Acc:MGI:1918234]
1487	LOC100753142	255.2762139	-2.11448278	0.225258456	-6.790068209	1.12E-11	2.10E-10	ENSCGRG00000019732	N/A
1488	LOC100753203	698.4848406	-2.764838261	0.582081775	-3.744964804	0.000180419	0.001274043	ENSCGRG00000012413	histone cluster 1, H3b [Source:MGI Symbol;Acc:MGI:2448319]
1489	LOC100753254	2045.037635	-0.928473337	0.096928721	-3.543953055	0.000394175	0.002600694	ENSCGRG00000003299	glutathione S-transferase, alpha 4 [Source:MGI Symbol;Acc:MGI:1309515]
1490	LOC100753288	1018.169843	1.0518239	0.102090662	4.573007847	4.81E-06	4.32E-05	N/A	N/A
1491	LOC100753290	281.146837	-1.171702013	0.164932665	-3.557448811	0.000374474	0.002478213	ENSCGRG00000010530	RIKEN cDNA C330018D20 gene [Source:MGI Symbol;Acc:MGI:1924672]
1492	LOC100753375	11.56504855	2.815550566	0.778119535	2.866639335	0.004148555	0.022064905	ENSCGRG00000013570	sulfotransferase family 5A, member 1 [Source:MGI Symbol;Acc:MGI:1931463]
1493	LOC100753408	50.02749532	-2.177520293	0.408794035	-3.895746161	9.79E-05	0.00072627	N/A	N/A
1494	LOC100753502	536.3126773	-3.416350687	0.350789315	-8.071477839	6.95E-16	1.84E-14	ENSCGRG00000019964	histone cluster 1, H2bb [Source:MGI Symbol;Acc:MGI:2448377]
1495	LOC100753528	80.93993163	1.656738681	0.27572178	3.887165455	0.000101422	0.000749244	N/A	N/A
1496	LOC100753557	1291.402829	1.093088318	0.138107075	3.679216426	0.000233952	0.001612048	N/A	N/A
1497	LOC100753593	63.94892121	-1.363463253	0.314364113	-2.476430099	0.013270361	0.061509959	ENSCGRG00000006263	ribosomal protein L21 [Source:MGI Symbol;Acc:MGI:1278340]
1498	LOC100753603	2271.948229	-0.940226866	0.095504842	-3.719857096	0.000199336	0.001393973	N/A	N/A
1499	LOC100753720	36.870724	1.763848756	0.513525352	2.29567294	0.021694589	0.094357743	N/A	N/A
1500	LOC100753804	374.3410031	-2.870440519	0.65852378	-3.470608179	0.000519281	0.003344761	ENSCGRG00000019240	N/A
1501	LOC100753841	266.5833485	1.88305195	0.164720097	7.880577262	3.26E-15	8.20E-14	N/A	N/A
1502	LOC100753866	1373.007557	-0.878646725	0.119011507	-2.467696047	0.013598573	0.06286484	ENSCGRG00000006631	asparagine-linked glycosylation 10B (alpha-1,2-glucosyltransferase) [Source:MGI Symbol;Acc:MGI:2146159]
1503	LOC100753868	59.08307575	2.163459217	0.391588261	4.031011327	5.55E-05	0.000425963	N/A	N/A
1504	LOC100753880	48.17387587	2.911336421	0.378923315	6.139431984	8.28E-10	1.23E-08	N/A	N/A
1505	LOC100753919	15.88266861	2.140014681	0.628192062	2.475440673	0.013307187	0.061650977	N/A	N/A
1506	LOC100753922	133.6592782	1.719700172	0.266394607	4.259612027	2.05E-05	0.000169193	N/A	N/A
1507	LOC100753931	8.784519998	4.120379878	1.068770097	3.307930666	0.000939881	0.005734466	ENSCGRG00000019019	N/A
1508	LOC100754001	4.322543346	5.296560335	1.998472623	2.357599388	0.018393531	0.082324195	ENSCGRG00000000690	kelch-like 38 [Source:MGI Symbol;Acc:MGI:3045310]
1509	LOC100754051	13.88964593	4.967701033	1.621385767	2.703081909	0.006869981	0.034672163	ENSCGRG00000000340	BPI fold containing family A, member 1 [Source:MGI Symbol;Acc:MGI:1338036]
1510	LOC100754104	803.7567059	-2.607881498	0.373554332	-5.415327371	6.12E-08	7.28E-07	ENSCGRG00000012413	histone cluster 1, H3b [Source:MGI Symbol;Acc:MGI:2448319]
1511	LOC100754105	6.189738803	6.191210776	1.677485423	3.342054838	0.000831606	0.005141543	ENSCGRG00000009594	RIKEN cDNA 6030419C18 gene [Source:MGI Symbol;Acc:MGI:2442108]
1512	LOC100754141	55.10296646	1.562009293	0.323289275	3.022206015	0.002509397	0.014061239	N/A	N/A
1513	LOC100754377	16.98547823	3.7215102	0.750445812	4.179579188	2.92E-05	0.000234945	ENSCGRG00000000933	N/A
1514	LOC100754535	30.49153441	4.156578156	0.548980753	6.505903229	7.72E-11	1.32E-09	ENSCGRG00000004425	glycoprotein galactosyltransferase alpha 1, 3 [Source:MGI Symbol;Acc:MGI:95704]
1515	LOC100754537	70.41995067	-2.105693131	0.324539091	-4.685816514	2.79E-06	2.59E-05	ENSCGRG00000003032	protocadherin 11 X-linked [Source:MGI Symbol;Acc:MGI:2442849]
1516	LOC100754659	687.7812456	0.847024775	0.109913774	2.384253253	0.01711382	0.07702619	ENSCGRG00000008116	creatine kinase, mitochondrial 1, ubiquitous [Source:MGI Symbol;Acc:MGI:99441]
1517	LOC100754672	2725.527041	-1.160635379	0.122938799	-4.682597229	2.83E-06	2.63E-05	N/A	N/A
1518	LOC100754683	696.6959133	-2.948870265	0.516672716	-4.575251778	4.76E-06	4.28E-05	ENSCGRG00000019932	N/A
1519	LOC100754689	5.384692183	7.051489676	1.743270815	3.709422036	0.000207733	0.001447965	ENSCGRG00000010293	a disintegrin and metallopeptidase domain 3 (cyritestin) [Source:MGI Symbol;Acc:MGI:102518]
1520	LOC100754707	488.677753	-1.999650213	0.308497707	-4.585731689	4.52E-06	4.08E-05	N/A	N/A
1521	LOC100754726	1185.425773	-1.440137434	0.12207454	-7.005350427	2.46E-12	4.92E-11	ENSCGRG00000015838	RIKEN cDNA 2410002F23 gene [Source:MGI Symbol;Acc:MGI:1914226]
1522	LOC100754741	38.19654568	2.101641964	0.440531222	3.442842156	0.000575635	0.003673346	ENSCGRG00000018973	N/A
1523	LOC100754807	278.3971158	1.017635994	0.174119857	2.484917582	0.012958143	0.060236756	ENSCGRG00000016841	cytochrome P450, family 4, subfamily f, polypeptide 17 [Source:MGI Symbol;Acc:MGI:3646233]
1524	LOC100754827	117.1832242	1.705777062	0.221344862	5.063657462	4.11E-07	4.34E-06	N/A	N/A
1525	LOC100754891	328.3263465	-1.437296586	0.166177893	-5.129046176	2.91E-07	3.13E-06	ENSCGRG00000020083	N/A
1526	LOC100754915	26.60486309	2.262272982	0.587146837	2.856713814	0.004280516	0.022654151	ENSCGRG00000004571	RIKEN cDNA 1700011H14 gene [Source:MGI Symbol;Acc:MGI:1914332]
1527	LOC100755034	23.99331958	2.928600722	0.573878242	4.083859693	4.43E-05	0.000345087	ENSCGRG00000018825	olfactory receptor 1279 [Source:MGI Symbol;Acc:MGI:3031113]
1528	LOC100755045	7.712790104	5.794851251	1.678241949	3.104372856	0.001906829	0.010968821	ENSCGRG00000008173	cDNA sequence BC027072 [Source:MGI Symbol;Acc:MGI:2385061]
1529	LOC100755064	167.8808305	6.158691964	0.348893714	15.97543674	1.90E-57	3.65E-55	N/A	N/A
1530	LOC100755231	2269.105143	-1.951137008	0.104074873	-13.12684291	2.31E-39	2.15E-37	N/A	N/A
1531	LOC100755245	4.906748341	4.000411879	1.386578442	2.463221175	0.013769495	0.063563446	ENSCGRG00000011566	a disintegrin and metallopeptidase domain 5 [Source:MGI Symbol;Acc:MGI:104730]
1532	LOC100755317	17.08705813	2.035712515	0.626137518	2.316983046	0.020504655	0.08999525	N/A	N/A
1533	LOC100755320	13.37355774	3.525991194	0.746143307	3.941640522	8.09E-05	0.000608574	ENSCGRG00000019031	N/A
1534	LOC100755357	664.865211	-2.24530896	0.368806339	-4.501946643	6.73E-06	5.93E-05	ENSCGRG00000008875	N/A
1535	LOC100755384	8.094113852	4.053277452	1.262105349	2.748039181	0.005995284	0.030740996	ENSCGRG00000010640	cytochrome P450, family 4, subfamily f, polypeptide 15 [Source:MGI Symbol;Acc:MGI:2146921]
1536	LOC100755423	3009.305962	1.126753961	0.09425985	5.747849808	9.04E-09	1.20E-07	ENSCGRG00000016388	N/A
1537	LOC100755429	225.7592281	-0.981749387	0.17222647	-2.303867028	0.021230109	0.092657614	N/A	N/A
1538	LOC100755477	83.52550204	2.643873843	0.390683448	5.270024504	1.36E-07	1.55E-06	ENSCGRG00000019999	olfactory receptor 1006 [Source:MGI Symbol;Acc:MGI:3030840]
1539	LOC100755503	13.26438191	2.354385558	0.742689033	2.382454807	0.017197643	0.077385374	N/A	N/A
1540	LOC100755510	2.31508686	5.382699246	2.052147405	2.337910393	0.019391897	0.086032837	N/A	N/A
1541	LOC100755561	262.6873108	2.216077321	0.205838831	7.924232799	2.30E-15	5.87E-14	N/A	N/A
1542	LOC100755571	948.1047721	0.834376203	0.106125141	2.350184891	0.018764088	0.083652215	ENSCGRG00000011747	signal transducer and activator of transcription 5A [Source:MGI Symbol;Acc:MGI:103036]
1543	LOC100755585	1351.701927	1.19234407	0.107976795	5.625112054	1.85E-08	2.36E-07	ENSCGRG00000003862	R3H domain containing 2 [Source:MGI Symbol;Acc:MGI:1919000]
1544	LOC100755596	63.56115452	3.751108008	0.490057947	6.460757397	1.04E-10	1.75E-09	ENSCGRG00000018195	aldehyde dehydrogenase 3 family, member B1 [Source:MGI Symbol;Acc:MGI:1914939]
1545	LOC100755613	8.163982238	4.296990513	1.118182509	3.319697796	0.000901149	0.005516604	ENSCGRG00000018828	olfactory receptor 1277 [Source:MGI Symbol;Acc:MGI:3031111]
1546	LOC100755687	16.26323088	2.569452745	0.770847134	2.574427738	0.010040606	0.048391398	N/A	N/A
1547	LOC100755794	1233.530898	-1.041122751	0.113986279	-4.001887371	6.28E-05	0.000478916	ENSCGRG00000016830	N/A
1548	LOC100755804	6.761711316	5.031401269	1.301392354	3.416678109	0.000633902	0.004009299	N/A	N/A
1549	LOC100755814	50.11824685	-1.476731295	0.367431122	-2.427036634	0.015222719	0.069406804	N/A	N/A
1550	LOC100755841	500.1850868	1.218717965	0.139786432	4.533740887	5.79E-06	5.15E-05	N/A	N/A
1551	LOC100755897	414.489888	-1.926597474	0.190876118	-7.028825737	2.08E-12	4.20E-11	N/A	N/A
1552	LOC100755906	5.205702093	4.35773686	1.336945042	2.821936759	0.004773459	0.024995118	ENSCGRG00000018819	N/A
1553	LOC100755977	74.91987621	2.133135542	0.334123408	4.63353661	3.59E-06	3.29E-05	N/A	N/A
1554	LOC100756062	2136.247762	-1.015897615	0.087501326	-4.924898101	8.44E-07	8.50E-06	ENSCGRG00000004202	RIKEN cDNA 1110004F10 gene [Source:MGI Symbol;Acc:MGI:1929274]
1555	LOC100756190	323.1153903	-1.475206737	0.185670666	-4.794748984	1.63E-06	1.57E-05	N/A	N/A
1556	LOC100756192	5.456220448	3.581566588	1.198022682	2.501291613	0.012374124	0.057843023	ENSCGRG00000018819	N/A
1557	LOC100756262	60.42739013	3.006747652	0.375303114	6.452877849	1.10E-10	1.83E-09	ENSCGRG00000019433	N/A
1558	LOC100756289	1413.814738	-1.108384561	0.119270338	-4.388535048	1.14E-05	9.79E-05	N/A	N/A
1559	LOC100756297	7.297932612	3.605512609	1.298774682	2.325692169	0.020034979	0.088356687	N/A	N/A
1560	LOC100756300	3.371058545	5.817729657	1.970282516	2.65584611	0.007910971	0.03927749	N/A	N/A
1561	LOC100756343	189.5142652	1.060409145	0.194849206	2.440074834	0.01468422	0.067302091	N/A	N/A
1562	LOC100756398	537.88499	-0.962049803	0.125769557	-2.998239877	0.002715439	0.015079767	ENSCGRG00000009292	cytochrome c oxidase assembly factor 7 [Source:MGI Symbol;Acc:MGI:1917143]
1563	LOC100756432	23.29189428	-2.720068348	0.720040479	-2.965258078	0.003024291	0.016627126	ENSCGRG00000019442	histone cluster 1, H2ba [Source:MGI Symbol;Acc:MGI:2448375]
1564	LOC100756440	654.9162596	-1.397049124	0.123778925	-6.560782669	5.35E-11	9.32E-10	ENSCGRG00000007698	survival motor neuron 1 [Source:MGI Symbol;Acc:MGI:109257]
1565	LOC100756470	7.238097322	2.717679884	0.923795228	2.308647327	0.020963159	0.091715013	ENSCGRG00000014778	aldehyde dehydrogenase 3 family, member B3 [Source:MGI Symbol;Acc:MGI:1920708]
1566	LOC100756484	10.07714851	2.911204555	0.858756127	2.708850606	0.006751673	0.034128734	ENSCGRG00000018915	N/A
1567	LOC100756494	33.71465895	2.488600707	0.404351766	4.707876569	2.50E-06	2.34E-05	ENSCGRG00000016397	N/A
1568	LOC100756518	1204.487041	-0.899864256	0.111057418	-2.835486027	0.004575602	0.024057197	ENSCGRG00000011943	zinc finger protein 961 [Source:MGI Symbol;Acc:MGI:3583954]
1569	LOC100756552	9.188879438	2.848091942	0.874734365	2.587219082	0.009675405	0.046830518	ENSCGRG00000019414	olfactory receptor 1012 [Source:MGI Symbol;Acc:MGI:3030846]
1570	LOC100756594	2.730492482	7.004529095	2.134327178	3.007770627	0.002631717	0.014665577	N/A	N/A
1571	LOC100756610	5.09601073	5.260010942	1.807822468	2.586010809	0.009709389	0.046971393	N/A	N/A
1572	LOC100756621	44.37357228	1.680135271	0.370837481	2.953241856	0.003144555	0.017195055	N/A	N/A
1573	LOC100756639	56.94331132	4.513274432	0.530683806	7.402358783	1.34E-13	2.99E-12	ENSCGRG00000018794	RIKEN cDNA 1810011O10 gene [Source:MGI Symbol;Acc:MGI:1916318]
1574	LOC100756663	108.3055244	1.347758185	0.236923186	3.219590697	0.001283737	0.007623651	ENSCGRG00000000807	N/A
1575	LOC100756780	619.9186161	-1.159367086	0.127418358	-4.508020621	6.54E-06	5.78E-05	ENSCGRG00000002886	mitotic spindle organizing protein 2 [Source:MGI Symbol;Acc:MGI:1922845]
1576	LOC100756782	11.88994603	3.154553718	0.755683993	3.400351525	0.000672993	0.00423706	N/A	N/A
1577	LOC100756791	1856.078259	1.281377603	0.157430882	4.423624473	9.71E-06	8.39E-05	ENSCGRG00000014297	N/A
1578	LOC100756805	868.0029884	-0.960935546	0.104267818	-3.60583978	0.000311145	0.002096691	ENSCGRG00000003874	N/A
1579	LOC100756820	96.56440451	1.46673113	0.258948254	3.405192405	0.000661175	0.004166741	N/A	N/A
1580	LOC100756887	46.77173016	2.956612808	0.439214447	5.399754777	6.67E-08	7.90E-07	N/A	N/A
1581	LOC100756916	114.3552749	1.807621241	0.267748484	4.56644506	4.96E-06	4.46E-05	ENSCGRG00000004535	cDNA sequence AB124611 [Source:MGI Symbol;Acc:MGI:3043001]
1582	LOC100756942	705.1213249	-1.129925436	0.144046565	-3.783241457	0.000154799	0.001109106	N/A	N/A
1583	LOC100756946	667.416236	-1.534533289	0.153860412	-6.171638148	6.76E-10	1.02E-08	ENSCGRG00000020050	ribosomal protein L5 [Source:MGI Symbol;Acc:MGI:102854]
1584	LOC100756990	7.45639374	3.559868034	1.023856574	2.905588156	0.003665636	0.019802659	N/A	N/A
1585	LOC100757036	5071.682139	-1.176604931	0.088132318	-6.713115522	1.91E-11	3.47E-10	ENSCGRG00000018866	N/A
1586	LOC100757068	9.929369296	2.851534106	0.860589599	2.633742736	0.008444945	0.041543089	N/A	N/A
1587	LOC100757072	83.18043502	4.919556366	0.532709441	8.136882009	4.06E-16	1.10E-14	N/A	N/A
1588	LOC100757077	934.2665409	2.523311211	0.160063247	12.1098925	9.36E-34	6.86E-32	ENSCGRG00000014297	N/A
1589	LOC100757098	2367.298766	-1.471725078	0.12801971	-6.92676601	4.31E-12	8.37E-11	ENSCGRG00000003867	N/A
1590	LOC100757262	335.1178703	1.549873072	0.14343227	6.727290683	1.73E-11	3.17E-10	ENSCGRG00000008990	aldo-keto reductase family 1, member B7 [Source:MGI Symbol;Acc:MGI:101918]
1591	LOC100757366	14.41047996	2.297393953	0.648134133	2.64209423	0.008239513	0.04066755	N/A	N/A
1592	LOC100757380	61.56745056	1.640212175	0.38892645	2.713237105	0.006662941	0.0337422	N/A	N/A
1593	LOC100757489	118.6557006	2.310797454	0.256758406	6.721629811	1.80E-11	3.29E-10	N/A	N/A
1594	LOC100757491	563.5806044	-2.028847324	0.621108782	-2.324689113	0.02008859	0.088491801	N/A	N/A
1595	LOC100757534	19.90077437	5.912947437	0.777281669	6.854638609	7.15E-12	1.36E-10	ENSCGRG00000014941	glutathione S-transferase pi 3 [Source:MGI Symbol;Acc:MGI:2385078]
1596	LOC100757539	1700.050765	-2.091452182	0.280796613	-5.365056464	8.09E-08	9.43E-07	ENSCGRG00000019706	N/A
1597	LOC100757562	354.496845	1.065729939	0.1525533	3.151471896	0.001624498	0.009466326	ENSCGRG00000018289	N/A
1598	LOC100757609	8.779800614	6.028691894	1.605887133	3.389858031	0.000699288	0.004391129	N/A	N/A
1599	LOC100757615	36.40240482	2.053057837	0.446825529	3.285612039	0.001017611	0.006162944	ENSCGRG00000014359	histocompatibility 2, T region locus 24 [Source:MGI Symbol;Acc:MGI:95958]
1600	LOC100757673	8.729751588	4.607936755	1.640054903	2.452950964	0.014168965	0.065157617	N/A	N/A
1601	LOC100757748	45.26943992	1.709100094	0.446132338	2.519740213	0.011744148	0.055273836	ENSCGRG00000015831	N/A
1602	LOC100757754	768.5555565	0.987507275	0.139200731	2.891829457	0.003830058	0.020575477	N/A	N/A
1603	LOC100757762	166.3498863	2.19616468	0.241121455	6.682118678	2.36E-11	4.26E-10	ENSCGRG00000008040	N/A
1604	LOC100757788	5.638630728	4.524108694	1.705400904	2.309806558	0.020898866	0.091496081	N/A	N/A
1605	LOC100757805	14.62849369	3.810396089	0.717704055	4.494099716	6.99E-06	6.14E-05	ENSCGRG00000007089	purinergic receptor P2Y, G-protein coupled 10 [Source:MGI Symbol;Acc:MGI:1926076]
1606	LOC100757822	401.4639534	1.221106106	0.150483156	4.227340944	2.36E-05	0.000192891	N/A	N/A
1607	LOC100757843	1437.541517	-1.284135241	0.103547508	-6.752192811	1.46E-11	2.70E-10	ENSCGRG00000011639	polymerase (RNA) I polypeptide D [Source:MGI Symbol;Acc:MGI:108403]
1608	LOC100757888	63.06845049	2.218687002	0.321819283	5.076527691	3.84E-07	4.07E-06	N/A	N/A
1609	LOC100758000	19.74330012	2.03159449	0.624156783	2.317738152	0.020463556	0.089887572	ENSCGRG00000019411	olfactory receptor 1015 [Source:MGI Symbol;Acc:MGI:3030849]
1610	LOC100758054	58.33586764	1.947793464	0.359500725	3.79089907	0.000150103	0.001078267	ENSCGRG00000019645	N/A
1611	LOC100758111	21.16456192	4.129980411	0.744671037	4.76051536	1.93E-06	1.84E-05	ENSCGRG00000015378	N/A
1612	LOC100758141	11.96927411	-2.341451567	0.747223239	-2.35068849	0.018738714	0.083558439	N/A	N/A
1613	LOC100758340	8.956770914	4.528429001	1.624153473	2.428013464	0.01518178	0.069252936	ENSCGRG00000018964	N/A
1614	LOC100758481	48.13761297	1.635739316	0.410456208	2.560021742	0.010466561	0.050080871	N/A	N/A
1615	LOC100758579	919.9958597	-1.120589867	0.119025049	-4.500123053	6.79E-06	5.98E-05	ENSCGRG00000018882	N/A
1616	LOC100758641	882.2160608	-1.57239467	0.154352101	-6.397270694	1.58E-10	2.59E-09	ENSCGRG00000019210	histone cluster 2, H2be [Source:MGI Symbol;Acc:MGI:2448415]
1617	LOC100758643	131.4504017	1.250534431	0.266048664	2.501692441	0.012360125	0.057805644	N/A	N/A
1618	LOC100758657	349.634204	1.800538879	0.171526907	7.086797068	1.37E-12	2.83E-11	ENSCGRG00000017638	N/A
1619	LOC100758705	770.1313252	-1.24003055	0.130349525	-5.025473241	5.02E-07	5.23E-06	ENSCGRG00000018413	gene rich cluster, C10 gene [Source:MGI Symbol;Acc:MGI:1315201]
1620	LOC100758860	63.11567132	-2.419304498	0.359214953	-5.106530177	3.28E-07	3.50E-06	N/A	N/A
1621	LOC100758862	28.0667981	-3.058904936	0.562401931	-4.398886811	1.09E-05	9.36E-05	ENSCGRG00000018626	N/A
1622	LOC100758870	235.7731779	-2.530576372	0.221176093	-8.796673492	1.41E-18	4.33E-17	N/A	N/A
1623	LOC100758961	33.8031983	2.2314702	0.652391586	2.523802782	0.011609304	0.054746225	N/A	N/A
1624	LOC100759000	1185.201214	-0.927820534	0.111491573	-3.075192363	0.002103668	0.012007868	N/A	N/A
1625	LOC100759028	18.02654807	2.04566294	0.566749833	2.577328397	0.009956731	0.048035239	N/A	N/A
1626	LOC100759078	28.93313532	2.199186384	0.589267636	2.739373053	0.006155648	0.031429382	N/A	N/A
1627	LOC100759157	210.706986	3.11313921	0.220117815	11.48556152	1.56E-30	9.78E-29	ENSCGRG00000002769	aldehyde oxidase 2 [Source:RefSeq peptide;Acc:NP_001278989]
1628	LOC100759173	306.1041941	-1.043525833	0.172311209	-2.661250746	0.007785096	0.038722407	N/A	N/A
1629	LOC100759179	550.6886731	2.10175051	0.14021326	10.81772156	2.84E-27	1.51E-25	N/A	N/A
1630	LOC100759357	119.5942577	2.558620608	0.271127984	7.279433408	3.35E-13	7.29E-12	ENSCGRG00000013667	calcium binding protein 4 [Source:MGI Symbol;Acc:MGI:1920910]
1631	LOC100759428	3.734903016	5.260044672	1.846648479	2.531657878	0.01135247	0.053715171	ENSCGRG00000003257	Fc receptor-like S, scavenger receptor [Source:MGI Symbol;Acc:MGI:1933397]
1632	LOC100759458	92.13887417	2.487356649	0.289344092	6.574850497	4.87E-11	8.52E-10	N/A	N/A
1633	LOC100759468	447.9345931	-1.212243277	0.155804921	-4.026065245	5.67E-05	0.000434326	N/A	N/A
1634	LOC100759487	54.46928121	-1.555234045	0.42611042	-2.277042518	0.022783687	0.098544684	ENSCGRG00000019785	small ubiquitin-related modifier 2 [Source:RefSeq peptide;Acc:NP_001231073]
1635	LOC100759681	1195.923286	1.060906694	0.106958791	4.449790328	8.60E-06	7.49E-05	N/A	N/A
1636	LOC100759741	146.844749	-5.029578677	0.306244481	-14.51329396	9.98E-48	1.32E-45	ENSCGRG00000019110	N/A
1637	LOC100760008	86.60354022	-1.970383968	0.314652771	-4.403016893	1.07E-05	9.19E-05	ENSCGRG00000007744	40S ribosomal protein S4 [Source:UniProtKB/Swiss-Prot;Acc:P47961]
1638	LOC100760009	9.696945871	4.825541891	1.292445071	3.281051927	0.001034207	0.006253624	N/A	N/A
1639	LOC100760022	55.68128366	1.757845849	0.374484995	3.131990238	0.001736256	0.010062816	ENSCGRG00000006070	nephrocan [Source:MGI Symbol;Acc:MGI:1913900]
1640	LOC100760024	390.1382465	2.446292281	0.189170865	9.839410443	7.62E-23	3.07E-21	N/A	N/A
1641	LOC100760026	26.05955843	1.777110117	0.495717189	2.404894653	0.016177128	0.073135051	ENSCGRG00000007981	exocyst complex component 3-like [Source:MGI Symbol;Acc:MGI:3041195]
1642	LOC100760081	3.167084987	5.384638269	1.883757673	2.547926326	0.010836535	0.051658622	ENSCGRG00000007181	N/A
1643	LOC100760087	6.563073467	3.078298004	1.048248806	2.378572233	0.017379831	0.07813216	N/A	N/A
1644	LOC100760143	59.53097978	1.445758742	0.324510118	2.652602167	0.007987395	0.039583869	N/A	N/A
1645	LOC100760157	128.2347982	1.155111936	0.221324477	2.576079449	0.009992768	0.048172897	ENSCGRG00000016260	N/A
1646	LOC100760167	370.4249688	-1.143084787	0.159266557	-3.504328188	0.000457761	0.00297939	ENSCGRG00000017061	RIKEN cDNA E130311K13 gene [Source:MGI Symbol;Acc:MGI:3607716]
1647	LOC100760212	42.28303696	6.316381254	0.740966098	7.735062064	1.03E-14	2.52E-13	N/A	N/A
1648	LOC100760251	988.7997156	-1.073872276	0.132094886	-3.701201378	0.000214581	0.001491381	ENSCGRG00000010401	YY1 associated factor 2 [Source:MGI Symbol;Acc:MGI:1914307]
1649	LOC100760293	60.88709001	3.840272137	0.398413917	8.170672507	3.07E-16	8.45E-15	ENSCGRG00000010212	Fc receptor-like 5 [Source:MGI Symbol;Acc:MGI:3053558]
1650	LOC100760306	29.62457346	2.448180336	0.440697071	4.227887949	2.36E-05	0.000192504	N/A	N/A
1651	LOC100760308	11.97787675	-2.726416979	0.840182428	-2.548797031	0.010809519	0.051542592	ENSCGRG00000020056	N/A
1652	LOC100760342	230.2406283	2.508941618	0.226275943	8.502800137	1.85E-17	5.39E-16	N/A	N/A
1653	LOC100760345	114.0160416	2.741077442	0.563088508	3.829087101	0.000128619	0.000936869	ENSCGRG00000003227	N/A
1654	LOC100760353	736.7143711	-1.010898488	0.112253241	-3.794420387	0.000147989	0.001064955	ENSCGRG00000003658	N/A
1655	LOC100760359	439.1169783	2.226538082	0.157855273	10.39924451	2.50E-25	1.19E-23	N/A	N/A
1656	LOC100760400	30.94186219	-3.783899024	0.620128235	-5.158508099	2.49E-07	2.70E-06	N/A	N/A
1657	LOC100760401	49.95199445	2.930608671	0.479374455	4.893139681	9.92E-07	9.89E-06	N/A	N/A
1658	LOC100760504	15.91170031	4.981540139	1.020357117	4.308861639	1.64E-05	0.000137815	ENSCGRG00000016897	aldehyde oxidase 3 [Source:MGI Symbol;Acc:MGI:1918974]
1659	LOC100760616	323.7653527	-4.700781083	0.19313783	-21.31026629	9.12E-101	8.36E-98	ENSCGRG00000019595	N/A
1660	LOC100760652	14.0360842	3.527819692	0.767831151	3.832687938	0.000126751	0.000923956	N/A	N/A
1661	LOC100760824	3222.463698	-0.948439052	0.083287166	-4.364136388	1.28E-05	0.000108675	ENSCGRG00000009521	ATP synthase, H+ transporting, mitochondrial F1 complex, gamma polypeptide 1 [Source:MGI Symbol;Acc:MGI:1261437]
1662	LOC100760831	34.04660062	2.679818198	0.785370547	2.667346905	0.007645271	0.038115526	N/A	N/A
1663	LOC100760967	14.92324972	3.628535408	1.022221819	2.977409452	0.002906955	0.016027783	N/A	N/A
1664	LOC100761052	613.7778437	-1.212425309	0.116047803	-5.406933949	6.41E-08	7.62E-07	N/A	N/A
1665	LOC100761069	689.937496	-0.966506101	0.146316175	-2.607665219	0.009116206	0.044515472	ENSCGRG00000016309	telomerase RNA component interacting RNase [Source:MGI Symbol;Acc:MGI:1922833]
1666	LOC100761082	54.77782007	2.472234018	0.352725791	5.350534516	8.77E-08	1.02E-06	N/A	N/A
1667	LOC100761160	1064.574649	-1.937114423	0.133101266	-10.15882088	3.03E-24	1.33E-22	N/A	N/A
1668	LOC100761179	20.7537493	-2.602483972	0.745456683	-2.706423479	0.006801225	0.034370192	N/A	N/A
1669	LOC100761268	832.0735655	-2.449995666	0.317392113	-5.876116922	4.20E-09	5.78E-08	ENSCGRG00000019616	N/A
1670	LOC100761326	2.803815435	6.050742253	1.893518529	2.886573154	0.003894622	0.020893182	N/A	N/A
1671	LOC100761370	114.3371418	-1.196252236	0.251842532	-2.427269657	0.015212944	0.069378661	ENSCGRG00000000272	N/A
1672	LOC100761468	3.777213021	4.682079423	1.470361411	2.786469294	0.005328567	0.0276388	N/A	N/A
1673	LOC100761537	11.81404458	2.356114503	0.697203472	2.540366009	0.011073652	0.052639117	N/A	N/A
1674	LOC100761653	248.9720925	1.370571391	0.194333497	4.042580928	5.29E-05	0.000406284	ENSCGRG00000001706	neuroligin 1 [Source:MGI Symbol;Acc:MGI:2179435]
1675	LOC100761654	833.1203613	-1.505317371	0.186213033	-4.942483639	7.71E-07	7.81E-06	ENSCGRG00000002976	N/A
1676	LOC100761661	135.7919637	-1.826429549	0.250335065	-4.95922154	7.08E-07	7.22E-06	ENSCGRG00000010335	RIKEN cDNA 4833420G17 gene [Source:MGI Symbol;Acc:MGI:1914642]
1677	LOC100761669	7.438887109	2.642107981	0.882729887	2.33043597	0.019783121	0.087406083	N/A	N/A
1678	LOC100761699	84.59355172	5.035316767	0.388733437	11.44834441	2.40E-30	1.48E-28	N/A	N/A
1679	LOC100761720	2264.777335	-1.116973356	0.124643525	-4.268259055	1.97E-05	0.000163398	ENSCGRG00000005915	N/A
1680	LOC100761755	34.4738357	2.977492556	0.494398713	4.839272415	1.30E-06	1.28E-05	N/A	N/A
1681	LOC100761763	399.8940625	1.392595431	0.157270707	5.135304263	2.82E-07	3.04E-06	ENSCGRG00000007200	N/A
1682	LOC100761790	558.3424453	1.33285507	0.138443073	5.402166758	6.58E-08	7.80E-07	N/A	N/A
1683	LOC100761791	4438.225151	-1.682004358	0.09401444	-11.6688655	1.84E-31	1.23E-29	ENSCGRG00000009086	N/A
1684	LOC100761862	307.7043887	1.144090339	0.201165682	2.779439482	0.00544528	0.028206198	N/A	N/A
1685	LOC100761903	886.0119491	-1.071650948	0.148521062	-3.276898505	0.001049541	0.006338384	ENSCGRG00000013739	cytochrome c oxidase assembly factor 6 [Source:MGI Symbol;Acc:MGI:1915142]
1686	LOC100762039	13.78824279	2.911364807	0.774450789	3.003938198	0.002665095	0.014834409	N/A	N/A
1687	LOC100762115	73.92712245	2.268314604	0.320389705	5.25407676	1.49E-07	1.68E-06	ENSCGRG00000000664	pancreatic lipase [Source:MGI Symbol;Acc:MGI:97722]
1688	LOC100762168	775.7431176	2.039463529	0.187148607	7.771904108	7.73E-15	1.90E-13	N/A	N/A
1689	LOC100762188	18.49323839	5.967726021	1.597036087	3.370470813	0.000750399	0.004673973	N/A	N/A
1690	LOC100762232	57.29776044	-2.25487787	0.342399711	-4.87709339	1.08E-06	1.07E-05	ENSCGRG00000004499	cDNA sequence BC030867 [Source:MGI Symbol;Acc:MGI:2387601]
1691	LOC100762248	1185.886558	-1.025205993	0.102996846	-4.274339545	1.92E-05	0.000159346	N/A	N/A
1692	LOC100762295	18.20788756	-2.366671412	0.665024473	-2.679162925	0.007380647	0.036958888	N/A	N/A
1693	LOC100762307	85.36893532	1.552795393	0.290269711	3.334253824	0.000855286	0.005265968	ENSCGRG00000012751	N/A
1694	LOC100762370	4.025534336	5.26445671	1.778538487	2.631089652	0.008511158	0.041826076	N/A	N/A
1695	LOC100762429	11.09700763	-2.337845239	0.760369014	-2.305305327	0.021149479	0.092341379	N/A	N/A
1696	LOC100762485	797.3054057	-1.154026915	0.118053375	-4.820399386	1.43E-06	1.40E-05	N/A	N/A
1697	LOC100762503	42.61101708	2.402845698	0.391197097	4.646975169	3.37E-06	3.09E-05	N/A	N/A
1698	LOC100762512	1037.473951	-0.925560239	0.120820925	-2.819029384	0.004816911	0.025202088	N/A	N/A
1699	LOC100762675	86.744163	1.641887983	0.302893883	3.489424986	0.000484061	0.003131518	ENSCGRG00000013981	guanine nucleotide binding protein, alpha 14 [Source:MGI Symbol;Acc:MGI:95769]
1700	LOC100762699	202.4591882	-1.635552828	0.200258021	-5.246183506	1.55E-07	1.75E-06	ENSCGRG00000018448	cAMP-regulated phosphoprotein 19 [Source:MGI Symbol;Acc:MGI:1891691]
1701	LOC100762705	59.97480088	5.930625417	0.658816692	8.114036853	4.90E-16	1.32E-14	N/A	N/A
1702	LOC100762720	274.5596993	-2.482013451	0.780030869	-2.432020354	0.015014864	0.068589008	ENSCGRG00000019045	N/A
1703	LOC100762735	5509.774413	-0.950351419	0.085559775	-4.270568942	1.95E-05	0.000161854	ENSCGRG00000005640	N/A
1704	LOC100762751	7.359940872	3.123122232	0.976719949	2.598656588	0.009358935	0.045566879	N/A	N/A
1705	LOC100762779	14.34693157	3.817481843	0.951950723	3.395679277	0.000684585	0.004305822	ENSCGRG00000019416	olfactory receptor 19 [Source:MGI Symbol;Acc:MGI:109316]
1706	LOC100762783	515.7172246	-2.417677979	0.150169296	-12.20432891	2.95E-34	2.22E-32	ENSCGRG00000010657	N/A
1707	LOC100762926	21.23142719	6.018921239	0.959780637	5.661667397	1.50E-08	1.93E-07	ENSCGRG00000015937	amine oxidase, copper containing 3 [Source:MGI Symbol;Acc:MGI:1306797]
1708	LOC100762940	574.6789021	-1.517744308	0.149937312	-6.221145312	4.94E-10	7.54E-09	N/A	N/A
1709	LOC100762947	72.65141788	2.878089343	0.424311812	5.404343634	6.50E-08	7.72E-07	N/A	N/A
1710	LOC100763051	514.8865012	3.219773339	0.198352924	13.28344847	2.89E-40	2.77E-38	N/A	N/A
1711	LOC100763099	53.64224177	2.243390208	0.351867745	4.713213217	2.44E-06	2.29E-05	N/A	N/A
1712	LOC100763101	18.88395293	2.763707457	0.646596665	3.369557986	0.000752888	0.004687966	N/A	N/A
1713	LOC100763252	209.8932788	-1.017753912	0.172791768	-2.50469925	0.012255555	0.057414192	ENSCGRG00000017238	sulfotransferase family 1D, member 1 [Source:MGI Symbol;Acc:MGI:1926341]
1714	LOC100763263	10.35580757	3.642696938	1.009133245	3.030060157	0.00244505	0.013744666	N/A	N/A
1715	LOC100763393	13.06386702	4.545972499	0.954593772	4.149419484	3.33E-05	0.000265264	N/A	N/A
1716	LOC100763477	1093.92311	-2.491641623	0.131756357	-14.47124955	1.84E-47	2.40E-45	ENSCGRG00000010579	RIKEN cDNA 4930579G24 gene [Source:MGI Symbol;Acc:MGI:1923189]
1717	LOC100763549	28.52621216	3.40254364	0.596027084	4.727270308	2.28E-06	2.15E-05	N/A	N/A
1718	LOC100763617	140.191904	2.515895693	0.250399525	7.711409161	1.24E-14	3.01E-13	ENSCGRG00000001911	N/A
1719	LOC100763702	212.8579511	-2.313146482	0.484819346	-3.564593685	0.00036442	0.00241846	ENSCGRG00000006452	ribosomal protein S26 [Source:MGI Symbol;Acc:MGI:1351628]
1720	LOC100763729	72.87104358	-1.442655527	0.308623364	-2.779092985	0.005451092	0.028228712	N/A	N/A
1721	LOC100763772	3.278439203	5.972268162	1.932319009	2.788000136	0.005303452	0.027530778	N/A	N/A
1722	LOC100763788	4285.118662	-1.061139367	0.09412805	-5.058820027	4.22E-07	4.44E-06	ENSCGRG00000014251	N/A
1723	LOC100763833	3861.225463	1.770810072	0.126309904	9.388397365	6.09E-21	2.18E-19	ENSCGRG00000017183	chemokine (C-C motif) ligand 2 [Source:MGI Symbol;Acc:MGI:98259]
1724	LOC100763852	2053.2152	-1.988862901	0.122618253	-11.44935901	2.37E-30	1.47E-28	ENSCGRG00000007853	H2A histone family, member V [Source:MGI Symbol;Acc:MGI:1924855]
1725	LOC100763915	1040.026852	-1.206624887	0.12125913	-5.126726412	2.95E-07	3.16E-06	ENSCGRG00000005884	synaptotagmin IX [Source:MGI Symbol;Acc:MGI:1926373]
1726	LOC100763954	61.03828193	-1.961690691	0.314365812	-4.379382668	1.19E-05	0.000101963	ENSCGRG00000017447	diamine oxidase-like protein 2 [Source:MGI Symbol;Acc:MGI:3618290]
1727	LOC100764052	6.372511126	4.7512958	1.652556421	2.521144359	0.011697385	0.055094141	ENSCGRG00000009019	RIKEN cDNA 2410004P03 gene [Source:MGI Symbol;Acc:MGI:1920917]
1728	LOC100764089	616.1277269	-1.285566369	0.132603326	-5.283456208	1.27E-07	1.44E-06	ENSCGRG00000008749	cDNA sequence BC055324 [Source:MGI Symbol;Acc:MGI:3590554]
1729	LOC100764124	110.6689168	-1.374354849	0.283981944	-2.779727248	0.005440457	0.028188799	N/A	N/A
1730	LOC100764131	26.13338863	2.263366339	0.497248939	3.375379424	0.00073714	0.004598826	N/A	N/A
1731	LOC100764329	1139.756028	1.002222512	0.098423852	4.239419634	2.24E-05	0.000183734	N/A	N/A
1732	LOC100764363	886.5856824	-0.922893688	0.11586455	-2.916605528	0.00353863	0.019197317	ENSCGRG00000004174	RIKEN cDNA 3110043O21 gene [Source:MGI Symbol;Acc:MGI:1920455]
1733	LOC100764401	72.59816126	1.591289212	0.296834509	3.390194476	0.000698431	0.004387174	N/A	N/A
1734	LOC100764471	85.7188661	1.784626944	0.322480464	3.720115097	0.000199132	0.001393056	ENSCGRG00000010258	N/A
1735	LOC100764481	556.4557632	-0.929047878	0.126256912	-2.725279524	0.006424707	0.032681836	N/A	N/A
1736	LOC100764653	37.39888339	1.696947419	0.403409557	2.756466473	0.00584296	0.030039928	N/A	N/A
1737	LOC100764740	1447.084902	-1.998292672	0.122158444	-11.56964775	5.87E-31	3.78E-29	ENSCGRG00000000852	RIKEN cDNA D030056L22 gene [Source:MGI Symbol;Acc:MGI:3583960]
1738	LOC100764824	381.8701453	-1.346658291	0.170239778	-4.474252714	7.67E-06	6.70E-05	ENSCGRG00000009622	N/A
1739	LOC100764855	5.787742853	5.165723784	1.660525284	2.75862182	0.005804567	0.029866457	N/A	N/A
1740	LOC100764856	25.94290666	2.431152611	0.576964324	3.199834086	0.001375067	0.008118461	ENSCGRG00000002946	RIKEN cDNA 1700013G24 gene [Source:MGI Symbol;Acc:MGI:1916630]
1741	LOC100764866	1803.170065	-1.07391972	0.134638523	-3.631629411	0.000281637	0.001913824	ENSCGRG00000006614	N/A
1742	LOC100764892	132.3374638	1.744455155	0.241767357	4.79590242	1.62E-06	1.57E-05	ENSCGRG00000005698	taste receptor cell gene 1 [Source:MGI Symbol;Acc:MGI:3576664]
1743	LOC100764934	26.30366282	1.751179349	0.463077467	2.51840552	0.011788751	0.055429577	N/A	N/A
1744	LOC100765007	229.8857729	-1.198365345	0.195395735	-3.139284711	0.001693608	0.009842245	N/A	N/A
1745	LOC100765028	93.88988974	2.852541517	0.33399501	6.789260166	1.13E-11	2.10E-10	N/A	N/A
1746	LOC100765128	83.75766487	-2.074106565	0.299908058	-4.965335286	6.86E-07	7.00E-06	ENSCGRG00000014175	N/A
1747	LOC100765237	232.8242023	2.953736389	0.235966772	10.03859088	1.03E-23	4.35E-22	ENSCGRG00000013641	orofacial cleft 1 candidate 1 [Source:MGI Symbol;Acc:MGI:2658851]
1748	LOC100765371	375.8845837	1.089843687	0.147762301	3.416847071	0.000633509	0.00400898	N/A	N/A
1749	LOC100765374	882.4767917	-1.53865982	0.143126385	-6.663322907	2.68E-11	4.80E-10	ENSCGRG00000008002	N/A
1750	LOC100765428	3.143089526	5.799684186	1.878966393	2.775313972	0.005514844	0.028528171	N/A	N/A
1751	LOC100765462	642.5397243	-1.064473714	0.118708703	-4.039393909	5.36E-05	0.000411679	N/A	N/A
1752	LOC100765464	12.21631168	4.474455967	1.043144897	3.728622434	0.000192529	0.001348826	ENSCGRG00000004252	N/A
1753	LOC100765472	18.17373559	4.003217357	0.696438111	4.908196152	9.19E-07	9.20E-06	ENSCGRG00000019721	hydroxycarboxylic acid receptor 2 [Source:MGI Symbol;Acc:MGI:1933383]
1754	LOC100765482	125.981141	1.254158715	0.223778812	2.990435997	0.002785795	0.015421566	N/A	N/A
1755	LOC100765484	699.2299268	1.555585657	0.134857469	7.197400074	6.14E-13	1.30E-11	N/A	N/A
1756	LOC100765487	561.6074295	-1.635825088	0.145786515	-7.208229029	5.67E-13	1.21E-11	N/A	N/A
1757	LOC100765498	1206.857717	-0.992044073	0.124427943	-3.271625024	0.001069313	0.006439618	N/A	N/A
1758	LOC100765520	4.41693008	6.384647931	1.758451342	3.298177944	0.000973144	0.005918901	N/A	N/A
1759	LOC100765569	18.16283098	2.026385873	0.568485782	2.535548678	0.011227132	0.053243867	N/A	N/A
1760	LOC100765626	234.8506335	-1.44086946	0.20469867	-4.181302005	2.90E-05	0.000233269	N/A	N/A
1761	LOC100765627	4903.488809	-1.149383101	0.099317118	-5.683014295	1.32E-08	1.72E-07	ENSCGRG00000010883	N/A
1762	LOC100765635	424.4279886	-1.272294112	0.170011433	-4.042855239	5.28E-05	0.000405971	ENSCGRG00000016527	N/A
1763	LOC100765686	1549.223296	0.855560315	0.092125592	2.937270838	0.003311148	0.018039433	ENSCGRG00000005270	karyopherin (importin) alpha 1 [Source:MGI Symbol;Acc:MGI:103560]
1764	LOC100765709	2331.042511	1.317123163	0.095668907	7.653068106	1.96E-14	4.67E-13	N/A	N/A
1765	LOC100765774	29.43469305	3.697958321	0.675536174	4.608185229	4.06E-06	3.69E-05	N/A	N/A
1766	LOC100765805	381.7056309	-0.996869485	0.145984173	-2.821586581	0.004778674	0.025015623	ENSCGRG00000012567	male-specific lethal 3-like 2 (Drosophila) [Source:MGI Symbol;Acc:MGI:1920640]
1767	LOC100765811	15.98824321	3.816717427	0.820628989	3.938143753	8.21E-05	0.000616306	ENSCGRG00000010068	N/A
1768	LOC100765897	9.07834543	5.893646202	1.216731999	4.363067387	1.28E-05	0.000109147	ENSCGRG00000001678	serum amyloid A 3 [Source:MGI Symbol;Acc:MGI:98223]
1769	LOC100765914	3148.074943	-0.951362284	0.103933276	-3.525336608	0.000422945	0.00277152	ENSCGRG00000003446	NME/NM23 nucleoside diphosphate kinase 1 [Source:MGI Symbol;Acc:MGI:97355]
1770	LOC100765951	1013.471415	-1.055227238	0.10327717	-4.553423912	5.28E-06	4.72E-05	ENSCGRG00000001982	RIKEN cDNA 2310057M21 gene [Source:MGI Symbol;Acc:MGI:1915527]
1771	LOC100765964	15.3266019	2.770845637	0.738484401	2.959958443	0.003076805	0.016872493	N/A	N/A
1772	LOC100765974	921.0376256	1.183458898	0.130575126	4.583540635	4.57E-06	4.12E-05	N/A	N/A
1773	LOC100766018	1100.675182	-1.338226021	0.10420539	-7.228642564	4.88E-13	1.05E-11	ENSCGRG00000007853	H2A histone family, member V [Source:MGI Symbol;Acc:MGI:1924855]
1774	LOC100766031	20433.86542	0.881897806	0.073436349	4.043437748	5.27E-05	0.000405125	N/A	N/A
1775	LOC100766032	2215.069369	-1.210541696	0.106608375	-5.868011709	4.41E-09	6.05E-08	ENSCGRG00000016500	cytochrome c-1 [Source:MGI Symbol;Acc:MGI:1913695]
1776	LOC100766053	1035.124159	-2.60093059	0.123284553	-16.35215471	4.20E-60	8.89E-58	ENSCGRG00000015066	kinetochore associated 1 [Source:MGI Symbol;Acc:MGI:2673709]
1777	LOC100766081	488.4976151	2.12529767	0.159362985	9.665576805	4.22E-22	1.63E-20	N/A	N/A
1778	LOC100766092	217.329347	-1.879648409	0.2899407	-4.465347258	7.99E-06	6.98E-05	ENSCGRG00000009205	N/A
1779	LOC100766129	15.14135754	2.647963019	0.651661933	3.165752691	0.001546822	0.009052037	N/A	N/A
1780	LOC100766165	5.581378203	3.631497853	1.209251713	2.519355829	0.011756978	0.055307189	N/A	N/A
1781	LOC100766214	1358.768036	-0.971149777	0.123712493	-3.12165139	0.001798398	0.01039788	ENSCGRG00000005798	N/A
1782	LOC100766243	310.2980022	-1.15396916	0.150154448	-3.78947588	0.000150965	0.00108402	ENSCGRG00000020003	expressed sequence AI837181 [Source:MGI Symbol;Acc:MGI:2147598]
1783	LOC100766291	70.71325366	1.719234156	0.30316365	3.741450053	0.000182962	0.001288828	N/A	N/A
1784	LOC100766315	44.01600366	4.338328419	0.490480169	7.652431542	1.97E-14	4.69E-13	N/A	N/A
1785	LOC100766415	1.942901179	5.793346281	2.292911312	2.271515585	0.023115785	0.099795314	N/A	N/A
1786	LOC100766517	15.60205871	-2.848644126	0.775884637	-2.91754923	0.00352794	0.019144713	N/A	N/A
1787	LOC100766554	312.5462408	-1.077547787	0.165221385	-2.981365201	0.002869664	0.015844854	ENSCGRG00000016449	guanylate binding protein 3 [Source:MGI Symbol;Acc:MGI:1926263]
1788	LOC100766606	1954.341982	-1.290951562	0.098572642	-7.162119669	7.94E-13	1.67E-11	N/A	N/A
1789	LOC100766622	14.7211149	2.199312213	0.643298385	2.509488211	0.012090625	0.056669104	N/A	N/A
1790	LOC100766630	89.16465013	4.154352666	0.544951956	6.549917152	5.76E-11	1.00E-09	ENSCGRG00000003941	carboxylesterase 1A [Source:MGI Symbol;Acc:MGI:3648919]
1791	LOC100766662	78.8783745	-2.201456434	0.299855055	-5.390917741	7.01E-08	8.27E-07	ENSCGRG00000014289	N/A
1792	LOC100766767	14.40478393	2.2724685	0.685117231	2.463090875	0.0137745	0.063571314	ENSCGRG00000009000	alcohol dehydrogenase 6A (class V) [Source:MGI Symbol;Acc:MGI:1916367]
1793	LOC100766772	1636.975393	1.528041363	0.102188039	9.228857651	2.74E-20	9.36E-19	ENSCGRG00000000476	glutathione S-transferase, mu 1 [Source:MGI Symbol;Acc:MGI:95860]
1794	LOC100766789	29.29016672	1.964346641	0.51058596	2.701570838	0.006901278	0.034800378	N/A	N/A
1795	LOC100766795	20.36470932	-2.043009061	0.602600093	-2.419592326	0.015537916	0.07071	N/A	N/A
1796	LOC100766840	50.40050713	4.042248309	0.424534333	8.143713101	3.83E-16	1.04E-14	ENSCGRG00000007701	expressed sequence AW551984 [Source:MGI Symbol;Acc:MGI:2143322]
1797	LOC100766897	16.93358212	2.224187703	0.687123911	2.385632601	0.017049775	0.07679177	N/A	N/A
1798	LOC100766914	7.990651278	4.410523637	1.110101563	3.446136158	0.000568664	0.003634881	N/A	N/A
1799	LOC100766926	23.61269634	2.137647115	0.592756037	2.619432816	0.008807612	0.043172766	N/A	N/A
1800	LOC100766997	69.84270456	-1.632973799	0.366455025	-2.85986336	0.004238236	0.022473619	N/A	N/A
1801	LOC100767016	116.6071122	1.23341774	0.23667611	2.739842391	0.006146865	0.031392861	N/A	N/A
1802	LOC100767070	5844.735951	-0.821987979	0.086113457	-2.75247897	0.005914595	0.030367682	ENSCGRG00000019518	N/A
1803	LOC100767111	198.0148089	1.820476637	0.208231003	5.93338226	2.97E-09	4.15E-08	ENSCGRG00000001242	enhancer trap locus 4 [Source:MGI Symbol;Acc:MGI:95454]
1804	LOC100767156	1361.810691	-1.412912128	0.231940732	-3.569660311	0.000357444	0.002377079	ENSCGRG00000002347	ubiquitin-conjugating enzyme E2E 1 [Source:MGI Symbol;Acc:MGI:107411]
1805	LOC100767186	58.00923699	3.090144212	0.369418706	6.781415423	1.19E-11	2.21E-10	N/A	N/A
1806	LOC100767189	93.46890815	2.060437198	0.287657919	5.129268476	2.91E-07	3.13E-06	N/A	N/A
1807	LOC100767280	7.451544464	2.915783331	0.879547863	2.650021595	0.008048663	0.039837881	N/A	N/A
1808	LOC100767286	453.5085305	-1.151318049	0.153093786	-3.699402588	0.000216108	0.001500907	ENSCGRG00000013550	ribosomal protein L23A, pseudogene 3 [Source:MGI Symbol;Acc:MGI:3781353]
1809	LOC100767397	850.370289	2.740412314	0.177934515	12.11372518	8.93E-34	6.57E-32	N/A	N/A
1810	LOC100767476	1089.393089	2.424569846	0.266647164	6.899032102	5.24E-12	1.01E-10	N/A	N/A
1811	LOC100767522	22.31979238	2.750564717	0.696511977	3.109210305	0.001875881	0.010813409	N/A	N/A
1812	LOC100767601	304.6006606	-1.301909739	0.228911183	-3.1319887	0.001736266	0.010062816	N/A	N/A
1813	LOC100767606	130.8078058	4.061420772	0.33757567	10.29830814	7.17E-25	3.30E-23	N/A	N/A
1814	LOC100767612	71.93634739	-3.755257158	0.961240799	-3.298127443	0.000973319	0.005918901	ENSCGRG00000019556	N/A
1815	LOC100767633	15.33997899	4.289418699	0.931292437	3.977758274	6.96E-05	0.000526655	ENSCGRG00000016584	N/A
1816	LOC100767638	206.5880502	1.097725067	0.213644093	2.400078369	0.016391562	0.074052333	N/A	N/A
1817	LOC100767645	2382.732529	1.583255655	0.079737691	12.51971489	5.82E-36	4.73E-34	N/A	N/A
1818	LOC100767677	15.19675095	2.405638312	0.67452954	2.699178764	0.006951083	0.035035567	N/A	N/A
1819	LOC100767729	1022.213173	2.853511186	0.170655564	13.29314222	2.54E-40	2.44E-38	ENSCGRG00000010429	predicted gene 4952 [Source:MGI Symbol;Acc:MGI:3643569]
1820	LOC100767900	5.431040533	3.758694828	1.38191881	2.296612728	0.021640872	0.094187921	ENSCGRG00000018666	olfactory receptor 784 [Source:MGI Symbol;Acc:MGI:3030618]
1821	LOC100767904	72.13853345	3.648307677	0.340213144	9.004194087	2.17E-19	7.09E-18	ENSCGRG00000018279	thyrotropin releasing hormone receptor 2 [Source:MGI Symbol;Acc:MGI:2177284]
1822	LOC100767915	751.1503906	1.598558559	0.152899416	6.629168916	3.38E-11	5.99E-10	N/A	N/A
1823	LOC100767921	82.65134107	2.17738077	0.365565535	4.356040486	1.32E-05	0.000112609	ENSCGRG00000018352	N/A
1824	LOC100767931	255.7256464	-1.029362908	0.16856198	-2.636421383	0.008378561	0.041269236	N/A	N/A
1825	LOC100768019	866.8800487	-1.525995724	0.115559637	-8.143269129	3.85E-16	1.05E-14	ENSCGRG00000010632	family with sequence similarity 111, member A [Source:MGI Symbol;Acc:MGI:1915508]
1826	LOC100768041	22.87428894	4.171463137	0.588194017	6.097478945	1.08E-09	1.57E-08	N/A	N/A
1827	LOC100768060	161.1637342	1.33484185	0.226006467	3.31795527	0.00090679	0.005545846	N/A	N/A
1828	LOC100768182	163.1850751	-1.420021985	0.212036145	-3.938288378	8.21E-05	0.000616175	ENSCGRG00000001231	RIKEN cDNA 9430038I01 gene [Source:MGI Symbol;Acc:MGI:1924502]
1829	LOC100768184	52.67678398	2.458140973	0.398451091	4.701150313	2.59E-06	2.42E-05	N/A	N/A
1830	LOC100768185	438.1066511	-2.283757766	0.490258888	-3.465098355	0.000530038	0.003408345	N/A	N/A
1831	LOC100768211	1045.379784	0.882189276	0.126845117	2.343225995	0.019117799	0.085012628	ENSCGRG00000018352	N/A
1832	LOC100768214	1300.863334	-0.923083978	0.147128009	-2.298144868	0.021553545	0.09387149	N/A	N/A
1833	LOC100768232	35.33154543	-1.655524318	0.459628271	-2.329190532	0.019848974	0.087616639	N/A	N/A
1834	LOC100768251	14.04807635	3.889761377	0.7015383	4.710788958	2.47E-06	2.31E-05	ENSCGRG00000012650	urate oxidase [Source:MGI Symbol;Acc:MGI:98907]
1835	LOC100768264	1334.244321	-1.245661508	0.115144817	-5.737983016	9.58E-09	1.27E-07	ENSCGRG00000014103	melanocyte proliferating gene 1 [Source:MGI Symbol;Acc:MGI:1929864]
1836	LOC100768321	1825.13565	-1.076037201	0.146042164	-3.362554258	0.000772249	0.00479921	ENSCGRG00000013847	N/A
1837	LOC100768330	24.76664724	2.262646577	0.466847435	3.593645269	0.000326084	0.002187407	ENSCGRG00000004207	N/A
1838	LOC100768431	313.7242075	2.865374187	0.154833111	14.72819135	4.25E-49	5.93E-47	N/A	N/A
1839	LOC100768450	22.2795021	3.100133727	0.559478429	4.495564258	6.94E-06	6.10E-05	N/A	N/A
1840	LOC100768462	427.9171134	-2.770886387	0.518856261	-4.212966195	2.52E-05	0.000204897	ENSCGRG00000020008	histone cluster 1, H2bk [Source:MGI Symbol;Acc:MGI:2448399]
1841	LOC100768487	865.4233705	-1.762881544	0.126984068	-9.276116759	1.76E-20	6.08E-19	N/A	N/A
1842	LOC100768624	34.88139876	2.223066558	0.501158669	3.268633584	0.001080682	0.006501982	N/A	N/A
1843	LOC100768654	437.7923169	1.331295934	0.151544943	4.924832306	8.44E-07	8.50E-06	ENSCGRG00000008374	N/A
1844	LOC100768666	14.95397211	4.166743387	1.038172486	3.450082656	0.000560415	0.003586916	ENSCGRG00000007147	aldo-keto reductase family 1, member C18 [Source:MGI Symbol;Acc:MGI:2145420]
1845	LOC100768740	167.0418102	-1.063843073	0.208206922	-2.300022345	0.021446954	0.093512993	ENSCGRG00000002346	N/A
1846	LOC100768756	802.8265346	-2.272130399	0.726846153	-2.321217346	0.020275116	0.089211439	ENSCGRG00000008875	N/A
1847	LOC100768826	241.6983618	2.497778068	0.235874257	8.1094715	5.08E-16	1.36E-14	N/A	N/A
1848	LOC100768845	1276.067258	1.173024604	0.116059287	5.066911215	4.04E-07	4.27E-06	N/A	N/A
1849	LOC100768899	206.8635852	1.873108433	0.195357266	6.59379587	4.29E-11	7.57E-10	N/A	N/A
1850	LOC100769016	10.45313806	2.80705029	0.881504987	2.520788677	0.011709215	0.055136374	N/A	N/A
1851	LOC100769029	40.21587571	1.9004681	0.405670059	3.242796871	0.001183626	0.007074937	ENSCGRG00000009315	glycosylation dependent cell adhesion molecule 1 [Source:MGI Symbol;Acc:MGI:95759]
1852	LOC100769039	154.2163222	-3.631533845	0.809893735	-3.761692691	0.000168767	0.001200255	ENSCGRG00000019240	N/A
1853	LOC100769061	4.482606087	5.38463234	1.767509474	2.715498791	0.006617602	0.033530227	N/A	N/A
1854	LOC100769069	6.342252237	3.53000395	1.188437336	2.47807887	0.013209194	0.061255929	ENSCGRG00000018525	olfactory receptor 552 [Source:MGI Symbol;Acc:MGI:3030386]
1855	LOC100769096	127.3323246	-1.376586953	0.264164366	-2.996711723	0.002729087	0.01514246	N/A	N/A
1856	LOC100769106	109.0176781	2.202039145	0.344205166	4.69800225	2.63E-06	2.45E-05	ENSCGRG00000007258	N/A
1857	LOC100769145	1599.094868	1.764221863	0.121398496	9.713953661	2.63E-22	1.04E-20	N/A	N/A
1858	LOC100769148	764.0229267	-1.119676086	0.127812772	-4.18356928	2.87E-05	0.00023105	ENSCGRG00000011167	CCZ1 vacuolar protein trafficking and biogenesis associated [Source:MGI Symbol;Acc:MGI:2141070]
1859	LOC100769160	26.29173148	3.097726703	0.545796806	4.603845558	4.15E-06	3.77E-05	N/A	N/A
1860	LOC100769162	27.3319209	-3.610140683	0.661293355	-4.574638714	4.77E-06	4.29E-05	ENSCGRG00000018496	N/A
1861	LOC100769178	14.14783645	2.588253473	0.780664293	2.566136291	0.010283841	0.049402968	N/A	N/A
1862	LOC100769197	4.98724201	4.972480864	1.762259999	2.489711148	0.012784695	0.059502283	N/A	N/A
1863	LOC100769230	2.667162736	5.708942228	1.977131108	2.591623644	0.009552421	0.046351744	N/A	N/A
1864	LOC100769250	1152.147379	0.972450756	0.101219507	3.828197411	0.000129085	0.000939906	ENSCGRG00000002344	N/A
1865	LOC100769255	455.1565931	-1.044363158	0.153047776	-3.001681374	0.00268493	0.014923094	ENSCGRG00000003912	cytochrome P450, family 4, subfamily b, polypeptide 1 [Source:MGI Symbol;Acc:MGI:103225]
1866	LOC100769295	778.5881694	-2.185917852	0.454948852	-3.518978769	0.000433211	0.002833011	N/A	N/A
1867	LOC100769297	9.776988036	3.785463021	0.976055176	3.279015983	0.001041697	0.006294964	N/A	N/A
1868	LOC100769306	65.40900911	1.599716608	0.37365543	2.715748325	0.006612616	0.033513784	ENSCGRG00000019992	N/A
1869	LOC100769330	96.80591672	-3.433192301	0.379096622	-7.5132028	5.77E-14	1.33E-12	ENSCGRG00000019374	histone cluster 1, H2bc [Source:MGI Symbol;Acc:MGI:1915274]
1870	LOC100769360	11.55911191	2.330559694	0.721191611	2.420434688	0.015501964	0.070563063	ENSCGRG00000018579	olfactory receptor 551 [Source:MGI Symbol;Acc:MGI:3030385]
1871	LOC100769398	3.432369839	5.263861071	1.863996036	2.510144056	0.012068192	0.056591504	N/A	N/A
1872	LOC100769520	110.1571588	-1.966574428	0.298550069	-4.627739435	3.70E-06	3.38E-05	N/A	N/A
1873	LOC100769523	12.78291039	2.661059681	0.672863367	3.085466205	0.002032333	0.01163726	ENSCGRG00000018343	N/A
1874	LOC100769554	329.2578758	-0.988023979	0.1770012	-2.277168052	0.022776192	0.098544684	N/A	N/A
1875	LOC100769555	216.6658824	1.527425912	0.215015969	4.383225195	1.17E-05	0.000100225	ENSCGRG00000017352	threonine aldolase 1 [Source:MGI Symbol;Acc:MGI:1919026]
1876	LOC100769587	39.09167002	2.941468438	0.404717273	5.822597889	5.79E-09	7.84E-08	N/A	N/A
1877	LOC100769617	16.15432274	2.655300323	0.693023675	2.987398406	0.002813628	0.015562223	ENSCGRG00000002973	N/A
1878	LOC100769680	66.78003143	-2.165347164	0.431658089	-3.661195526	0.000251041	0.001719957	N/A	N/A
1879	LOC100769715	481.451956	2.055473598	0.186459874	7.886474809	3.11E-15	7.86E-14	ENSCGRG00000011899	carboxylesterase 1G [Source:MGI Symbol;Acc:MGI:88378]
1880	LOC100769775	1778.008501	-0.921411249	0.095083564	-3.538453277	0.000402479	0.002649123	ENSCGRG00000014251	N/A
1881	LOC100769844	30.76457851	4.357194774	1.124022002	3.356012842	0.000790749	0.004901524	N/A	N/A
1882	LOC100769952	4.476358207	5.502512233	1.798129567	2.734813899	0.006241555	0.031813468	N/A	N/A
1883	LOC100770004	25.33953054	2.629028015	0.526393816	3.883148798	0.000103112	0.000760568	N/A	N/A
1884	LOC100770009	6.101466054	5.383049249	1.737101059	2.762122977	0.005742684	0.029587576	N/A	N/A
1885	LOC100770067	749.9892626	-1.648397979	0.162431099	-6.546994296	5.87E-11	1.02E-09	ENSCGRG00000019639	RAS-like, family 2, locus 9 [Source:MGI Symbol;Acc:MGI:104605]
1886	LOC100770072	921.2674758	-0.830433845	0.102841918	-2.386880265	0.016992024	0.076549567	N/A	N/A
1887	LOC100770126	225.4114461	4.03273786	0.307594391	11.20883691	3.69E-29	2.14E-27	ENSCGRG00000015716	collagen, type VI, alpha 5 [Source:MGI Symbol;Acc:MGI:3648134]
1888	LOC100770129	457.8133201	0.930433742	0.148073398	2.333108079	0.019642474	0.086943264	N/A	N/A
1889	LOC100770196	15.87605904	3.146672696	0.658466188	3.890420257	0.000100071	0.000740116	N/A	N/A
1890	LOC100770202	3246.905425	0.958820984	0.097940485	3.817200635	0.000134974	0.000977671	ENSCGRG00000007299	neurofibromin 1 [Source:MGI Symbol;Acc:MGI:97306]
1891	LOC100770213	689.0248101	-1.13236782	0.128505995	-4.259764835	2.05E-05	0.00016915	N/A	N/A
1892	LOC100770219	9.054465548	3.678301925	1.087745936	2.843806924	0.004457805	0.023469893	N/A	N/A
1893	LOC100770670	2820.520516	-1.063998984	0.096840012	-4.946679298	7.55E-07	7.66E-06	ENSCGRG00000018204	cytochrome c oxidase subunit 4I1 [Source:MGI Symbol;Acc:MGI:88473]
1894	LOC100770873	78.45346392	4.833623117	0.464706642	9.142672455	6.09E-20	2.04E-18	ENSCGRG00000019866	RIKEN cDNA 3425401B19 gene [Source:MGI Symbol;Acc:MGI:3588196]
1895	LOC100770935	703.970011	-1.284803794	0.133100388	-5.257995911	1.46E-07	1.65E-06	N/A	N/A
1896	LOC100770954	7.549282401	3.289634803	1.187813434	2.277017775	0.022785164	0.098544684	N/A	N/A
1897	LOC100771018	430.1014757	2.681303936	0.167805195	12.49270882	8.18E-36	6.51E-34	N/A	N/A
1898	LOC100771129	11.61636879	2.4066741	0.779098629	2.338229758	0.019375333	0.085979154	N/A	N/A
1899	LOC100771161	2241.401615	1.112091335	0.092895065	5.674454653	1.39E-08	1.80E-07	N/A	N/A
1900	LOC100771285	840.6304498	-4.414194196	0.132312366	-28.94084521	3.66E-184	1.41E-180	N/A	N/A
1901	LOC100771342	6.696076613	3.109895599	1.073895766	2.351190105	0.01871347	0.083465198	N/A	N/A
1902	LOC100771461	2580.867895	-1.062270411	0.114833627	-4.156516901	3.23E-05	0.00025812	ENSCGRG00000016817	ubiquinol-cytochrome c reductase hinge protein [Source:MGI Symbol;Acc:MGI:1913826]
1903	LOC100771608	1256.174	-0.973274772	0.11225091	-3.459324022	0.000541533	0.003476461	N/A	N/A
1904	LOC100771610	294.8516354	-0.999060106	0.175793202	-2.355595095	0.018493063	0.082731219	ENSCGRG00000005956	DNA segment, Chr 3, ERATO Doi 751, expressed [Source:MGI Symbol;Acc:MGI:1289213]
1905	LOC100771616	138.4383232	2.675810569	0.31517607	6.633904884	3.27E-11	5.81E-10	N/A	N/A
1906	LOC100771648	253.8865215	1.767458809	0.192973718	6.127758342	8.91E-10	1.31E-08	ENSCGRG00000000750	cytochrome P450, family 11, subfamily b, polypeptide 1 [Source:MGI Symbol;Acc:MGI:88583]
1907	LOC100771656	433.8627309	-1.489715295	0.183386987	-4.933571412	8.07E-07	8.16E-06	ENSCGRG00000006131	RIKEN cDNA 1810022K09 gene [Source:MGI Symbol;Acc:MGI:1916376]
1908	LOC100771660	239.1365319	-1.480281087	0.197975023	-4.522381526	6.11E-06	5.42E-05	N/A	N/A
1909	LOC100771681	36.15598686	-1.705719386	0.459627983	-2.438400026	0.014752439	0.067582592	N/A	N/A
1910	LOC100771820	1.943333563	5.710613759	2.062431744	2.485246493	0.012946176	0.060195654	ENSCGRG00000019581	olfactory receptor 645 [Source:MGI Symbol;Acc:MGI:3030479]
1911	LOC100771838	65.28370445	2.20303105	0.339840326	4.761261174	1.92E-06	1.84E-05	N/A	N/A
1912	LOC100771905	48.74384765	-1.770235799	0.366232299	-3.236397501	0.001210487	0.007217575	N/A	N/A
1913	LOC100771979	50.09172937	1.954786329	0.407591244	3.360778353	0.000777232	0.004828615	ENSCGRG00000007258	N/A
1914	LOC100772004	142.5858736	-1.997292424	0.556742012	-2.536776266	0.011187843	0.053096764	N/A	N/A
1915	LOC100772016	79.01286671	1.416318216	0.282743282	2.940319959	0.003278735	0.01788308	N/A	N/A
1916	LOC100772034	123.6410653	1.675546089	0.232632777	4.688004859	2.76E-06	2.57E-05	ENSCGRG00000000834	tubulin tyrosine ligase-like family, member 13 [Source:MGI Symbol;Acc:MGI:1920845]
1917	LOC100772170	213.3614256	1.48569326	0.18945258	4.75438634	1.99E-06	1.90E-05	N/A	N/A
1918	LOC100772193	137.6629395	1.285520178	0.256040941	2.736115856	0.006216913	0.031708563	N/A	N/A
1919	LOC100772270	41.01730219	1.46308644	0.380635009	2.306997303	0.02105497	0.092016187	N/A	N/A
1920	LOC100772312	430.1641545	0.974482973	0.147110496	2.647808849	0.008101532	0.040089261	N/A	N/A
1921	LOC100772325	2821.286164	2.313700067	0.13059941	13.23694779	5.37E-40	5.12E-38	N/A	N/A
1922	LOC100772326	3.486867189	4.162613233	1.529219183	2.339527762	0.019308137	0.085740235	N/A	N/A
1923	LOC100772378	23.67154601	4.894885102	0.676184157	6.373888766	1.84E-10	2.98E-09	N/A	N/A
1924	LOC100772451	116.0752374	-1.499122109	0.25339737	-3.607612855	0.000309027	0.002083938	N/A	N/A
1925	LOC100772500	138.6169589	3.488268647	0.269862168	10.75847782	5.41E-27	2.80E-25	N/A	N/A
1926	LOC100772504	738.2013762	-1.637202194	0.120087487	-8.76227591	1.91E-18	5.84E-17	N/A	N/A
1927	LOC100772568	456.4000017	-1.037035786	0.143729089	-3.14531518	0.00165908	0.009656156	N/A	N/A
1928	LOC100772574	860.090138	2.885776919	0.274771009	8.373570503	5.59E-17	1.60E-15	N/A	N/A
1929	LOC100772575	1009.834445	1.12629625	0.130130157	4.159940801	3.18E-05	0.000254598	N/A	N/A
1930	LOC100772588	534.1770044	3.331130823	0.161041334	17.05256817	3.35E-65	8.71E-63	ENSCGRG00000001738	N/A
1931	LOC100772593	140.610225	1.602167007	0.212802222	4.780046445	1.75E-06	1.69E-05	ENSCGRG00000019063	N/A
1932	LOC100772597	3.302625355	6.12524047	1.920567531	2.884708754	0.003917759	0.020993913	ENSCGRG00000018668	N/A
1933	LOC100772630	2552.052384	-1.125207771	0.120492445	-4.48364435	7.34E-06	6.43E-05	N/A	N/A
1934	LOC100772721	63.2100935	2.170931087	0.396085933	4.00410228	6.23E-05	0.000474639	N/A	N/A
1935	LOC100772735	1350.122077	-2.796691585	0.357467472	-6.187217741	6.12E-10	9.24E-09	ENSCGRG00000012326	N/A
1936	LOC100772743	4.883713586	4.790695774	1.819834375	2.311052769	0.02082994	0.091256556	ENSCGRG00000016814	cytochrome P450, family 4, subfamily f, polypeptide 39 [Source:MGI Symbol;Acc:MGI:2445210]
1937	LOC100772745	1457.588157	0.888432238	0.084618504	3.586328314	0.000335367	0.002243427	ENSCGRG00000012478	zinc and ring finger 3 [Source:MGI Symbol;Acc:MGI:3039616]
1938	LOC100772859	1566.981567	-1.866545262	0.098996941	-12.94568041	2.49E-38	2.21E-36	ENSCGRG00000009406	N/A
1939	LOC100772886	155.2785164	2.545115936	0.24769423	7.913601509	2.50E-15	6.37E-14	N/A	N/A
1940	LOC100773005	70.50256641	3.339318796	0.384809125	7.157720846	8.20E-13	1.72E-11	N/A	N/A
1941	LOC100773020	256.8422749	-2.761237948	0.860831002	-2.52810998	0.011467842	0.054185273	ENSCGRG00000019240	N/A
1942	LOC100773036	1335.189876	-1.588695321	0.133325593	-7.528433206	5.14E-14	1.19E-12	N/A	N/A
1943	LOC100773073	1306.63825	1.771510892	0.14138318	8.392429643	4.76E-17	1.37E-15	ENSCGRG00000014515	annexin A8 [Source:MGI Symbol;Acc:MGI:1201374]
1944	LOC100773141	3129.163061	-1.166484817	0.105089095	-5.533612369	3.14E-08	3.89E-07	N/A	N/A
1945	LOC100773147	115.1629976	1.487542789	0.274489208	3.288217761	0.001008238	0.006108103	ENSCGRG00000006436	bone morphogenetic protein 8b [Source:MGI Symbol;Acc:MGI:107335]
1946	LOC100773234	31.78353826	1.809684593	0.462612185	2.647405606	0.0081112	0.040097476	N/A	N/A
1947	LOC100773314	210.1781308	-3.495554713	0.63570269	-4.578543178	4.68E-06	4.22E-05	ENSCGRG00000006408	histone cluster 1, H3f [Source:MGI Symbol;Acc:MGI:2448329]
1948	LOC100773322	44.3126573	2.675462849	0.401524564	5.206407116	1.93E-07	2.13E-06	N/A	N/A
1949	LOC100773349	161.3661616	1.622133045	0.238723017	4.344660845	1.39E-05	0.00011819	ENSCGRG00000007497	killer cell lectin-like receptor family E member 1 [Source:MGI Symbol;Acc:MGI:2662547]
1950	LOC100773400	58.09960222	1.935481687	0.362024691	3.730461542	0.000191129	0.001339993	N/A	N/A
1951	LOC100773404	2494.076528	1.436092419	0.138599036	6.140951232	8.20E-10	1.22E-08	ENSCGRG00000014188	N/A
1952	LOC100773457	519.8231036	-1.434776044	0.14480931	-5.868500725	4.40E-09	6.04E-08	ENSCGRG00000012019	N/A
1953	LOC100773458	23.3490172	2.579785079	0.756985818	2.6352179	0.008408329	0.041384104	ENSCGRG00000010546	protocadherin beta 13 [Source:MGI Symbol;Acc:MGI:2136748]
1954	LOC100773462	14.44787532	-2.533137433	0.698943481	-2.787313974	0.005314696	0.02757428	N/A	N/A
1955	LOC100773485	71.01821682	-1.41330612	0.331137899	-2.501506535	0.012366616	0.057821961	N/A	N/A
1956	LOC100774011	252.4251973	1.226687116	0.161540624	3.972527771	7.11E-05	0.000537935	N/A	N/A
1957	LOC100774013	26.81931551	2.664520067	0.508675818	4.088178546	4.35E-05	0.000339137	N/A	N/A
1958	LOC100774067	460.5661966	1.378462584	0.139470055	5.689393945	1.27E-08	1.66E-07	ENSCGRG00000012881	N/A
1959	LOC100774108	153.4053051	1.954463928	0.213967993	6.400496665	1.55E-10	2.54E-09	N/A	N/A
1960	LOC100774165	9.338127085	4.298710942	0.901020878	4.121711863	3.76E-05	0.000296224	N/A	N/A
1961	LOC100774232	7.262370908	2.858210053	0.93337874	2.43550389	0.014871065	0.068028939	N/A	N/A
1962	LOC100774306	5.953851501	3.817915761	1.359959403	2.377242478	0.017442618	0.07839612	ENSCGRG00000005453	cytochrome P450, family 4, subfamily f, polypeptide 14 [Source:MGI Symbol;Acc:MGI:1927669]
1963	LOC100774337	729.5486499	-1.229652594	0.130501575	-4.940094359	7.81E-07	7.90E-06	N/A	N/A
1964	LOC100774347	4.521245786	6.555031272	1.80181625	3.3133616	0.000921817	0.005632385	N/A	N/A
1965	LOC100774398	569.2702033	1.590264312	0.155767696	6.453853007	1.09E-10	1.82E-09	N/A	N/A
1966	LOC100774451	410.1817414	1.372358691	0.14356965	5.48441952	4.15E-08	5.06E-07	N/A	N/A
1967	LOC100774464	15.53524928	3.302533329	0.774971538	3.506671789	0.000453748	0.002956272	N/A	N/A
1968	LOC100774515	47.50569102	2.193042058	0.35868366	4.483280774	7.35E-06	6.43E-05	N/A	N/A
1969	LOC100774629	573.3130297	1.591807658	0.161626521	6.229455121	4.68E-10	7.19E-09	ENSCGRG00000001891	bone morphogenetic protein receptor, type 1B [Source:MGI Symbol;Acc:MGI:107191]
1970	LOC100774773	949.3228039	-1.234095574	0.170620959	-3.804533019	0.000142072	0.00102478	ENSCGRG00000014036	ubiquinol-cytochrome c reductase, complex III subunit X [Source:MGI Symbol;Acc:MGI:1913402]
1971	LOC100774795	98.37608356	-1.476220049	0.252380824	-3.531399635	0.000413367	0.002715174	ENSCGRG00000004089	RIKEN cDNA 1600002H07 gene [Source:MGI Symbol;Acc:MGI:1919266]
1972	LOC100774845	2700.671673	-2.388888975	0.266290551	-6.774278954	1.25E-11	2.32E-10	ENSCGRG00000019090	histone cluster 2, H2bb [Source:MGI Symbol;Acc:MGI:2448413]
1973	LOC100774889	320.8516063	-0.999315822	0.159270484	-2.601570048	0.009279811	0.045256998	ENSCGRG00000006676	zinc finger protein 472 [Source:MGI Symbol;Acc:MGI:2385049]
1974	LOC100774975	68.39874931	-1.525859983	0.330106159	-2.850287572	0.004367972	0.023053649	N/A	N/A
1975	LOC100775101	40.89373943	1.897441957	0.451271046	2.908406083	0.003632763	0.019647115	N/A	N/A
1976	LOC103158544	1549.900181	-1.112609017	0.10728607	-4.918126992	8.74E-07	8.78E-06	N/A	N/A
1977	LOC103158553	16.92381782	4.418115377	1.003220709	3.820847041	0.000132994	0.000965812	N/A	N/A
1978	LOC103158580	49.36074853	1.529858166	0.345187277	2.737342096	0.006193785	0.031598967	N/A	N/A
1979	LOC103158589	182.1640376	2.128301213	0.217819265	7.085409608	1.39E-12	2.85E-11	N/A	N/A
1980	LOC103158614	821.6442282	2.196000798	0.168767008	9.545931494	1.35E-21	5.03E-20	N/A	N/A
1981	LOC103158616	392.66944	1.607299846	0.193358172	5.287272509	1.24E-07	1.42E-06	N/A	N/A
1982	LOC103158617	324.0496085	1.940164044	0.228963904	5.918843616	3.24E-09	4.51E-08	N/A	N/A
1983	LOC103158631	20.51412217	1.944136904	0.589430973	2.30590937	0.021115697	0.092214786	N/A	N/A
1984	LOC103158633	365.875009	-1.261157318	0.183802443	-3.678921807	0.000234222	0.001613334	N/A	N/A
1985	LOC103158648	274.8677505	2.414364662	0.175998812	10.39440063	2.63E-25	1.25E-23	N/A	N/A
1986	LOC103158653	206.8481066	1.468334348	0.227579827	3.881591164	0.000103775	0.000764871	N/A	N/A
1987	LOC103158687	69.65648893	1.528346346	0.307813986	3.064785517	0.002178261	0.012378618	N/A	N/A
1988	LOC103158700	49.88820095	1.884702531	0.411943808	3.155139133	0.001604216	0.009359465	N/A	N/A
1989	LOC103158703	8.799718859	3.869088126	0.987955296	3.324164199	0.00088684	0.005439377	N/A	N/A
1990	LOC103158712	30.87014954	1.945407382	0.476142287	2.857223395	0.004273649	0.022624028	N/A	N/A
1991	LOC103158723	5336.505229	2.556367972	0.195273631	10.09560513	5.78E-24	2.48E-22	ENSCGRG00000000157	ribosomal protein S9 [Source:MGI Symbol;Acc:MGI:1924096]
1992	LOC103158724	230.6320858	1.043543886	0.176599966	2.596724088	0.009411749	0.045761393	N/A	N/A
1993	LOC103158730	679.2875001	-3.164856366	0.279905939	-9.217002944	3.06E-20	1.04E-18	N/A	N/A
1994	LOC103158736	401.5146854	-1.572260293	0.218085708	-4.527109092	5.98E-06	5.30E-05	N/A	N/A
1995	LOC103158749	40.55435832	-1.849948999	0.448205419	-2.822336465	0.004767513	0.024970773	N/A	N/A
1996	LOC103158784	144.2610578	1.415003432	0.224268589	3.701102031	0.000214665	0.001491427	N/A	N/A
1997	LOC103158802	116.6053221	1.643003526	0.31742107	3.333241317	0.000858405	0.005281793	N/A	N/A
1998	LOC103158805	86.01875806	3.289616301	0.783246345	3.453133	0.000554116	0.003550138	N/A	N/A
1999	LOC103158811	411.9826554	3.749433876	0.224470349	14.09750279	3.93E-45	4.59E-43	N/A	N/A
[truncated: 2,465 more rows]
