# Supplementary material for: Defining lncRNAs Correlated with CHO Cell Growth and IgG Productivity by RNA-Seq
Source: iScience. 2019 Dec 18;23(1):100785. doi: 10.1016/j.isci.2019.100785 (PMC6971398; doi:10.1016/j.isci.2019.100785)
Supplement: Data S1. The Complete RNA-Seq Dataset Provided as a Reference for the Community to Investigate RNAseq Data from CHO Cells (See Also GEO Accession Number GSE140671), Related to Figure 2 [file mmc2.zip › D4_3077vs3080_0.1adj.csv]

	Symbol	baseMean	log2FoldChange	lfcSE	stat	pvalue	padj	ENSEMBL	description
1	Abcc6	17.2136283263727	-2.87015388586208	0.746217914221452	-3.06236468140157	0.00219595737694673	0.0740082758442902	ENSCGRG00000010322	ATP-binding cassette, sub-family C (CFTR/MRP), member 6 [Source:MGI Symbol;Acc:MGI:1351634]
2	Abcg1	20.9307995543964	-6.78047166051426	1.54007589914755	-4.02285962868607	5.74957665391301e-05	0.0028868155026101	ENSCGRG00000006270	ATP-binding cassette, sub-family G (WHITE), member 1 [Source:MGI Symbol;Acc:MGI:107704]
3	Abhd4	1961.39387036265	0.931774541461898	0.0928923386561765	3.73348379164402	0.000188849352119466	0.00862397435827221	ENSCGRG00000011698	abhydrolase domain containing 4 [Source:MGI Symbol;Acc:MGI:1915938]
4	Abhd6	894.352270295787	-1.26850676497799	0.12301055734202	-5.55679349014164	2.74775525780254e-08	2.3719876747399e-06	ENSCGRG00000006994	abhydrolase domain containing 6 [Source:MGI Symbol;Acc:MGI:1913332]
5	Ace2	25.0090383689904	-2.50203221501537	0.585304673823886	-3.27533641884269	0.00105536213990508	0.0395650240716415	ENSCGRG00000017881	angiotensin I converting enzyme (peptidyl-dipeptidase A) 2 [Source:MGI Symbol;Acc:MGI:1917258]
6	Ackr2	59.5274784208841	2.79719973129669	0.520880253908763	4.24711287090377	2.16542883043758e-05	0.00122471178852507	ENSCGRG00000017137	atypical chemokine receptor 2 [Source:MGI Symbol;Acc:MGI:1891697]
7	Actg1	9551.36017045861	0.970636228645403	0.0954237611633524	4.04169489047939	5.3066250795623e-05	0.0026849613063225	ENSCGRG00000017024	actin, cytoplasmic 1 [Source:RefSeq peptide;Acc:NP_001231504]
8	Actn3	620.578726667414	-0.973525592217553	0.126703591817754	-3.06670936412989	0.00216429181614117	0.0731012225111179	ENSCGRG00000008823	actinin alpha 3 [Source:MGI Symbol;Acc:MGI:99678]
9	Acy3	9.47360319899961	4.66012549561369	1.22038347895188	3.33924792098339	0.000840055548314449	0.0327405411919306	ENSCGRG00000014579	aspartoacylase (aminoacylase) 3 [Source:MGI Symbol;Acc:MGI:1918920]
10	Adam19	1098.06916549628	-1.69207455892061	0.127640047171717	-8.67370455222439	4.18284729229254e-18	9.46285062148295e-16	ENSCGRG00000001505	a disintegrin and metallopeptidase domain 19 (meltrin beta) [Source:MGI Symbol;Acc:MGI:105377]
11	Add2	53.1788917659907	-9.65591819261777	1.48764772646121	-6.09751591761206	1.0772939529526e-09	1.13996234311898e-07	ENSCGRG00000001564	adducin 2 (beta) [Source:MGI Symbol;Acc:MGI:87919]
12	Adgrf5	495.175887619765	2.16143782365271	0.349258383469751	4.51377947544126	6.36824349414864e-06	0.000406947300168291	ENSCGRG00000004336	adhesion G protein-coupled receptor F5 [Source:MGI Symbol;Acc:MGI:2182928]
13	Adgrg2	167.153786765	4.93075090907679	0.397121177108788	10.9432300739911	7.16025165579337e-28	2.6097791312838e-25	ENSCGRG00000013548	adhesion G protein-coupled receptor G2 [Source:MGI Symbol;Acc:MGI:2446854]
14	Akr1e2	1173.67988882405	-0.945285712058006	0.117468473717275	-3.0674035333436	0.00215927142955037	0.0731012225111179	ENSCGRG00000011283	aldo-keto reductase family 1, member E1 [Source:MGI Symbol;Acc:MGI:1914758]
15	Alpk3	51.7451120544775	4.92558554702774	0.732528845042838	5.92553191001339	3.11288126823772e-09	3.0412072696424e-07	ENSCGRG00000017604	alpha-kinase 3 [Source:MGI Symbol;Acc:MGI:2151224]
16	Alpl	412.133094077507	1.593918169967	0.225107033218427	4.48211526232869	7.39068052524194e-06	0.000460327133220924	ENSCGRG00000005012	alkaline phosphatase, liver/bone/kidney [Source:MGI Symbol;Acc:MGI:87983]
17	Apob	96.557484532946	-3.61212404580251	0.707310509374819	-4.27981983154332	1.8704466822411e-05	0.00107959330204895	ENSCGRG00000017487	apolipoprotein B [Source:MGI Symbol;Acc:MGI:88052]
18	Arnt2	89.2032998094622	-2.55124169572379	0.463573115768516	-4.24157296469386	2.21958706540694e-05	0.00124816893203827	ENSCGRG00000010377	aryl hydrocarbon receptor nuclear translocator 2 [Source:MGI Symbol;Acc:MGI:107188]
19	Asap3	1290.48848757542	1.74235334550087	0.134190729866417	8.62496869889501	6.41101868602336e-18	1.43388261111718e-15	ENSCGRG00000011471	ArfGAP with SH3 domain, ankyrin repeat and PH domain 3 [Source:MGI Symbol;Acc:MGI:2684986]
20	Asb9	9.05256911338396	6.23336900583499	1.60498079225251	3.51929850648654	0.000432689568544907	0.0182755933120906	ENSCGRG00000008313	ankyrin repeat and SOCS box-containing 9 [Source:MGI Symbol;Acc:MGI:1916549]
21	Atp6v0d2	167.806803132161	2.30025935689222	0.336682772871604	5.09469742553535	3.49298667854998e-07	2.6750569574794e-05	ENSCGRG00000001630	ATPase, H+ transporting, lysosomal V0 subunit D2 [Source:MGI Symbol;Acc:MGI:1924415]
22	Atp6v1c1	729.804334214839	1.10180463529734	0.115731669658177	4.46586605120897	7.97454948177286e-06	0.000495126444480295	ENSCGRG00000013006	ATPase, H+ transporting, lysosomal V1 subunit C1 [Source:MGI Symbol;Acc:MGI:1913585]
23	Bcar3	232.503223773282	-1.16328454320249	0.164853884139667	-3.50808866590835	0.000451338596758577	0.0189812954303468	N/A	N/A
24	Bpifa3	41.6749620651408	-4.49333439524391	0.751090339182757	-5.20359761087509	1.95467007934966e-07	1.56389497974634e-05	ENSCGRG00000000350	BPI fold containing family A, member 3 [Source:MGI Symbol;Acc:MGI:1920638]
25	Brinp3	154.562696748976	-6.18322646642264	0.397662455479233	-14.0779293809743	5.19085348664319e-45	4.6439262874596e-42	ENSCGRG00000015127	bone morphogenetic protein/retinoic acid inducible neural specific 3 [Source:MGI Symbol;Acc:MGI:2443035]
26	Btg2	509.993795852925	1.47200591378948	0.165885427261577	5.34732572783251	8.92632894587905e-08	7.28995876816562e-06	ENSCGRG00000006140	B cell translocation gene 2, anti-proliferative [Source:MGI Symbol;Acc:MGI:108384]
27	C1qtnf3	44.3581397176664	3.91314892389416	0.54284139407953	6.13104759414387	8.73022810252706e-10	9.28801889264528e-08	ENSCGRG00000007617	C1q and tumor necrosis factor related protein 3 [Source:MGI Symbol;Acc:MGI:1932136]
28	C1rl	427.45751156644	-1.33120624315114	0.181705170961081	-4.106893262767	4.01016425300297e-05	0.00212172185020442	ENSCGRG00000018350	complement component 1, r subcomponent-like [Source:MGI Symbol;Acc:MGI:2660692]
29	C3ar1	281.61415451937	-2.16757465138578	0.163527066438896	-9.67798288765847	3.74022316146915e-22	1.05164388948622e-19	N/A	N/A
30	Camk2b	75.435369485264	2.12098846651015	0.364972580670095	4.20860647385847	2.56950444945298e-05	0.00143030946996563	ENSCGRG00000003423	calcium/calmodulin-dependent protein kinase II, beta [Source:MGI Symbol;Acc:MGI:88257]
31	Caps2	137.362933639354	-1.67195372735948	0.255133440993464	-4.26048119135495	2.03987249159724e-05	0.00115702508298608	ENSCGRG00000002497	calcyphosphine 2 [Source:MGI Symbol;Acc:MGI:2441980]
32	Ccdc182	20.4482490985363	4.11740998557957	0.799657192875731	4.4174522737112	9.98711133375569e-06	0.000612356153492148	ENSCGRG00000018991	coiled-coil domain containing 182 [Source:MGI Symbol;Acc:MGI:1921547]
33	Ccdc190	55.4631746751092	-7.47398332951936	0.886177699841381	-7.77385938512252	7.61302470414678e-15	1.30295262806102e-12	ENSCGRG00000001059	coiled-coil domain containing 190 [Source:MGI Symbol;Acc:MGI:1925715]
34	Cd109	2182.2489543976	0.953857440976398	0.101576467572547	3.63169687892301	0.000281563730281296	0.0123699494182957	ENSCGRG00000009383	CD109 antigen [Source:MGI Symbol;Acc:MGI:2445221]
35	Cd28	38.0213335289696	-1.99466726221989	0.468020590649023	-3.01205713950285	0.00259483749374162	0.0864155525411548	ENSCGRG00000009994	CD28 antigen [Source:MGI Symbol;Acc:MGI:88327]
36	Cd82	168.484142003408	-6.8802634749368	1.46919763733314	-4.28485645106452	1.82857215972415e-05	0.00105852815434384	ENSCGRG00000012389	CD82 antigen [Source:MGI Symbol;Acc:MGI:104651]
37	Cda	155.228513744057	2.96768288479596	0.297574568947186	8.00713714382527	1.17409535276059e-15	2.18005138990886e-13	ENSCGRG00000006873	cytidine deaminase [Source:MGI Symbol;Acc:MGI:1919519]
38	Cdh13	270.971737781178	1.15340089788902	0.184362982609418	3.08325667724807	0.00204748471782742	0.0697207512392376	N/A	N/A
39	Celf2	134.766127374785	3.2336400098727	0.297777144061588	8.89483146028067	5.850802572127e-19	1.3874156171639e-16	ENSCGRG00000011178	CUGBP, Elav-like family member 2 [Source:MGI Symbol;Acc:MGI:1338822]
40	Cers3	20.8992074351343	7.32298823970021	1.5259138718209	4.4157313616518	1.00669042127103e-05	0.000615331704082496	ENSCGRG00000006561	ceramide synthase 3 [Source:MGI Symbol;Acc:MGI:2681008]
41	Chd1	1595.81131062637	1.44838513184408	0.0937590677549703	9.2089506838889	3.29328449301508e-20	8.4179773235744e-18	ENSCGRG00000008652	chromodomain helicase DNA binding protein 1 [Source:MGI Symbol;Acc:MGI:88393]
42	Clcn1	49.7841352188927	2.52199017821606	0.422694020987295	4.58257647688165	4.59281653216479e-06	0.000302737839750702	ENSCGRG00000003865	chloride channel, voltage-sensitive 1 [Source:MGI Symbol;Acc:MGI:88417]
43	Clcn4	81.5083838205866	2.12302703300513	0.443197549721517	3.47038139820588	0.000519719809364657	0.0213106776831566	ENSCGRG00000003527	chloride channel, voltage-sensitive 4 [Source:MGI Symbol;Acc:MGI:104571]
44	Clcn5	538.828983382115	-2.90243293033641	0.447143206000283	-5.18283717278214	2.18535812140117e-07	1.72739833515735e-05	ENSCGRG00000001430	chloride channel, voltage-sensitive 5 [Source:MGI Symbol;Acc:MGI:99486]
45	Clec4f	209.894149774841	-9.38926134394309	1.45918835178249	-6.0336959464259	1.60251462000684e-09	1.63423278502459e-07	ENSCGRG00000010874	C-type lectin domain family 4, member f [Source:MGI Symbol;Acc:MGI:1859834]
46	Clhc1	573.720215398883	-1.96755688438486	0.133278054468398	-10.3737587495437	3.26426767208225e-25	1.03624703745037e-22	ENSCGRG00000016597	clathrin heavy chain linker domain containing 1 [Source:MGI Symbol;Acc:MGI:1920574]
47	Clip2	1013.0611929957	1.08936438115262	0.0996381406150572	5.06233734710259	4.1414735788921e-07	3.15939856510676e-05	ENSCGRG00000010157	CAP-GLY domain containing linker protein 2 [Source:MGI Symbol;Acc:MGI:1313136]
48	Cnot9	979.640603466628	-1.01349462414094	0.0932133019504295	-4.59732800419057	4.27943638277577e-06	0.000285518192833195	ENSCGRG00000018113	CCR4-NOT transcription complex, subunit 9 [Source:MGI Symbol;Acc:MGI:1928902]
49	Cntnap4	25.5405965063863	-2.78208538378038	0.70511463819137	-3.11597967770869	0.00183334906569434	0.0636401698606632	ENSCGRG00000015988	contactin associated protein-like 4 [Source:MGI Symbol;Acc:MGI:2183572]
50	Col16a1	8035.59103947207	1.48101725664742	0.188284472019958	4.75904755348749	1.94508610483938e-06	0.000134799946181157	N/A	N/A
51	Col27a1	2111.57998801655	1.66268172008931	0.287139575193752	3.75329391164888	0.000174526023669716	0.00800704241927121	ENSCGRG00000010702	collagen, type XXVII, alpha 1 [Source:MGI Symbol;Acc:MGI:2672118]
52	Col6a1	5869.6034331948	1.79784725570113	0.102516720973648	11.8310919766128	2.6961130743387e-32	1.29426579339352e-29	ENSCGRG00000001617	collagen, type VI, alpha 1 [Source:MGI Symbol;Acc:MGI:88459]
53	Col6a2	4935.89823356151	1.27591036491967	0.119402603623505	5.78670684918376	7.17796839952362e-09	6.66399877544452e-07	ENSCGRG00000011810	collagen, type VI, alpha 2 [Source:MGI Symbol;Acc:MGI:88460]
54	Col6a3	1384.51349489007	3.45036618135038	0.455888609238941	6.28531536555106	3.27188813900343e-10	3.63826566959693e-08	N/A	N/A
55	Corin	481.017818229071	3.60072909333991	0.186251412455972	16.1919126027119	5.75127674912344e-59	8.70743299817288e-56	ENSCGRG00000016765	corin [Source:MGI Symbol;Acc:MGI:1349451]
56	Cpn1	220.446351844888	-1.23494632646022	0.193432919872458	-3.36025442912011	0.000778707235317905	0.030653031611054	ENSCGRG00000002501	carboxypeptidase N, polypeptide 1 [Source:MGI Symbol;Acc:MGI:2135874]
57	Ctnna3	99.2821383569873	-2.24625697788215	0.285796767225413	-5.81285258503536	6.14171433312394e-09	5.75624864307359e-07	ENSCGRG00000006511	catenin (cadherin associated protein), alpha 3 [Source:MGI Symbol;Acc:MGI:2661445]
58	Cux1	787.859840345277	1.10362044799503	0.131408968256953	3.946899166423	7.91698793236315e-05	0.00384746065394498	ENSCGRG00000009119	cut-like homeobox 1 [Source:MGI Symbol;Acc:MGI:88568]
59	Cxcl3	468.983313052155	-3.08461023228718	0.302286246285099	-8.26914145874998	1.34927100708663e-16	2.79540546962938e-14	ENSCGRG00000016792	C-X-C motif chemokine 3 precursor [Source:RefSeq peptide;Acc:NP_001231068]
60	Cyr61	620.522218849529	1.80224849377263	0.141963553455464	8.57463738700617	9.93994664851558e-18	2.17375588817871e-15	ENSCGRG00000015911	cysteine rich protein 61 [Source:MGI Symbol;Acc:MGI:88613]
61	Cysltr2	164.769986497896	1.26558993196696	0.212236996899615	3.20692170162836	0.00134163506589916	0.0488097252625273	ENSCGRG00000014756	cysteinyl leukotriene receptor 2 [Source:MGI Symbol;Acc:MGI:1917336]
62	Cytip	8.73354488392206	-4.35358297577544	1.24239568592798	-3.03334961457099	0.00241855223021859	0.0809556887672829	ENSCGRG00000011290	cytohesin 1 interacting protein [Source:MGI Symbol;Acc:MGI:2183535]
63	Dapk1	169.98720278575	2.02753935371977	0.230302554716009	6.26383348103753	3.75626591757469e-10	4.13021373126844e-08	ENSCGRG00000012137	death associated protein kinase 1 [Source:MGI Symbol;Acc:MGI:1916885]
64	Dapp1	65.2303886600804	1.96984399202167	0.373759259019853	3.70527674667439	0.000211160050417518	0.00953222961540733	ENSCGRG00000000958	dual adaptor for phosphotyrosine and 3-phosphoinositides 1 [Source:MGI Symbol;Acc:MGI:1347063]
65	Dclk1	2803.32658002788	1.24758901344568	0.111884289760818	5.92242676912958	3.17225082965151e-09	3.07567688813799e-07	ENSCGRG00000013862	doublecortin-like kinase 1 [Source:MGI Symbol;Acc:MGI:1330861]
66	Ddc	88.2215744100335	2.69149230503884	0.407977152964368	5.16335238140568	2.42565885982953e-07	1.89451657457003e-05	ENSCGRG00000007012	dopa decarboxylase [Source:MGI Symbol;Acc:MGI:94876]
67	Dhrs9	899.750693225183	1.30142639964638	0.159828078585085	4.48271608635908	7.36989532572616e-06	0.000460327133220924	ENSCGRG00000003302	dehydrogenase/reductase (SDR family) member 9 [Source:MGI Symbol;Acc:MGI:2442798]
68	Dnase1l1	475.380159290159	1.2645810497221	0.145410899539942	4.67377996526498	2.95706138000447e-06	0.00020069269683189	ENSCGRG00000002510	Deoxyribonuclease-1-like 1 [Source:UniProtKB/Swiss-Prot;Acc:Q2QDE6]
69	Dock4	1717.49699721279	-0.993971041125524	0.101755805299568	-4.01951062349959	5.83191522274117e-05	0.00292070624463083	ENSCGRG00000000515	dedicator of cytokinesis 4 [Source:MGI Symbol;Acc:MGI:1918006]
70	Dpt	3639.13912928898	4.60098605124187	0.135651549495334	29.6054380909145	1.27184483485536e-192	2.50324500396232e-188	ENSCGRG00000010859	dermatopontin [Source:MGI Symbol;Acc:MGI:1928392]
71	Drc7	639.427935762371	-1.88729404132527	0.148854327371761	-8.74903379430525	2.15187219446731e-18	4.98272335664771e-16	ENSCGRG00000017025	dynein regulatory complex subunit 7 [Source:MGI Symbol;Acc:MGI:2685616]
72	Dscam	23.3686518485514	4.86495729358035	0.866857063687869	4.93737084479743	7.91828122205566e-07	5.88104192499998e-05	ENSCGRG00000009426	DS cell adhesion molecule [Source:MGI Symbol;Acc:MGI:1196281]
73	Dthd1	143.636686932889	-4.08690506475927	0.318254324804444	-11.0035977238956	3.6718382999441e-28	1.36356832866981e-25	ENSCGRG00000012058	death domain containing 1 [Source:MGI Symbol;Acc:MGI:4937018]
74	Ebi3	86.2127698207179	-3.12990644181948	0.432037749236517	-5.89055920598529	3.84890941779314e-09	3.67739005635945e-07	ENSCGRG00000012083	Epstein-Barr virus induced gene 3 [Source:MGI Symbol;Acc:MGI:1354171]
75	Ece1	19.1162544993139	-2.97797164632048	0.614015431365592	-3.89731108268271	9.72666443471833e-05	0.00466927340010064	ENSCGRG00000005435	endothelin converting enzyme 1 [Source:MGI Symbol;Acc:MGI:1101357]
76	Eda2r	53.4226290332873	6.20665095009325	1.07327948374058	5.23786071991189	1.62448579590241e-07	1.31037415717013e-05	ENSCGRG00000013098	ectodysplasin A2 receptor [Source:MGI Symbol;Acc:MGI:2442860]
77	Eif1ad	1215.32089203376	-0.981371219136237	0.106424823326516	-3.72477685209664	0.000195488068127399	0.00888590336462696	ENSCGRG00000015253	eukaryotic translation initiation factor 1A domain containing [Source:MGI Symbol;Acc:MGI:1917110]
78	Eif4h	3864.40101960105	0.869882944911737	0.0895005353322086	3.18344960879856	0.00145531442053194	0.0520790880452903	ENSCGRG00000002277	eukaryotic translation initiation factor 4H [Source:MGI Symbol;Acc:MGI:1341822]
79	Emc2	819.529893056653	1.05715210596558	0.10891048291491	4.33557535148696	1.45379361798191e-05	0.000856693592488624	ENSCGRG00000012883	ER membrane protein complex subunit 2 [Source:MGI Symbol;Acc:MGI:1913986]
80	Emilin3	441.377557095148	2.34242828304012	0.161621239284099	10.8739778886961	1.53365019999157e-27	5.2043626269369e-25	ENSCGRG00000006354	elastin microfibril interfacer 3 [Source:MGI Symbol;Acc:MGI:2389142]
81	Ets1	2729.25552234821	-0.862526546464689	0.089225796821574	-3.11080489758563	0.00186578168572654	0.0644251142780173	ENSCGRG00000008702	E26 avian leukemia oncogene 1, 5' domain [Source:MGI Symbol;Acc:MGI:95455]
82	Etv3l	251.475959876627	-1.3111367246542	0.206886249483138	-3.51001686070119	0.00044807828032613	0.0188845325768285	ENSCGRG00000010982	N/A
83	Evpl	41.3964458601606	1.91546120103136	0.44694062909332	2.97690255416991	0.00291176542242857	0.095835061946888	ENSCGRG00000015111	envoplakin [Source:MGI Symbol;Acc:MGI:107507]
84	Extl1	350.416932644794	6.31616786249601	0.332600308957388	17.2315094346744	1.54077644713616e-66	3.0325562032534e-63	ENSCGRG00000013081	exostoses (multiple)-like 1 [Source:MGI Symbol;Acc:MGI:1888742]
85	Eya1	137.197117542141	2.91703698203024	0.360619120310833	6.46686309727274	1.00058221437737e-10	1.1722297109152e-08	ENSCGRG00000005994	EYA transcriptional coactivator and phosphatase 1 [Source:MGI Symbol;Acc:MGI:109344]
86	Fa2h	200.051290682503	2.52603975534885	0.386753762100978	5.01889689212873	5.1969032063771e-07	3.91898271677832e-05	ENSCGRG00000003457	fatty acid 2-hydroxylase [Source:MGI Symbol;Acc:MGI:2443327]
87	Fam110c	51.4880484756459	-2.950155244278	0.739619737954912	-3.19784968164415	0.00138456432206028	0.0502785885365139	ENSCGRG00000008850	family with sequence similarity 110, member C [Source:MGI Symbol;Acc:MGI:1918813]
88	Fam117a	310.17882586537	1.17631808913717	0.158808615874248	3.72369965672566	0.000196324466753082	0.00890335980330451	ENSCGRG00000015163	family with sequence similarity 117, member A [Source:MGI Symbol;Acc:MGI:2144564]
89	Fam71f1	257.800603408604	-1.24761857325192	0.177174191725271	-3.74013882088588	0.000183918650344046	0.00841834157225933	ENSCGRG00000010330	family with sequence similarity 71, member F1 [Source:MGI Symbol;Acc:MGI:3032524]
90	Fbln5	642.403146512283	2.78201531871495	0.201013420586053	10.9298812566261	8.29569060382937e-28	2.9686505902649e-25	ENSCGRG00000001395	fibulin 5 [Source:MGI Symbol;Acc:MGI:1346091]
91	Fgd5	162.314790883132	-2.85172710494816	0.234137806656728	-9.68132672204593	3.61987565121234e-22	1.03255641401683e-19	ENSCGRG00000018152	FYVE, RhoGEF and PH domain containing 5 [Source:MGI Symbol;Acc:MGI:2443369]
92	Fgfr2	243.836381152719	-1.43763253055394	0.195824469063292	-4.35425681944369	1.33519104374083e-05	0.000798760794009334	ENSCGRG00000005851	fibroblast growth factor receptor 2 [Source:MGI Symbol;Acc:MGI:95523]
93	Fibin	135.872870328143	5.30786664353828	0.519385091236995	9.09326090121071	9.61122619292121e-20	2.36460192411344e-17	ENSCGRG00000020061	fin bud initiation factor homolog (zebrafish) [Source:MGI Symbol;Acc:MGI:1914856]
94	Fis1	856.452162818898	1.06243298027014	0.114464290784479	4.17134877852863	3.02801976440127e-05	0.00164633936472226	ENSCGRG00000008476	mitochondrial fission 1 protein [Source:RefSeq peptide;Acc:NP_001233643]
95	Flnc	780.107374299191	-2.46886934159908	0.146845463227146	-12.8291797340979	1.12549436320926e-37	7.38399335222819e-35	ENSCGRG00000008723	filamin C, gamma [Source:MGI Symbol;Acc:MGI:95557]
96	Fmo2	32.8792345355291	-3.14137046867258	0.472849028724513	-5.40639361118538	6.43063949363514e-08	5.36304434380198e-06	ENSCGRG00000006567	flavin containing monooxygenase 2 [Source:MGI Symbol;Acc:MGI:1916776]
97	Fos	429.972443573257	1.95145692270179	0.173993462405401	7.85371130092654	4.03903425509079e-15	6.9733572112892e-13	ENSCGRG00000002655	proto-oncogene c-Fos [Source:RefSeq peptide;Acc:NP_001233612]
98	Fosb	47.5882490327881	2.05030973511196	0.404719801692472	3.62064625516953	0.000293868075870217	0.0128531365983947	N/A	N/A
99	Fras1	645.661689987171	-2.37953617781566	0.138184876247637	-12.9867589408157	1.45457561195966e-38	1.02246275694964e-35	N/A	N/A
100	Fst	172.938055648959	-2.50427456654793	0.200868385695698	-9.55507288605587	1.23496960887098e-21	3.37592664469425e-19	ENSCGRG00000002359	follistatin [Source:MGI Symbol;Acc:MGI:95586]
101	Fstl4	16.1598260358	-5.40578793580723	1.54885028089307	-3.11251868211973	0.0018549827288438	0.0642777642061685	ENSCGRG00000010263	follistatin-like 4 [Source:MGI Symbol;Acc:MGI:2443199]
102	Fuca1	6003.5526288938	-1.00505838888187	0.0833112508646374	-5.04248686462865	4.59520308495626e-07	3.47856873531189e-05	ENSCGRG00000009049	fucosidase, alpha-L- 1, tissue [Source:MGI Symbol;Acc:MGI:95593]
103	Gda	132.291140714413	-1.80308914514159	0.313945014662961	-3.88006366569689	0.000104429126567214	0.00497669266124917	ENSCGRG00000002091	guanine deaminase [Source:MGI Symbol;Acc:MGI:95678]
104	Gem	1184.35987681539	1.10499759776808	0.131680079599681	3.94923133877103	7.84025523111054e-05	0.00381960157076034	ENSCGRG00000016726	GTP binding protein (gene overexpressed in skeletal muscle) [Source:MGI Symbol;Acc:MGI:99844]
105	Ggt1	1349.25786658067	-1.97106869314129	0.123028497551584	-11.2665457191246	1.91953649135898e-29	7.87089942144323e-27	ENSCGRG00000004448	gamma-glutamyltransferase 1 [Source:MGI Symbol;Acc:MGI:95706]
106	Gimap6	45.3012331803331	-6.74787320835593	0.794210637824855	-7.75979370474494	8.50676438414137e-15	1.44336324662647e-12	ENSCGRG00000014388	GTPase, IMAP family member 6 [Source:MGI Symbol;Acc:MGI:1918876]
107	Gldc	137.612386848997	-1.30223504929832	0.232177470952163	-3.08932880367599	0.00200609284948036	0.0685484712907507	ENSCGRG00000010145	N/A
108	Glra2	58.8069699817883	2.94986644993137	0.403430764487716	5.86198217236409	4.57374140647313e-09	4.3279028058752e-07	ENSCGRG00000011558	glycine receptor, alpha 2 subunit [Source:MGI Symbol;Acc:MGI:95748]
109	Glra3	138.424828656	1.31198911616435	0.231601368602048	3.13912918490745	0.00169450726904855	0.0594497184838031	ENSCGRG00000003100	glycine receptor, alpha 3 subunit [Source:MGI Symbol;Acc:MGI:95749]
110	Gpnmb	1533.67495803137	0.923004010149777	0.106014307322564	3.18864045774577	0.00142943546837034	0.0515277452169688	ENSCGRG00000005342	glycoprotein (transmembrane) nmb [Source:MGI Symbol;Acc:MGI:1934765]
111	Gpr156	90.9936350331002	-3.66535656372549	0.381276994136373	-8.07915009396701	6.52197139348894e-16	1.24626641715193e-13	ENSCGRG00000010085	G protein-coupled receptor 156 [Source:MGI Symbol;Acc:MGI:2653880]
112	Grap	16.4614786508808	-2.70324900931122	0.710200868362214	-2.98265829141412	0.00285756838444703	0.0943668807763195	ENSCGRG00000005928	GRB2-related adaptor protein [Source:MGI Symbol;Acc:MGI:1918770]
113	Grhl2	42.1650948166758	-2.52371897162004	0.524504739989772	-3.69635643509473	0.000218715848120674	0.00982823133039065	ENSCGRG00000010909	grainyhead-like 2 (Drosophila) [Source:MGI Symbol;Acc:MGI:2182543]
114	Hhatl	10.146447025685	6.34783830042012	1.60811167952798	3.5836290930929	0.000338853172449048	0.0146256757459258	ENSCGRG00000017155	hedgehog acyltransferase-like [Source:MGI Symbol;Acc:MGI:1922020]
115	Hmcn1	74.5547759940521	1.99541701563019	0.407499947288904	3.46123852111584	0.00053769617829172	0.0219562991309909	N/A	N/A
116	Hmgcs2	1289.90713675756	2.38900924488781	0.150893669041127	11.9557484129765	6.05852787178769e-33	3.05753706596219e-30	ENSCGRG00000010687	3-hydroxy-3-methylglutaryl-Coenzyme A synthase 2 [Source:MGI Symbol;Acc:MGI:101939]
117	Hook1	79.4823543407695	-3.29248483315617	0.323823351115443	-8.36110899077745	6.21314128933458e-17	1.30092603039025e-14	ENSCGRG00000014648	hook microtubule tethering protein 1 [Source:MGI Symbol;Acc:MGI:1925213]
118	Hsd11b1	727.593285068947	4.59139697366758	0.312170617041859	12.8341178004245	1.05598981898509e-37	7.1668936611257e-35	ENSCGRG00000012490	hydroxysteroid 11-beta dehydrogenase 1 [Source:MGI Symbol;Acc:MGI:103562]
119	Hsd17b7	2379.11318035856	-1.16374839213513	0.108116981454149	-5.35333010253736	8.63501113309491e-08	7.08142871339892e-06	ENSCGRG00000001131	hydroxysteroid (17-beta) dehydrogenase 7 [Source:MGI Symbol;Acc:MGI:1330808]
120	Hspb1	344.015254834059	1.1847482326718	0.181226039975715	3.30960016579858	0.000934293296654172	0.0361272311684625	N/A	N/A
121	Htr3a	169.053696407064	2.48888816120924	0.260571071971648	7.30674224917509	2.73696845306628e-13	4.05937923164445e-11	ENSCGRG00000006099	5-hydroxytryptamine (serotonin) receptor 3A [Source:MGI Symbol;Acc:MGI:96282]
122	Igfbp5	7.11431392892671	5.87656961033027	1.65594344818099	3.19552404728664	0.00139577151044967	0.0505922189109953	ENSCGRG00000011452	insulin-like growth factor binding protein 5 [Source:MGI Symbol;Acc:MGI:96440]
123	Igsf9b	39.3366316477607	-6.43282115260646	1.08224988705311	-5.40342736168687	6.53794386741602e-08	5.42952789867013e-06	ENSCGRG00000011603	immunoglobulin superfamily, member 9B [Source:MGI Symbol;Acc:MGI:2685354]
124	Il10	444.055513019823	-3.04595633959863	0.322516972243542	-7.63058707192345	2.33687067278636e-14	3.77002365424435e-12	ENSCGRG00000016042	interleukin 10 [Source:MGI Symbol;Acc:MGI:96537]
125	Il19	319.029343791631	1.50831349924594	0.191038428985954	4.83332596182869	1.34270665131322e-06	9.50616989609599e-05	ENSCGRG00000010507	interleukin 19 [Source:MGI Symbol;Acc:MGI:1890472]
126	Il33	68.5759872949431	-6.52541521743888	0.771454913293404	-7.70032391310783	1.35721748303162e-14	2.26379275432444e-12	ENSCGRG00000006729	interleukin 33 [Source:MGI Symbol;Acc:MGI:1924375]
127	Ip6k3	285.976134034509	3.46848340182112	0.264742296076036	10.8918028733565	1.26118525686331e-27	4.43261575456853e-25	ENSCGRG00000006661	inositol hexaphosphate kinase 3 [Source:MGI Symbol;Acc:MGI:3045325]
128	Itm2b	4744.39522126647	0.982432195603045	0.0902270238105475	4.40521783935231	1.05677625758804e-05	0.000638020561406377	ENSCGRG00000015806	integral membrane protein 2B [Source:MGI Symbol;Acc:MGI:1309517]
129	Izumo4	87.9142583110854	-1.53282979015075	0.296932201719309	-3.19220106118909	0.00141193011920502	0.0510838393496199	ENSCGRG00000017337	IZUMO family member 4 [Source:MGI Symbol;Acc:MGI:1918814]
130	Jup	113.124879534201	1.91572877680759	0.447530204324807	2.97357868413411	0.00294348927825209	0.0963956006232242	ENSCGRG00000016984	junction plakoglobin [Source:MGI Symbol;Acc:MGI:96650]
131	Kazald1	428.016470719764	1.30755301336669	0.159164570892588	4.53989545910422	5.62821265044007e-06	0.000364389741401189	ENSCGRG00000001113	Kazal-type serine peptidase inhibitor domain 1 [Source:MGI Symbol;Acc:MGI:2147606]
132	Kcnh2	28.2556151177963	7.88454769969602	1.5096774281897	4.83519529581097	1.33014979599491e-06	9.48551024810572e-05	ENSCGRG00000015083	potassium voltage-gated channel, subfamily H (eag-related), member 2 [Source:MGI Symbol;Acc:MGI:1341722]
133	Kcnk15	218.932400454008	-1.79715680004083	0.262743074298038	-4.61361085371422	3.95733044020025e-06	0.000264925774571501	ENSCGRG00000017455	potassium channel, subfamily K, member 15 [Source:MGI Symbol;Acc:MGI:2675209]
134	Kiaa0319l	2754.68021656683	0.872616373437831	0.0823187381946315	3.49439118025055	0.000475144265317593	0.0197295135653605	ENSCGRG00000010730	expressed sequence AU040320 [Source:MGI Symbol;Acc:MGI:2140475]
135	Kif21b	445.823642920134	1.57770707349336	0.179811074767035	5.52104242777267	3.36994388578339e-08	2.88379285043429e-06	ENSCGRG00000013075	kinesin family member 21B [Source:MGI Symbol;Acc:MGI:109234]
136	Kif6	51.199717181669	-3.86291532175843	0.59928623964729	-5.46976153326417	4.50641491955096e-08	3.80666345264386e-06	ENSCGRG00000007887	kinesin family member 6 [Source:MGI Symbol;Acc:MGI:1098238]
137	Klhl40	17.1799225508123	4.56757371865372	0.980297514304868	4.06265563241445	4.85175790234677e-05	0.0024867786206768	ENSCGRG00000014834	kelch-like 40 [Source:MGI Symbol;Acc:MGI:1919580]
138	Kng1	48.6038354670189	3.58086086157685	0.616127807677041	4.86246250132906	1.15934346768146e-06	8.35831433366542e-05	ENSCGRG00000001578	N/A
139	L3mbtl4	60.8082404582033	2.31692878780715	0.525421886908121	3.29633448899105	0.000979553132413505	0.0373634975817105	ENSCGRG00000001618	l(3)mbt-like 4 (Drosophila) [Source:MGI Symbol;Acc:MGI:2444889]
140	Lama3	534.253858933214	-1.17942624481376	0.191517604950369	-3.10396396324328	0.00190946587029523	0.0657029847187949	ENSCGRG00000006528	laminin, alpha 3 [Source:MGI Symbol;Acc:MGI:99909]
141	LOC100750550	57.7387671782934	2.17937557297887	0.432544216557548	3.68612736276312	0.000227692432801277	0.0102082971808536	ENSCGRG00000018568	N/A
142	LOC100750792	492.088964084606	2.39027669823778	0.210207093333704	8.58826488148373	8.82925305193064e-18	1.9525545906528e-15	ENSCGRG00000013429	N/A
143	LOC100750890	186.253198582006	1.7196946953716	0.255919856541338	4.4339357249802	9.2528222113823e-06	0.000570890428728609	ENSCGRG00000001679	stearoyl-coenzyme A desaturase 3 [Source:MGI Symbol;Acc:MGI:1353437]
144	LOC100751726	229.267172841879	2.22427742248085	0.513663470433681	3.19141814849251	0.00141576219176952	0.0511284980888213	ENSCGRG00000019240	N/A
145	LOC100752107	341.731001289033	-1.38787960462421	0.177919287204303	-4.51281655024321	6.39723523325903e-06	0.000407476970423962	N/A	N/A
146	LOC100752592	24.8987607531182	-8.38902418256388	1.50738682111558	-5.17721236017383	2.25225803631404e-07	1.77315770682932e-05	N/A	N/A
147	LOC100753466	31.8368552359566	2.88429358235194	0.668889203485271	3.43753654514086	0.00058703149812313	0.0237247514292802	N/A	N/A
148	LOC100753682	31.2488641383505	-3.59218365307017	0.512967041304355	-5.862406178577	4.56207390543269e-09	4.3279028058752e-07	N/A	N/A
149	LOC100754451	36.1726517602503	-2.48072151940242	0.512459514102662	-3.69933422350606	0.000216165781587127	0.00973586936658542	ENSCGRG00000002850	N/A
150	LOC100754639	139.452962894188	-4.21561623776891	0.451831587900458	-8.03541371226045	9.32636754036311e-16	1.76501505701372e-13	N/A	N/A
151	LOC100754660	101.244927621606	-4.13555774207689	0.380803727787471	-9.32395084991746	1.12086984802902e-20	2.9414613798543e-18	ENSCGRG00000001126	N/A
152	LOC100754807	278.397115794583	1.48091323373406	0.206449747289343	4.33980057993103	1.42612075521454e-05	0.000842910171295275	ENSCGRG00000016841	cytochrome P450, family 4, subfamily f, polypeptide 17 [Source:MGI Symbol;Acc:MGI:3646233]
153	LOC100754872	242.324035063691	-1.29912467636203	0.231912690810042	-3.07944413540456	0.00207387260340107	0.0704973412437649	N/A	N/A
154	LOC100754954	34.3616156751678	-5.71732005911301	0.828315487018237	-6.19613859553354	5.78651779950295e-10	6.25770567746247e-08	ENSCGRG00000002458	olfactory receptor 411 [Source:MGI Symbol;Acc:MGI:3030245]
155	LOC100755064	167.880830500031	2.95275821419579	0.560363925685958	4.22546064252109	2.38452499573106e-05	0.00133330173198803	N/A	N/A
156	LOC100755423	3009.30596230001	1.61150256827551	0.094903321438071	10.8166927352929	2.86945794912804e-27	9.57231717876917e-25	ENSCGRG00000016388	N/A
157	LOC100755596	63.5611545195937	7.3342279664593	1.48554552673261	4.54329089501745	5.53827411553148e-06	0.000359750201788418	ENSCGRG00000018195	aldehyde dehydrogenase 3 family, member B1 [Source:MGI Symbol;Acc:MGI:1914939]
158	LOC100755834	1966.78484482562	1.44184807660708	0.158384979030966	5.41014420135382	6.29740204381338e-08	5.27427519261e-06	N/A	N/A
159	LOC100756623	6.68444877491954	-6.39914817143205	1.65208990275485	-3.51929132973682	0.000432701274435231	0.0182755933120906	N/A	N/A
160	LOC100756748	125.517947153151	-1.94543999400249	0.263912224058069	-5.15503780901784	2.53579759029314e-07	1.97271020443279e-05	ENSCGRG00000016278	cytochrome P450, family 26, subfamily b, polypeptide 1 [Source:MGI Symbol;Acc:MGI:2176159]
161	LOC100757258	14.2410862281737	-6.36105903621615	1.57682198851763	-3.66312530999463	0.000249156572975905	0.0110697509465277	ENSCGRG00000011676	CD207 antigen [Source:MGI Symbol;Acc:MGI:2180021]
162	LOC100757382	22.4945637684397	-2.92159348962082	0.580771037007917	-4.02332561371825	5.73820759693123e-05	0.0028868155026101	N/A	N/A
163	LOC100757822	401.463953351039	-3.76238276157343	0.253324147164055	-12.5429032187545	4.34770480691837e-36	2.67411018780523e-33	N/A	N/A
164	LOC100758409	3029.13122705941	1.22400697441524	0.0914657066473471	6.98671116332118	2.81404737306861e-12	3.76776057120655e-10	ENSCGRG00000002367	MAM domain containing 2 [Source:MGI Symbol;Acc:MGI:1918988]
165	LOC100758641	882.216060767825	1.07393878690545	0.15490217653473	3.1566779571665	0.00159577480712694	0.0564355694985793	ENSCGRG00000019210	histone cluster 2, H2be [Source:MGI Symbol;Acc:MGI:2448415]
166	LOC100759157	210.706985963213	1.45357294056494	0.248236955563918	3.49911816260625	0.000466799663990187	0.0194651503954552	ENSCGRG00000002769	aldehyde oxidase 2 [Source:RefSeq peptide;Acc:NP_001278989]
167	LOC100759179	550.688673061864	1.73987049493521	0.183996242260307	6.27680206957789	3.45607587816752e-10	3.82148794573556e-08	N/A	N/A
168	LOC100759554	11.5323019375078	-7.53134926213508	1.59713784828719	-4.34927189839212	1.365902745086e-05	0.000812196309026664	N/A	N/A
169	LOC100759741	146.844748961807	-1.44028310065301	0.273889791125344	-3.12286411412984	0.00179100416698575	0.062280113100024	ENSCGRG00000019110	N/A
170	LOC100759960	166.730577805161	-2.35971309591435	0.27482017795721	-6.45786131275094	1.06192989735553e-10	1.23673989584328e-08	ENSCGRG00000018553	N/A
171	LOC100760345	114.016041641251	4.15057312639475	0.639668004624446	5.5741581568817	2.48729693084106e-08	2.18549009789347e-06	ENSCGRG00000003227	N/A
172	LOC100760554	8.99047098489384	6.34028939646361	1.6168397568614	3.55961490390034	0.000371399007764117	0.0157982467114323	N/A	N/A
173	LOC100760598	40.8159621203732	-2.89787643642253	0.563278300659283	-4.10616551888161	4.02281272661827e-05	0.00212270777708581	N/A	N/A
174	LOC100760616	323.765352656714	-1.3545722747206	0.169083482660537	-4.55165556025698	5.32254219830449e-06	0.000346881707109368	ENSCGRG00000019595	N/A
175	LOC100760639	19.2462219644118	-4.64957796321461	0.985649179917273	-4.12379530700223	3.72680116333277e-05	0.00199323099175858	ENSCGRG00000019653	N/A
176	LOC100760928	11.9942034114503	-4.07860069172002	1.05055960233078	-3.32550212596014	0.000882594271247199	0.0343103565387847	N/A	N/A
177	LOC100761216	6.54708675010584	-6.00878170097511	1.730888489704	-3.13354628707565	0.00172707676592022	0.0603771312732535	N/A	N/A
178	LOC100761506	14.022953999364	-4.7208452814788	1.19594646647699	-3.45825076346528	0.000543695069586739	0.0221552926699921	ENSCGRG00000018966	N/A
179	LOC100761699	84.5935517153535	6.44166175484346	1.4870740480051	3.93840458851329	8.20251990027064e-05	0.00397640385904253	N/A	N/A
180	LOC100761793	13.705247493559	-4.98333839517937	1.19710095208931	-3.6741896218374	0.000238605490549286	0.0106490550226554	ENSCGRG00000019099	olfactory receptor 32 [Source:MGI Symbol;Acc:MGI:109303]
181	LOC100761862	307.704388715173	-3.95286380207273	0.229422076160871	-14.6799355916821	8.66727430828855e-49	8.52946464678676e-46	N/A	N/A
182	LOC100762389	158.709000184364	2.83838787033079	0.296070796423323	7.61110314435631	2.71766233770238e-14	4.31363146214985e-12	ENSCGRG00000013705	N/A
183	LOC100762503	42.6110170794234	2.02379490569701	0.478039451694873	3.00986121516648	0.00261367087757675	0.0868957267102458	N/A	N/A
184	LOC100762789	120.489889613148	-1.37466946243811	0.250189812269985	-3.15643132928517	0.001597124896388	0.0564355694985793	N/A	N/A
185	LOC100763051	514.886501150357	-1.66400752645408	0.228467324431473	-4.72297309218312	2.32421610638548e-06	0.000160509548792558	N/A	N/A
186	LOC100763252	209.893278837158	-1.5949578993604	0.183254908877336	-5.51142343103777	3.55943269084311e-08	3.03275992299455e-06	ENSCGRG00000017238	sulfotransferase family 1D, member 1 [Source:MGI Symbol;Acc:MGI:1926341]
187	LOC100763560	648.876649248519	-2.23014180782401	0.133222304165776	-12.3491281539138	4.92421658576706e-35	2.8505420835608e-32	N/A	N/A
188	LOC100763617	140.19190395073	-1.64842370419885	0.358466444848695	-2.96669665671655	0.00301017786083078	0.0982526047377636	ENSCGRG00000001911	N/A
189	LOC100763719	17.6485353361787	-3.63907972112109	0.751873234047622	-4.06201083121213	4.86518192066883e-05	0.00248718209253517	N/A	N/A
190	LOC100763833	3861.22546337301	-1.33878732924407	0.131382725371308	-5.73762514358329	9.60133313149659e-09	8.70845339604221e-07	ENSCGRG00000017183	chemokine (C-C motif) ligand 2 [Source:MGI Symbol;Acc:MGI:98259]
191	LOC100763954	61.0382819299959	-2.57637464865822	0.349240910916346	-5.70211589103909	1.18329331176596e-08	1.05861722555353e-06	ENSCGRG00000017447	diamine oxidase-like protein 2 [Source:MGI Symbol;Acc:MGI:3618290]
192	LOC100764006	14.0889362720525	-7.66045345020364	1.57562636048112	-4.49058934716096	7.10263728831434e-06	0.000448058035604497	N/A	N/A
193	LOC100764079	131.227200773947	-1.70343995571259	0.258727312125572	-4.32299723520718	1.53923663321907e-05	0.000901644506399337	ENSCGRG00000003906	N/A
194	LOC100764398	36.1628951111826	-6.72538312358724	1.08052728642058	-5.68280014770121	1.32507080271919e-08	1.17477673599635e-06	ENSCGRG00000018585	N/A
195	LOC100765028	93.8898897390131	-3.89250899181556	0.426481047471223	-7.75543605209696	8.80404338486874e-15	1.48103574274347e-12	N/A	N/A
196	LOC100765484	699.229926847096	1.15632219093675	0.137427303017303	4.15754131581591	3.21691109387061e-05	0.00174422160191629	N/A	N/A
197	LOC100765588	26.4842118192899	-3.46547454952131	0.874124817412895	-3.29530976746029	0.000983132419009744	0.0374274898857829	N/A	N/A
198	LOC100766291	70.7132536553915	-2.4176631712687	0.51488373811562	-3.55944562796815	0.000371638462930249	0.0157982467114323	N/A	N/A
199	LOC100766673	144.068197339287	-2.74371661703839	0.620542228680824	-3.47881903364806	0.000503628560897217	0.0207372747606256	N/A	N/A
200	LOC100767061	33.1399591899768	-2.79481701780247	0.623669867104329	-3.54330814047753	0.000395140709556998	0.0167611194946139	ENSCGRG00000009028	N/A
201	LOC100767186	58.0092369921955	-3.16706357628795	0.810441530293653	-3.18604239670591	0.00144233459012964	0.051802973363014	N/A	N/A
202	LOC100767677	15.1967509469953	-7.18762388429688	1.54936000632856	-4.26154112446836	2.03021983978226e-05	0.0011548782337166	N/A	N/A
203	LOC100767729	1022.21317322362	-2.21070947462058	0.172058735519544	-9.44879066436445	3.42767826290061e-21	9.24158405074108e-19	ENSCGRG00000010429	predicted gene 4952 [Source:MGI Symbol;Acc:MGI:3643569]
204	LOC100767757	501.514306793026	1.16212549152693	0.124345018333687	4.64162536256114	3.45679193089802e-06	0.000233001982136763	ENSCGRG00000012232	RIKEN cDNA 5730409E04Rik gene [Source:MGI Symbol;Acc:MGI:3609248]
205	LOC100767824	250.108040146884	2.56553091899315	0.193648058096682	10.227669916954	1.49062687596515e-24	4.65690764646763e-22	ENSCGRG00000014344	N/A
206	LOC100767899	6.2738088674719	-5.94088185647783	1.73047574295773	-3.09505601425093	0.00196775731412626	0.067590574967946	N/A	N/A
207	LOC100767982	27.5618882791779	3.40441310819844	0.680791969772969	4.14142753243331	3.45150925335244e-05	0.00186628036056271	ENSCGRG00000015232	N-acetyltransferase 8 (GCN5-related) [Source:MGI Symbol;Acc:MGI:1915646]
208	LOC100768011	74.3673213318405	-3.22954734875291	0.349052788492476	-7.57646102600542	3.55108314649108e-14	5.591393479139e-12	N/A	N/A
209	LOC100768367	669.275072370086	1.4718926387016	0.131188960422767	6.76070711378644	1.37319872241225e-11	1.76649001663515e-09	ENSCGRG00000006278	N/A
210	LOC100768488	1865.73142409791	-0.953928308069668	0.118744860357139	-3.10721496693671	0.00188859011299741	0.0650984774150878	N/A	N/A
211	LOC100768654	437.792316868001	1.87070824315261	0.21289345116327	6.03938606568695	1.54701701631894e-09	1.58585358933278e-07	ENSCGRG00000008374	N/A
212	LOC100768826	241.698361802684	-2.1864399089907	0.234227347829892	-6.83727764117716	8.0712225693708e-12	1.04511712243655e-09	N/A	N/A
213	LOC100770325	2441.32372226258	0.974675172855173	0.0764701274661223	5.09627334290331	3.46404858654344e-07	2.6632579797011e-05	ENSCGRG00000013229	tyrosine 3-monooxygenase/tryptophan 5-monooxygenase activation protein, gamma polypeptide [Source:MGI Symbol;Acc:MGI:108109]
214	LOC100771648	253.886521465208	1.97375131817854	0.228370946457986	6.08128502770331	1.19223135500124e-09	1.24156071582722e-07	ENSCGRG00000000750	cytochrome P450, family 11, subfamily b, polypeptide 1 [Source:MGI Symbol;Acc:MGI:88583]
215	LOC100771813	2323.39385223866	-3.20302224449826	0.123911135557611	-21.1285267623092	4.34905905609355e-99	1.71196360684066e-95	ENSCGRG00000001227	RIKEN cDNA 3830417A13 gene [Source:MGI Symbol;Acc:MGI:1917946]
216	LOC100772232	12078.7582006313	1.38478264163668	0.0705487944864655	11.3371198861373	8.59259727491508e-30	3.59828722478465e-27	N/A	N/A
217	LOC100772303	58.71985620326	1.96344665198898	0.404339521898515	3.4092243686577	0.000651478744858439	0.0260617980819183	ENSCGRG00000002798	N/A
218	LOC100772325	2821.28616432594	1.11674028689459	0.134247969060585	3.96116075270713	7.45862957488608e-05	0.00366086651603261	N/A	N/A
219	LOC100772574	860.090137975786	-2.32592330142543	0.293658821529102	-5.92851524649924	3.05686034821514e-09	3.00825626867852e-07	N/A	N/A
220	LOC100772575	1009.83444500735	1.07579408237132	0.136852587557133	3.58657143727919	0.000335054305495403	0.0145254159488117	N/A	N/A
221	LOC100772695	41.3086007535488	3.76223137613155	0.49848842591064	6.37380671297664	1.84392958850257e-10	2.11001291633183e-08	ENSCGRG00000018508	N/A
222	LOC100772982	168.1826853564	-2.13713090297438	0.245165858435255	-6.33109525184206	2.43427002641874e-10	2.7535231413778e-08	N/A	N/A
223	LOC100773073	1306.63825046996	2.20922334861793	0.1531030120855	10.6089411682489	2.70800392204968e-26	8.73753003176752e-24	ENSCGRG00000014515	annexin A8 [Source:MGI Symbol;Acc:MGI:1201374]
224	LOC100773147	115.162997582837	2.03599581160478	0.319910346949058	4.53574985842733	5.73991789839517e-06	0.000370403488774471	ENSCGRG00000006436	bone morphogenetic protein 8b [Source:MGI Symbol;Acc:MGI:107335]
225	LOC100773400	58.0996022207968	-2.25488983341538	0.425744557013091	-3.92236918872196	8.76825000498663e-05	0.00422982099505262	N/A	N/A
226	LOC100773545	4249.73578049441	0.878169124650291	0.0843736766670041	3.47509597200946	0.000510670615281743	0.0209833383089254	ENSCGRG00000010847	N/A
227	LOC100773652	20.1878863157727	-4.24471205073094	0.683026989782483	-5.35813314079326	8.40862681279703e-08	6.92462731922473e-06	N/A	N/A
228	LOC100773771	104.71386682307	-4.20071229706191	0.31162138023747	-11.6030222110735	3.97778083021141e-31	1.73979294000491e-28	N/A	N/A
229	LOC100773941	202.111778714314	2.04679979569652	0.231413746624538	6.31698555638164	2.66714499074934e-10	2.99969986902449e-08	N/A	N/A
230	LOC100774594	287.541716722116	1.1660427763833	0.182511025630108	3.18380916252044	0.00145350804157546	0.0520790880452903	ENSCGRG00000005592	cytochrome P450, family 4, subfamily f, polypeptide 13 [Source:MGI Symbol;Acc:MGI:2158641]
231	LOC100774623	40.5303833627686	-1.9066385319975	0.411311228952255	-3.21332348412438	0.00131208420871417	0.0479117651130097	N/A	N/A
232	LOC100774994	619.030309583531	-1.66151354448312	0.140874431197267	-7.64191936473169	2.14007196609167e-14	3.48106582120796e-12	ENSCGRG00000001734	zinc finger protein 933 [Source:MGI Symbol;Acc:MGI:1922865]
233	LOC103158541	42.1492346530248	-1.92884576892973	0.434943822409111	-3.08978585042302	0.00200300858824146	0.0685484712907507	N/A	N/A
234	LOC103158614	821.644228178969	3.3780704272948	0.192959644290699	14.4750884924194	1.74101533683195e-47	1.63174589807268e-44	N/A	N/A
235	LOC103158723	5336.50522927989	2.24083592662778	0.196732973839652	8.41685759935829	3.86717271868e-17	8.18426811280213e-15	ENSCGRG00000000157	ribosomal protein S9 [Source:MGI Symbol;Acc:MGI:1924096]
236	LOC103158764	83.9292968003411	3.60457882782735	0.434123048294359	6.95566922551122	3.5089229079441e-12	4.66639328879431e-10	N/A	N/A
237	LOC103158811	411.98265535833	-1.51402198464916	0.259390363307958	-3.58170393101684	0.000341360522014733	0.0147016581932035	N/A	N/A
238	LOC103158846	150.263487073857	-1.71902122758013	0.235451531966878	-4.81652728009648	1.46078201839865e-06	0.000103050579520151	N/A	N/A
239	LOC103158849	680.732739146348	-0.950055686753364	0.111301992440422	-3.280203507836	0.001037322318889	0.0389629348862085	N/A	N/A
240	LOC103158866	81.5088734554623	-1.58639499850807	0.293153727073185	-3.41606606126112	0.000635328323071898	0.0254674787264788	N/A	N/A
241	LOC103158869	128.194149044043	-1.25736791407029	0.211006682735331	-3.18665458663478	0.0014392855006623	0.0517879656746534	N/A	N/A
242	LOC103158914	1030.81307930501	1.37847613898613	0.12513071683232	6.34147760320358	2.27571845127996e-10	2.58905725769319e-08	N/A	N/A
243	LOC103158925	141.365286468606	-8.09035149857213	0.746567350449843	-10.0531974688266	8.89340149718758e-24	2.6929219733484e-21	N/A	N/A
244	LOC103158939	406.35164428726	-9.56700412419848	0.734451468140245	-12.2295917608026	2.16021556215106e-34	1.1491179106556e-31	N/A	N/A
245	LOC103159135	157.872718275654	-1.50595551093901	0.228202985960737	-4.03584995323555	5.44049792412726e-05	0.00274563795237623	N/A	N/A
246	LOC103159210	20.7361607036019	-6.52027909016711	1.12760141617554	-5.26366542672198	1.41211328694475e-07	1.14847990552258e-05	N/A	N/A
247	LOC103159353	736.948218990252	-2.91970768515757	0.15363404998011	-15.1967951423443	3.71349486763726e-52	4.8726003989891e-49	N/A	N/A
248	LOC103159449	212.542033021371	-1.65879996243287	0.243544627724653	-4.40920200845395	1.03752213063499e-05	0.000631622915293077	N/A	N/A
249	LOC103159510	72.5870232807712	2.78718517966697	0.515260840532436	4.27399582058319	1.92000635566632e-05	0.00109853386896002	N/A	N/A
250	LOC103159564	18.2797647927609	-6.51330327599321	1.52898870673265	-3.87729533198485	0.000105624115202049	0.00502148269421917	N/A	N/A
251	LOC103159577	460.802838074379	2.07468119070535	0.220454581321773	6.75748574174478	1.40406854527322e-11	1.79447253948491e-09	N/A	N/A
252	LOC103159587	720.821191309127	1.23992921461868	0.132840621450361	4.93047011333248	8.20319664765037e-07	6.06974873755845e-05	N/A	N/A
253	LOC103159655	70.2489136046939	-10.7331249480186	1.46685852627773	-6.91829666290261	4.57106289069193e-12	6.03809797413413e-10	N/A	N/A
254	LOC103159797	28.353074372104	-2.9927808442056	0.555643926321668	-4.33338371828173	1.46834852625102e-05	0.00086268763264694	N/A	N/A
255	LOC103159864	545.919931154529	-1.50775746991032	0.136897908428624	-6.74075287037928	1.57568014322192e-11	2.00080881154154e-09	N/A	N/A
256	LOC103159962	22.4421502782395	-4.35407853005636	0.650407858899986	-5.79500382376957	6.83196244762169e-09	6.37282866796635e-07	N/A	N/A
257	LOC103159982	209.654945531885	-2.37209304399719	0.236280465586441	-7.56359836535969	3.92069073088266e-14	6.12436785438353e-12	N/A	N/A
258	LOC103160025	95.872144644696	-2.21480081693608	0.369739873256478	-4.4080674931274	1.0429704677891e-05	0.000631622915293077	N/A	N/A
259	LOC103160097	75.0292691518585	-2.75117541857578	0.391415474293287	-5.53430577001531	3.12463466250689e-08	2.685548446614e-06	N/A	N/A
260	LOC103160099	153.244204734387	-3.16221133694193	0.313937634713329	-8.20942936189913	2.22242165057884e-16	4.46343907415233e-14	N/A	N/A
261	LOC103160112	211.903501713433	-1.79370900793211	0.212571740048085	-5.68629916157963	1.29821896782774e-08	1.15617853958305e-06	N/A	N/A
262	LOC103160324	900.525910865234	-1.29165862391753	0.1268436936212	-5.57139344512321	2.52709905503409e-08	2.20081254872482e-06	N/A	N/A
263	LOC103160386	64.1503512355376	-3.2565232387958	0.376212843509195	-7.10119493304683	1.23682775868172e-12	1.73880313902668e-10	N/A	N/A
264	LOC103160471	179.924562458389	5.66283656066636	0.450818259963883	11.2636831976416	1.98294007111466e-29	7.96494417952629e-27	N/A	N/A
265	LOC103160553	2155.28719437139	3.90615651884553	0.214653485783991	15.4723507330626	5.33237104173019e-54	7.49655191738097e-51	N/A	N/A
266	LOC103160835	695.146716806244	1.33532105940812	0.12713096552549	5.9022485637971	3.58580363179129e-09	3.4427213210203e-07	N/A	N/A
267	LOC103160844	37.4638779794725	-2.29261983147072	0.464456110001045	-3.67668180906419	0.000236287468994959	0.0105695681017245	N/A	N/A
268	LOC103160922	40.9666394427035	-3.08000154064478	0.50827524091621	-4.90883450357743	9.16192515963707e-07	6.6540594461984e-05	N/A	N/A
269	LOC103161117	358.434977523239	-2.78598383420229	0.158455360085388	-13.8904820404627	7.23467839089294e-44	6.19099739519803e-41	N/A	N/A
270	LOC103161216	33.8169070784604	-2.36108658782593	0.443012844703041	-4.00919320588851	6.09265529038493e-05	0.0030435441986131	N/A	N/A
271	LOC103161223	145.610521422208	3.95590035394272	0.703507230169199	4.79161792325976	1.65441735181049e-06	0.000115468944391255	N/A	N/A
272	LOC103161268	15.3019233955002	-2.99602895094238	0.67728586742591	-3.55989481868965	0.000371003360977147	0.0157982467114323	N/A	N/A
273	LOC103161307	26.1666358814993	-2.98525790483092	0.529285703120933	-4.53497116955251	5.76113544481024e-06	0.000370557737989396	N/A	N/A
274	LOC103161381	255.420669038857	6.63849712754394	0.522268539285671	11.590846799048	4.58576233463587e-31	1.96210813631094e-28	N/A	N/A
275	LOC103161568	16.1680989460293	-2.90660459320348	0.781739217923534	-2.96984216635454	0.00297952789888868	0.0974137343952277	N/A	N/A
276	LOC103161582	478.457310159689	-3.47981612987724	0.172221650141773	-16.8088833591656	2.10091621181945e-63	3.75911208009368e-60	N/A	N/A
277	LOC103161593	191.688103799304	-3.50103517139929	0.288605827386326	-10.1039978890471	5.30349929884372e-24	1.63099176874753e-21	N/A	N/A
278	LOC103161649	5.71939620423266	-5.60606285051679	1.68703210282271	-2.97629211761556	0.00291756808736279	0.0958657347169856	N/A	N/A
279	LOC103161678	150.259941131504	-2.42624393272667	0.305822439135856	-6.02075320963469	1.7360728757966e-09	1.76130857430044e-07	N/A	N/A
280	LOC103161680	66.0819682172142	4.34487869768381	0.475363321558662	7.90956312033986	2.58293714808738e-15	4.49888220784564e-13	N/A	N/A
281	LOC103161784	2278.3365336512	1.05530815661854	0.137318975905354	3.4252050948994	0.000614335472362059	0.024726688685133	N/A	N/A
282	LOC103161874	137.152821600005	-3.32299732014466	0.336917312820255	-8.12672639617141	4.41039355477392e-16	8.51032999461376e-14	N/A	N/A
283	LOC103162015	24.0611730165156	-3.51392124484257	0.626411476445659	-4.67577439790968	2.92846410498884e-06	0.000199439551952908	N/A	N/A
284	LOC103162077	70.9310937853143	-2.34108192704322	0.335676904471955	-5.23157656343552	1.6807039501123e-07	1.35018837331063e-05	N/A	N/A
285	LOC103162162	6837.98689192728	1.22724651956204	0.112292591276095	5.71973637389567	1.06689457059077e-08	9.59958368819122e-07	N/A	N/A
286	LOC103162176	1942.69736186803	-1.59522160465344	0.142463881498249	-7.09133496369536	1.32824413557074e-12	1.85407809051797e-10	N/A	N/A
287	LOC103162177	4.38186471236615	-6.78049050378237	1.86899029725442	-3.3149064562628	0.000916737966384634	0.0355181823905165	N/A	N/A
288	LOC103162492	66.9297409431708	2.23211232685523	0.449021584588625	3.66830879108657	0.000244160191433076	0.0108723097008729	N/A	N/A
289	LOC103162672	306.237222304124	-1.19621039981726	0.185779073902999	-3.29018702835852	0.00100120810932355	0.0378957269378963	N/A	N/A
290	LOC103162826	83.1719778408856	-1.70287639524165	0.338438024355942	-3.303156897479	0.000956028810906061	0.0366345603867807	N/A	N/A
291	LOC103162926	62.4947615267152	-2.00582207151675	0.350468216479184	-4.05417525466246	5.03114885355656e-05	0.00256536455273835	N/A	N/A
292	LOC103163057	71.0239660656483	-1.63625617972264	0.340164951403613	-3.0905408527938	0.0019979231817281	0.0685071847783491	N/A	N/A
293	LOC103163127	2871.86582248436	1.0372765715641	0.103245393617119	4.38096127097287	1.18156873815628e-05	0.000711181526128191	N/A	N/A
294	LOC103163147	88.5114602040436	-1.5281956000962	0.291933572189669	-3.23098536526737	0.0012336425608135	0.0455545082212595	N/A	N/A
295	LOC103163249	38.96781744148	-3.54908283038477	0.514021654478706	-5.76652812938332	8.09212084881822e-09	7.44248236198319e-07	N/A	N/A
296	LOC103163260	470.736862753421	-2.04996772294659	0.235852560801189	-6.21152985258595	5.24712198611262e-10	5.73743638503714e-08	N/A	N/A
297	LOC103163310	485.118259016396	1.28075798446615	0.190397454879458	3.6544368945767	0.000257747046730708	0.0114256247156617	N/A	N/A
298	LOC103163356	232.151503604802	-2.16979420418074	0.284288549413732	-5.5747292908134	2.47915076926171e-08	2.18549009789347e-06	N/A	N/A
299	LOC103163357	305.562156332392	-1.48737758741361	0.194194806126027	-4.6469578908656	3.36865896072778e-06	0.000227841737680564	N/A	N/A
300	LOC103163398	69.4062650827621	-1.79098018566229	0.381867587940838	-3.15820908353181	0.00158741660237528	0.0562946550773877	N/A	N/A
301	LOC103163598	417.293069736979	-1.09419007446746	0.14972573643233	-3.4010690872538	0.000671228614874347	0.0267431611294674	N/A	N/A
302	LOC103163695	346.882177469312	-1.263625227355	0.186125716480868	-3.64625984772825	0.000266084916102069	0.0117687265589234	N/A	N/A
303	LOC103163701	43.7832347346416	-1.90613512248965	0.378047434032127	-3.49472712372971	0.000474546657285261	0.0197295135653605	N/A	N/A
304	LOC103163744	108.488409460801	-1.33184608260422	0.221007145658617	-3.37945445002375	0.000726298416182377	0.0288056499823804	N/A	N/A
305	LOC103163750	544.092038662246	-1.06848744238443	0.134843779789007	-3.58581569294379	0.000336026227154595	0.0145355345117731	N/A	N/A
306	LOC103163820	89.1237920894119	-1.5253107075926	0.292228373966745	-3.21785387950881	0.00129153595735166	0.0475140387151316	N/A	N/A
307	LOC103163988	25.6265181941507	-5.34575698276019	1.10880175090499	-4.2936390370536	1.75768156161052e-05	0.00102049228600644	N/A	N/A
308	LOC103163999	31.9025493482017	3.95369817011538	0.944808394144993	3.56552258666454	0.000363131884774087	0.0155373081654861	N/A	N/A
309	LOC103164035	265.576195947236	1.41744842225482	0.27614931946949	3.01462239028129	0.00257299375955043	0.0858333274160536	N/A	N/A
310	LOC103164047	202.266932844053	2.44977415142073	0.490349659870251	3.8030242565948	0.000142940353628772	0.00665095044945977	N/A	N/A
311	LOC103164075	74.1087030149663	-1.71258421338329	0.339122606585732	-3.32511513760457	0.000883820280721667	0.0343103565387847	N/A	N/A
312	LOC103164106	484.587908213449	-2.58837809979926	0.161585223409147	-12.3985074675133	2.66236395141372e-35	1.58789840277954e-32	N/A	N/A
313	LOC103164151	207.876714217758	2.46380020094679	0.303002454170933	6.20073426588724	5.62003365985712e-10	6.11124323167446e-08	N/A	N/A
314	LOC103164274	491.168415658123	3.50997297369486	0.175505537524628	16.6662004756587	2.30807573378837e-62	3.78562888270189e-59	N/A	N/A
315	LOC103164463	16.7110257065682	-3.11901290259249	0.769550979903904	-3.29289477636396	0.000991615782690318	0.0376049746337396	N/A	N/A
316	LOC103164479	375.775251787976	1.10200158355475	0.160122621770577	3.22901959208739	0.00124215384711356	0.045782906402414	N/A	N/A
317	LOC103164567	1118.77191732473	3.37255345135998	0.277841355446744	10.0330310660795	1.09114543290001e-23	3.25392794096031e-21	N/A	N/A
318	LOC103164586	2300.69409957741	1.1687994971317	0.134154184468347	4.35198498447355	1.34910503696784e-05	0.000804638949624276	N/A	N/A
319	LOC107976972	4.76257859252627	-6.64228596964618	1.83391081547016	-3.30295422101653	0.000956720050747142	0.0366345603867807	N/A	N/A
320	LOC107976994	305.756160833945	1.35654535046284	0.199352173518994	3.87045115245842	0.000108634123703141	0.00513975197770486	N/A	N/A
321	LOC107977038	227.14999013916	2.80754805010533	0.572316852753927	3.88348785937254	0.000102968675577911	0.00491900357457387	N/A	N/A
322	LOC107977215	112.751686129241	6.45520045603604	0.526787920630203	11.1434558869388	7.70694884723271e-29	2.91708013867758e-26	N/A	N/A
323	LOC107977223	1425.81039993275	-2.50851846627801	0.264223560132665	-7.28003197213396	3.33741071196652e-13	4.9020087785765e-11	N/A	N/A
324	LOC107977269	24.8969117503256	-5.79550917510905	1.5087996981064	-3.45343830657398	0.00055348888888495	0.022461377960894	N/A	N/A
325	LOC107977271	52.2947471776969	3.22238663482566	0.643763028583744	4.09688661355211	4.18743875669777e-05	0.00218613181987601	N/A	N/A
326	LOC107977333	318.47582388343	-2.31900046338955	0.292660145885132	-5.92509088459552	3.12124717237966e-09	3.0412072696424e-07	N/A	N/A
327	LOC107977369	122.911824787764	1.99162672983508	0.332211951368875	4.23423727929648	2.29328708585693e-05	0.00128593949925459	N/A	N/A
328	LOC107977378	64.9381237532956	-4.86182778560847	0.604160987125473	-7.07901598419344	1.45181641159375e-12	1.98435073701306e-10	N/A	N/A
329	LOC107977412	1980.18279526951	-1.17444469282222	0.144679959673976	-4.074387312724	4.61356455784277e-05	0.0023895836217753	N/A	N/A
330	LOC107977435	50.5283884201714	-2.35771929544596	0.486652346014209	-3.64275813985915	0.000269732256014453	0.0118766672547572	N/A	N/A
331	LOC107977446	29.4485568254559	-5.35810666044214	1.53414552401369	-3.1112720957744	0.00186283204900631	0.0644251142780173	N/A	N/A
332	LOC107977447	74.2932055277229	-2.60574835532631	0.388804003693803	-5.1974409610159	2.02050680258052e-07	1.61002489426679e-05	N/A	N/A
333	LOC107977516	151.665649614609	-2.77204260362752	0.268329275864371	-8.15073232639677	3.61726986095351e-16	7.11951054032871e-14	N/A	N/A
334	LOC107977529	248.289527644001	1.30946474339455	0.215007290250367	3.36966361386975	0.000752599968155486	0.0296847145756238	N/A	N/A
335	LOC107977531	117.839661117972	-5.65082954783859	0.451800121734356	-11.2126287785642	3.53534844781445e-29	1.36436721862518e-26	N/A	N/A
336	LOC107977540	290.802872862361	-1.29195053158011	0.181450996361142	-3.89630283127152	9.76722515175771e-05	0.00467733638532592	N/A	N/A
337	LOC107977606	133.964722612795	-2.92413086391929	0.263058229205394	-8.89220751718712	5.99066811505875e-19	1.40367059334031e-16	N/A	N/A
338	LOC107977616	265.404776641642	-2.04488289255414	0.177049861324786	-8.24581494110781	1.6403837321873e-16	3.3284569708155e-14	N/A	N/A
339	LOC107977627	497.52870809171	2.31086225340359	0.225100840314909	7.66722927496832	1.75751458190796e-14	2.90684050429517e-12	N/A	N/A
340	LOC107977636	21.5503086666046	-6.937130023465	1.54231875931584	-4.11858280551655	3.81209587547065e-05	0.00203332441791364	N/A	N/A
341	LOC107977660	77.589265205777	-1.75454040909126	0.33380960749126	-3.50372752048705	0.000458794542720328	0.0191719621864575	N/A	N/A
342	LOC107977664	150.551513715793	2.63030628573281	0.389892755722666	5.24591379293676	1.55509608493208e-07	1.25956383307133e-05	N/A	N/A
343	LOC107977672	73.4230901141978	-6.78291683659878	1.47916653574514	-4.19016668245225	2.78749612250066e-05	0.00152823116108797	N/A	N/A
344	LOC107977765	302.443063013676	2.26644334072049	0.219747803680285	7.6518664206799	1.98082948905951e-14	3.24889050030577e-12	N/A	N/A
345	LOC107977780	27.2788316359777	-3.30649324249049	0.846655446114321	-3.21444898779031	0.00130695135035816	0.0478865871811777	N/A	N/A
346	LOC107977783	322.477928401685	2.33368188964129	0.219698404765078	7.95963626039993	1.72545760398455e-15	3.0873142328749e-13	N/A	N/A
347	LOC107977818	33.4307149982486	2.51343446751936	0.48587873739638	3.96903963555201	7.2162879172207e-05	0.00355967365380295	N/A	N/A
348	LOC107977843	1940.41057380724	1.09853978208695	0.119419534206675	4.3006136707665	1.70325774444203e-05	0.000991820086571244	N/A	N/A
349	LOC107977889	21.902953572963	-2.39790457587522	0.542021467227854	-3.34477909966606	0.000823481291889519	0.0321582515614474	N/A	N/A
350	LOC107977961	27.9102678009835	-7.64270523092057	1.50020400735243	-4.70452198208359	2.54461450186004e-06	0.000173899661894477	N/A	N/A
351	LOC107977973	641.500778389319	1.10813086123837	0.155116104030387	3.37275335650979	0.000744205839235581	0.029412568931395	N/A	N/A
352	LOC107977996	73.3385538635452	1.63940932661285	0.314628907774161	3.35139842473907	0.000804045296142102	0.031587264508321	N/A	N/A
353	LOC107978001	503.591029481472	-4.76901556908036	0.218515019897375	-19.1476680656745	1.01218858090767e-81	2.84598509277497e-78	N/A	N/A
354	LOC107978048	1905.81650202028	-5.98665646994308	0.200690366386344	-26.9155618502548	1.44400906510836e-159	1.42104932097314e-155	N/A	N/A
355	LOC107978054	2747.45815111946	-1.0424803782549	0.112884577137714	-4.05297064607501	5.05713498276918e-05	0.00257195169847191	N/A	N/A
356	LOC107978093	7.59467025224239	6.42844638003707	1.63488973524485	3.57423730380249	0.000351250262033405	0.0150945582038023	N/A	N/A
357	LOC107978095	10.759463499237	-5.47685963369394	1.20870241646824	-4.04723037392995	5.18272274449651e-05	0.00262902961487578	N/A	N/A
358	LOC107978099	26.2731685033948	-2.8161265832821	0.540805981486715	-4.12562759832521	3.69725123433091e-05	0.0019882322074891	N/A	N/A
359	LOC107978104	116.986271215199	-2.3214644051806	0.363992907720606	-4.77070258136005	1.83584444336743e-06	0.000127678764432359	N/A	N/A
360	LOC107978153	495.549534338291	-1.767952150572	0.158809184869327	-7.44912613728382	9.39605048517371e-14	1.43358965619526e-11	N/A	N/A
361	LOC107978163	33.2628529082135	-4.18689800227884	0.60265730648649	-5.97675571637399	2.27625131632852e-09	2.26268577818071e-07	N/A	N/A
362	LOC107978196	299.625482840268	-3.32207004432416	0.275597185946335	-9.93155113033694	3.03497089766185e-23	8.91556674742992e-21	N/A	N/A
363	LOC107978217	318.939775679224	-2.9509917080993	0.200091107368758	-11.8247594233045	2.90734443667354e-32	1.36243698101449e-29	N/A	N/A
364	LOC107978221	28.8266944691445	2.19153144079739	0.486347665930903	3.30333432772039	0.000955424054540037	0.0366345603867807	N/A	N/A
365	LOC107978256	123.913828103242	-1.81993566663454	0.257311971390988	-4.79951694138953	1.59048782339113e-06	0.000111402068825567	N/A	N/A
366	LOC107978267	474.708220576776	-6.07867014649424	0.257652216519144	-21.3221827469312	7.06836306302712e-101	3.47798804516249e-97	N/A	N/A
367	LOC107978278	158.67106289008	-3.05308662391391	0.34842325873336	-7.08369507869608	1.40360570507881e-12	1.94547658361698e-10	N/A	N/A
368	LOC107978281	13.5166056262293	-5.17031427194962	1.20046493110594	-3.81964658226558	0.000133643021292159	0.00624789060587237	N/A	N/A
369	LOC107978305	66.3236663182311	-2.90261976586835	0.515475407382647	-4.49615487364416	6.91933454922211e-06	0.000437898207709934	N/A	N/A
370	LOC107978309	193.530825937284	-1.39307157633502	0.214332214336045	-3.77035751773111	0.000163013850495639	0.00753154602219521	N/A	N/A
371	LOC107978312	241.286247875275	-1.7848400591146	0.197186592159227	-6.08498552185813	1.16501837656961e-09	1.2261974164515e-07	N/A	N/A
372	LOC107978351	18.9665218992215	-2.49007885502283	0.58258177931501	-3.27012691083761	0.00107499243518837	0.0402243367098431	N/A	N/A
373	LOC107978357	230.905299594555	-2.3273693369411	0.26939629074495	-6.46782044178017	9.94265404029304e-11	1.1718042923416e-08	N/A	N/A
374	LOC107978370	19.9526999156434	-6.64095057819482	1.52917378894636	-3.96030073314713	7.48554340836556e-05	0.00366493694933957	N/A	N/A
375	LOC107978389	21.4647472835949	-2.67575412670129	0.56379121181158	-3.7084501889662	0.00020853167016411	0.00943521915441383	N/A	N/A
376	LOC107978393	73.3602114476729	-3.49111277761571	0.407901010122616	-7.12464594294815	1.04348571405032e-12	1.49911575357215e-10	N/A	N/A
377	LOC107978394	234.994446545908	-3.42910502834765	0.207230863894484	-13.724512238074	7.24148194683642e-43	5.70107390710538e-40	N/A	N/A
378	LOC107978467	309.707955907491	-1.26208087660703	0.151039400807234	-4.48305787938111	7.35809612818927e-06	0.000460327133220924	N/A	N/A
379	LOC107978554	59.7899445934586	1.80631168310546	0.403946787954998	3.02353977999788	0.00249836180318445	0.0834851562143909	N/A	N/A
380	LOC107978573	45.6005656943228	-2.36180551054307	0.513016311500162	-3.46352147093738	0.000533154043671584	0.0218160870842913	N/A	N/A
381	LOC107978611	219.973178290735	3.30766943585537	0.449496127979199	6.05724224449874	1.38474976333046e-09	1.42694475611885e-07	N/A	N/A
382	LOC107978616	128.206996438838	7.34354041648615	0.579512897492979	11.6625150967358	1.9810277675582e-31	8.86149739115465e-29	N/A	N/A
383	LOC107978626	219.543865820742	-5.52992148653754	0.466099951337281	-10.6092244198457	2.69980762206656e-26	8.73753003176752e-24	N/A	N/A
384	LOC107978687	75.5099357810347	-2.17487004856871	0.516464610766402	-3.07844432068294	0.00208084410196935	0.0706123683016565	N/A	N/A
385	LOC107978701	554.001269163018	-4.35559068833279	0.249940458612891	-15.0861057410941	1.99897470009831e-51	2.45898875295844e-48	N/A	N/A
386	LOC107978713	1164.14511209435	2.2194189295576	0.150145247697957	10.8858352421812	1.34658477240363e-27	4.64973359481548e-25	N/A	N/A
387	LOC107978750	160.630803112165	2.23775672029771	0.287066507378827	5.75753066656238	8.53532669926082e-09	7.81359535324891e-07	N/A	N/A
388	LOC107978760	12.9638066498846	-5.35277559926673	1.6023036866862	-2.97559890685025	0.00292417038058346	0.0959225357177393	N/A	N/A
389	LOC107978855	96.7675881471895	4.06488902636083	0.487459471105483	7.13890432315888	9.40777854283907e-13	1.36149924470705e-10	N/A	N/A
390	LOC107978967	8.84579672649389	6.3200039928993	1.65899206707548	3.45694328863671	0.000546339812265242	0.0222170664979432	N/A	N/A
391	LOC107978981	102.475789119205	-2.68944267346171	0.419742172723922	-5.0137448879237	5.3380752326502e-07	4.01007621103134e-05	N/A	N/A
392	LOC107978990	11.5396474533973	-3.45913168731017	0.957147394087083	-3.00284909549418	0.00267465019622249	0.0885685600211514	N/A	N/A
393	LOC107979030	23.5544886587848	3.72462342473873	0.699601514047468	4.48778463307406	7.19676261631323e-06	0.000452545309310789	N/A	N/A
394	LOC107979057	66.0825509914527	-2.57665055486636	0.383449883174724	-5.19412872851931	2.05680792049743e-07	1.6323424794851e-05	N/A	N/A
395	LOC107979065	73.3983967986812	2.30461617273437	0.364902815733835	4.71263470125577	2.44534331561369e-06	0.000167697725219194	N/A	N/A
396	LOC107979090	12.5753697451509	6.80747457573188	1.56714186096741	3.97061186992319	7.16882849139197e-05	0.00354514779818032	N/A	N/A
397	LOC107979201	29.8596455078404	-4.3282606217995	0.774406827226479	-4.83376177671998	1.33976900546956e-06	9.50616989609599e-05	N/A	N/A
398	LOC107979202	154.583351736453	-4.04169501138966	0.371857121286508	-9.29586207387745	1.46018054041397e-20	3.78148334163524e-18	N/A	N/A
399	LOC107979212	59.0401269370733	-2.24621815691543	0.333953930388514	-4.97450547823052	6.54144144983042e-07	4.89538595496435e-05	N/A	N/A
400	LOC107979247	310.455401556281	-3.55657879823384	0.374739416767657	-7.92982046869952	2.19462920876274e-15	3.85666893632753e-13	N/A	N/A
401	LOC107979258	22.8912850956578	-2.93659479775339	0.625452001063294	-3.75989251458843	0.000169986376102205	0.00783529708300608	N/A	N/A
402	LOC107979329	304.263485969621	1.75687834203184	0.204896923849629	5.71953848448569	1.06813780495573e-08	9.59958368819122e-07	N/A	N/A
403	LOC107979337	205.325759677179	-1.75748811807443	0.293089081512277	-4.00057761040873	6.31880586756804e-05	0.00314852498950568	N/A	N/A
404	LOC107979341	285.284483594916	-1.73988351738581	0.16793930509897	-6.87701438316681	6.11199416397315e-12	7.96664034008739e-10	N/A	N/A
405	LOC107979376	172.805149278415	-2.60095943065165	0.304613745519572	-6.6182073513848	3.63580814325266e-11	4.47249849221867e-09	N/A	N/A
406	LOC107979381	49.4887682760549	-1.74648884292251	0.3510302868516	-3.3089063414417	0.000936611631383964	0.0361458629978415	N/A	N/A
407	LOC107979428	35.1921720203134	-3.27091095043273	0.592683553916923	-4.53184238361382	5.84714717887333e-06	0.000374864986236433	N/A	N/A
408	LOC107979443	189.404203153039	-1.35970779688319	0.199998644387328	-3.87375273735166	0.000107172151760857	0.00508280070110166	N/A	N/A
409	LOC107979479	48.6250914202326	-3.27162646829067	0.744572710722267	-3.60832989025791	0.000308174476357026	0.0134489801411508	N/A	N/A
410	LOC107979531	335.27120993591	-1.26328539096576	0.216240976643372	-3.13688414089669	0.00170753588285887	0.0598002157409756	N/A	N/A
411	LOC107979589	48.435699139199	-6.74850013583581	1.4699352569688	-4.1930674197343	2.75207607016554e-05	0.00151302684952509	N/A	N/A
412	LOC107979591	23.8668281959359	2.5224558065457	0.603368322295633	3.21112864933473	0.00132214730019644	0.0481898206712341	N/A	N/A
413	LOC107979613	409.730769708071	-4.11466360710512	0.239636774478426	-14.729379971277	4.17518881892444e-49	4.56533701855949e-46	N/A	N/A
414	LOC107979614	50.2359880126322	-4.509997792526	0.934281866079392	-4.20112541440605	2.65591403612156e-05	0.001464249301371	N/A	N/A
415	LOC107979655	416.422747001682	-2.67221197132414	0.230366092056857	-9.06057593791985	1.29763557514791e-19	3.15309424568655e-17	N/A	N/A
416	LOC107979679	17.2704820495569	4.04463531205039	0.990727710975609	3.49205212794781	0.000479324693036141	0.0198611970701838	N/A	N/A
417	LOC107979697	101.752572918136	-1.73686771528793	0.364585575825507	-3.15949201215267	0.0015804443271701	0.056148565428451	N/A	N/A
418	LOC107979848	18.3128289284552	5.6043353343871	1.57716774962301	3.18252312404038	0.00145997856985284	0.0521511764280283	N/A	N/A
419	LOC107979897	40.3648961600522	-3.61536393089428	0.624752610627858	-4.85056225235723	1.23111985540507e-06	8.8433945233878e-05	N/A	N/A
420	LOC107979908	42.5311662489633	-2.72631604573579	0.51300269622009	-4.17415651183234	2.99092096200778e-05	0.00163067330676557	N/A	N/A
421	LOC107979936	83.9816730852579	-2.0890791906961	0.412882914202776	-3.64296181371226	0.000269518834426103	0.0118766672547572	N/A	N/A
422	LOC107979960	85.0362011960484	-7.7419233854092	1.45371771850094	-4.92321225338592	8.51350248069593e-07	6.27575864513323e-05	N/A	N/A
423	LOC107980011	23.1101948163341	-5.26585890837142	1.55604334886277	-3.00820437365791	0.00262796343229934	0.0872235687597227	N/A	N/A
424	LOC107980051	74.5763101289149	2.18948340890161	0.491876334700597	3.26204127945516	0.00110613034946311	0.0411960444724586	N/A	N/A
425	LOC107980085	67.934438706849	3.52541287493625	0.402446314598339	7.30644130049943	2.74310251909721e-13	4.05937923164445e-11	N/A	N/A
426	LOC107980095	155.810421286028	-4.15486628834139	0.293293016009503	-12.1717995068269	4.39289699998866e-34	2.27528944088886e-31	N/A	N/A
427	LOC107980160	90.640805981931	-6.21191494281037	0.868903264179018	-6.47592508172453	9.42327976337304e-11	1.11728308616089e-08	N/A	N/A
428	LOC107980170	167.992587381961	-1.69891886365306	0.236086400886284	-4.71842663851046	2.37675645630403e-06	0.000163564057947468	N/A	N/A
429	LOC107980172	274.879488998415	-1.49064573643845	0.236147492599135	-3.83524392213094	0.000125439741271401	0.00587834520881838	N/A	N/A
430	LOC107980183	13.6549846036874	-3.68225791006917	1.01959647425772	-3.03776590793224	0.0023833902328493	0.0800510009606484	N/A	N/A
431	LOC107980205	202.364798423555	-3.04333525728139	0.268785132093165	-9.14623787936355	5.89507913447185e-20	1.46869553828702e-17	N/A	N/A
432	LOC107980257	73.7361393009974	-3.48935097190597	0.365623397992973	-7.94366139346648	1.9629899416135e-15	3.4806818045799e-13	N/A	N/A
433	LOC107980349	167.916584987858	3.10971855406599	0.291029450432078	8.67525966735133	4.12607902780554e-18	9.44296365410099e-16	N/A	N/A
434	LOC107980354	116.30614370444	1.42422774735226	0.275862067098502	3.04233653962808	0.0023474927635175	0.0789800898658999	N/A	N/A
435	LOC107980355	33.0717282088376	-7.06592925795103	1.48028679744432	-4.37818317938058	1.19672748531207e-05	0.000718109462375372	N/A	N/A
436	Loxl2	1954.12956181525	1.35790384572452	0.119201752332403	6.48431193232761	8.91376341021703e-11	1.06327691781752e-08	ENSCGRG00000017482	lysyl oxidase-like 2 [Source:MGI Symbol;Acc:MGI:2137913]
437	Lpin2	3883.02835552439	0.922572373363391	0.0784391390017313	4.3040996744595	1.67666169956792e-05	0.000979230135634887	ENSCGRG00000015496	lipin 2 [Source:MGI Symbol;Acc:MGI:1891341]
438	Lpin3	2218.14246629579	2.10559508156644	0.120141367707331	12.6570273825215	1.0230012247185e-36	6.49506777577724e-34	ENSCGRG00000010131	lipin 3 [Source:MGI Symbol;Acc:MGI:1891342]
439	Lpo	261.469580765135	-2.73133294641704	0.259814877509864	-8.26115296501601	1.44272059449465e-16	2.95787778550455e-14	ENSCGRG00000016547	lactoperoxidase [Source:MGI Symbol;Acc:MGI:1923363]
440	Lrrc15	525.106283441238	4.76058711178777	0.339446435301077	12.3012769521736	8.91534392868712e-35	5.01347997726914e-32	ENSCGRG00000005841	leucine rich repeat containing 15 [Source:MGI Symbol;Acc:MGI:1921738]
441	Lrrc2	320.442746879805	1.18988389385225	0.177705979404837	3.40405761897862	0.000663927468441066	0.0265059238009271	ENSCGRG00000002151	leucine rich repeat containing 2 [Source:MGI Symbol;Acc:MGI:1921499]
442	Malrd1	472.569699087506	1.94063042251212	0.222899798356056	6.08196118520233	1.18721313082183e-09	1.24156071582722e-07	ENSCGRG00000004473	MAM and LDL receptor class A domain containing 1 [Source:MGI Symbol;Acc:MGI:1928271]
443	Mc3r	20.441924596742	-6.80835468559959	1.51159252142083	-4.11710966856908	3.8365353795846e-05	0.00204082944164822	ENSCGRG00000018880	melanocortin 3 receptor [Source:MGI Symbol;Acc:MGI:96929]
444	Mdga1	97.8348797061815	-2.71800665352355	0.301234279575127	-7.08101400614474	1.43103436570055e-12	1.96962366333694e-10	ENSCGRG00000013043	MAM domain containing glycosylphosphatidylinositol anchor 1 [Source:MGI Symbol;Acc:MGI:1922012]
445	Mecom	145.933644313836	-3.06156714355337	0.37151983770302	-6.6661437465741	2.62612057747863e-11	3.27134843075534e-09	ENSCGRG00000010011	MDS1 and EVI1 complex locus [Source:MGI Symbol;Acc:MGI:95457]
446	Mir30b	261.231528133555	1.40652510773643	0.192154696301322	4.27552707703255	1.90685622513462e-05	0.00109419079367637	N/A	N/A
447	Mir369	7.11742181382712	-6.88323668260374	1.63924043688444	-3.84219059032802	0.00012194108628116	0.00574173315833923	N/A	N/A
448	Mir412	11.4507357386697	-7.14099076992878	1.61351542107684	-4.06319529616407	4.84054972516906e-05	0.0024867786206768	N/A	N/A
449	Mir496	20.2039369129859	-5.73004532822449	1.12289311017198	-4.58198806359702	4.60576190454053e-06	0.000302737839750702	N/A	N/A
450	Mir702	331.192426656812	1.31386797046536	0.158840582393253	4.58891209514453	4.45561995336845e-06	0.000296268621358777	N/A	N/A
451	Mmp2	1888.82937929294	2.20729937646663	0.33775183508989	4.80333992948907	1.56040641056856e-06	0.000109685424902894	ENSCGRG00000010994	matrix metallopeptidase 2 [Source:MGI Symbol;Acc:MGI:97009]
452	Mmp9	2332.94685258729	-1.75703564660037	0.124532662416677	-9.41177296890634	4.87837494719787e-21	1.29751588798309e-18	ENSCGRG00000013903	matrix metallopeptidase 9 [Source:MGI Symbol;Acc:MGI:97011]
453	Mogat2	33.6326059758617	5.01159337080631	1.08951424769044	4.06293986468625	4.84585167146634e-05	0.0024867786206768	ENSCGRG00000012686	monoacylglycerol O-acyltransferase 2 [Source:MGI Symbol;Acc:MGI:2663253]
454	Mpeg1	556.77245949647	-2.31833661905059	0.24645372803559	-7.03326394023594	2.0175718557166e-12	2.73861029408374e-10	ENSCGRG00000008421	macrophage expressed gene 1 [Source:MGI Symbol;Acc:MGI:1333743]
455	Mro	150.421434808051	-2.40438437869008	0.247059183077798	-7.36431593152317	1.78057551119656e-13	2.67521276422677e-11	ENSCGRG00000004226	maestro [Source:MGI Symbol;Acc:MGI:2152817]
456	Mtss1l	660.746219912862	0.993027201158538	0.125845421245131	3.24258678941146	0.00118449865349205	0.0438219971767492	ENSCGRG00000017966	metastasis suppressor 1-like [Source:MGI Symbol;Acc:MGI:3039591]
457	Myl1	30.5673867852456	3.34257440269838	0.734159301278289	3.75614924060184	0.000172547821622784	0.00793478089995244	ENSCGRG00000012239	myosin, light polypeptide 1 [Source:MGI Symbol;Acc:MGI:97269]
458	Myl9	238.729932445012	3.12163859431011	0.275552310737824	9.20578777509322	3.39174085972751e-20	8.55849276937908e-18	ENSCGRG00000011104	N/A
459	Myo1g	455.037630142191	-2.10550270822661	0.201760717899908	-7.53635406997206	4.83293243697439e-14	7.4313887675414e-12	ENSCGRG00000016686	myosin IG [Source:MGI Symbol;Acc:MGI:1927091]
460	Myom2	104.546529329542	2.17229060118872	0.267582937180043	5.93209760381519	2.99088727622919e-09	2.95812278244939e-07	ENSCGRG00000001592	myomesin 2 [Source:MGI Symbol;Acc:MGI:1328358]
461	Nav2	568.568074169001	-1.40103205929978	0.157691089567343	-5.17511522570917	2.27770369360052e-07	1.78604637838428e-05	ENSCGRG00000013481	neuron navigator 2 [Source:MGI Symbol;Acc:MGI:2183691]
462	Ndp	145.870914389769	-1.40218917125543	0.213056300572973	-3.83573106421402	0.000125191341919983	0.00587834520881838	ENSCGRG00000001724	Norrie disease (pseudoglioma) (human) [Source:MGI Symbol;Acc:MGI:102570]
463	Nedd9	30.8076049138428	-4.01849485708944	0.574471085400257	-5.97685844184133	2.27481702933893e-09	2.26268577818071e-07	ENSCGRG00000010789	neural precursor cell expressed, developmentally down-regulated gene 9 [Source:MGI Symbol;Acc:MGI:97302]
464	Negr1	43.1909311027489	7.13664876120905	1.47271132942081	4.44872401644696	8.63819245266024e-06	0.000534644351739808	ENSCGRG00000004041	neuronal growth regulator 1 [Source:MGI Symbol;Acc:MGI:2444846]
465	Neu2	685.70824281623	-1.15077614766139	0.143248214504745	-3.94988271858352	7.81894959526391e-05	0.00381867409265469	ENSCGRG00000003421	sialidase-2 [Source:RefSeq peptide;Acc:NP_001233664]
466	Nkain3	57.2025206916543	3.81351698832524	0.4533946639625	7.12084800334377	1.07265032855053e-12	1.52984809902403e-10	ENSCGRG00000016102	Na+/K+ transporting ATPase interacting 3 [Source:MGI Symbol;Acc:MGI:2444830]
467	Nlrp12	8.87615697683003	-4.34085704963661	1.10524967376356	-3.39823176434515	0.000678229362371799	0.0269674955761651	ENSCGRG00000012135	NLR family, pyrin domain containing 12 [Source:MGI Symbol;Acc:MGI:2676630]
468	Nol4	59.6728854852574	-1.64131563387437	0.308983048635899	-3.41880610543785	0.000628965280732388	0.0252638666436222	ENSCGRG00000003512	N/A
469	Notch3	543.70240821449	1.24317080576223	0.167465184288191	3.93041877831971	8.47980360336906e-05	0.00410072468111818	ENSCGRG00000013309	notch 3 [Source:MGI Symbol;Acc:MGI:99460]
470	Nppb	146.668354883105	-4.27698326035697	0.484769985442134	-7.61602588961549	2.61605238437176e-14	4.18610918936626e-12	ENSCGRG00000000797	natriuretic peptide type B [Source:MGI Symbol;Acc:MGI:97368]
471	Nr4a1	768.3234162737	2.59690498208877	0.169972182744704	11.8368926543087	2.51603072422365e-32	1.23801291785425e-29	ENSCGRG00000016594	nuclear receptor subfamily 4, group A, member 1 [Source:MGI Symbol;Acc:MGI:1352454]
472	Nr4a3	88.7003062108342	2.0928603572638	0.329120749147277	4.58159462886941	4.61443714689617e-06	0.000302737839750702	ENSCGRG00000013687	nuclear receptor subfamily 4, group A, member 3 [Source:MGI Symbol;Acc:MGI:1352457]
473	Nrg1	57.1576695001128	-2.29632600708485	0.353180554818383	-4.8455768105459	1.26244356942338e-06	9.03542339396034e-05	ENSCGRG00000016542	neuregulin 1 [Source:MGI Symbol;Acc:MGI:96083]
474	Ntn1	187.405722595488	1.84441954701111	0.23198708142517	5.4289964706341	5.6671804614173e-08	4.76672845476988e-06	N/A	N/A
475	Olfml3	968.30868543672	1.72035510149231	0.14237908061855	7.97443413624086	1.53080553483566e-15	2.76415729693903e-13	ENSCGRG00000004872	olfactomedin-like 3 [Source:MGI Symbol;Acc:MGI:1914877]
476	Osbp2	312.42050555368	-2.91506746468948	0.708600689433123	-3.28831879324362	0.00100787642426218	0.0380019612688281	ENSCGRG00000007280	oxysterol binding protein 2 [Source:MGI Symbol;Acc:MGI:1921559]
477	Oxr1	927.840454344365	1.21042047281518	0.112500759513892	5.5595888845247	2.704108557428e-08	2.34459315538757e-06	ENSCGRG00000009893	oxidation resistance 1 [Source:MGI Symbol;Acc:MGI:2179326]
478	Paox	486.316046995563	-1.09280047696897	0.123816649895173	-4.10153219843832	4.10423381613396e-05	0.0021541207991773	ENSCGRG00000015453	polyamine oxidase (exo-N4-amino) [Source:MGI Symbol;Acc:MGI:1916983]
479	Pcolce	2980.11888910469	1.51031024903266	0.096542850778676	9.58483969395992	9.26013333229429e-22	2.56701329924248e-19	ENSCGRG00000016630	procollagen C-endopeptidase enhancer protein [Source:MGI Symbol;Acc:MGI:105099]
480	Pcp4l1	186.4638268207	1.65063607928751	0.257500504679617	4.13853005799842	3.49538084601281e-05	0.00188482426880066	ENSCGRG00000005197	Purkinje cell protein 4-like 1 [Source:MGI Symbol;Acc:MGI:1913675]
481	Pde1c	460.765325042857	-4.1003393089103	0.182166049957596	-19.2976507368274	5.62071299700953e-83	1.84378122011903e-79	ENSCGRG00000011815	phosphodiesterase 1C [Source:MGI Symbol;Acc:MGI:108413]
482	Pde3a	25.5185613472452	-2.73698770779308	0.652211971161122	-3.29957943464409	0.000968298196271157	0.0370059128136095	ENSCGRG00000007234	phosphodiesterase 3A, cGMP inhibited [Source:MGI Symbol;Acc:MGI:1860764]
483	Pdgfrb	979.04677241311	1.7077757555482	0.140498213450831	7.99165503424706	1.33139149771871e-15	2.42633772760182e-13	ENSCGRG00000011776	platelet derived growth factor receptor, beta polypeptide [Source:MGI Symbol;Acc:MGI:97531]
484	Pdzrn3	204.937324983656	3.3605230280429	0.246905028895893	11.241409459068	2.5527373269864e-29	1.00485952139493e-26	ENSCGRG00000010704	PDZ domain containing RING finger 3 [Source:MGI Symbol;Acc:MGI:1933157]
485	Pecam1	828.334653216501	-1.23261474285992	0.184758400794058	-3.50540077937062	0.000455920402849453	0.0191331031319465	ENSCGRG00000008836	platelet/endothelial cell adhesion molecule 1 [Source:MGI Symbol;Acc:MGI:97537]
486	Phf21b	328.281833606178	-1.22525676515325	0.156893654168834	-4.08107177963409	4.48285071284021e-05	0.00232800706411929	ENSCGRG00000002623	PHD finger protein 21B [Source:MGI Symbol;Acc:MGI:2443812]
487	Pipox	647.359012339474	1.16843316317926	0.179395987014866	3.25241758284008	0.00114427775237645	0.0424937258910816	ENSCGRG00000016377	pipecolic acid oxidase [Source:MGI Symbol;Acc:MGI:1197006]
488	Plac1	477.41972962705	-3.1112560333537	0.215083007951094	-11.745667668954	7.43330892050878e-32	3.40238107380125e-29	ENSCGRG00000007734	placental specific protein 1 [Source:MGI Symbol;Acc:MGI:1926287]
489	Plac8	646.001807743749	-1.52451744229393	0.134105823738806	-7.00607114127065	2.45103321713438e-12	3.30419423148212e-10	ENSCGRG00000013586	placenta-specific 8 [Source:MGI Symbol;Acc:MGI:2445289]
490	Plat	2823.11272568676	1.00043304591849	0.120597326609993	3.44510576541179	0.000570835985218417	0.0231176828417055	ENSCGRG00000003681	plasminogen activator, tissue [Source:MGI Symbol;Acc:MGI:97610]
491	Plb1	489.09959602674	1.51507889726948	0.155596038210879	5.97776400506893	2.26221128308403e-09	2.26268577818071e-07	ENSCGRG00000010665	phospholipase B1 [Source:MGI Symbol;Acc:MGI:1922406]
492	Plcb4	145.471595104185	-1.64525704411784	0.243879018176436	-4.34762511069978	1.37619570826067e-05	0.000815851925602004	ENSCGRG00000007883	phospholipase C, beta 4 [Source:MGI Symbol;Acc:MGI:107464]
493	Plcl2	145.707813250488	-2.20865686639978	0.315655481422498	-5.14388141894912	2.6911943990348e-07	2.08535780164579e-05	ENSCGRG00000017193	phospholipase C-like 2 [Source:MGI Symbol;Acc:MGI:1352756]
494	Plek	98.3155926501248	2.05817720815863	0.318166312891312	4.63032900639214	3.65085168892992e-06	0.000245242535636583	ENSCGRG00000009141	pleckstrin [Source:MGI Symbol;Acc:MGI:1860485]
495	Plxdc2	263.637876671135	-2.57172232185335	0.263150705840657	-7.54989356682637	4.35614082932896e-14	6.75098927581517e-12	ENSCGRG00000004772	plexin domain containing 2 [Source:MGI Symbol;Acc:MGI:1914698]
496	Polr2j	397.206508573542	1.16765858087239	0.146212668238288	3.98526398001022	6.74051473551378e-05	0.00334173327517335	ENSCGRG00000008433	polymerase (RNA) II (DNA directed) polypeptide J [Source:MGI Symbol;Acc:MGI:109582]
497	Polr2k	282.883302188015	1.21518017584277	0.161697029945286	3.89752165104616	9.71821362671454e-05	0.00466927340010064	ENSCGRG00000011617	N/A
498	Ppfia3	101.365921174783	-2.08977054087938	0.298121906820498	-5.04762651026609	4.4733255343164e-07	3.39938197553727e-05	ENSCGRG00000002755	protein tyrosine phosphatase, receptor type, f polypeptide (PTPRF), interacting protein (liprin), alpha 3 [Source:MGI Symbol;Acc:MGI:1924037]
499	Ppt1	2043.63030833395	0.963634953258287	0.0884967779397877	4.27894055978824	1.87784998319311e-05	0.00108069717453821	ENSCGRG00000017745	palmitoyl-protein thioesterase 1 [Source:MGI Symbol;Acc:MGI:1298204]
500	Prlr	197.051132559606	2.02551827852089	0.22012420969785	6.54428597280186	5.97803091374949e-11	7.21838064076181e-09	ENSCGRG00000009919	N/A
501	Prom2	1310.50973341044	1.16983153586456	0.132058156471047	4.42887475315948	9.4726009756361e-06	0.000582624163757718	ENSCGRG00000007645	prominin 2 [Source:MGI Symbol;Acc:MGI:2138997]
502	Prr5	90.9518961959384	-4.30972856630782	0.380719699034961	-9.78348657825721	1.32563583912275e-22	3.83693596847265e-20	ENSCGRG00000011636	proline rich 5 (renal) [Source:MGI Symbol;Acc:MGI:1924714]
503	Pstpip1	2133.51701543976	2.5281200998712	0.132151672682548	14.7039954902262	6.0765941685029e-49	6.29471191707758e-46	ENSCGRG00000004304	proline-serine-threonine phosphatase-interacting protein 1 [Source:MGI Symbol;Acc:MGI:1321396]
504	Ptafr	51.4897296048639	2.28030760852789	0.470295924512755	3.60484754266832	0.000312336225985741	0.0136004460173702	ENSCGRG00000014973	platelet-activating factor receptor [Source:MGI Symbol;Acc:MGI:106066]
505	Ptdss1	2821.16899278004	0.86745216289524	0.087879202575254	3.21452236588262	0.00130661735394085	0.0478865871811777	ENSCGRG00000001840	phosphatidylserine synthase 1 [Source:MGI Symbol;Acc:MGI:1276575]
506	Ptgfr	25.5048602243754	7.3783080138976	1.50584249001748	4.5113254262719	6.44237930076414e-06	0.000409028739992387	ENSCGRG00000002397	prostaglandin F receptor [Source:MGI Symbol;Acc:MGI:97796]
507	Ptpre	61.6582079318562	-1.92105201493431	0.411192346372435	-3.24930540658215	0.00115687199533741	0.0428805171605101	ENSCGRG00000007903	protein tyrosine phosphatase, receptor type, E [Source:MGI Symbol;Acc:MGI:97813]
508	Ptprf	304.705460928129	-2.42403969492295	0.228984343241969	-8.03145388965932	9.63242766089787e-16	1.80557563068373e-13	ENSCGRG00000007871	protein tyrosine phosphatase, receptor type, F [Source:MGI Symbol;Acc:MGI:102695]
509	Ptprg	51.4695120086775	-3.77122956556429	0.473407004826199	-6.73050257465646	1.69078057297324e-11	2.1332014895679e-09	ENSCGRG00000004852	protein tyrosine phosphatase, receptor type, G [Source:MGI Symbol;Acc:MGI:97814]
510	Ptprj	1732.50558585632	1.33387199904102	0.1115514083125	6.71358174360174	1.89904151227817e-11	2.3806964996598e-09	ENSCGRG00000011801	protein tyrosine phosphatase, receptor type, J [Source:MGI Symbol;Acc:MGI:104574]
511	Ptprm	2708.42772883085	0.966545972689957	0.10118995100082	3.77096211822169	0.000162619360298972	0.00753099823389262	ENSCGRG00000016662	protein tyrosine phosphatase, receptor type, M [Source:MGI Symbol;Acc:MGI:102694]
512	Ptprq	106.434803163874	-2.36221977678733	0.346434075109569	-5.13014568646016	2.89518020345396e-07	2.23462497115219e-05	N/A	N/A
513	Ptprt	55.2677442688145	-8.572615440567	1.48518155092295	-5.37823334452412	7.52202860060574e-08	6.22052802172783e-06	ENSCGRG00000012828	protein tyrosine phosphatase, receptor type, T [Source:MGI Symbol;Acc:MGI:1321152]
514	Ptrf	4433.40049596771	1.0949261513471	0.10442556463424	4.88351346159479	1.04212031651973e-06	7.54081326093432e-05	N/A	N/A
515	Pvrig	144.721034785057	-2.67381186870627	0.233771004327687	-8.93545105815212	4.05520473435913e-19	9.73348043678736e-17	ENSCGRG00000007569	poliovirus receptor related immunoglobulin domain containing [Source:MGI Symbol;Acc:MGI:5596028]
516	Rab7b	323.721118389412	1.31195296207328	0.183483011264574	3.96216770338391	7.42723391580777e-05	0.00365457044827321	ENSCGRG00000014151	RAB7B, member RAS oncogene family [Source:MGI Symbol;Acc:MGI:2442295]
517	Rap1gap2	102.868678095744	2.30414418181741	0.45051238106939	3.81605867748938	0.000135600270967193	0.0063243709316974	ENSCGRG00000013332	RAP1 GTPase activating protein 2 [Source:MGI Symbol;Acc:MGI:3028623]
518	Rarres1	78.6797960081823	1.87664054577148	0.392737321605366	3.28891086737165	0.00100575868976692	0.0379948992936516	N/A	N/A
519	Rarres2	377.241906180446	3.34238296556059	0.18579547292532	14.8411606667497	7.93707013910624e-50	9.18925967516994e-47	ENSCGRG00000018398	retinoic acid receptor responder protein 2 precursor [Source:RefSeq peptide;Acc:NP_001231216]
520	Rasa4b	179.331288445649	1.6811058807831	0.265759161032435	4.12457420396568	3.71421235667369e-05	0.00199191083389786	ENSCGRG00000011700	RAS p21 protein activator 4 [Source:MGI Symbol;Acc:MGI:1858600]
521	Rgs2	269.115716037542	1.34724021611056	0.186465003470368	4.08804709303288	4.35019856512722e-05	0.0022650954539374	ENSCGRG00000012637	regulator of G-protein signaling 2 [Source:MGI Symbol;Acc:MGI:1098271]
522	Rhoq	3165.91456134359	0.991258824878711	0.0966818838078784	4.20240388535382	2.64095393171009e-05	0.00146420437419487	ENSCGRG00000002890	ras homolog family member Q [Source:MGI Symbol;Acc:MGI:1931553]
523	Rnf19a	435.838144007572	1.51131279471527	0.152501289307557	6.07437680166685	1.2447015091848e-09	1.28937974230396e-07	ENSCGRG00000013032	ring finger protein 19A [Source:MGI Symbol;Acc:MGI:1353623]
524	Rxra	2137.53022278269	1.01677688845551	0.119247177461724	3.62117072224165	0.000293272899626474	0.0128531365983947	ENSCGRG00000003691	retinoid X receptor alpha [Source:MGI Symbol;Acc:MGI:98214]
525	S100a5	238.302805693505	-1.47516510235206	0.211533024634887	-4.20833864200364	2.57255132795362e-05	0.00143030946996563	ENSCGRG00000016973	S100 calcium binding protein A5 [Source:MGI Symbol;Acc:MGI:1338915]
526	S1pr1	7.23368336762634	-5.60447170796134	1.63685016657179	-3.06656608512495	0.0021653293732335	0.0731012225111179	ENSCGRG00000018606	sphingosine-1-phosphate receptor 1 [Source:MGI Symbol;Acc:MGI:1096355]
527	Sage1	631.586831704018	-1.26055611868341	0.11711801183357	-5.76848605423991	7.99868306730209e-09	7.39108357420844e-07	ENSCGRG00000003163	integrator complex subunit 6 like [Source:MGI Symbol;Acc:MGI:2442593]
528	Sardh	1304.74928733646	0.993834256140894	0.129181272106173	3.16510085984979	0.00155029201389069	0.0551769392719649	ENSCGRG00000007093	sarcosine dehydrogenase [Source:MGI Symbol;Acc:MGI:2183102]
529	Scube2	43.9331135331227	1.88434460149138	0.413085911024418	3.14554930607017	0.00165775249253185	0.0582640795678784	ENSCGRG00000001339	signal peptide, CUB domain, EGF-like 2 [Source:MGI Symbol;Acc:MGI:1928765]
530	Sdpr	102.824409336658	-3.68559383921066	0.481858721452998	-6.43473117834176	1.2369204647595e-10	1.43206285808214e-08	N/A	N/A
531	Sdr42e2	44.1262779873599	-3.11185231726957	0.383882075554114	-6.58246367169133	4.62715887892733e-11	5.62171241080541e-09	N/A	N/A
532	Selenbp1	234.694835869384	1.60395802623982	0.3015633339424	3.37904317543225	0.000727385836868359	0.0288056499823804	ENSCGRG00000016861	N/A
533	Sema3g	226.000797614482	3.78476631457055	0.379764431617039	8.42575962215473	3.58417318378156e-17	7.66779310904225e-15	ENSCGRG00000014142	sema domain, immunoglobulin domain (Ig), short basic domain, secreted, (semaphorin) 3G [Source:MGI Symbol;Acc:MGI:3041242]
534	Sema4d	12.8768971852911	-5.52579264188131	1.60033961946525	-3.08736350776039	0.00201940486618265	0.0688837548981057	ENSCGRG00000002519	sema domain, immunoglobulin domain (Ig), transmembrane domain (TM) and short cytoplasmic domain, (semaphorin) 4D [Source:MGI Symbol;Acc:MGI:109244]
535	Serpine1	4284.66572864173	1.38629536498757	0.133474595613465	6.0036358273527	1.92947208980024e-09	1.94748049597171e-07	ENSCGRG00000011881	serine (or cysteine) peptidase inhibitor, clade E, member 1 [Source:MGI Symbol;Acc:MGI:97608]
536	Serpini1	547.557515061112	1.13765339646093	0.134867772877579	4.09802048293222	4.16698414880953e-05	0.00218123888342737	ENSCGRG00000015630	serine (or cysteine) peptidase inhibitor, clade I, member 1 [Source:MGI Symbol;Acc:MGI:1194506]
537	Sgcg	98.6489576181793	1.77330446273633	0.291931367222436	4.07062102754352	4.68879736252574e-05	0.00242217610732892	ENSCGRG00000007623	sarcoglycan, gamma (dystrophin-associated glycoprotein) [Source:MGI Symbol;Acc:MGI:1346524]
538	Sh3gl2	101.762907774508	-1.57850749527048	0.335100715051428	-2.96491457619494	0.00302766988464113	0.098659931572031	ENSCGRG00000001246	SH3-domain GRB2-like 2 [Source:MGI Symbol;Acc:MGI:700009]
539	She	59.455579502033	-2.55534055453546	0.492751508616958	-3.99872556320468	6.3684470843347e-05	0.003165246856411	ENSCGRG00000010199	src homology 2 domain-containing transforming protein E [Source:MGI Symbol;Acc:MGI:1099462]
540	Si	42.1219396032696	-2.4936721016421	0.417791274695414	-4.56857219508106	4.91057926507806e-06	0.000321096415598891	ENSCGRG00000008168	sucrase isomaltase (alpha-glucosidase) [Source:MGI Symbol;Acc:MGI:1917233]
541	Slamf9	81.265057270672	-1.72742701801825	0.327679153583171	-3.48653402208913	0.000489323139053985	0.0202328950060095	ENSCGRG00000013975	SLAM family member 9 [Source:MGI Symbol;Acc:MGI:1923692]
542	Slc14a1	1144.21414861975	-0.953256465542598	0.112700752854941	-3.26789267588548	0.00108351444573501	0.0404662833414732	ENSCGRG00000017124	solute carrier family 14 (urea transporter), member 1 [Source:MGI Symbol;Acc:MGI:1351654]
543	Slc1a2	299.510411195397	-1.77642499913722	0.217186712917145	-5.48589037705359	4.11391968913951e-08	3.49009341903637e-06	ENSCGRG00000006074	solute carrier family 1 (glial high affinity glutamate transporter), member 2 [Source:MGI Symbol;Acc:MGI:101931]
544	Slc22a17	428.357734897248	1.41990482478851	0.169901024180351	4.91428658594229	8.91063279359958e-07	6.51966820236531e-05	ENSCGRG00000012452	solute carrier family 22 (organic cation transporter), member 17 [Source:MGI Symbol;Acc:MGI:1926225]
545	Slc37a1	16.3819960148724	-4.64796166359948	1.18269922452492	-3.43536131471666	0.000591764265187352	0.0238670169414292	ENSCGRG00000012375	solute carrier family 37 (glycerol-3-phosphate transporter), member 1 [Source:MGI Symbol;Acc:MGI:2446181]
546	Slc44a5	289.746843019993	7.33822144584707	0.503689158168584	13.4075924319689	5.45821253036372e-41	3.97883477861551e-38	ENSCGRG00000007785	solute carrier family 44, member 5 [Source:MGI Symbol;Acc:MGI:3035141]
547	Smad3	3674.16253568237	-2.25573033042921	0.0938601705397008	-17.8006050926719	6.99094356485459e-71	1.52884168048298e-67	ENSCGRG00000002991	SMAD family member 3 [Source:MGI Symbol;Acc:MGI:1201674]
548	Sp4	399.813746375103	-1.03243144506479	0.143124093572754	-3.12644037194321	0.00176936381484337	0.0616364931039775	ENSCGRG00000003270	trans-acting transcription factor 4 [Source:MGI Symbol;Acc:MGI:107595]
549	Sparc	12812.0170359571	1.19835190576212	0.106666372376211	5.75054153784802	8.89580436594076e-09	8.10588988566879e-07	ENSCGRG00000010162	secreted acidic cysteine rich glycoprotein [Source:MGI Symbol;Acc:MGI:98373]
550	Spata20	65.6123459861987	-1.82700745660756	0.347873374150344	-3.57039385069354	0.000356444880001539	0.0152844185799353	ENSCGRG00000004597	spermatogenesis associated 20 [Source:MGI Symbol;Acc:MGI:2183449]
551	Speg	37.0034447944191	4.20307549353598	0.54743541171436	6.60920524210201	3.86388722286966e-11	4.72354213170936e-09	ENSCGRG00000014247	SPEG complex locus [Source:MGI Symbol;Acc:MGI:109282]
552	Spn	139.233278326833	-1.69381969059969	0.354347453665153	-3.12929351801231	0.00175227176622677	0.0611493136575804	ENSCGRG00000012313	sialophorin [Source:MGI Symbol;Acc:MGI:98384]
553	Spon2	553.234231974654	2.16206936572519	0.216991411645029	7.2680612243953	3.64683511809276e-13	5.31681546624457e-11	ENSCGRG00000004494	spondin 2, extracellular matrix protein [Source:MGI Symbol;Acc:MGI:1923724]
554	Srgap1	595.858809967652	-1.81106407062127	0.150529335459679	-8.14526660970043	3.78447126840504e-16	7.37484787175722e-14	ENSCGRG00000000715	SLIT-ROBO Rho GTPase activating protein 1 [Source:MGI Symbol;Acc:MGI:2152936]
555	Srpx2	506.80871720356	1.24991606734001	0.145084221235189	4.58322456403394	4.57859864448274e-06	0.000302737839750702	ENSCGRG00000004629	sushi-repeat-containing protein, X-linked 2 [Source:MGI Symbol;Acc:MGI:1916042]
556	Sspn	607.594404610422	1.40842633869805	0.133679368692393	6.15999197207274	7.27486321352143e-10	7.82425452287042e-08	ENSCGRG00000004365	sarcospan [Source:MGI Symbol;Acc:MGI:1353511]
557	St3gal1	6529.20525925726	1.47271983969259	0.108581979596096	8.1759177929314	2.93622144761697e-16	5.83744550828254e-14	ENSCGRG00000000253	N/A
558	St3gal3	575.238015502523	1.23055944218772	0.131203238136419	4.92058695072223	8.62850560679692e-07	6.33680027436481e-05	ENSCGRG00000011735	ST3 beta-galactoside alpha-2,3-sialyltransferase 3 [Source:MGI Symbol;Acc:MGI:1316659]
559	St8sia1	12.0409911596328	-5.79733434587247	1.5828332269943	-3.29306445951308	0.000991017514324632	0.0376049746337396	ENSCGRG00000004197	ST8 alpha-N-acetyl-neuraminide alpha-2,8-sialyltransferase 1 [Source:MGI Symbol;Acc:MGI:106011]
560	St8sia6	899.931256070908	-1.83494129762889	0.192236019886144	-6.50231313386568	7.90942424505967e-11	9.49227365800393e-09	ENSCGRG00000014488	ST8 alpha-N-acetyl-neuraminide alpha-2,8-sialyltransferase 6 [Source:MGI Symbol;Acc:MGI:2386797]
561	Stap2	229.213384512289	-1.45353820289104	0.241998951265499	-3.58917134817234	0.000331730754203469	0.0144130788172907	ENSCGRG00000010106	signal transducing adaptor family member 2 [Source:MGI Symbol;Acc:MGI:2147039]
562	Star	680.763345406147	-1.20275435229749	0.147036710219539	-4.20161638990641	2.65015934999767e-05	0.001464249301371	ENSCGRG00000017968	steroidogenic acute regulatory protein [Source:MGI Symbol;Acc:MGI:102760]
563	Stk3	1355.46962523006	0.911535952121542	0.0987969151984519	3.30550251234466	0.000948062540962706	0.0365161779476086	ENSCGRG00000002291	N/A
564	Stmn4	72.9344103590542	3.1287900699971	0.368478686208006	6.90359487397857	5.07027662351009e-12	6.65287896692837e-10	ENSCGRG00000004858	stathmin-like 4 [Source:MGI Symbol;Acc:MGI:1931224]
565	Strip2	578.952354240404	-1.53696449428348	0.127988439524478	-7.43818736363491	1.02076215687593e-13	1.54543390551016e-11	ENSCGRG00000011038	striatin interacting protein 2 [Source:MGI Symbol;Acc:MGI:2444363]
566	Susd4	56.5395454977148	-2.84185256509468	0.455620826148947	-4.95343920832038	7.29131445557748e-07	5.43589587555591e-05	ENSCGRG00000009367	sushi domain containing 4 [Source:MGI Symbol;Acc:MGI:2138351]
567	Sycp2l	107.67886349245	-2.4635271716738	0.31818469610936	-5.90400699318042	3.54777113111201e-09	3.42290350012483e-07	N/A	N/A
568	Sytl4	121.438072298263	1.66407570623815	0.36188279829858	2.9819411439022	0.00286427057598329	0.0944297713174256	ENSCGRG00000002864	synaptotagmin-like 4 [Source:MGI Symbol;Acc:MGI:1351606]
569	Tagln	103.038069955235	1.62155445741799	0.329256531600585	3.14828061772302	0.00164233948561765	0.0579292576271087	ENSCGRG00000005492	transgelin [Source:MGI Symbol;Acc:MGI:106012]
570	Tbxas1	37.3429578022937	3.39351833101917	0.65827131870422	4.26656266268222	1.98507756368678e-05	0.00113247236546328	ENSCGRG00000017821	thromboxane A synthase 1, platelet [Source:MGI Symbol;Acc:MGI:98497]
571	Tdgf1	1027.22272513437	1.7585787861476	0.138140004020803	8.49584661406049	1.96495345401141e-17	4.24991361339039e-15	ENSCGRG00000002726	teratocarcinoma-derived growth factor 1 [Source:MGI Symbol;Acc:MGI:98658]
572	Tenm3	887.354530687251	-4.42687338922176	0.278716113385637	-13.7843156674076	3.16756006547835e-43	2.59766321703104e-40	ENSCGRG00000008893	teneurin transmembrane protein 3 [Source:MGI Symbol;Acc:MGI:1345183]
573	Testin-2	20.2972148881957	-3.40408720746652	0.674571858559453	-4.17913180185963	2.92624067110351e-05	0.00159984080246276	ENSCGRG00000014031	RIKEN cDNA 4930486L24 gene [Source:MGI Symbol;Acc:MGI:1922258]
574	Tfec	32.3161510815618	-2.17108802482054	0.504231984046038	-3.14562656532032	0.00165731468961412	0.0582640795678784	ENSCGRG00000014010	transcription factor EC [Source:MGI Symbol;Acc:MGI:1333760]
575	Thbs2	415.834591674396	1.50016458104039	0.222780149813136	4.10809527279198	3.98935545945249e-05	0.00211640145964808	ENSCGRG00000003728	thrombospondin 2 [Source:MGI Symbol;Acc:MGI:98738]
576	Themis	864.214245579248	2.21925624579365	0.119685406583898	13.6549124218154	1.88716081795615e-42	1.4285807391928e-39	ENSCGRG00000007777	thymocyte selection associated [Source:MGI Symbol;Acc:MGI:2443552]
577	Thsd7b	20.1690170678761	-3.79877698404812	0.861085059075426	-3.73228457450851	0.000189750957359883	0.00864508875638243	ENSCGRG00000014014	thrombospondin, type I, domain containing 7B [Source:MGI Symbol;Acc:MGI:2443925]
578	Tinagl1	4919.28757826986	1.10679029769336	0.0936481130152479	5.57221902471472	2.51514932985337e-08	2.20014084934107e-06	ENSCGRG00000017494	tubulointerstitial nephritis antigen-like 1 [Source:MGI Symbol;Acc:MGI:2137617]
579	Tmcc3	146.449576478866	-1.77744532902677	0.270512307518489	-4.40823872024422	1.04214642861294e-05	0.000631622915293077	ENSCGRG00000008758	transmembrane and coiled coil domains 3 [Source:MGI Symbol;Acc:MGI:2442900]
580	Tmem120a	72.7576404714948	1.43159016304217	0.281971754502209	3.00252648998707	0.00267748669914567	0.0885685600211514	ENSCGRG00000011644	transmembrane protein 120A [Source:MGI Symbol;Acc:MGI:2686991]
581	Tmem123	841.456901776669	0.98110159826097	0.120659325440513	3.28312043924958	0.00102664793423921	0.0386357258923443	ENSCGRG00000014728	transmembrane protein 123 [Source:MGI Symbol;Acc:MGI:1919179]
582	Tmem176a	134.323142245356	3.07460288473817	0.311460657271691	7.99343456674615	1.31230544519241e-15	2.41390614694179e-13	ENSCGRG00000015426	transmembrane protein 176A [Source:MGI Symbol;Acc:MGI:1913308]
583	Tmem176b	266.069142529619	3.07734454508994	0.203148830009352	12.268749193653	1.33296589618236e-34	7.28762076907255e-32	ENSCGRG00000014371	transmembrane protein 176B [Source:MGI Symbol;Acc:MGI:1916348]
584	Tmem217	65.8385374833441	1.67712325717665	0.339812739277772	3.21400768781283	0.00130896168598078	0.0478865871811777	ENSCGRG00000014509	transmembrane protein 217 [Source:MGI Symbol;Acc:MGI:3646280]
585	Tmem248	760.944670841429	1.0290990367221	0.108249066766846	4.10291330231564	4.07980159708817e-05	0.0021470228618687	ENSCGRG00000006624	transmembrane protein 248 [Source:MGI Symbol;Acc:MGI:1918917]
586	Tnc	3426.88100599186	5.88521000772666	0.286000512511153	18.5323007307507	1.13335761091072e-76	2.7883430622431e-73	ENSCGRG00000014015	tenascin C [Source:MGI Symbol;Acc:MGI:101922]
587	Tnfaip6	484.814123033806	1.29659742340138	0.184801429106048	3.85080854689635	0.000117728506853598	0.00555667259446646	ENSCGRG00000002653	tumor necrosis factor alpha induced protein 6 [Source:MGI Symbol;Acc:MGI:1195266]
588	Tnfsf15	84.325749234874	-1.52417987898255	0.287948306586253	-3.26175690837084	0.00110724050025051	0.0411960444724586	ENSCGRG00000012279	tumor necrosis factor (ligand) superfamily, member 15 [Source:MGI Symbol;Acc:MGI:2180140]
589	Tnfsf8	22.8525735809043	4.7707336569565	0.851941987349415	4.91321148433854	8.95965413759595e-07	6.53125602726532e-05	ENSCGRG00000013125	tumor necrosis factor (ligand) superfamily, member 8 [Source:MGI Symbol;Acc:MGI:88328]
590	Tnnt2	79.8450267220921	-1.61353190483956	0.307166531262888	-3.34857251501176	0.000812290208643872	0.031840121121049	ENSCGRG00000011708	troponin T2, cardiac [Source:MGI Symbol;Acc:MGI:104597]
591	Trem1	209.032028693524	-2.38990695014462	0.308993859036382	-5.84136026214989	5.17762987366745e-09	4.87589048677142e-07	ENSCGRG00000004813	N/A
592	Treml4	228.071312427964	-2.82182808203836	0.354305619140106	-6.31337879073452	2.73008167050537e-10	3.05303792266401e-08	ENSCGRG00000008499	triggering receptor expressed on myeloid cells-like 4 [Source:MGI Symbol;Acc:MGI:1923239]
593	Trim35	2099.67372381811	0.828717494758064	0.0766393842398857	3.18054478718071	0.00146998414828282	0.052413456533519	ENSCGRG00000003156	tripartite motif-containing 35 [Source:MGI Symbol;Acc:MGI:1914104]
594	Trps1	1126.76202057015	1.21758264340314	0.10282812994043	6.15220896313562	7.64111067757046e-10	8.1734967584751e-08	N/A	N/A
595	Tspan8	5.46091823298323	-6.48510902078734	1.69493383069731	-3.48104829416192	0.000499455428214658	0.0206085571029788	ENSCGRG00000003444	tetraspanin 8 [Source:MGI Symbol;Acc:MGI:2384918]
596	Tspoap1	359.030281777933	-1.19889016329364	0.183366746480539	-3.34808614078585	0.000813717148861278	0.031840121121049	ENSCGRG00000017249	TSPO associated protein 1 [Source:MGI Symbol;Acc:MGI:2450877]
597	Unc5d	449.962715318115	-4.99800025239477	0.196318776823933	-22.478938709115	6.67152313722249e-112	4.3769639462271e-108	ENSCGRG00000008230	unc-5 netrin receptor D [Source:MGI Symbol;Acc:MGI:2389364]
598	Usp18	580.663160701514	1.4200255488727	0.13048640693758	6.39961715361668	1.55767024532051e-10	1.79286934318119e-08	ENSCGRG00000012104	ubiquitin specific peptidase 18 [Source:MGI Symbol;Acc:MGI:1344364]
599	Vps13b	2277.23327883716	0.924862890188662	0.090001368212529	3.77661358063875	0.000158975081344474	0.00737959328071211	ENSCGRG00000016661	vacuolar protein sorting 13B [Source:MGI Symbol;Acc:MGI:1916380]
600	Yap1	620.365173468389	0.9824106462992	0.113427726928447	3.50397699346267	0.000458364955742086	0.0191719621864575	ENSCGRG00000016253	yes-associated protein 1 [Source:MGI Symbol;Acc:MGI:103262]
601	Ywhaz	3323.85428347906	0.948593815300826	0.0856697852906182	4.24456899648015	2.19013972863393e-05	0.00123513839939751	ENSCGRG00000004823	tyrosine 3-monooxygenase/tryptophan 5-monooxygenase activation protein, zeta polypeptide [Source:MGI Symbol;Acc:MGI:109484]
602	Zdhhc9	69.6995614055473	3.17019161186875	0.363505915856264	7.11193132870453	1.14430199081318e-12	1.62029868943777e-10	ENSCGRG00000015497	zinc finger, DHHC domain containing 9 [Source:MGI Symbol;Acc:MGI:2444393]
603	Zfpm2	106.539765013608	6.31649130182551	0.861008716166402	6.65676048742421	2.79928798407271e-11	3.4651312014163e-09	N/A	N/A
604	Znf706	926.335919307245	0.913896688507693	0.108345350392354	3.03597880846163	0.00239756214599826	0.0803898094676962	ENSCGRG00000010606	zinc finger protein 706 [Source:MGI Symbol;Acc:MGI:1915286]
