# Supplementary material for: Defining lncRNAs Correlated with CHO Cell Growth and IgG Productivity by RNA-Seq
Source: iScience. 2019 Dec 18;23(1):100785. doi: 10.1016/j.isci.2019.100785 (PMC6971398; doi:10.1016/j.isci.2019.100785)
Supplement: Data S1. The Complete RNA-Seq Dataset Provided as a Reference for the Community to Investigate RNAseq Data from CHO Cells (See Also GEO Accession Number GSE140671), Related to Figure 2 [file mmc2.zip › 3080_D12vsD4_0.1adj.csv]

	Symbol	baseMean	log2FoldChange	lfcSE	stat	pvalue	padj	ENSEMBL	description
1	Aacs	1054.06112982831	-1.07749526603608	0.174082250364961	-2.82931065219077	0.00466483943949147	0.043953809192665	ENSCGRG00000012630	acetoacetyl-CoA synthetase [Source:MGI Symbol;Acc:MGI:1926144]
2	Aars	13537.7564190133	1.65688098153516	0.104354522722052	10.2718928979155	9.43352565463532e-25	1.41226781629638e-22	ENSCGRG00000017420	alanyl-tRNA synthetase [Source:MGI Symbol;Acc:MGI:2384560]
3	Aatf	3553.93197493782	1.43744710213407	0.0839221819693208	10.1580366645443	3.05159463406563e-24	4.39000496810035e-22	ENSCGRG00000016775	apoptosis antagonizing transcription factor [Source:MGI Symbol;Acc:MGI:1929608]
4	Abcc5	4090.76558208729	-0.932715627697719	0.0838804155007983	-4.14582027163722	3.38599350222582e-05	0.000556197005798271	ENSCGRG00000014892	ATP-binding cassette, sub-family C (CFTR/MRP), member 5 [Source:MGI Symbol;Acc:MGI:1351644]
5	Abcd1	330.544591683037	-1.00423178173131	0.141391094640417	-2.96531604112999	0.00302372123168275	0.0302109618883376	ENSCGRG00000002088	ATP-binding cassette, sub-family D (ALD), member 1 [Source:MGI Symbol;Acc:MGI:1349215]
6	Abce1	6330.05114957214	0.849566994400351	0.0919697254244105	2.87708256666127	0.00401370559488259	0.0383768110928042	ENSCGRG00000015886	ATP-binding cassette, sub-family E (OABP), member 1 [Source:MGI Symbol;Acc:MGI:1195458]
7	Abhd10	431.049982234211	1.12237578101821	0.139373635555831	3.85591778641501	0.000115296235065572	0.00168363590205983	ENSCGRG00000004928	abhydrolase domain containing 10 [Source:MGI Symbol;Acc:MGI:2442422]
8	Abhd6	894.352270295787	1.09487546326348	0.132085523811575	3.8604757571294	0.000113166468698276	0.00165384710683337	ENSCGRG00000006994	abhydrolase domain containing 6 [Source:MGI Symbol;Acc:MGI:1913332]
9	Abl1	968.901428723473	-1.00599047226877	0.117470847267723	-3.58410602579604	0.000338234679312933	0.00437684707299252	ENSCGRG00000011884	c-abl oncogene 1, non-receptor tyrosine kinase [Source:MGI Symbol;Acc:MGI:87859]
10	Ablim1	181.479269133003	1.26138855885663	0.203346566238206	3.32646904567392	0.000879537881351838	0.0102635047827711	ENSCGRG00000002184	N/A
11	Abtb2	328.543837157704	-1.00022314299542	0.158901324782176	-2.61332397853513	0.00896662587021231	0.0768317583871984	ENSCGRG00000003970	ankyrin repeat and BTB (POZ) domain containing 2 [Source:MGI Symbol;Acc:MGI:2139365]
12	Acacb	23.5703308011898	3.43626303607699	0.555408965913586	5.13369554750663	2.84107548209744e-07	7.10809292491062e-06	ENSCGRG00000015763	acetyl-Coenzyme A carboxylase beta [Source:MGI Symbol;Acc:MGI:2140940]
13	Ace2	25.0090383689904	2.8271969372438	0.582887076175106	3.84677329138286	0.00011968361821179	0.00174080106299518	ENSCGRG00000017881	angiotensin I converting enzyme (peptidyl-dipeptidase A) 2 [Source:MGI Symbol;Acc:MGI:1917258]
14	Ackr2	59.5274784208841	3.06292416628078	0.351639727936456	7.04687630177955	1.82978842574258e-12	9.25651760209447e-11	ENSCGRG00000017137	atypical chemokine receptor 2 [Source:MGI Symbol;Acc:MGI:1891697]
15	Ackr3	350.923681555032	-1.99280586865908	0.170558302199456	-8.25432330049552	1.52765308706857e-16	1.15762156153419e-14	ENSCGRG00000016899	atypical chemokine receptor 3 [Source:MGI Symbol;Acc:MGI:109562]
16	Acly	14261.0833405927	-1.3530742295987	0.120539021295878	-6.37230766120222	1.86204869681839e-10	7.61950326738086e-09	N/A	N/A
17	Acot11	16.641013178247	2.43808744106935	0.580522716237278	3.19216610912219	0.00141210099270421	0.0155983369404052	ENSCGRG00000017197	acyl-CoA thioesterase 11 [Source:MGI Symbol;Acc:MGI:1913736]
18	Acp5	706.313148717102	-1.20357820363012	0.137417693756136	-4.5017179811413	6.74063848785271e-06	0.000129159331025307	ENSCGRG00000015090	acid phosphatase 5, tartrate resistant [Source:MGI Symbol;Acc:MGI:87883]
19	Acsf2	315.603806798103	-1.45094058653062	0.168535633548981	-5.13824920922602	2.77309968125173e-07	6.94746360960127e-06	ENSCGRG00000002209	acyl-CoA synthetase family member 2 [Source:MGI Symbol;Acc:MGI:2388287]
20	Acss1	76.1084664911457	2.17876733395539	0.320550570321554	4.9720854704312	6.62364898078151e-07	1.54389711812798e-05	ENSCGRG00000002759	acyl-CoA synthetase short-chain family member 1 [Source:MGI Symbol;Acc:MGI:1915988]
21	Acta2	42.4823013245284	-1.94109753041104	0.398651518187286	-3.40180575720968	0.000669421989649023	0.00811503391533714	ENSCGRG00000011767	actin, alpha 2, smooth muscle, aorta [Source:MGI Symbol;Acc:MGI:87909]
22	Actb	33029.600418456	-1.01584263686733	0.0819220842938556	-5.25963346587473	1.44342830354186e-07	3.74356180019997e-06	ENSCGRG00000017024	actin, cytoplasmic 1 [Source:RefSeq peptide;Acc:NP_001231504]
23	Actc1	315.979768234288	-1.90354331929838	0.190205699106824	-6.93239384923308	4.13778021281357e-12	2.01037163162926e-10	ENSCGRG00000006849	actin, alpha, cardiac muscle 1 [Source:MGI Symbol;Acc:MGI:87905]
24	Actg1	9551.36017045861	-1.5015395750706	0.0958600874513757	-9.56161316683931	1.15935299349081e-21	1.24844011825379e-19	ENSCGRG00000017024	actin, cytoplasmic 1 [Source:RefSeq peptide;Acc:NP_001231504]
25	Actn2	31.4294763063544	1.7345191436092	0.419266546668964	2.7418277275427	0.00610983764861841	0.0554974134633882	ENSCGRG00000016820	actinin alpha 2 [Source:MGI Symbol;Acc:MGI:109192]
26	Actn4	665.882571797531	-1.34433825281914	0.129865933733929	-5.84738222152856	4.99369170491144e-09	1.65384602615538e-07	N/A	N/A
27	Acyp1	182.671208729663	1.3185894247064	0.211237197142942	3.4730006547512	0.000514674099702794	0.00644708086525663	ENSCGRG00000005168	N/A
28	Adal	847.084212951089	1.05360379681834	0.125696150515015	3.72836633561979	0.0001927250841428	0.00264247185361543	ENSCGRG00000018054	adenosine deaminase-like [Source:MGI Symbol;Acc:MGI:1923144]
29	Adam10	7840.37305230491	-0.866418865029561	0.0960428076232027	-2.93053036738181	0.00338383918322548	0.0332852642734584	ENSCGRG00000013660	a disintegrin and metallopeptidase domain 10 [Source:MGI Symbol;Acc:MGI:109548]
30	Adam15	1738.46740464813	-1.4723885027189	0.100104950931789	-8.86495616587868	7.6534175529699e-19	6.80110907574886e-17	ENSCGRG00000017689	a disintegrin and metallopeptidase domain 15 (metargidin) [Source:MGI Symbol;Acc:MGI:1333882]
31	Adam17	2533.63443776796	-0.810884952991588	0.0866576617145576	-2.60706840919156	0.0091321113542677	0.0778873082341294	ENSCGRG00000005895	disintegrin and metalloproteinase domain-containing protein 17 precursor [Source:RefSeq peptide;Acc:NP_001230921]
32	Adam19	1098.06916549628	-2.33780628246548	0.134868795735126	-12.9966592508677	1.27805444835003e-38	3.92234910198623e-36	ENSCGRG00000001505	a disintegrin and metallopeptidase domain 19 (meltrin beta) [Source:MGI Symbol;Acc:MGI:105377]
33	Adam22	2676.3755710952	-0.893965668670086	0.0932206597388483	-3.3147498506724	0.000917251672619499	0.010656323217423	ENSCGRG00000005211	a disintegrin and metallopeptidase domain 22 [Source:MGI Symbol;Acc:MGI:1340046]
34	Adam23	520.782260088408	-1.12394519907522	0.150804517828904	-3.57404874942516	0.000351503442159351	0.00452311976514486	ENSCGRG00000012590	a disintegrin and metallopeptidase domain 23 [Source:MGI Symbol;Acc:MGI:1345162]
35	Adam9	3667.30699757624	-1.24980354787873	0.081133093981837	-8.19444957080533	2.51742485071764e-16	1.86168117273553e-14	ENSCGRG00000007857	a disintegrin and metallopeptidase domain 9 (meltrin gamma) [Source:MGI Symbol;Acc:MGI:105376]
36	Adamts1	604.184242753043	-1.73271873038006	0.131087802616128	-8.75562948461305	2.02967461402103e-18	1.76294473314072e-16	ENSCGRG00000006285	a disintegrin-like and metallopeptidase (reprolysin type) with thrombospondin type 1 motif, 1 [Source:MGI Symbol;Acc:MGI:109249]
37	Adamts4	160.732267678596	-1.59149951640224	0.218032545366191	-4.61645308039029	3.9035422572621e-06	7.8471426992603e-05	ENSCGRG00000001991	a disintegrin-like and metallopeptidase (reprolysin type) with thrombospondin type 1 motif, 4 [Source:MGI Symbol;Acc:MGI:1339949]
38	Adamts7	614.407852045599	-2.46547155124262	0.140141566214744	-13.4186387473356	4.7027207328393e-41	1.69795881518633e-38	ENSCGRG00000004537	a disintegrin-like and metallopeptidase (reprolysin type) with thrombospondin type 1 motif, 7 [Source:MGI Symbol;Acc:MGI:1347346]
39	Adamtsl4	826.594695562022	-1.74111402802564	0.138458739978582	-8.35015201989656	6.8175162109855e-17	5.38788598751446e-15	ENSCGRG00000011933	ADAMTS-like 4 [Source:MGI Symbol;Acc:MGI:2389008]
40	Adapt15	4428.336327742	1.74902001484514	0.101666577376314	11.4497560964926	2.35808063778879e-30	4.77161504002668e-28	N/A	N/A
41	Add2	53.1788917659907	-5.89052559596445	1.08731194877554	-4.87952247854729	1.06343003187122e-06	2.40565118020598e-05	ENSCGRG00000001564	adducin 2 (beta) [Source:MGI Symbol;Acc:MGI:87919]
42	Adgra2	2673.09921310792	-0.953408338566889	0.0939591555311723	-3.92134045652949	8.80577432605469e-05	0.00132940229223992	ENSCGRG00000006513	adhesion G protein-coupled receptor A2 [Source:MGI Symbol;Acc:MGI:1925810]
43	Adgrb2	242.366613365075	1.22096777613778	0.166071971792908	3.82969665832426	0.000128301315812101	0.00184573471044065	ENSCGRG00000014999	adhesion G protein-coupled receptor B2 [Source:MGI Symbol;Acc:MGI:2451244]
44	Adgre1	37.153832506324	-2.51717308487058	0.424448095360565	-4.55228944426769	5.30652595497879e-06	0.000103401448608444	ENSCGRG00000015943	adhesion G protein-coupled receptor E1 [Source:MGI Symbol;Acc:MGI:106912]
45	Adgrf4	36.7996082145798	3.84256513835984	0.458617417677879	7.10309402144588	1.21994347742397e-12	6.2924479533011e-11	ENSCGRG00000005652	adhesion G protein-coupled receptor F4 [Source:MGI Symbol;Acc:MGI:1925499]
46	Adgrg1	4873.59369205712	-0.85367044815181	0.0875396721042965	-3.06955624771487	0.00214377033440244	0.022337483592714	ENSCGRG00000006107	adhesion G protein-coupled receptor G1 [Source:MGI Symbol;Acc:MGI:1340051]
47	Adgrg2	167.153786765	1.80630813468711	0.248665381025912	4.91160301014594	9.03348082865649e-07	2.07409620921298e-05	ENSCGRG00000013548	adhesion G protein-coupled receptor G2 [Source:MGI Symbol;Acc:MGI:2446854]
48	Adgrl2	1291.85591582393	-1.65156340222111	0.102980891034678	-10.3572700797548	3.87874399993685e-25	5.90274314172208e-23	ENSCGRG00000016027	adhesion G protein-coupled receptor L2 [Source:MGI Symbol;Acc:MGI:2139714]
49	Adgrv1	113.044040770879	-1.88362526075238	0.243349770116497	-5.3366097671246	9.47005509505024e-08	2.54200575102413e-06	ENSCGRG00000005614	adhesion G protein-coupled receptor V1 [Source:MGI Symbol;Acc:MGI:1274784]
50	Adm	38.6454655122377	-1.60417489637023	0.385543037904531	-2.64357619110076	0.00820353003640809	0.0710869656896087	ENSCGRG00000012206	adrenomedullin [Source:MGI Symbol;Acc:MGI:108058]
51	Aebp1	9096.66128540308	-1.14057926619764	0.127172010564126	-4.36901770296633	1.24806650174852e-05	0.000225632955286421	ENSCGRG00000003786	AE binding protein 1 [Source:MGI Symbol;Acc:MGI:1197012]
52	Aff2	581.056541329965	-0.932930942555005	0.120252326997023	-2.89365245998494	0.00380789377077658	0.0366728848823639	ENSCGRG00000000059	AF4/FMR2 family, member 2 [Source:MGI Symbol;Acc:MGI:1202294]
53	Aff4	7966.87039508582	0.854596902332256	0.0810810270927892	3.32549316750181	0.000882622634510954	0.0102929785889073	ENSCGRG00000008529	AF4/FMR2 family, member 4 [Source:MGI Symbol;Acc:MGI:2136171]
54	Aftph	2370.92596215642	1.11436346215701	0.0940672200197686	5.62790057285199	1.8241617951598e-08	5.47962729136584e-07	ENSCGRG00000007748	aftiphilin [Source:MGI Symbol;Acc:MGI:1923012]
55	Agap1	4065.85150134617	0.893048152330406	0.0721473916699715	4.27022577640154	1.95275186103377e-05	0.000339546485071538	N/A	N/A
56	Agpat4	630.067700556198	-0.983181087212253	0.130398975423158	-3.05384751067894	0.00225926887360298	0.0233720095722052	ENSCGRG00000012097	1-acylglycerol-3-phosphate O-acyltransferase 4 (lysophosphatidic acid acyltransferase, delta) [Source:MGI Symbol;Acc:MGI:1915512]
57	Agrn	2741.09710153344	-1.29120589049389	0.106589233769366	-6.62584169899258	3.45275036850693e-11	1.50304835190748e-09	ENSCGRG00000017743	agrin [Source:MGI Symbol;Acc:MGI:87961]
58	Ahnak	30778.1867332565	-1.12920906796951	0.128646160390566	-4.23056984830357	2.331000469769e-05	0.000397067924609864	ENSCGRG00000015057	N/A
59	Ahsa1	2229.6560941764	-0.958365353488995	0.106101640766426	-3.51929385889381	0.000432697149130927	0.00546855545922916	ENSCGRG00000009559	AHA1, activator of heat shock protein ATPase 1 [Source:MGI Symbol;Acc:MGI:2387603]
60	Aim2	1785.69088835843	0.953509586032834	0.109364781563719	3.36988818559429	0.000751986907252848	0.00898577995467485	ENSCGRG00000012842	absent in melanoma 2 [Source:MGI Symbol;Acc:MGI:2686159]
61	Aimp1	1254.51142581764	1.01102194485605	0.116590426493012	3.65432614795715	0.00025785831639536	0.00342583191782406	ENSCGRG00000014858	aminoacyl tRNA synthetase complex-interacting multifunctional protein 1 [Source:MGI Symbol;Acc:MGI:102774]
62	Ak6	544.895626454506	1.42899902682565	0.161821190937294	5.21585906775066	1.82967253162258e-07	4.69242200519474e-06	ENSCGRG00000009344	N/A
63	Akap17a	416.398146835757	1.13033854510291	0.150191342260578	3.63120827188257	0.000282097411510687	0.00371303912477325	ENSCGRG00000008236	A kinase (PRKA) anchor protein 17B [Source:MGI Symbol;Acc:MGI:2443758]
64	Akap3	81.4434295074961	1.6597115567082	0.295233706637127	3.64033317275665	0.000272285481625505	0.00359416835745666	ENSCGRG00000015321	A kinase (PRKA) anchor protein 3 [Source:MGI Symbol;Acc:MGI:1341149]
65	Akip1	526.609931561994	0.973369566398278	0.132614867410989	2.92883500364558	0.0034023497514997	0.0334140080000138	ENSCGRG00000012160	A kinase (PRKA) interacting protein 1 [Source:MGI Symbol;Acc:MGI:3041226]
66	Akirin1	1738.12008805699	1.46807286985549	0.0955612916191896	9.24129795831468	2.43524963741161e-20	2.42392901747553e-18	N/A	N/A
67	Akr1b8	2762.89752742101	-1.08994304975523	0.10326916536146	-4.88994509897081	1.00864105247378e-06	2.28732959855322e-05	ENSCGRG00000008616	Aldose reductase-related protein 2 [Source:UniProtKB/Swiss-Prot;Acc:O08782]
68	Alk	32.4415100401473	1.91459518563439	0.454752241096875	2.92386175317383	0.00345718251831145	0.0337901055691014	ENSCGRG00000001880	anaplastic lymphoma kinase [Source:MGI Symbol;Acc:MGI:103305]
69	Alkbh1	1115.46031293863	1.21910039243872	0.10182730855779	6.22758178232389	4.73689489905552e-10	1.83631963518334e-08	ENSCGRG00000009963	alkB homolog 1, histone H2A dioxygenase [Source:MGI Symbol;Acc:MGI:2384034]
70	Alox5	19.7498526151248	2.0661143443435	0.547164149545343	2.70696068968166	0.00679022972242847	0.0604911901832598	ENSCGRG00000002396	arachidonate 5-lipoxygenase [Source:MGI Symbol;Acc:MGI:87999]
71	Alpk3	51.7451120544775	2.22636845868902	0.371001847426952	4.42425278836662	9.67766499962424e-06	0.000179280204530262	ENSCGRG00000017604	alpha-kinase 3 [Source:MGI Symbol;Acc:MGI:2151224]
72	Alpl	412.133094077507	3.4433083967109	0.151557280095626	18.8598389611258	2.43961811757889e-79	3.20879485836412e-76	ENSCGRG00000005012	alkaline phosphatase, liver/bone/kidney [Source:MGI Symbol;Acc:MGI:87983]
73	Amdhd2	716.09164808514	1.71977974066921	0.149523596932986	7.58955284132619	3.21011345447894e-14	2.01057922281548e-12	ENSCGRG00000018028	amidohydrolase domain containing 2 [Source:MGI Symbol;Acc:MGI:2443978]
74	Amhr2	390.186165733984	1.25993925662159	0.149201959224563	4.52391348886064	6.07065460423193e-06	0.000117298041849241	ENSCGRG00000009218	anti-Mullerian hormone type 2 receptor [Source:MGI Symbol;Acc:MGI:105062]
75	Amotl2	658.060948428983	-1.85500728813941	0.132807524237104	-9.56304843956599	1.14338201784921e-21	1.23848449862797e-19	ENSCGRG00000016244	angiomotin-like 2 [Source:MGI Symbol;Acc:MGI:1929286]
76	Angptl4	325.103658133506	-2.47319712402335	0.170738692539825	-11.0592074661797	1.97837849660266e-28	3.75565583880839e-26	ENSCGRG00000011479	angiopoietin-like 4 [Source:MGI Symbol;Acc:MGI:1888999]
77	Angptl8	580.623597866425	-1.59410743098164	0.198902988513086	-5.07355338300559	3.90454870596786e-07	9.53559149491938e-06	ENSCGRG00000013398	angiopoietin-like 8 [Source:MGI Symbol;Acc:MGI:3643534]
78	Ankrd12	4183.59878736854	0.80075853029207	0.0850894967762984	2.53610654365773	0.0112092624957125	0.0929767751446054	ENSCGRG00000012368	ankyrin repeat domain 12 [Source:MGI Symbol;Acc:MGI:1914357]
79	Ankrd37	131.152243655573	-1.85387155027321	0.216761932852318	-5.85392939089807	4.80092513933889e-09	1.59574432338965e-07	ENSCGRG00000017776	ankyrin repeat domain 37 [Source:MGI Symbol;Acc:MGI:3603344]
80	Ankrd52	1639.85477246178	-1.23306895361538	0.109857393977773	-5.8995250972852	3.64549322964715e-09	1.22496555348034e-07	ENSCGRG00000015221	ankyrin repeat domain 52 [Source:MGI Symbol;Acc:MGI:2444029]
81	Anp32e	454.77857166997	1.13267747532925	0.172761056636142	3.17036133763439	0.00152249479314371	0.0166479923521071	ENSCGRG00000008209	N/A
82	Anxa5	5484.57414449333	-1.22005188585241	0.0886108630856424	-7.16717299680785	7.65622606480104e-13	4.01657398168793e-11	ENSCGRG00000004178	annexin A5 [Source:MGI Symbol;Acc:MGI:106008]
83	Ap2a1	1600.52613771996	-1.06987127040694	0.103939471657914	-4.66529954358167	3.08167787272778e-06	6.35453710508503e-05	ENSCGRG00000009899	adaptor-related protein complex 2, alpha 1 subunit [Source:MGI Symbol;Acc:MGI:101921]
84	Ap2s1	374.370696378315	-1.07584343147129	0.172457367636308	-2.84639002368021	0.00442179999030609	0.0418197355015389	ENSCGRG00000005331	adaptor-related protein complex 2, sigma 1 subunit [Source:MGI Symbol;Acc:MGI:2141861]
85	Apba1	521.410772036085	-0.971604530635361	0.120712419427672	-3.20300124666023	0.00136003392300927	0.0150956387331481	ENSCGRG00000003395	amyloid beta (A4) precursor protein binding, family A, member 1 [Source:MGI Symbol;Acc:MGI:1860297]
86	Apmap	2205.24588847837	-0.862712238877924	0.100673622965133	-2.75891271195201	0.00579940233055077	0.0531030305891406	ENSCGRG00000005185	adipocyte plasma membrane associated protein [Source:MGI Symbol;Acc:MGI:1919131]
87	Apob	96.557484532946	-3.65744610762864	0.474101249967372	-6.48064861064792	9.13291477883285e-11	3.83083126964529e-09	ENSCGRG00000017487	apolipoprotein B [Source:MGI Symbol;Acc:MGI:88052]
88	Apobec1	9.42043839956195	6.21948575033687	1.60004387721451	3.52148046053884	0.000429144292739568	0.00542737843853462	ENSCGRG00000008644	apolipoprotein B mRNA editing enzyme, catalytic polypeptide 1 [Source:MGI Symbol;Acc:MGI:103298]
89	Apobr	36.2050064795229	-3.98313322267321	0.497692955796579	-6.82784572772009	8.61992073201519e-12	4.03886056893964e-10	ENSCGRG00000015289	apolipoprotein B receptor [Source:MGI Symbol;Acc:MGI:2176230]
90	Arfrp1	734.293156553676	0.883668705313368	0.118221505906105	2.52666553604429	0.0115151107513034	0.0950160261641666	ENSCGRG00000014284	N/A
91	Arhgap24	742.574612841767	-0.922377625108309	0.108426200496196	-3.11193348879719	0.00185866369561154	0.0197720585158815	ENSCGRG00000016410	Rho GTPase activating protein 24 [Source:MGI Symbol;Acc:MGI:1922647]
92	Arhgap42	16.0943784124202	2.2589663092387	0.605573805818966	2.76432664760599	0.00570404066230956	0.0523078708943069	ENSCGRG00000017065	Rho GTPase activating protein 42 [Source:MGI Symbol;Acc:MGI:1918794]
93	Arhgap44	10.023238772206	2.5378460018056	0.765490100083366	2.55115448373763	0.0107366723325614	0.0895809172323449	ENSCGRG00000008517	Rho GTPase activating protein 44 [Source:MGI Symbol;Acc:MGI:2144423]
94	Arhgef1	199.741708609893	-1.48116846801055	0.200507133822878	-4.4696961659283	7.83307893667066e-06	0.000147936733887029	ENSCGRG00000014604	Rho guanine nucleotide exchange factor (GEF) 1 [Source:MGI Symbol;Acc:MGI:1353510]
95	Arhgef10	2190.1539943911	-1.01185684541877	0.0926262152973046	-4.60878535657964	4.0502820139485e-06	8.09792540769248e-05	ENSCGRG00000000289	Rho guanine nucleotide exchange factor (GEF) 10 [Source:MGI Symbol;Acc:MGI:2444453]
96	Arhgef17	992.554273275085	-0.921228972066229	0.113080274245251	-2.97369699171202	0.0029423547289493	0.02946194669868	ENSCGRG00000014885	Rho guanine nucleotide exchange factor (GEF) 17 [Source:MGI Symbol;Acc:MGI:2673002]
97	Arhgef2	3692.69885238609	1.06698110352754	0.10209968129643	4.72105883863557	2.34620050004468e-06	4.96585471354285e-05	ENSCGRG00000007889	rho/rac guanine nucleotide exchange factor (GEF) 2 [Source:MGI Symbol;Acc:MGI:103264]
98	Arhgef40	2088.71557734348	-1.57813812333335	0.118956008073095	-8.34910013121754	6.8785005983002e-17	5.41285085543162e-15	ENSCGRG00000012378	Rho guanine nucleotide exchange factor (GEF) 40 [Source:MGI Symbol;Acc:MGI:2685515]
99	Arl14ep	2501.28896001665	1.03824756911787	0.0994484930163338	4.5579883077993	5.16459118089431e-06	0.000101063530292229	ENSCGRG00000008243	ADP-ribosylation factor-like 14 effector protein [Source:MGI Symbol;Acc:MGI:1926020]
100	Arl5b	1771.09700371616	1.80617553035064	0.129120867370182	9.4579060263616	3.1417144822464e-21	3.25008598180254e-19	ENSCGRG00000017854	ADP-ribosylation factor-like 5B [Source:MGI Symbol;Acc:MGI:1923119]
101	Armc6	663.97945365409	-0.97251054799625	0.143473085876122	-2.7011898775894	0.00690918813163577	0.0613136338582848	ENSCGRG00000006920	armadillo repeat containing 6 [Source:MGI Symbol;Acc:MGI:1924063]
102	Arpc5l	470.335151463695	1.25366483280997	0.139220278952456	4.80319632398652	1.56152642500074e-06	3.42716896185502e-05	ENSCGRG00000011129	actin related protein 2/3 complex, subunit 5-like [Source:MGI Symbol;Acc:MGI:1921442]
103	Asap2	560.117105062311	-0.984750933508215	0.141602341089632	-2.82331796007525	0.00475294087707743	0.0445397726771012	ENSCGRG00000010722	N/A
104	Asl	58.4133727969889	1.59525031691358	0.326053060903354	3.09853805203775	0.00194477993933408	0.0206048203699066	ENSCGRG00000001689	argininosuccinate lyase [Source:MGI Symbol;Acc:MGI:88084]
105	Asns	3678.07355012079	1.19471259149873	0.0908744159561082	6.70981028447084	1.94877612116368e-11	8.73108600854209e-10	ENSCGRG00000011278	Asparagine synthetase [glutamine-hydrolyzing] [Source:UniProtKB/Swiss-Prot;Acc:P19891]
106	Asnsd1	3683.48590899725	0.876078858626511	0.0914038272795132	3.18494713591281	0.00144780453442425	0.0159258498786668	ENSCGRG00000007156	N/A
107	Asph	2472.75272280099	-1.0676318811523	0.083723509449185	-5.76503999422163	8.16384792462614e-09	2.56534292976221e-07	ENSCGRG00000000587	aspartate-beta-hydroxylase [Source:MGI Symbol;Acc:MGI:1914186]
108	Asxl1	1049.87902121024	-0.977643189747693	0.114778370424253	-3.42120808628906	0.000623436120311126	0.0076177523021958	ENSCGRG00000010091	additional sex combs like 1 [Source:MGI Symbol;Acc:MGI:2684063]
109	Atad1	6486.94319776224	0.904591615160765	0.0838921710728904	3.80999931640697	0.000138967176003811	0.00198186691646683	ENSCGRG00000001215	ATPase family, AAA domain containing 1 [Source:MGI Symbol;Acc:MGI:1915229]
110	Atf3	383.320231658759	2.36953064823878	0.155081780127647	11.5072714928134	1.21254243821423e-30	2.5087366805929e-28	ENSCGRG00000002540	activating transcription factor 3 [Source:MGI Symbol;Acc:MGI:109384]
111	Atf5	1669.45987739158	1.15632639772516	0.142829088758817	4.0003328591476	6.32534497228197e-05	0.000986239647075361	ENSCGRG00000017257	activating transcription factor 5 [Source:MGI Symbol;Acc:MGI:2141857]
112	Atf6b	1105.13336196866	-1.06884074906085	0.11926038410845	-4.05732592559548	4.96377887461594e-05	0.000792740886358872	ENSCGRG00000015187	activating transcription factor 6 beta [Source:MGI Symbol;Acc:MGI:105121]
113	Atg2a	552.792978089679	-0.993445021056317	0.131397023619685	-3.10876539728533	0.00187870830150592	0.0199392130627839	ENSCGRG00000003852	autophagy related 2A [Source:MGI Symbol;Acc:MGI:1916291]
114	Atg3	974.240121371242	0.90931489908787	0.102754675989067	3.15657068882418	0.00159636188586048	0.0173454663936824	ENSCGRG00000005699	autophagy related 3 [Source:MGI Symbol;Acc:MGI:1915091]
115	Atn1	739.354768328226	-1.84842587239031	0.134725618635691	-9.37804839542548	6.7205104022223e-21	6.72562383405007e-19	ENSCGRG00000018161	N/A
116	Atp10a	3347.59245229515	-1.01819181240848	0.0808565710336326	-5.35799757705684	8.41493686435591e-08	2.2720329533761e-06	ENSCGRG00000015914	ATPase, class V, type 10A [Source:MGI Symbol;Acc:MGI:1330809]
117	Atp12a	35.8251569831372	2.1008210100396	0.439319953214832	3.45046588079094	0.000559619900098632	0.00694396283046914	ENSCGRG00000014182	ATPase, H+/K+ transporting, nongastric, alpha polypeptide [Source:MGI Symbol;Acc:MGI:1926943]
118	Atp2b4	1180.07189994729	-1.42231935802575	0.115762963732144	-7.23337439115757	4.71138212316438e-13	2.60526697945793e-11	ENSCGRG00000003061	ATPase, Ca++ transporting, plasma membrane 4 [Source:MGI Symbol;Acc:MGI:88111]
119	Atp5d	684.437805663038	-1.16012369231707	0.167510012498198	-3.43359291195862	0.000595638024966574	0.0073365074192204	ENSCGRG00000010312	ATP synthase, H+ transporting, mitochondrial F1 complex, delta subunit [Source:MGI Symbol;Acc:MGI:1913293]
120	Atp6v0d2	167.806803132161	3.15622782475237	0.234330021999835	10.9728378040822	5.1626185979169e-28	9.32004498647469e-26	ENSCGRG00000001630	ATPase, H+ transporting, lysosomal V0 subunit D2 [Source:MGI Symbol;Acc:MGI:1924415]
121	Atp6v1c1	729.804334214839	1.17335685634267	0.109522143049418	5.37237803460463	7.77049870600584e-08	2.10730431770827e-06	ENSCGRG00000013006	ATPase, H+ transporting, lysosomal V1 subunit C1 [Source:MGI Symbol;Acc:MGI:1913585]
122	Atp6v1f	1594.66586623346	0.990013807988423	0.112603066181852	3.597160548125	0.000321709928870833	0.00418950963948199	ENSCGRG00000013629	N/A
123	Atp8b2	1824.57908914407	-1.00430802249301	0.0919311500553761	-4.56151719541473	5.0785316226016e-06	9.94851928708361e-05	ENSCGRG00000011325	ATPase, class I, type 8B, member 2 [Source:MGI Symbol;Acc:MGI:1859660]
124	Atp8b4	272.763668008865	-2.25149834089156	0.210005173325217	-7.93568945841909	2.0932917852974e-15	1.42778228377185e-13	ENSCGRG00000006066	ATPase, class I, type 8B, member 4 [Source:MGI Symbol;Acc:MGI:1859664]
125	Atxn3	1263.32803518382	0.880030023437104	0.10703886232967	2.75663918967269	0.0058398751872835	0.0534204976148228	ENSCGRG00000014018	ataxin 3 [Source:MGI Symbol;Acc:MGI:1099442]
126	B4galnt2	26.8315601479519	-1.92611587358447	0.496795335819024	-2.69960942900615	0.00694209212922368	0.0614871017159812	ENSCGRG00000004049	beta-1,4-N-acetyl-galactosaminyl transferase 2 [Source:MGI Symbol;Acc:MGI:1342058]
127	B4galt4	877.072081515754	1.08875055454322	0.102654000343649	4.90763196890101	9.21826266586e-07	2.10601847058494e-05	ENSCGRG00000016951	Beta-1,4-galactosyltransferase 4 N-acetyllactosamine synthase Lactotriaosylceramide beta-1,4-galactosyltransferase [Source:UniProtKB/Swiss-Prot;Acc:Q80WN7]
128	B4galt5	442.321672207048	-1.20831646468435	0.133391123676465	-4.6731292666453	2.96644928215902e-06	6.1306618497953e-05	ENSCGRG00000012041	UDP-Gal:betaGlcNAc beta 1,4-galactosyltransferase, polypeptide 5 [Source:MGI Symbol;Acc:MGI:1927169]
129	B4gat1	326.733047847678	-1.50829822615149	0.158433382404008	-5.82791146297571	5.61253394756475e-09	1.83243262607194e-07	ENSCGRG00000012492	beta-1,4-glucuronyltransferase 1 [Source:MGI Symbol;Acc:MGI:1919680]
130	Bag3	633.859291361235	-1.10223100581133	0.140032184094491	-3.69392585308196	0.000220818214891717	0.00298021192064372	ENSCGRG00000006414	BCL2-associated athanogene 3 [Source:MGI Symbol;Acc:MGI:1352493]
131	Bahcc1	328.348150088968	-2.80496686655446	0.18743643492994	-11.8440385758676	2.31052856078012e-32	5.1885454778299e-30	ENSCGRG00000015945	BAH domain and coiled-coil containing 1 [Source:MGI Symbol;Acc:MGI:2679272]
132	Baiap2	1061.47532897272	-1.58365142633698	0.115036994737006	-8.6814587594104	3.90724735204432e-18	3.36205853927776e-16	ENSCGRG00000015849	brain-specific angiogenesis inhibitor 1-associated protein 2 [Source:MGI Symbol;Acc:MGI:2137336]
133	Bbs1	147.622006892051	-1.14654094931556	0.211086978115052	-2.66041256362256	0.00780449881254894	0.0680132707687062	ENSCGRG00000014606	Bardet-Biedl syndrome 1 (human) [Source:MGI Symbol;Acc:MGI:1277215]
134	Bcat2	97.5965210357551	2.76474943124351	0.321346625731026	6.78328868574113	1.17470568993066e-11	5.39427196368657e-10	ENSCGRG00000002555	branched chain aminotransferase 2, mitochondrial [Source:MGI Symbol;Acc:MGI:1276534]
135	Bcl2l11	975.901050957752	-1.1169352158968	0.1253753941687	-4.24303922394725	2.20512875205119e-05	0.000378780231718942	ENSCGRG00000016907	BCL2-like 11 (apoptosis facilitator) [Source:MGI Symbol;Acc:MGI:1197519]
136	Bcl9	649.414298442905	-1.01810769947593	0.127514970648879	-3.39681840140535	0.000681741933863028	0.00824267627718568	ENSCGRG00000009809	B cell CLL/lymphoma 9 [Source:MGI Symbol;Acc:MGI:1924828]
137	Bcl9l	1000.26910654609	-1.45294405482464	0.117876836775121	-7.3634615404498	1.7920144309982e-13	1.03767779032707e-11	ENSCGRG00000012718	B cell CLL/lymphoma 9-like [Source:MGI Symbol;Acc:MGI:1933114]
138	Bcorl1	216.18876209386	-1.22052154022186	0.190208772720396	-3.34137605963614	0.000833642264260855	0.00980248317630867	ENSCGRG00000014443	BCL6 co-repressor-like 1 [Source:MGI Symbol;Acc:MGI:2443910]
139	Bdh2	225.50288666703	1.19715486626697	0.167627651474473	3.65209653753957	0.000260108061213791	0.00345074195907114	N/A	N/A
140	Bean1	292.672055030997	-1.52427250075683	0.193964887960393	-4.84268060014801	1.28099113831045e-06	2.86612039135463e-05	ENSCGRG00000006647	brain expressed, associated with Nedd4, 1 [Source:MGI Symbol;Acc:MGI:1929597]
141	Bfsp1	26.3916513620612	1.9745018647271	0.550958205203659	2.52204132887413	0.0116675999126765	0.0961284943141055	ENSCGRG00000008908	beaded filament structural protein 1, in lens-CP94 [Source:MGI Symbol;Acc:MGI:101770]
142	Bgn	3603.29002156507	-1.66807650486307	0.113830903720069	-9.51511381132045	1.81514094589998e-21	1.9320234322429e-19	ENSCGRG00000012775	biglycan [Source:MGI Symbol;Acc:MGI:88158]
143	Birc2	717.529925786135	0.992572807419244	0.118414873364657	3.44222220668899	0.000576956107414404	0.00713024816236834	ENSCGRG00000009432	baculoviral IAP repeat-containing 2 [Source:MGI Symbol;Acc:MGI:1197009]
144	Bloc1s1	872.864746157553	1.04396146879681	0.135241871582961	3.39391168358755	0.000689019091080695	0.00830340153348162	ENSCGRG00000015255	retinol dehydrogenase 5 [Source:MGI Symbol;Acc:MGI:1201412]
145	Bmf	242.122579110927	-1.8814863334637	0.180464228128986	-7.1843813379783	6.75121876614249e-13	3.62440065188769e-11	ENSCGRG00000000501	BCL2 modifying factor [Source:MGI Symbol;Acc:MGI:2176433]
146	Bmp1	3234.68625516999	-1.85819714407003	0.126790780988872	-10.0420127821487	9.96203180917974e-24	1.3102918123874e-21	ENSCGRG00000013211	bone morphogenetic protein 1 [Source:MGI Symbol;Acc:MGI:88176]
147	Bpifa3	41.6749620651408	2.12473159844384	0.505727815506438	3.04465969739228	0.0023294372201165	0.0240169411932952	ENSCGRG00000000350	BPI fold containing family A, member 3 [Source:MGI Symbol;Acc:MGI:1920638]
148	Brca1	6266.90187723836	1.13988256638882	0.11034188757543	5.02909708960991	4.92794834034633e-07	1.18618615345278e-05	ENSCGRG00000010580	breast cancer 1, early onset [Source:MGI Symbol;Acc:MGI:104537]
149	Brd4	695.147452093528	-0.956012387159346	0.125989851615693	-2.9450775731525	0.00322873701389431	0.0319644964375537	ENSCGRG00000017226	bromodomain containing 4 [Source:MGI Symbol;Acc:MGI:1888520]
150	Brinp3	154.562696748976	-4.0964378880063	0.589461568562733	-5.9570896128938	2.56769463109343e-09	8.92104319565177e-08	ENSCGRG00000015127	bone morphogenetic protein/retinoic acid inducible neural specific 3 [Source:MGI Symbol;Acc:MGI:2443035]
151	Btaf1	4188.93222655126	1.08301741356039	0.0911490325005066	5.4641821111647	4.6504593235218e-08	1.307382564631e-06	ENSCGRG00000002198	B-TFIID TATA-box binding protein associated factor 1 [Source:MGI Symbol;Acc:MGI:2147538]
152	Btf3l4	743.853282690265	1.15373096580378	0.130687132849043	4.35213821501164	1.34816223371792e-05	0.000241959642998848	ENSCGRG00000009025	basic transcription factor 3-like 4 [Source:MGI Symbol;Acc:MGI:1915312]
153	Btg1	1248.17207873807	-1.24981714314695	0.12460720680093	-5.3356034493892	9.52273170617668e-08	2.55242476910535e-06	N/A	N/A
154	Btn1a1	40.3751944408752	1.83913648862369	0.379988033370525	3.30056180132282	0.000964914594882706	0.0111537585374577	ENSCGRG00000009202	butyrophilin, subfamily 1, member A1 [Source:MGI Symbol;Acc:MGI:103118]
155	C1qtnf1	189.765994589228	2.52632710493898	0.219858165923662	8.83007731853768	1.04603389599869e-18	9.17222293377134e-17	ENSCGRG00000017330	C1q and tumor necrosis factor related protein 1 [Source:MGI Symbol;Acc:MGI:1919254]
156	C1qtnf6	34.5348884892107	-2.83683585525315	0.490822288814804	-4.58796066488672	4.47596946397822e-06	8.871959279838e-05	ENSCGRG00000008889	C1q and tumor necrosis factor related protein 6 [Source:MGI Symbol;Acc:MGI:1919959]
157	C1r	3433.7620203991	-1.45412861946945	0.0899620033525308	-9.66148025119367	4.39467367597793e-22	4.84571982451842e-20	ENSCGRG00000018321	N/A
158	C1s	2211.17451438403	-1.24453057960955	0.0937479277286832	-7.03554835683681	1.9847886603102e-12	9.95855541987795e-11	ENSCGRG00000018358	N/A
159	Ca3	52.6594755004682	-2.3784488565357	0.383002269519997	-4.68270425149766	2.83114849847881e-06	5.87742598094574e-05	ENSCGRG00000003496	carbonic anhydrase 3 [Source:MGI Symbol;Acc:MGI:88270]
160	Ca5b	1229.25781383889	-1.70621779979638	0.110966553903397	-10.1044437232082	5.2794331934632e-24	7.30943479882943e-22	ENSCGRG00000003954	carbonic anhydrase 5b, mitochondrial [Source:MGI Symbol;Acc:MGI:1926249]
161	Ca9	112.929658891354	1.72993153128925	0.253973044556006	4.50823051938337	6.53705298370138e-06	0.00012551959712396	ENSCGRG00000006069	carbonic anhydrase 9 [Source:MGI Symbol;Acc:MGI:2447188]
162	Cabin1	1743.54536017742	-0.888110300877116	0.109954666907599	-2.75702531490283	0.00583298355197561	0.0533839757087867	ENSCGRG00000005037	calcineurin binding protein 1 [Source:MGI Symbol;Acc:MGI:1298375]
163	Cables2	1789.49076937454	-1.38821092476657	0.136129250998658	-5.90063060035004	3.62114845120984e-09	1.21900964498314e-07	ENSCGRG00000016679	CDK5 and Abl enzyme substrate 2 [Source:MGI Symbol;Acc:MGI:2182335]
164	Cachd1	793.489059961362	-1.23040263666994	0.108675830365638	-5.93913231467573	2.86534542427247e-09	9.8071506770545e-08	ENSCGRG00000012903	cache domain containing 1 [Source:MGI Symbol;Acc:MGI:2444177]
165	Cacna1c	980.065239705013	-1.33463914284954	0.116197033742367	-6.45177091000943	1.10550609695619e-10	4.58486244805207e-09	N/A	N/A
166	Cacna1g	662.44808648686	-1.39856953765391	0.1315801421647	-6.18335733301118	6.27524469753775e-10	2.37762049095597e-08	ENSCGRG00000003530	calcium channel, voltage-dependent, T type, alpha 1G subunit [Source:MGI Symbol;Acc:MGI:1201678]
167	Cacna1i	18.482660498528	-2.51176310722448	0.5869931830685	-3.28249230498894	0.0010289379390174	0.0117755520255229	ENSCGRG00000001297	calcium channel, voltage-dependent, alpha 1I subunit [Source:MGI Symbol;Acc:MGI:2178051]
168	Cad	5778.95577050692	-0.973836341419841	0.099838146093517	-3.89504268573289	9.81814379613686e-05	0.00146034975655948	ENSCGRG00000008756	carbamoyl-phosphate synthetase 2, aspartate transcarbamylase, and dihydroorotase [Source:MGI Symbol;Acc:MGI:1916969]
169	Cadps	153.996293420478	-2.34505831858775	0.242849814791189	-7.24767206176374	4.23995658345837e-13	2.38032196731105e-11	ENSCGRG00000008184	Ca2+-dependent secretion activator [Source:MGI Symbol;Acc:MGI:1350922]
170	Cage1	146.7678255224	1.11060624943722	0.208930848646087	2.51587428147799	0.0118737528620512	0.0975215366645004	ENSCGRG00000011960	cancer antigen 1 [Source:MGI Symbol;Acc:MGI:1918463]
171	Calcoco1	509.840831340091	-0.96023384960772	0.147971551611966	-2.53610470930696	0.011209321213263	0.0929767751446054	N/A	N/A
172	Calu	9351.29974164071	-0.855386977429264	0.0741015113771675	-3.64937869258403	0.000262875339929175	0.00347743283725275	ENSCGRG00000013292	calumenin [Source:MGI Symbol;Acc:MGI:1097158]
173	Camk2b	75.435369485264	1.79383756369129	0.284099815949482	4.25510681494103	2.08949241285327e-05	0.000360598999908905	ENSCGRG00000003423	calcium/calmodulin-dependent protein kinase II, beta [Source:MGI Symbol;Acc:MGI:88257]
174	Camlg	1701.64465710385	2.13101267361828	0.125098496016945	12.3586631504164	4.37369774985839e-35	1.11857319952628e-32	ENSCGRG00000006812	calcium modulating ligand [Source:MGI Symbol;Acc:MGI:104728]
175	Camsap3	348.694525849605	2.68801208468022	0.17481012457006	12.0304792936419	2.45730075611487e-33	5.80112001578195e-31	ENSCGRG00000013931	calmodulin regulated spectrin-associated protein family, member 3 [Source:MGI Symbol;Acc:MGI:1916947]
176	Camta2	184.176080122784	-1.5326922700382	0.196210166215528	-4.83017668042747	1.36411952521379e-06	3.03002375600564e-05	ENSCGRG00000008238	calmodulin binding transcription activator 2 [Source:MGI Symbol;Acc:MGI:2135957]
177	Cand2	547.607410510246	-0.972637081000499	0.142799181206942	-2.71482355152675	0.00663110904703835	0.0592938229966888	ENSCGRG00000004327	cullin-associated and neddylation-dissociated 2 (putative) [Source:MGI Symbol;Acc:MGI:1914338]
178	Cant1	1259.01858693531	-0.927553718336072	0.107950842965918	-3.17358538573966	0.00150568606821219	0.0164935771921828	ENSCGRG00000008160	calcium activated nucleotidase 1 [Source:MGI Symbol;Acc:MGI:1923275]
179	Capn1	689.900313629546	-0.965564485710831	0.118271318608909	-3.21804127548643	0.00129069242813424	0.0144041274979781	ENSCGRG00000011082	calpain 1 [Source:MGI Symbol;Acc:MGI:88263]
180	Capn5	1142.80869823114	-1.45499655182708	0.114419008050871	-7.60392932893723	2.87272168148645e-14	1.81781089494473e-12	ENSCGRG00000004653	calpain 5 [Source:MGI Symbol;Acc:MGI:1100859]
181	Capn7	1292.73348496826	1.06726308629952	0.120010755761909	4.01881133500407	5.84924827192738e-05	0.000917445125036378	ENSCGRG00000017627	calpain 7 [Source:MGI Symbol;Acc:MGI:1338030]
182	Casp8ap2	327.675974173051	-1.22576052755287	0.178223483595772	-3.59547470346336	0.000323800593098521	0.00421145132189971	ENSCGRG00000005479	N/A
183	Cat	2842.71443547125	-0.887654236920801	0.103376974545019	-2.92803825544175	0.00341108072608561	0.0334481880260852	ENSCGRG00000003412	catalase [Source:MGI Symbol;Acc:MGI:88271]
184	Cav1	6358.90440164848	-1.70681394535971	0.199310494217937	-5.62866219884969	1.8161267325349e-08	5.46440484524471e-07	ENSCGRG00000010238	caveolin 1, caveolae protein [Source:MGI Symbol;Acc:MGI:102709]
185	Cblb	380.452554021552	-0.953786459816469	0.138412666274758	-2.66466913051998	0.00770641036626108	0.0672539528361761	ENSCGRG00000006709	Casitas B-lineage lymphoma b [Source:MGI Symbol;Acc:MGI:2146430]
186	Cbx2	142.211742703385	-1.54371937800791	0.216276797780154	-4.43300847398956	9.29272121896419e-06	0.000172322425504538	ENSCGRG00000012060	chromobox 2 [Source:MGI Symbol;Acc:MGI:88289]
187	Cbx8	194.610302869592	-1.06864225368134	0.183284654122516	-2.63895390083704	0.00831622886595326	0.0719619541060448	ENSCGRG00000012611	chromobox 8 [Source:MGI Symbol;Acc:MGI:1353589]
188	Ccdc112	295.196985930644	1.09401346191361	0.180073537847043	2.82690598118222	0.00470001249730156	0.044178677960853	ENSCGRG00000007584	coiled-coil domain containing 112 [Source:MGI Symbol;Acc:MGI:1918800]
189	Ccdc122	452.063643292005	1.57455938642815	0.159404480306488	6.20808702367891	5.36334503721332e-10	2.05751323990096e-08	ENSCGRG00000011070	coiled-coil domain containing 122 [Source:MGI Symbol;Acc:MGI:1918358]
190	Ccdc158	476.559541016605	1.48382777185288	0.133828125634291	6.71656474953578	1.86058653408498e-11	8.39726481339236e-10	ENSCGRG00000000423	coiled-coil domain containing 158 [Source:MGI Symbol;Acc:MGI:2444555]
191	Ccdc182	20.4482490985363	2.78736990546021	0.549663490768511	4.00682861737781	6.15394830629424e-05	0.000962776585489398	ENSCGRG00000018991	coiled-coil domain containing 182 [Source:MGI Symbol;Acc:MGI:1921547]
192	Ccdc67	733.212598099924	2.07032182527609	0.151267629695155	9.8194129672577	9.28828394201214e-23	1.08249658549501e-20	N/A	N/A
193	Ccdc77	1462.09195908181	1.70725514136686	0.118898156696603	9.43910882915957	3.75963281775027e-21	3.82485517713003e-19	ENSCGRG00000009876	coiled-coil domain containing 77 [Source:MGI Symbol;Acc:MGI:1914450]
194	Ccdc80	4760.22490323013	-1.74020512622028	0.0871910403587652	-13.2495566143682	4.53876800679231e-40	1.49244417994774e-37	ENSCGRG00000011447	coiled-coil domain containing 80 [Source:MGI Symbol;Acc:MGI:1915146]
195	Ccdc88c	195.043374350785	-2.09763813661303	0.190617116496476	-7.93567578659622	2.09352241022265e-15	1.42778228377185e-13	ENSCGRG00000002550	coiled-coil domain containing 88C [Source:MGI Symbol;Acc:MGI:1915589]
196	Cckar	10.9339766123252	-2.96145459661168	0.82465294157567	-2.88180879019209	0.00395399595493002	0.0379401942703066	ENSCGRG00000015370	cholecystokinin A receptor [Source:MGI Symbol;Acc:MGI:99478]
197	Ccne2	204.527724538779	-1.33963580586881	0.282939041562854	-2.66726465523849	0.00764714265832162	0.0668634781150685	N/A	N/A
198	Ccnf	854.299743446891	-1.10280835380775	0.118922019301737	-4.35449932760289	1.33371390042616e-05	0.000239600075731194	ENSCGRG00000010143	cyclin F [Source:MGI Symbol;Acc:MGI:102551]
199	Ccrl2	308.236701115054	1.35804768427102	0.162882138264911	4.7462858222829	2.07185888011064e-06	4.42589436407857e-05	N/A	N/A
200	Cct4	8539.82378610051	1.01529371392562	0.0766414201664487	5.6148648116107	1.96715981758601e-08	5.87087210389444e-07	ENSCGRG00000010095	chaperonin containing Tcp1, subunit 4 (delta) [Source:MGI Symbol;Acc:MGI:104689]
201	Cd109	2182.2489543976	-0.886871043702233	0.0990940967536571	-3.04668545222836	0.00231379698114311	0.0238958259174252	ENSCGRG00000009383	CD109 antigen [Source:MGI Symbol;Acc:MGI:2445221]
202	Cd247	259.318040985343	-1.27775047897914	0.166094605180824	-4.17104443280238	3.03206727751975e-05	0.000503448934609997	ENSCGRG00000008568	CD247 antigen [Source:MGI Symbol;Acc:MGI:88334]
203	Cd36	668.066924079783	-2.10767543097541	0.183462905709448	-8.29984090988831	1.04250902084371e-16	8.02509554091085e-15	ENSCGRG00000013582	CD36 antigen [Source:MGI Symbol;Acc:MGI:107899]
204	Cd38	180.46136673069	-1.4049692572455	0.206095341272192	-3.97877386001341	6.92715888623404e-05	0.00107280659151483	ENSCGRG00000006736	CD38 antigen [Source:MGI Symbol;Acc:MGI:107474]
205	Cd68	574.589854209876	0.970802837916977	0.119829344648721	3.21991527473433	0.00128228488318538	0.0143276661644269	ENSCGRG00000017877	CD68 antigen [Source:MGI Symbol;Acc:MGI:88342]
206	Cd81	656.885316213856	-0.925283887532305	0.114308200932292	-2.97722634102806	0.00290869185851178	0.0291883661485754	ENSCGRG00000012045	CD81 antigen [Source:MGI Symbol;Acc:MGI:1096398]
207	Cd82	168.484142003408	-8.36163579672641	0.744139586520063	-10.4505571762047	1.45666912462988e-25	2.3123366604254e-23	ENSCGRG00000012389	CD82 antigen [Source:MGI Symbol;Acc:MGI:104651]
208	Cda	155.228513744057	2.71216791678929	0.232680261486372	9.14218250606841	6.12044380244811e-20	5.90062053289422e-18	ENSCGRG00000006873	cytidine deaminase [Source:MGI Symbol;Acc:MGI:1919519]
209	Cdc25b	423.114959897773	-1.32308408698006	0.154891164803577	-4.76542085014945	1.88459868154093e-06	4.05883042361342e-05	ENSCGRG00000008443	M-phase inducer phosphatase 2 [Source:RefSeq peptide;Acc:NP_001278987]
210	Cdc6	313.745578986857	-1.41389336345861	0.222119959202875	-3.73190624432063	0.000190036235107342	0.00261338852372411	ENSCGRG00000006112	cell division control protein 6 homolog [Source:RefSeq peptide;Acc:NP_001231207]
211	Cdh17	215.417795239375	-3.97039486047867	0.241355533064463	-14.0267443500179	1.06949738686978e-44	4.80334753215127e-42	ENSCGRG00000012734	cadherin 17 [Source:MGI Symbol;Acc:MGI:1095414]
212	Cdhr3	46.9579047710289	2.22775249542186	0.456591785040248	3.59794032333695	0.000320747186981264	0.00417992830932271	ENSCGRG00000011875	cadherin-related family member 3 [Source:MGI Symbol;Acc:MGI:1916014]
213	Cdkn2aip	780.142757593325	1.75452061838844	0.119449303253163	9.79125106480112	1.22767332438069e-22	1.41289853719663e-20	ENSCGRG00000016674	CDKN2A interacting protein [Source:MGI Symbol;Acc:MGI:1918175]
214	Cdv3	6830.12062634086	1.0879737895293	0.0847322300529091	5.93648117716302	2.91204330760298e-09	9.93006767892617e-08	ENSCGRG00000015706	N/A
215	Cebpg	852.225536460943	1.18648442552808	0.103750388830153	5.79777995619526	6.7198542756464e-09	2.14825341374571e-07	N/A	N/A
216	Cep63	1304.35697486595	0.915099270671514	0.0972199454748772	3.39577201301423	0.000684353365124927	0.00825798352910249	ENSCGRG00000006856	centrosomal protein 63 [Source:MGI Symbol;Acc:MGI:2158560]
217	Cercam	519.230201585398	-1.29093631472948	0.143363804826743	-4.92435182549394	8.46404350173415e-07	1.94821121301166e-05	ENSCGRG00000013874	cerebral endothelial cell adhesion molecule [Source:MGI Symbol;Acc:MGI:2139134]
218	Cers3	20.8992074351343	2.7441603285352	0.546724295214809	3.94933579266985	7.83683501303711e-05	0.00119558806901463	ENSCGRG00000006561	ceramide synthase 3 [Source:MGI Symbol;Acc:MGI:2681008]
219	Cers4	5.46921888392807	6.40222364404045	1.75723148783136	3.31046944218972	0.000931396212143201	0.0108070131382514	N/A	N/A
220	Cfap57	61.299739159584	1.76299872783402	0.304734463872127	3.86577944661749	0.000110734975582542	0.00162605569408048	ENSCGRG00000012146	cilia and flagella associated protein 57 [Source:MGI Symbol;Acc:MGI:2686209]
221	Cfap97	1673.12105563841	1.226492906698	0.113200853229001	5.66718701915661	1.45160876650573e-08	4.42548407722459e-07	ENSCGRG00000010470	cilia and flagella associated protein 97 [Source:MGI Symbol;Acc:MGI:1914006]
222	Cfl1	3390.3998041277	-0.853923881547128	0.105728442881762	-2.54388860267955	0.0109626039915838	0.0913418053850786	ENSCGRG00000003939	cofilin 1, non-muscle [Source:MGI Symbol;Acc:MGI:101757]
223	Cflar	2539.02439120006	-1.0976051447778	0.119661098022223	-4.28412117663706	1.83462907612938e-05	0.000322048234583854	N/A	N/A
224	Cfp	25.5367604256435	-2.3256074046809	0.487814096163039	-3.56825462333089	0.000359367186288425	0.00460820847375701	ENSCGRG00000005054	complement factor properdin [Source:MGI Symbol;Acc:MGI:97545]
225	Cgn	159.165284817812	1.25778513905034	0.213153327087328	3.1565195229326	0.00159664198638491	0.0173454663936824	ENSCGRG00000006843	cingulin [Source:MGI Symbol;Acc:MGI:1927237]
226	Cgnl1	19.7127030588046	2.10295070978285	0.528477763123277	2.87237858427659	0.00407394593013165	0.0388692437085203	ENSCGRG00000015389	cingulin-like 1 [Source:MGI Symbol;Acc:MGI:1915428]
227	Chac1	160.501631932776	2.07796385816513	0.238504795881797	6.25983788679831	3.85377877520934e-10	1.51956065025064e-08	ENSCGRG00000001166	ChaC, cation transport regulator 1 [Source:MGI Symbol;Acc:MGI:1916315]
228	Chaf1a	530.090675642175	-1.0938639430739	0.152900426563274	-3.32831931075184	0.00087371661241376	0.0102085137696618	ENSCGRG00000014179	chromatin assembly factor 1, subunit A (p150) [Source:MGI Symbol;Acc:MGI:1351331]
229	Chd2	4090.66087812486	0.795800971315771	0.077245443084003	2.7294615989882	0.0063437837009826	0.0571219721613172	ENSCGRG00000018154	chromodomain helicase DNA binding protein 2 [Source:MGI Symbol;Acc:MGI:2448567]
230	Chd5	4499.98612087755	1.3101431798903	0.0881860601234749	8.22330284575328	1.97974088427883e-16	1.48190848142725e-14	ENSCGRG00000011341	chromodomain helicase DNA binding protein 5 [Source:MGI Symbol;Acc:MGI:3036258]
231	Chek1	904.488646515677	0.958950380848397	0.136426907387531	2.74130585592547	0.00611955133733091	0.0555374166217898	ENSCGRG00000002859	checkpoint kinase 1 [Source:MGI Symbol;Acc:MGI:1202065]
232	Chl1	73.7536653469482	-1.87627634470576	0.338183718658177	-3.81837969346422	0.000134331065830914	0.00192346208881062	ENSCGRG00000002334	cell adhesion molecule L1-like [Source:MGI Symbol;Acc:MGI:1098266]
233	Chst11	1877.63066935817	-0.846308861000832	0.0851049815843083	-3.07087029941691	0.00213435843270575	0.0222548562739772	ENSCGRG00000016623	carbohydrate sulfotransferase 11 [Source:MGI Symbol;Acc:MGI:1927166]
234	Chst12	442.973966205194	-2.8723899477834	0.145236470737129	-15.7496766167113	6.90334235843929e-56	4.38338435132073e-53	ENSCGRG00000011855	carbohydrate sulfotransferase 12 [Source:MGI Symbol;Acc:MGI:1929064]
235	Chst2	423.189306428345	-1.8534241892519	0.135115867699282	-9.387955020604	6.1176445416378e-21	6.17768934403304e-19	N/A	N/A
236	Churc1	650.812885048086	1.21311116287804	0.12601462125796	4.98472840600794	6.20489085563398e-07	1.45180254403614e-05	ENSCGRG00000008718	farnesyltransferase, CAAX box, beta [Source:MGI Symbol;Acc:MGI:1861305]
237	Ciart	451.712264080579	1.75636757112665	0.141478496712124	8.27973930758558	1.23445222775153e-16	9.3930592238912e-15	N/A	N/A
238	Cic	259.936013195789	-1.62997539676144	0.175172494326984	-5.96562205759096	2.43703790489945e-09	8.49916969333685e-08	N/A	N/A
239	Cited2	216.652137673539	-1.36752626571915	0.201436035333579	-3.88492438158873	0.000102361743499145	0.00151518419999457	N/A	N/A
240	Ckap4	1428.07271790904	-2.32705319876575	0.112512718879716	-15.4835001357225	4.48398389852099e-54	2.58025248460517e-51	N/A	N/A
241	Clcn5	538.828983382115	-3.29134380938242	0.16532597282248	-16.3699705645601	3.13365483518363e-60	2.30812480540285e-57	ENSCGRG00000001430	chloride channel, voltage-sensitive 5 [Source:MGI Symbol;Acc:MGI:99486]
242	Clec4f	209.894149774841	-9.02496019764715	1.45994795315553	-5.7810264254173	7.42462258915597e-09	2.34908935320821e-07	ENSCGRG00000010874	C-type lectin domain family 4, member f [Source:MGI Symbol;Acc:MGI:1859834]
243	Cln5	2248.80006368447	1.00328581019651	0.09363642989721	4.4675273281411	7.91289053946411e-06	0.000149138143698764	ENSCGRG00000007787	ceroid-lipofuscinosis, neuronal 5 [Source:MGI Symbol;Acc:MGI:2442253]
244	Cln8	972.395946757507	1.45045191683253	0.105809157168838	8.17972129510795	2.84501132684742e-16	2.09552154290274e-14	ENSCGRG00000000680	ceroid-lipofuscinosis, neuronal 8 [Source:MGI Symbol;Acc:MGI:1349447]
245	Clstn1	4271.88782650526	-1.00133789573431	0.0973655943891529	-4.27641198747245	1.89929594594818e-05	0.000331818174086241	ENSCGRG00000007338	calsyntenin 1 [Source:MGI Symbol;Acc:MGI:1929895]
246	Clstn2	25.8255270877748	-2.25338393751822	0.521738160756428	-3.19781369715826	0.00138473709669716	0.0153236471746283	ENSCGRG00000005631	calsyntenin 2 [Source:MGI Symbol;Acc:MGI:1929897]
247	Cmip	637.865110352127	-1.92433131554414	0.195225769101542	-6.86061487162762	6.85647831218743e-12	3.23731260616972e-10	ENSCGRG00000014929	c-Maf inducing protein [Source:MGI Symbol;Acc:MGI:1921690]
248	Cmtr2	981.941690890679	1.15701619525823	0.117132744922479	4.88380678618665	1.04057043928671e-06	2.35683444883462e-05	ENSCGRG00000012261	cap methyltransferase 2 [Source:MGI Symbol;Acc:MGI:2384580]
249	Cnbp	13062.8158602205	0.985245623222955	0.100836057577659	3.96964272619961	7.19804801060302e-05	0.00110730873907472	ENSCGRG00000011470	cellular nucleic acid binding protein [Source:MGI Symbol;Acc:MGI:88431]
250	Cnih2	99.2696333883321	-1.81138157157718	0.253415988438776	-4.83954891090985	1.3013416262177e-06	2.9045945097179e-05	ENSCGRG00000012789	cornichon family AMPA receptor auxiliary protein 2 [Source:MGI Symbol;Acc:MGI:1277225]
251	Cnpy3	1235.86358770685	-0.990132715859585	0.147752960800565	-2.74221384764887	0.00610265966748033	0.0554760217075023	ENSCGRG00000013845	canopy FGF signaling regulator 3 [Source:MGI Symbol;Acc:MGI:1919279]
252	Cntn2	45.0425721123883	2.0522819013425	0.367526791093736	3.99241480125761	6.54038351605062e-05	0.00101546898873993	ENSCGRG00000008724	contactin 2 [Source:MGI Symbol;Acc:MGI:104518]
253	Cntnap1	904.816221218392	-1.53431980002866	0.121772709585777	-7.7961417015097	6.38287092716843e-15	4.18271121896368e-13	ENSCGRG00000007852	contactin associated protein-like 1 [Source:MGI Symbol;Acc:MGI:1858201]
254	Cobl	41.3372385832065	2.20247241422142	0.421578478511656	3.83679432406211	0.00012465078300091	0.00180104913833336	ENSCGRG00000014412	cordon-bleu WH2 repeat [Source:MGI Symbol;Acc:MGI:105056]
255	Col12a1	2536.99138043601	-1.47845532999519	0.0973518843199806	-9.17797159772749	4.3928785369658e-20	4.32569333581221e-18	ENSCGRG00000008582	collagen, type XII, alpha 1 [Source:MGI Symbol;Acc:MGI:88448]
256	Col17a1	226.16525052819	1.27544613885184	0.197638446078515	3.49367064875821	0.000476428383184297	0.00599245372128118	ENSCGRG00000013538	collagen, type XVII, alpha 1 [Source:MGI Symbol;Acc:MGI:88450]
257	Col1a1	107.401574966157	-6.18179862576366	0.478833292434552	-11.6884857704574	1.45965819734802e-31	3.12536581929842e-29	ENSCGRG00000011250	collagen, type I, alpha 1 [Source:MGI Symbol;Acc:MGI:88467]
258	Col25a1	56.365771087947	-1.5284360858642	0.328876643314331	-2.86877649818779	0.00412062861289879	0.0392739416552372	ENSCGRG00000011334	collagen, type XXV, alpha 1 [Source:MGI Symbol;Acc:MGI:1924268]
259	Col27a1	2111.57998801655	-1.87662909924574	0.282842975628675	-4.56672680540712	4.95398977196008e-06	9.71488473491725e-05	ENSCGRG00000010702	collagen, type XXVII, alpha 1 [Source:MGI Symbol;Acc:MGI:2672118]
260	Col4a1	196.282146920984	-1.22104379736166	0.207493984832046	-3.06554089823553	0.00217276659391255	0.0225658906149497	ENSCGRG00000011704	collagen, type IV, alpha 1 [Source:MGI Symbol;Acc:MGI:88454]
261	Col4a4	9096.47519296572	-1.23223312822083	0.19333581145404	-3.34790860850705	0.000814238577889829	0.00960498986115523	ENSCGRG00000007829	collagen, type V, alpha 2 [Source:MGI Symbol;Acc:MGI:88458]
262	Col5a3	218.610114647318	-2.97634738345154	0.265194989687719	-9.01745875948249	1.92502829941521e-19	1.77237355527158e-17	ENSCGRG00000009741	collagen, type V, alpha 3 [Source:MGI Symbol;Acc:MGI:1858212]
263	Col6a1	5869.6034331948	-2.28221091276906	0.0962008826010431	-17.6427530201215	1.15684979722809e-69	1.18345734256434e-66	ENSCGRG00000001617	collagen, type VI, alpha 1 [Source:MGI Symbol;Acc:MGI:88459]
264	Col6a2	4935.89823356151	-1.59065116427821	0.115939151879692	-8.67427997576383	4.16175259852739e-18	3.56439592322248e-16	ENSCGRG00000011810	collagen, type VI, alpha 2 [Source:MGI Symbol;Acc:MGI:88460]
265	Col6a3	1384.51349489007	-3.49026604307847	0.353252101695825	-8.224448003027	1.96091839745543e-16	1.47381026003038e-14	N/A	N/A
266	Col7a1	6267.50293033696	-1.8397956030544	0.381931941722023	-3.28548876188662	0.00101805603495742	0.0116873340571733	ENSCGRG00000015211	collagen, type VII, alpha 1 [Source:MGI Symbol;Acc:MGI:88462]
267	Col9a3	47.5702114339279	-2.29518100779907	0.355348883585189	-4.81278705542329	1.48839858951658e-06	3.27056940660601e-05	ENSCGRG00000010697	collagen, type IX, alpha 3 [Source:MGI Symbol;Acc:MGI:894686]
268	Colgalt1	4107.44244647646	-0.975727154558784	0.102314954872463	-3.8192330175459	0.000133867261503558	0.00191973140284986	ENSCGRG00000012290	collagen beta(1-O)galactosyltransferase 1 [Source:MGI Symbol;Acc:MGI:1924348]
269	Commd6	989.110409992352	1.11067930011449	0.15399335327974	3.41389279599832	0.000640417695569669	0.00779937264961633	ENSCGRG00000003425	COMM domain containing 6 [Source:MGI Symbol;Acc:MGI:1913450]
270	Cops6	1108.41496138719	0.992090538343885	0.110791187578981	3.67473304077091	0.000238098236692698	0.00319093226379865	ENSCGRG00000002880	COP9 signalosome subunit 6 [Source:MGI Symbol;Acc:MGI:1349439]
271	Coq10b	882.534264096297	1.13887153955519	0.112900031087432	4.90619031278281	9.28624244936643e-07	2.11629787701279e-05	ENSCGRG00000003328	coenzyme Q10B [Source:MGI Symbol;Acc:MGI:1915126]
272	Corin	481.017818229071	6.21119710512883	0.235059937125137	23.9353191071964	1.31401439263765e-126	4.83925220520595e-123	ENSCGRG00000016765	corin [Source:MGI Symbol;Acc:MGI:1349451]
273	Coro2a	62.3422348350655	2.60401295126147	0.367226152713696	5.49811181916131	3.83879489237161e-08	1.08917672031018e-06	ENSCGRG00000004406	coronin, actin binding protein 2A [Source:MGI Symbol;Acc:MGI:1345966]
274	Cpd	8282.53388954132	-1.17262550582063	0.0945855052204608	-6.21303447848314	5.19710400488904e-10	2.00208102815955e-08	ENSCGRG00000010790	carboxypeptidase D [Source:MGI Symbol;Acc:MGI:107265]
275	Cped1	764.503532318329	-1.54820792866249	0.107213657615397	-8.98435376019663	2.60259228087093e-19	2.3607947911309e-17	ENSCGRG00000011388	cadherin-like and PC-esterase domain containing 1 [Source:MGI Symbol;Acc:MGI:2444814]
276	Cpm	29.635879810951	2.17522767323023	0.552070730658927	2.8805460680935	0.00396986931931601	0.0380339092850598	ENSCGRG00000017014	carboxypeptidase M [Source:MGI Symbol;Acc:MGI:1917824]
277	Cpxm1	211.882456630396	-2.44315161311509	0.24670294308639	-7.53209138548151	4.99339894319193e-14	3.08551839395759e-12	ENSCGRG00000015217	carboxypeptidase X 1 (M14 family) [Source:MGI Symbol;Acc:MGI:1934569]
278	Crb1	46.5761323922384	3.09447902420994	0.456332059287575	5.49932110272209	3.81256294850901e-08	1.08340330453464e-06	ENSCGRG00000017565	crumbs family member 1, photoreceptor morphogenesis associated [Source:MGI Symbol;Acc:MGI:2136343]
279	Crcp	575.892760712419	1.30226589092419	0.118162166767409	6.07049963475179	1.27512906708414e-09	4.6495498299579e-08	ENSCGRG00000003194	calcitonin gene-related peptide-receptor component protein [Source:MGI Symbol;Acc:MGI:1100818]
280	Creb3l1	578.553340180215	-2.14276219172339	0.130977734571369	-11.8936221954076	1.27743787815291e-32	2.94034263603846e-30	ENSCGRG00000017318	cAMP responsive element binding protein 3-like 1 [Source:MGI Symbol;Acc:MGI:1347062]
281	Creb5	996.484512722896	1.03966241875645	0.135727575458552	3.35009239278829	0.000807846093026684	0.00953625224440033	ENSCGRG00000012849	cAMP responsive element binding protein 5 [Source:MGI Symbol;Acc:MGI:2443973]
282	Crebrf	958.950548578037	1.05012424222312	0.125225061223066	3.71460582217935	0.000203520689383511	0.00277396741251515	ENSCGRG00000015578	CREB3 regulatory factor [Source:MGI Symbol;Acc:MGI:1924378]
283	Crip2	554.78627728698	-1.08480729699585	0.127128177693486	-3.93181751947903	8.43060510999777e-05	0.00127875751643739	ENSCGRG00000009586	N/A
284	Crk	5319.76622153236	1.02478389184296	0.120279576700834	3.65665895396147	0.00025552398462326	0.00339726978545322	ENSCGRG00000011927	v-crk avian sarcoma virus CT10 oncogene homolog [Source:MGI Symbol;Acc:MGI:88508]
285	Crlf1	109.085607975627	-2.12045077714016	0.262962166610966	-5.83919845279739	5.24525603965811e-09	1.72167815889954e-07	ENSCGRG00000012856	cytokine receptor-like factor 1 [Source:MGI Symbol;Acc:MGI:1340030]
286	Crtap	1523.27391728189	-1.1546400633716	0.107825659943822	-5.28332089919276	1.26862885423849e-07	3.32297748534104e-06	ENSCGRG00000017250	N/A
287	Crtc1	416.734137473331	-1.40439638871674	0.151575576100853	-5.40610769277473	6.44090785694531e-08	1.7781540821258e-06	ENSCGRG00000015567	CREB regulated transcription coactivator 1 [Source:MGI Symbol;Acc:MGI:2142523]
288	Csf1r	33.739257236002	2.05388419676715	0.445401970814639	3.29796855941013	0.000973870383783262	0.0112502191009943	ENSCGRG00000010479	colony stimulating factor 1 receptor [Source:MGI Symbol;Acc:MGI:1339758]
289	Csf3	22.7682839754627	-2.58310512524521	0.615940301817076	-3.24405241649129	0.00117842058510137	0.0132799489926907	ENSCGRG00000000524	colony stimulating factor 3 (granulocyte) [Source:MGI Symbol;Acc:MGI:1339751]
290	Csmd3	103.555340339196	-3.53372501548864	0.282723266400769	-10.4298544378995	1.81165613380889e-25	2.82710474982686e-23	ENSCGRG00000002669	CUB and Sushi multiple domains 3 [Source:MGI Symbol;Acc:MGI:2386403]
291	Cspg4	7280.9246177227	-1.63043843961467	0.103441276834829	-10.1069512179639	5.1460800480844e-24	7.17878166707773e-22	ENSCGRG00000002310	chondroitin sulfate proteoglycan 4 [Source:MGI Symbol;Acc:MGI:2153093]
292	Csrnp3	16.9004177191392	2.49399722877442	0.647448845779437	2.94854912553756	0.00319269392292864	0.0316246723490091	ENSCGRG00000002076	cysteine-serine-rich nuclear protein 3 [Source:MGI Symbol;Acc:MGI:1925021]
293	Ctdnep1	426.250708873287	-0.996755719272622	0.136338256088653	-3.02037909509199	0.00252458479658903	0.0257264551435476	ENSCGRG00000011765	CTD nuclear envelope phosphatase 1 [Source:MGI Symbol;Acc:MGI:1914431]
294	Ctdsp2	1021.69248090339	-0.863650691741335	0.098941668147751	-2.81669185730738	0.00485210533033407	0.0452670084804566	ENSCGRG00000009227	N/A
295	Ctgf	81.6644771161662	-5.82670950553987	0.474019815133408	-11.0580757121798	2.00349661582704e-28	3.76452925345298e-26	ENSCGRG00000009322	connective tissue growth factor [Source:MGI Symbol;Acc:MGI:95537]
296	Ctnna3	99.2821383569873	-1.9987681344839	0.276949818331131	-5.10491627068822	3.30941012946007e-07	8.19079007041366e-06	ENSCGRG00000006511	catenin (cadherin associated protein), alpha 3 [Source:MGI Symbol;Acc:MGI:2661445]
297	Ctsf	769.328442054884	-1.32154782817725	0.116693016714164	-6.31216287141104	2.75162410361987e-10	1.10431012211646e-08	ENSCGRG00000009158	cathepsin F [Source:MGI Symbol;Acc:MGI:1861434]
298	Ctsz	7248.49681237488	-0.952739932529219	0.0929884761187118	-3.95508612635556	7.65070853980462e-05	0.00117400122543302	ENSCGRG00000004861	cathepsin Z [Source:MGI Symbol;Acc:MGI:1891190]
299	Cubn	175.502296513409	-2.45773854775271	0.222858691429003	-8.40342386928253	4.33645976807286e-17	3.48696812966348e-15	ENSCGRG00000014234	cubilin (intrinsic factor-cobalamin receptor) [Source:MGI Symbol;Acc:MGI:1931256]
300	Cul5	5088.97826438267	0.834683428223987	0.0958016539379913	2.6066452638121	0.00914340311379437	0.077947511545097	ENSCGRG00000015989	cullin 5 [Source:MGI Symbol;Acc:MGI:1922967]
301	Cwc22	1464.14902196677	0.941596854198247	0.101263794751647	3.52183477176368	0.000428571167938227	0.00542385531712338	ENSCGRG00000001934	N/A
302	Cxcl1	689.496423290207	-2.17435193842315	0.273658896520589	-5.80792167881307	6.32530913226886e-09	2.03626297834963e-07	ENSCGRG00000016848	growth-regulated alpha protein precursor [Source:RefSeq peptide;Acc:NP_001230973]
303	Cxcl12	145.155387205968	-2.09508101736441	0.210647999481626	-7.1689193363309	7.55920770553879e-13	3.97700716256546e-11	ENSCGRG00000016265	chemokine (C-X-C motif) ligand 12 [Source:MGI Symbol;Acc:MGI:103556]
304	Cyr61	620.522218849529	-2.25599333753364	0.13651440102576	-12.2406927346601	1.88417574176317e-34	4.50587170244505e-32	ENSCGRG00000015911	cysteine rich protein 61 [Source:MGI Symbol;Acc:MGI:88613]
305	Cysltr2	164.769986497896	1.21965071610502	0.21410170815094	2.96442387529396	0.0030325026154641	0.0302658553719003	ENSCGRG00000014756	cysteinyl leukotriene receptor 2 [Source:MGI Symbol;Acc:MGI:1917336]
306	Dab2ip	1120.0781732614	-1.12656503188927	0.112061736421836	-4.83307280845044	1.34441589567815e-06	2.99347935949425e-05	ENSCGRG00000003922	disabled 2 interacting protein [Source:MGI Symbol;Acc:MGI:1916851]
307	Dag1	5382.67024596154	-1.26407854330889	0.0902391926900446	-7.52573269267133	5.24254974342906e-14	3.21787703251675e-12	ENSCGRG00000008349	dystroglycan 1 [Source:MGI Symbol;Acc:MGI:101864]
308	Dagla	872.378018791102	-1.03546666132506	0.121726570858907	-3.70095171025623	0.000214792353486076	0.00290822529197986	ENSCGRG00000014476	diacylglycerol lipase, alpha [Source:MGI Symbol;Acc:MGI:2677061]
309	Dapk1	169.98720278575	1.8951320326429	0.203822098019595	6.42800532744878	1.2928921138609e-10	5.34995851340103e-09	ENSCGRG00000012137	death associated protein kinase 1 [Source:MGI Symbol;Acc:MGI:1916885]
310	Dbp	60.7226638137003	2.24262252466681	0.345656930112311	4.79567999231795	1.62123919888063e-06	3.53295841517016e-05	N/A	N/A
311	Dcaf13	686.758424141793	1.15614237156325	0.116372152817523	4.90821779105286	9.19077596495895e-07	2.10496204749694e-05	ENSCGRG00000004862	DDB1 and CUL4 associated factor 13 [Source:MGI Symbol;Acc:MGI:2684929]
312	Dcbld2	5070.28889035697	-1.19245473612832	0.0757802589194534	-8.0164972259182	1.08803382670437e-15	7.67626623943842e-14	ENSCGRG00000006677	discoidin, CUB and LCCL domain containing 2 [Source:MGI Symbol;Acc:MGI:1920629]
313	Dcc	46.6680458427431	-2.04506321442161	0.3763462246549	-3.87967413527086	0.000104596497859325	0.00154577842020996	ENSCGRG00000003387	deleted in colorectal carcinoma [Source:MGI Symbol;Acc:MGI:94869]
314	Dcn	1931.75118185223	-5.71071586404144	0.222653358362959	-23.0212263628403	2.85747443948313e-117	7.51679061837748e-114	ENSCGRG00000007335	decorin [Source:MGI Symbol;Acc:MGI:94872]
315	Dcun1d5	464.406230249665	1.07024041213297	0.141840127143347	3.4213020051891	0.00062322084827114	0.0076177523021958	ENSCGRG00000016664	DCN1, defective in cullin neddylation 1, domain containing 5 (S. cerevisiae) [Source:MGI Symbol;Acc:MGI:1924113]
316	Ddc	88.2215744100335	1.65408335961032	0.295787094929923	3.61449460512284	0.000300934082039919	0.00394405707237229	ENSCGRG00000007012	dopa decarboxylase [Source:MGI Symbol;Acc:MGI:94876]
317	Ddias	234.418323054569	1.62483351141648	0.219801772234769	4.7309491644346	2.23472483274997e-06	4.75725122199513e-05	ENSCGRG00000012727	DNA damage-induced apoptosis suppressor [Source:MGI Symbol;Acc:MGI:1921291]
318	Ddit3	5334.18152669545	3.06388571996613	0.0974795264616555	25.430193490118	1.16934504331047e-142	1.07661598137595e-138	ENSCGRG00000015899	DNA-damage inducible transcript 3 [Source:MGI Symbol;Acc:MGI:109247]
319	Ddr1	588.1592872212	-1.70015272180408	0.162579156655838	-6.85936773213592	6.91659845495304e-12	3.25734639257047e-10	ENSCGRG00000017100	discoidin domain receptor family, member 1 [Source:MGI Symbol;Acc:MGI:99216]
320	Ddr2	4553.71459203105	0.878507067322626	0.0866355947404672	3.38826746074563	0.000703356414065963	0.00844853555682364	ENSCGRG00000001390	discoidin domain receptor family, member 2 [Source:MGI Symbol;Acc:MGI:1345277]
321	Ddx4	107.746985161336	1.40026996764685	0.269137741596486	3.02933160577706	0.00245095496877348	0.0250872066675903	ENSCGRG00000001251	DEAD (Asp-Glu-Ala-Asp) box polypeptide 4 [Source:MGI Symbol;Acc:MGI:102670]
322	Ddx60	399.740871415466	2.29754460822008	0.169921877164556	10.078643998503	6.86671934504819e-24	9.36620518664573e-22	ENSCGRG00000005295	DEAD (Asp-Glu-Ala-Asp) box polypeptide 60 [Source:MGI Symbol;Acc:MGI:2384570]
323	Dennd2a	677.893843226028	-1.13161676509421	0.13705441360898	-3.98859292435977	6.64663664881986e-05	0.00103109660700395	ENSCGRG00000013717	DENN/MADD domain containing 2A [Source:MGI Symbol;Acc:MGI:2444961]
324	Dennd3	779.725594754341	-1.31523826605792	0.121650537270954	-6.00306239264862	1.93630167194348e-09	6.80440057007009e-08	ENSCGRG00000013997	DENN/MADD domain containing 3 [Source:MGI Symbol;Acc:MGI:2146009]
325	Dennd4a	5049.57449078132	1.45663281571474	0.0944749849869102	9.22646682732323	2.79705958515722e-20	2.76908898930565e-18	ENSCGRG00000005390	DENN/MADD domain containing 4A [Source:MGI Symbol;Acc:MGI:2142979]
326	Depdc5	975.279966201091	-0.895642378959412	0.108362835385317	-2.86703349108151	0.00414339162984776	0.0394704673936972	ENSCGRG00000009441	DEP domain containing 5 [Source:MGI Symbol;Acc:MGI:2141101]
327	Dgat2	979.723065450461	1.268403735696	0.11451201199972	5.96829295931432	2.39748615431728e-09	8.37709868037919e-08	ENSCGRG00000009277	diacylglycerol O-acyltransferase 2 [Source:MGI Symbol;Acc:MGI:1915050]
328	Dgki	29.681701818044	-1.70682163373731	0.429447577573567	-2.61233079798656	0.00899271941285142	0.0769836984045774	ENSCGRG00000004379	diacylglycerol kinase, iota [Source:MGI Symbol;Acc:MGI:2443430]
329	Dgkk	8.50482496674044	-3.88157034373829	1.16570460309895	-2.82799590415385	0.0046840405820765	0.0440735428095844	ENSCGRG00000001011	diacylglycerol kinase kappa [Source:MGI Symbol;Acc:MGI:3580254]
330	Dhcr7	947.143814953469	-1.04287225093123	0.110279226602178	-4.15227567619729	3.29185374872571e-05	0.000541699686586552	ENSCGRG00000001092	7-dehydrocholesterol reductase [Source:MGI Symbol;Acc:MGI:1298378]
331	Dhfr	30.240661991002	2.91664178327742	0.569903996709202	4.09135450184607	4.2886097660692e-05	0.000692116215884297	ENSCGRG00000002677	dihydrofolate reductase [Source:RefSeq peptide;Acc:NP_001230945]
332	Dhrs13	238.433672890159	1.21268271809592	0.203112500791678	3.09050508918985	0.00199816380404065	0.0210572019384437	ENSCGRG00000004513	dehydrogenase/reductase (SDR family) member 13 [Source:MGI Symbol;Acc:MGI:1917701]
333	Dicer1	1342.41304382957	-1.0380480943282	0.0907457294783633	-4.99291367441236	5.94751453384538e-07	1.39869134899398e-05	ENSCGRG00000012281	Endoribonuclease Dicer [Source:UniProtKB/Swiss-Prot;Acc:A0MQH0]
334	Dkc1	2823.88699853531	0.893804322498357	0.0935012534877634	3.30307680653307	0.000956301910426666	0.0110750587286771	ENSCGRG00000016075	N/A
335	Dkk3	3106.47571315545	-1.32508274155794	0.116391170671413	-6.35890365710157	2.03198797535886e-10	8.25982926672364e-09	ENSCGRG00000013280	dickkopf WNT signaling pathway inhibitor 3 [Source:MGI Symbol;Acc:MGI:1354952]
336	Dlc1	381.872996280398	1.27678314591772	0.168285384992992	4.11099659798367	3.93955006090655e-05	0.000641404728749189	ENSCGRG00000012317	deleted in liver cancer 1 [Source:MGI Symbol;Acc:MGI:1354949]
337	Dlg4	462.964425844239	-1.18800337772154	0.127073805763234	-4.74559547011589	2.07893828535752e-06	4.43587133100503e-05	ENSCGRG00000011577	discs, large homolog 4 (Drosophila) [Source:MGI Symbol;Acc:MGI:1277959]
338	Dlg5	1365.33239567222	-1.14070102677224	0.111364677409308	-4.99025848212646	6.02985499454406e-07	1.41624680956039e-05	ENSCGRG00000002819	discs, large homolog 5 (Drosophila) [Source:MGI Symbol;Acc:MGI:1918478]
339	Dlgap4	804.759439729743	-1.12424297481695	0.115945972083393	-4.65113590757534	3.30111677846511e-06	6.77667384154477e-05	ENSCGRG00000013797	discs, large homolog-associated protein 4 (Drosophila) [Source:MGI Symbol;Acc:MGI:2138865]
340	Dna2	237.107893908509	-1.2059659785446	0.22593056583988	-2.74864746837115	0.00598417092805733	0.0546048183693001	ENSCGRG00000014801	DNA replication helicase/nuclease 2 [Source:MGI Symbol;Acc:MGI:2443732]
341	Dnah12	1144.58325002565	2.00619213660833	0.104246230726474	13.6333911162339	2.53520440587952e-42	9.9326072191203e-40	N/A	N/A
342	Dnah14	325.664389426523	-1.23802242001124	0.193904474051207	-3.36794662673754	0.000757302552959245	0.00903171580970955	N/A	N/A
343	Dnaja3	3048.04346195006	1.12538352416829	0.074035665588296	7.2994686973215	2.88906267009616e-13	1.64195061750465e-11	ENSCGRG00000005510	DnaJ heat shock protein family (Hsp40) member A3 [Source:MGI Symbol;Acc:MGI:1933786]
344	Dnajc1	426.799705432685	1.10180181866768	0.142844587248606	3.61819322594998	0.000296666876581203	0.00389367346070297	ENSCGRG00000004630	DnaJ heat shock protein family (Hsp40) member C1 [Source:MGI Symbol;Acc:MGI:103268]
345	Dnajc15	599.01043571234	1.01210791066198	0.155038223548255	2.75509742155858	0.00586746618098877	0.0536196140231897	ENSCGRG00000001449	DnaJ heat shock protein family (Hsp40) member C15 [Source:MGI Symbol;Acc:MGI:1913398]
346	Dnajc2	2156.54325706893	0.825591568857888	0.0866660289127308	2.77650967923125	0.00549459990015173	0.0505634995309315	ENSCGRG00000016501	DnaJ heat shock protein family (Hsp40) member C2 [Source:MGI Symbol;Acc:MGI:99470]
347	Dnajc22	378.116716207613	1.18693274847836	0.1628248163751	3.69704238677255	0.000218125933337004	0.00294774738020155	ENSCGRG00000002240	DnaJ heat shock protein family (Hsp40) member C22 [Source:MGI Symbol;Acc:MGI:1920028]
348	Dnajc8	2670.25729579221	1.12587411470577	0.0950373959676725	5.69156602490044	1.25879461934817e-08	3.86969017039687e-07	ENSCGRG00000014435	DnaJ heat shock protein family (Hsp40) member C8 [Source:MGI Symbol;Acc:MGI:1915848]
349	Dnali1	50.9805349173034	1.73450529055813	0.341444586506039	3.3667038086622	0.000760723462534271	0.00906664196705894	ENSCGRG00000015299	dynein, axonemal, light intermediate polypeptide 1 [Source:MGI Symbol;Acc:MGI:1922813]
350	Dnase1	81.2230806777233	1.2920437550153	0.282147600466333	2.5060686432402	0.0122081916568229	0.0997817002619733	ENSCGRG00000005860	deoxyribonuclease I [Source:MGI Symbol;Acc:MGI:103157]
351	Dnttip2	3115.38777664079	1.09545265876063	0.0878395193481503	5.81162285299121	6.18701035421995e-09	2.00224268299835e-07	ENSCGRG00000001002	deoxynucleotidyltransferase, terminal, interacting protein 2 [Source:MGI Symbol;Acc:MGI:1923173]
352	Dock4	1717.49699721279	-0.865950878376312	0.100535742949358	-2.79491024198922	0.00519141266613308	0.0481100517534849	ENSCGRG00000000515	dedicator of cytokinesis 4 [Source:MGI Symbol;Acc:MGI:1918006]
353	Dock6	907.027196155541	-1.35150287691809	0.13800473913333	-5.55444965883638	2.78487754744612e-08	8.16572215902434e-07	ENSCGRG00000007238	dedicator of cytokinesis 6 [Source:MGI Symbol;Acc:MGI:1914789]
354	Dopey2	874.266010959603	-1.2750674870302	0.116804976266078	-5.908181383788	3.45905043506959e-09	1.16657426211303e-07	ENSCGRG00000006746	dopey family member 2 [Source:MGI Symbol;Acc:MGI:1917278]
355	Dph3	709.03210860532	1.14893544620715	0.133734919994279	4.2170956210249	2.47469055433069e-05	0.000418832278193431	ENSCGRG00000003334	diphthamine biosynthesis 3 [Source:MGI Symbol;Acc:MGI:1922658]
356	Dph5	542.186308445559	1.0286056584465	0.143999905402847	3.08085728587271	0.00206405554015797	0.0216443728453696	N/A	N/A
357	Dpp9	1220.6003259338	-1.79986331678335	0.111514407936484	-10.8945636581254	1.22351624950967e-27	2.10559142228701e-25	ENSCGRG00000016522	dipeptidylpeptidase 9 [Source:MGI Symbol;Acc:MGI:2443967]
358	Dpysl2	2332.49432877059	-1.6664463203561	0.105499621791757	-10.2510682149142	1.17042796055872e-24	1.73808552142971e-22	ENSCGRG00000006329	dihydropyrimidinase-like 2 [Source:MGI Symbol;Acc:MGI:1349763]
359	Dpysl3	606.623052072371	-2.85955959094221	0.339168879679776	-6.70638500905094	1.99504923246235e-11	8.91670790450529e-10	N/A	N/A
360	Drgx	33.5335172744904	4.40327618377364	0.60588378921919	6.30205618799142	2.93722640847836e-10	1.17578450186349e-08	ENSCGRG00000013305	paired related homeobox protein-like 1 [Source:MGI Symbol;Acc:MGI:2148204]
361	Drosha	1377.44776566557	-0.891565983087523	0.0947937541141668	-3.23442704882331	0.001218870543966	0.0136938878563696	ENSCGRG00000006944	drosha, ribonuclease type III [Source:MGI Symbol;Acc:MGI:1261425]
362	Dscam	23.3686518485514	3.20439651328106	0.554702995095434	4.7222279953784	2.3327496151438e-06	4.94306690601358e-05	ENSCGRG00000009426	DS cell adhesion molecule [Source:MGI Symbol;Acc:MGI:1196281]
363	Dst	22436.4606132515	-1.05932076222979	0.107253867476559	-4.42276136673868	9.74473543029965e-06	0.000180341264536219	ENSCGRG00000013291	dystonin [Source:MGI Symbol;Acc:MGI:104627]
364	Dthd1	143.636686932889	-1.83176496835463	0.32258018619389	-3.86509314891421	0.000111046811398153	0.00162803820468598	ENSCGRG00000012058	death domain containing 1 [Source:MGI Symbol;Acc:MGI:4937018]
365	Dtx2	443.311831916091	1.2294835098406	0.132923637887053	4.84880657319284	1.24206458928231e-06	2.78919235939567e-05	N/A	N/A
366	Duox1	166.855073885736	1.70065515296698	0.220187281121897	5.06701679843246	4.04098634137921e-07	9.81735008051161e-06	ENSCGRG00000017860	dual oxidase 1 [Source:MGI Symbol;Acc:MGI:2139422]
367	Dusp1	154.545665026106	-2.24845831409991	0.229024984687636	-7.26338139765657	3.77531471584008e-13	2.12595245191068e-11	ENSCGRG00000014542	dual specificity phosphatase 1 [Source:MGI Symbol;Acc:MGI:105120]
368	Dzank1	143.265792965426	-1.16560330681579	0.199823407802395	-2.90576971176886	0.00366350964876428	0.0354865158718282	ENSCGRG00000010000	double zinc ribbon and ankyrin repeat domains 1 [Source:MGI Symbol;Acc:MGI:2139080]
369	E2f7	265.931132742387	-1.27521040312729	0.221881454752786	-3.11088596014114	0.00186526959314377	0.0198194312107037	ENSCGRG00000010458	E2F transcription factor 7 [Source:MGI Symbol;Acc:MGI:1289147]
370	E2f8	432.949673272158	-1.01926868877637	0.165887445941157	-2.61807748977746	0.0088426722066306	0.0758524793989245	ENSCGRG00000012511	E2F transcription factor 8 [Source:MGI Symbol;Acc:MGI:1922038]
371	Ebf4	215.064464435081	-1.78910853298478	0.200375255976618	-6.00945474227683	1.86148317669088e-09	6.56654237846473e-08	ENSCGRG00000014262	early B cell factor 4 [Source:MGI Symbol;Acc:MGI:2385972]
372	Ece1	19.1162544993139	2.26093241880345	0.646593580064122	2.59199900796431	0.00954200467440104	0.0809334288689179	ENSCGRG00000005435	endothelin converting enzyme 1 [Source:MGI Symbol;Acc:MGI:1101357]
373	Ecm1	1047.88103031943	-1.61214728467646	0.151829903863921	-6.76536543733786	1.32973133599813e-11	6.07584933525299e-10	ENSCGRG00000011489	extracellular matrix protein 1 [Source:MGI Symbol;Acc:MGI:103060]
374	Eda2r	53.4226290332873	3.29721184964594	0.36790585899872	7.37212871876069	1.67924758495651e-13	9.75446846352971e-12	ENSCGRG00000013098	ectodysplasin A2 receptor [Source:MGI Symbol;Acc:MGI:2442860]
375	Edaradd	2357.64387280645	2.00081414544092	0.090729513441042	15.6051938451077	6.71056006923129e-55	3.98607268112339e-52	ENSCGRG00000015990	EDAR (ectodysplasin-A receptor)-associated death domain [Source:MGI Symbol;Acc:MGI:1931001]
376	Edem1	1531.05183285172	-1.02829570363403	0.0819609126815563	-5.40908084607801	6.33490298976464e-08	1.75151506987276e-06	ENSCGRG00000012979	ER degradation enhancer, mannosidase alpha-like 1 [Source:MGI Symbol;Acc:MGI:2180139]
377	Edem2	2440.28330118826	-0.930701565067479	0.100615090141723	-3.43625458029531	0.000589816456836873	0.00727453465250782	ENSCGRG00000004111	ER degradation enhancer, mannosidase alpha-like 2 [Source:MGI Symbol;Acc:MGI:1915540]
378	Eef1e1	631.786357217064	1.64794207143336	0.149187602031633	7.12512002496571	1.03990029082224e-12	5.40924405514143e-11	ENSCGRG00000017575	Eukaryotic translation elongation factor 1 epsilon-1 [Source:UniProtKB/Swiss-Prot;Acc:P70102]
379	Eepd1	1177.53856995531	-1.84596260257618	0.109128943118738	-11.5551389559687	6.95349198926694e-31	1.45501819875411e-28	ENSCGRG00000012680	endonuclease/exonuclease/phosphatase family domain containing 1 [Source:MGI Symbol;Acc:MGI:1914734]
380	Efemp2	787.034266279467	-1.3546940105328	0.102388467149457	-7.51775596648072	5.57243882565237e-14	3.39771154091268e-12	ENSCGRG00000012706	EGF-containing fibulin-like extracellular matrix protein 2 precursor [Source:RefSeq peptide;Acc:NP_001231778]
381	Ehd2	231.314904571242	-1.29638562976297	0.187883380793269	-3.78651441142953	0.000152775239435238	0.00215076701755388	N/A	N/A
382	Eif2ak3	736.929947257385	-1.28901340471492	0.112292425940541	-6.26979868051439	3.61515208003645e-10	1.43160022369444e-08	ENSCGRG00000009042	eukaryotic translation initiation factor 2 alpha kinase 3 [Source:MGI Symbol;Acc:MGI:1341830]
383	Eif2s2	4120.94943196993	1.0308845242878	0.0929731573658601	4.79624481087466	1.61667683410148e-06	3.53137452231846e-05	ENSCGRG00000008333	eukaryotic translation initiation factor 2, subunit 2 (beta) [Source:MGI Symbol;Acc:MGI:1914454]
384	Eif3a	10083.2506590063	1.14343420921259	0.0822081004861594	6.793390252162	1.09528567077387e-11	5.06126803386715e-10	ENSCGRG00000002093	eukaryotic translation initiation factor 3, subunit A [Source:MGI Symbol;Acc:MGI:95301]
385	Eif4a2	6041.54901091985	1.00325289962423	0.0866626301150265	4.82665248386619	1.38847093022173e-06	3.08039803724132e-05	ENSCGRG00000004555	eukaryotic translation initiation factor 4A2 [Source:MGI Symbol;Acc:MGI:106906]
386	Eif4h	3864.40101960105	0.83304718910486	0.0908106695433702	2.7318892111595	0.00629723125458554	0.0568696499862374	ENSCGRG00000002277	eukaryotic translation initiation factor 4H [Source:MGI Symbol;Acc:MGI:1341822]
387	Elk3	1056.30854893893	-1.08371680936725	0.126129563219591	-3.95430140178766	7.67585986564505e-05	0.00117687996308067	ENSCGRG00000004543	ETS domain-containing protein Elk-3 [Source:RefSeq peptide;Acc:NP_001233661]
388	Elmo2	562.471627021704	-1.22290750940876	0.144844787307538	-4.40433529259912	1.06108722742076e-05	0.000194804189488792	ENSCGRG00000010295	engulfment and cell motility 2 [Source:MGI Symbol;Acc:MGI:2153045]
389	Emc2	819.529893056653	1.00962406424254	0.113099412438938	3.75476365759772	0.000173505119568119	0.00240762869007335	ENSCGRG00000012883	ER membrane protein complex subunit 2 [Source:MGI Symbol;Acc:MGI:1913986]
390	Emc3	1882.73980636526	0.838641309914043	0.0865222245238209	2.93194968794457	0.00336841311540694	0.0331689620893601	ENSCGRG00000018419	ER membrane protein complex subunit 3 [Source:MGI Symbol;Acc:MGI:1913337]
391	Emilin1	2340.79562380081	-2.48855031832151	0.221766471719572	-8.58374939565924	9.18299072154688e-18	7.72125986970613e-16	ENSCGRG00000016423	elastin microfibril interfacer 1 [Source:MGI Symbol;Acc:MGI:1926189]
392	Eml1	17.2707274002507	2.58775762672129	0.609456241743685	3.28620004000621	0.00101548865563338	0.0116797052497395	ENSCGRG00000010427	echinoderm microtubule associated protein like 1 [Source:MGI Symbol;Acc:MGI:1915769]
393	Enc1	274.987267860785	-0.977519316593833	0.155369283694811	-2.52660504404313	0.011517094080505	0.0950160261641666	ENSCGRG00000010577	ectodermal-neural cortex 1 [Source:MGI Symbol;Acc:MGI:109610]
394	Endod1	1758.37356606645	-1.61826939553604	0.0810875609812481	-12.7430999565253	3.40587811056203e-37	1.01154579883692e-34	ENSCGRG00000001767	endonuclease domain containing 1 [Source:MGI Symbol;Acc:MGI:1919196]
395	Eng	3704.82469495233	-1.42613318118662	0.104554707742539	-8.04526834446134	8.60566437395966e-16	6.14204278225167e-14	ENSCGRG00000017949	endoglin [Source:MGI Symbol;Acc:MGI:95392]
396	Eno2	979.325711494347	-0.945009956994049	0.10610488775878	-3.39331640490898	0.000690518289120801	0.00831602601430375	ENSCGRG00000016207	enolase 2, gamma neuronal [Source:MGI Symbol;Acc:MGI:95394]
397	Enpp1	989.748708124453	-2.47164698566022	0.108383217542642	-17.4075334513554	7.23339268223105e-68	7.01029962371592e-65	ENSCGRG00000008073	ectonucleotide pyrophosphatase/phosphodiesterase 1 [Source:MGI Symbol;Acc:MGI:97370]
398	Enpp6	556.79941381127	-2.58261919899399	0.150405767733954	-13.2817825298189	2.95280287958108e-40	9.88598404083745e-38	ENSCGRG00000008783	ectonucleotide pyrophosphatase/phosphodiesterase 6 [Source:MGI Symbol;Acc:MGI:2445171]
399	Enthd2	391.786254764541	-1.28014867492657	0.1564205633869	-4.44434004809138	8.81620695344129e-06	0.000164147254641727	N/A	N/A
400	Entpd7	438.952354557161	-1.15377765111225	0.145604933906475	-3.9065650807991	9.36174370193482e-05	0.00140038300997098	ENSCGRG00000009513	ectonucleoside triphosphate diphosphohydrolase 7 [Source:MGI Symbol;Acc:MGI:2135885]
401	Epb41l1	2514.74635339565	-1.00514407107591	0.10701447988337	-3.926399220112	8.62269961776253e-05	0.00130574334507795	ENSCGRG00000009133	erythrocyte membrane protein band 4.1 like 1 [Source:MGI Symbol;Acc:MGI:103010]
402	Epcam	38.7015240704448	2.48408890539337	0.472824927389996	4.01655305094727	5.90555744680618e-05	0.000925488807025439	ENSCGRG00000009743	epithelial cell adhesion molecule [Source:MGI Symbol;Acc:MGI:106653]
403	Epha2	2129.7742630679	0.966954597647902	0.0941626518400408	4.05672620154811	4.97653636337905e-05	0.00079371748805188	ENSCGRG00000010485	Eph receptor A2 [Source:MGI Symbol;Acc:MGI:95278]
404	Ephb3	170.751824440815	-1.33686015735942	0.206944350417648	-3.63333260908455	0.000279783980308281	0.00368786128374852	ENSCGRG00000002220	Eph receptor B3 [Source:MGI Symbol;Acc:MGI:104770]
405	Epn1	128.842437233483	-1.36620975037826	0.257724752477297	-3.03132408566743	0.00243483752914302	0.0249499712084806	N/A	N/A
406	Eps8l2	43.6906001281614	2.39405548055362	0.443546358670939	4.0787010071581	4.52880362052429e-05	0.0007283422503191	ENSCGRG00000014621	EPS8-like 2 [Source:MGI Symbol;Acc:MGI:2138828]
407	Erbb2	488.626503224802	-1.0914926816799	0.158089349949824	-3.20407529741574	0.00135497034730475	0.0150575883978695	ENSCGRG00000005466	erb-b2 receptor tyrosine kinase 2 [Source:MGI Symbol;Acc:MGI:95410]
408	Ercc2	242.080058526699	-1.17089986855823	0.194422834652089	-3.01372711124997	0.00258059810337458	0.026181340757873	ENSCGRG00000017387	excision repair cross-complementing rodent repair deficiency, complementation group 2 [Source:MGI Symbol;Acc:MGI:95413]
409	Ern1	1485.40239054529	0.912539421386342	0.0905799553216917	3.61643941534092	0.00029868318375162	0.00391734483305009	ENSCGRG00000010036	endoplasmic reticulum (ER) to nucleus signalling 1 [Source:MGI Symbol;Acc:MGI:1930134]
410	Ero1a	1862.55210341132	-1.80166252983862	0.123762682028099	-9.8309119451793	8.28649605022942e-23	9.78125245313619e-21	ENSCGRG00000003898	ERO1-like (S. cerevisiae) [Source:MGI Symbol;Acc:MGI:1354385]
411	Erp29	2697.30134406423	-1.05691648286006	0.11410677867643	-4.13607313792651	3.53299628103646e-05	0.000577254600878485	ENSCGRG00000012742	endoplasmic reticulum protein 29 [Source:MGI Symbol;Acc:MGI:1914647]
412	Espl1	1523.81355703055	-1.32823543265666	0.10807012948843	-6.8776907685215	6.08305345828117e-12	2.89440171526588e-10	ENSCGRG00000002376	extra spindle pole bodies 1, separase [Source:MGI Symbol;Acc:MGI:2146156]
413	Etf1	3957.8801274895	0.880639228772152	0.080239485627413	3.68492800943356	0.000228767292389581	0.00307707883276972	ENSCGRG00000008154	eukaryotic translation termination factor 1 [Source:MGI Symbol;Acc:MGI:2385071]
414	Etfbkmt	88.2565748082803	-1.30599829100155	0.282986592683228	-2.54795035850874	0.0108357889012266	0.0903669460268056	ENSCGRG00000001780	electron transfer flavoprotein beta subunit lysine methyltransferase [Source:MGI Symbol;Acc:MGI:2443575]
415	Ets1	2729.25552234821	-0.928809862161845	0.0892552815877062	-3.85240352530633	0.000116964064710421	0.00170528605508923	ENSCGRG00000008702	E26 avian leukemia oncogene 1, 5' domain [Source:MGI Symbol;Acc:MGI:95455]
416	Etv3l	251.475959876627	-1.29235971229759	0.170185739760397	-4.15661860137268	3.22992531024926e-05	0.000532937676191127	ENSCGRG00000010982	N/A
417	Etv5	1146.61275979188	0.894963595708027	0.109407559634621	2.8334522406144	0.00460481883658191	0.0434168633163437	ENSCGRG00000007599	ets variant 5 [Source:MGI Symbol;Acc:MGI:1096867]
418	Evc	783.138025764475	-1.0246501226946	0.128541780420983	-3.42058139021756	0.000624874345874445	0.00762520623255933	ENSCGRG00000013720	EvC ciliary complex subunit 1 [Source:MGI Symbol;Acc:MGI:1890596]
419	Exosc2	744.987057538043	1.0096213728671	0.133871180412258	3.17214557187142	0.00151317136661087	0.0165657179219813	ENSCGRG00000017629	exosome component 2 [Source:MGI Symbol;Acc:MGI:2385133]
420	Ext2	2369.6889853738	-1.33081267871488	0.0832067020505782	-8.96382334130183	3.13611240201137e-19	2.81699384247012e-17	ENSCGRG00000008793	exostoses (multiple) 2 [Source:MGI Symbol;Acc:MGI:108050]
421	Extl1	350.416932644794	1.44060060734632	0.152379561976595	5.61517631056446	1.96361919612907e-08	5.86981881128582e-07	ENSCGRG00000013081	exostoses (multiple)-like 1 [Source:MGI Symbol;Acc:MGI:1888742]
422	F13b	63.568535797272	-2.11515056011161	0.526980202147007	-2.9036917386198	0.0036879107421594	0.0357040948507483	ENSCGRG00000013915	coagulation factor XIII, beta subunit [Source:MGI Symbol;Acc:MGI:88379]
423	Fabp4	23.5380329577513	-8.16918183373276	1.5091143590533	-5.02560941622035	5.01836342324476e-07	1.20323104265142e-05	ENSCGRG00000009928	fatty acid binding protein 4, adipocyte [Source:MGI Symbol;Acc:MGI:88038]
424	Fads3	1234.95667542277	-1.20386537657588	0.120246884600735	-5.1469348075812	2.64777293554488e-07	6.66066814687479e-06	ENSCGRG00000003399	fatty acid desaturase 3 [Source:MGI Symbol;Acc:MGI:1928740]
425	Fam102a	551.006627712535	-1.54541818387117	0.131160445220278	-7.32275406306354	2.42932785978967e-13	1.39792635031772e-11	ENSCGRG00000011406	family with sequence similarity 102, member A [Source:MGI Symbol;Acc:MGI:2138935]
426	Fam107b	1023.01765434478	1.89928076495417	0.131147545928576	10.0216763869055	1.22408824378942e-23	1.58734936064354e-21	ENSCGRG00000009786	family with sequence similarity 107, member B [Source:MGI Symbol;Acc:MGI:1913790]
427	Fam110b	450.131777157617	-0.914725978030302	0.131619919339327	-2.50542227167749	0.0122305277322471	0.0998726996282033	ENSCGRG00000011111	family with sequence similarity 110, member B [Source:MGI Symbol;Acc:MGI:1916593]
428	Fam110c	51.4880484756459	-3.8909586970822	0.459099123696621	-7.20105098380823	5.97501989348319e-13	3.22651074248092e-11	ENSCGRG00000008850	family with sequence similarity 110, member C [Source:MGI Symbol;Acc:MGI:1918813]
429	Fam118b	432.346593741982	1.00036414731033	0.142233438562048	2.92056249774175	0.00349400108726517	0.0340235515710739	ENSCGRG00000011107	N/A
430	Fam122b	690.199138039059	1.39675837440647	0.139021925118533	5.83933701819452	5.2408957530803e-09	1.72167815889954e-07	ENSCGRG00000010548	family with sequence similarity 122, member B [Source:MGI Symbol;Acc:MGI:1926005]
431	Fam129a	5836.67577458651	1.11952045751418	0.0714145331497888	7.48528252186172	7.13933883172753e-14	4.26830471582567e-12	ENSCGRG00000016076	family with sequence similarity 129, member A [Source:MGI Symbol;Acc:MGI:2137237]
432	Fam135a	2391.71823095678	1.38743593834415	0.0988031851438531	8.12193894816885	4.58794120455785e-16	3.35247418018763e-14	ENSCGRG00000004136	family with sequence similarity 135, member A [Source:MGI Symbol;Acc:MGI:1915437]
433	Fam136a	938.973766933784	1.01409656062361	0.11744201122819	3.654008096546	0.000258178120405458	0.00342760772108587	ENSCGRG00000008859	N/A
434	Fam151a	14.1546192811161	2.35893301895756	0.652755469459351	2.71766473240846	0.00657444189456932	0.0589395194968838	ENSCGRG00000016170	family with sequence simliarity 151, member A [Source:MGI Symbol;Acc:MGI:2657115]
435	Fam160b1	411.304136744951	-1.0545446642155	0.14348869685964	-3.27260734658203	0.00106560399452204	0.0121573927850861	ENSCGRG00000000359	family with sequence similarity 160, member B1 [Source:MGI Symbol;Acc:MGI:2147545]
436	Fam175a	369.139821570654	1.15282926940925	0.182121332228078	3.11806838738108	0.00182040558041084	0.0194211751782649	N/A	N/A
437	Fam175b	1096.3018425969	0.939605673680398	0.0964672850484819	3.67630510987231	0.000236636481897321	0.0031736519866404	ENSCGRG00000007002	BRISC complex subunit [Source:MGI Symbol;Acc:MGI:1926116]
438	Fam177a1	1586.26044758145	0.968329456945259	0.111947601293513	3.42452139924786	0.000615883338953884	0.00754047593317608	N/A	N/A
439	Fam186a	33.5542609542609	-2.26127173635911	0.437450051134489	-3.83200146231688	0.000127104983668711	0.00183138589145199	ENSCGRG00000007405	family with sequence similarity 186, member A [Source:MGI Symbol;Acc:MGI:2685766]
440	Fam189a2	50.7688643994071	-2.29463751177786	0.340738086095541	-5.01756357983805	5.23308858128877e-07	1.24498828340893e-05	N/A	N/A
441	Fam206a	382.623327831827	1.19546194928698	0.158122495409404	3.86092723230268	0.000112957543473252	0.00165229002627452	ENSCGRG00000008098	family with sequence similarity 206, member A [Source:MGI Symbol;Acc:MGI:2677850]
442	Fam20c	482.745149886107	-1.22670319643098	0.165450008567123	-3.87875891495934	0.000104990741385931	0.00155036047464358	ENSCGRG00000008074	family with sequence similarity 20, member C [Source:MGI Symbol;Acc:MGI:2136853]
443	Fam214b	113.687370393131	-1.46954789250693	0.239273338887336	-3.69696597163419	0.000218191575932156	0.00294774738020155	N/A	N/A
444	Fam222b	436.430907983858	-0.98245846922189	0.153688903365731	-2.58636739410405	0.00969934839165878	0.0821544624121457	ENSCGRG00000006355	family with sequence similarity 222, member B [Source:MGI Symbol;Acc:MGI:2384939]
445	Fam229b	188.254812229484	1.39147975276693	0.192916407801316	4.1806565923434	2.9066855936023e-05	0.000483939498377872	ENSCGRG00000003303	family with sequence similarity 229, member B [Source:MGI Symbol;Acc:MGI:1913587]
446	Fam234a	1261.08309346509	-0.959962795005186	0.0962303463953058	-3.89690267499985	9.74307497482135e-05	0.00145035555849927	ENSCGRG00000013636	family with sequence similarity 234, member A [Source:MGI Symbol;Acc:MGI:2146854]
447	Fam43a	112.842868662658	-1.26180429664975	0.233691769269277	-2.89630138898338	0.00377589569418775	0.036421866586052	ENSCGRG00000015152	family with sequence similarity 43, member A [Source:MGI Symbol;Acc:MGI:2676309]
448	Fam46d	833.100241311281	1.44970030247366	0.13884348083175	6.22814839106769	4.7197992830948e-10	1.83355240504024e-08	ENSCGRG00000008903	family with sequence similarity 46, member D [Source:MGI Symbol;Acc:MGI:2685223]
449	Fam60a	584.350819480986	1.02675242841966	0.12164176938683	3.63189330380078	0.000281349451858628	0.00370584320924519	ENSCGRG00000001508	family with sequence similarity 60, member A [Source:MGI Symbol;Acc:MGI:1929091]
450	Fam71f1	257.800603408604	1.90094353772454	0.190486655662965	6.90852087472103	4.89732935505477e-12	2.35455411864173e-10	ENSCGRG00000010330	family with sequence similarity 71, member F1 [Source:MGI Symbol;Acc:MGI:3032524]
451	Fam78a	111.418911227896	-2.43170419238932	0.252841962068737	-7.30393672220479	2.79467847908805e-13	1.59817420850706e-11	ENSCGRG00000003493	family with sequence similarity 78, member A [Source:MGI Symbol;Acc:MGI:2443569]
452	Fam78b	656.195257228411	-1.39137401550272	0.147189802701535	-5.47871863390409	4.28416987823228e-08	1.20809654116032e-06	ENSCGRG00000013462	family with sequence similarity 78, member B [Source:MGI Symbol;Acc:MGI:2443050]
453	Fank1	110.518738508717	1.80039659942479	0.253998055817732	4.78521024419111	1.7080843968729e-06	3.70904081179452e-05	ENSCGRG00000010083	fibronectin type 3 and ankyrin repeat domains 1 [Source:MGI Symbol;Acc:MGI:1914180]
454	Farsb	3363.8221924811	0.998754415484207	0.0916022762857945	4.51726672677916	6.26429781616579e-06	0.000120578226765501	ENSCGRG00000001513	phenylalanyl-tRNA synthetase, beta subunit [Source:MGI Symbol;Acc:MGI:1346035]
455	Fas	1534.03629716426	1.36545165297658	0.117115599430961	6.66426296793642	2.65996820923138e-11	1.17459603368793e-09	ENSCGRG00000008803	Fas (TNF receptor superfamily member 6) [Source:MGI Symbol;Acc:MGI:95484]
456	Fasn	14129.1470626102	-1.42388994516769	0.128735033159426	-6.5166988647729	7.18715063384254e-11	3.05644784691863e-09	ENSCGRG00000015236	fatty acid synthase [Source:MGI Symbol;Acc:MGI:95485]
457	Fat1	9832.79483842105	-0.830195755108782	0.0830907546168075	-2.95139038655475	0.00316346806946609	0.0313689289343827	ENSCGRG00000008521	FAT atypical cadherin 1 [Source:MGI Symbol;Acc:MGI:109168]
458	Fat4	540.725514009126	2.97884577007835	0.179795520488418	13.3144767058387	1.90703933353713e-40	6.50300412736162e-38	ENSCGRG00000012661	FAT atypical cadherin 4 [Source:MGI Symbol;Acc:MGI:3045256]
459	Fblim1	557.471068569708	-1.0141100387472	0.162076074192001	-2.64781547903032	0.00810137307098142	0.0702678679835383	ENSCGRG00000013455	filamin binding LIM protein 1 [Source:MGI Symbol;Acc:MGI:1921452]
460	Fbln5	642.403146512283	3.92721016287494	0.140887754939845	23.7227689771962	2.09944243506055e-124	6.44318883320084e-121	ENSCGRG00000001395	fibulin 5 [Source:MGI Symbol;Acc:MGI:1346091]
461	Fbn1	298.098521774018	-1.96365908549024	0.175541397845157	-7.85396836127062	4.0307600674736e-15	2.66030164453257e-13	ENSCGRG00000016650	fibrillin 1 [Source:MGI Symbol;Acc:MGI:95489]
462	Fbrsl1	44.9497747909639	-1.82584946053308	0.355169601451432	-3.49378706606909	0.000476220687383863	0.00599245372128118	ENSCGRG00000005911	fibrosin-like 1 [Source:MGI Symbol;Acc:MGI:1920907]
463	Fbxo32	228.428542931733	-1.53231459898055	0.187386909057854	-5.05559381401026	4.29053650050471e-07	1.03955183053018e-05	N/A	N/A
464	Fbxw12	9.8510241841251	2.56387185469623	0.777821332309263	2.54416955639403	0.0109537898570919	0.0913096814977319	N/A	N/A
465	Fcrlb	8.77182067382015	-3.46964502185685	0.940207484376352	-3.06813396943881	0.00215400028234546	0.0223962513828963	ENSCGRG00000006016	Fc receptor-like B [Source:MGI Symbol;Acc:MGI:3576487]
466	Fem1b	4084.31525980728	0.900726808505979	0.0711505256640062	4.43797575405072	9.08088452310944e-06	0.000168904452129836	ENSCGRG00000003570	feminization 1 homolog b (C. elegans) [Source:MGI Symbol;Acc:MGI:1335087]
467	Fgf21	4.39489736796785	7.00351210004284	1.83706780699124	3.49391000968767	0.000476001439935021	0.00599245372128118	ENSCGRG00000002494	fibroblast growth factor 21 [Source:MGI Symbol;Acc:MGI:1861377]
468	Fgfr2	243.836381152719	-1.32394922697914	0.185854605314355	-3.97615504339029	7.00384718668315e-05	0.0010819533732851	ENSCGRG00000005851	fibroblast growth factor receptor 2 [Source:MGI Symbol;Acc:MGI:95523]
469	Fhad1	60.6204821344583	1.596368291121	0.348733128860539	2.90022858942179	0.00372890613071582	0.036025224286989	N/A	N/A
470	Fhod1	519.854292245939	-1.80747617684875	0.145030529689521	-8.42935400391029	3.47578619985257e-17	2.81952101692005e-15	ENSCGRG00000008020	formin homology 2 domain containing 1 [Source:MGI Symbol;Acc:MGI:2679008]
471	Fibin	135.872870328143	2.01796960681814	0.214654294782473	6.67588369265644	2.45746811254907e-11	1.09040524878262e-09	ENSCGRG00000020061	fin bud initiation factor homolog (zebrafish) [Source:MGI Symbol;Acc:MGI:1914856]
472	Fip1l1	2067.52630928978	1.05152451426615	0.0858634937190386	5.43376461097279	5.51773590524722e-08	1.53479741630245e-06	ENSCGRG00000000208	FIP1 like 1 (S. cerevisiae) [Source:MGI Symbol;Acc:MGI:1914149]
473	Fis1	856.452162818898	1.18118178266248	0.118809328651762	5.01828676844801	5.21343158973978e-07	1.24198918312131e-05	ENSCGRG00000008476	mitochondrial fission 1 protein [Source:RefSeq peptide;Acc:NP_001233643]
474	Fkbp10	3469.45805989659	-1.06202502851473	0.106960815565887	-4.46016165143867	8.18978574072879e-06	0.000153570992494684	ENSCGRG00000016669	FK506 binding protein 10 [Source:MGI Symbol;Acc:MGI:104769]
475	Fkbp9	10078.9074229766	-0.917442097100808	0.0929917046363047	-3.5753683372081	0.00034973515106237	0.00450666415091847	ENSCGRG00000010487	FK506 binding protein 9 [Source:MGI Symbol;Acc:MGI:1350921]
476	Flna	23353.441157352	-1.11293701967356	0.0870742117084634	-6.063500416405	1.33190436859563e-09	4.81840609888407e-08	ENSCGRG00000002222	filamin, alpha [Source:MGI Symbol;Acc:MGI:95556]
477	Flrt3	634.327177611774	-0.996817104560974	0.127804057445708	-3.22254717159334	0.00127056242902735	0.0142053045343714	ENSCGRG00000007393	fibronectin leucine rich transmembrane protein 3 [Source:MGI Symbol;Acc:MGI:1918686]
478	Fmod	20.2419192953542	-3.50714500301442	0.595498787880955	-4.90711746482587	9.24246839735844e-07	2.10893200828945e-05	ENSCGRG00000003737	fibromodulin [Source:MGI Symbol;Acc:MGI:1328364]
479	Fn1	20281.0962572966	-3.03650046777995	0.112176435140745	-21.8543044622778	7.07406959784572e-106	1.62827396968414e-102	ENSCGRG00000004728	fibronectin 1 [Source:MGI Symbol;Acc:MGI:95566]
480	Fndc3b	3813.66890739379	-1.11921118151171	0.0768603667271668	-6.95089944973837	3.62964515191589e-12	1.77284577791457e-10	ENSCGRG00000009626	fibronectin type III domain containing 3B [Source:MGI Symbol;Acc:MGI:1919257]
481	Fnip1	1808.42474110862	1.07403520307776	0.113940265719962	4.29236055635178	1.76783572790241e-05	0.000310916209107879	ENSCGRG00000010194	folliculin interacting protein 1 [Source:MGI Symbol;Acc:MGI:2444668]
482	Foxj3	1705.62848401962	1.17740018846056	0.0954703594367973	6.2054620013409	5.45364479987704e-10	2.08347334740531e-08	ENSCGRG00000005799	forkhead box J3 [Source:MGI Symbol;Acc:MGI:2443432]
483	Foxp4	552.198245078126	-1.13867731669683	0.146625991660189	-3.77637559143626	0.000159126983041785	0.0022282617990353	ENSCGRG00000014766	N/A
484	Frmd4b	233.228257456094	-1.67949716406736	0.198359355287215	-5.51793819737604	3.43000006183154e-08	9.86875330290094e-07	ENSCGRG00000015587	FERM domain containing 4B [Source:MGI Symbol;Acc:MGI:2141794]
485	Frmd7	102.787323564161	3.62761417457363	0.306707374812032	9.9203733712539	3.39483848254827e-23	4.19547354480831e-21	ENSCGRG00000009355	FERM domain containing 7 [Source:MGI Symbol;Acc:MGI:2686379]
486	Fscn1	96.6884426480937	-1.54724117803532	0.265333281413202	-3.62667914175308	0.00028708966800337	0.00377335413748326	ENSCGRG00000016688	fascin actin-bundling protein 1 [Source:MGI Symbol;Acc:MGI:1352745]
487	Fstl1	5021.64229201024	-1.18765742729484	0.0725485418754822	-8.30747125983753	9.77630507599239e-17	7.5958177919546e-15	ENSCGRG00000005221	follistatin-like 1 [Source:MGI Symbol;Acc:MGI:102793]
488	Furin	3465.23487821715	-2.15356859907851	0.250690298674439	-6.2571471917804	3.92083330663902e-10	1.54269710488143e-08	ENSCGRG00000002134	furin precursor [Source:RefSeq peptide;Acc:NP_001230915]
489	Fut11	335.21095032599	-1.33296448763976	0.172235973162289	-4.34289058891201	1.40620174688318e-05	0.000251152269322084	ENSCGRG00000002841	fucosyltransferase 11 [Source:MGI Symbol;Acc:MGI:1920318]
490	Fut8	1255.35754060515	-0.891513379902399	0.101095396277897	-3.03229316534431	0.00242703362584423	0.0249115926345015	ENSCGRG00000012908	fucosyltransferase 8 [Source:MGI Symbol;Acc:MGI:1858901]
491	Fzd2	51.2993759277937	-1.71474733230071	0.416001747858203	-2.71581751133568	0.00661123483750871	0.0592022874419403	ENSCGRG00000015729	frizzled class receptor 2 [Source:MGI Symbol;Acc:MGI:1888513]
492	Fzd7	311.927542189394	-1.42648327165189	0.158695538912432	-5.30273740961981	1.14078960922029e-07	3.01817526784231e-06	ENSCGRG00000020015	frizzled class receptor 7 [Source:MGI Symbol;Acc:MGI:108570]
493	G6pd	2370.83928892441	-1.05582006681191	0.089778249239827	-5.24467307034404	1.56559685246492e-07	4.03766112623095e-06	ENSCGRG00000003467	glucose-6-phosphate 1-dehydrogenase [Source:RefSeq peptide;Acc:NP_001233656]
494	Gabarapl1	3600.9019959545	1.12102058872618	0.0866781963412196	6.18446288262354	6.23142725536985e-10	2.36588662846145e-08	ENSCGRG00000005696	gamma-aminobutyric acid (GABA) A receptor-associated protein-like 1 [Source:MGI Symbol;Acc:MGI:1914980]
495	Gabbr1	534.156712899946	-1.18869747578234	0.126858257943729	-4.75913026749105	1.94428927233442e-06	4.16788622360488e-05	ENSCGRG00000015613	gamma-aminobutyric acid (GABA) B receptor, 1 [Source:MGI Symbol;Acc:MGI:1860139]
496	Gabra1	26.2782323535507	-3.47186406431515	0.5242800356497	-5.50641139713909	3.66222148823683e-08	1.04552165092082e-06	ENSCGRG00000010987	gamma-aminobutyric acid (GABA) A receptor, subunit alpha 1 [Source:MGI Symbol;Acc:MGI:95613]
497	Gad2	337.542499579776	1.27894210941714	0.16678897377288	4.16082426192629	3.17101032262482e-05	0.000524156050994735	ENSCGRG00000001250	glutamic acid decarboxylase 2 [Source:MGI Symbol;Acc:MGI:95634]
498	Gadl1	155.30654248473	1.15971431526634	0.228944208917383	2.51044486891821	0.0120579148748367	0.0988577223977036	ENSCGRG00000016291	glutamate decarboxylase-like 1 [Source:MGI Symbol;Acc:MGI:1920998]
499	Gal3st4	34.980481333019	1.86682456405304	0.460343388150504	2.78457798314851	0.0053597431001446	0.0494460468166647	ENSCGRG00000002772	galactose-3-O-sulfotransferase 4 [Source:MGI Symbol;Acc:MGI:1916254]
500	Galc	739.949499804326	-0.887169289054549	0.112855561129377	-2.67781919924126	0.00741032067376991	0.0650563953629834	ENSCGRG00000016400	galactosylceramidase [Source:MGI Symbol;Acc:MGI:95636]
501	Galnt2	2910.29534334979	-1.41871241979365	0.0967919570809911	-8.61383470503489	7.06565442702774e-18	5.96820920271967e-16	ENSCGRG00000016716	N/A
502	Gas8	1929.68459957329	1.42560592740056	0.222978663759595	3.77006217772362	0.000163206881358403	0.00227846210260321	ENSCGRG00000012918	growth arrest specific 8 [Source:MGI Symbol;Acc:MGI:1202386]
503	Gatsl2	17.0786113003131	2.20418906971925	0.606135149724086	2.6713952651239	0.00755366409592452	0.0661089214174687	ENSCGRG00000002474	GATS protein-like 2 [Source:MGI Symbol;Acc:MGI:1933384]
504	Gcc1	612.047385202399	1.36011128262875	0.121170226193833	6.39718853596595	1.58263867310369e-10	6.5196215943023e-09	ENSCGRG00000016672	golgi coiled coil 1 [Source:MGI Symbol;Acc:MGI:1921625]
505	Gdpd1	80.7829084219509	2.05910098127263	0.315250435371997	4.67608705698371	2.92400515502621e-06	6.05653891165947e-05	ENSCGRG00000007318	glycerophosphodiester phosphodiesterase domain containing 1 [Source:MGI Symbol;Acc:MGI:1913819]
506	Gemin6	460.791903156843	1.10310945787184	0.134461063704078	3.85350928273943	0.000116436846805452	0.00169894460941014	ENSCGRG00000012675	gem nuclear organelle associated protein 6 [Source:MGI Symbol;Acc:MGI:1914492]
507	Gfer	321.794262124162	1.39400407358482	0.15767232797981	5.13115765606801	2.87965583990715e-07	7.19484160597698e-06	ENSCGRG00000014349	growth factor, erv1 (S. cerevisiae)-like (augmenter of liver regeneration) [Source:MGI Symbol;Acc:MGI:107757]
508	Gfpt2	100.118569895989	-1.39299526201381	0.253854792094474	-3.18305104515	0.00145731920105818	0.0160113817233206	ENSCGRG00000004350	glutamine fructose-6-phosphate transaminase 2 [Source:MGI Symbol;Acc:MGI:1338883]
509	Ggcx	888.48178740699	-0.920686439870107	0.115648336604698	-2.90297248542797	0.00369639110783743	0.0357545318290192	ENSCGRG00000008736	gamma-glutamyl carboxylase [Source:MGI Symbol;Acc:MGI:1927655]
510	Ggt1	1349.25786658067	-1.06379642379936	0.121648809736311	-3.93619899870895	8.27823361400056e-05	0.00125771777036474	ENSCGRG00000004448	gamma-glutamyltransferase 1 [Source:MGI Symbol;Acc:MGI:95706]
511	Ggt7	1185.29759671361	-1.15708305519695	0.125973179441937	-4.5416060546403	5.58272893061794e-06	0.000108439209418142	ENSCGRG00000005146	gamma-glutamyltransferase 7 [Source:MGI Symbol;Acc:MGI:1913385]
512	Ghitm	7138.64812660617	1.00848581474248	0.0781177787214174	5.42159955074613	5.90680868231511e-08	1.63807191379745e-06	ENSCGRG00000005000	growth hormone inducible transmembrane protein [Source:MGI Symbol;Acc:MGI:1913342]
513	Gja1	3045.37281475317	-1.26801335337278	0.110924212179712	-6.1578156763917	7.37551258527197e-10	2.75482127272207e-08	ENSCGRG00000014102	gap junction alpha-1 protein [Source:RefSeq peptide;Acc:NP_001231004]
514	Gjb3	193.822480765569	-1.25510958640801	0.25940318697434	-2.58341886043651	0.00978264749040205	0.0826319591230566	ENSCGRG00000014160	gap junction protein, beta 3 [Source:MGI Symbol;Acc:MGI:95721]
515	Glb1	1183.64486851147	-0.888524866752609	0.110200145383755	-2.75464578539659	0.00587557074071026	0.0536670434620232	ENSCGRG00000014534	galactosidase, beta 1 [Source:MGI Symbol;Acc:MGI:88151]
516	Glg1	2962.01602964876	-0.932681160134827	0.0922064028036222	-3.77109017205919	0.000162535922984698	0.00227081675708666	ENSCGRG00000001849	Golgi apparatus protein 1 precursor [Source:RefSeq peptide;Acc:NP_001231202]
517	Gli2	781.657939580388	-1.26008691038129	0.132290144952549	-5.10336132674357	3.33673042576657e-07	8.23626730027689e-06	ENSCGRG00000014620	GLI-Kruppel family member GLI2 [Source:MGI Symbol;Acc:MGI:95728]
518	Glis2	575.305730282132	-0.946372696715322	0.132253938906377	-2.73269891984095	0.00628177261684401	0.056788088457415	ENSCGRG00000009774	GLIS family zinc finger 2 [Source:MGI Symbol;Acc:MGI:1932535]
519	Gm2a	851.424084000495	-1.17065087921763	0.103105900955375	-5.6804544945489	1.34337290528146e-08	4.12281144630881e-07	ENSCGRG00000016474	GM2 ganglioside activator protein [Source:MGI Symbol;Acc:MGI:95762]
520	Gmfb	6877.3366360774	0.921654753047977	0.100269097892261	3.35788652141457	0.000785408497140748	0.00931262850376673	ENSCGRG00000007217	glia maturation factor, beta [Source:MGI Symbol;Acc:MGI:1927133]
521	Gmppb	281.299219028796	-1.10415149455343	0.186161870822755	-2.78891156141523	0.00528855044905797	0.0489117870260942	ENSCGRG00000008216	GDP-mannose pyrophosphorylase B [Source:MGI Symbol;Acc:MGI:2660880]
522	Gnai2	2363.09723786038	-1.28980827956004	0.104983156174679	-6.71389396662932	1.8949803494595e-11	8.51077272071886e-10	ENSCGRG00000017085	guanine nucleotide-binding protein G(i) subunit alpha-2 [Source:RefSeq peptide;Acc:NP_001230983]
523	Gnao1	252.434202676566	-1.3447905211392	0.197753346368567	-3.84230170751144	0.000121885877525935	0.00176724925099415	ENSCGRG00000016430	guanine nucleotide binding protein, alpha O [Source:MGI Symbol;Acc:MGI:95775]
524	Gnas	8073.08750989636	-0.975808793940868	0.0758744793331948	-5.15122207960533	2.58794515758985e-07	6.51907279505601e-06	ENSCGRG00000002835	GNAS (guanine nucleotide binding protein, alpha stimulating) complex locus [Source:MGI Symbol;Acc:MGI:95777]
525	Gnat1	555.108210433036	-1.28041055716086	0.138216024421188	-5.0316022281212	4.86397631810264e-07	1.17232015604113e-05	ENSCGRG00000006881	guanine nucleotide binding protein, alpha transducing 1 [Source:MGI Symbol;Acc:MGI:95778]
526	Gnb1l	466.001113984119	0.927168180234546	0.126447333616808	2.70630996894269	0.00680355085825592	0.0605805539187255	ENSCGRG00000015156	guanine nucleotide binding protein (G protein), beta polypeptide 1-like [Source:MGI Symbol;Acc:MGI:1338057]
527	Gnl2	3039.96036026101	1.68150782794317	0.0848061251225565	12.9300251088864	3.04719324704894e-38	9.19852728707529e-36	ENSCGRG00000017418	guanine nucleotide binding protein-like 2 (nucleolar) [Source:MGI Symbol;Acc:MGI:2385207]
528	Golph3	3088.04033699373	1.03483343754542	0.0994248420746833	4.52473373290695	6.0471589772594e-06	0.000116966791394175	ENSCGRG00000000709	golgi phosphoprotein 3 [Source:MGI Symbol;Acc:MGI:1913879]
529	Gorab	1192.58632908128	0.940837268136234	0.118047996340861	3.01466164988938	0.00257266076474896	0.0261296058036885	ENSCGRG00000006363	golgin, RAB6-interacting [Source:MGI Symbol;Acc:MGI:2138271]
530	Gosr1	2641.16765807736	0.854330312885226	0.0794825641165097	3.38901764378432	0.000701434970140337	0.00843095531342309	ENSCGRG00000014646	Golgi SNAP receptor complex member 1 [Source:RefSeq peptide;Acc:NP_001233674]
531	Gpat3	1566.09187564449	1.00835780718365	0.085333407342199	4.96165944440285	6.98934618520905e-07	1.62707737869076e-05	ENSCGRG00000006490	glycerol-3-phosphate acyltransferase 3 [Source:MGI Symbol;Acc:MGI:3603816]
532	Gpatch11	1881.93162355075	0.974696674719112	0.0885273181353131	4.40241704150859	1.07051528392345e-05	0.00019633932707337	ENSCGRG00000004648	G patch domain containing 11 [Source:MGI Symbol;Acc:MGI:1858435]
533	Gpatch4	819.627316252059	1.25219411875536	0.127678740479337	5.22586309615253	1.73344587425877e-07	4.45805479449734e-06	ENSCGRG00000008399	G patch domain containing 4 [Source:MGI Symbol;Acc:MGI:1913864]
534	Gpc1	6483.09717553028	-1.59330288812993	0.100187911791617	-10.0644915077783	7.92960314130457e-24	1.07364494297046e-21	ENSCGRG00000018009	glypican 1 [Source:MGI Symbol;Acc:MGI:1194891]
535	Gpc6	1071.22706678862	-1.3567521242162	0.100384823226049	-7.68830983302237	1.4909141010012e-14	9.59919309644616e-13	ENSCGRG00000008457	glypican 6 [Source:MGI Symbol;Acc:MGI:1346322]
536	Gpcpd1	2207.95012910165	-1.42695525796765	0.0864158197398967	-9.74350251818256	1.96656803353001e-22	2.22161863616083e-20	N/A	N/A
537	Gpd1l	350.926044387631	-1.06075470195832	0.140992841334686	-3.37458410464784	0.000739273222001941	0.00885109044859801	ENSCGRG00000005169	glycerol-3-phosphate dehydrogenase 1-like [Source:MGI Symbol;Acc:MGI:1289257]
538	Gpr68	447.155243339901	-2.61525551978471	0.150117986508854	-13.5246486199294	1.1187693230609e-41	4.20428945200886e-39	ENSCGRG00000018842	G protein-coupled receptor 68 [Source:MGI Symbol;Acc:MGI:2441763]
539	Gprasp1	310.60828275593	-1.06769653000258	0.17307246691489	-2.78920175973927	0.00528381368265978	0.0488925352525112	ENSCGRG00000009096	G protein-coupled receptor associated sorting protein 1 [Source:MGI Symbol;Acc:MGI:1917418]
540	Gramd1a	476.813195900565	-1.21598581626969	0.144230944126179	-4.37508968253365	1.21382563485393e-05	0.00021999394921457	ENSCGRG00000017368	GRAM domain containing 1A [Source:MGI Symbol;Acc:MGI:105490]
541	Grb10	68.0042150443693	2.27288928571772	0.356960007096684	4.72861595539856	2.26055510402729e-06	4.80668148793978e-05	ENSCGRG00000016205	growth factor receptor bound protein 10 [Source:MGI Symbol;Acc:MGI:103232]
542	Grik5	309.508674263001	-1.00540457132363	0.162435274096812	-2.58836679988538	0.00964322343046561	0.0817542892488921	ENSCGRG00000012476	glutamate receptor, ionotropic, kainate 5 (gamma 2) [Source:MGI Symbol;Acc:MGI:95818]
543	Gstp1	5794.67519579108	-1.15462807437671	0.129690233785095	-4.39250942055919	1.12049773335284e-05	0.00020469092521785	ENSCGRG00000014774	glutathione S-transferase P 1 [Source:RefSeq peptide;Acc:NP_001233673]
544	Gtf2a1	1907.7801720548	0.873627830600753	0.106373871104663	2.71368642394875	0.0066539117621893	0.0594205291895993	ENSCGRG00000005495	general transcription factor II A, 1 [Source:MGI Symbol;Acc:MGI:1933277]
545	Gtf2f2	718.139211473491	0.999648005387969	0.134404070993003	3.08536416793806	0.00203303061793871	0.0213311827912953	ENSCGRG00000003615	general transcription factor IIF, polypeptide 2 [Source:MGI Symbol;Acc:MGI:1915955]
546	Gtf3c6	784.529606502055	1.02043109570759	0.128061099608947	3.40047521313027	0.000672688343546565	0.00814926523557003	ENSCGRG00000004485	general transcription factor IIIC, polypeptide 6, alpha [Source:MGI Symbol;Acc:MGI:1914621]
547	Gtpbp10	1385.76198478295	0.988152473271007	0.116792638718142	3.45218651599163	0.000556063202285178	0.00690914157009397	ENSCGRG00000003724	GTP-binding protein 10 (putative) [Source:MGI Symbol;Acc:MGI:2385599]
548	Gtpbp2	2112.15627683922	1.88612604347462	0.108492720417218	11.9930953685163	3.86198695525294e-33	9.00185161949717e-31	ENSCGRG00000005459	GTP binding protein 2 [Source:MGI Symbol;Acc:MGI:1860138]
549	Gtpbp4	4252.80669198293	1.29947117370262	0.0755018365506418	9.46346083253504	2.97916093997348e-21	3.09933726263682e-19	ENSCGRG00000012171	GTP binding protein 4 [Source:MGI Symbol;Acc:MGI:1916487]
550	Gulp1	1041.51332089389	1.05878784095947	0.15335063010676	3.08981671551296	0.00200280046015048	0.0210860878634711	ENSCGRG00000016297	GULP, engulfment adaptor PTB domain containing 1 [Source:MGI Symbol;Acc:MGI:1920407]
551	Gusb	3005.93369629583	-1.08124693085473	0.093940123844476	-5.28298675606613	1.27094582675883e-07	3.32431767811605e-06	ENSCGRG00000002349	glucuronidase, beta [Source:MGI Symbol;Acc:MGI:95872]
552	Gzf1	956.372060195094	1.04080730966934	0.0990657043757721	4.60143913396193	4.19581772578214e-06	8.34360557262984e-05	ENSCGRG00000012721	GDNF-inducible zinc finger protein 1 [Source:MGI Symbol;Acc:MGI:1921783]
553	H6pd	570.199310101762	-1.08164916720101	0.121662652621718	-4.08249085299976	4.45555662357037e-05	0.000717800696994093	ENSCGRG00000001127	hexose-6-phosphate dehydrogenase (glucose 1-dehydrogenase) [Source:MGI Symbol;Acc:MGI:2140356]
554	Hapln4	53.8317020643502	-2.00532894121207	0.373595811581283	-3.80187999024686	0.000143602285443411	0.00203407114165767	ENSCGRG00000018380	hyaluronan and proteoglycan link protein 4 [Source:MGI Symbol;Acc:MGI:2679531]
555	Hars2	1022.98118623796	0.966910715188205	0.147825104042233	2.58378451306841	0.00977228291655293	0.0825822935408011	ENSCGRG00000013059	histidyl-tRNA synthetase 2 [Source:MGI Symbol;Acc:MGI:1918041]
556	Haus4	1277.14728783478	-1.9089507386906	0.145749368002048	-9.08400671727674	1.04649819751333e-19	9.78183645127439e-18	ENSCGRG00000012954	HAUS augmin-like complex, subunit 4 [Source:MGI Symbol;Acc:MGI:1261794]
557	Hbegf	171.022596619249	1.29731121553193	0.20104861602185	3.54316646841956	0.000395353054825301	0.00503459968987074	N/A	N/A
558	Hcfc1	1618.26447414007	-0.952582264619992	0.0972719055276223	-3.7793005277813	0.000157269520794065	0.00220897098085577	ENSCGRG00000001954	host cell factor C1 [Source:MGI Symbol;Acc:MGI:105942]
559	Hdac5	1028.31752231469	-1.22362647302008	0.125829881226638	-5.07561452075601	3.86245637029323e-07	9.47047557957119e-06	ENSCGRG00000005061	histone deacetylase 5 [Source:RefSeq peptide;Acc:NP_001233710]
560	Hdac7	446.837211674934	-1.23041553729002	0.139053241133356	-4.6417690900844	3.4543877562065e-06	7.0676773491985e-05	ENSCGRG00000007249	histone deacetylase 7 [Source:MGI Symbol;Acc:MGI:1891835]
561	Heatr4	299.802334635422	1.72536910713	0.188526308957391	6.04905815382291	1.45695065454326e-09	5.21951154722948e-08	ENSCGRG00000010244	HEAT repeat containing 4 [Source:MGI Symbol;Acc:MGI:4937307]
562	Heatr5a	1063.40829927006	-0.956436974723823	0.11445775893687	-3.24551587811148	0.00117238026324805	0.0132199694840475	ENSCGRG00000002577	HEAT repeat containing 5A [Source:MGI Symbol;Acc:MGI:2444133]
563	Hectd2	1165.07797688339	0.884404069863349	0.108242666213448	2.76639129113571	0.00566804791052306	0.0520555781667689	ENSCGRG00000008605	HECT domain E3 ubiquitin protein ligase 2 [Source:MGI Symbol;Acc:MGI:2442663]
564	Heg1	3315.95950587258	-1.8073465943692	0.102824326880854	-11.8880826233316	1.36504329824974e-32	3.1031984313544e-30	ENSCGRG00000015592	heart development protein with EGF-like domains 1 [Source:MGI Symbol;Acc:MGI:1924696]
565	Heph	135.708995355311	1.23212810498233	0.245619358715976	2.63483142226395	0.00841790791409409	0.0727051389916176	ENSCGRG00000016210	hephaestin [Source:MGI Symbol;Acc:MGI:1332240]
566	Hes2	362.346860878045	-1.73366358246869	0.16061169035344	-7.15203905282183	8.54982351666991e-13	4.45995609733597e-11	ENSCGRG00000008036	hairy and enhancer of split 2 (Drosophila) [Source:MGI Symbol;Acc:MGI:1098624]
567	Hfm1	16.7902496563932	2.29027882928599	0.601316345012499	2.83597201823839	0.00456864485887553	0.0431199520406632	ENSCGRG00000017181	HFM1, ATP-dependent DNA helicase homolog [Source:MGI Symbol;Acc:MGI:3036246]
568	Hgf	598.912360221689	-0.974229181767791	0.150623850138396	-2.58436283954347	0.00975590999428391	0.0824817844971276	ENSCGRG00000011162	hepatocyte growth factor [Source:MGI Symbol;Acc:MGI:96079]
569	Hgs	1072.10502746551	-0.984890780872638	0.118177034080608	-3.38414551746739	0.000714001505248174	0.00857081076769223	ENSCGRG00000015797	HGF-regulated tyrosine kinase substrate [Source:MGI Symbol;Acc:MGI:104681]
570	Hhatl	10.146447025685	8.06472424712189	1.59212500556393	4.69797391552896	2.62754978560349e-06	5.50440292970451e-05	ENSCGRG00000017155	hedgehog acyltransferase-like [Source:MGI Symbol;Acc:MGI:1922020]
571	Hic2	264.659741458309	-1.01145421196758	0.161490777532957	-2.64096636205361	0.00826699268961563	0.0716032000877621	ENSCGRG00000006928	hypermethylated in cancer 2 [Source:MGI Symbol;Acc:MGI:1929869]
572	Hipk2	2487.8246417371	-0.947216023722694	0.0944183554756705	-3.83668536881986	0.00012470607425736	0.00180104913833336	ENSCGRG00000013403	homeodomain interacting protein kinase 2 [Source:MGI Symbol;Acc:MGI:1314872]
573	Hipk4	15.8066550885663	-2.15392377813018	0.58223407109604	-2.69472597928785	0.00704465389692284	0.0623055988750899	ENSCGRG00000016166	homeodomain interacting protein kinase 4 [Source:MGI Symbol;Acc:MGI:2685008]
574	Hirip3	981.670081635338	1.14762328513323	0.119907536017709	4.69245556283445	2.69945182116284e-06	5.63579431234609e-05	ENSCGRG00000010381	HIRA interacting protein 3 [Source:MGI Symbol;Acc:MGI:2142364]
575	Hk2	1007.25843309343	-1.44594457692274	0.132483530589613	-6.49878571600422	8.0970896781095e-11	3.43547947771218e-09	ENSCGRG00000005490	hexokinase 2 [Source:MGI Symbol;Acc:MGI:1315197]
576	Hmces	476.637994392804	1.06757378083983	0.14462789996744	3.3369168758402	0.00084713280175106	0.00993573465697072	ENSCGRG00000011858	5-hydroxymethylcytosine (hmC) binding, ES cell specific [Source:MGI Symbol;Acc:MGI:1914053]
577	Hmga2	106.410885283819	-1.49506407736869	0.338712217560544	-2.68694640896695	0.00721085209817464	0.0635922560037298	N/A	N/A
578	Hmgb2	1414.31188584689	1.20065888887666	0.145339900029952	4.23625162827702	2.27282067104495e-05	0.000388595355957491	ENSCGRG00000000753	high mobility group box 2 [Source:MGI Symbol;Acc:MGI:96157]
579	Hmgcs1	23650.4370382123	-1.17634254333354	0.122828794862612	-4.81466942074834	1.47443767170044e-06	3.24376287774097e-05	ENSCGRG00000011664	3-hydroxy-3-methylglutaryl-Coenzyme A synthase 1 [Source:MGI Symbol;Acc:MGI:107592]
580	Hmgcs2	1289.90713675756	-1.08530437209541	0.128126522710588	-3.9050608788036	9.42016674947837e-05	0.00140797849452025	ENSCGRG00000010687	3-hydroxy-3-methylglutaryl-Coenzyme A synthase 2 [Source:MGI Symbol;Acc:MGI:101939]
581	Hmox1	12173.8882117064	-1.02779454334931	0.0852625609213274	-5.193745506152	2.06104838664241e-07	5.22756818066575e-06	ENSCGRG00000003557	heme oxygenase 1 [Source:MGI Symbol;Acc:MGI:96163]
582	Hnf4a	106.335995466246	2.62017536015245	0.26679417501392	7.62840065501845	2.37683899219502e-14	1.50921080007859e-12	ENSCGRG00000001884	hepatic nuclear factor 4, alpha [Source:MGI Symbol;Acc:MGI:109128]
583	Hp	25.9667553650195	-3.77305052963875	0.569074877771362	-5.60222943139388	2.11612199118553e-08	6.27476173038491e-07	ENSCGRG00000013792	haptoglobin [Source:MGI Symbol;Acc:MGI:96211]
584	Hpcal1	611.514349092606	-0.936437908690556	0.140151593357068	-2.5078231331551	0.0121477454437872	0.0995055981325169	ENSCGRG00000008967	hippocalcin-like 1 [Source:MGI Symbol;Acc:MGI:1855689]
585	Hpx	105.978594713069	-3.43723542356316	0.335961999286763	-8.48986769008786	2.06872486220197e-17	1.71592340597239e-15	ENSCGRG00000000275	hemopexin [Source:MGI Symbol;Acc:MGI:105112]
586	Hr	1821.69191549168	-2.57547315594385	0.443208450420418	-4.49113877078502	7.08433723557405e-06	0.000134624340408525	ENSCGRG00000003331	hairless [Source:MGI Symbol;Acc:MGI:96223]
587	Hsf2	1522.69015904758	1.01663115540704	0.113472500921781	3.80416974314725	0.000142280594800666	0.00202001146696951	ENSCGRG00000001276	heat shock factor 2 [Source:MGI Symbol;Acc:MGI:96239]
588	Hsf2bp	404.439488170485	1.00688433695902	0.131875001775164	3.19940724594038	0.00137710491381571	0.0152483523048723	ENSCGRG00000006024	heat shock transcription factor 2 binding protein [Source:MGI Symbol;Acc:MGI:1921627]
589	Hspa12b	17.3945591961681	-2.39057985147821	0.618018768379225	-2.92162219521641	0.00348213650719921	0.0339680657445712	ENSCGRG00000012967	heat shock protein 12B [Source:MGI Symbol;Acc:MGI:1919880]
590	Hspa2	609.569833513131	-1.57074076373685	0.12739226564464	-7.73813275105342	1.00887480380735e-14	6.51839320607314e-13	ENSCGRG00000012804	heat shock protein 2 [Source:MGI Symbol;Acc:MGI:96243]
591	Hspa8	13071.3175037705	-1.96426459451502	0.09654801402849	-14.2861777911543	2.66859318399423e-46	1.22848687225174e-43	N/A	N/A
592	Hspa9	9881.42197039306	1.49597095625367	0.08021769475742	11.3567020130337	6.86890328447825e-30	1.36004285032669e-27	ENSCGRG00000013087	stress-70 protein, mitochondrial [Source:RefSeq peptide;Acc:NP_001233758]
593	Hspg2	13485.0754882207	-1.79995467810619	0.103855473283519	-11.6988747821521	1.29154687675397e-31	2.79794637512325e-29	ENSCGRG00000012498	perlecan (heparan sulfate proteoglycan 2) [Source:MGI Symbol;Acc:MGI:96257]
594	Hsph1	1462.7338374816	-0.995894118663774	0.110296203967054	-3.72570952727769	0.000194766589339687	0.00266649217553977	ENSCGRG00000005664	heat shock protein 105 kDa [Source:RefSeq peptide;Acc:NP_001233649]
595	Htr3a	169.053696407064	3.73585444299499	0.266896761939114	11.8056581855146	3.64924211087588e-32	8.09604147345402e-30	ENSCGRG00000006099	5-hydroxytryptamine (serotonin) receptor 3A [Source:MGI Symbol;Acc:MGI:96282]
596	Htra1	3644.87685696383	-0.918769167499028	0.0833554376407303	-4.00461776970819	6.21178387880982e-05	0.000970999901056061	N/A	N/A
597	Htra3	49.0568392636947	-2.12879315775995	0.380569435568923	-4.05663333086872	4.97851471000283e-05	0.00079371748805188	ENSCGRG00000015869	HtrA serine peptidase 3 [Source:MGI Symbol;Acc:MGI:1925808]
598	Hus1	838.743678454611	1.09443702441741	0.12491112953249	4.07869599452891	4.52890125239149e-05	0.0007283422503191	ENSCGRG00000005833	HUS1 checkpoint clamp component [Source:MGI Symbol;Acc:MGI:1277962]
599	Hyal2	687.926064046414	-1.25661429588996	0.139351244410943	-4.81984784569355	1.43667751117567e-06	3.17586791005868e-05	ENSCGRG00000017535	hyaluronoglucosaminidase 2 [Source:MGI Symbol;Acc:MGI:1196334]
600	Iars	8018.99557525233	0.948961163325189	0.0685015224122572	5.31373099145751	1.0740313767642e-07	2.85797886874797e-06	ENSCGRG00000007869	isoleucine-tRNA synthetase [Source:MGI Symbol;Acc:MGI:2145219]
601	Icam1	3082.99619153452	-1.48755237388173	0.109387412392753	-8.25131387073908	1.56662490497094e-16	1.18228815574323e-14	ENSCGRG00000011042	intercellular adhesion molecule 1 precursor [Source:RefSeq peptide;Acc:NP_001233619]
602	Icam5	622.029955694933	-2.04070243659983	0.274148300324314	-5.31004545407195	1.09597897692935e-07	2.91217271012655e-06	ENSCGRG00000009450	intercellular adhesion molecule 5, telencephalin [Source:MGI Symbol;Acc:MGI:109430]
603	Icmt	1147.15797830414	-1.03113909202707	0.0968058709917143	-4.60898276865975	4.04643863801747e-06	8.09792540769248e-05	ENSCGRG00000011305	isoprenylcysteine carboxyl methyltransferase [Source:MGI Symbol;Acc:MGI:1888594]
604	Idnk	320.373709317448	1.34437295564594	0.163404022673306	4.64744039039402	3.36079166690661e-06	6.88382844876733e-05	N/A	N/A
605	Ier3	2257.33590002148	-1.38448279839253	0.131925971340897	-6.06037074842079	1.35808145580615e-09	4.89387708947445e-08	ENSCGRG00000005504	immediate early response 3 [Source:MGI Symbol;Acc:MGI:104814]
606	Ift172	96.3543228254648	1.59745114948713	0.265447396884226	3.81427228388895	0.000136584812441408	0.00195269622383237	ENSCGRG00000001960	intraflagellar transport 172 [Source:MGI Symbol;Acc:MGI:2682064]
607	Igf1r	1531.85589649201	-1.16137080717635	0.10460789349671	-5.51017984578117	3.58467250005117e-08	1.02656546525571e-06	ENSCGRG00000001686	insulin-like growth factor I receptor [Source:MGI Symbol;Acc:MGI:96433]
608	Igfbp4	5504.93648132255	-1.0931384731227	0.0968615160315925	-5.2464177025249	1.5508507588305e-07	4.00524065541441e-06	ENSCGRG00000002238	insulin-like growth factor binding protein 4 [Source:MGI Symbol;Acc:MGI:96439]
609	Igfbp5	7.11431392892671	3.80482460767823	1.17823693339712	2.73277981337209	0.00628023010788346	0.056788088457415	ENSCGRG00000011452	insulin-like growth factor binding protein 5 [Source:MGI Symbol;Acc:MGI:96440]
610	Igsf6	156.696396536483	1.18136275435305	0.218406457338454	2.73068965496604	0.0063201956497387	0.0569931844732069	ENSCGRG00000002682	immunoglobulin superfamily, member 6 [Source:MGI Symbol;Acc:MGI:1891393]
611	Igsf8	1007.37787526773	-1.05452154573257	0.153335748291497	-3.06229336761554	0.0021964806608025	0.0227864759932491	ENSCGRG00000014486	immunoglobulin superfamily, member 8 [Source:MGI Symbol;Acc:MGI:2154090]
612	Ikbke	480.476137821185	-1.31252839701689	0.125560463884944	-5.79454609981716	6.8506204911078e-09	2.18626214425059e-07	ENSCGRG00000011752	inhibitor of kappaB kinase epsilon [Source:MGI Symbol;Acc:MGI:1929612]
613	Il10	444.055513019823	-4.03978617456342	0.193300375023216	-17.8728244755207	1.9202111243749e-71	2.07992750848467e-68	ENSCGRG00000016042	interleukin 10 [Source:MGI Symbol;Acc:MGI:96537]
614	Il13ra2	119.619872658427	-1.80919982321916	0.255577152284474	-4.79008906529857	1.66707300195959e-06	3.6242600068576e-05	ENSCGRG00000009677	interleukin 13 receptor, alpha 2 [Source:MGI Symbol;Acc:MGI:1277954]
615	Il18	396.108575821105	1.5083221491356	0.172552231587112	5.35118925974768	8.7378077458031e-08	2.35575390675283e-06	ENSCGRG00000001325	interleukin 18 [Source:MGI Symbol;Acc:MGI:107936]
616	Il1a	21.8993659597004	-3.56877461153092	0.710730733671089	-4.19823143906791	2.69007629798598e-05	0.000450728525487842	ENSCGRG00000009365	interleukin 1 alpha [Source:MGI Symbol;Acc:MGI:96542]
617	Il23a	522.189507025605	1.50291492387867	0.182921887182016	5.0182754906968	5.21373758310402e-07	1.24198918312131e-05	ENSCGRG00000009717	interleukin 23, alpha subunit p19 [Source:MGI Symbol;Acc:MGI:1932410]
618	Il33	68.5759872949431	-4.36839440450504	0.892331319617658	-4.23994072673028	2.23578815894639e-05	0.000383688752645283	ENSCGRG00000006729	interleukin 33 [Source:MGI Symbol;Acc:MGI:1924375]
619	Il7r	137.148281039539	-1.95558633779923	0.226259454512257	-6.05775276897356	1.38036331374162e-09	4.96445508969496e-08	ENSCGRG00000011863	interleukin 7 receptor [Source:MGI Symbol;Acc:MGI:96562]
620	Impdh1	1569.16202862438	-0.892027976687122	0.114390933076645	-2.68435152775809	0.00726706527639795	0.0639960497367728	ENSCGRG00000009944	inosine monophosphate dehydrogenase 1 [Source:MGI Symbol;Acc:MGI:96567]
621	Ing1	526.177083586147	1.19270927051794	0.143178342854228	4.24468364196348	2.18902032378302e-05	0.000376364334660508	N/A	N/A
622	Inhba	11.7191109835252	-4.37377129276396	0.985527463923192	-3.84444770007757	0.000120824248874942	0.00175461965203721	ENSCGRG00000006604	inhibin beta-A [Source:MGI Symbol;Acc:MGI:96570]
623	Inip	1190.68427556851	1.54158376592605	0.118435367173393	8.07715877474655	6.62932075356345e-16	4.76844970141083e-14	ENSCGRG00000009083	INTS3 and NABP interacting protein [Source:MGI Symbol;Acc:MGI:1913459]
624	Inpp5d	72.5103691204534	-1.51270565480796	0.33565286600977	-2.76399592565908	0.0057098252255036	0.0523348540081749	ENSCGRG00000003828	inositol polyphosphate-5-phosphatase D [Source:MGI Symbol;Acc:MGI:107357]
625	Insig1	4784.92090721084	-1.39695638869812	0.199681013694438	-4.0664551574218	4.77336650215763e-05	0.000764319745832439	N/A	N/A
626	Ints12	469.914945049255	1.08756885726208	0.133904421812001	3.75347094397354	0.000174402756210503	0.00241281168509407	ENSCGRG00000001535	integrator complex subunit 12 [Source:MGI Symbol;Acc:MGI:1919043]
627	Iqcc	553.283458618647	1.12718558074274	0.117036159351196	4.63295346521508	3.60485591512866e-06	7.32669059836415e-05	ENSCGRG00000016958	IQ motif containing C [Source:MGI Symbol;Acc:MGI:2446212]
628	Iqce	251.506841090031	-1.18975464026907	0.176570957301745	-3.42520734321204	0.000614330388226058	0.00753635213494273	ENSCGRG00000009395	IQ motif containing E [Source:MGI Symbol;Acc:MGI:1921489]
629	Iqgap1	7393.25973393013	-0.784097986831019	0.0754735037043079	-2.63848206769413	0.00832781046807098	0.0719945079619995	ENSCGRG00000001244	IQ motif containing GTPase activating protein 1 [Source:MGI Symbol;Acc:MGI:1352757]
630	Iqsec1	269.819996912282	-1.24982380045458	0.162228791476826	-4.09829410476994	4.16206232438961e-05	0.000674056426044945	ENSCGRG00000013632	IQ motif and Sec7 domain 1 [Source:MGI Symbol;Acc:MGI:1196356]
631	Iqsec2	195.356645936658	-1.44624808967728	0.191388291125629	-4.50020000644013	6.78895542358099e-06	0.00012994992221395	ENSCGRG00000006564	IQ motif and Sec7 domain 2 [Source:MGI Symbol;Acc:MGI:3528396]
632	Itfg2	702.379787040396	1.07034368228571	0.120079554669915	4.04216340490948	5.29603041789536e-05	0.000839252186877153	ENSCGRG00000015033	integrin alpha FG-GAP repeat containing 2 [Source:MGI Symbol;Acc:MGI:1915450]
633	Itga1	298.555657671766	-1.05938924609	0.154989120029813	-3.06103257620656	0.0022057509449393	0.0228697623311443	ENSCGRG00000006324	integrin alpha 1 [Source:MGI Symbol;Acc:MGI:96599]
634	Itga5	3745.43591549751	-2.20912237843492	0.129061369062963	-12.5843998828295	2.57290629284933e-36	7.17840855704964e-34	ENSCGRG00000009094	integrin alpha 5 (fibronectin receptor alpha) [Source:MGI Symbol;Acc:MGI:96604]
635	Itga7	1138.38709615679	-1.58158577053266	0.138283868977748	-7.20708262777839	5.71633198604306e-13	3.09589815267638e-11	ENSCGRG00000015340	integrin alpha 7 [Source:MGI Symbol;Acc:MGI:102700]
636	Itga8	291.312593530391	1.78554590820016	0.193219562454397	6.21357067694612	5.1793919646645e-10	1.99944074711388e-08	ENSCGRG00000002683	integrin alpha 8 [Source:MGI Symbol;Acc:MGI:109442]
637	Itgb5	3216.3952711702	-1.82719470427518	0.231524125536473	-5.36545468285694	8.07455520576715e-08	2.18654205233818e-06	ENSCGRG00000014776	integrin beta 5 [Source:MGI Symbol;Acc:MGI:96614]
638	Itpr2	1862.04584782868	-0.846829009990468	0.0969584818757477	-2.7008107408787	0.00691706873290453	0.0613539998303005	ENSCGRG00000002005	inositol 1,4,5-triphosphate receptor 2 [Source:MGI Symbol;Acc:MGI:99418]
639	Itpr3	3776.36773413618	-1.37426897040825	0.118657870502041	-6.65195209005135	2.89230862351233e-11	1.27413806204201e-09	ENSCGRG00000012240	inositol 1,4,5-triphosphate receptor 3 [Source:MGI Symbol;Acc:MGI:96624]
640	Itpripl1	254.725417353576	-1.08306816585574	0.18114418790308	-2.74977448021179	0.00596362929876668	0.0544443579114971	ENSCGRG00000005670	inositol 1,4,5-triphosphate receptor interacting protein-like 1 [Source:MGI Symbol;Acc:MGI:1920588]
641	Izumo4	87.9142583110854	-1.89874176318601	0.330554337103396	-3.97447292320326	7.05352856785003e-05	0.00108689267822921	ENSCGRG00000017337	IZUMO family member 4 [Source:MGI Symbol;Acc:MGI:1918814]
642	Jade3	625.682440956441	1.30302445300494	0.130055044347251	5.52121569669026	3.3666219558714e-08	9.70156129818715e-07	ENSCGRG00000008740	jade family PHD finger 3 [Source:MGI Symbol;Acc:MGI:2148019]
643	Jak1	7468.55868623001	-1.22174357885977	0.080775255357436	-7.88336818399161	3.18672309641932e-15	2.12609851802411e-13	ENSCGRG00000007481	Janus kinase 1 [Source:MGI Symbol;Acc:MGI:96628]
644	Kank2	787.813491204456	-1.71834935192984	0.153635179308025	-7.37713104715649	1.61736795505216e-13	9.45467096010490e-12	ENSCGRG00000016493	KN motif and ankyrin repeat domains 2 [Source:MGI Symbol;Acc:MGI:2384568]
645	Kank3	30.3832515899204	-1.81250273790613	0.44075334955686	-2.7850956513868	0.00535119349377005	0.049410950325579	ENSCGRG00000009721	N/A
646	Kazald1	428.016470719764	-1.35092419452528	0.140718294252315	-5.44322753394606	5.23237418586787e-08	1.45983239785714e-06	ENSCGRG00000001113	Kazal-type serine peptidase inhibitor domain 1 [Source:MGI Symbol;Acc:MGI:2147606]
647	Kcnh2	28.2556151177963	4.84687933208775	0.607159683452255	7.01943318623154	2.22770111308543e-12	1.10867265665825e-10	ENSCGRG00000015083	potassium voltage-gated channel, subfamily H (eag-related), member 2 [Source:MGI Symbol;Acc:MGI:1341722]
648	Kcnk5	752.610615839855	-0.991830673191418	0.116276949215943	-3.49913009598014	0.000466778771952933	0.00588313778695503	ENSCGRG00000000432	potassium channel, subfamily K, member 5 [Source:MGI Symbol;Acc:MGI:1336175]
649	Kcnn4	212.48931129517	-1.74366910265492	0.239073842247926	-4.84664734141911	1.25565341406936e-06	2.8162730775485e-05	ENSCGRG00000014331	N/A
650	Kcp	16.8887831249065	2.79702122145432	0.619155922960487	3.57270057299337	0.000353318676315395	0.00454013266271576	ENSCGRG00000017103	kielin/chordin-like protein [Source:MGI Symbol;Acc:MGI:2141640]
651	Kctd17	654.178825103954	-1.4141265190691	0.124159895877626	-6.67819518119748	2.41902735624668e-11	1.07594129801755e-09	ENSCGRG00000001071	potassium channel tetramerisation domain containing 17 [Source:MGI Symbol;Acc:MGI:1920094]
652	Kdelr2	1662.18018515418	-0.912588924656621	0.100288201111467	-3.26684914381225	0.00108751614552105	0.0123690687483783	ENSCGRG00000004901	KDEL (Lys-Asp-Glu-Leu) endoplasmic reticulum protein retention receptor 2 [Source:MGI Symbol;Acc:MGI:1914163]
653	Kdm4b	503.395095480902	-1.65842062033765	0.168483545329972	-6.37129351423691	1.8744052647784e-10	7.65305954448547e-09	ENSCGRG00000010257	lysine (K)-specific demethylase 4B [Source:MGI Symbol;Acc:MGI:2442355]
654	Kdm7a	4192.28448365693	0.955363853583443	0.086480247240266	4.2830746289752	1.8432831156932e-05	0.000322951620289006	ENSCGRG00000011979	lysine (K)-specific demethylase 7A [Source:MGI Symbol;Acc:MGI:2443388]
655	Kdsr	1874.69577149435	1.01962187968421	0.0838387947022556	5.18446598029829	2.16634682240389e-07	5.4795481301848e-06	ENSCGRG00000008819	3-ketodihydrosphingosine reductase [Source:MGI Symbol;Acc:MGI:1918000]
656	Keap1	1506.48333605946	-0.817522646341918	0.0891106039739705	-2.60979204774208	0.00905972771617427	0.0775048158831987	ENSCGRG00000010266	kelch-like ECH-associated protein 1 [Source:MGI Symbol;Acc:MGI:1858732]
657	Kiaa0232	995.975227080955	-1.33836253908025	0.124217512689016	-6.06516764061488	1.3181608805272e-09	4.7902078153547e-08	ENSCGRG00000015636	DNA segment, Chr 5, ERATO Doi 579, expressed [Source:MGI Symbol;Acc:MGI:1261849]
658	Kiaa0430	1399.56628437256	-1.12246449865546	0.123510158317692	-4.35188494011757	1.34972093339349e-05	0.000242003517697251	N/A	N/A
659	Kiaa1549l	119.155498131354	2.2753857404732	0.285320555966593	5.92464582169807	3.12971185566688e-09	1.06133543481123e-07	N/A	N/A
660	Kif21b	445.823642920134	1.83019979797124	0.162184337488851	7.677913394909	1.61700745027875e-14	1.03387413852198e-12	ENSCGRG00000013075	kinesin family member 21B [Source:MGI Symbol;Acc:MGI:109234]
661	Kif3c	915.066581648323	-1.26568423962571	0.147424108055853	-4.61743840869404	3.88505936367947e-06	7.81852274566053e-05	ENSCGRG00000010448	kinesin family member 3C [Source:MGI Symbol;Acc:MGI:107979]
662	Kirrel	1636.63083291727	-1.05657552988082	0.089199412155502	-5.28717642597794	1.24218822230525e-07	3.26766484650412e-06	ENSCGRG00000003394	kin of IRRE like (Drosophila) [Source:MGI Symbol;Acc:MGI:1891396]
663	Kirrel3	26.7804011803649	-3.27635915070638	0.578157019933211	-4.65513097167987	3.23774826146201e-06	6.65400630430374e-05	ENSCGRG00000016148	kin of IRRE like 3 (Drosophila) [Source:MGI Symbol;Acc:MGI:1914953]
664	Klf10	1054.47377844461	0.984219014087535	0.136229291793616	2.93076847210835	0.00338124682944404	0.0332775409499639	N/A	N/A
665	Klhl13	56.5266668358027	-2.25011426611448	0.370166748745681	-4.49838288024446	6.84723002507777e-06	0.000130929276928123	ENSCGRG00000018288	kelch-like 13 [Source:MGI Symbol;Acc:MGI:1914705]
666	Klhl40	17.1799225508123	7.25008544119735	1.52394744140493	4.37359108286018	1.22219217167963e-05	0.000221292494093497	ENSCGRG00000014834	kelch-like 40 [Source:MGI Symbol;Acc:MGI:1919580]
667	Kmt2b	197.173622774409	-1.13352286198556	0.186027869578057	-2.94880741530087	0.00319002696367836	0.0316152618456261	N/A	N/A
668	Kmt2d	1898.64796966128	-1.46328808699978	0.113046118553186	-7.76962179259072	7.87208190874363e-15	5.10410268547906e-13	ENSCGRG00000006236	lysine (K)-specific methyltransferase 2D [Source:MGI Symbol;Acc:MGI:2682319]
669	Kng1	48.6038354670189	6.08663714153849	0.655392570435931	8.39447209045706	4.67992163537369e-17	3.74678595625092e-15	ENSCGRG00000001578	N/A
670	Krcc1	900.578557878701	1.75527267507537	0.118603346432653	9.86742962618479	5.7622234319637e-23	6.8899728750766e-21	ENSCGRG00000016179	lysine-rich coiled-coil 1 [Source:MGI Symbol;Acc:MGI:1889377]
671	Krr1	925.266717757199	0.895169118313077	0.114660802352939	2.70542863146091	0.00682163047462788	0.060682851961255	ENSCGRG00000012086	KRR1, small subunit (SSU) processome component, homolog (yeast) [Source:MGI Symbol;Acc:MGI:1289274]
672	Lama3	534.253858933214	-3.30580978619012	0.160331487974057	-16.9701368074949	1.36613429493542e-64	1.19790461461623e-61	ENSCGRG00000006528	laminin, alpha 3 [Source:MGI Symbol;Acc:MGI:99909]
673	Lama5	13840.7000207016	-1.50731892387969	0.126296236475805	-7.30311883311925	2.81172640879957e-13	1.6029452040754e-11	ENSCGRG00000013808	laminin, alpha 5 [Source:MGI Symbol;Acc:MGI:105382]
674	Lamb1	12853.3280178633	-1.12186495746675	0.0765661214822883	-7.0122718292554	2.3447906699594e-12	1.1606713816299e-10	ENSCGRG00000009403	laminin B1 [Source:MGI Symbol;Acc:MGI:96743]
675	Lamb2	2457.75877554856	-1.44247717538892	0.12523411939038	-6.84729272535316	7.5260620160872e-12	3.53532923378137e-10	ENSCGRG00000006829	laminin, beta 2 [Source:MGI Symbol;Acc:MGI:99916]
676	Lamc1	10768.6198247935	-1.09009854872342	0.0771671204746848	-6.54600100269361	5.90981835660058e-11	2.53077663298705e-09	ENSCGRG00000013246	laminin, gamma 1 [Source:MGI Symbol;Acc:MGI:99914]
677	Lamc2	429.549687481299	-1.49280330047362	0.166756643245193	-5.44410574646559	5.20662841432853e-08	1.45485365131177e-06	ENSCGRG00000005608	laminin, gamma 2 [Source:MGI Symbol;Acc:MGI:99913]
678	Lamtor2	1421.01465353172	1.05442614839088	0.119878923497808	3.91614834344343	8.99748976082769e-05	0.00135691872609239	ENSCGRG00000012263	late endosomal/lysosomal adaptor, MAPK and MTOR activator 2 [Source:MGI Symbol;Acc:MGI:1932697]
679	Lamtor3	1727.66535048218	1.1815808403777	0.10693748449538	5.57913198044522	2.41721786064261e-08	7.12170394973968e-07	ENSCGRG00000000991	late endosomal/lysosomal adaptor, MAPK and MTOR activator 3 [Source:MGI Symbol;Acc:MGI:1929467]
680	Lamtor4	1192.583602078	1.12639977040629	0.127729142860127	4.23894858730906	2.24569076215062e-05	0.000384343998345397	ENSCGRG00000001987	late endosomal/lysosomal adaptor, MAPK and MTOR activator 4 [Source:MGI Symbol;Acc:MGI:1913346]
681	Lamtor5	898.185192646043	0.95712321235899	0.117539041940153	3.16627314205375	0.00154405731802459	0.0168637434484607	ENSCGRG00000000069	late endosomal/lysosomal adaptor, MAPK and MTOR activator 5 [Source:MGI Symbol;Acc:MGI:1915826]
682	Lars	5380.09077263393	1.17217873947747	0.076475468813685	7.67849151976999	1.6097281200441e-14	1.03280604886732e-12	ENSCGRG00000007284	leucyl-tRNA synthetase [Source:MGI Symbol;Acc:MGI:1913808]
683	Lasp1	1283.83776814036	-1.22647873165483	0.104174793671529	-6.15807536856199	7.36343133311725e-10	2.75482127272207e-08	ENSCGRG00000005368	LIM and SH3 protein 1 [Source:MGI Symbol;Acc:MGI:109656]
684	Lat2	961.326222485299	0.953898082262164	0.117985683295398	3.12695211178558	0.00176628695229651	0.0188985519695456	ENSCGRG00000001795	linker for activation of T cells family, member 2 [Source:MGI Symbol;Acc:MGI:1926479]
685	Lats1	2995.7302786618	1.01139622670204	0.0909540198800953	4.68845386430473	2.752769577264e-06	5.73410622123747e-05	ENSCGRG00000003091	large tumor suppressor [Source:MGI Symbol;Acc:MGI:1333883]
686	Layn	990.918264642827	-1.37623086101612	0.109694121109792	-7.21340717523952	5.4568927419527e-13	2.96410687169077e-11	ENSCGRG00000002101	Layilin [Source:UniProtKB/Swiss-Prot;Acc:Q9Z209]
687	Ldlr	4611.60561952981	-1.32626368943762	0.137304831666831	-5.39894466725852	6.70340430171745e-08	1.84233562405709e-06	ENSCGRG00000016153	low-density lipoprotein receptor precursor [Source:RefSeq peptide;Acc:NP_001233752]
688	Leng8	177.350836525192	-1.2527919542073	0.191294283395394	-3.49111035433178	0.000481017527297932	0.00604604556154547	N/A	N/A
689	Lep	6.71692166057058	3.35807574326737	1.09120855576306	2.54132285519613	0.0110433891553254	0.0918901798039594	ENSCGRG00000004845	leptin [Source:MGI Symbol;Acc:MGI:104663]
690	Leprot	1242.49690497623	-0.925234346899217	0.0894927971181185	-3.80222606886393	0.000143401783018714	0.00203279479022833	ENSCGRG00000009906	leptin receptor overlapping transcript [Source:MGI Symbol;Acc:MGI:2687005]
691	Lfng	50.7936513263712	-2.10618954387054	0.390866122099218	-3.89193884335474	9.94463154417093e-05	0.00147558779415281	ENSCGRG00000011172	LFNG O-fucosylpeptide 3-beta-N-acetylglucosaminyltransferase [Source:MGI Symbol;Acc:MGI:1095413]
692	Lhfpl2	307.216895082115	-1.34673196656653	0.172428592854082	-4.41788367715801	9.96720351368164e-06	0.00018371980530624	ENSCGRG00000011030	lipoma HMGIC fusion partner-like 2 [Source:MGI Symbol;Acc:MGI:2145236]
693	Lias	567.997330456349	0.948231769154963	0.124340814553966	2.92156095114	0.00348282120830448	0.0339680657445712	ENSCGRG00000003473	lipoic acid synthetase [Source:MGI Symbol;Acc:MGI:1934604]
694	Lin7c	4233.55009391899	1.0638909039018	0.111336852122315	4.30161616797369	1.69556841051221e-05	0.000299116844236678	ENSCGRG00000011918	lin-7 homolog C (C. elegans) [Source:MGI Symbol;Acc:MGI:1330839]
695	Lingo1	45.3575406016137	2.93460418116684	0.426685643436861	5.50672776688671	3.65564900602743e-08	1.04526585088492e-06	ENSCGRG00000002075	leucine rich repeat and Ig domain containing 1 [Source:MGI Symbol;Acc:MGI:1915522]
696	Lmf2	806.020104951293	-0.963872758991037	0.118802370571844	-3.18941664586348	0.00142560245131515	0.0157286060746058	ENSCGRG00000002969	lipase maturation factor 2 [Source:MGI Symbol;Acc:MGI:2146015]
697	Lnx1	165.055704349284	-1.77416475596992	0.206934143469516	-5.74676675057225	9.09660756239294e-09	2.84872332744734e-07	ENSCGRG00000001114	ligand of numb-protein X 1 [Source:MGI Symbol;Acc:MGI:1278335]
698	LOC100689010	382.029638699688	-1.31075572422383	0.209677535005163	-3.46147346440714	0.000537227078524704	0.00671132932425637	N/A	N/A
699	LOC100750436	4.63212093393335	-7.25519174874106	1.75414511364114	-3.80255270567341	0.00014321278617042	0.00203167969533291	N/A	N/A
700	LOC100750512	11.0861705523456	4.55624943119977	1.04112004451253	3.81443710685451	0.000136493691738564	0.00195269622383237	N/A	N/A
701	LOC100750691	136.199952909867	-1.43519927304231	0.290476072226975	-2.92704581758729	0.00342198464399315	0.0334994286201435	N/A	N/A
702	LOC100750693	4.83310657303273	7.37886305791049	1.76678014538122	3.84535708925087	0.000120377006655846	0.00174950449925868	N/A	N/A
703	LOC100750842	184.713847474388	-1.26541441725553	0.199122876630227	-3.41724631569066	0.000632580181684074	0.0077141267983646	N/A	N/A
704	LOC100750905	24.6637258308993	2.52916977439152	0.493761985175173	3.93753940571309	8.2321416350547e-05	0.00125278228155287	ENSCGRG00000005840	trace amine-associated receptor 3 [Source:MGI Symbol;Acc:MGI:3527427]
705	LOC100751015	5.1353776281771	-4.45961654266432	1.36217020935315	-2.8444712821778	0.00444851957266444	0.0420077125184836	N/A	N/A
706	LOC100751044	377.472356182688	-1.22584818293325	0.163395249365188	-3.92230303330127	8.77065855613792e-05	0.00132596803491563	N/A	N/A
707	LOC100751053	1979.97422323629	-1.00695161001245	0.0980997168926997	-4.30163432329636	1.69542946136571e-05	0.000299116844236678	N/A	N/A
708	LOC100751079	11.0868121594723	-4.54269155851627	0.896832966088093	-4.41300577415032	1.01945276462758e-05	0.000187347337403715	ENSCGRG00000019174	N/A
709	LOC100751175	47.0367799974499	-1.55186666615941	0.353885738972557	-2.73224959063194	0.00629034680873058	0.0568353513915432	ENSCGRG00000007309	N/A
710	LOC100751208	93.4350992209595	-1.68859723982848	0.277070313783771	-3.98322983085301	6.79849499517367e-05	0.00105376672425192	N/A	N/A
711	LOC100751308	7.21174227858102	-5.20435740755996	1.29929272884955	-3.55531498350569	0.000377526533291417	0.00481424763436853	N/A	N/A
712	LOC100751426	141.197529737186	1.66910976529333	0.217658353283413	4.98095868234611	6.32700487757306e-07	1.47849578446231e-05	N/A	N/A
713	LOC100751490	26.5754084986887	-3.63986602540374	0.579746465823299	-5.26937843483756	1.36886490875486e-07	3.56524447380651e-06	ENSCGRG00000001447	RIKEN cDNA 1700029H14 gene [Source:MGI Symbol;Acc:MGI:1913751]
714	LOC100751534	988.298112981264	-1.89021820911154	0.13465089586176	-9.69362810426773	3.20921452906894e-22	3.58148341444094e-20	N/A	N/A
715	LOC100751658	9.44401996610834	-3.16888746603396	0.999746685836528	-2.58457967595135	0.00974977747276639	0.082467800819256	N/A	N/A
716	LOC100751672	285.945009492166	1.54510154308978	0.170040880498374	5.64651888154511	1.63729191150598e-08	4.95059002602153e-07	N/A	N/A
717	LOC100751796	657.300842612755	1.35950600174312	0.118613777773693	6.52996233287287	6.57862338987466e-11	2.81064434109402e-09	ENSCGRG00000003495	RIKEN cDNA 2410131K14 gene [Source:MGI Symbol;Acc:MGI:1924042]
718	LOC100751804	739.339398051159	1.04168403805653	0.11781772596362	3.8765095285951	0.000105965661991501	0.00156225116085789	ENSCGRG00000004598	cDNA sequence BC003331 [Source:MGI Symbol;Acc:MGI:2385108]
719	LOC100751910	275.375428331141	1.17159636850189	0.183260329245574	3.2010957865007	0.00136906012344707	0.0151683953749425	N/A	N/A
720	LOC100752001	8.92241387148323	-5.36207644965085	1.5847432822138	-3.01444025827093	0.00257453909477681	0.0261342684075084	ENSCGRG00000000885	N/A
721	LOC100752211	1422.49760352914	0.9018094813909	0.100784006836707	3.14382202707129	0.00166756824409663	0.0179675843456965	ENSCGRG00000016321	cytochrome b5 reductase 1 [Source:MGI Symbol;Acc:MGI:1919267]
722	LOC100752220	39.4287112113843	2.65636458677452	0.446672329628881	4.63740856250127	3.52804601584547e-06	7.18644240440028e-05	N/A	N/A
723	LOC100752250	26.604520356588	-1.96350475751339	0.487256195132995	-2.82919390366287	0.00466654159724449	0.043953809192665	ENSCGRG00000011229	expressed sequence AI467606 [Source:MGI Symbol;Acc:MGI:2141979]
724	LOC100752363	2378.92002774843	-1.3601164206091	0.108074299735302	-7.17241677055947	7.36852134086407e-13	3.89584570700774e-11	ENSCGRG00000014204	N/A
725	LOC100752592	24.8987607531182	-5.80543741829923	1.53330802357649	-3.40471375438389	0.000662334411039998	0.00804500385546868	N/A	N/A
726	LOC100752637	23.5756153132089	-8.20383737890062	1.50348465224147	-5.06747765387619	4.03121810012454e-07	9.81735008051161e-06	N/A	N/A
727	LOC100752674	1223.35275057858	0.874033793097999	0.109975631305108	2.62850314152657	0.00857615633247683	0.0738640517802752	N/A	N/A
728	LOC100752747	38.9003471546633	1.60025614894594	0.38324873164801	2.64917679925231	0.00806881082652913	0.0700184177943956	N/A	N/A
729	LOC100752838	103.757616602041	2.29733709109934	0.28081562288651	6.09786084113359	1.0749726229128e-09	3.97480840930048e-08	ENSCGRG00000012768	zinc ribbon domain containing 1, antisense [Source:MGI Symbol;Acc:MGI:1923666]
730	LOC100752852	1409.40629336932	0.944174724150164	0.106862994090617	3.36142765309764	0.000775406670005389	0.00922373283041295	ENSCGRG00000011760	N/A
731	LOC100752904	3486.29666715667	-1.35249722383232	0.302414287486229	-2.53802401166684	0.0111480335395138	0.0926353292403462	ENSCGRG00000019559	histone cluster 1, H1c [Source:MGI Symbol;Acc:MGI:1931526]
732	LOC100752936	25.081926439672	-7.07200000825503	1.11489861263439	-5.81849993714288	5.93780821255935e-09	1.92497888074063e-07	N/A	N/A
733	LOC100753071	633.726084739851	1.003360907162	0.143859779034332	2.90837654033234	0.00363310597864586	0.0352290750346419	N/A	N/A
734	LOC100753142	255.276213919635	1.41726718148324	0.231670428942912	3.59262373087407	0.000327365126884736	0.0042511293698558	ENSCGRG00000019732	N/A
735	LOC100753330	407.61595910601	1.46720963308265	0.145532127933358	6.06221557322033	1.34259096289655e-09	4.84754313544648e-08	ENSCGRG00000011268	N/A
736	LOC100753513	114.312469067301	1.19690247744893	0.244045681338235	2.5074812771616	0.0121595023221139	0.0995576148329949	N/A	N/A
737	LOC100753518	1060.6195083422	-1.25287690223615	0.104282629350482	-6.40484811013161	1.50519151326978e-10	6.21448352586319e-09	ENSCGRG00000002833	TRPM8 channel-associated factor 1 [Source:MGI Symbol;Acc:MGI:1914665]
738	LOC100753528	80.939931630639	-1.40521584166705	0.279500985572121	-2.9347064349948	0.00333863389180396	0.0329285508750284	N/A	N/A
739	LOC100753542	27.2783947825008	-2.06545326582657	0.585723412059046	-2.52762777554156	0.0114836028886553	0.0948672335539252	N/A	N/A
740	LOC100753714	339.620160595525	1.11333603356586	0.163142538610384	3.23872324989721	0.0012006601409378	0.0135140316841251	N/A	N/A
741	LOC100753720	36.8707240012716	-2.05957569316236	0.531075661229243	-2.7766536862714	0.00549216630920842	0.0505634995309315	N/A	N/A
742	LOC100753841	266.583348526817	-2.531112413998	0.17699131869022	-10.9957365574698	4.00629137795403e-28	7.30414350828173e-26	N/A	N/A
743	LOC100753922	133.659278244128	-1.27882048447127	0.266545376473041	-2.60315145185156	0.00923711382851436	0.0786008382801587	N/A	N/A
744	LOC100754141	55.1029664593832	-2.27223122194445	0.35375359411756	-4.7696157700735	1.84577641467509e-06	3.98921677228017e-05	N/A	N/A
745	LOC100754535	30.4915344146768	-4.13457812041526	0.582568322185404	-6.09304605917867	1.10782170443079e-09	4.08806189687145e-08	ENSCGRG00000004425	glycoprotein galactosyltransferase alpha 1, 3 [Source:MGI Symbol;Acc:MGI:95704]
746	LOC100754639	139.452962894188	-2.50742079052965	0.283871238420841	-6.77228979062133	1.26759908287403e-11	5.80636057513491e-10	N/A	N/A
747	LOC100754659	687.781245595938	-1.40118303096497	0.115314943748428	-7.0781852179062	1.46054436730665e-12	7.47068443877353e-11	ENSCGRG00000008116	creatine kinase, mitochondrial 1, ubiquitous [Source:MGI Symbol;Acc:MGI:99441]
748	LOC100754660	101.244927621606	-3.0349136691598	0.332287806464858	-7.37297944966194	1.6685621650385e-13	9.72307079336043e-12	ENSCGRG00000001126	N/A
749	LOC100754827	117.183224179671	-1.4846040403741	0.224665135845454	-4.00436648199747	6.2183900141911e-05	0.000971208089239313	N/A	N/A
750	LOC100754872	242.324035063691	-2.82268479675132	0.258419404592573	-8.65926573725444	4.74812756339938e-18	4.04777874779797e-16	N/A	N/A
751	LOC100754954	34.3616156751678	-3.94732950987079	0.840715537461824	-3.99941104847525	6.35003085175468e-05	0.000989250999189599	ENSCGRG00000002458	olfactory receptor 411 [Source:MGI Symbol;Acc:MGI:3030245]
752	LOC100755064	167.880830500031	-2.63497341647691	0.246161509633053	-8.32791007339716	8.22819766138369e-17	6.42008609053896e-15	N/A	N/A
753	LOC100755231	2269.10514293085	1.45940589063482	0.105361622926915	8.2994487520397	1.04595575639112e-16	8.02509554091085e-15	N/A	N/A
754	LOC100755418	8127.00515780156	-1.7042809553452	0.0906877021416669	-12.3425605477963	5.34292386378462e-35	1.34773424695521e-32	N/A	N/A
755	LOC100755428	106.217685120662	-2.6145711880589	0.274989154726762	-7.38068630144498	1.5747565055918e-13	9.23489372419347e-12	N/A	N/A
756	LOC100755487	1935.52934292171	0.923504910850939	0.100377555378918	3.37269032755191	0.000744376202309064	0.00890639596446985	ENSCGRG00000002234	UTP15 small subunit processome component [Source:MGI Symbol;Acc:MGI:2145443]
757	LOC100755561	262.68731083348	-1.22927653122569	0.20095197042544	-3.20630859772336	0.00134449715798995	0.0149683014916728	N/A	N/A
758	LOC100755584	4.49374045629223	4.3409259404553	1.44659395561064	2.59641859083302	0.00942012256510505	0.079973322689647	N/A	N/A
759	LOC100755585	1351.70192707436	-1.00294803192194	0.108627828049691	-3.84786788712725	0.000119150273929851	0.00173441355268323	ENSCGRG00000003862	R3H domain containing 2 [Source:MGI Symbol;Acc:MGI:1919000]
760	LOC100756300	3.3710585447234	-6.81027525465568	1.97235675417164	-3.15628130700374	0.00159794666195584	0.0173494043828153	N/A	N/A
761	LOC100756494	33.7146589482571	-2.32658933259564	0.414640431970327	-4.20033044920017	2.66525696736522e-05	0.000447750872657682	ENSCGRG00000016397	N/A
762	LOC100756518	1204.4870408601	1.66051461773453	0.110298888038586	9.75125077087912	1.82209288896267e-22	2.08397630169929e-20	ENSCGRG00000011943	zinc finger protein 961 [Source:MGI Symbol;Acc:MGI:3583954]
763	LOC100756621	44.3735722826243	-1.97385474527934	0.387007988660331	-3.5887947671726	0.000332210231941247	0.00430797127532825	N/A	N/A
764	LOC100756710	23.9325075617802	2.72113461208177	0.561142673548553	3.80682527288808	0.000140762120006177	0.00200308630432283	ENSCGRG00000017589	RIKEN cDNA 1700007K13 gene [Source:MGI Symbol;Acc:MGI:1916577]
765	LOC100756791	1856.07825921736	-1.09563733776149	0.157771995299645	-3.23679012913821	0.00120882277471123	0.013589293390435	ENSCGRG00000014297	N/A
766	LOC100756946	667.416235953497	0.982295722330749	0.156874732245174	2.53280573565293	0.0113153643704463	0.0937296983883933	ENSCGRG00000020050	ribosomal protein L5 [Source:MGI Symbol;Acc:MGI:102854]
767	LOC100756987	200.306215324889	1.0781084900729	0.185696151484432	2.65566079538858	0.00791531877739397	0.0688486915290187	ENSCGRG00000008555	N/A
768	LOC100757058	470.825575016128	-0.974245534248721	0.138514883601095	-2.81040580915946	0.00494790693092953	0.0460853607618292	N/A	N/A
769	LOC100757077	934.266540890772	-1.90950020538254	0.159539868320007	-8.30223641657151	1.02169639748253e-16	7.90483927027031e-15	ENSCGRG00000014297	N/A
770	LOC100757088	3.65569328053356	-5.25546590216211	1.80985658823977	-2.58059308775586	0.0098630761221494	0.0832349604552058	N/A	N/A
771	LOC100757098	2367.29876619342	1.16213700435007	0.128821830854298	4.48040910303258	7.45001028099683e-06	0.000141136305878884	ENSCGRG00000003867	N/A
772	LOC100757131	5.894488840813	-4.85996736253384	1.38447631725056	-3.08781364371941	0.00201634871365436	0.0211923774048124	N/A	N/A
773	LOC100757258	14.2410862281737	-5.59444354414589	1.59095551601099	-3.1487247713783	0.00163984559326244	0.0177311313883351	ENSCGRG00000011676	CD207 antigen [Source:MGI Symbol;Acc:MGI:2180021]
774	LOC100757262	335.117870308184	-1.42304146475087	0.146986145824721	-5.7017548104779	1.18580310909889e-08	3.67598963820655e-07	ENSCGRG00000008990	aldo-keto reductase family 1, member B7 [Source:MGI Symbol;Acc:MGI:101918]
775	LOC100757319	15.7966048903463	-2.53816455203342	0.69083071913589	-2.82732368032995	0.00469388564580349	0.0441436211858149	N/A	N/A
776	LOC100757380	61.5674505565503	-2.15285566166911	0.423232070388422	-3.70457077959385	0.000211748977721688	0.00286912853257333	N/A	N/A
777	LOC100757435	1013.66102307405	1.12695107828429	0.112084954760085	4.83551587029009	1.3280077812656e-06	2.96052485281171e-05	N/A	N/A
778	LOC100757534	19.9007743676707	-5.24366484367861	0.745368061709665	-6.25020386877283	4.09917258358562e-10	1.60942780286025e-08	ENSCGRG00000014941	glutathione S-transferase pi 3 [Source:MGI Symbol;Acc:MGI:2385078]
779	LOC100757733	253.061309654449	1.55021314331294	0.168511157477825	5.72811116509485	1.01555012821912e-08	3.16418613553756e-07	N/A	N/A
780	LOC100757748	45.2694399216626	1.81122719526308	0.368518780743688	3.32755006967967	0.000876132432121082	0.0102302489569294	ENSCGRG00000015831	N/A
781	LOC100757805	14.6284936921406	-4.124637268787	0.797957779086565	-4.43591736409634	9.16810151925675e-06	0.000170354612891618	ENSCGRG00000007089	purinergic receptor P2Y, G-protein coupled 10 [Source:MGI Symbol;Acc:MGI:1926076]
782	LOC100757822	401.463953351039	-2.34965772220177	0.17375589257187	-10.1561748229671	3.11041176670713e-24	4.43993195908101e-22	N/A	N/A
783	LOC100757824	39.688128881148	-1.72078602082594	0.394100258152303	-2.88206743489582	0.00395075171743181	0.0379296882819548	N/A	N/A
784	LOC100758287	32.7692607989915	-2.06628444498423	0.531898567613946	-2.78497073400322	0.00535325545234767	0.049410950325579	N/A	N/A
785	LOC100758335	172.877098537246	1.09134896234618	0.201638028127244	2.51136388472054	0.012026565580532	0.098688582263777	N/A	N/A
786	LOC100758352	3946.73790063944	-1.09318415631023	0.10675859966951	-4.76047510141916	1.9313776150125e-06	4.14987017536057e-05	N/A	N/A
787	LOC100758601	1459.11054536913	0.980418455712679	0.0989695824474379	3.99573227664719	6.44945866791399e-05	0.00100219689376345	ENSCGRG00000001897	early endosome antigen 1 [Source:MGI Symbol;Acc:MGI:2442192]
788	LOC100758614	17.2908623016146	2.46043207796369	0.585689440361238	3.20215706140407	0.00136402605040871	0.0151217192608224	ENSCGRG00000001993	RIKEN cDNA 8430408G22 gene [Source:MGI Symbol;Acc:MGI:1918730]
789	LOC100758657	349.634204016885	-1.29756814046558	0.171013371699775	-4.16695859897697	3.08690533941184e-05	0.000512092566846213	ENSCGRG00000017638	N/A
790	LOC100758870	235.773177872738	1.93713388856907	0.227587834736457	5.94131663238375	2.8274188732874e-09	9.69536147722796e-08	N/A	N/A
791	LOC100758961	33.8031982995171	2.39277500490285	0.45513757845244	3.97201327635618	7.12677468631642e-05	0.00109726111265745	N/A	N/A
792	LOC100758986	1853.35918105234	-1.240510723606	0.113291264317563	-5.78639691977754	7.19121806796885e-09	2.2830877500617e-07	ENSCGRG00000013536	AFG3-like AAA ATPase 1 [Source:MGI Symbol;Acc:MGI:1928277]
793	LOC100759042	136.462259871641	1.42295241395288	0.220758202644469	3.79596274654089	0.000147071584215717	0.00207816974616845	ENSCGRG00000017851	RIKEN cDNA 4930432K21 gene [Source:MGI Symbol;Acc:MGI:1921916]
794	LOC100759066	29.6172077386472	2.73666968623453	0.656448655635859	3.27779966801692	0.00104619616180249	0.0119581974695413	N/A	N/A
795	LOC100759157	210.706985963213	-1.98541984149797	0.2083941177985	-6.72023450360021	1.81432331168127e-11	8.20858709122822e-10	ENSCGRG00000002769	aldehyde oxidase 2 [Source:RefSeq peptide;Acc:NP_001278989]
796	LOC100759179	550.688673061864	-0.975888553168882	0.136812339807049	-2.8573888364095	0.00427142222638118	0.0405432829260738	N/A	N/A
797	LOC100759556	511.957443246037	-1.5230473833125	0.144926949225674	-6.47281190698771	9.61956728171738e-11	4.01666013436607e-09	N/A	N/A
798	LOC100759681	1195.92328571764	-0.888475820323655	0.107731407166371	-2.81731509488016	0.00484269900613433	0.045219807048153	N/A	N/A
799	LOC100759851	1044.10906846708	1.37141495816728	0.115394237032321	6.81535298184643	9.40325938800348e-12	4.37251561542162e-10	N/A	N/A
800	LOC100759972	200.439985822453	1.18431719469902	0.203973658034329	2.93839263242999	0.00329918909749943	0.0326093762970233	N/A	N/A
801	LOC100760009	9.69694587059094	-3.37198145702386	1.0717060102459	-2.60054430007651	0.00930760008357297	0.0791274921232284	N/A	N/A
802	LOC100760157	128.23479818396	-2.08926735727813	0.241284119827289	-6.23457879297551	4.52995281410008e-10	1.77477768337955e-08	ENSCGRG00000016260	N/A
803	LOC100760210	21.1898426583756	-3.52453509376736	0.638623447584612	-4.60298256220344	4.1648311231977e-06	8.29991345265826e-05	ENSCGRG00000019394	olfactory receptor 992 [Source:MGI Symbol;Acc:MGI:3030826]
804	LOC100760212	42.2830369566442	-2.48596412781217	0.415761479096853	-4.57233707947285	4.82314210972619e-06	9.48860457355749e-05	N/A	N/A
805	LOC100760251	988.799715551042	0.938559816237556	0.133417832334411	2.65030025844005	0.00804202642747027	0.0698188942175566	ENSCGRG00000010401	YY1 associated factor 2 [Source:MGI Symbol;Acc:MGI:1914307]
806	LOC100760293	60.8870900109904	-2.61907308153875	0.356159154794336	-5.71124047616348	1.12155631459334e-08	3.48268768582154e-07	ENSCGRG00000010212	Fc receptor-like 5 [Source:MGI Symbol;Acc:MGI:3053558]
807	LOC100760306	29.6245734635551	-2.58221157059931	0.468034969313269	-4.26730736126115	1.9784648667634e-05	0.000343692943930013	N/A	N/A
808	LOC100760345	114.016041641251	4.32529309400335	0.29700159281528	12.5936381614239	2.28876047429358e-36	6.48388236517569e-34	ENSCGRG00000003227	N/A
809	LOC100760362	348.894282024113	1.49375070920399	0.167070149104129	5.43956064776371	5.34121250209526e-08	1.48794382773952e-06	N/A	N/A
810	LOC100760400	30.941862190724	2.34924168931573	0.648025772355353	2.72254478735008	0.00647812518669599	0.0581609932656363	N/A	N/A
811	LOC100760554	8.99047098489384	5.17202245696892	1.61006513655578	2.84899029989576	0.00438582176234698	0.0415221192451708	N/A	N/A
812	LOC100760559	11.473446454527	2.80845501710697	0.851124403694956	2.61241776963866	0.0089904317260484	0.0769836984045774	N/A	N/A
813	LOC100760563	527.820719781855	0.999469651089268	0.127488786847534	3.25132241523192	0.00114869511390179	0.0129846972543816	ENSCGRG00000000093	N/A
814	LOC100760598	40.8159621203732	-2.27868851103301	0.525166237147883	-3.22512357136719	0.00125918305681889	0.0140866323257977	N/A	N/A
815	LOC100760738	763.767318398323	1.0401458374163	0.118430618348373	3.84345993496533	0.000121311811595441	0.00176031181932109	N/A	N/A
816	LOC100760831	34.0466006173127	2.75987393645878	0.462162479836433	4.70594548589786	2.52692042307618e-06	5.29962558889804e-05	N/A	N/A
817	LOC100761345	8.73691677008531	-3.14189892229318	0.94918271613973	-2.69382952101249	0.00706362836537289	0.0624434242534692	N/A	N/A
818	LOC100761370	114.337141849992	1.24717893602948	0.25606814614969	2.58609454266606	0.00970703009120647	0.0821817251032074	ENSCGRG00000000272	N/A
819	LOC100761572	344.531482785949	1.5636168465032	0.146826770138263	6.66536725462579	2.64004338826551e-11	1.16859997479618e-09	N/A	N/A
820	LOC100761692	406.587433829714	-2.1298880315197	0.207102087484806	-7.45972939993608	8.6700355140669e-14	5.15000109535574e-12	N/A	N/A
821	LOC100761755	34.4738357049254	-2.50993094194546	0.49384090520189	-3.8979526016326	9.70093975550572e-05	0.00144525165580811	N/A	N/A
822	LOC100761756	117.118117751623	-3.888345515811	0.329489781757256	-10.0257525361546	1.17461353631362e-23	1.53399529487085e-21	ENSCGRG00000011192	olfactory receptor 1178 [Source:MGI Symbol;Acc:MGI:3031012]
823	LOC100761903	886.011949114982	1.22671671925296	0.149190472360251	4.30157642360807	1.6958726261708e-05	0.000299116844236678	ENSCGRG00000013739	cytochrome c oxidase assembly factor 6 [Source:MGI Symbol;Acc:MGI:1915142]
824	LOC100761946	82.5407963662941	1.49256821010223	0.305132928029351	2.9744600664461	0.00293504655629741	0.0294047591336564	N/A	N/A
825	LOC100762217	111.697529537515	1.52915412679671	0.251179249360957	3.75903514513136	0.000170569878823457	0.00237226113946763	ENSCGRG00000013335	argonaute RISC catalytic subunit 4 [Source:MGI Symbol;Acc:MGI:1924100]
826	LOC100762232	57.2977604374824	-2.28009644577618	0.563947129678165	-3.00583841258739	0.00264849700592719	0.0268180635468739	ENSCGRG00000004499	cDNA sequence BC030867 [Source:MGI Symbol;Acc:MGI:2387601]
827	LOC100762373	15.3175395938851	6.85844641332533	1.54040065418592	4.07263129599203	4.64849801798022e-05	0.000746923582051377	N/A	N/A
828	LOC100762503	42.6110170794234	-2.13451868579518	0.397272521719589	-3.90048669454104	9.59995023775776e-05	0.00143252417891468	N/A	N/A
829	LOC100762574	17.9575410000977	3.71893973527233	0.74684933310238	4.19626435432802	2.7135350690487e-05	0.000454245770558752	ENSCGRG00000017642	N/A
830	LOC100762728	117.374078457786	1.22469003546439	0.241788262107848	2.64581716732752	0.00814938498922038	0.0706510241014614	N/A	N/A
831	LOC100762735	5509.77441280696	0.942354933289657	0.0858570495422031	4.16264516978101	3.14582015757768e-05	0.000520927449475139	ENSCGRG00000005640	N/A
832	LOC100762908	779.467261153658	0.920246199483085	0.11875475552016	2.82332860939629	0.00475278298955767	0.0445397726771012	ENSCGRG00000010791	N/A
833	LOC100762989	201.804626789782	2.06086986999036	0.227506694678002	6.48731401666271	8.73800999776259e-11	3.68196146679177e-09	N/A	N/A
834	LOC100763037	11.677157658219	-8.40422175658567	1.59233593497504	-4.91055881118898	9.08172126203459e-07	2.08257553323917e-05	ENSCGRG00000019378	olfactory receptor 853 [Source:MGI Symbol;Acc:MGI:3030687]
835	LOC100763047	772.77793137033	1.29172974245501	0.118744327685885	5.95200844964543	2.64871695248293e-09	9.15074558405641e-08	N/A	N/A
836	LOC100763101	18.8839529349575	-2.31629892206302	0.646956162617739	-2.67612633031651	0.00744785657155002	0.0653381757544174	N/A	N/A
837	LOC100763328	8.10427773279567	-7.96337683127074	1.65589672737016	-4.45584208760876	8.35645276844862e-06	0.00015621900637382	N/A	N/A
838	LOC100763549	28.5262121614427	-2.4563767934568	0.552198328504818	-3.38902563831161	0.000701414520049906	0.00843095531342309	N/A	N/A
839	LOC100763560	648.876649248519	-1.37722049732159	0.154637888176129	-5.12331101998801	3.00216528246937e-07	7.46441460358683e-06	N/A	N/A
840	LOC100763569	1955.33148416142	-1.20608790021069	0.0996397019754252	-6.23371394308996	4.55504536332632e-10	1.77704672288752e-08	ENSCGRG00000012911	N/A
841	LOC100763617	140.19190395073	-1.44695661076431	0.24246489254765	-3.55512957354745	0.000377792861810801	0.00481430986670179	ENSCGRG00000001911	N/A
842	LOC100763657	73.9699560258127	1.68143875926197	0.293381136475789	3.7373781822244	0.000185949130983288	0.00256484441792229	ENSCGRG00000019543	N/A
843	LOC100763833	3861.22546337301	-2.17831746646893	0.127206347252071	-12.525750484686	5.3978332372643e-36	1.44051740914471e-33	ENSCGRG00000017183	chemokine (C-C motif) ligand 2 [Source:MGI Symbol;Acc:MGI:98259]
844	LOC100763915	1040.0268524791	0.896097609851931	0.122873841879937	2.53215089860047	0.01133651927898	0.0938627095337846	ENSCGRG00000005884	synaptotagmin IX [Source:MGI Symbol;Acc:MGI:1926373]
845	LOC100764131	26.1333886330132	-1.9085579805523	0.501399615981463	-2.63980154280789	0.00829545886281061	0.0718159753172518	N/A	N/A
846	LOC100764398	36.1628951111826	-3.33936706255021	0.637083884829543	-4.32345665526607	1.53603327939352e-05	0.000273280355620795	ENSCGRG00000018585	N/A
847	LOC100764481	556.455763150965	1.1706550414505	0.127265698912308	4.60212410519914	4.18203874731158e-06	8.32519583708059e-05	N/A	N/A
848	LOC100764833	72.1079431878119	5.13252161134034	1.74259218285288	2.60965196295909	0.00906343808769383	0.0775048158831987	ENSCGRG00000018690	N/A
849	LOC100764870	27.5977101028062	-3.00895516312129	0.549283695899623	-4.41300675861148	1.0194481271939e-05	0.000187347337403715	ENSCGRG00000009297	olfactory receptor 994 [Source:MGI Symbol;Acc:MGI:3030828]
850	LOC100764934	26.3036628214196	-1.97919797673865	0.493526070483824	-2.82504929202762	0.00472733429968881	0.0443762236403023	N/A	N/A
851	LOC100765263	29.5191839789728	-1.91933562463999	0.488301054372833	-2.73268532183016	0.00628203194242177	0.056788088457415	N/A	N/A
852	LOC100765361	329.220389058241	1.04829802441479	0.152284141958674	3.04257237644202	0.0023456540168117	0.0241570878442788	ENSCGRG00000010936	RIKEN cDNA 1700030J22 gene [Source:MGI Symbol;Acc:MGI:1916778]
853	LOC100765393	995.651122592199	0.942502574302866	0.128989241072826	2.77185965750312	0.00557370612474215	0.0512658464440569	N/A	N/A
854	LOC100765503	1784.66655740334	-0.991839717179641	0.0883393748785157	-4.60584215156631	4.10799923688116e-06	8.20441409413553e-05	N/A	N/A
855	LOC100765588	26.4842118192899	-2.71373039914481	0.705705836287352	-3.01650884683466	0.00255703756133775	0.026028352490035	N/A	N/A
856	LOC100765635	424.427988642307	1.11504455107475	0.172753875762055	3.06842348986546	0.00215191424272849	0.0223872027489279	ENSCGRG00000016527	N/A
857	LOC100765650	7.64460410084599	3.21515337322539	0.98959733398309	2.65783948903523	0.00786433385661511	0.068469902428232	N/A	N/A
858	LOC100765719	97.9198151505697	1.3345465891383	0.28650863808137	2.61627046722499	0.0088896110428644	0.0762073080741644	ENSCGRG00000006147	N/A
859	LOC100765818	1479.14046006921	1.34785253934061	0.131472167589432	5.80267331563164	6.52658747776288e-09	2.0937383591555e-07	ENSCGRG00000007303	expressed sequence AW549877 [Source:MGI Symbol;Acc:MGI:2146232]
860	LOC100765833	864.911305352472	-0.982634978140806	0.114753071250673	-3.46546260666917	0.000529320129183361	0.00662153590949892	ENSCGRG00000008273	zinc finger, CCHC domain containing 3 [Source:MGI Symbol;Acc:MGI:1915167]
861	LOC100765897	9.0783454304462	-3.8650990029072	0.888008824646624	-3.69381070451788	0.000220918283462511	0.00298021192064372	ENSCGRG00000001678	serum amyloid A 3 [Source:MGI Symbol;Acc:MGI:98223]
862	LOC100765998	30.5255800316326	-2.17964960473756	0.464640578598632	-3.43208746172368	0.000598954362705632	0.00736749875408251	N/A	N/A
863	LOC100766031	20433.8654243085	-1.12338739169575	0.0736003685134616	-7.31551895526333	2.56388583572322e-13	1.4707599308102e-11	N/A	N/A
864	LOC100766050	2644.62794780593	-1.07304199409638	0.0873237761471911	-5.58930814618609	2.27976087202609e-08	6.74911844011067e-07	N/A	N/A
865	LOC100766081	488.497615149225	1.12165872778393	0.140824520552384	3.81109926707068	0.000138350192515595	0.00197486856200168	N/A	N/A
866	LOC100766129	15.141357538194	-3.03290772725327	0.718048247404227	-3.40916538043444	0.000651619637317802	0.00792008184922112	N/A	N/A
867	LOC100766213	1206.72256857206	1.35640421143288	0.105992456222721	7.27826996565403	3.38128179369087e-13	1.90990561193324e-11	N/A	N/A
868	LOC100766291	70.7132536553915	-4.39117424425413	0.415024667913195	-9.17104942863076	4.68436225562117e-20	4.58818332845789e-18	N/A	N/A
869	LOC100766315	44.0160036588261	-4.67766166576657	0.566099373679335	-7.22964792991223	4.84247771405261e-13	2.65473225914032e-11	N/A	N/A
870	LOC100766443	354.803222837335	-1.13216978123922	0.173899778965756	-3.14668186338418	0.00165134530154595	0.017826759430956	ENSCGRG00000014716	obscurin-like 1 [Source:MGI Symbol;Acc:MGI:2138628]
871	LOC100766606	1954.34198156727	1.27161201565804	0.0994192109705235	6.906607970772	4.96379174600556e-12	2.38029326070173e-10	N/A	N/A
872	LOC100766630	89.1646501345427	1.7211133731123	0.30622067548116	3.71023566781024	0.000207066399791412	0.00281521814850087	ENSCGRG00000003941	carboxylesterase 1A [Source:MGI Symbol;Acc:MGI:3648919]
873	LOC100766673	144.068197339287	-2.53306793280343	0.613453664312711	-3.17563582290253	0.00149508513228009	0.0164067327924944	N/A	N/A
874	LOC100766767	14.4047839299927	-3.39399273684081	0.815738116218435	-3.44354417216844	0.000574142796594966	0.0071050171078627	ENSCGRG00000009000	alcohol dehydrogenase 6A (class V) [Source:MGI Symbol;Acc:MGI:1916367]
875	LOC100766772	1636.97539262869	-1.22179713879201	0.102534478432566	-6.2109316573906	5.26713791152014e-10	2.02482416498396e-08	ENSCGRG00000000476	glutathione S-transferase, mu 1 [Source:MGI Symbol;Acc:MGI:95860]
876	LOC100766898	270.423744441655	-1.54189783578684	0.173192018361345	-5.52528542665952	3.28950385526072e-08	9.50909324815868e-07	ENSCGRG00000007527	zinc finger protein 850 [Source:MGI Symbol;Acc:MGI:3036281]
877	LOC100766956	652.19538117574	-1.01013072233265	0.130845919472913	-3.24938082382849	0.001156565290891	0.0130656400407772	N/A	N/A
878	LOC100767156	1361.81069085545	1.28902292650647	0.232485972480505	3.0283995987945	0.00245852756394221	0.0251367721057367	ENSCGRG00000002347	ubiquitin-conjugating enzyme E2E 1 [Source:MGI Symbol;Acc:MGI:107411]
879	LOC100767186	58.0092369921955	-1.63602369906765	0.335013373596142	-3.13737086691214	0.00170470347944263	0.0183125419231466	N/A	N/A
880	LOC100767204	82.3845505300136	-1.61685392854861	0.392577040722922	-2.62850681722815	0.0085760636491371	0.0738640517802752	ENSCGRG00000019702	N/A
881	LOC100767342	14.9834573668147	-3.69112059412113	0.848789970916944	-3.65951318916316	0.000252694837765228	0.00336451391367238	N/A	N/A
882	LOC100767394	16.86671185723	2.25353388288977	0.595983183461617	2.79969540831193	0.00511508467910611	0.0474983203636207	N/A	N/A
883	LOC100767397	850.370288960624	-1.13705484247121	0.174141730191599	-3.17036210185014	0.00152249078847013	0.0166479923521071	N/A	N/A
884	LOC100767476	1089.39308939413	-1.31383793955325	0.265467920596146	-2.74562529888848	0.00603956996488841	0.0550285211941886	N/A	N/A
885	LOC100767496	862.163941906406	-1.96531197604189	0.172057062289041	-8.02262608088627	1.03508067896217e-15	7.35906394687622e-14	N/A	N/A
886	LOC100767645	2382.73252917671	-1.8930291167362	0.0815200704467182	-16.0459456039111	6.10223909573733e-58	4.01309395388954e-55	N/A	N/A
887	LOC100767677	15.1967509469953	-4.86078003901212	1.16482619005339	-3.67077730119975	0.000241813963782785	0.00323601913451759	N/A	N/A
888	LOC100767690	3264.94753034562	1.88933982304954	0.103893755344685	12.5549155288583	3.73579718942864e-36	1.01163190361969e-33	ENSCGRG00000012085	N/A
889	LOC100767707	427.621412509206	1.31815264681235	0.148516533605513	4.9367577352612	7.94320422256312e-07	1.83290930519145e-05	ENSCGRG00000017789	AKNA domain containing 1 [Source:MGI Symbol;Acc:MGI:3584453]
890	LOC100767772	491.666457472184	-1.07573844251767	0.13185962499502	-3.72195766380384	0.000197684173093949	0.00270241749320859	ENSCGRG00000015252	N/A
891	LOC100767824	250.108040146884	1.91099466306645	0.191691197816431	6.917543306371	4.59542930527859e-12	2.21518940385864e-10	ENSCGRG00000014344	N/A
892	LOC100767876	6.84689578972385	-5.25805661335841	1.71623276952855	-2.72287896817222	0.00647157619614983	0.0581478483952538	N/A	N/A
893	LOC100767904	72.1385334545626	-2.29990965545881	0.305525106596708	-5.61311367776194	1.98717956510591e-08	5.92102338379614e-07	ENSCGRG00000018279	thyrotropin releasing hormone receptor 2 [Source:MGI Symbol;Acc:MGI:2177284]
894	LOC100767982	27.5618882791779	1.83916151573496	0.426652263836581	2.93962817338805	0.00328606326500197	0.0324970832232794	ENSCGRG00000015232	N-acetyltransferase 8 (GCN5-related) [Source:MGI Symbol;Acc:MGI:1915646]
895	LOC100768019	866.880048693897	-1.16558223114112	0.133057930043552	-4.36366122808249	1.27903596406422e-05	0.000230677455849937	ENSCGRG00000010632	family with sequence similarity 111, member A [Source:MGI Symbol;Acc:MGI:1915508]
896	LOC100768041	22.874288940992	-2.39735415665075	0.506789057997783	-3.57622491513525	0.000348591765619088	0.0044950761709453	N/A	N/A
897	LOC100768251	14.0480763490505	-7.24275019221303	1.54204982894595	-4.31749192958487	1.57812176961473e-05	0.000280226945667172	ENSCGRG00000012650	urate oxidase [Source:MGI Symbol;Acc:MGI:98907]
898	LOC100768264	1334.24432148124	0.883226959406693	0.116737002241296	2.55501214661161	0.0106184092485919	0.0887550557891835	ENSCGRG00000014103	melanocyte proliferating gene 1 [Source:MGI Symbol;Acc:MGI:1929864]
899	LOC100768431	313.724207485232	-4.04188187742583	0.185709376097624	-18.6146733640817	2.44345494993478e-77	2.99958529653994e-74	N/A	N/A
900	LOC100768835	1337.81456410608	0.837204738540902	0.0961449476928747	2.62356206823793	0.0087015588715369	0.074804157357834	ENSCGRG00000009129	zinc finger protein 68 [Source:MGI Symbol;Acc:MGI:1344427]
901	LOC100768899	206.863585166045	-1.21838709753785	0.19332260014236	-3.2765160221839	0.00105096349542883	0.0120052368516293	N/A	N/A
902	LOC100769029	40.2158757147401	-10.2851541267701	1.49450710533485	-6.49056240109046	8.55165359622195e-11	3.61170067249612e-09	ENSCGRG00000009315	glycosylation dependent cell adhesion molecule 1 [Source:MGI Symbol;Acc:MGI:95759]
903	LOC100769145	1599.09486812724	1.26823638947372	0.115457664612881	5.91796041469854	3.25958390090598e-09	1.10334518292799e-07	N/A	N/A
904	LOC100769188	35.3909878529982	1.81250490630278	0.429339381730042	2.85914234244057	0.00424788128751076	0.0403406322992383	N/A	N/A
905	LOC100769250	1152.14737917105	-1.23328019392247	0.103204344001392	-6.28188376637105	3.34494902094283e-10	1.33320110977578e-08	ENSCGRG00000002344	N/A
906	LOC100769523	12.7829103852106	-5.38018556108092	1.17379557564695	-4.08522843316806	4.40334743029848e-05	0.000710010854479126	ENSCGRG00000018343	N/A
907	LOC100769554	329.257875771935	1.47893709884444	0.176784620998273	5.05685728246696	4.26221961698777e-07	1.03405154186051e-05	N/A	N/A
908	LOC100769587	39.0916700163717	-1.97848030876832	0.386482039249998	-3.60564700691241	0.000311376159922389	0.00407221634148499	N/A	N/A
909	LOC100769909	95.6895416906719	1.36260512847519	0.266184313929173	2.9214442289073	0.0034841264875415	0.0339680657445712	ENSCGRG00000003134	N/A
910	LOC100770072	921.267475813662	0.971021994911548	0.10396474734009	3.71336923397229	0.000204518161786922	0.00278550105853874	N/A	N/A
911	LOC100770091	892.545832873051	1.03109612369702	0.118777712476327	3.75603817984607	0.000172624369879902	0.00239721353466705	N/A	N/A
912	LOC100770196	15.8760590429971	-2.57751378198623	0.648079653791403	-3.07454688572343	0.00210822581326725	0.0220197788573472	N/A	N/A
913	LOC100770289	391.483017003656	-1.24225482771948	0.152135693577321	-4.32043468263591	1.55722145906999e-05	0.000276782586364042	N/A	N/A
914	LOC100770382	262.824557658491	1.5427598261732	0.173341500753296	5.52549344092274	3.28560853219908e-08	9.50909324815868e-07	ENSCGRG00000009843	doublecortin domain containing 2a [Source:MGI Symbol;Acc:MGI:2652818]
915	LOC100770596	4.20489762782506	-5.43723114169399	1.76699673569738	-2.74605410578633	0.00603168153150422	0.0549838533272865	ENSCGRG00000020052	olfactory receptor 976 [Source:MGI Symbol;Acc:MGI:3030810]
916	LOC100770617	1528.86024370943	-2.34736413735682	0.44585524055865	-3.95285616566356	7.72238606132713e-05	0.0011816141572724	N/A	N/A
917	LOC100770645	68.2072389808788	1.45009984885416	0.329284339155704	2.62732612899612	0.00860588096489593	0.0740507906951372	ENSCGRG00000007071	t-complex 11 family, X-linked 2 [Source:MGI Symbol;Acc:MGI:1919091]
918	LOC100770753	330.086845439704	1.27033229878613	0.161860214033637	4.23433147025584	2.29232618019323e-05	0.000391566737310557	ENSCGRG00000003037	RIKEN cDNA 2810006K23 gene [Source:MGI Symbol;Acc:MGI:1919900]
919	LOC100770838	426.435449732006	1.25040325471469	0.198533221512417	3.35178540359258	0.000802922306355359	0.00950193531441362	N/A	N/A
920	LOC100770841	898.908974901509	-1.28672136189287	0.121261180297212	-5.78716832090615	7.15828418609283e-09	2.27655690850973e-07	ENSCGRG00000012572	transmembrane protein 198b [Source:MGI Symbol;Acc:MGI:1921077]
921	LOC100771170	1014.86382818924	-0.893259102566595	0.109376126879811	-2.81868274769149	0.00482211526495089	0.0450733149689369	ENSCGRG00000015664	cDNA sequence BC017158 [Source:MGI Symbol;Acc:MGI:2384572]
922	LOC100771790	32.3868135129455	-2.55407361388432	0.527918779546056	-3.72995087398927	0.000191517107888797	0.00262786589021186	N/A	N/A
923	LOC100771923	1336.46744413824	-1.20293298668611	0.121887887544998	-5.0699909434136	3.97834632897823e-07	9.70294957639804e-06	N/A	N/A
924	LOC100771938	71.6042102100853	-2.34992004075878	0.312265393321979	-5.65210739897061	1.58492503963013e-08	4.80804113340185e-07	ENSCGRG00000018111	N/A
925	LOC100771991	12.4562533301023	2.53358518197368	0.766977457649339	2.54065182987873	0.0110646041298825	0.0919867442682043	N/A	N/A
926	LOC100772028	275.847758507763	-1.09867403951497	0.177283741393481	-2.89767992685599	0.00375934032451795	0.0363002059442441	ENSCGRG00000007199	RIKEN cDNA 1700001O22 gene [Source:MGI Symbol;Acc:MGI:1923631]
927	LOC100772044	169.934387954287	1.52072175593449	0.203237465308041	4.6042655265112	4.13924073844737e-06	8.25785254147019e-05	ENSCGRG00000001958	RIKEN cDNA 1110032A03 gene [Source:MGI Symbol;Acc:MGI:1915971]
928	LOC100772194	1197.66384096617	-1.58935431506608	0.168143056001635	-5.97343618124297	2.32307688396467e-09	8.13253569226719e-08	N/A	N/A
929	LOC100772325	2821.28616432594	-2.05366276246557	0.130872287071233	-11.22239317897	3.16585275300525e-29	6.0725013118582e-27	N/A	N/A
930	LOC100772378	23.6715460059114	-2.91591593100813	0.536098384941445	-4.34799562125443	1.37387346561029e-05	0.000246094416301049	N/A	N/A
931	LOC100772500	138.616958894261	-1.24247035452358	0.239584010372506	-2.74437285184487	0.00606266352196317	0.0552116152786497	N/A	N/A
932	LOC100772504	738.201376224424	1.36726727883657	0.122622243013072	6.37979504282935	1.7732514243454e-10	7.27230550732654e-09	N/A	N/A
933	LOC100772575	1009.83444500735	-1.17553348553001	0.131615244736349	-4.48710167269668	7.21986251238232e-06	0.000137058297219596	N/A	N/A
934	LOC100772695	41.3086007535488	3.23467515689619	0.403755799131186	6.56266154412337	5.28557279868385e-11	2.2687304782043e-09	ENSCGRG00000018508	N/A
935	LOC100772735	1350.12207716438	-1.66573939762629	0.36814784349364	-2.93571432240048	0.00332780637519824	0.0328393497282424	ENSCGRG00000020056	N/A
936	LOC100772948	293.956203823113	2.13026386980731	0.156479253627472	9.87543928836105	5.31993464018253e-23	6.40269780812556e-21	N/A	N/A
937	LOC100772982	168.1826853564	-3.38767489377448	0.256639833507287	-10.9208003868727	9.16842550295365e-28	1.59271120010744e-25	N/A	N/A
938	LOC100773036	1335.18987638879	1.55546683686298	0.134228509494464	7.23023998252661	4.82141275339678e-13	2.65473225914032e-11	N/A	N/A
939	LOC100773125	358.868149987822	-1.01630210436692	0.147286698077588	-2.92857134605967	0.00340523672512324	0.0334243225247438	N/A	N/A
940	LOC100773301	2274.46925471805	-1.50538437390976	0.35843989228827	-2.56785556795214	0.0102329782572848	0.0861591502650398	N/A	N/A
941	LOC100773322	44.3126573025615	-1.9574958740657	0.39191207964199	-3.50214613083205	0.000461526411439129	0.0058209228357809	N/A	N/A
942	LOC100773370	2864.54006134383	-0.939598299329589	0.0881376305899001	-4.02365931821489	5.73007899493381e-05	0.000900287326047024	N/A	N/A
943	LOC100773457	519.823103599567	1.05932800078386	0.148403089875034	3.19646646483002	0.00139121997526928	0.0153861409156808	ENSCGRG00000012019	N/A
944	LOC100773461	76.2479214406042	1.57821647924215	0.354831045185882	2.79923076629518	0.00512245144782426	0.0475427525001189	N/A	N/A
945	LOC100773612	51.6919913512984	2.56188559292231	0.368916656080037	5.35872549970273	8.38110813836055e-08	2.26622210366771e-06	ENSCGRG00000004525	ribosomal protein S6 kinase, polypeptide 2 [Source:MGI Symbol;Acc:MGI:1342290]
946	LOC100773835	3052.34866906885	-0.862371731869556	0.0954421495106451	-2.90656939906261	0.00365415831602795	0.0354145638059677	ENSCGRG00000012555	myosin, light chain 12B, regulatory [Source:MGI Symbol;Acc:MGI:107494]
947	LOC100773945	914.395574323323	1.03526720112869	0.154720975737152	2.91043084663928	0.00360930828808974	0.0350536934688209	N/A	N/A
948	LOC100774045	125.673821501074	-1.6919613817031	0.24758267663037	-4.47122915079651	7.77713110923533e-06	0.000147030895529219	N/A	N/A
949	LOC100774082	146.361641998467	2.61038182476156	0.604230165438964	3.35206588464343	0.000802109276878473	0.0094984181507654	N/A	N/A
950	LOC100774165	9.33812708464242	-8.45773113712264	1.63145608894837	-4.82560866316436	1.395763381883e-06	3.0891330425473e-05	N/A	N/A
951	LOC100774451	410.181741387754	-1.53181349959687	0.148071642040264	-6.3945464899906	1.61024552972414e-10	6.61854044293309e-09	N/A	N/A
952	LOC100774515	47.5056910188139	-1.83668913541717	0.361594939063041	-3.46168184195129	0.000536811340392489	0.00671068840596558	N/A	N/A
953	LOC100774550	16.431020467828	2.08481748193742	0.571813654964358	2.62297860184845	0.00871647468496264	0.0748624836048983	N/A	N/A
954	LOC100774623	40.5303833627686	-2.06287285627762	0.40667889554512	-3.63409651139001	0.000278956435397202	0.00367958725028945	N/A	N/A
955	LOC100774703	12.5942417484707	3.46280872166257	0.921891733325084	3.12167483112315	0.00179825438632586	0.0192071092052229	N/A	N/A
956	LOC100774944	219.010816642431	1.33292867438342	0.175315271380602	4.26640627352117	1.98646892344953e-05	0.000344433509947267	N/A	N/A
957	LOC100774975	68.3987493070692	1.46763142115254	0.337151023830995	2.61802236398914	0.0088441008618166	0.0758524793989245	N/A	N/A
958	LOC100775082	373.461009329783	-1.73376574563134	0.18941281419686	-6.06507669389369	1.31890700683438e-09	4.7902078153547e-08	N/A	N/A
959	LOC103158589	182.164037613633	-1.12602528926839	0.212077439124588	-2.5512510466961	0.0107336978024228	0.0895809172323449	N/A	N/A
960	LOC103158607	164.34832079101	1.23143267542499	0.248823738125975	2.59810490579696	0.00937398506982846	0.0796183399796224	N/A	N/A
961	LOC103158614	821.644228178969	1.31908270924639	0.157896266362371	4.64938294893204	3.32929559431709e-06	6.82690969640923e-05	N/A	N/A
962	LOC103158648	274.867750531501	-1.04133501251819	0.166311562490618	-2.74408167996607	0.00606804375004984	0.055233295903815	N/A	N/A
963	LOC103158664	101.447693237997	-1.41120274256682	0.247024119777992	-3.34477557328503	0.000823491761411334	0.00970171292042758	N/A	N/A
964	LOC103158677	67.1161540625418	1.58152630162547	0.338880280740967	2.94075476662528	0.00327413632585903	0.0323965321356089	N/A	N/A
965	LOC103158703	8.79971885886103	-6.40878535767174	1.65768069207109	-3.5132356217978	0.000442684718856426	0.00559094404185339	N/A	N/A
966	LOC103158723	5336.50522927989	1.07351818393578	0.193487297120911	2.52500133333984	0.0115697850330563	0.0953652737684418	ENSCGRG00000000157	ribosomal protein S9 [Source:MGI Symbol;Acc:MGI:1924096]
967	LOC103158811	411.98265535833	-1.15812267858207	0.204527596581016	-2.80236108692489	0.00507300583936147	0.0471313468849657	N/A	N/A
968	LOC103158858	181.08707676381	-1.90094577824373	0.214892810712237	-6.12390555626736	9.13090317749657e-10	3.3898478046456e-08	ENSCGRG00000007129	N/A
969	LOC103158861	239.653115900961	1.32727655677883	0.231642515586739	3.2045674093006	0.00135265611695031	0.0150409479091323	ENSCGRG00000019756	N/A
970	LOC103158864	31.343368190152	-1.85198281148876	0.427835159129721	-2.96146841541707	0.0030617589493344	0.0304917410995368	N/A	N/A
971	LOC103158866	81.5088734554623	-1.50391289154225	0.318826258701314	-2.88229205010995	0.00394793628066231	0.0379224301888971	N/A	N/A
972	LOC103158886	221.919206113205	-1.89619840205169	0.181662925946531	-7.21796092680173	5.27728734079747e-13	2.87502867140369e-11	N/A	N/A
973	LOC103158893	49.3486564987982	-1.71946329239263	0.355740381190841	-3.18912569856064	0.00142703811255243	0.0157350178470302	N/A	N/A
974	LOC103158906	2015.54036911831	1.84392247651344	0.0862266580809052	14.6005887716421	2.78430381013645e-48	1.34921500946981e-45	N/A	N/A
975	LOC103158925	141.365286468606	-3.32163755371011	0.473380626245234	-5.78113023909692	7.42004174347178e-09	2.34908935320821e-07	N/A	N/A
976	LOC103158934	63.3671014977797	-1.85720278719423	0.379764594023393	-3.35007609054442	0.000807893640776828	0.00953625224440033	N/A	N/A
977	LOC103158939	406.35164428726	-2.95729709099045	0.593443958122763	-3.99757139288044	6.39956927433787e-05	0.000996125685694485	N/A	N/A
978	LOC103158943	201.445287159934	1.48595307983353	0.190790823966372	4.72239995814041	2.33077747906656e-06	4.94306690601358e-05	N/A	N/A
979	LOC103159149	14.6922512297292	3.74962198677298	0.842920586792904	3.75439814335599	0.000173758484374761	0.00240932886391329	N/A	N/A
980	LOC103159189	139.897814497518	-2.95787261410953	0.263497969436422	-9.0054208708463	2.14840172713147e-19	1.96819250763178e-17	N/A	N/A
981	LOC103159193	26.3222170504821	1.97571796379463	0.470320943072974	2.95703494296168	0.00310612915301711	0.0308366168835703	N/A	N/A
982	LOC103159211	667.670980651295	0.949420914164245	0.111645929100364	3.26441292020114	0.00109691175438251	0.0124682302748145	N/A	N/A
983	LOC103159214	84.1208058224159	1.43010293186852	0.279469496238569	3.02408829057291	0.00249383647704809	0.0254694979968739	N/A	N/A
984	LOC103159228	3929.53881516988	1.17351415842672	0.130028449867707	4.52632987861016	6.00168710246853e-06	0.000116209323138649	N/A	N/A
985	LOC103159236	74.2370417906593	2.95107429220826	0.334591747531451	7.07163822462388	1.53115179467059e-12	7.78857158758682e-11	N/A	N/A
986	LOC103159241	140.785055882161	-1.25181712934364	0.231068824649306	-2.88595672581351	0.00390225808223834	0.0375032256400505	N/A	N/A
987	LOC103159266	2213.65597733891	1.47356319448941	0.104827404387237	8.47679763667262	2.31477058270167e-17	1.9028654245477e-15	N/A	N/A
988	LOC103159319	55.4534464881916	2.02911565113335	0.370787374326477	3.89482827735289	9.8268322949194e-05	0.00146046238804395	N/A	N/A
989	LOC103159349	573.276336936394	1.05076304571487	0.147727718052465	3.15310187644195	0.00161545417822183	0.0175188299397979	N/A	N/A
990	LOC103159353	736.948218990252	-1.49560730136487	0.160717012556736	-5.6661381776384	1.46051761106837e-08	4.44528451077899e-07	N/A	N/A
991	LOC103159356	392.505602303265	1.14142963616723	0.149153785179617	3.7308281166043	0.000190851403944726	0.00262227327783251	N/A	N/A
992	LOC103159361	55.550089708997	1.7791607558268	0.4123104519325	2.89635697933057	0.00377522680919886	0.036421866586052	N/A	N/A
993	LOC103159449	212.542033021371	-1.51777558613941	0.208935133955757	-4.46460615674038	8.02161693218772e-06	0.000150724545091127	N/A	N/A
994	LOC103159462	2988.86563125201	1.62753639506942	0.0992068448467922	10.5090923510201	7.84448685840941e-26	1.27830425673231e-23	N/A	N/A
995	LOC103159531	5.28992944766173	6.70851968116033	1.72126589446882	3.5575893301069	0.000374273840293626	0.00477607657322719	N/A	N/A
996	LOC103159574	143.389164222871	2.46221909547568	0.259900228925521	7.22298938525555	5.08569853156324e-13	2.77887396914556e-11	N/A	N/A
997	LOC103159579	470.90990674786	1.23654230138735	0.151123017715199	4.31158542568367	1.62088128776754e-05	0.000287265717352757	N/A	N/A
998	LOC103159587	720.821191309127	2.5554680716716	0.137542375740684	14.3265343523333	1.49391789969162e-46	7.05359082177476e-44	N/A	N/A
999	LOC103159590	330.488453642041	2.00953493591429	0.173276771562875	8.22136990633058	2.01191668453821e-16	1.49989610644075e-14	N/A	N/A
1000	LOC103159721	362.452817078774	1.18915575742263	0.157553986554608	3.83483318901655	0.000125649539721446	0.00181325284046294	N/A	N/A
1001	LOC103159729	80.3500334684025	-1.41567811752559	0.309531105151827	-2.68378719611058	0.00727934238778544	0.0640735232928686	N/A	N/A
1002	LOC103159855	87.8275842616193	1.71424282916937	0.295605979274413	3.82022153685836	0.000133331861347197	0.00191361878008362	N/A	N/A
1003	LOC103159860	36.7155624269078	1.82431511873252	0.410133936929595	3.02182410772829	0.00251256499698894	0.0256181460988673	N/A	N/A
1004	LOC103159868	10.992107288802	-3.7283806371457	0.971031703193147	-3.23719413700676	0.00120711261967407	0.0135783578367003	N/A	N/A
1005	LOC103159878	72.3778154181164	1.4739342375489	0.343774918315692	2.58591214618919	0.00971216819843728	0.082187438054239	N/A	N/A
1006	LOC103159933	2011.44065158705	1.11147443332015	0.0985330646548863	5.34350509083532	9.116626776546e-08	2.45070898486596e-06	N/A	N/A
1007	LOC103159966	33.4262540890902	2.3117220169346	0.479025765761838	3.60473201993053	0.000312475184665899	0.00408368917703185	N/A	N/A
1008	LOC103159969	26.0534929600703	2.19894382210389	0.540782799616235	2.98452784098919	0.00284016353593233	0.028562132300122	N/A	N/A
1009	LOC103159976	82.5638712720685	-1.47986353236435	0.302499025945913	-2.95836004378806	0.00309280650009025	0.0307676601256952	N/A	N/A
1010	LOC103159996	77.8177063637342	2.45852168648042	0.375601273763592	4.98815982966687	6.09571294357253e-07	1.42807198655146e-05	N/A	N/A
1011	LOC103160025	95.872144644696	-1.68840871133915	0.306902159622942	-3.59543318943626	0.000323852235897143	0.00421145132189971	N/A	N/A
1012	LOC103160053	647.86546847822	1.33983956363422	0.125197063003438	6.02951095500003	1.64456569139222e-09	5.86880477544504e-08	N/A	N/A
1013	LOC103160057	100.687330201094	3.43213749462412	0.303291679768607	9.38758028599791	6.13944362961902e-21	6.17768934403304e-19	N/A	N/A
1014	LOC103160067	116.291466831275	-1.75084180215693	0.240727454692508	-4.84315053687999	1.27796391256694e-06	2.86282572822476e-05	N/A	N/A
1015	LOC103160097	75.0292691518585	-3.73951971374993	0.449564469156795	-7.01691843874022	2.26814918628561e-12	1.12576008399631e-10	N/A	N/A
1016	LOC103160099	153.244204734387	-1.4030875988329	0.260649545528203	-3.13879349551069	0.00169644953607134	0.0182360897590296	N/A	N/A
1017	LOC103160116	46.1600178796847	2.15036965203548	0.409377212361478	3.82387466631161	0.000131370713707288	0.00188694252902184	N/A	N/A
1018	LOC103160119	626.124136003037	1.31576148210375	0.166995255830803	4.37616612368336	1.20784972965931e-05	0.000219126550955138	N/A	N/A
1019	LOC103160178	244.86416210293	1.17519082986744	0.203909417129413	2.89456140601732	0.00379688637760511	0.0365860103386816	N/A	N/A
1020	LOC103160179	2432.03625495206	-3.3965987028805	0.137831001965955	-20.3991566632725	1.70124188513521e-92	2.84787891571634e-89	N/A	N/A
1021	LOC103160181	713.604581265751	1.26426416727538	0.138270231529732	4.91285549347009	8.97594338448544e-07	2.0634584454671e-05	N/A	N/A
1022	LOC103160246	49.5512294208207	2.2036632761663	0.39818717824125	4.06517553527156	4.79963243567084e-05	0.00076785779036006	N/A	N/A
1023	LOC103160253	221.494786694283	1.43377444711516	0.215607893206921	3.9368315035637	8.25645364248158e-05	0.00125544456955124	N/A	N/A
1024	LOC103160274	514.845689721857	2.72471200920136	0.144083073183529	14.8508042006756	6.87390710786537e-50	3.7228272201245e-47	N/A	N/A
1025	LOC103160299	109.79143104356	1.89402232512404	0.308816519246267	4.23895660633027	2.24561055674426e-05	0.000384343998345397	N/A	N/A
1026	LOC103160316	84.0196304311372	1.77367504843728	0.30492819521906	3.89833595696901	9.68559802131916e-05	0.00144413442886292	N/A	N/A
1027	LOC103160383	3193.57609017835	1.24681995020508	0.0985669233173626	6.7148027675866	1.88320768806839e-11	8.47857857410546e-10	N/A	N/A
1028	LOC103160386	64.1503512355376	-2.2480887239098	0.378448948620531	-4.39458539718724	1.1098436877471e-05	0.000202945994698859	N/A	N/A
1029	LOC103160424	150.713770274658	-1.59176472082862	0.203455682211511	-4.94850873253468	7.4784235758137e-07	1.7321722229564e-05	N/A	N/A
1030	LOC103160468	218.171268694764	1.45299334504605	0.218335789491966	3.97566906618776	7.01816640194356e-05	0.00108325663139471	N/A	N/A
1031	LOC103160475	78.0364107785832	3.49404059880791	0.575558673276802	5.05435541701531	4.31846756473785e-07	1.04494430666337e-05	N/A	N/A
1032	LOC103160478	33.2334174250001	1.97029852039334	0.459445216533662	3.01523657188992	0.00256778886443833	0.0260945166389445	N/A	N/A
1033	LOC103160491	52.0105359710674	-1.76829502216965	0.327478538714773	-3.61346586586288	0.000302131146073214	0.00395411721662556	N/A	N/A
1034	LOC103160542	122.620064111482	1.90937208070667	0.251365028424547	5.2688696923608	1.37266360174685e-07	3.57008863878057e-06	N/A	N/A
1035	LOC103160546	2346.29049778429	0.996264680651711	0.0918947647208848	4.47579556006066	7.61273044814761e-06	0.000144070728131747	N/A	N/A
1036	LOC103160583	38.446285744565	-1.89777159924825	0.403759571431659	-3.25146248266539	0.00114812927382982	0.0129846972543816	N/A	N/A
1037	LOC103160593	60.053182020596	2.05838544924879	0.340560405559257	4.32646580305784	1.51520830645696e-05	0.00027009724835526	N/A	N/A
1038	LOC103160624	14.7269490767502	3.24886700485641	0.77104168672842	3.4549422553771	0.000550410692326764	0.0068499996218057	N/A	N/A
1039	LOC103160641	1172.45698702226	1.03850195859171	0.107145183628524	4.23294302656652	2.30652951479334e-05	0.000393627752413388	N/A	N/A
1040	LOC103160655	205.607901556327	1.35853929009822	0.200134089588475	3.86529246950247	0.000110956160055542	0.00162800536355598	N/A	N/A
1041	LOC103160669	28.5213555030863	-1.97114315266173	0.482563584110283	-2.8725347240951	0.00407193327076015	0.0388692437085203	N/A	N/A
1042	LOC103160685	24.8316595966892	-2.41984808619527	0.513521860454506	-3.57314016554252	0.000352725831712769	0.0045356797941054	N/A	N/A
1043	LOC103160731	186.996519560164	1.63307616952552	0.206850746039054	5.0670045376896	4.04124653037243e-07	9.81735008051161e-06	N/A	N/A
1044	LOC103160742	177.507086768177	1.30722692808104	0.208670884635166	3.46126115592346	0.000537650967871973	0.00671207113382679	N/A	N/A
1045	LOC103160828	27.7772299875762	1.97277738513346	0.511052058793897	2.7156037443379	0.00661550457854784	0.0592022874419403	N/A	N/A
1046	LOC103160835	695.146716806244	0.921305382705926	0.130561713389323	2.57612184501461	0.00999154303799949	0.0842033288337403	N/A	N/A
1047	LOC103160858	1457.23470234139	-1.54597775730672	0.133723952279034	-7.18656037461613	6.64439162447454e-13	3.57748033254603e-11	N/A	N/A
1048	LOC103160859	212.714254560166	1.45081809544737	0.224191225650825	3.86212971632875	0.000112402854025543	0.00164660791887537	N/A	N/A
1049	LOC103160922	40.9666394427035	-3.24967699942247	0.676231120519553	-3.94053810575	8.12990344728045e-05	0.00123824683273964	N/A	N/A
1050	LOC103160969	41.726095330251	-4.26927577813581	0.529101147585847	-6.96334395460156	3.3228919347277e-12	1.62733330016159e-10	N/A	N/A
1051	LOC103160984	143.567856585737	1.43241524836449	0.239204747606008	3.54279234055655	0.000395914329320492	0.00503826293027474	N/A	N/A
1052	LOC103160985	52.9773581174876	-1.61654038396788	0.38229816500561	-2.69835949443174	0.00696821462845803	0.0616888000809742	N/A	N/A
1053	LOC103161041	2944.25778259765	0.92424077273233	0.1242252544178	2.73115377063425	0.0063113016593567	0.0569408666121481	N/A	N/A
1054	LOC103161076	176.28036695008	-3.13378239168303	0.255418528952201	-9.97899369876514	1.88367416306309e-23	2.39213627852715e-21	N/A	N/A
1055	LOC103161082	29.4044803212634	1.69026395784279	0.439034240995914	2.51757460788103	0.0118165940346762	0.0971821181574486	N/A	N/A
1056	LOC103161105	117.485850340073	2.15483617116107	0.298274301320158	5.26318782238924	1.415788099004e-07	3.67705529690545e-06	N/A	N/A
1057	LOC103161108	127.579936018926	2.20310847291926	0.277493766046852	5.83128765467438	5.50012730877283e-09	1.79892263345902e-07	N/A	N/A
1058	LOC103161117	358.434977523239	1.25626916044849	0.199218856172706	3.36969437845466	0.000752515956138671	0.00898627030890887	N/A	N/A
1059	LOC103161149	208.420722424278	-1.58306425148341	0.207105478217892	-4.81929188619611	1.44068647500603e-06	3.18091136100253e-05	N/A	N/A
1060	LOC103161223	145.610521422208	-2.17407224260262	0.290488068380009	-5.47048197450447	4.48813354797508e-08	1.26367723474638e-06	N/A	N/A
1061	LOC103161282	11.9022418406145	3.765930636335	0.828886726667782	3.8376391288128	0.000124222855509766	0.00179830162056355	N/A	N/A
1062	LOC103161312	192.062789377594	1.08721734798988	0.187764976585369	2.67491231007273	0.00747487988233497	0.0655440181682458	N/A	N/A
1063	LOC103161326	71.1888454425816	1.46772930042644	0.304850071080208	2.89574083606829	0.00378264650924601	0.0364678810582492	N/A	N/A
1064	LOC103161334	323.398212398342	-1.25272481705487	0.220903263125985	-3.02287212458639	0.00250388023579678	0.0255437399789263	N/A	N/A
1065	LOC103161380	918.35348606264	-1.19409020408286	0.110209316303003	-5.52700736920467	3.2573928416254e-08	9.44592626546301e-07	N/A	N/A
1066	LOC103161399	18.2106115103871	2.14717550372697	0.61088157301495	2.5573090956004	0.01054854400479	0.0884630295869091	N/A	N/A
1067	LOC103161423	162.249257206856	1.18444242471504	0.190978494239005	3.13899178220377	0.00169530202066257	0.0182343991871966	N/A	N/A
1068	LOC103161513	182.440863705075	-1.20881173206731	0.196424723129149	-3.17602194575056	0.00149309655443904	0.0163946809501733	N/A	N/A
1069	LOC103161525	97.023789733091	2.06199508180506	0.283965778343158	5.20144571540231	1.97744232660529e-07	5.03632406668185e-06	N/A	N/A
1070	LOC103161536	201.355092737944	-1.63457433327817	0.218851282996544	-4.79600493168502	1.61861296676055e-06	3.53141459359345e-05	N/A	N/A
1071	LOC103161537	66.5877556179261	-3.92929092786465	0.367922309852021	-9.08976796891874	9.92506397578402e-20	9.32449632908607e-18	N/A	N/A
1072	LOC103161546	138.995370759061	1.98796539974101	0.254983450642028	5.5023292511228	3.74806158586785e-08	1.06837161055992e-06	N/A	N/A
1073	LOC103161568	16.1680989460293	-2.78854056291737	0.719452508757285	-3.06285409443142	0.00219236926058564	0.0227566446248163	N/A	N/A
1074	LOC103161572	85.392968181031	1.34079318223265	0.276690014458107	2.73168759990048	0.00630108565744583	0.056876564360886	N/A	N/A
1075	LOC103161581	331.837552112269	1.20013273470134	0.187290980287666	3.28456945996721	0.00102138318289264	0.0117109277271389	N/A	N/A
1076	LOC103161632	18.8748930425097	2.06854162535306	0.586755495780702	2.5284452132109	0.0114568965966461	0.0946890906331423	N/A	N/A
1077	LOC103161638	138.513089836981	-2.99656153941006	0.306890824453129	-7.85816598781115	3.89798544144983e-15	2.58192460139774e-13	N/A	N/A
1078	LOC103161640	1481.46375717922	0.889734693632681	0.117164616393323	2.6012306641145	0.00928899734010998	0.0790058184853511	N/A	N/A
1079	LOC103161648	279.085006754653	2.66479801414866	0.196087267906926	10.6066831142484	2.77423229247333e-26	4.64406485760036e-24	N/A	N/A
1080	LOC103161659	875.788035584731	0.929562151267477	0.131375657385398	2.62300990460826	0.00871567387732392	0.0748624836048983	N/A	N/A
1081	LOC103161707	98.3131071074127	1.70767705306064	0.278576028215347	4.03019082270639	5.57315905929462e-05	0.000879880935311054	N/A	N/A
1082	LOC103161760	69.0676773768549	1.61677801250156	0.326608758256894	3.15917894329344	0.00158214314313559	0.0172388070045554	N/A	N/A
1083	LOC103161784	2278.3365336512	1.77222538524747	0.139059104052883	8.53782923896018	1.36766835843146e-17	1.14473841600714e-15	N/A	N/A
1084	LOC103161854	515.91452352279	1.12942307615926	0.132925930608213	4.09596963471974	4.20405037065224e-05	0.000680258203209054	N/A	N/A
1085	LOC103161874	137.152821600005	-1.89731073676082	0.227077247910745	-5.77930307027279	7.50106971183722e-09	2.36920579200293e-07	N/A	N/A
1086	LOC103161904	97.9036905005644	1.80641715941373	0.294595191303938	4.14621383766032	3.38018165146783e-05	0.000555738079733292	N/A	N/A
1087	LOC103161936	112.592861119097	-1.57452363646789	0.257677380136662	-3.84031045030772	0.000122878818759817	0.00178024434983735	N/A	N/A
1088	LOC103161985	291.31344833976	2.04492991333239	0.22166684179346	6.58631395114824	4.50879914802851e-11	1.93983709139713e-09	N/A	N/A
1089	LOC103162071	302.845332356384	1.54555869130183	0.196430816969335	4.89025197472264	1.00706979676417e-06	2.28658239674666e-05	N/A	N/A
1090	LOC103162078	181.759945332459	1.44358190001335	0.201717272891619	4.25654871783601	2.0760681423235e-05	0.000358618374978846	N/A	N/A
1091	LOC103162079	133.703779180397	1.24974454562623	0.231010584660119	2.87771249046078	0.00400570033062126	0.0383373003576195	N/A	N/A
1092	LOC103162096	19.2606967976311	2.84346770516739	0.663605994228133	3.40338276641577	0.000665569686026597	0.00807897178542765	N/A	N/A
1093	LOC103162127	259.505286016972	1.69702474206583	0.264860247659643	4.19867553236501	2.68480694383488e-05	0.000450255328449685	N/A	N/A
1094	LOC103162142	474.144262618392	1.33503002294019	0.154353182870717	4.85942374668928	1.1772791410969e-06	2.65341714861179e-05	N/A	N/A
1095	LOC103162162	6837.98689192728	1.29740141872516	0.111899321331148	6.36678497714617	1.93031482340741e-10	7.863897601377e-09	N/A	N/A
1096	LOC103162176	1942.69736186803	-2.45039782140097	0.14828159282879	-12.5803566382895	2.70804548198241e-36	7.44267903063047e-34	N/A	N/A
1097	LOC103162230	532.88683989613	1.04094922910144	0.148585516316012	3.06885044845483	0.00214884131945418	0.0223678711455225	N/A	N/A
1098	LOC103162302	581.142945982158	1.1047628405647	0.134455168569211	3.86597514528405	0.000110646206681459	0.00162604888254779	N/A	N/A
1099	LOC103162314	436.534016605331	0.954936860684469	0.144755948375066	2.55584909716248	0.0105929045940422	0.0886626114521333	N/A	N/A
1100	LOC103162387	360.706168137796	1.10111793549075	0.190596779633308	2.70810155220164	0.00676693128122872	0.0603420206356153	N/A	N/A
1101	LOC103162492	66.9297409431708	2.23649081497874	0.342208694477212	4.82608519570374	1.39242962169291e-06	3.08546318337585e-05	N/A	N/A
1102	LOC103162500	464.446748481062	1.3086313742633	0.157784270882044	4.58644495738834	4.50857195294666e-06	8.90781587355791e-05	N/A	N/A
1103	LOC103162587	518.973973677895	0.990092313796384	0.161635210313248	2.50644529920238	0.0121951925730065	0.0997611177429331	N/A	N/A
1104	LOC103162603	148.860725873609	-1.20710238140907	0.227122200059449	-2.73922972093907	0.00615833268127168	0.0558618413758309	N/A	N/A
1105	LOC103162625	63.4595454573904	1.68888091932659	0.32232680319347	3.42484214054898	0.000615156738864739	0.00753659094441471	N/A	N/A
1106	LOC103162651	60.9789628843712	2.92553865908953	0.866166661177803	2.70222379049511	0.00688773855644748	0.0612117846420965	ENSCGRG00000010026	N/A
1107	LOC103162677	57.6556478250432	2.35964586548764	0.358475512812098	4.95064042406913	7.3969661658503e-07	1.71546265715324e-05	N/A	N/A
1108	LOC103162683	76.3117227845849	1.59827212519135	0.328049212398102	3.08889516015815	0.00200902320896057	0.0211274433865219	N/A	N/A
1109	LOC103162686	549.213116771697	1.28181519322005	0.129143530327516	5.39595511081067	6.81599873162392e-08	1.8704888322522e-06	N/A	N/A
1110	LOC103162690	13.5090241210106	4.21408167757923	0.770866197646581	4.70784578171621	2.50348382777503e-06	5.2564596584549e-05	ENSCGRG00000012217	WAP four-disulfide core domain 6A [Source:MGI Symbol;Acc:MGI:2684968]
1111	LOC103162851	97.4495884176303	1.67836821770413	0.358792385676423	3.04746076180408	0.0023078365429707	0.0238476442773639	N/A	N/A
1112	LOC103162856	1621.59173199139	1.25625016361321	0.124275782084292	5.40159676836102	6.60502918168918e-08	1.82073364298839e-06	N/A	N/A
1113	LOC103162884	148.552454779834	2.76050605005583	0.28963712990966	7.51127298497	5.85551433922789e-14	3.54682371850468e-12	N/A	N/A
1114	LOC103162891	164.230978330223	2.08662695237818	0.226957365260397	6.6165046017965	3.67791430662714e-11	1.59729042552434e-09	N/A	N/A
1115	LOC103162905	152.705639631646	1.53970702217926	0.227719370645897	4.19263639606104	2.75731196841955e-05	0.000460736321111411	N/A	N/A
1116	LOC103162920	98.2366409325705	-4.33183392659122	0.360898591583455	-10.3820616462662	2.99242136440369e-25	4.63045773143946e-23	N/A	N/A
1117	LOC103162974	139.627461801007	-1.35132598764777	0.244901598169385	-3.1292710731784	0.00175240562971765	0.0187827690719562	N/A	N/A
1118	LOC103162998	124.94139645337	1.72782078745393	0.249296271511749	4.5843376629839	4.55427756209284e-06	8.98847449393114e-05	N/A	N/A
1119	LOC103163057	71.0239660656483	-1.78876577315824	0.330600331181315	-3.64126456902086	0.00027130215535334	0.00358375745242209	N/A	N/A
1120	LOC103163101	775.154791763885	1.116547395392	0.140668194953478	3.77899847827475	0.000157460386377112	0.00220996612404584	N/A	N/A
1121	LOC103163131	24.2100259814322	-1.92242772419682	0.532149591286314	-2.51332566138543	0.0119598874398616	0.0981851838241689	N/A	N/A
1122	LOC103163142	115.617628451999	1.36824339283308	0.251419806166527	3.11543033961742	0.0018367672653274	0.0195617307251236	N/A	N/A
1123	LOC103163147	88.5114602040436	2.23655256386437	0.349880550988368	4.72043975716193	2.3533530160585e-06	4.97527467711839e-05	N/A	N/A
1124	LOC103163154	25.9700551455882	2.51750260714232	0.650046428488743	2.97292627376481	0.00294975295529251	0.029519973325411	N/A	N/A
1125	LOC103163200	889.226503909812	1.91733856037773	0.130347458571947	10.221726409197	1.5849264344483e-24	2.33478682911448e-22	N/A	N/A
1126	LOC103163206	1813.37618300335	-1.22552252968545	0.154869504885125	-4.13612757036599	3.53215877260211e-05	0.000577254600878485	N/A	N/A
1127	LOC103163207	143.99639387075	-1.17641361864024	0.220422383200715	-2.68326251322903	0.00729077362758277	0.0641434809260913	N/A	N/A
1128	LOC103163214	19.0929982040694	7.65153123614113	1.52862033780305	4.62284097670459	3.785198989041e-06	7.65941254771438e-05	N/A	N/A
1129	LOC103163222	312.774386360886	-1.19694654761144	0.151723297337024	-4.03355356515143	5.49396498699601e-05	0.000868434662740393	N/A	N/A
1130	LOC103163237	1142.30324459042	1.3526796025976	0.249719614415681	3.07431638348802	0.00210985552685866	0.0220243082038409	N/A	N/A
1131	LOC103163240	125.96414476747	1.6475187874658	0.225260832804865	4.71700416585558	2.39342791759803e-06	5.03686647710287e-05	N/A	N/A
1132	LOC103163249	38.96781744148	-2.5919542315403	0.551138408621782	-3.64153849454618	0.000271013591130443	0.00358251562604162	N/A	N/A
1133	LOC103163274	31.7010636932571	1.97338340341656	0.449870299814955	3.08626931643744	0.0020268515003699	0.0212906123946442	N/A	N/A
1134	LOC103163310	485.118259016396	1.61736006603495	0.18185813110766	5.6769392659304	1.37126130759688e-08	4.19441955449983e-07	N/A	N/A
1135	LOC103163356	232.151503604802	-3.68282082213938	0.23203963503715	-13.3505567741573	1.17566893334583e-40	4.08467315823209e-38	N/A	N/A
1136	LOC103163357	305.562156332392	-2.80092018540994	0.19011677820735	-11.6557712874345	2.1442997102025e-31	4.53852124869757e-29	N/A	N/A
1137	LOC103163365	2124.26761624409	-2.34396301984379	0.128636326851262	-13.674212892883	1.44765250523689e-42	5.79501591987654e-40	N/A	N/A
1138	LOC103163385	51.1250926805531	1.90518240305135	0.462087500405209	2.85707772050203	0.00427561131504698	0.0405621364014813	N/A	N/A
1139	LOC103163422	1189.49377388003	5.19608372188057	0.189196911830208	24.3720744517098	3.38290504991415e-131	2.0764271196373e-127	N/A	N/A
1140	LOC103163431	66.5875998634068	-1.47533292309887	0.352570062089438	-2.52537160160765	0.0115576006735527	0.0953075050617108	N/A	N/A
1141	LOC103163467	608.217958587387	0.953335188889625	0.138474225543081	2.66022566093979	0.0078088313259467	0.0680188363462548	N/A	N/A
1142	LOC103163596	214.489299451946	1.59315629965888	0.187230081495122	5.38478534478442	7.25311547433647e-08	1.97572290450343e-06	N/A	N/A
1143	LOC103163648	1117.41639231387	1.06329681713508	0.101382202774103	4.71812905347629	2.38023492129561e-06	5.02057798862971e-05	N/A	N/A
1144	LOC103163693	570.523996375254	1.18648533417472	0.149348162594898	4.02765472974165	5.63359920329532e-05	0.000887400305641403	N/A	N/A
1145	LOC103163695	346.882177469312	-1.11748122406164	0.185414123006177	-2.87205049273808	0.00407817800824662	0.0388894716954186	N/A	N/A
1146	LOC103163726	1396.73796113578	2.44055844768454	0.134473003606461	13.7990220876886	2.58333220781376e-43	1.08112452897006e-40	N/A	N/A
1147	LOC103163786	48.7687226911849	1.98601023371705	0.439511753926662	3.1877366656949	0.00143391059705846	0.0158013343711757	N/A	N/A
1148	LOC103163831	175.514535902458	-1.6082890295089	0.213490649730428	-4.7933084192675	1.6405311985028e-06	3.57077322567738e-05	N/A	N/A
1149	LOC103163849	55.5790395213935	2.2840318141206	0.434746569141837	3.90818337394427	9.29927154474351e-05	0.00139443636990967	N/A	N/A
1150	LOC103163866	140.185990148998	1.14254364161519	0.213765279835515	2.60838028197598	0.00909718272088079	0.0776253580270153	N/A	N/A
1151	LOC103163886	50.2546062068633	2.20855933219123	0.371677862444704	4.36829038132888	1.25222926442621e-05	0.000226064212501415	N/A	N/A
1152	LOC103163919	34.1945415083529	4.5023493988517	0.696328147783843	5.62577702854343	1.84674765961944e-08	5.53843833945153e-07	N/A	N/A
1153	LOC103164015	357.912646044203	-1.35173309436279	0.237232772341972	-3.23214447174413	0.00122864920608905	0.0137953332200755	N/A	N/A
1154	LOC103164034	1296.80025160909	1.00686081575887	0.140387705444378	3.00523691659646	0.00265374056411877	0.0268494388723533	N/A	N/A
1155	LOC103164045	254.987264612834	1.88467773859481	0.184492327359886	7.04482000131266	1.85701405344194e-12	9.34291168854643e-11	N/A	N/A
1156	LOC103164055	8.05964226247981	-4.33652950359782	1.0966420046396	-3.42095869664375	0.000624008083527554	0.00761968491384375	N/A	N/A
1157	LOC103164074	7.54527815375187	-3.16351075273219	1.00024023397582	-2.57792894589098	0.00993944336955653	0.0838026145636511	N/A	N/A
1158	LOC103164086	34.0042956634246	1.98907830980457	0.492962836207968	2.84831980415467	0.00439507347169447	0.0415883262629918	N/A	N/A
1159	LOC103164093	47.9465301376406	-1.80506215296452	0.364537312763284	-3.34698152843314	0.000816966539619253	0.00963099991072275	N/A	N/A
1160	LOC103164105	68.9120677817058	-1.4186599233863	0.305704382186457	-2.72713598903091	0.00638867035782493	0.0574980332204243	N/A	N/A
1161	LOC103164201	91.1347241682428	2.10081518966882	0.296908231577057	5.10545861560004	3.29993204647172e-07	8.17832418623555e-06	N/A	N/A
1162	LOC103164221	458.834625702785	-1.12003503429128	0.143278784168056	-3.73448544163049	0.000188099371163269	0.00259062215452538	N/A	N/A
1163	LOC103164270	60.059168677185	2.53473477133156	0.390144272895707	4.99756732589951	5.80580714890949e-07	1.36886213623584e-05	N/A	N/A
1164	LOC103164274	491.168415658123	1.44941820255077	0.160463514150856	5.38724149476691	7.15472723982655e-08	1.95180959102468e-06	N/A	N/A
1165	LOC103164300	60.7629721996961	-1.72386788148167	0.318381276705822	-3.57717448885301	0.000347328333556688	0.0044850658724494	N/A	N/A
1166	LOC103164303	130.773059016518	1.35405387420035	0.226067259428564	3.40204669806344	0.00066883208293885	0.00811322396260605	N/A	N/A
1167	LOC103164389	528.705885926348	-1.61281847988852	0.173732221703853	-5.91632323058334	3.29217933993308e-09	1.11233376817482e-07	N/A	N/A
1168	LOC103164390	2909.09437384198	-0.986063314164292	0.142053892435847	-2.82358199810877	0.00474902763215007	0.0445397726771012	N/A	N/A
1169	LOC103164401	88.4204388734802	1.26394527154426	0.257334363629459	2.63852351954355	0.00832679241438814	0.0719945079619995	N/A	N/A
1170	LOC103164403	543.05489465338	1.37633047750844	0.142846837218157	5.53997548842256	3.02513986100647e-08	8.80014619282357e-07	N/A	N/A
1171	LOC103164433	311.403767888881	-1.08225161296897	0.159607906296552	-3.11569222218759	0.00183513699829899	0.0195556786381236	N/A	N/A
1172	LOC103164456	153.488967452644	-1.28740653811699	0.24442492850874	-2.87386414176946	0.00405483345007099	0.0387270244551905	N/A	N/A
1173	LOC103164492	162.52779141198	1.26511235271983	0.223325669193935	3.04555161282441	0.00232253912007604	0.0239592354941625	N/A	N/A
1174	LOC103164567	1118.77191732473	-3.02434655479032	0.122738954624029	-19.8745708853513	6.7561688729843e-88	1.03673411355944e-84	N/A	N/A
1175	LOC103164585	97.861270926912	-2.34985151567106	0.346991370559542	-5.08626197851527	3.65189525924493e-07	8.99010685878826e-06	N/A	N/A
1176	LOC103164586	2300.69409957741	-2.19294008345315	0.129367730644215	-12.4295106262181	1.8073739079312e-35	4.68746241417536e-33	N/A	N/A
1177	LOC107976970	8.32197545369207	4.27184473360959	1.13470815893633	3.24918985014128	0.00115734208240727	0.0130663992062829	N/A	N/A
1178	LOC107976981	1908.02966407848	-0.901713245283229	0.101785692187186	-3.1119378151849	0.00185863645728294	0.0197720585158815	ENSCGRG00000008198	N/A
1179	LOC107976996	884.098795742637	1.1689029119214	0.11627914314302	5.02188436736257	5.11669860484331e-07	1.2236219235011e-05	N/A	N/A
1180	LOC107977008	17.6528578870084	-7.71901771411374	1.52193561455376	-4.68748818620973	2.76578661531001e-06	5.75471126941453e-05	N/A	N/A
1181	LOC107977033	1901.31531726135	-2.69758089704503	0.294559265701264	-7.17213356468119	7.38378490141035e-13	3.89584570700774e-11	N/A	N/A
1182	LOC107977035	54.1799686739663	-1.52251281617981	0.34546908989191	-2.71384718022673	0.00665068385840666	0.0594205204117905	N/A	N/A
1183	LOC107977038	227.14999013916	-2.61367933402849	0.185310611523835	-10.9476560280327	6.81893444435574e-28	1.19584627484159e-25	N/A	N/A
1184	LOC107977039	2749.36101768033	-2.79790977186461	0.37879985088439	-5.8419961517325	5.15789982941944e-09	1.70516279100412e-07	N/A	N/A
1185	LOC107977043	67.920598466141	-1.52155971414634	0.337290008794461	-2.77683058793459	0.00548917815997258	0.0505634995309315	N/A	N/A
1186	LOC107977050	9.6948213179282	5.51904714396739	1.60213438205827	3.07969462393498	0.00207212935892182	0.0217166704696565	N/A	N/A
1187	LOC107977120	246.570075547647	-1.00067040435533	0.162851949504652	-2.55267379296739	0.0106899563030938	0.0892720432495098	ENSCGRG00000003136	protein-tyrosine sulfotransferase 1 [Source:MGI Symbol;Acc:MGI:1298231]
1188	LOC107977171	18.4020635936445	2.04417090533181	0.565433682877753	2.58068885670919	0.00986034067944182	0.0832349604552058	ENSCGRG00000010100	transmembrane protein 212 [Source:MGI Symbol;Acc:MGI:2685410]
1189	LOC107977194	568.995200182034	0.968563759300258	0.125946359861173	3.04575105625867	0.00232099918032355	0.0239567706874876	ENSCGRG00000015327	zinc finger protein 112 [Source:MGI Symbol;Acc:MGI:1929115]
1190	LOC107977206	245.252267697547	1.02009242115261	0.170357811589111	2.55421172866997	0.0106428517074503	0.0889189978861117	N/A	N/A
1191	LOC107977215	112.751686129241	3.02043897506172	0.257331497695099	9.46435432955139	2.95380246706164e-21	3.09041583116324e-19	N/A	N/A
1192	LOC107977216	25.3473856752653	-2.49049886397474	0.570802870855061	-3.338344042312	0.000842793266590681	0.00989113780178509	N/A	N/A
1193	LOC107977246	123.338919043283	1.18493879639414	0.222058703653195	2.70188146558761	0.00689483380103871	0.0612158735622381	N/A	N/A
1194	LOC107977279	169.450885056894	1.76924289310469	0.281078675041531	4.21334130811791	2.51620393892427e-05	0.000424687253266283	N/A	N/A
1195	LOC107977308	64.299033007769	-2.51099603845873	0.349429637766225	-5.51193524982596	3.54909495897187e-08	1.01796004010137e-06	N/A	N/A
1196	LOC107977319	122.691224571666	-1.18968690159101	0.240949777687265	-2.50975288989369	0.0120815673130347	0.0990075569658306	N/A	N/A
1197	LOC107977333	318.47582388343	-4.96857611448286	0.264198932417314	-16.5920943497137	7.94990991834343e-62	6.36476701027721e-59	N/A	N/A
1198	LOC107977343	93.7104326314821	2.12755485724184	0.34311045600753	4.49590599619276	6.92743386634517e-06	0.000131914960925419	N/A	N/A
1199	LOC107977390	26.0252820682065	-3.1929884826452	0.535200564997472	-4.87298809547476	1.09922849115645e-06	2.48358201670612e-05	N/A	N/A
1200	LOC107977391	46.2794129142516	1.90216519076305	0.404835936144645	3.25367036974521	0.00113924388983233	0.0129016217634518	N/A	N/A
1201	LOC107977399	72.5440021587321	1.64232745909871	0.353283287329535	2.9929662576743	0.00276280292921973	0.0278763030896724	N/A	N/A
1202	LOC107977412	1980.18279526951	-0.985326894018732	0.14171101645714	-2.82521714477057	0.00472485839250027	0.0443762236403023	N/A	N/A
1203	LOC107977422	173.20114080842	-1.32026946276522	0.275724728507281	-2.66681543590547	0.00765737106335523	0.066921134675189	N/A	N/A
1204	LOC107977433	38.8802645638302	-2.31453574069539	0.417744050778562	-4.14027018876937	3.46896986890147e-05	0.000568812209848189	N/A	N/A
1205	LOC107977444	27.0021448634903	2.33428157390496	0.537574191987315	3.25409794454023	0.00113753052890086	0.0128901459441111	N/A	N/A
1206	LOC107977489	3301.83347631612	-2.64031485224944	0.292208093368652	-7.03386524251824	2.00889154297957e-12	1.00521002370722e-10	N/A	N/A
1207	LOC107977505	567.545672347452	1.14918054944168	0.166120969613757	3.39642881950649	0.000682713114154614	0.0082490021548839	N/A	N/A
1208	LOC107977508	33.1234875552543	-2.21647512487766	0.475099038918459	-3.43404741013698	0.000594640180443576	0.00732911933245516	N/A	N/A
1209	LOC107977512	282.372150715242	1.01233320557654	0.166752357167915	2.56290652866175	0.0103799989194189	0.0872773059827302	N/A	N/A
1210	LOC107977520	82.6468896517851	2.31125832780032	0.339487637908966	5.0850035003103	3.67619289316751e-07	9.02578879130488e-06	N/A	N/A
1211	LOC107977529	248.289527644001	1.22803112287292	0.205998641059793	3.12171293384943	0.00179802168322071	0.0192071092052229	N/A	N/A
1212	LOC107977540	290.802872862361	1.03718898955151	0.162061030363917	2.79047028033116	0.00526315319215898	0.0487258435798972	N/A	N/A
1213	LOC107977554	38.1992166310092	1.9618053697207	0.416655324489513	3.30451283848697	0.000951416182016125	0.0110254106832253	N/A	N/A
1214	LOC107977566	25.9942690290261	4.31874807299217	0.627787347564898	5.94753237183555	2.72214943691951e-09	9.3518021887007e-08	N/A	N/A
1215	LOC107977581	356.369711246237	1.64848354575551	0.152257586091163	6.98501186270998	2.84831913461111e-12	1.40613803068979e-10	N/A	N/A
1216	LOC107977585	4.16330012467401	6.33800861427047	1.79477458122311	3.20544216178319	0.00134855146039431	0.0150043665206651	N/A	N/A
1217	LOC107977606	133.964722612795	-1.65955343501114	0.301868411748313	-3.55979921206839	0.000371138452246862	0.0047393505268195	N/A	N/A
1218	LOC107977624	10.1256630302023	4.09568529677435	1.19569289621984	2.93614088295772	0.00332323356652998	0.0328118085222966	N/A	N/A
1219	LOC107977627	497.52870809171	1.21745367732283	0.206292233185401	3.06599607186002	0.00216946165015314	0.0225442815044694	N/A	N/A
1220	LOC107977658	67.3573546356347	2.2213035172438	0.373445374150041	4.38174129281142	1.17734558651211e-05	0.000214225707806659	N/A	N/A
1221	LOC107977660	77.589265205777	-1.64077818890399	0.321493527912965	-3.28409624615729	0.00102309976455826	0.0117233099343969	N/A	N/A
1222	LOC107977672	73.4230901141978	-9.50185114031026	1.46520261114397	-6.08577173680242	1.15931514005518e-09	4.2525157348558e-08	N/A	N/A
1223	LOC107977696	960.074419437495	1.09229451190622	0.126039527727646	4.0251817848869	5.69313190002326e-05	0.000896011374419046	N/A	N/A
1224	LOC107977801	16.9692677784762	-2.6621943758119	0.700702740973052	-2.96449800125819	0.00303177212551933	0.0302658553719003	N/A	N/A
1225	LOC107977807	175.249172749833	-1.15898976359079	0.219001365649023	-2.621112709359	0.00876432810329407	0.0752383858713553	N/A	N/A
1226	LOC107977813	45.1816385432869	2.0717664395665	0.392926906151841	3.78391989850343	0.000154377526479561	0.00217166369182172	N/A	N/A
1227	LOC107977816	63.8846549888403	-1.79623808522069	0.363660305931457	-3.33078855388699	0.000866003564143714	0.0101312513533306	N/A	N/A
1228	LOC107977818	33.4307149982486	2.15904742890526	0.538901400788387	2.92091452328995	0.00349005566606806	0.0340031137751203	N/A	N/A
1229	LOC107977821	21.0977417616709	3.03126794657004	0.649140396110132	3.76853059909377	0.000164211357921507	0.00228901434123136	N/A	N/A
1230	LOC107977823	48.3884893954091	-2.02173179148242	0.418971596294899	-3.42927612150103	0.000605193488106907	0.00743431146764549	N/A	N/A
1231	LOC107977827	48.7974256099699	-1.64853797105372	0.396090904272294	-2.68518024236529	0.00724907015422925	0.0638681233588409	N/A	N/A
1232	LOC107977861	173.17257383855	-1.41788845301176	0.246621709832329	-3.37734237937482	0.000731898865076273	0.00876850078172707	N/A	N/A
1233	LOC107977866	7.25155978988256	-7.10230081185557	1.66615374417274	-3.91160679734889	9.1684096740529e-05	0.00137593395059503	N/A	N/A
1234	LOC107977882	111.028605116202	-1.25423660170166	0.261813187420979	-2.55630401040248	0.0105790647491886	0.088627342261856	N/A	N/A
1235	LOC107977893	15.1891483745726	5.27160185906355	1.16467989123461	4.02397207474268	5.72247055965436e-05	0.000899859717211575	N/A	N/A
1236	LOC107977904	20.4368307165229	2.54577173671693	0.606950871999382	3.23058970083788	0.00123535134329668	0.0138598267547046	N/A	N/A
1237	LOC107977913	157.227807289888	1.13582029158875	0.205029512801869	2.68672438099149	0.00721564660010296	0.0636040768282891	N/A	N/A
1238	LOC107977914	44.4849522833055	1.82167045545301	0.431925399591683	2.86324433779762	0.00419327064247769	0.0398837219062934	N/A	N/A
1239	LOC107977931	2.96976245953951	-5.44014416718954	1.89898333756045	-2.55672683927055	0.0105662154321672	0.0885599867855832	N/A	N/A
1240	LOC107977961	27.9102678009835	-6.34781194136791	1.51293443374753	-3.80905431993654	0.000139499311597616	0.00198665144915585	N/A	N/A
1241	LOC107977970	3.67392362958618	-6.254764239064	1.8524141215221	-3.06076361244972	0.00220773320321539	0.02287743342938	N/A	N/A
1242	LOC107977973	641.500778389319	1.18497096348136	0.152909744019239	3.92393870389786	8.71129087956495e-05	0.00131807485830985	N/A	N/A
1243	LOC107977978	13.5264223282416	-4.95361959635154	0.919575589827477	-4.75073190715077	2.02681700395024e-06	4.33974515241159e-05	N/A	N/A
1244	LOC107977996	73.3385538635452	2.37129175266929	0.315085175931389	5.66935352216351	1.43337334573653e-08	4.3771371125029e-07	N/A	N/A
1245	LOC107978001	503.591029481472	-1.66356396249477	0.162341472095664	-6.64402908172486	3.05222310913965e-11	1.3350032382826e-09	N/A	N/A
1246	LOC107978007	5.2926796835122	-5.66978971947526	1.73612737806396	-2.92883303552556	0.00340237129358237	0.0334140080000138	N/A	N/A
1247	LOC107978048	1905.81650202028	-3.61307868649489	0.187358570906103	-16.1621439100927	9.32610294219818e-59	6.36040220657916e-56	N/A	N/A
1248	LOC107978070	179.948441330577	-1.34183610665207	0.208738314187967	-3.62594480498373	0.000287906850686692	0.00378139568369811	N/A	N/A
1249	LOC107978072	44.2426087860762	1.97899944336083	0.374922246698616	3.7182027871509	0.000200645177279507	0.00273680021809248	N/A	N/A
1250	LOC107978104	116.986271215199	-4.57964801566722	0.392511812036474	-10.1772364358168	2.50576617668749e-24	3.6331636517735e-22	N/A	N/A
1251	LOC107978114	87.267247877143	1.45819697109655	0.341265186533575	2.55881497683761	0.0105029625005221	0.0881971244108443	N/A	N/A
1252	LOC107978150	36.3828641460933	1.68050582948246	0.428611187111346	2.55603064433477	0.0105873794469734	0.0886566644550104	N/A	N/A
1253	LOC107978151	20.6418707069702	-2.05359676878907	0.531038821903997	-2.76558738738204	0.00568203786964395	0.052132060454222	N/A	N/A
1254	LOC107978189	363.290248642333	1.16892723333497	0.154826572476971	3.77173454964056	0.000162116670461896	0.00226667909634423	N/A	N/A
1255	LOC107978196	299.625482840268	-3.07107311280734	0.240024980516231	-10.3577161291263	3.86070241235293e-25	5.90274314172208e-23	N/A	N/A
1256	LOC107978197	86.1499209112924	-2.58657296509378	0.365285813142012	-5.4795735075385	4.26352292374905e-08	1.20411826867968e-06	N/A	N/A
1257	LOC107978217	318.939775679224	-1.06328984266309	0.180069795382622	-2.65634411882106	0.00789929614041738	0.0687417954298892	N/A	N/A
1258	LOC107978222	213.875973870527	1.87425593314291	0.339806354833999	3.79420047353616	0.000148119966089578	0.00208842347287403	N/A	N/A
1259	LOC107978225	70.8134490145847	-2.02058346231139	0.347953787677948	-4.12589548506075	3.69294962595189e-05	0.000602320411091922	N/A	N/A
1260	LOC107978254	43.83466806537	3.16727553236665	0.48483815995909	5.32613404824279	1.00325103955201e-07	2.67349705388e-06	N/A	N/A
1261	LOC107978256	123.913828103242	-1.35345223094636	0.284836494314545	-2.69800304934436	0.00697568016862269	0.0617252160619982	N/A	N/A
1262	LOC107978278	158.67106289008	-2.11077027400728	0.275930865754681	-5.52967414179269	3.20826178417166e-08	9.31812815358628e-07	N/A	N/A
1263	LOC107978279	384.718560343158	1.81617127926316	0.178914286299143	6.8815565487232	5.92020642825201e-12	2.82421453807856e-10	N/A	N/A
1264	LOC107978317	24.7466086632221	-2.76286045582847	0.596730785692827	-3.64971609865694	0.000262530302446202	0.00347536519715627	N/A	N/A
1265	LOC107978357	230.905299594555	-1.96823662976326	0.246226043309851	-5.61790341284651	1.93288492184774e-08	5.7873403172202e-07	N/A	N/A
1266	LOC107978362	160.847695180456	1.2062820500786	0.201006267731829	3.09104564931462	0.0019945296788109	0.0210471458484951	N/A	N/A
1267	LOC107978368	268.793381960978	-2.74192929792053	0.228123914919263	-9.45524189326125	3.22275951306145e-21	3.31530132254266e-19	N/A	N/A
1268	LOC107978370	19.9526999156434	-3.4445405644515	0.810219953087901	-3.52938489459801	0.000416526855412838	0.00528960380384276	N/A	N/A
1269	LOC107978393	73.3602114476729	-2.31704357262415	0.380597627035425	-4.55095079124542	5.34040381588715e-06	0.000103951581253431	N/A	N/A
1270	LOC107978394	234.994446545908	-1.17259667355908	0.229789984098753	-2.55726625832999	0.0105498432156431	0.0884630295869091	N/A	N/A
1271	LOC107978439	300.34827385403	-1.56635667311287	0.206203532976805	-4.75934703069375	1.94220255279374e-06	4.16788622360488e-05	N/A	N/A
1272	LOC107978458	51.4110371689861	1.60805053671575	0.35560195258727	2.87705966896655	0.00401399685916916	0.0383768110928042	N/A	N/A
1273	LOC107978477	1723.53681240122	-0.977166759647475	0.113334354139001	-3.46059464410318	0.000538983732910276	0.00672415071667332	N/A	N/A
1274	LOC107978489	141.168053301712	-1.74658248490706	0.246224532488047	-4.71772642818317	2.38494898030231e-06	5.02476550609687e-05	N/A	N/A
1275	LOC107978513	14.8881253413243	2.33025383803115	0.63021471271188	2.76935987387509	0.00561665586526888	0.0516093318877551	N/A	N/A
1276	LOC107978573	45.6005656943228	-3.24907596226555	0.44228549124914	-6.02351538600142	1.7066887716576e-09	6.04364750794288e-08	N/A	N/A
1277	LOC107978584	104.558646813048	1.41646295870544	0.264250448514319	3.14663783035822	0.00165159398225322	0.017826759430956	N/A	N/A
1278	LOC107978611	219.973178290735	1.590089384678	0.233243288624613	4.30934964896038	1.63735327630155e-05	0.000289645688064953	N/A	N/A
1279	LOC107978616	128.206996438838	2.4352095170137	0.234333463229857	7.89578658886479	2.88489956278423e-15	1.93877885215726e-13	N/A	N/A
1280	LOC107978626	219.543865820742	-2.16752546847056	0.415388101610699	-3.80984183613564	0.000139055721520318	0.00198186691646683	N/A	N/A
1281	LOC107978639	62.8933713356458	-1.99635970200284	0.415780334215745	-3.3945742141554	0.000687354078068154	0.00828876096499475	N/A	N/A
1282	LOC107978680	646.534450093713	0.953859091239837	0.115416138639288	3.19623056937991	0.00139235797880905	0.0153894836865486	N/A	N/A
1283	LOC107978687	75.5099357810347	-2.33775088868811	0.357977438285337	-4.89636552616995	9.7625399726988e-07	2.22209407981799e-05	N/A	N/A
1284	LOC107978713	1164.14511209435	1.27030017511693	0.145219858042966	4.7193110063019	2.36644788032998e-06	4.99722147573351e-05	N/A	N/A
1285	LOC107978758	31.4143053616554	1.8045805955351	0.449124069248214	2.71554828236095	0.00661661277047427	0.0592022874419403	N/A	N/A
1286	LOC107978761	9.04840306931641	2.84231468522128	0.846676130010683	2.66613419758467	0.00767290577519206	0.0670250886832953	N/A	N/A
1287	LOC107978793	261.983306577803	1.32907379006758	0.22408462645699	3.32067086043157	0.00089801372927886	0.010447519988745	N/A	N/A
1288	LOC107978813	62.2352352783521	-1.85179373012495	0.377998803451693	-3.35141597760558	0.000803994327219691	0.0095085109450375	N/A	N/A
1289	LOC107978820	6.48062684390697	4.31346807535485	1.35969892821985	2.74215526485347	0.00610374823391982	0.0554760217075023	N/A	N/A
1290	LOC107978835	23.9426952341462	-2.24317847064113	0.513991368159607	-3.22615528711576	0.00125465264578473	0.0140530254376399	N/A	N/A
1291	LOC107978869	745.110540749086	-1.14659255873443	0.149363524257041	-3.76015537131245	0.000169807859242927	0.00236344816334033	N/A	N/A
1292	LOC107978904	55.5510907579797	-3.20895681368349	0.426051733427912	-6.15886313112798	7.32690146484649e-10	2.74781188541106e-08	N/A	N/A
1293	LOC107978934	44.9622784599111	-1.86245014101991	0.428569588479174	-2.98081729231431	0.00287480254209435	0.0288797675996319	N/A	N/A
1294	LOC107978951	88.6889144926015	-2.07411417689875	0.310438673220606	-4.79692707332042	1.61118226370024e-06	3.52576668323345e-05	N/A	N/A
1295	LOC107978971	15.4520296100876	-3.09888633865938	0.679626845017317	-3.6989766610443	0.000216470503185014	0.00292879342075595	N/A	N/A
1296	LOC107978994	531.021553098072	1.40108275061461	0.144964985660674	5.62977498444891	1.8044487361663e-08	5.43815368703213e-07	N/A	N/A
1297	LOC107979027	104.105010279366	2.18145699160919	0.263688780657946	6.05446499052604	1.40885109489376e-09	5.05703393009233e-08	N/A	N/A
1298	LOC107979035	335.084978631058	-1.77189518952802	0.23144955580243	-5.12825649931277	2.92437827873692e-07	7.28680671510982e-06	N/A	N/A
1299	LOC107979057	66.0825509914527	-2.12110869149455	0.374199349113031	-4.10515463058539	4.04044519343872e-05	0.000655513284510842	N/A	N/A
1300	LOC107979086	92.6051644870296	-1.58224449115284	0.251433840666634	-3.96637933775168	7.29726913479607e-05	0.00112163534096941	N/A	N/A
1301	LOC107979146	59.6315343142265	-1.76206354205464	0.310200593509475	-3.79464471043164	0.000147855026827041	0.00208628541302156	N/A	N/A
1302	LOC107979166	18.5522189650491	-4.34994037653071	0.807701815182235	-4.66134631003658	3.14147611206419e-06	6.47059744156041e-05	N/A	N/A
1303	LOC107979201	29.8596455078404	-4.14035984727811	0.775094461729491	-4.587050381735	4.49552223197753e-06	8.89851768151239e-05	N/A	N/A
1304	LOC107979202	154.583351736453	-3.11067913210383	0.336533240428189	-7.50510299716331	6.1380320345715e-14	3.69365104198038e-12	N/A	N/A
1305	LOC107979233	22.774885112965	-5.40749516319957	0.876531524632969	-5.50183596020435	3.75856580509511e-08	1.0697099031688e-06	N/A	N/A
1306	LOC107979244	77.0228229612646	2.0133874653479	0.456132207136631	3.13160294817521	0.001738548212274	0.0186559596624787	N/A	N/A
1307	LOC107979247	310.455401556281	-5.32617115994269	0.417625492684833	-11.3527759733757	7.18448763238469e-30	1.40739526875247e-27	N/A	N/A
1308	LOC107979250	6.12492660479328	-4.8098407380631	1.33114942148933	-3.17385724633003	0.0015042765547552	0.0164879455233704	N/A	N/A
1309	LOC107979254	30.5667952219811	-2.32673522007844	0.489066111793539	-3.56142590409654	0.00036884620459938	0.00471334768320123	N/A	N/A
1310	LOC107979255	60.7232398785981	-1.62794833622367	0.337418146873275	-3.0910780738009	0.0019943118855872	0.0210471458484951	N/A	N/A
1311	LOC107979265	98.6868861968944	1.58424622244097	0.291758980875886	3.42503157476036	0.000614727973644183	0.00753635213494273	N/A	N/A
1312	LOC107979269	201.188123946757	-2.31879804106437	0.258580223134053	-6.70521325772219	2.01112439962131e-11	8.96679048296048e-10	N/A	N/A
1313	LOC107979294	231.168152664531	1.20600630739361	0.179024432113423	3.46904497526342	0.00052231200835743	0.00653830953221871	N/A	N/A
1314	LOC107979306	15.5303356808391	-3.66253069844123	0.719874406622467	-4.27514601075974	1.91012070668648e-05	0.000333077298228455	N/A	N/A
1315	LOC107979329	304.263485969621	-1.3890888308218	0.163848253024402	-4.9077504047656	9.21269929481758e-07	2.10601847058494e-05	N/A	N/A
1316	LOC107979341	285.284483594916	1.31625521134052	0.194101394811754	3.76758091475129	0.000164837121097859	0.00229599905287138	N/A	N/A
1317	LOC107979347	5.4988825093976	5.4481985716326	1.72998618686174	2.81114156161764	0.0049366060783101	0.0460033726346165	N/A	N/A
1318	LOC107979376	172.805149278415	-1.76741844837347	0.256348104118371	-4.61269628546308	3.97478889072341e-06	7.97295889256873e-05	N/A	N/A
1319	LOC107979384	257.023126186897	-2.64915241249734	0.217484117633334	-9.49122140153838	2.28342846096425e-21	2.41649722299975e-19	N/A	N/A
1320	LOC107979385	30.7550146570761	-2.22714330622851	0.471737862129584	-3.48112996080916	0.000499303163757821	0.00626732682851841	N/A	N/A
1321	LOC107979424	10.3219202025483	-3.5650537414289	1.05636639874642	-2.82107727417701	0.00478626720496457	0.0448064688928407	N/A	N/A
1322	LOC107979425	26.59844845803	-5.02904176442636	0.922648329039198	-4.81665562472005	1.45984316285338e-06	3.21549665081125e-05	N/A	N/A
1323	LOC107979427	499.448138103568	2.44339457999423	0.174336068558352	10.6600549997549	1.56504864042602e-26	2.64392712521145e-24	N/A	N/A
1324	LOC107979428	35.1921720203134	-2.22797924451586	0.518959674359464	-3.16598152991873	0.00154560607419805	0.0168706521934101	N/A	N/A
1325	LOC107979429	14.5160690614303	-2.57092505730037	0.73873921611231	-2.68831343086203	0.0071813953892276	0.0633931997589823	N/A	N/A
1326	LOC107979446	505.945600366346	1.35992500270251	0.141973279924528	5.45850953357784	4.80148087618508e-08	1.34573011954448e-06	ENSCGRG00000019293	histone cluster 1, H3d [Source:MGI Symbol;Acc:MGI:2448322]
1327	LOC107979455	61.0382210322688	1.680451399137	0.325235135259638	3.36829813156966	0.000756337615531605	0.00902605369565715	N/A	N/A
1328	LOC107979488	1487.06742676562	1.11949332575188	0.101187668115475	5.28256886422879	1.27384928102995e-07	3.32718590934547e-06	N/A	N/A
1329	LOC107979493	347.63538219439	1.31216248222522	0.16685810492379	4.35819393871339	1.31140152124866e-05	0.00023605227382476	N/A	N/A
1330	LOC107979531	335.27120993591	1.68528187714498	0.194540196800493	5.65600011987361	1.54941358319062e-08	4.70806959090297e-07	N/A	N/A
1331	LOC107979533	71.3557024967402	1.63036370637307	0.318629759800967	3.2809277021234	0.00103466261917875	0.0118337127140109	N/A	N/A
1332	LOC107979542	259.458024603696	1.24846061544044	0.19805269839101	3.35010893620523	0.000807797844516513	0.00953625224440033	N/A	N/A
1333	LOC107979567	76.3304776630363	1.50666011306578	0.335428344706283	2.74782267775165	0.00599924446045179	0.0547152488829912	N/A	N/A
1334	LOC107979574	76.7067992626716	-4.2072140614341	0.45923094385684	-7.88764696536247	3.0793741080876e-15	2.06194890277546e-13	N/A	N/A
1335	LOC107979613	409.730769708071	-2.040544637917	0.171615985875247	-8.48162325771881	2.22073638196643e-17	1.83375066087577e-15	N/A	N/A
1336	LOC107979614	50.2359880126322	-2.47254052897543	0.44136190101122	-4.27671265673265	1.89673366691866e-05	0.000331685220727826	N/A	N/A
1337	LOC107979629	94.7481335898309	1.33911303017144	0.28912191687565	2.60841702213339	0.00909620623281697	0.0776253580270153	N/A	N/A
1338	LOC107979639	11.8624825381414	-3.32586153233113	0.833141350824346	-3.28983674726745	0.00100245525257392	0.0115514461958048	N/A	N/A
1339	LOC107979655	416.422747001682	-2.68245104491462	0.213933364653718	-9.80440123301269	1.07784337121883e-22	1.24826464387569e-20	N/A	N/A
1340	LOC107979663	22.5486916682451	2.11651984461287	0.534531514718731	2.86523301567656	0.0041670249061492	0.039675075812736	N/A	N/A
1341	LOC107979677	16.9248489960237	-2.98318555602989	0.68724741093918	-3.48960653344822	0.000483732204553337	0.00607601965528318	N/A	N/A
1342	LOC107979679	17.2704820495569	3.01327229088607	0.691457431799568	3.51187170531244	0.000444962743117842	0.00561586288675253	N/A	N/A
1343	LOC107979718	115.909140547473	-1.55953064602782	0.259608658045044	-3.75398938019073	0.000174042240327476	0.00241144756462764	N/A	N/A
1344	LOC107979722	63.2945418761134	-1.59126726812571	0.369974952510873	-2.71992674254071	0.00652963804717765	0.0585663687290449	N/A	N/A
1345	LOC107979856	12.8707686581209	-2.67894850108016	0.715154713742089	-2.92801817581835	0.00341130102709829	0.0334481880260852	N/A	N/A
1346	LOC107979883	817.404821342087	1.6456874901804	0.18139146956769	5.84771153785381	4.98381838792998e-09	1.65355012243861e-07	N/A	N/A
1347	LOC107979891	33.3358343875418	-4.31330656613804	0.603005259604584	-6.18293788658115	6.29194761173745e-10	2.37905386699247e-08	N/A	N/A
1348	LOC107979897	40.3648961600522	-2.29054854023777	0.449334845943983	-3.79580185002888	0.000147167011458872	0.00207816974616845	N/A	N/A
1349	LOC107979902	24.6561160007162	2.60314327430796	0.608637609373729	3.31589889041437	0.000913488722629453	0.0106193064005674	N/A	N/A
1350	LOC107979922	6.20380432470588	-6.98971805238413	1.72764291247067	-3.70722184858424	0.000209545367861629	0.00284136112209429	N/A	N/A
1351	LOC107979923	489.134871491176	1.50630001423629	0.167846075727981	5.48918114122786	4.03801351831218e-08	1.1421809666083e-06	N/A	N/A
1352	LOC107979936	83.9816730852579	-3.18842150019047	0.376090468817037	-6.92242748841334	4.43969066103186e-12	2.14573395885146e-10	N/A	N/A
1353	LOC107979960	85.0362011960484	-3.74345157276307	0.418960978668122	-7.53886216822091	4.7408972200469e-14	2.93935627642908e-12	N/A	N/A
1354	LOC107980007	57.4303854799079	-1.71216432296339	0.384744362488811	-2.9297422708176	0.00339243245929593	0.0333519761374668	N/A	N/A
1355	LOC107980011	23.1101948163341	-3.11576408802144	0.727482019725393	-3.47885104879375	0.000503568399771077	0.0063165589328233	N/A	N/A
1356	LOC107980024	1745.93823815415	1.53415367051363	0.118526996104074	8.00822766957687	1.16373320707703e-15	8.17900125004446e-14	N/A	N/A
1357	LOC107980030	24.0448966457848	-2.3034295228607	0.533753487340162	-3.2195893102322	0.00128374365485967	0.0143352672289787	N/A	N/A
1358	LOC107980051	74.5763101289149	2.31333570027634	0.326981758689487	5.28583981712725	1.25129353396826e-07	3.28223919294751e-06	N/A	N/A
1359	LOC107980085	67.934438706849	2.68796474060534	0.297163269365582	7.07692523498587	1.47387996775342e-12	7.51801266654056e-11	N/A	N/A
1360	LOC107980095	155.810421286028	-2.50453185083999	0.329134675386829	-5.83216990997009	5.47111641387279e-09	1.79261810756323e-07	N/A	N/A
1361	LOC107980098	1878.13764178732	0.981391647343329	0.13327768129373	2.97446011045529	0.00293504613528764	0.0294047591336564	N/A	N/A
1362	LOC107980110	22.9010871018848	2.95614664698832	0.610259033116024	3.88553715323103	0.000102103875601134	0.00151258307748937	N/A	N/A
1363	LOC107980147	150.942660384591	-1.24611970871791	0.214989173479957	-3.07530466439227	0.00210287624458249	0.0219856871767046	N/A	N/A
1364	LOC107980160	90.640805981931	-2.2641321664747	0.375956227523364	-4.46639673138329	7.95480332501178e-06	0.000149621806360334	N/A	N/A
1365	LOC107980172	274.879488998415	1.32673822242369	0.187660927522739	3.95274462028143	7.72598808165513e-05	0.0011816141572724	N/A	N/A
1366	LOC107980205	202.364798423555	-2.89011175654473	0.26109436501785	-8.82879741838157	1.05807162166902e-18	9.23380608597792e-17	N/A	N/A
1367	LOC107980248	248.10312095672	1.2755850700703	0.18511998227019	3.73067542941503	0.000190967115541077	0.00262227327783251	N/A	N/A
1368	LOC107980261	3.29498573982319	-5.9359346138551	1.94200133249642	-2.75539054664567	0.00586221147842924	0.0535981937258172	N/A	N/A
1369	LOC107980276	8.77423352194469	-5.79211533376248	1.57902251282862	-3.29770651826449	0.000974779614862251	0.0112536625881339	N/A	N/A
1370	LOC107980306	57.2077344654034	2.28800703493804	0.388725001120139	4.38110368334798	1.18079661949553e-05	0.000214641549372069	N/A	N/A
1371	LOC107980321	309.495366264499	1.84332198366228	0.179015026754884	7.02935114304193	2.07496186901373e-12	1.03545658146392e-10	N/A	N/A
1372	LOC107980334	135.046906484305	-1.75212374766094	0.227107533496787	-5.13924496016904	2.75844607540835e-07	6.92016703440999e-06	N/A	N/A
1373	LOC107980347	38.7732707487648	2.16579490429306	0.412004840464115	3.83692677443093	0.000124583599849065	0.00180104913833336	N/A	N/A
1374	LOC107980420	81.5666447920742	-1.78728334934169	0.328698077838684	-3.65782744008197	0.000254362197171108	0.00338426697883582	N/A	N/A
1375	Loxl1	1233.12018111412	-1.85164286237973	0.141244322905408	-8.9680090187191	3.01922332195276e-19	2.72529305149206e-17	ENSCGRG00000012244	lysyl oxidase-like 1 [Source:MGI Symbol;Acc:MGI:106096]
1376	Loxl2	1954.12956181525	-1.17393348963703	0.0935081777521205	-6.29860406944483	3.00338051974561e-10	1.19965832734481e-08	ENSCGRG00000017482	lysyl oxidase-like 2 [Source:MGI Symbol;Acc:MGI:2137913]
1377	Loxl3	365.521796636025	-1.2820482876043	0.150519525338268	-4.63119841307341	3.63555266079216e-06	7.38093348355312e-05	ENSCGRG00000018058	lysyl oxidase-like 3 [Source:MGI Symbol;Acc:MGI:1337004]
1378	Loxl4	2314.27938550055	-1.80970067001713	0.117031357518369	-10.4650428335306	1.25019981652403e-25	2.00184168882377e-23	ENSCGRG00000011813	lysyl oxidase-like 4 [Source:MGI Symbol;Acc:MGI:1914823]
1379	Lpar3	53.031620162034	1.64426989263403	0.364154311300475	2.90895194438274	0.00362642598254899	0.0351828282627277	ENSCGRG00000016350	lysophosphatidic acid receptor 3 [Source:MGI Symbol;Acc:MGI:1929469]
1380	Lpcat3	3105.23326241838	-0.838924453135319	0.0849708640942788	-2.98881216663139	0.0028006424523444	0.0282117232590098	ENSCGRG00000018225	lysophosphatidylcholine acyltransferase 3 [Source:MGI Symbol;Acc:MGI:1315211]
1381	Lpcat4	783.039256775936	-0.909400648942551	0.116664988884207	-2.78093840598063	0.00542020198688279	0.0499787678449974	ENSCGRG00000011890	lysophosphatidylcholine acyltransferase 4 [Source:MGI Symbol;Acc:MGI:2138993]
1382	Lpl	1976.61913207935	-1.47501298066575	0.137327828770763	-6.48120987502345	9.09899968855329e-11	3.82531918413288e-09	ENSCGRG00000008147	lipoprotein lipase [Source:MGI Symbol;Acc:MGI:96820]
1383	Lpo	261.469580765135	-1.49321278738458	0.180927692248786	-5.01996281152214	5.1681483942389e-07	1.23432275656959e-05	ENSCGRG00000016547	lactoperoxidase [Source:MGI Symbol;Acc:MGI:1923363]
1384	Lrig3	945.609251265605	-0.900842325632479	0.111033290908795	-2.8449109481119	0.00444238408151421	0.0419712983463328	ENSCGRG00000009015	leucine-rich repeats and immunoglobulin-like domains 3 [Source:MGI Symbol;Acc:MGI:2443955]
1385	Lrp1	5956.83641468587	-1.66279974397498	0.117851177320009	-9.1457486277553	5.92182651779657e-20	5.73918492098453e-18	ENSCGRG00000003039	low density lipoprotein receptor-related protein 1 [Source:MGI Symbol;Acc:MGI:96828]
1386	Lrp10	8371.96366875415	-1.3017882171067	0.0897308761024599	-7.98861827189816	1.36459512922892e-15	9.48213385268733e-14	ENSCGRG00000008218	low-density lipoprotein receptor-related protein 10 [Source:MGI Symbol;Acc:MGI:1929480]
1387	Lrp4	553.100307783527	-1.55908858047012	0.124683460829378	-7.81279307832178	5.59343841453895e-15	3.67848482019001e-13	ENSCGRG00000013973	low density lipoprotein receptor-related protein 4 [Source:MGI Symbol;Acc:MGI:2442252]
1388	Lrp5	1212.60168673159	-1.68818313270734	0.114465755095908	-9.63799724259732	5.52554592514252e-22	6.056393015808e-20	ENSCGRG00000011324	low density lipoprotein receptor-related protein 5 [Source:MGI Symbol;Acc:MGI:1278315]
1389	Lrp8	2340.39029217376	-1.0697573719507	0.0962719365175604	-5.03568213921937	4.76150124703167e-07	1.14912560894943e-05	ENSCGRG00000003806	low density lipoprotein receptor-related protein 8, apolipoprotein e receptor [Source:MGI Symbol;Acc:MGI:1340044]
1390	Lrpap1	2562.74372090513	-1.30494160235879	0.117077905910999	-6.14957276554771	7.76919369171425e-10	2.8901400533177e-08	ENSCGRG00000009472	low density lipoprotein receptor-related protein associated protein 1 [Source:MGI Symbol;Acc:MGI:96829]
1391	Lrrc4	34.9925833234707	-1.94904507654262	0.474545838949697	-2.87450118378566	0.00404666253101984	0.0386690419544366	ENSCGRG00000019632	leucine rich repeat containing 4 [Source:MGI Symbol;Acc:MGI:2182081]
1392	Lrrc58	5773.78086526705	0.929315536019541	0.109202572106119	3.15334180007918	0.00161412690665363	0.0175147512428521	ENSCGRG00000012420	leucine rich repeat containing 58 [Source:MGI Symbol;Acc:MGI:2443542]
1393	Lrrc63	20.974267106878	2.70261085780157	0.552845272709879	3.83045394726873	0.00012790707153185	0.00184150181015441	N/A	N/A
1394	Lrrfip1	3950.82457850851	1.07610644463062	0.0806455309054824	6.09015699189945	1.12800017410078e-09	4.15419904117837e-08	ENSCGRG00000010555	N/A
1395	Lrriq3	1391.11191684866	1.12192449584463	0.0992058747642292	5.41260279594941	6.21151741863718e-08	1.71998318416218e-06	N/A	N/A
1396	Lrrk2	920.356700884836	-1.05396217957471	0.102247917973399	-4.58688732396071	4.49903332328013e-06	8.89851768151239e-05	ENSCGRG00000003204	leucine-rich repeat kinase 2 [Source:MGI Symbol;Acc:MGI:1913975]
1397	Lrrtm1	21.0399183319442	-4.92308682342347	0.761979909777801	-5.69322664158867	1.24660732423979e-08	3.84506319406223e-07	ENSCGRG00000001484	leucine rich repeat transmembrane neuronal 1 [Source:MGI Symbol;Acc:MGI:2389173]
1398	Lrsam1	365.074407108445	-1.0147373002642	0.169400120899498	-2.53703950895065	0.0111794336624084	0.0928124848780828	ENSCGRG00000016317	leucine rich repeat and sterile alpha motif containing 1 [Source:MGI Symbol;Acc:MGI:2684789]
1399	Lsm10	753.511332707022	1.07457533362041	0.119146345502141	4.10933991165055	3.96791670102152e-05	0.000645452457001857	ENSCGRG00000014935	N/A
1400	Lss	3347.75064119292	-0.951363784524695	0.123626253792676	-2.96378214629072	0.00303883338344563	0.0303126099256597	ENSCGRG00000005359	lanosterol synthase [Source:MGI Symbol;Acc:MGI:1336155]
1401	Ltbp1	3395.3778526557	-1.08012991112068	0.117042378377139	-4.23066770570894	2.32998655120161e-05	0.000397067924609864	ENSCGRG00000012465	latent transforming growth factor beta binding protein 1 [Source:MGI Symbol;Acc:MGI:109151]
1402	Ltbp3	174.348514102762	-2.17394401080907	0.230849321293376	-6.88319766844171	5.85237291298561e-12	2.79910635895369e-10	ENSCGRG00000014493	latent transforming growth factor beta binding protein 3 [Source:MGI Symbol;Acc:MGI:1101355]
1403	Ltf	27.6079343298183	1.81348293333386	0.452541220798782	2.71471498318814	0.0066332831200814	0.0592938229966888	ENSCGRG00000002959	lactotransferrin [Source:MGI Symbol;Acc:MGI:96837]
1404	Luc7l	2479.056116464	0.857030382175427	0.0789353889473321	3.44671616980062	0.000567444393910208	0.00703631048448658	ENSCGRG00000014586	Luc7-like [Source:MGI Symbol;Acc:MGI:1914228]
1405	Ly6d	15.0756623097048	-2.40895440100102	0.637418981248071	-2.86152743162508	0.00421605017115483	0.0400590030194247	ENSCGRG00000000273	lymphocyte antigen 6 complex, locus D [Source:MGI Symbol;Acc:MGI:96881]
1406	Ly6e	4534.59059963421	-1.20050163737667	0.0811765621257303	-7.58271994448521	3.38384755768223e-14	2.10507327456623e-12	ENSCGRG00000000802	lymphocyte antigen 6 complex, locus E [Source:MGI Symbol;Acc:MGI:106651]
1407	Lyar	978.01056761186	0.961782051153598	0.115322431327859	3.26753040231309	0.00108490213366171	0.0123545998078211	ENSCGRG00000016952	Ly1 antibody reactive clone [Source:MGI Symbol;Acc:MGI:107470]
1408	Lyrm1	182.436669364551	2.18929237626749	0.201037149733023	7.98026572539894	1.46018595901596e-15	1.01082196426015e-13	ENSCGRG00000004367	LYR motif containing 1 [Source:MGI Symbol;Acc:MGI:1921169]
1409	Lyrm5	485.567223266624	1.30427786677466	0.167394008536114	4.29713926050295	1.73016506064565e-05	0.000304873295949561	N/A	N/A
1410	Lyrm7	124.978839000941	1.48787403128176	0.247276248388236	3.65142845884249	0.000260785748167247	0.00345475450845446	ENSCGRG00000013093	LYR motif containing 7 [Source:MGI Symbol;Acc:MGI:1922780]
1411	Maff	376.578027084796	1.00535758378635	0.16687478881739	2.51922465966519	0.0117613587012691	0.0968576293046372	ENSCGRG00000004941	v-maf musculoaponeurotic fibrosarcoma oncogene family, protein F (avian) [Source:MGI Symbol;Acc:MGI:96910]
1412	Mafk	913.358733429034	0.997407941794951	0.114134806190284	3.61366926392439	0.000301894114434903	0.00395382519431316	ENSCGRG00000007448	v-maf musculoaponeurotic fibrosarcoma oncogene family, protein K (avian) [Source:MGI Symbol;Acc:MGI:99951]
1413	Maged2	483.312041246959	-1.49781864656447	0.145786415492357	-6.26159949649885	3.81048567638206e-10	1.50571423272316e-08	ENSCGRG00000010290	melanoma antigen, family D, 2 [Source:MGI Symbol;Acc:MGI:1933391]
1414	Magee1	191.636943153294	-1.54273292048871	0.203195274134935	-4.71354672910125	2.43441864993821e-06	5.11728139497286e-05	ENSCGRG00000000995	melanoma antigen, family E, 1 [Source:MGI Symbol;Acc:MGI:2148149]
1415	Mak16	1604.44731141012	0.892145929684939	0.0950895951141916	3.23046310792354	0.00123589852998941	0.0138598267547046	ENSCGRG00000007547	MAK16 homolog [Source:MGI Symbol;Acc:MGI:1915170]
1416	Maml3	474.718999113999	-1.31923180027082	0.141586439437754	-5.18601429957187	2.14842320533308e-07	5.44168705680927e-06	ENSCGRG00000014341	mastermind like 3 (Drosophila) [Source:MGI Symbol;Acc:MGI:2389461]
1417	Man1a1	1839.6203502219	-0.809530743360154	0.0854494483769327	-2.62808300000238	0.00858675616365888	0.0739207704523678	ENSCGRG00000013293	mannosidase 1, alpha [Source:MGI Symbol;Acc:MGI:104677]
1418	Man2a1	5806.65412971817	-1.35500413356751	0.0765716442393537	-10.0564855371173	8.60142380786284e-24	1.15610670071523e-21	ENSCGRG00000005971	mannosidase 2, alpha 1 [Source:MGI Symbol;Acc:MGI:104669]
1419	Man2a2	786.107563369993	-0.940862892420091	0.118173089547591	-3.01168728905582	0.00259800080802709	0.0263433848452703	ENSCGRG00000003735	mannosidase 2, alpha 2 [Source:MGI Symbol;Acc:MGI:2150656]
1420	Man2b2	1911.61934161801	-0.996664811334175	0.108981941341612	-3.7777112936767	0.000158276207118203	0.00221803506687563	ENSCGRG00000015224	mannosidase 2, alpha B2 [Source:MGI Symbol;Acc:MGI:1195262]
1421	Manf	2770.70402446031	-0.950037264258914	0.0907563727260143	-4.02257993099711	5.75641093310954e-05	0.000903653460547989	ENSCGRG00000009653	mesencephalic astrocyte-derived neurotrophic factor [Source:MGI Symbol;Acc:MGI:1922090]
1422	Maoa	426.465903448746	-1.16166954278077	0.182488992988112	-3.1602291876156	0.00157645079822843	0.017186953817986	ENSCGRG00000004415	monoamine oxidase A [Source:MGI Symbol;Acc:MGI:96915]
1423	Maob	51.7310767294726	-1.72885958486407	0.370121259576632	-3.09060086267774	0.00199751948694894	0.0210572019384437	ENSCGRG00000002629	monoamine oxidase B [Source:MGI Symbol;Acc:MGI:96916]
1424	Map1a	69.2856642093995	-2.5911288652922	0.296823508188246	-6.75878530247249	1.39153415295223e-11	6.34250244862929e-10	ENSCGRG00000012713	microtubule-associated protein 1 A [Source:MGI Symbol;Acc:MGI:1306776]
1425	Map3k11	587.257798289394	-1.05793783958188	0.161558366518753	-2.92758183344116	0.00341609150164994	0.0334773331087717	ENSCGRG00000011970	mitogen-activated protein kinase kinase kinase 11 [Source:MGI Symbol;Acc:MGI:1346880]
1426	March6	1705.82321538252	-0.975618353313622	0.09514885338648	-4.10573368662344	4.03033602839729e-05	0.000654449802706418	ENSCGRG00000003245	membrane-associated ring finger (C3HC4) 6 [Source:MGI Symbol;Acc:MGI:2442773]
1427	March7	3068.63704592389	1.00149405536837	0.131926635231593	3.15729688637932	0.00159239129280797	0.0173197243152782	ENSCGRG00000005283	membrane-associated ring finger (C3HC4) 7 [Source:MGI Symbol;Acc:MGI:1931053]
1428	Marco	16.0288566930473	-3.46586693041742	0.729371599183413	-3.94984454141298	7.82019680044574e-05	0.00119403900400836	ENSCGRG00000017882	macrophage receptor with collagenous structure [Source:MGI Symbol;Acc:MGI:1309998]
1429	Mars2	799.289711981649	1.03358297760803	0.136566586136534	3.28499444540823	0.00101984382189366	0.0117005633248285	ENSCGRG00000019118	methionine-tRNA synthetase 2 (mitochondrial) [Source:MGI Symbol;Acc:MGI:2444136]
1430	Mast3	509.407749486608	-1.39031978699695	0.147651992411335	-5.4544288439549	4.91305033548817e-08	1.37490742975196e-06	ENSCGRG00000017432	microtubule associated serine/threonine kinase 3 [Source:MGI Symbol;Acc:MGI:2683541]
1431	Mast4	1007.55372843565	-1.93407889137032	0.123124391133631	-10.9573446676777	6.12707794055621e-28	1.08668355426624e-25	ENSCGRG00000001139	microtubule associated serine/threonine kinase family member 4 [Source:MGI Symbol;Acc:MGI:1918885]
1432	Mat2a	1407.6218802498	-0.977998062003048	0.143954118863149	-2.73028354024058	0.00632798740266032	0.0570355164134054	ENSCGRG00000009939	methionine adenosyltransferase II, alpha [Source:MGI Symbol;Acc:MGI:2443731]
1433	Matn2	331.044314316311	1.11515446005189	0.199230607047259	2.66119732900761	0.00778633098845127	0.0678870733055595	ENSCGRG00000005702	matrilin 2 [Source:MGI Symbol;Acc:MGI:109613]
1434	Mb21d1	193.758972932724	1.10676012740853	0.194686695829634	2.68019149672144	0.00735800534432988	0.0646731791935515	ENSCGRG00000010201	Mab-21 domain containing 1 [Source:MGI Symbol;Acc:MGI:2442261]
1435	Mboat7	237.986859402058	-1.15824690102891	0.21034593598097	-2.72543606623148	0.00642166119252619	0.0577667167558267	N/A	N/A
1436	Mbtps1	2417.06222488033	-0.97394051702021	0.102956643591276	-3.77807592332985	0.00015804470103955	0.00221647762752649	ENSCGRG00000015963	Membrane-bound transcription factor site-1 protease [Source:UniProtKB/Swiss-Prot;Acc:Q9Z2A8]
1437	Mcf2l	704.020395541119	-1.56521942859464	0.129052714361854	-7.59578698302246	3.0592742505596e-14	1.92922863184262e-12	ENSCGRG00000009145	mcf.2 transforming sequence-like [Source:MGI Symbol;Acc:MGI:103263]
1438	Mcm3	1506.36500728829	-1.18248046292156	0.132860646120698	-4.49732843883343	6.88126465344424e-06	0.000131443576066932	ENSCGRG00000014554	minichromosome maintenance complex component 3 [Source:MGI Symbol;Acc:MGI:101845]
1439	Mcoln2	54.39891243577	1.99138350622752	0.328331374784415	4.28354130466463	1.83941932022348e-05	0.000322581593929477	ENSCGRG00000016328	mucolipin 2 [Source:MGI Symbol;Acc:MGI:1915529]
1440	Mcoln3	15.111951709946	3.53419541329255	0.770867945730995	3.82586009562859	0.000130316288179387	0.00187325849378238	ENSCGRG00000017490	mucolipin 3 [Source:MGI Symbol;Acc:MGI:1890500]
1441	Mdga1	97.8348797061815	-2.17026220037269	0.310571242039232	-5.10446392023404	3.31733555463476e-07	8.1993848192006e-06	ENSCGRG00000013043	MAM domain containing glycosylphosphatidylinositol anchor 1 [Source:MGI Symbol;Acc:MGI:1922012]
1442	Mdp1	763.167423425579	0.987245581766443	0.116254138841023	3.46037642234317	0.00053942076021651	0.00672504663414138	ENSCGRG00000013621	magnesium-dependent phosphatase 1 [Source:MGI Symbol;Acc:MGI:1915131]
1443	Mecr	769.116293765714	0.902838816810112	0.112855986525786	2.81665444496668	0.00485267050833178	0.0452670084804566	ENSCGRG00000013469	mitochondrial trans-2-enoyl-CoA reductase [Source:MGI Symbol;Acc:MGI:1349441]
1444	Med25	415.516048845987	-1.20706153044841	0.156393025406148	-3.97779266761855	6.95579816405508e-05	0.00107543297559119	ENSCGRG00000009830	mediator complex subunit 25 [Source:MGI Symbol;Acc:MGI:1922863]
1445	Mefv	101.225168248877	-1.85036660514095	0.286395661306933	-4.41837735475905	9.94446845516703e-06	0.000183668447475873	ENSCGRG00000016243	Mediterranean fever [Source:MGI Symbol;Acc:MGI:1859396]
1446	Megf10	3214.45934457642	-5.27511948123068	0.131522968923506	-35.6603642610693	1.62783388096914e-278	2.99749330841657e-274	ENSCGRG00000011574	multiple EGF-like-domains 10 [Source:MGI Symbol;Acc:MGI:2685177]
1447	Megf8	786.935084264956	-1.04771283401305	0.16005446434014	-2.8912054106062	0.00383767195805276	0.0369210509067835	ENSCGRG00000014791	multiple EGF-like-domains 8 [Source:MGI Symbol;Acc:MGI:2446294]
1448	Megf9	573.143345218288	-1.23183493589266	0.153872617149687	-4.20394770137835	2.62299568058756e-05	0.000441497645908038	ENSCGRG00000012022	multiple EGF-like-domains 9 [Source:MGI Symbol;Acc:MGI:1918264]
1449	Mep1a	18.0671661991113	-2.34452225009383	0.580515035219067	-3.03103217422899	0.00243719275990776	0.0249602155066416	ENSCGRG00000002960	meprin 1 alpha [Source:MGI Symbol;Acc:MGI:96963]
1450	Mertk	656.306759588845	1.14534374955068	0.115741410009054	4.84166599305888	1.28755054715801e-06	2.87730045817569e-05	ENSCGRG00000016599	c-mer proto-oncogene tyrosine kinase [Source:MGI Symbol;Acc:MGI:96965]
1451	Mesdc2	2830.34675191999	-1.76914626473177	0.0962550057921196	-12.3025681029834	8.77394540272902e-35	2.12583461376121e-32	ENSCGRG00000000318	mesoderm development LRP chaperone [Source:MGI Symbol;Acc:MGI:1891421]
1452	Metrn	173.556761726049	-1.33210034450393	0.236108110763632	-3.16438872585252	0.00155409075653169	0.0169532151604114	ENSCGRG00000014229	meteorin, glial cell differentiation regulator [Source:MGI Symbol;Acc:MGI:1917333]
1453	Mfap1	880.449701778506	0.875926828790819	0.112201207585893	2.59323704557211	0.00950772139593388	0.0806798072740675	ENSCGRG00000010655	N/A
1454	Mfsd4a	21.6043690233364	3.26663589989767	0.631624281254306	4.24567813297351	2.17933288370003e-05	0.000375048931966845	ENSCGRG00000010299	major facilitator superfamily domain containing 4A [Source:MGI Symbol;Acc:MGI:2442786]
1455	Mfsd6	339.932121639056	-1.72412000554648	0.14615496251799	-7.79417602522468	6.48301202431679e-15	4.23326891545282e-13	ENSCGRG00000010353	major facilitator superfamily domain containing 6 [Source:MGI Symbol;Acc:MGI:1922925]
1456	Mga	2829.23613823671	0.969203498454692	0.0910991776328396	4.21783168320308	2.46662829379866e-05	0.000417851825225469	ENSCGRG00000011707	MAX gene associated [Source:MGI Symbol;Acc:MGI:1352483]
1457	Mgat4b	483.147272821502	-1.17054232302007	0.151252535252844	-3.87153723618597	0.000108151131658813	0.0015931959506923	ENSCGRG00000006311	mannoside acetylglucosaminyltransferase 4, isoenzyme B [Source:MGI Symbol;Acc:MGI:2143974]
1458	Mical3	2123.91325605951	-0.857788399593191	0.0922329629216053	-2.95800861459831	0.00309633470657486	0.0307695128369506	ENSCGRG00000015048	microtubule associated monooxygenase, calponin and LIM domain containing 3 [Source:MGI Symbol;Acc:MGI:2442733]
1459	Mid1	225.627810777134	-1.14009301263176	0.203963259958833	-2.72171817621788	0.00649435002500896	0.058278246277054	ENSCGRG00000001737	midline 1 [Source:MGI Symbol;Acc:MGI:1100537]
1460	Minpp1	2063.58468426528	-0.863230821232071	0.0851250314958653	-3.26893647639274	0.00107952534497794	0.0123009775386286	N/A	N/A
1461	Mir377	8.2511646246716	-6.09833487743152	1.65023982269087	-3.34095220640131	0.000834915940114253	0.00981119471682442	N/A	N/A
1462	Mir412	11.4507357386697	-5.99047742670705	1.62756700162302	-3.3212242080329	0.000896235089522004	0.0104385028073739	N/A	N/A
1463	Mir496	20.2039369129859	-5.93095198552047	1.53795936972501	-3.47602777422864	0.00050889957967821	0.00637908567746396	N/A	N/A
1464	Mknk1	976.665389829862	1.06786874664433	0.0960349217475647	5.02844420691601	4.94475339654997e-07	1.18867740266411e-05	ENSCGRG00000014848	MAP kinase-interacting serine/threonine kinase 1 [Source:MGI Symbol;Acc:MGI:894316]
1465	Mlkl	959.412049679854	1.89049768898907	0.135796383850516	9.61391718431204	6.98402883251491e-22	7.6096986344337e-20	ENSCGRG00000003699	mixed lineage kinase domain-like [Source:MGI Symbol;Acc:MGI:1921818]
1466	Mlph	132.11003772091	-2.86263216811338	0.229033635713219	-9.94469506760211	2.65987388584067e-23	3.3318991655694e-21	ENSCGRG00000010646	melanophilin [Source:MGI Symbol;Acc:MGI:2176380]
1467	Mlxip	431.455800463985	-1.26073424347971	0.160605229027406	-4.20765716565332	2.58031936519718e-05	0.000434711809613365	ENSCGRG00000014350	MLX interacting protein [Source:MGI Symbol;Acc:MGI:2141183]
1468	Mmd	1655.1629371786	-1.40297392416455	0.140855605449468	-5.80744671703433	6.34327288475030e-09	2.03848214484803e-07	ENSCGRG00000002768	monocyte to macrophage differentiation-associated [Source:MGI Symbol;Acc:MGI:1914718]
1469	Mmp10	84.545637105992	-3.13406336339103	0.354866433317829	-7.18326847325913	6.80642549520995e-13	3.64341625199989e-11	ENSCGRG00000008222	matrix metallopeptidase 10 [Source:MGI Symbol;Acc:MGI:97007]
1470	Mmp14	3150.82421057449	-1.52596185614146	0.088012797030729	-10.6916197094812	1.11408148873709e-26	1.89950893829674e-24	ENSCGRG00000017920	matrix metalloproteinase-14 precursor [Source:RefSeq peptide;Acc:NP_001233698]
1471	Mmp16	147.853577863214	-2.14968402260414	0.225150309396459	-6.94967520176807	3.66128168350954e-12	1.78356722010965e-10	ENSCGRG00000003820	matrix metallopeptidase 16 [Source:MGI Symbol;Acc:MGI:1276107]
1472	Mmp19	4246.99283967926	-1.92839684870684	0.0815085070420263	-16.4821366105136	4.93109339135815e-61	3.78338140451954e-58	ENSCGRG00000012533	matrix metallopeptidase 19 [Source:MGI Symbol;Acc:MGI:1927899]
1473	Mmp28	125.764019161153	-1.91072643169892	0.254209359692361	-5.215244366227	1.83575065746089e-07	4.7014621149492e-06	ENSCGRG00000016085	matrix metallopeptidase 28 (epilysin) [Source:MGI Symbol;Acc:MGI:2153062]
1474	Mmp9	2332.94685258729	-2.36977361209053	0.114314277259975	-15.6131950807013	5.91967233942839e-55	3.63349488194114e-52	ENSCGRG00000013903	matrix metallopeptidase 9 [Source:MGI Symbol;Acc:MGI:97011]
1475	Moap1	907.926848862419	1.01965569886545	0.1059038082792	4.10460402895322	4.05007991530684e-05	0.000656497989088558	ENSCGRG00000015247	modulator of apoptosis 1 [Source:MGI Symbol;Acc:MGI:1915555]
1476	Mogat2	33.6326059758617	2.70225159305223	0.428218462177626	4.94441337620987	7.63734914033801e-07	1.76676064158523e-05	ENSCGRG00000012686	monoacylglycerol O-acyltransferase 2 [Source:MGI Symbol;Acc:MGI:2663253]
1477	Morn2	169.107652319428	1.20581526271323	0.215013442947353	2.88750672274983	0.00388308307756844	0.0373384291333395	ENSCGRG00000005582	N/A
1478	Mov10	603.270344629574	-2.10480733777665	0.132379285822066	-11.4809868297548	1.64393386980456e-30	3.36348869762012e-28	ENSCGRG00000003973	Moloney leukemia virus 10 [Source:MGI Symbol;Acc:MGI:97054]
1479	Mpdu1	271.935740414288	1.13490414843724	0.182138322529339	3.01936264745986	0.00253307122365296	0.0257986579161203	ENSCGRG00000018018	mannose-P-dolichol utilization defect 1 protein [Source:RefSeq peptide;Acc:NP_001230966]
1480	Mpeg1	556.77245949647	-2.23012268908655	0.182894415686739	-8.99513624944796	2.35939381172137e-19	2.15078602222957e-17	ENSCGRG00000008421	macrophage expressed gene 1 [Source:MGI Symbol;Acc:MGI:1333743]
1481	Mphosph10	1660.11968587568	1.00037042572085	0.104975688099332	3.95718220590866	7.58390829504237e-05	0.00116472132898174	ENSCGRG00000001080	M-phase phosphoprotein 10 (U3 small nucleolar ribonucleoprotein) [Source:MGI Symbol;Acc:MGI:1915223]
1482	Mphosph9	1722.7742387353	0.895927500074286	0.103604301711942	3.00146802994462	0.00268681250693133	0.0271542071913466	ENSCGRG00000009947	M-phase phosphoprotein 9 [Source:MGI Symbol;Acc:MGI:2443138]
1483	Mplkip	1130.96345685514	1.12107246483882	0.108075125102096	4.96053059028348	7.03008888718603e-07	1.63449566627075e-05	ENSCGRG00000004218	N/A
1484	Mpzl1	367.106323824601	1.49969395146709	0.182450257846598	5.01359363117497	5.34227524739486e-07	1.26932459878102e-05	ENSCGRG00000007597	myelin protein zero-like 1 [Source:MGI Symbol;Acc:MGI:1915731]
1485	Mrc1	36.5611823897654	6.42308229811213	0.944818422261198	6.17909183377143	6.44713875434588e-10	2.43273797177306e-08	ENSCGRG00000006589	mannose receptor, C type 1 [Source:MGI Symbol;Acc:MGI:97142]
1486	Mrgprf	72.3668824935114	-2.64745215790829	0.350809978370038	-5.87922175637661	4.12199848174836e-09	1.38004509168935e-07	ENSCGRG00000009525	MAS-related GPR, member F [Source:MGI Symbol;Acc:MGI:2384823]
1487	Mroh2b	69.8592326970933	1.93086778408262	0.32044258043666	4.20014494180963	2.66744166017963e-05	0.000447750872657682	ENSCGRG00000016263	maestro heat-like repeat family member 2B [Source:MGI Symbol;Acc:MGI:1921905]
1488	Mrpl24	1283.9793054264	1.04954749740284	0.106537799517381	4.36075269797442	1.29615795246822e-05	0.000233536717580723	ENSCGRG00000004240	N/A
1489	Mrpl30	1074.65748192175	1.12654395560375	0.107739685946802	5.02675917535169	4.98838152473524e-07	1.19760179134908e-05	ENSCGRG00000001910	mitochondrial ribosomal protein L30 [Source:MGI Symbol;Acc:MGI:1333820]
1490	Mrpl32	630.774551057992	1.11249075961064	0.142969678772184	3.68979117404381	0.000224438211125143	0.00302547966300028	ENSCGRG00000002784	mitochondrial ribosomal protein L32 [Source:MGI Symbol;Acc:MGI:2137226]
1491	Mrps14	901.756578159856	1.14069413277087	0.124659238553349	4.45800598895753	8.27255913594158e-06	0.00015480782919637	ENSCGRG00000008868	mitochondrial ribosomal protein S14 [Source:MGI Symbol;Acc:MGI:1928141]
1492	Mrps26	458.525169860963	1.05585019906494	0.140184556480937	3.35905544922004	0.000782093728747096	0.00927930020692591	ENSCGRG00000012015	mitochondrial ribosomal protein S26 [Source:MGI Symbol;Acc:MGI:1333830]
1493	Mrps33	1186.91615575674	1.08004950332638	0.140538566944015	3.52278391171048	0.000427039382847209	0.00541190859996456	ENSCGRG00000012826	mitochondrial ribosomal protein S33 [Source:MGI Symbol;Acc:MGI:1338046]
1494	Mrps35	1009.46940593528	1.05082422576299	0.111868541092482	4.16436757369264	3.12216776168982e-05	0.000517476122086016	ENSCGRG00000005952	mitochondrial ribosomal protein S35 [Source:MGI Symbol;Acc:MGI:2385255]
1495	Mrrf	254.424105952997	1.3048369611023	0.162848958339871	4.42050393026612	9.84709945918115e-06	0.000182052700242331	ENSCGRG00000013789	mitochondrial ribosome recycling factor [Source:MGI Symbol;Acc:MGI:1915121]
1496	Mrto4	2658.52491183034	1.39291084407387	0.0996948467336153	8.10421370636688	5.30877207358442e-16	3.86386280486101e-14	ENSCGRG00000010649	N/A
1497	Ms4a13	37.9069541048292	-1.91932562393802	0.4181109447874	-3.19140921770264	0.00141580595999555	0.0156298866590875	ENSCGRG00000000571	membrane-spanning 4-domains, subfamily A, member 13 [Source:MGI Symbol;Acc:MGI:1920716]
1498	Msantd4	2101.59819376265	1.39948724754657	0.0958024915788217	8.5021248758991	1.86151404375772e-17	1.55103708605225e-15	ENSCGRG00000001028	Myb/SANT-like DNA-binding domain containing 4 with coiled-coils [Source:MGI Symbol;Acc:MGI:1925350]
1499	Msrb1	745.036021505946	1.80503930963532	0.128885218763603	9.46638272889922	2.89702400445178e-21	3.04833142959858e-19	ENSCGRG00000014044	methionine sulfoxide reductase B1 [Source:MGI Symbol;Acc:MGI:1351642]
1500	Mst1r	1316.31612041604	-0.931585192660125	0.112716292887837	-3.07517824671444	0.00210376782911663	0.0219856871767046	ENSCGRG00000008102	macrophage stimulating 1 receptor (c-met-related tyrosine kinase) [Source:MGI Symbol;Acc:MGI:99614]
1501	Mtdh	3518.84589579774	1.44674706012942	0.0816725531060743	10.5517034381061	4.98843721514047e-26	8.20152525710685e-24	ENSCGRG00000005553	metadherin [Source:MGI Symbol;Acc:MGI:1914404]
1502	Mterf4	566.080855139155	1.51570155717981	0.137010291923196	6.79320541102412	1.09669053193928e-11	5.06126803386715e-10	ENSCGRG00000018329	mitochondrial transcription termination factor 4 [Source:MGI Symbol;Acc:MGI:1918355]
1503	Mtif2	633.677956719938	1.18350411593016	0.123438499251195	4.84890547794968	1.24144554663278e-06	2.78919235939567e-05	ENSCGRG00000016517	mitochondrial translational initiation factor 2 [Source:MGI Symbol;Acc:MGI:1924034]
1504	Mtmr3	3602.84966664374	0.994003953955865	0.100451521527261	4.07202844731127	4.66054856432551e-05	0.000748206985732257	ENSCGRG00000013167	myotubularin related protein 3 [Source:MGI Symbol;Acc:MGI:1921552]
1505	Mtrf1l	235.803848777618	1.3453462069149	0.178606495160302	4.25731273384701	2.06898839376161e-05	0.000357731007349542	ENSCGRG00000003761	mitochondrial translational release factor 1-like [Source:MGI Symbol;Acc:MGI:1918830]
1506	Murc	531.869426932713	-1.24699317884921	0.167513214127005	-3.95211017577465	7.74650577766538e-05	0.00118376894099527	N/A	N/A
1507	Mvd	2571.66148197755	-1.65628958355935	0.251155699501341	-4.26558937330616	1.99375181189807e-05	0.000345371080567179	ENSCGRG00000014993	mevalonate (diphospho) decarboxylase [Source:MGI Symbol;Acc:MGI:2179327]
1508	Mvp	2185.83309564941	-1.22149062808745	0.135552351295604	-4.69581029972834	2.65551905488574e-06	5.55667362234841e-05	ENSCGRG00000006655	major vault protein [Source:MGI Symbol;Acc:MGI:1925638]
1509	Mx1	1317.7399558822	1.12202162804855	0.108464885055362	4.95145619758201	7.36602007326358e-07	1.7104400205432e-05	ENSCGRG00000010675	MX dynamin-like GTPase 1 [Source:MGI Symbol;Acc:MGI:97243]
1510	Mxd4	543.828089546234	-1.08222994719924	0.135037249484166	-3.68244649811522	0.000231006358886892	0.00310266308719418	ENSCGRG00000010849	Max dimerization protein 4 [Source:MGI Symbol;Acc:MGI:104991]
1511	Mxra8	39.77806580343	1.93337229173481	0.368077881369976	3.6633817440888	0.000248907156910486	0.00332128723720992	ENSCGRG00000014161	matrix-remodelling associated 8 [Source:MGI Symbol;Acc:MGI:1922011]
1512	Myadm	279.443473528241	-1.84998154193777	0.203785852624479	-6.20759009972933	5.38032632256277e-10	2.05973656764388e-08	ENSCGRG00000018026	myeloid-associated differentiation marker [Source:MGI Symbol;Acc:MGI:1355332]
1513	Mybl2	1059.83142771679	-1.09471555354816	0.131730547119898	-3.86966473587209	0.000108985120360768	0.00160419824646137	ENSCGRG00000003436	myeloblastosis oncogene-like 2 [Source:MGI Symbol;Acc:MGI:101785]
1514	Mycl	16.4736180195187	2.24605509456441	0.585897573491449	2.83512454906506	0.00458078231584704	0.0432123594077907	ENSCGRG00000012790	v-myc avian myelocytomatosis viral oncogene lung carcinoma derived [Source:MGI Symbol;Acc:MGI:96799]
1515	Mydgf	2460.18296952851	-1.10390064276699	0.116134204632639	-4.46843497733818	7.87939558736867e-06	0.000148659006501851	ENSCGRG00000016628	myeloid derived growth factor [Source:MGI Symbol;Acc:MGI:2156020]
1516	Myf5	23.3137296386235	-2.50204289650136	0.566581431229889	-3.38359199597975	0.000715442344088787	0.00858251161175956	ENSCGRG00000000706	myogenic factor 5 [Source:MGI Symbol;Acc:MGI:97252]
1517	Myf6	24.2479567251919	-2.11213278433294	0.563494367838714	-2.71017843438126	0.00672470203028996	0.0599945073574415	ENSCGRG00000000719	myogenic factor 6 [Source:MGI Symbol;Acc:MGI:97253]
1518	Myh10	1564.13718229447	-1.02040417176634	0.106366900275841	-4.09377042967269	4.2441454233438e-05	0.00068554117390748	ENSCGRG00000008248	N/A
1519	Myl1	30.5673867852456	2.20269701064871	0.451258589764084	3.5849389831522	0.000337157020798729	0.00436597002882404	ENSCGRG00000012239	myosin, light polypeptide 1 [Source:MGI Symbol;Acc:MGI:97269]
1520	Mylk3	9.00606472287046	2.76071170125736	0.861001008790575	2.52699959503233	0.0115041635388483	0.0949944696880504	ENSCGRG00000010039	myosin light chain kinase 3 [Source:MGI Symbol;Acc:MGI:2443063]
1521	Mynn	1132.52094883646	1.13272881542799	0.107414956899334	5.09953483684944	3.40489201551947e-07	8.39326393223233e-06	ENSCGRG00000012659	myoneurin [Source:MGI Symbol;Acc:MGI:1931415]
1522	Myo10	1909.99459789645	-0.969998986356284	0.102978798806242	-3.73898792856953	0.000184762597915793	0.00255038866418396	ENSCGRG00000016880	myosin X [Source:MGI Symbol;Acc:MGI:107716]
1523	Myo1g	455.037630142191	-2.05294081592782	0.206170609740231	-7.12021134853447	1.07761690867139e-12	5.58964443838733e-11	ENSCGRG00000016686	myosin IG [Source:MGI Symbol;Acc:MGI:1927091]
1524	Myom2	104.546529329542	3.13350891704274	0.282247963993218	9.02945899153705	1.72522590140817e-19	1.59639747480051e-17	ENSCGRG00000001592	myomesin 2 [Source:MGI Symbol;Acc:MGI:1328358]
1525	Mypn	31.0044170006624	2.16646959471463	0.47507985796076	3.32892895266484	0.000871806406097355	0.0101926623250011	ENSCGRG00000005992	myopalladin [Source:MGI Symbol;Acc:MGI:1916052]
1526	Naga	1567.2965524733	-0.979320604498271	0.104087724837122	-3.78870903744136	0.000151432144012072	0.00213349005343405	ENSCGRG00000008777	N-acetyl galactosaminidase, alpha [Source:MGI Symbol;Acc:MGI:1261422]
1527	Nagpa	320.315481790351	-1.3331626868382	0.178663078807954	-4.18777170475884	2.81706671975449e-05	0.00046986835668079	ENSCGRG00000012815	N-acetylglucosamine-1-phosphodiester alpha-N-acetylglucosaminidase [Source:MGI Symbol;Acc:MGI:1351598]
1528	Nars	3806.03786406249	1.21162921826529	0.0826403939720888	7.58305578450884	3.37509640278881e-14	2.10507327456623e-12	ENSCGRG00000012095	N/A
1529	Nav1	1070.57007572638	-2.39170824779276	0.12021400601005	-15.0294113559493	4.7117405893254e-51	2.62915124884357e-48	ENSCGRG00000007930	neuron navigator 1 [Source:MGI Symbol;Acc:MGI:2183683]
1530	Nav2	568.568074169001	-2.07244517059817	0.148065858525	-10.0460881711354	9.5586791714796e-24	1.27546027727265e-21	ENSCGRG00000013481	neuron navigator 2 [Source:MGI Symbol;Acc:MGI:2183691]
1531	Nbeal2	247.103722098201	-1.07785548491419	0.187485805878651	-2.62896159996271	0.00856460314470571	0.0738336153120838	ENSCGRG00000012366	neurobeachin-like 2 [Source:MGI Symbol;Acc:MGI:2448554]
1532	Nbr1	5708.13408841383	0.804411333757502	0.0769290587692349	2.85261299887509	0.00433613929386645	0.0410940138740385	ENSCGRG00000006404	neighbor of Brca1 gene 1 [Source:MGI Symbol;Acc:MGI:108498]
1533	Nck2	683.112514335655	-1.35197936548705	0.139626026618254	-5.4933659815656	3.9434438726555e-08	1.11714731493967e-06	ENSCGRG00000005263	non-catalytic region of tyrosine kinase adaptor protein 2 [Source:MGI Symbol;Acc:MGI:1306821]
1534	Nckap5	113.662710842204	-1.4767860977567	0.289824672246893	-3.07711413980597	0.00209015249981284	0.0218930990509406	ENSCGRG00000014095	NCK-associated protein 5 [Source:MGI Symbol;Acc:MGI:2686394]
1535	Nckap5l	613.939027072929	-1.05837823184805	0.142130732771857	-3.33084704408583	0.000865821629136189	0.0101312513533306	ENSCGRG00000001398	NCK-associated protein 5-like [Source:MGI Symbol;Acc:MGI:3609653]
1536	Ncor2	949.628281501661	-1.79886432934807	0.144703929317454	-8.38886569530416	4.90855065231923e-17	3.91281609142019e-15	ENSCGRG00000015717	nuclear receptor co-repressor 2 [Source:MGI Symbol;Acc:MGI:1337080]
1537	Ndst2	579.347393948198	-1.15423874229746	0.11939282835978	-4.76809410914395	1.85976910453656e-06	4.01474657572522e-05	ENSCGRG00000003850	N-deacetylase/N-sulfotransferase (heparan glucosaminyl) 2 [Source:MGI Symbol;Acc:MGI:97040]
1538	Ndufaf2	490.660679211296	1.40390413376862	0.141773800418226	5.77639613688586	7.6317575509653e-09	2.40635588259375e-07	ENSCGRG00000002727	N/A
1539	Ndufaf4	812.050398345765	1.4137096735173	0.117625480115438	7.04564327374316	1.84606647142232e-12	9.31327890541659e-11	ENSCGRG00000003771	NADH dehydrogenase (ubiquinone) 1 alpha subcomplex, assembly factor 4 [Source:MGI Symbol;Acc:MGI:1915743]
1540	Ndufb10	1380.22174465202	0.893888665324156	0.115920032941178	2.66499376134373	0.00769897510315883	0.0672209234469259	ENSCGRG00000014583	NADH dehydrogenase (ubiquinone) 1 beta subcomplex, 10 [Source:MGI Symbol;Acc:MGI:1915592]
1541	Ndufc2	1243.21822323717	0.921692612045477	0.130137217159974	2.58750047582766	0.00966750621412151	0.0819224387606228	ENSCGRG00000006316	NADH dehydrogenase (ubiquinone) 1, subcomplex unknown, 2 [Source:MGI Symbol;Acc:MGI:1344370]
1542	Negr1	43.1909311027489	2.31878376756412	0.409911656216415	4.2297437522186	2.33957655145057e-05	0.000398160467822651	ENSCGRG00000004041	neuronal growth regulator 1 [Source:MGI Symbol;Acc:MGI:2444846]
1543	Nek10	29.2647235290332	2.11458589381843	0.507163777493561	3.01603438766226	0.00256104213474476	0.0260547126349116	ENSCGRG00000013312	NIMA (never in mitosis gene a)- related kinase 10 [Source:MGI Symbol;Acc:MGI:2685128]
1544	Nes	11.7541269618245	3.10510014952269	0.775072116079145	3.25148795385666	0.00114802640379039	0.0129846972543816	ENSCGRG00000017039	nestin [Source:MGI Symbol;Acc:MGI:101784]
1545	Neurl1b	777.518879337715	-1.08294751016283	0.128722107412545	-3.86868285061298	0.000109424861407645	0.00160938450316323	N/A	N/A
1546	Nfatc1	609.819374966919	-1.08019567943593	0.160307166973223	-3.08927659358798	0.0020064454529389	0.0211123923259525	ENSCGRG00000008510	nuclear factor of activated T cells, cytoplasmic, calcineurin dependent 1 [Source:MGI Symbol;Acc:MGI:102469]
1547	Nfe2	116.678345003963	-1.39911503663128	0.26883029442722	-3.02849995996467	0.00245771109793616	0.0251367721057367	ENSCGRG00000006697	nuclear factor, erythroid derived 2 [Source:MGI Symbol;Acc:MGI:97308]
1548	Nfe2l1	8259.89916403235	0.897213661033347	0.0738855052209363	4.22614908537853	2.37724523415485e-05	0.00040382466551409	ENSCGRG00000005472	nuclear factor, erythroid derived 2,-like 1 [Source:MGI Symbol;Acc:MGI:99421]
1549	Nfix	422.202150648705	-1.17526514325594	0.136486330806671	-4.32499459136997	1.5253560480631e-05	0.000271643194091238	ENSCGRG00000016071	nuclear factor I/X [Source:MGI Symbol;Acc:MGI:97311]
1550	Nfx1	1616.20735308324	1.04761466579821	0.0927197990531084	4.9897882631525	6.04455107904808e-07	1.41788998177823e-05	ENSCGRG00000016032	nuclear transcription factor, X-box binding 1 [Source:MGI Symbol;Acc:MGI:1921414]
1551	Nfyb	155.834537061141	1.49930651186853	0.240240102013346	3.80595913623355	0.000141255705575352	0.00200855796329308	ENSCGRG00000001200	nuclear transcription factor-Y beta [Source:MGI Symbol;Acc:MGI:97317]
1552	Ngly1	648.480308265288	1.00169998526414	0.139640037329999	2.98436961570086	0.00284163279970802	0.028562132300122	ENSCGRG00000014705	N-glycanase 1 [Source:MGI Symbol;Acc:MGI:1913276]
1553	Nip7	1335.78144416226	0.871303439730328	0.106035603271854	2.70042259556019	0.00692514494767914	0.0613960611779315	ENSCGRG00000001344	N/A
1554	Nisch	3324.22334785439	-0.875770712485645	0.0875052697067195	-3.32332227235176	0.000889520845837975	0.0103668587691522	ENSCGRG00000013673	nischarin [Source:MGI Symbol;Acc:MGI:1928323]
1555	Nlgn2	371.025848928816	-1.47617341783767	0.142071683789938	-6.27296652888431	3.54233079225748e-10	1.40578618984115e-08	ENSCGRG00000011669	neuroligin 2 [Source:MGI Symbol;Acc:MGI:2681835]
1556	Nmd3	1108.39434494585	0.923207277131769	0.110807783760653	3.05253624728411	0.00226916323751882	0.0234611857696078	ENSCGRG00000007947	NMD3 ribosome export adaptor [Source:MGI Symbol;Acc:MGI:2140103]
1557	Noc2l	2344.56250933422	0.865310908135677	0.102549683115504	2.7337813135781	0.0062611613371029	0.0567107844866762	ENSCGRG00000002320	NOC2 like nucleolar associated transcriptional repressor [Source:MGI Symbol;Acc:MGI:1931051]
1558	Nod2	1129.35965536664	-1.27911513970902	0.125099953355723	-5.54878415513099	2.87663052489062e-08	8.40798007703745e-07	ENSCGRG00000006598	nucleotide-binding oligomerization domain containing 2 [Source:MGI Symbol;Acc:MGI:2429397]
1559	Nol4	59.6728854852574	3.2729741848546	0.460151557767432	5.84157901621623	5.17083421747621e-09	1.70637529176715e-07	ENSCGRG00000003512	N/A
1560	Nol4l	73.5853301544765	1.34274951778851	0.280337046585914	2.70312834602515	0.00686902171757106	0.0610749231807597	ENSCGRG00000017953	nucleolar protein 4-like [Source:MGI Symbol;Acc:MGI:1918765]
1561	Nol7	781.537970179554	1.09368434429058	0.126231887601983	4.03005811949401	5.57630635118931e-05	0.000879880935311054	ENSCGRG00000003296	nucleolar protein 7 [Source:MGI Symbol;Acc:MGI:1917328]
1562	Nol8	2495.71916078487	1.64656834972885	0.101653114068161	10.4434168961696	1.57053811869637e-25	2.47178537757906e-23	N/A	N/A
1563	Nop16	1146.32865673977	0.951575706967972	0.102806428456636	3.56605332711713	0.000362397659937207	0.00464383473213899	ENSCGRG00000010975	NOP16 nucleolar protein [Source:MGI Symbol;Acc:MGI:107862]
1564	Nop58	5506.66213417985	1.7359321353142	0.0859591872929124	13.38972215583	6.94400253254737e-41	2.45897812758322e-38	ENSCGRG00000006262	NOP58 ribonucleoprotein [Source:MGI Symbol;Acc:MGI:1933184]
1565	Notch1	551.474272156854	-2.0110666291622	0.310520212199903	-4.5926289897128	4.37696802080669e-06	8.69444327239853e-05	ENSCGRG00000002375	notch 1 [Source:MGI Symbol;Acc:MGI:97363]
1566	Notch3	543.70240821449	-1.19288772716238	0.142351519206748	-4.27059177049095	1.9495497811335e-05	0.00033935674149939	ENSCGRG00000013309	notch 3 [Source:MGI Symbol;Acc:MGI:99460]
1567	Nova1	305.417685538249	-1.03888749356491	0.180420118581747	-2.5159333471898	0.0118717631832283	0.0975215366645004	ENSCGRG00000004816	neuro-oncological ventral antigen 1 [Source:MGI Symbol;Acc:MGI:104297]
1568	Nox4	2319.86045040272	-0.839915953450299	0.0929374722820338	-2.74327939494034	0.00608289050493378	0.0553410799198867	ENSCGRG00000017616	NADPH oxidase 4 [Source:MGI Symbol;Acc:MGI:1354184]
1569	Npdc1	370.807660084402	-1.5928527129719	0.161759028508396	-6.23081271904664	4.64021563650179e-10	1.8064467384893e-08	ENSCGRG00000004726	neural proliferation, differentiation and control 1 [Source:MGI Symbol;Acc:MGI:1099802]
1570	Npepl1	35.5309582785697	-1.65738991683754	0.425758766407859	-2.51886162007769	0.0117734917301232	0.0969142050596729	ENSCGRG00000017932	aminopeptidase-like 1 [Source:MGI Symbol;Acc:MGI:2448523]
1571	Nphp3	662.694074371655	-1.05666465313125	0.124249142905666	-3.79642178110012	0.000146799652309055	0.00207616651122806	ENSCGRG00000015737	nephronophthisis 3 (adolescent) [Source:MGI Symbol;Acc:MGI:1921275]
1572	Nppb	146.668354883105	-4.07611393749685	0.382068178591365	-9.13750904261932	6.39073385853085e-20	6.12911319119724e-18	ENSCGRG00000000797	natriuretic peptide type B [Source:MGI Symbol;Acc:MGI:97368]
1573	Nptn	2309.76314132981	-0.880837354611405	0.101474065923015	-2.91576819356701	0.00354814010900969	0.0344960147662642	ENSCGRG00000008501	neuroplastin [Source:MGI Symbol;Acc:MGI:108077]
1574	Nptxr	2346.72334392967	-1.69180355131893	0.109387210342019	-10.1185599956068	4.57090871368724e-24	6.42509259952953e-22	ENSCGRG00000017235	N/A
1575	Nqo1	1167.920092352	-0.870621544117678	0.111668229642007	-2.55810488186573	0.0105244344816767	0.0883304177509549	ENSCGRG00000009975	NAD(P)H dehydrogenase, quinone 1 [Source:MGI Symbol;Acc:MGI:103187]
1576	Nr2c1	1353.5214891337	1.04592829148726	0.0996084389061933	4.62777848772655	3.69609035578277e-06	7.48732759201143e-05	ENSCGRG00000000435	nuclear receptor subfamily 2, group C, member 1 [Source:MGI Symbol;Acc:MGI:1352465]
1577	Nrcam	42.2730001472219	-1.74311148168158	0.371524830868537	-3.11728553446331	0.00182524695597369	0.0194615503458596	ENSCGRG00000003430	neuronal cell adhesion molecule [Source:MGI Symbol;Acc:MGI:104750]
1578	Nrip2	338.749894702069	1.40004785321963	0.146069230291871	5.58013040028893	2.40338333775789e-08	7.09229179190286e-07	ENSCGRG00000015079	N/A
1579	Nrp1	3668.3002382971	-1.87502246852289	0.0790087516646013	-16.3280641779805	6.23309283225421e-60	4.4144681312742e-57	ENSCGRG00000013969	neuropilin 1 [Source:MGI Symbol;Acc:MGI:106206]
1580	Nrp2	3979.22649194753	-1.74713060686068	0.0836562838332651	-13.892179438138	7.06523189318644e-44	3.09759952574131e-41	ENSCGRG00000014459	neuropilin 2 [Source:MGI Symbol;Acc:MGI:1100492]
1581	Nsa2	1089.38409340135	0.860180235740842	0.104639885464908	2.63014178386103	0.00853492640714671	0.0736467361111525	ENSCGRG00000000838	NSA2 ribosome biogenesis homolog [Source:MGI Symbol;Acc:MGI:1913883]
1582	Nsmf	1459.66368364341	-0.963858094524126	0.118952774790965	-3.18526065885222	0.00144623679018551	0.0159181137205475	ENSCGRG00000017907	NMDA receptor synaptonuclear signaling and neuronal migration factor [Source:MGI Symbol;Acc:MGI:1861755]
1583	Nsrp1	721.700944474201	1.00341234481335	0.113470618317103	3.68773740989759	0.000226256961066085	0.00304776567744762	ENSCGRG00000010270	nuclear speckle regulatory protein 1 [Source:MGI Symbol;Acc:MGI:2144305]
1584	Nsun3	537.142437937783	1.36624404941105	0.153632022777829	5.08540820177655	3.66836228960661e-07	9.01858787727853e-06	ENSCGRG00000002804	NOL1/NOP2/Sun domain family member 3 [Source:MGI Symbol;Acc:MGI:2146565]
1585	Nt5dc1	1422.8839704323	1.26740032556682	0.110892285178345	6.1540604357473	7.55238823656702e-10	2.8151756475333e-08	ENSCGRG00000006869	5'-nucleotidase domain containing 1 [Source:MGI Symbol;Acc:MGI:2442446]
1586	Nt5e	63.7450341229712	1.98393787808243	0.310504424735685	4.5054925660146	6.62191575108445e-06	0.000127016621500489	ENSCGRG00000004893	5' nucleotidase, ecto [Source:MGI Symbol;Acc:MGI:99782]
1587	Ntn4	382.813932443145	-2.12678286186492	0.169235616304108	-9.11049573851639	8.20063874086269e-20	7.7439262448331e-18	ENSCGRG00000000474	netrin 4 [Source:MGI Symbol;Acc:MGI:1888978]
1588	Nudcd1	369.911419684655	1.0191727697587	0.152589801647553	2.8456047805899	0.00443271732169677	0.0419014665101254	ENSCGRG00000009298	NudC domain containing 1 [Source:MGI Symbol;Acc:MGI:1914679]
1589	Nudt22	217.080279418789	1.06833161336414	0.182110886107115	2.65425710113054	0.00794832408652946	0.0690705237042725	ENSCGRG00000008391	nudix (nucleoside diphosphate linked moiety X)-type motif 22 [Source:MGI Symbol;Acc:MGI:1915573]
1590	Numbl	53.0791748543676	-1.68000093207881	0.36922401301761	-2.96578335306004	0.00301913084991492	0.0301814741967065	N/A	N/A
1591	Nupr1	3586.38182028199	-1.23064818483454	0.205212250815933	-3.14642854676616	0.00165277640243821	0.0178290712797289	ENSCGRG00000005955	nuclear protein transcription regulator 1 [Source:MGI Symbol;Acc:MGI:1891834]
1592	Oaf	3976.78805062857	-1.17567810293032	0.117563682810378	-5.02464356413496	5.04368387762525e-07	1.20772945282954e-05	ENSCGRG00000011448	N/A
1593	Oc90	13.783756667019	-7.17783822112037	1.55255054592543	-4.24648056560979	2.17154606589387e-05	0.000374058458908978	ENSCGRG00000006050	otoconin 90 [Source:MGI Symbol;Acc:MGI:1313269]
1594	Olfm1	834.886304185794	-0.905508413546834	0.12286178310185	-2.60899609897368	0.00908082775558162	0.0775576819532839	ENSCGRG00000002722	olfactomedin 1 [Source:MGI Symbol;Acc:MGI:1860437]
1595	Olfm2	355.330677915244	-3.29533511784303	0.237113039156559	-11.4307194018642	2.9366568721622e-30	5.87778256999944e-28	ENSCGRG00000012966	olfactomedin 2 [Source:MGI Symbol;Acc:MGI:3045350]
1596	Olfml2b	1372.27260304691	-2.9309064854903	0.110207325972254	-21.2866428259022	1.50962594227515e-100	3.08869467789496e-97	ENSCGRG00000003910	olfactomedin-like 2B [Source:MGI Symbol;Acc:MGI:2443310]
1597	Olfml3	968.30868543672	-1.27122419686092	0.131423145763611	-5.22177195008051	1.77219131219285e-07	4.55134321097897e-06	ENSCGRG00000004872	olfactomedin-like 3 [Source:MGI Symbol;Acc:MGI:1914877]
1598	Olr1	103.195811080823	-3.8300476044529	0.357760689535296	-9.07054687295818	1.18421143307782e-19	1.10131663276237e-17	ENSCGRG00000008979	oxidized low density lipoprotein (lectin-like) receptor 1 [Source:MGI Symbol;Acc:MGI:1261434]
1599	Omp	31.7014786470981	-2.82413599057595	0.496527796560188	-4.50966392086643	6.49304070649115e-06	0.000124804646732075	N/A	N/A
1600	Optc	11.0744037041562	-2.89649722377765	0.819479226705025	-2.82073620383368	0.00479135853961972	0.0448313395063808	ENSCGRG00000003603	opticin [Source:MGI Symbol;Acc:MGI:2151113]
1601	Orc4	1169.14538054144	0.954456229877648	0.12495541994186	2.95700442068388	0.00310643664163261	0.0308366168835703	ENSCGRG00000012059	Origin recognition complex subunit 4 [Source:UniProtKB/Swiss-Prot;Acc:Q4U3P8]
1602	Osbp2	312.42050555368	-3.12748044724103	0.206027251320442	-12.3406876043082	5.46868418120366e-35	1.3608155474687e-32	ENSCGRG00000007280	oxysterol binding protein 2 [Source:MGI Symbol;Acc:MGI:1921559]
1603	Osbpl7	390.710927316988	-1.07605928146707	0.133867213160532	-3.66853667265781	0.000243942706983225	0.00326213580710901	ENSCGRG00000016942	oxysterol binding protein-like 7 [Source:MGI Symbol;Acc:MGI:1918490]
1604	Oser1	1360.34949518236	0.895900981664671	0.0951750388378226	3.26701711646633	0.00108687108825838	0.0123690687483783	ENSCGRG00000003933	oxidative stress responsive serine rich 1 [Source:MGI Symbol;Acc:MGI:1913930]
1605	Osgin1	772.630822155576	-1.20086797425917	0.115196933817417	-5.34654398453174	8.9649502893568e-08	2.41345898579263e-06	ENSCGRG00000014875	oxidative stress induced growth inhibitor 1 [Source:MGI Symbol;Acc:MGI:1919089]
1606	Osm	72.9564879487285	1.68361562164489	0.300218153947459	3.65951594358285	0.000252692121800354	0.00336451391367238	ENSCGRG00000008006	oncostatin M [Source:MGI Symbol;Acc:MGI:104749]
1607	Osmr	1667.98071206424	-0.922427039003686	0.0980928160012786	-3.44025742189042	0.000581161142606995	0.00717739857811214	ENSCGRG00000009352	oncostatin M receptor [Source:MGI Symbol;Acc:MGI:1330819]
1608	Ostn	52.7420075367878	5.31155637057884	0.711695788971694	6.64131212113393	3.10902873687937e-11	1.35662689954732e-09	ENSCGRG00000017564	osteocrin [Source:MGI Symbol;Acc:MGI:2677164]
1609	Ovca2	575.236942397247	1.15204343731419	0.136508960515153	4.15416639649885	3.26475542386579e-05	0.000537720987254604	ENSCGRG00000006592	candidate tumor suppressor in ovarian cancer 2 [Source:MGI Symbol;Acc:MGI:2179725]
1610	Oxld1	564.373510914371	0.978819403348229	0.155492916246711	2.53295720560134	0.0113104760360787	0.0937296983883933	ENSCGRG00000018250	oxidoreductase like domain containing 1 [Source:MGI Symbol;Acc:MGI:1913681]
1611	P3h1	1499.20160507036	-1.26672234130703	0.112914470017217	-6.03784298400301	1.56187930172652e-09	5.58455251689167e-08	ENSCGRG00000001110	prolyl 3-hydroxylase 1 [Source:MGI Symbol;Acc:MGI:1888921]
1612	P3h2	1050.9037519657	-1.54095592331333	0.113014546458806	-8.45902985542339	2.69611016318859e-17	2.20649655755354e-15	ENSCGRG00000009640	prolyl 3-hydroxylase 2 [Source:MGI Symbol;Acc:MGI:2146663]
1613	P3h3	1714.39233594564	-1.25280072235742	0.15064710913617	-4.43313001799857	9.28748191384243e-06	0.000172322425504538	ENSCGRG00000018317	prolyl 3-hydroxylase 3 [Source:MGI Symbol;Acc:MGI:1315208]
1614	Pacs1	471.627679794778	-0.929023390800958	0.137295378721051	-2.50599032017563	0.0122108962699845	0.0997817002619733	ENSCGRG00000014623	phosphofurin acidic cluster sorting protein 1 [Source:MGI Symbol;Acc:MGI:1277113]
1615	Pafah1b1	4222.1289059365	0.79249532132309	0.0820048087912225	2.53073964394326	0.0113822301401008	0.0941565075470872	ENSCGRG00000006548	platelet-activating factor acetylhydrolase, isoform 1b, subunit 1 [Source:MGI Symbol;Acc:MGI:109520]
1616	Pag1	653.825062753462	-2.18278547201578	0.122307074964992	-13.0640273406259	5.28558758147269e-39	1.67808292629721e-36	ENSCGRG00000001262	phosphoprotein associated with glycosphingolipid microdomains 1 [Source:MGI Symbol;Acc:MGI:2443160]
1617	Paip2b	2422.72057614805	1.21160603267864	0.0947617747463588	6.61283026446862	3.77040692986125e-11	1.63360642838741e-09	ENSCGRG00000012343	poly(A) binding protein interacting protein 2B [Source:MGI Symbol;Acc:MGI:2386865]
1618	Pak1ip1	1172.30997986345	1.22474847736796	0.106212919274766	6.0236172870056	1.70561406761964e-09	6.04364750794288e-08	ENSCGRG00000003625	PAK1 interacting protein 1 [Source:MGI Symbol;Acc:MGI:1915333]
1619	Pak4	259.754337178686	-1.10876876143603	0.18047987527505	-2.90229733324338	0.00370436762766133	0.0358069425174571	ENSCGRG00000007583	p21 protein (Cdc42/Rac)-activated kinase 4 [Source:MGI Symbol;Acc:MGI:1917834]
1620	Pak6	20.69784711328	3.07972087996925	0.627622249737551	3.97493616628683	7.03981353127097e-05	0.00108568782550104	ENSCGRG00000006259	p21 protein (Cdc42/Rac)-activated kinase 6 [Source:MGI Symbol;Acc:MGI:2679420]
1621	Palld	1177.5785376037	-1.08613984856472	0.109186757813354	-4.59009277205838	4.43049046463536e-06	8.79127709221934e-05	ENSCGRG00000002425	palladin, cytoskeletal associated protein [Source:MGI Symbol;Acc:MGI:1919583]
1622	Pam	13605.7542535432	-0.954232084785852	0.0821169142427901	-4.49687603911781	6.89591649354918e-06	0.000131586949546336	ENSCGRG00000001577	peptidylglycine alpha-amidating monooxygenase [Source:MGI Symbol;Acc:MGI:97475]
1623	Pamr1	826.951195010431	-1.6127739334223	0.158676638052204	-6.47739607618227	9.33190028676255e-11	3.90540027001013e-09	ENSCGRG00000004840	peptidase domain containing associated with muscle regeneration 1 [Source:MGI Symbol;Acc:MGI:2445082]
1624	Papd5	2713.81311775535	0.844986989662416	0.092764261605884	2.80306752233951	0.00506190704112814	0.04705197186034	N/A	N/A
1625	Paqr3	800.376513154238	0.97270993761948	0.130115746590173	2.98001930634588	0.00288230216883122	0.0289393195947972	ENSCGRG00000012278	progestin and adipoQ receptor family member III [Source:MGI Symbol;Acc:MGI:2679683]
1626	Paqr7	481.847399732458	-1.34598536546539	0.148363959802674	-5.12943214616546	2.90617499102617e-07	7.25126101419457e-06	ENSCGRG00000009050	progestin and adipoQ receptor family member VII [Source:MGI Symbol;Acc:MGI:1919154]
1627	Paqr8	794.536141454193	-1.05183269965082	0.124991864219094	-3.73520470189402	0.000187562556112861	0.00258516235648369	ENSCGRG00000014524	progestin and adipoQ receptor family member VIII [Source:MGI Symbol;Acc:MGI:1921479]
1628	Parp6	808.382344153452	-0.918701769781154	0.114097555194343	-2.92503435758583	0.00344418194557901	0.0336988131487204	ENSCGRG00000001295	poly (ADP-ribose) polymerase family, member 6 [Source:MGI Symbol;Acc:MGI:1914537]
1629	Parvb	2208.50571397952	-0.817183379762566	0.0863814256958569	-2.68831959151778	0.00718126288370577	0.0633931997589823	ENSCGRG00000002293	parvin, beta [Source:MGI Symbol;Acc:MGI:2153063]
1630	Parvg	201.7451888097	-1.35023767689082	0.195582272175921	-3.91280440530578	9.12304268025343e-05	0.00137105973552962	ENSCGRG00000002905	parvin, gamma [Source:MGI Symbol;Acc:MGI:2158329]
1631	Pcdhgc5	154.817057821455	-2.32334165947082	0.217216165723071	-8.0029916418188	1.21432185897649e-15	8.50209989018748e-14	ENSCGRG00000010303	protocadherin gamma subfamily C, 5 [Source:MGI Symbol;Acc:MGI:1935205]
1632	Pcgf2	222.233799300282	-1.23328505121677	0.187883749598859	-3.45065793012869	0.000559221870043489	0.00694370297706056	ENSCGRG00000010122	polycomb group ring finger 2 [Source:MGI Symbol;Acc:MGI:99161]
1633	Pcnx3	1131.89301016932	-1.0901287176309	0.11509498431428	-4.38912451241428	1.13807897982004e-05	0.000207490953806001	ENSCGRG00000003391	pecanex homolog 3 [Source:MGI Symbol;Acc:MGI:1861733]
1634	Pcolce	2980.11888910469	-0.903694668689703	0.0934705133725683	-3.40997557912299	0.00064968696624477	0.00790235683622838	ENSCGRG00000016630	procollagen C-endopeptidase enhancer protein [Source:MGI Symbol;Acc:MGI:105099]
1635	Pcolce2	2408.39947521512	-1.64217409457955	0.105758423864063	-9.99647645295173	1.57916168398194e-23	2.03347435306597e-21	ENSCGRG00000013993	procollagen C-endopeptidase enhancer 2 [Source:MGI Symbol;Acc:MGI:1923727]
1636	Pcyox1	1823.82675343007	-0.94054945851112	0.0913094791317545	-3.89430496341866	9.84806910403927e-05	0.00146243826194983	ENSCGRG00000002332	prenylcysteine oxidase 1 [Source:MGI Symbol;Acc:MGI:1914131]
1637	Pde12	1916.97156463524	0.977439897755715	0.129093027751331	3.04026796699337	0.0023636774338771	0.0243290979694874	ENSCGRG00000012319	phosphodiesterase 12 [Source:MGI Symbol;Acc:MGI:2443226]
1638	Pde1b	338.609304590666	-1.4708052457736	0.140340337714301	-6.31210355824994	2.75267919002637e-10	1.10431012211646e-08	ENSCGRG00000012953	phosphodiesterase 1B, Ca2+-calmodulin dependent [Source:MGI Symbol;Acc:MGI:97523]
1639	Pde7a	309.138572955591	-1.35873596036103	0.169207757103077	-4.572919545104	4.80974860927964e-06	9.47237549639308e-05	ENSCGRG00000011308	phosphodiesterase 7A [Source:MGI Symbol;Acc:MGI:1202402]
1640	Pdgfc	573.739430847538	-1.75856322271163	0.118784592833336	-9.88007530267097	5.07947249340955e-23	6.15351358510813e-21	ENSCGRG00000008067	platelet-derived growth factor, C polypeptide [Source:MGI Symbol;Acc:MGI:1859631]
1641	Pdia3	6057.27337697883	-1.05680767355078	0.0891237909465847	-5.29426730862934	1.19494535280202e-07	3.14788608390506e-06	ENSCGRG00000006901	protein disulfide-isomerase A3 precursor [Source:RefSeq peptide;Acc:NP_001233703]
1642	Pdik1l	1057.0347820649	1.35806678581029	0.110918087553957	6.97004701521789	3.16835084815657e-12	1.5557870004788e-10	ENSCGRG00000006158	PDLIM1 interacting kinase 1 like [Source:MGI Symbol;Acc:MGI:2385213]
1643	Pdpn	2603.21694036483	-1.19877539578171	0.0777151737602216	-7.89823744014755	2.82874901438026e-15	1.90800675277649e-13	N/A	N/A
1644	Peak1	1175.89131057277	-0.881920654243881	0.0984849339781469	-3.01526478749143	0.00256754998220911	0.0260945166389445	ENSCGRG00000005056	pseudopodium-enriched atypical kinase 1 [Source:MGI Symbol;Acc:MGI:2442366]
1645	Pecam1	828.334653216501	-1.25507221404904	0.128939224684886	-5.19709743071251	2.02424282278111e-07	5.14129756395742e-06	ENSCGRG00000008836	platelet/endothelial cell adhesion molecule 1 [Source:MGI Symbol;Acc:MGI:97537]
1646	Pex10	669.522232465097	1.32615404389052	0.127201692145715	5.82690002520013	5.64664153601812e-09	1.84030543795111e-07	ENSCGRG00000014949	peroxisomal biogenesis factor 10 [Source:MGI Symbol;Acc:MGI:2684988]
1647	Pex5l	159.050707576702	-1.70062112298173	0.219847259482907	-5.0746987926284	3.88110293360105e-07	9.49092024161085e-06	ENSCGRG00000000459	peroxisomal biogenesis factor 5-like [Source:MGI Symbol;Acc:MGI:1916672]
1648	Pgm1	1145.35239732611	-1.60313382080059	0.133278464651717	-7.63942864092941	2.1818779098392e-14	1.39021106684357e-12	ENSCGRG00000004381	phosphoglucomutase 1 [Source:MGI Symbol;Acc:MGI:97564]
1649	Pgs1	1616.44619025563	-1.00004719316818	0.115909679533611	-3.58110465076955	0.000342144565984902	0.00442433289188623	ENSCGRG00000012987	CDP-diacylglycerol--glycerol-3-phosphate 3-phosphatidyltransferase, mitochondrial [Source:RefSeq peptide;Acc:NP_001233637]
1650	Phf19	362.219506480854	-1.2732803647477	0.205181296780693	-3.35468132245135	0.000794564608873972	0.00941513044260317	ENSCGRG00000004292	PHD finger protein 19 [Source:MGI Symbol;Acc:MGI:1921266]
1651	Phf5a	1030.51501306711	1.18096156910758	0.111869473659957	5.32762914571357	9.95030264637338e-08	2.65543294101912e-06	ENSCGRG00000012081	PHD finger protein 5A [Source:MGI Symbol;Acc:MGI:2156864]
1652	Phka2	380.08966219593	-1.30360741369947	0.170546416188715	-4.21377903469461	2.51132987159333e-05	0.000424643051014871	N/A	N/A
1653	Phldb2	1482.06670015843	-1.17031592710512	0.0971061806531343	-6.02797291013702	1.66028870326789e-09	5.91345380695838e-08	ENSCGRG00000002895	pleckstrin homology like domain, family B, member 2 [Source:MGI Symbol;Acc:MGI:2444981]
1654	Phospho2	389.912523498083	1.62219045042354	0.15113542681686	6.86290416183662	6.74744975822293e-12	3.19402416061483e-10	ENSCGRG00000004227	phosphatase, orphan 2 [Source:MGI Symbol;Acc:MGI:1920623]
1655	Phyhd1	600.902608252578	3.09283327692713	0.137272639243512	18.2692690256882	1.4538508720682e-74	1.67320062239149e-71	ENSCGRG00000004453	phytanoyl-CoA dioxygenase domain containing 1 [Source:MGI Symbol;Acc:MGI:3612860]
1656	Pi4k2a	673.451978402627	-0.904679249736824	0.119765911086817	-2.66951377160992	0.00759611579966427	0.0664488723681795	ENSCGRG00000015710	phosphatidylinositol 4-kinase type 2 alpha [Source:MGI Symbol;Acc:MGI:1934031]
1657	Piezo1	2410.88669044485	-0.997624515417245	0.102406740180556	-4.02963724817832	5.58629920173511e-05	0.000880703026547519	ENSCGRG00000014185	piezo-type mechanosensitive ion channel component 1 [Source:MGI Symbol;Acc:MGI:3603204]
1658	Pigs	2928.82202979509	-1.17311838957639	0.0884298671235707	-6.65109999581197	2.90910542498801e-11	1.27847893307230e-09	ENSCGRG00000012280	phosphatidylinositol glycan anchor biosynthesis, class S [Source:MGI Symbol;Acc:MGI:2687325]
1659	Pigt	2186.09736859567	-1.26804746611724	0.0943435610775692	-7.24039836523077	4.47368734671541e-13	2.4963175394672e-11	ENSCGRG00000013724	phosphatidylinositol glycan anchor biosynthesis, class T [Source:MGI Symbol;Acc:MGI:1926178]
1660	Pik3r5	330.619226077517	-4.02009388176159	0.234191152245108	-14.6680664410634	1.03245422046584e-48	5.28100333768276e-46	ENSCGRG00000012612	phosphoinositide-3-kinase regulatory subunit 5 [Source:MGI Symbol;Acc:MGI:2443588]
1661	Pip5k1c	526.380866676496	-1.13627175146655	0.121775229524999	-4.52726923936707	5.97507923031993e-06	0.000115815904154854	ENSCGRG00000004219	phosphatidylinositol-4-phosphate 5-kinase, type 1 gamma [Source:MGI Symbol;Acc:MGI:1298224]
1662	Pitpnm1	1327.9524748479	-1.45828867819108	0.119767322371613	-7.29185691202288	3.05711758471981e-13	1.73211579092402e-11	ENSCGRG00000015654	phosphatidylinositol transfer protein, membrane-associated 1 [Source:MGI Symbol;Acc:MGI:1197524]
1663	Pitpnm2	380.840034875938	-1.12877604201737	0.14607433046181	-3.72285492993168	0.000196982714030057	0.00269482889758505	ENSCGRG00000004548	phosphatidylinositol transfer protein, membrane-associated 2 [Source:MGI Symbol;Acc:MGI:1336192]
1664	Pkd1	2001.03957219059	-0.865367092552619	0.103848970510262	-2.70011912928646	0.00693146512829457	0.0614225211128086	ENSCGRG00000015662	polycystic kidney disease 1 homolog [Source:MGI Symbol;Acc:MGI:97603]
1665	Pkd1l1	69.5301478658691	-1.62820994896686	0.319129272026037	-3.26904342438568	0.00107911738913024	0.0123009775386286	ENSCGRG00000007996	polycystic kidney disease 1 like 1 [Source:MGI Symbol;Acc:MGI:2156538]
1666	Pkdcc	323.3598395647	-1.01237792598776	0.157966808678737	-2.7057293164405	0.00681545742479382	0.0606572416723796	N/A	N/A
1667	Pla1a	366.746830020385	-2.80878847134686	0.175747792538668	-12.6535072702914	1.06989812058588e-36	3.07829749882318e-34	ENSCGRG00000006687	phospholipase A1 member A [Source:MGI Symbol;Acc:MGI:1934677]
1668	Plac1	477.41972962705	-2.66455077366662	0.189792089929347	-10.9571914915928	6.13745463471754e-28	1.08668355426624e-25	ENSCGRG00000007734	placental specific protein 1 [Source:MGI Symbol;Acc:MGI:1926287]
1669	Plac8	646.001807743749	-1.18678082723993	0.12967092195371	-4.64112013280515	3.46525580450103e-06	7.08204443774494e-05	ENSCGRG00000013586	placenta-specific 8 [Source:MGI Symbol;Acc:MGI:2445289]
1670	Plaur	153.599143658341	-1.27933684533502	0.247488010731245	-2.80568881927742	0.00502091546280064	0.0466945138040459	N/A	N/A
1671	Plcd4	165.713664557084	1.81605115924516	0.222845247557925	5.52441064826389	3.3059342462216e-08	9.54161022099131e-07	ENSCGRG00000012162	phospholipase C, delta 4 [Source:MGI Symbol;Acc:MGI:107469]
1672	Plch2	76.5905980140241	-1.48031921547663	0.279563907964116	-3.20269065229407	0.00136150145983782	0.015102824024972	ENSCGRG00000001482	phospholipase C, eta 2 [Source:MGI Symbol;Acc:MGI:2443078]
1673	Pld3	1365.5240315851	-1.0313103691223	0.121062816609108	-3.68691131515907	0.000226992418944995	0.00305543742869382	ENSCGRG00000012107	phospholipase D family, member 3 [Source:MGI Symbol;Acc:MGI:1333782]
1674	Plec	12889.3375186985	-1.79891891533699	0.132506542536049	-9.16148283233318	5.11890189070021e-20	4.98727298493934e-18	ENSCGRG00000002714	plectin [Source:MGI Symbol;Acc:MGI:1277961]
1675	Plekha2	446.474147682542	1.22077740851825	0.156308381406481	4.06769555206163	4.74803588762041e-05	0.000760925438073474	ENSCGRG00000010725	pleckstrin homology domain-containing, family A (phosphoinositide binding specific) member 2 [Source:MGI Symbol;Acc:MGI:1928144]
1676	Plekha8	1133.48383652242	-0.891929358376207	0.0991827419231246	-3.09496240679631	0.00196837843949684	0.0208069578558524	ENSCGRG00000014678	pleckstrin homology domain containing, family A (phosphoinositide binding specific) member 8 [Source:MGI Symbol;Acc:MGI:2681164]
1677	Plekhf1	56.4892997776871	2.59965113275111	0.408607063541793	4.93062605077528	8.19665066341753e-07	1.8890253481373e-05	N/A	N/A
1678	Plekhg2	326.317650694845	-1.58153273729434	0.170182639061335	-5.85588660553098	4.74471886918487e-09	1.57991416378246e-07	ENSCGRG00000007000	pleckstrin homology domain containing, family G (with RhoGef domain) member 2 [Source:MGI Symbol;Acc:MGI:2141874]
1679	Plekhn1	215.313606583713	-1.05283881577638	0.179304988655679	-2.60938816350329	0.00907042892518156	0.0775048158831987	ENSCGRG00000000997	pleckstrin homology domain containing, family N member 1 [Source:MGI Symbol;Acc:MGI:2387630]
1680	Plk2	2202.83272560695	1.2930621088281	0.131333986155835	5.3915945813656	6.98351853697312e-08	1.91076538394982e-06	ENSCGRG00000003831	polo-like kinase 2 [Source:MGI Symbol;Acc:MGI:1099790]
1681	Plod1	3144.69073170915	-1.05698041023842	0.121593519284599	-3.88193311859381	0.000103629381658525	0.00153271601113259	ENSCGRG00000017737	procollagen-lysine, 2-oxoglutarate 5-dioxygenase 1 [Source:MGI Symbol;Acc:MGI:99907]
1682	Plod2	2233.65716173498	-1.52223511720621	0.0992349634181696	-9.44498374565274	3.55459485038158e-21	3.63635053194036e-19	ENSCGRG00000001261	procollagen lysine, 2-oxoglutarate 5-dioxygenase 2 [Source:MGI Symbol;Acc:MGI:1347007]
1683	Plp1	181.285758594897	1.1706262943467	0.227116761540617	2.57869031617382	0.00991756522177268	0.0836564571661576	ENSCGRG00000003006	proteolipid protein (myelin) 1 [Source:MGI Symbol;Acc:MGI:97623]
1684	Pltp	5163.51453518526	-1.00619037982343	0.100387786327349	-4.19600724861803	2.71661555810884e-05	0.000454348400427031	ENSCGRG00000009952	phospholipid transfer protein [Source:MGI Symbol;Acc:MGI:103151]
1685	Plvap	33.0502841407733	3.03984647132829	0.454599488682126	5.40010279757196	6.66027211101727e-08	1.83321749853919e-06	ENSCGRG00000005701	plasmalemma vesicle associated protein [Source:MGI Symbol;Acc:MGI:1890497]
1686	Plxdc2	263.637876671135	-1.79161595407061	0.203531709815125	-5.92857719539377	3.05570754238018e-09	1.03815126725809e-07	ENSCGRG00000004772	plexin domain containing 2 [Source:MGI Symbol;Acc:MGI:1914698]
1687	Plxna1	3005.64898123984	-1.01928465357244	0.0926902234587655	-4.68573854549504	2.78952183290933e-06	5.79754571458154e-05	ENSCGRG00000014091	plexin A1 [Source:MGI Symbol;Acc:MGI:107685]
1688	Plxna4	1409.32235965509	-2.88114144795096	0.251710722585695	-9.12229293866524	7.35514060887337e-20	6.98131748308218e-18	N/A	N/A
1689	Plxnb2	3229.56145813147	-0.863497824413511	0.0899408136417212	-3.09687351508625	0.00195573302634641	0.0206970505443349	N/A	N/A
1690	Plxnb3	90.9266792859688	-2.17091124021877	0.307117131897219	-5.16398655360057	2.4174506998173e-07	6.09793660088161e-06	ENSCGRG00000003374	plexin B3 [Source:MGI Symbol;Acc:MGI:2154240]
1691	Pnkd	716.241472690633	-2.17625020762753	0.127358297962418	-12.4945742237851	7.99230263212103e-36	2.10243229525538e-33	ENSCGRG00000005443	paroxysmal nonkinesiogenic dyskinesia [Source:MGI Symbol;Acc:MGI:1930773]
1692	Pnpla6	1122.40175514212	-1.36961507516301	0.106141385271597	-7.39252245892656	1.44069155407623e-13	8.53019108577482e-12	ENSCGRG00000016959	patatin-like phospholipase domain containing 6 [Source:MGI Symbol;Acc:MGI:1354723]
1693	Pnpla8	2093.04790913036	0.956954089692076	0.0893734799732346	4.16221444081984	3.15176157096705e-05	0.000521442386053794	ENSCGRG00000002824	patatin-like phospholipase domain containing 8 [Source:MGI Symbol;Acc:MGI:1914702]
1694	Pnpo	424.36696504885	1.50591958542605	0.152799713030577	6.02721737128261	1.66806592884262e-09	5.9296845586309e-08	ENSCGRG00000008992	pyridoxine 5'-phosphate oxidase [Source:MGI Symbol;Acc:MGI:2144151]
1695	Pofut2	2753.47198550786	-1.81151562482869	0.122110170995506	-10.0446434077361	9.69978613614867e-24	1.28497742382044e-21	ENSCGRG00000005215	protein O-fucosyltransferase 2 [Source:MGI Symbol;Acc:MGI:1916863]
1696	Pold2	1509.35911601945	-1.59378873549528	0.163704005037217	-6.16250185537473	7.16044917661237e-10	2.69086757424776e-08	ENSCGRG00000004138	polymerase (DNA directed), delta 2, regulatory subunit [Source:MGI Symbol;Acc:MGI:1097163]
1697	Pole4	272.747490700976	1.42315398655018	0.18839340458147	4.44915514792641	8.62087273729315e-06	0.000160998732844337	N/A	N/A
1698	Polm	208.180081265956	-1.24847471121366	0.221824085928839	-2.99116395640353	0.00277916232720261	0.028010670549047	ENSCGRG00000003720	polymerase (DNA directed), mu [Source:MGI Symbol;Acc:MGI:1860191]
1699	Polr2a	462.736431014775	-1.16636440496513	0.143756328384122	-4.04435693912857	5.2466933924829e-05	0.000832149975272869	N/A	N/A
1700	Polr2h	813.252721325577	0.93528413323059	0.128180166659045	2.73304085679088	0.00627525475666428	0.056788088457415	ENSCGRG00000014304	polymerase (RNA) II (DNA directed) polypeptide H [Source:MGI Symbol;Acc:MGI:2384309]
1701	Polr2j	397.206508573542	1.34486695556075	0.151784333913194	5.00647487951023	5.54358926157246e-07	1.31207779771973e-05	ENSCGRG00000008433	polymerase (RNA) II (DNA directed) polypeptide J [Source:MGI Symbol;Acc:MGI:109582]
1702	Polr2k	282.883302188015	1.31960281204709	0.172191289904233	4.26641969947791	1.98634943925135e-05	0.000344433509947267	ENSCGRG00000011617	N/A
1703	Polr3f	1898.74602788559	0.851960313385868	0.0956625790185913	2.79103715793427	0.00525394402893738	0.0486650529923807	ENSCGRG00000010852	polymerase (RNA) III (DNA directed) polypeptide F [Source:MGI Symbol;Acc:MGI:1924086]
1704	Pomgnt2	688.431900263661	-1.04386185918878	0.178804595872729	-2.56648525295326	0.010273499366162	0.0864607940258263	ENSCGRG00000016028	protein O-linked mannose beta 1,4-N-acetylglucosaminyltransferase 2 [Source:MGI Symbol;Acc:MGI:2143424]
1705	Por	209.624542583513	1.38700266395145	0.172886296640438	4.63911934500133	3.49896963113297e-06	7.13510817139341e-05	N/A	N/A
1706	Postn	88.4529940640724	-3.04400149933824	0.294733639623294	-8.343258685232	7.22708341948529e-17	5.66295804622987e-15	ENSCGRG00000000364	periostin, osteoblast specific factor [Source:MGI Symbol;Acc:MGI:1926321]
1707	Pou2f3	45.0513746462544	2.90216964216032	0.424112958881249	5.46365559673449	4.66428059149578e-08	1.30926925017993e-06	ENSCGRG00000008137	POU domain, class 2, transcription factor 3 [Source:MGI Symbol;Acc:MGI:102565]
1708	Pparg	941.144276457118	-1.82653917295092	0.140559082313228	-8.83313018124993	1.01786445976799e-18	8.96792160869275e-17	ENSCGRG00000012652	peroxisome proliferator-activated receptor gamma [Source:RefSeq peptide;Acc:NP_001231210]
1709	Ppargc1a	149.949552962557	1.51811583984799	0.282546515124	3.30265386114321	0.000957745296918737	0.0110848032039357	ENSCGRG00000000200	peroxisome proliferative activated receptor, gamma, coactivator 1 alpha [Source:MGI Symbol;Acc:MGI:1342774]
1710	Ppie	1230.71739178098	0.9674019136284	0.128032926175746	2.98703953998742	0.00281693286799631	0.0283465499806928	ENSCGRG00000005685	peptidylprolyl isomerase E (cyclophilin E) [Source:MGI Symbol;Acc:MGI:1917118]
1711	Ppm1k	25.7438891338337	-2.32528886902443	0.573967823069633	-3.03209744231977	0.00242860791682483	0.0249138641673607	ENSCGRG00000009059	protein phosphatase 1K (PP2C domain containing) [Source:MGI Symbol;Acc:MGI:2442111]
1712	Ppp1r15a	898.31801788448	2.94088058017584	0.159015562154031	14.8156447554021	1.16070173025579e-49	6.10661761740863e-47	ENSCGRG00000003383	protein phosphatase 1, regulatory (inhibitor) subunit 15A [Source:MGI Symbol;Acc:MGI:1927072]
1713	Ppp1r15b	2587.03730098438	0.918271831245422	0.0941668796828094	3.53956010485832	0.000400794491701113	0.00509684376393943	ENSCGRG00000001664	protein phosphatase 1, regulatory (inhibitor) subunit 15b [Source:MGI Symbol;Acc:MGI:2444211]
1714	Ppp1r8	1351.79180147827	0.904080732903759	0.0963662715890024	3.31151373733361	0.000927926839165081	0.0107735465424879	ENSCGRG00000013831	protein phosphatase 1, regulatory (inhibitor) subunit 8 [Source:MGI Symbol;Acc:MGI:2140494]
1715	Ppt2	320.350815176044	-1.30266883671391	0.164275393715563	-4.36892172199228	1.24861508328915e-05	0.000225632955286421	ENSCGRG00000018189	palmitoyl-protein thioesterase 2 [Source:MGI Symbol;Acc:MGI:1860075]
1716	Prdm10	337.199507177899	-1.14193072112589	0.154538780778313	-3.60406764955467	0.000313275459212041	0.00409124418860321	ENSCGRG00000006562	PR domain containing 10 [Source:MGI Symbol;Acc:MGI:2682952]
1717	Prdx1	9302.69012899532	-0.982655458267891	0.0935762938437955	-4.24993276834188	2.1383468872762e-05	0.000368684640283744	ENSCGRG00000003612	peroxiredoxin-1 [Source:RefSeq peptide;Acc:NP_001233694]
1718	Prex2	1509.29275759103	-1.1080042680284	0.111764707804775	-4.67984731120016	2.87088642555481e-06	5.95320975677549e-05	ENSCGRG00000011320	phosphatidylinositol-3,4,5-trisphosphate-dependent Rac exchange factor 2 [Source:MGI Symbol;Acc:MGI:1923385]
1719	Prkaca	1056.30747351696	-1.0715112364542	0.102995761339589	-4.7239685342859	2.31286218129194e-06	4.91223116566433e-05	ENSCGRG00000009562	protein kinase, cAMP dependent, catalytic, alpha [Source:MGI Symbol;Acc:MGI:97592]
1720	Prkar1a	870.671441225654	-0.92529520202014	0.114913203290809	-2.96165011115138	0.00305995292934791	0.0304902452602881	ENSCGRG00000015864	protein kinase, cAMP dependent regulatory, type I, alpha [Source:MGI Symbol;Acc:MGI:104878]
1721	Prkca	2342.14510494909	-1.0076875482052	0.086800890633186	-4.87005426327302	1.11567605784175e-06	2.51765428052671e-05	N/A	N/A
1722	Prkcsh	3516.20427268629	-1.06151028437917	0.118146352106736	-4.03353785504511	5.49433247579319e-05	0.000868434662740393	ENSCGRG00000014399	protein kinase C substrate 80K-H [Source:MGI Symbol;Acc:MGI:107877]
1723	Prkrip1	209.982829203689	1.81693177142908	0.196141218993373	6.28103198823061	3.36332923977936e-10	1.33763163328936e-08	N/A	N/A
1724	Prlh	106.541746926444	-2.24236832285307	0.283759411176726	-5.84088406181415	5.19245323050884e-09	1.71044425378515e-07	ENSCGRG00000002751	prolactin releasing hormone [Source:MGI Symbol;Acc:MGI:3644668]
1725	Prlr	197.051132559606	1.65781102441616	0.219298067044045	4.89219325166021	9.9718458923437e-07	2.2669329661928e-05	ENSCGRG00000009919	N/A
1726	Prmt3	3021.88593194174	0.908004483766561	0.0958228868396747	3.37124035498847	0.000748305396395906	0.00894759452547676	ENSCGRG00000013148	protein arginine N-methyltransferase 3 [Source:MGI Symbol;Acc:MGI:1919224]
1727	Prnd	8.58676075893226	-6.04590029059951	1.62498593906018	-3.36060618040592	0.000777716306786322	0.00924523439197116	ENSCGRG00000014966	N/A
1728	Pros1	6626.94911029681	-0.989057243963377	0.074902411257061	-5.39494972805869	6.85427405869492e-08	1.87819348983346e-06	ENSCGRG00000002594	N/A
1729	Prpf38b	1495.0163488834	1.19704876776583	0.105977518601861	5.77562369000333	7.66685533500518e-09	2.41329015621855e-07	ENSCGRG00000002972	PRP38 pre-mRNA processing factor 38 (yeast) domain containing B [Source:MGI Symbol;Acc:MGI:1914171]
1730	Prph	54.6013140740218	2.18287594406747	0.365056742258139	4.377164583955	1.20233184737883e-05	0.000218340617728144	ENSCGRG00000001600	peripherin [Source:MGI Symbol;Acc:MGI:97774]
1731	Prpsap1	478.897591788162	-1.00245471816871	0.132210764994318	-3.1577777911314	0.00158976688062449	0.0173013991370091	ENSCGRG00000008755	phosphoribosyl pyrophosphate synthetase-associated protein 1 [Source:MGI Symbol;Acc:MGI:1915013]
1732	Prr12	267.628510094968	-1.87087151335113	0.174690323371432	-7.36107752171156	1.82431577180831e-13	1.05307055241624e-11	ENSCGRG00000007605	proline rich 12 [Source:MGI Symbol;Acc:MGI:2679002]
1733	Prr5l	148.761156292479	-1.38888434963902	0.21399602727587	-3.75671389395232	0.000172159129705053	0.00239255714293497	ENSCGRG00000002897	proline rich 5 like [Source:MGI Symbol;Acc:MGI:1919696]
1734	Prrc1	140.996993045701	-1.31018987374322	0.219644395807416	-3.30182507209491	0.00096057955964162	0.0111106231226387	ENSCGRG00000017838	proline-rich coiled-coil 1 [Source:MGI Symbol;Acc:MGI:1916106]
1735	Prrc2a	2260.26492659412	-1.08982472848179	0.119537911507185	-4.22344862307794	2.40592235246591e-05	0.000408319393532787	ENSCGRG00000015261	proline-rich coiled-coil 2A [Source:MGI Symbol;Acc:MGI:1915467]
1736	Prss27	359.037743816228	1.08502661298813	0.161035212987948	3.10530909972092	0.00190080274055124	0.0201620862122756	ENSCGRG00000007153	protease, serine 27 [Source:MGI Symbol;Acc:MGI:2450123]
1737	Prtg	414.329252427081	-1.11273385365431	0.157889564154456	-3.34266140868474	0.000829790811832682	0.00976343003775528	ENSCGRG00000015015	protogenin [Source:MGI Symbol;Acc:MGI:2444710]
1738	Psmb10	548.848079564669	1.00775050894418	0.144720993624875	2.92140067334611	0.00348461367391631	0.0339680657445712	ENSCGRG00000016858	proteasome (prosome, macropain) subunit, beta type 10 [Source:MGI Symbol;Acc:MGI:1096380]
1739	Ptch1	972.499390235732	-1.72342897356017	0.112488121856838	-10.1207705671174	4.4688335023655e-24	6.32993077788911e-22	ENSCGRG00000001640	patched 1 [Source:MGI Symbol;Acc:MGI:105373]
1740	Ptges	437.886446643004	-1.18174221750596	0.181517975405355	-3.28771690766225	0.00101003348271478	0.0116314925270231	ENSCGRG00000001587	prostaglandin E synthase [Source:MGI Symbol;Acc:MGI:1927593]
1741	Ptgfr	25.5048602243754	2.17447136823743	0.495471184857038	3.20807529498391	0.00133626509300527	0.0148856536131876	ENSCGRG00000002397	prostaglandin F receptor [Source:MGI Symbol;Acc:MGI:97796]
1742	Ptgfrn	5562.73552378157	-1.16606096401447	0.0803776469299668	-7.22960282477078	4.84408623368712e-13	2.65473225914032e-11	ENSCGRG00000001023	prostaglandin F2 receptor negative regulator [Source:MGI Symbol;Acc:MGI:1277114]
1743	Ptgs1	33.9668332099252	-1.81418181434511	0.411520176039471	-2.98702077126359	0.00281710581430801	0.0283465499806928	ENSCGRG00000017834	prostaglandin-endoperoxide synthase 1 [Source:MGI Symbol;Acc:MGI:97797]
1744	Ptgs2	825.771457299447	-1.46336413298954	0.133065865037044	-6.6012544390994	4.07693133802266e-11	1.75814083509015e-09	ENSCGRG00000004156	prostaglandin-endoperoxide synthase 2 [Source:MGI Symbol;Acc:MGI:97798]
1745	Pthlh	119.75930253039	-1.68616695573172	0.271490365630334	-4.0561456111116	4.98891644052875e-05	0.000794687779722288	ENSCGRG00000007492	parathyroid hormone-like peptide [Source:MGI Symbol;Acc:MGI:97800]
1746	Ptov1	678.683160553107	-1.07439819707415	0.133652196223367	-3.66201012914914	0.000250243962622492	0.0033367069715645	ENSCGRG00000018211	prostate tumor over expressed gene 1 [Source:MGI Symbol;Acc:MGI:1933946]
1747	Ptp4a2	6659.57393345152	0.859458735894313	0.090550568036925	3.03141372963251	0.00243411467238329	0.0249499712084806	ENSCGRG00000008089	protein tyrosine phosphatase 4a2 [Source:MGI Symbol;Acc:MGI:1277117]
1748	Ptpdc1	1658.9643804887	0.99536583360509	0.0887852242839858	4.62242829472649	3.79273931831033e-06	7.66624608203803e-05	ENSCGRG00000008711	protein tyrosine phosphatase domain containing 1 [Source:MGI Symbol;Acc:MGI:2145430]
1749	Ptpmt1	823.891733360731	1.02007011203533	0.156621159123324	2.77808958731794	0.00546795401673051	0.0503938464785163	N/A	N/A
1750	Ptpn13	2484.28020784089	-0.883445926138075	0.0909253585104687	-3.28273025596652	0.00102806987955626	0.0117729345535752	ENSCGRG00000001661	protein tyrosine phosphatase, non-receptor type 13 [Source:MGI Symbol;Acc:MGI:103293]
1751	Ptpn22	90.6211380596347	1.28883824345707	0.270909436768497	2.5981957333491	0.00937150576357376	0.0796183399796224	ENSCGRG00000002211	protein tyrosine phosphatase, non-receptor type 22 (lymphoid) [Source:MGI Symbol;Acc:MGI:107170]
1752	Ptpn23	1214.66086464528	-1.01176158999801	0.119749493597446	-3.56409932480885	0.000365107693227857	0.00467530811063822	ENSCGRG00000011730	protein tyrosine phosphatase, non-receptor type 23 [Source:MGI Symbol;Acc:MGI:2144837]
1753	Ptpn7	53.9395539393418	1.97769313993331	0.350088276345972	3.97822701676476	6.9431064861877e-05	0.00107437279694673	ENSCGRG00000006568	protein tyrosine phosphatase, non-receptor type 7 [Source:MGI Symbol;Acc:MGI:2156893]
1754	Ptpre	61.6582079318562	-1.56497220648761	0.368028631070335	-2.66286267705939	0.00774790258333015	0.0675840256605596	ENSCGRG00000007903	protein tyrosine phosphatase, receptor type, E [Source:MGI Symbol;Acc:MGI:97813]
1755	Ptprq	106.434803163874	-1.92647312337526	0.342109980812222	-3.92128466836643	8.807813601242e-05	0.00132940229223992	N/A	N/A
1756	Ptprs	2990.54927651801	-1.28756909577202	0.102970875061793	-6.82335266772502	8.8939952105665e-12	4.15670121338506e-10	ENSCGRG00000010714	protein tyrosine phosphatase, receptor type, S [Source:MGI Symbol;Acc:MGI:97815]
1757	Ptrf	4433.40049596771	-1.32982285453449	0.102864575801089	-7.24117460274843	4.4481529874363e-13	2.4896136507797e-11	N/A	N/A
1758	Pts	1093.68664431548	1.03650948420683	0.112620418424219	4.00945929524771	6.08579422608627e-05	0.000952923595911161	ENSCGRG00000010766	6-pyruvoyl-tetrahydropterin synthase [Source:MGI Symbol;Acc:MGI:1338783]
1759	Pttg1ip	953.923915459554	-0.977978807377068	0.101331445347043	-3.87852265710704	0.000105092740139011	0.00155062317060878	ENSCGRG00000001848	pituitary tumor-transforming 1 interacting protein [Source:MGI Symbol;Acc:MGI:2652132]
1760	Ptx3	22.627711787886	-2.75694492877985	0.520061334756002	-4.17639667266887	2.96163178967383e-05	0.000492197543096155	ENSCGRG00000001702	pentraxin related gene [Source:MGI Symbol;Acc:MGI:104641]
1761	Pus3	872.114957765945	1.0600710419808	0.10249452702943	4.63545278981796	3.56157006660461e-06	7.24671284049252e-05	ENSCGRG00000010155	pseudouridine synthase 3 [Source:MGI Symbol;Acc:MGI:1914299]
1762	Pvrig	144.721034785057	1.84366655391768	0.269248942343182	4.67487092889745	2.94138551264663e-06	6.08569357639045e-05	ENSCGRG00000007569	poliovirus receptor related immunoglobulin domain containing [Source:MGI Symbol;Acc:MGI:5596028]
1763	Pxdn	5619.63086629363	-1.0206395723545	0.0927978255090067	-4.69490604164056	2.66729295565788e-06	5.57497531049764e-05	ENSCGRG00000013232	peroxidasin [Source:MGI Symbol;Acc:MGI:1916925]
1764	Pxylp1	1105.04265441208	-1.31285360732241	0.0984842985382881	-7.39093558470412	1.45799243986128e-13	8.60495922679666e-12	ENSCGRG00000007956	2-phosphoxylose phosphatase 1 [Source:MGI Symbol;Acc:MGI:2442444]
1765	Qrich2	54.548862042814	-2.11979539979372	0.36540525051375	-4.20035808712281	2.66493162535588e-05	0.000447750872657682	ENSCGRG00000010984	glutamine rich 2 [Source:MGI Symbol;Acc:MGI:2684912]
1766	Qtrt2	1533.99715349634	0.991992307550573	0.121722614545435	3.34391278358128	0.000826057024269675	0.00972571230492443	ENSCGRG00000006970	queuine tRNA-ribosyltransferase accessory subunit 2 [Source:MGI Symbol;Acc:MGI:1922194]
1767	Rab11fip3	169.882147614263	-1.43989932748262	0.211325958456417	-4.04558357622586	5.21929404385493e-05	0.000829232791402457	ENSCGRG00000018264	RAB11 family interacting protein 3 (class II) [Source:MGI Symbol;Acc:MGI:2444431]
1768	Rab1b	432.590771443259	-1.21915833194648	0.139298181867827	-4.55279331518544	5.29382765978652e-06	0.000103263286575539	ENSCGRG00000015564	RAB1B, member RAS oncogene family [Source:MGI Symbol;Acc:MGI:1923558]
1769	Rab27b	384.586828440999	1.53322294892637	0.150012788206075	6.32119740953397	2.59544199721117e-10	1.04808045913699e-08	ENSCGRG00000013484	RAB27B, member RAS oncogene family [Source:MGI Symbol;Acc:MGI:1931295]
1770	Rab36	6.70452078537719	3.29873142167484	1.06056789973615	2.55878847703087	0.010503763105951	0.0881971244108443	ENSCGRG00000013186	RAB36, member RAS oncogene family [Source:MGI Symbol;Acc:MGI:1924127]
1771	Rab6a	4895.50019768543	0.898838643003648	0.106211016239676	2.95521268315707	0.00312453573615299	0.0309995695288368	ENSCGRG00000004334	RAB6A, member RAS oncogene family [Source:MGI Symbol;Acc:MGI:894313]
1772	Rab7b	323.721118389412	-1.65157370566966	0.155206926978461	-6.87218815366742	6.32244853822659e-12	3.00055586038413e-10	ENSCGRG00000014151	RAB7B, member RAS oncogene family [Source:MGI Symbol;Acc:MGI:2442295]
1773	Rab9a	287.001166163032	-1.06877311782017	0.171588311575458	-2.81960124589403	0.00480833595703886	0.0449673429725311	ENSCGRG00000017790	RAB9, member RAS oncogene family [Source:MGI Symbol;Acc:MGI:1890695]
1774	Rabep1	1848.38803891045	0.853473082897216	0.0928578896315646	2.89162916841464	0.00383250014240025	0.0368905685426859	ENSCGRG00000013463	rabaptin, RAB GTPase binding effector protein 1 [Source:MGI Symbol;Acc:MGI:1860236]
1775	Rabggtb	2262.04164100173	1.02975006607625	0.102313791595028	4.34728845858452	1.37830898303255e-05	0.000246648995272706	ENSCGRG00000006053	Rab geranylgeranyl transferase, b subunit [Source:MGI Symbol;Acc:MGI:99537]
1776	Rad17	1189.21504665464	0.928578537302731	0.10702618336212	3.21057918527244	0.00132467765794746	0.0147655050807775	ENSCGRG00000009865	RAD17 checkpoint clamp loader component [Source:MGI Symbol;Acc:MGI:1333807]
1777	Ralbp1	2597.0331813898	-0.878643296215563	0.0944275138340918	-3.11011890041287	0.00187012047661109	0.0198595146806901	ENSCGRG00000014879	ralA binding protein 1 [Source:MGI Symbol;Acc:MGI:108466]
1778	Ramp3	29.4009408870443	3.02595575274923	0.557073894627537	4.38181231533052	1.17696177670614e-05	0.000214225707806659	ENSCGRG00000005176	receptor (calcitonin) activity modifying protein 3 [Source:MGI Symbol;Acc:MGI:1860292]
1779	Ranbp3l	171.535898906841	2.73679082467258	0.270466848225506	7.95597810995787	1.77721823660135e-15	1.22110808241706e-13	ENSCGRG00000006643	RAN binding protein 3-like [Source:MGI Symbol;Acc:MGI:2444654]
1780	Rap1gap	49.4668677876264	1.69278002229422	0.354981993493359	3.12077103030239	0.00180378225128917	0.0192549834059355	ENSCGRG00000005441	Rap1 GTPase-activating protein [Source:MGI Symbol;Acc:MGI:109338]
1781	Rap1gap2	102.868678095744	-1.53579700995155	0.309776051755879	-3.06942548928769	0.00214470897099589	0.022337483592714	ENSCGRG00000013332	RAP1 GTPase activating protein 2 [Source:MGI Symbol;Acc:MGI:3028623]
1782	Rapgef4	74.8904036643737	-2.06167750137948	0.349307821333756	-4.22754633726724	2.36253531457032e-05	0.000401696447668493	ENSCGRG00000015862	Rap guanine nucleotide exchange factor (GEF) 4 [Source:MGI Symbol;Acc:MGI:1917723]
1783	Rara	723.737387853364	-1.37960860549948	0.133463816040599	-5.95401906189013	2.61636309771806e-09	9.05596054161285e-08	ENSCGRG00000002452	retinoic acid receptor, alpha [Source:MGI Symbol;Acc:MGI:97856]
1784	Rarb	80.9329959423374	1.97646361655981	0.324198094672894	4.29213230646107	1.76965444288441e-05	0.000310939092664824	ENSCGRG00000007633	retinoic acid receptor, beta [Source:MGI Symbol;Acc:MGI:97857]
1785	Rarg	570.188903302949	-1.34307576571931	0.126069765793407	-6.01344232082172	1.81624573020702e-09	6.41926082073553e-08	ENSCGRG00000004271	retinoic acid receptor, gamma [Source:MGI Symbol;Acc:MGI:97858]
1786	Rarres1	78.6797960081823	1.49028120036407	0.326792498421069	2.77031665052611	0.00560018197232226	0.0514836499442547	N/A	N/A
1787	Rasgrp3	120.135095829453	1.65743571830932	0.2340303380262	4.5826247427293	4.59175620874328e-06	9.05274077385425e-05	ENSCGRG00000004512	RAS, guanyl releasing protein 3 [Source:MGI Symbol;Acc:MGI:3028579]
1788	Rassf1	1052.32735967413	1.30350378496669	0.129691320118076	5.54039610045875	3.01788250270485e-08	8.79292538050745e-07	ENSCGRG00000014013	Ras association (RalGDS/AF-6) domain family member 1 [Source:MGI Symbol;Acc:MGI:1928386]
1789	Rassf4	25.8634682370679	2.84979469795771	0.500794563898949	4.5224775996042	6.11199566690124e-06	0.00011797304843849	ENSCGRG00000001806	Ras association (RalGDS/AF-6) domain family member 4 [Source:MGI Symbol;Acc:MGI:2386853]
1790	Rassf7	4.71083958294466	-3.74046282251174	1.24635237029576	-2.5317882783356	0.0113482490467317	0.0939175990770866	ENSCGRG00000005010	Ras association (RalGDS/AF-6) domain family (N-terminal) member 7 [Source:MGI Symbol;Acc:MGI:1914235]
1791	Rassf9	787.488754685275	0.954768775410325	0.109868789954412	3.365890120776	0.000762970939335636	0.0090821243187078	ENSCGRG00000005259	Ras association (RalGDS/AF-6) domain family (N-terminal) member 9 [Source:MGI Symbol;Acc:MGI:2384307]
1792	Raver1	1332.94424301954	-1.17499669248114	0.107002068508657	-5.51423164041212	3.50306972119241e-08	1.00632645625643e-06	ENSCGRG00000015138	N/A
1793	Rbm17	1606.35765553346	0.832752654844417	0.086032259068818	2.88020048299616	0.00397422365690553	0.0380558265305556	ENSCGRG00000006907	RNA binding motif protein 17 [Source:MGI Symbol;Acc:MGI:1924188]
1794	Rbm7	2225.70241940559	0.917175647105423	0.117710798360043	2.82228267085677	0.00476831282450766	0.0446610947866145	ENSCGRG00000005045	RNA binding motif protein 7 [Source:MGI Symbol;Acc:MGI:1914260]
1795	Rbmx2	200.426859843376	1.23152723911334	0.210180610616873	3.07623398987439	0.00209633263125213	0.0219453491028293	ENSCGRG00000015474	RNA binding motif protein, X-linked 2 [Source:MGI Symbol;Acc:MGI:1919414]
1796	Rcan1	5366.08393046443	1.215979159367	0.113134878048883	5.57756077991436	2.43914572815689e-08	7.17482898375097e-07	ENSCGRG00000012032	Calcipressin-1 [Source:UniProtKB/Swiss-Prot;Acc:O35847]
1797	Reck	324.087987577627	-1.17672684183995	0.151170128906565	-3.91455868562861	9.05697081422406e-05	0.00136254134455165	ENSCGRG00000014074	reversion-inducing-cysteine-rich protein with kazal motifs [Source:MGI Symbol;Acc:MGI:1855698]
1798	Reep3	1823.82370142601	-1.20642918448906	0.106979529422507	-5.80921123062216	6.2767855774435e-09	2.02418090408134e-07	ENSCGRG00000006939	receptor accessory protein 3 [Source:MGI Symbol;Acc:MGI:88930]
1799	Reep4	527.044761902233	-1.32952350358819	0.130635169314488	-5.69954482222616	1.20127738206545e-08	3.71770112829464e-07	ENSCGRG00000003951	receptor accessory protein 4 [Source:MGI Symbol;Acc:MGI:1919799]
1800	Rer1	2588.41655583734	0.852228469323136	0.100717594917651	2.65361746197874	0.0079634048712018	0.0691689326878821	ENSCGRG00000014418	retention in endoplasmic reticulum sorting receptor 1 [Source:MGI Symbol;Acc:MGI:1915080]
1801	Rexo1	582.131530747477	-0.97164389190946	0.135497974398144	-2.85377986575717	0.00432024561190934	0.0409644710080837	ENSCGRG00000014248	REX1, RNA exonuclease 1 [Source:MGI Symbol;Acc:MGI:1914182]
1802	Rfx1	164.226273962895	-1.23671595705013	0.239947078672493	-2.71623834695049	0.00660283638778373	0.0591652697054256	ENSCGRG00000017713	regulatory factor X, 1 (influences HLA class II expression) [Source:MGI Symbol;Acc:MGI:105982]
1803	Rfx3	240.669644735192	-1.22480029346978	0.167538442124421	-3.81905062883091	0.000133966267658416	0.00191973140284986	ENSCGRG00000001003	regulatory factor X, 3 (influences HLA class II expression) [Source:MGI Symbol;Acc:MGI:106582]
1804	Rgag1	171.7318998537	-1.70338373370077	0.196388888019851	-5.69493133881671	1.23421579716282e-08	3.81322981358324e-07	ENSCGRG00000018052	retrotransposon gag domain containing 1 [Source:MGI Symbol;Acc:MGI:2685231]
1805	Rgl1	980.230246020133	-1.06975734526706	0.106599225402476	-4.54782708519233	5.42026400679855e-06	0.000105394658311709	ENSCGRG00000007858	ral guanine nucleotide dissociation stimulator,-like 1 [Source:MGI Symbol;Acc:MGI:107484]
1806	Rgma	451.669046028666	-1.55941906818489	0.156319145421659	-6.23376340009545	4.55360677960108e-10	1.77704672288752e-08	ENSCGRG00000017671	repulsive guidance molecule family member A [Source:MGI Symbol;Acc:MGI:2679262]
1807	Rgmb	318.411365157568	-1.04773167660844	0.154589077330705	-2.9935438122663	0.00275757913565063	0.027838849892473	ENSCGRG00000007553	repulsive guidance molecule family member B [Source:MGI Symbol;Acc:MGI:1916049]
1808	Rgs16	69.4852685357092	-4.08106585493768	0.352489434348084	-9.91832098650685	3.46536304555437e-23	4.25407967472254e-21	ENSCGRG00000009123	regulator of G-protein signaling 16 [Source:MGI Symbol;Acc:MGI:108407]
1809	Rgs17	553.430213216963	-1.14344026106708	0.177414570796531	-3.14786862115411	0.00164465593790094	0.0177727080049929	ENSCGRG00000003909	regulator of G-protein signaling 17 [Source:MGI Symbol;Acc:MGI:1927469]
1810	Rgs3	173.849118491159	-1.61739890258444	0.194727377339997	-5.30195813226939	1.14567119821146e-07	3.02674167056899e-06	ENSCGRG00000008671	regulator of G-protein signaling 3 [Source:MGI Symbol;Acc:MGI:1354734]
1811	Rhbdf2	1775.62410703624	-1.19489228585702	0.104772150639471	-5.82148768936398	5.83261023694015e-09	1.89420961028247e-07	ENSCGRG00000014115	rhomboid 5 homolog 2 [Source:MGI Symbol;Acc:MGI:2442473]
1812	Rhob	406.334806057126	-2.59000834020563	0.149012595235319	-13.4555460652042	2.85621442049021e-41	1.05188664677814e-38	ENSCGRG00000019686	ras homolog family member B [Source:MGI Symbol;Acc:MGI:107949]
1813	Rhoh	61.3321101836375	2.03664497970297	0.328687450044326	4.41660452440775	1.0026342814352e-05	0.000184625076583478	ENSCGRG00000016216	ras homolog family member H [Source:MGI Symbol;Acc:MGI:1921984]
1814	Ric3	7.10653575615862	4.07233719966546	1.14554246248572	3.04429980829958	0.00233222592173382	0.0240322373378884	ENSCGRG00000003483	RIC3 acetylcholine receptor chaperone [Source:MGI Symbol;Acc:MGI:2443887]
1815	Rin2	1010.79111813686	-1.36815291733017	0.131629757339881	-5.94994955879721	2.68225137412483e-09	9.23568059198168e-08	ENSCGRG00000017510	Ras and Rab interactor 2 [Source:MGI Symbol;Acc:MGI:1921280]
1816	Riok1	936.0588561149	1.1191628982141	0.104433552508571	5.1152180947699	3.13378653931518e-07	7.77702767317381e-06	ENSCGRG00000008015	RIO kinase 1 (yeast) [Source:MGI Symbol;Acc:MGI:1918590]
1817	Riok2	691.184813874309	1.17358842384804	0.130920181303924	4.49606712475001	6.9221891617989e-06	0.000131914960925419	ENSCGRG00000008541	N/A
1818	Rlim	6453.11908615865	0.919509662863197	0.0855037556329831	3.91266044006363	9.12848504268121e-05	0.00137105973552962	ENSCGRG00000004022	ring finger protein, LIM domain interacting [Source:MGI Symbol;Acc:MGI:1342291]
1819	Rmi1	1388.47125720752	1.43435448624226	0.10441684880584	8.13462573555077	4.1321291111914e-16	3.03143527703101e-14	ENSCGRG00000015096	RecQ mediated genome instability 1 [Source:MGI Symbol;Acc:MGI:1921636]
1820	Rn45s	19.7908734655198	-2.97584103000992	0.69764612267551	-3.42706488515928	0.000610143259571484	0.00749011865449954	N/A	N/A
1821	Rnase4	2047.42466752917	-1.57097991838149	0.10164744065237	-9.70036639714791	3.00417855226463e-22	3.37310633301225e-20	N/A	N/A
1822	Rnd3	869.637310962036	0.977882501400062	0.13777516548431	2.85189278704696	0.00434597560635131	0.0411660467157166	ENSCGRG00000000681	Rho family GTPase 3 [Source:MGI Symbol;Acc:MGI:1921444]
1823	Rnf10	1123.40636055787	-1.78102485475394	0.108672438569335	-11.0061241817967	3.57034841058255e-28	6.57443956324671e-26	ENSCGRG00000013657	ring finger protein 10 [Source:MGI Symbol;Acc:MGI:1859162]
1824	Rnf130	426.976795996986	1.21522073595832	0.12996604808815	4.84940678360619	1.23831244772969e-06	2.78756545385019e-05	ENSCGRG00000003609	ring finger protein 130 [Source:MGI Symbol;Acc:MGI:1891717]
1825	Rnf138	224.174646802894	1.1894132919292	0.194283013331295	3.11118702990945	0.00186336878968519	0.0198106656427616	ENSCGRG00000007920	ring finger protein 138 [Source:MGI Symbol;Acc:MGI:1929211]
1826	Rnf144b	7.6581130217059	3.78134590384318	1.26906545651351	2.51869073160608	0.0117792067802757	0.0969179238838236	ENSCGRG00000009782	ring finger protein 144B [Source:MGI Symbol;Acc:MGI:2384986]
1827	Rnf146	673.333686787075	1.31097874581096	0.130075605112636	5.58149427374274	2.3846090673601e-08	7.04818481001106e-07	ENSCGRG00000012484	ring finger protein 146 [Source:MGI Symbol;Acc:MGI:1915281]
1828	Rnf168	513.898360621089	1.18249696721254	0.144775926091396	4.12730543415182	3.6703874841191e-05	0.000599171233444762	ENSCGRG00000014384	N/A
1829	Rnf26	414.132671973247	-1.23244163969601	0.14749061964867	-4.38996826047092	1.13367206624511e-05	0.000206892343189668	ENSCGRG00000019644	N/A
1830	Rnf4	2595.25368205909	0.853074783553788	0.0841627375552183	3.18564118303217	0.00144433611413148	0.0159067016780006	ENSCGRG00000004529	ring finger protein 4 [Source:MGI Symbol;Acc:MGI:1201691]
1831	Rnf44	318.17217519951	-1.02536001570842	0.159232711529718	-2.76574775846276	0.00567924452275977	0.052132060454222	ENSCGRG00000015459	ring finger protein 44 [Source:MGI Symbol;Acc:MGI:2145310]
1832	Rnf7	569.755812909374	0.908006568607474	0.128679054124442	2.5104634945009	0.0120572788040378	0.0988577223977036	N/A	N/A
1833	Rnpepl1	1739.31058531667	-1.35621829198117	0.114513641046355	-6.73505605282271	1.63866750733755e-11	7.45047493336138e-10	ENSCGRG00000015427	arginyl aminopeptidase (aminopeptidase B)-like 1 [Source:MGI Symbol;Acc:MGI:1914170]
1834	Robo1	1226.96770401158	-1.50948653733803	0.101204069327659	-9.13524567498989	6.52584345782515e-20	6.22626328665246e-18	N/A	N/A
1835	Rorc	87.4154162056609	1.37917934856458	0.314008389078035	2.52928544417343	0.011429503098531	0.0945051055484285	ENSCGRG00000009792	RAR-related orphan receptor gamma [Source:MGI Symbol;Acc:MGI:104856]
1836	Rp9	390.064038588039	1.33667836904871	0.14107347748832	5.32854142189692	9.90046197010535e-08	2.64981259763837e-06	ENSCGRG00000012000	retinitis pigmentosa 9 (human) [Source:MGI Symbol;Acc:MGI:2157166]
1837	Rpe	2079.48778471795	1.1094213709715	0.108573589863869	4.83044606803476	1.36227511184508e-06	3.02958139003809e-05	ENSCGRG00000015975	ribulose-5-phosphate-3-epimerase [Source:MGI Symbol;Acc:MGI:1913896]
1838	Rph3al	824.806727474737	1.53719687503005	0.120264641921667	7.91782488263771	2.41701447638534e-15	1.64232120177711e-13	ENSCGRG00000016764	rabphilin 3A-like (without C2 domains) [Source:MGI Symbol;Acc:MGI:1923492]
1839	Rpl13a	9404.90095784941	0.861614519876234	0.0814658777783741	3.39592510017142	0.000683970731613822	0.00825798352910249	ENSCGRG00000005890	N/A
1840	Rpl24	1794.97511574611	1.24039122091218	0.109113790594196	6.00683668509531	1.89177899091172e-09	6.66065360203604e-08	ENSCGRG00000015672	ribosomal protein L24 [Source:MGI Symbol;Acc:MGI:1915443]
1841	Rpl26l1	100.224518966983	2.25061349195621	0.300040454559569	5.55142136976187	2.8335616322829e-08	8.29526294067685e-07	N/A	N/A
1842	Rpp14	937.869242929448	1.20925022234899	0.10717789398081	5.82478063750358	5.71876649028527e-09	1.86051883660977e-07	ENSCGRG00000005816	ribonuclease P 14 subunit [Source:MGI Symbol;Acc:MGI:1914303]
1843	Rpp38	506.313739139761	1.65955290561076	0.143002665742168	7.51447813446412	5.7138397466117e-14	3.47243053115867e-12	ENSCGRG00000017441	ribonuclease P/MRP 38 subunit [Source:MGI Symbol;Acc:MGI:2443607]
1844	Rpp40	983.832306099188	1.23906458395732	0.116558276149219	5.61180299542846	2.00229316738148e-08	5.95641783265953e-07	ENSCGRG00000011344	ribonuclease P 40 subunit [Source:MGI Symbol;Acc:MGI:1346084]
1845	Rps6ka4	513.538232574848	-1.16108743518423	0.156389541095575	-3.68390961714621	0.00022968371163163	0.00308715026714221	N/A	N/A
1846	Rraga	660.245278859945	-1.15710304953151	0.126658549510682	-4.51718854369247	6.26661035161204e-06	0.000120578226765501	ENSCGRG00000003443	Ras-related GTP binding A [Source:MGI Symbol;Acc:MGI:1915691]
1847	Rras	343.747279288065	-1.12010245203781	0.148602272934059	-3.60115589587327	0.000316805529932537	0.00413148514743466	ENSCGRG00000006997	related RAS viral (r-ras) oncogene [Source:MGI Symbol;Acc:MGI:98179]
1848	Rrp1	995.084936735803	1.06183101881677	0.126164010260871	3.77975079509273	0.000156985400318589	0.00220666348203549	ENSCGRG00000008915	ribosomal RNA processing 1 homolog (S. cerevisiae) [Source:MGI Symbol;Acc:MGI:1203500]
1849	Rsl1d1	4940.95087523244	0.931686187521589	0.0942812555935626	3.67754634383663	0.000235488300442667	0.00316055507605778	ENSCGRG00000001905	ribosomal L1 domain containing 1 [Source:MGI Symbol;Acc:MGI:1913659]
1850	Rsl24d1	2376.062524361	0.956203220473797	0.0951400206252103	3.90204581955145	9.53830961450566e-05	0.0014244803993634	ENSCGRG00000013876	N/A
1851	Rsrp1	1055.85998042589	-1.16129526921265	0.115907981541226	-4.97233029881122	6.61528712045015e-07	1.54389711812798e-05	N/A	N/A
1852	Rtn2	251.973418146905	-1.08459689926487	0.180874724233932	-2.76232293185156	0.00573916823692883	0.0525776337884614	N/A	N/A
1853	Rtn4rl1	163.062729960158	-1.54338936368536	0.201894387366496	-4.74716942588597	2.06283150529187e-06	4.4117281461608e-05	ENSCGRG00000000559	reticulon 4 receptor-like 1 [Source:MGI Symbol;Acc:MGI:2661375]
1854	Rundc1	155.87533239321	-1.23085550608143	0.192281435867214	-3.35910225782959	0.000781961262787196	0.00927930020692591	ENSCGRG00000006457	RUN domain containing 1 [Source:MGI Symbol;Acc:MGI:2144506]
1855	Runx1	246.313909828837	-1.40304082652797	0.169795041415794	-4.8180342546253	1.44979484730076e-06	3.19718830158038e-05	N/A	N/A
1856	Rxfp4	190.684887240014	1.66572674646155	0.205799261028433	5.25154580409827	1.50828014515836e-07	3.90076834170592e-06	ENSCGRG00000012501	relaxin family peptide receptor 4 [Source:MGI Symbol;Acc:MGI:2182926]
1857	Rxra	2137.53022278269	-0.968545273941075	0.108855567670775	-3.52377725299302	0.000425441738312123	0.00539537477223101	ENSCGRG00000003691	retinoid X receptor alpha [Source:MGI Symbol;Acc:MGI:98214]
1858	S100a10	2707.51589142024	-0.914403811902895	0.112359308207013	-2.93203399379044	0.00336749884437642	0.0331689620893601	ENSCGRG00000014967	S100 calcium binding protein A10 (calpactin) [Source:MGI Symbol;Acc:MGI:1339468]
1859	S100a11	2153.88668861988	-1.02036533290645	0.101037110142223	-4.30933576358639	1.63745607296413e-05	0.000289645688064953	ENSCGRG00000014847	S100 calcium binding protein A11 [Source:MGI Symbol;Acc:MGI:1338798]
1860	S100a16	36.2786490498125	1.74764450386694	0.375512108725377	3.0962570210914	0.00195980406895344	0.0207282206350998	ENSCGRG00000017445	S100 calcium binding protein A16 [Source:MGI Symbol;Acc:MGI:1915110]
1861	Samhd1	2915.39500599383	-0.886601648557133	0.090539771424873	-3.33156515737691	0.000863590809282808	0.0101158786018662	ENSCGRG00000013158	SAM domain and HD domain, 1 [Source:MGI Symbol;Acc:MGI:1927468]
1862	Sars	6597.97657121934	0.988786563062845	0.0956382781400564	4.22241042180112	2.41703470873747e-05	0.000409827597851674	ENSCGRG00000014653	seryl-aminoacyl-tRNA synthetase [Source:MGI Symbol;Acc:MGI:102809]
1863	Sbds	569.377096620471	1.4069233538342	0.12723696889617	6.46007886107215	1.04648431772535e-10	4.359719960768e-09	ENSCGRG00000009211	SBDS ribosome assembly guanine nucleotide exchange factor [Source:MGI Symbol;Acc:MGI:1913961]
1864	Sbf1	1694.97837864735	-1.56783075151313	0.130656448009265	-7.52253919165383	5.3722505818333e-14	3.2865322994644e-12	ENSCGRG00000004137	SET binding factor 1 [Source:MGI Symbol;Acc:MGI:1925230]
1865	Scnn1b	145.142396875544	1.86843703794698	0.280900030103557	4.56915058625183	4.89704848081013e-06	9.61345956563302e-05	ENSCGRG00000012921	sodium channel, nonvoltage-gated 1 beta [Source:MGI Symbol;Acc:MGI:104696]
1866	Scrn3	711.890875054821	1.13244747847955	0.135360638412902	4.04463944746147	5.24037095941123e-05	0.000831863714194813	ENSCGRG00000018266	secernin 3 [Source:MGI Symbol;Acc:MGI:1921866]
1867	Sdc1	1868.03238430621	-1.79594197691046	0.0882339281239551	-13.7246465383255	7.22807663823513e-43	2.95772896036581e-40	ENSCGRG00000003338	syndecan-1 precursor [Source:RefSeq peptide;Acc:NP_001230971]
1868	Sdpr	102.824409336658	-2.26442699260012	0.322636102395596	-5.20544501811428	1.93532244579176e-07	4.94272226308038e-06	N/A	N/A
1869	Sec14l1	713.120868408421	-1.46447034298675	0.142520497236046	-6.17109720582107	6.78177098368218e-10	2.55377363790437e-08	ENSCGRG00000010360	SEC14-like lipid binding 1 [Source:MGI Symbol;Acc:MGI:1921386]
1870	Sec16a	2395.28617296104	-0.832827841625194	0.0988736547628805	-2.50688964111289	0.0121798732936679	0.0996800830353783	ENSCGRG00000017771	SEC16 homolog A, endoplasmic reticulum export factor [Source:MGI Symbol;Acc:MGI:2139207]
1871	Sec22a	729.323187647252	0.993622716724285	0.114152078984474	3.57996297254219	0.000343642898284359	0.00444058970456714	ENSCGRG00000015027	SEC22 homolog A, vesicle trafficking protein [Source:MGI Symbol;Acc:MGI:2447876]
1872	Sec23a	1235.2073419473	-0.959487670645874	0.110251855704481	-3.39699651794156	0.000681298338931623	0.00824267627718568	ENSCGRG00000007714	SEC23 homolog A, COPII coat complex component [Source:MGI Symbol;Acc:MGI:1349635]
1873	Sec24d	850.210602578056	-1.75220069945867	0.117134681394147	-9.96492400751808	2.17039780703624e-23	2.73737706977845e-21	ENSCGRG00000003259	Sec24 related gene family, member D (S. cerevisiae) [Source:MGI Symbol;Acc:MGI:1916858]
1874	Sel1l3	1321.0760545744	-1.77203694014437	0.0964182232912281	-12.3117228144486	7.83329997389138e-35	1.92323180958981e-32	ENSCGRG00000000922	sel-1 suppressor of lin-12-like 3 (C. elegans) [Source:MGI Symbol;Acc:MGI:1916941]
1875	Sema3a	1090.78988758872	1.63021630535312	0.134530095155	7.76966524425382	7.86938205205488e-15	5.10410268547906e-13	ENSCGRG00000002393	sema domain, immunoglobulin domain (Ig), short basic domain, secreted, (semaphorin) 3A [Source:MGI Symbol;Acc:MGI:107558]
1876	Sema3g	226.000797614482	1.85375406677273	0.208645061783557	6.08110038745027	1.19360528636207e-09	4.36092217124429e-08	ENSCGRG00000014142	sema domain, immunoglobulin domain (Ig), short basic domain, secreted, (semaphorin) 3G [Source:MGI Symbol;Acc:MGI:3041242]
1877	Sema4c	616.827374565196	-1.02041877643433	0.121454951484159	-3.58533160148658	0.00033665017619708	0.00436247455629348	ENSCGRG00000014012	sema domain, immunoglobulin domain (Ig), transmembrane domain (TM) and short cytoplasmic domain, (semaphorin) 4C [Source:MGI Symbol;Acc:MGI:109252]
1878	Sema4d	12.8768971852911	-3.45259531132813	1.05803236306619	-2.71034508084095	0.006721323895169	0.059993435872827	ENSCGRG00000002519	sema domain, immunoglobulin domain (Ig), transmembrane domain (TM) and short cytoplasmic domain, (semaphorin) 4D [Source:MGI Symbol;Acc:MGI:109244]
1879	Sema6d	121.155117238178	-2.00023010961758	0.266770305985975	-5.30519168415554	1.1255465790083e-07	2.98213161235379e-06	ENSCGRG00000002814	sema domain, transmembrane domain (TM), and cytoplasmic domain, (semaphorin) 6D [Source:MGI Symbol;Acc:MGI:2387661]
1880	Sepn1	2445.21821870898	-1.52580310884738	0.108750300890542	-8.65138395408378	5.08786114051878e-18	4.31741359638308e-16	N/A	N/A
1881	Serp1	3604.36862591416	0.906228620733779	0.101718105357018	3.15839661862575	0.0015863956496798	0.0172749198658805	ENSCGRG00000008904	stress-associated endoplasmic reticulum protein 1 [Source:MGI Symbol;Acc:MGI:92638]
1882	Serpine1	4284.66572864173	-1.28994612205663	0.130954670398462	-5.38341717168534	7.30848861997363e-08	1.98786572301616e-06	ENSCGRG00000011881	serine (or cysteine) peptidase inhibitor, clade E, member 1 [Source:MGI Symbol;Acc:MGI:97608]
1883	Serpinh1	19590.9781176711	-0.999068147089892	0.0816013000632711	-5.07474324609597	3.88019574482782e-07	9.49092024161085e-06	ENSCGRG00000004245	serpin H1 precursor [Source:RefSeq peptide;Acc:NP_001233689]
1884	Sesn1	704.260752468118	-1.33697479609129	0.126810303888287	-5.93021444087558	3.02539304192773e-09	1.02975207900291e-07	ENSCGRG00000003981	sestrin 1 [Source:MGI Symbol;Acc:MGI:2155278]
1885	Sesn2	1433.95494776328	3.03036022006271	0.128041320579406	19.0985043599657	2.5982385091891e-81	3.680304916016e-78	ENSCGRG00000014569	sestrin 2 [Source:MGI Symbol;Acc:MGI:2651874]
1886	Setd1a	526.557254073456	-0.944938964965517	0.127277874140076	-2.82827213037977	0.00468000052892227	0.0440580417891486	ENSCGRG00000016965	SET domain containing 1A [Source:MGI Symbol;Acc:MGI:2446244]
1887	Setd7	2615.45757319866	-0.916691853223123	0.0869901581177459	-3.81341245584303	0.000137061089602109	0.00195798518536326	ENSCGRG00000015714	SET domain containing (lysine methyltransferase) 7 [Source:MGI Symbol;Acc:MGI:1920501]
1888	Setdb2	2082.00630996057	1.10776566676442	0.112683757659487	4.63956098822241	3.49150087951054e-06	7.12777130768372e-05	ENSCGRG00000000801	SET domain, bifurcated 2 [Source:MGI Symbol;Acc:MGI:2685139]
1889	Sf3a3	1552.04062078388	1.00969747593459	0.102571257947863	4.14087712007317	3.45980278163441e-05	0.000567814691809412	ENSCGRG00000012156	splicing factor 3a, subunit 3 [Source:MGI Symbol;Acc:MGI:1922312]
1890	Sfrp4	26.4649120893539	2.20381577965125	0.515109252337251	3.14273772327856	0.00167375739738224	0.0180237243949688	ENSCGRG00000003196	secreted frizzled-related protein 4 [Source:MGI Symbol;Acc:MGI:892010]
1891	Sfxn2	151.024504938197	-1.26288085998848	0.228046715187995	-2.97271705364608	0.00295176421498198	0.0295240555430082	ENSCGRG00000002014	sideroflexin 2 [Source:MGI Symbol;Acc:MGI:2137678]
1892	Sfxn3	279.455827729201	-1.07479118760877	0.155426982649554	-3.15150354550758	0.00162432190610096	0.0175942726934959	ENSCGRG00000000764	sideroflexin 3 [Source:MGI Symbol;Acc:MGI:2137679]
1893	Sgk1	2877.67760284379	-1.47877336186181	0.113014734324863	-7.90879938337405	2.59883017837206e-15	1.75936981266703e-13	ENSCGRG00000008308	serum/glucocorticoid regulated kinase 1 [Source:MGI Symbol;Acc:MGI:1340062]
1894	Sgsh	516.972375670715	-1.01849714611995	0.129027975527647	-3.36000501926733	0.000779410564903814	0.00925939751105731	ENSCGRG00000001415	N-sulfoglucosamine sulfohydrolase (sulfamidase) [Source:MGI Symbol;Acc:MGI:1350341]
1895	Sgtb	1124.70800614128	0.871460243409514	0.0968540076414231	2.95803704632483	0.00309604912718985	0.0307695128369506	ENSCGRG00000001463	small glutamine-rich tetratricopeptide repeat (TPR)-containing, beta [Source:MGI Symbol;Acc:MGI:2444615]
1896	Sh3bp1	400.829089515507	-1.63762924055816	0.162080514354345	-6.49471495096338	8.31907730093263e-11	3.52155148090514e-09	ENSCGRG00000007751	SH3-domain binding protein 1 [Source:MGI Symbol;Acc:MGI:104603]
1897	Sh3bp4	1262.18735529652	-0.824537036922515	0.0935272329880348	-2.56154842335609	0.0104206713346984	0.0875792980178621	ENSCGRG00000003992	SH3-domain binding protein 4 [Source:MGI Symbol;Acc:MGI:2138297]
1898	Sh3bp5	920.147711417028	1.04400168512878	0.100757579155237	4.55587746605526	5.21673423623808e-06	0.000101975524656144	ENSCGRG00000014105	SH3-domain binding protein 5 (BTK-associated) [Source:MGI Symbol;Acc:MGI:1344391]
1899	Sh3pxd2b	2077.15508050225	-1.08761306431661	0.109977868510155	-4.57047013553494	4.86631269901472e-06	9.56331718672967e-05	ENSCGRG00000015200	SH3 and PX domains 2B [Source:MGI Symbol;Acc:MGI:2442062]
1900	Shank2	57.0005655634631	-2.6832120265747	0.338736602924083	-6.19433951849544	5.85299406064051e-10	2.23140854311872e-08	ENSCGRG00000000697	SH3/ankyrin domain gene 2 [Source:MGI Symbol;Acc:MGI:2671987]
1901	She	59.455579502033	-4.59171520704385	0.496738867304584	-8.0661147537422	7.25706027423155e-16	5.1996695676926e-14	ENSCGRG00000010199	src homology 2 domain-containing transforming protein E [Source:MGI Symbol;Acc:MGI:1099462]
1902	Shroom3	289.852183012634	-1.7580603381001	0.177610149665041	-6.60490315216398	3.97777299161743e-11	1.71940638186956e-09	ENSCGRG00000013840	shroom family member 3 [Source:MGI Symbol;Acc:MGI:1351655]
1903	Sidt2	1356.23787416847	-0.8858669424414	0.0992258009653415	-3.03252217460403	0.00242519278404796	0.0249065811073392	ENSCGRG00000017872	SID1 transmembrane family, member 2 [Source:MGI Symbol;Acc:MGI:2446134]
1904	Sike1	809.414035310394	1.0493229766643	0.136177825746305	3.40995660195248	0.000649732173892134	0.00790235683622838	ENSCGRG00000007780	suppressor of IKBKE 1 [Source:MGI Symbol;Acc:MGI:1913891]
1905	Sipa1	305.774715522437	-1.16073961677724	0.197360480933318	-2.91738808769228	0.00352976289525666	0.0343354748828611	ENSCGRG00000002873	signal-induced proliferation associated gene 1 [Source:MGI Symbol;Acc:MGI:107576]
1906	Sirpa	1553.12111910278	1.28062498113684	0.0859582308000896	8.0930292997021	5.81988582491924e-16	4.20264225804168e-14	N/A	N/A
1907	Sirt5	327.414447979493	1.04191040302078	0.156102543939524	2.92722905577154	0.00341996902018203	0.0334975050732085	ENSCGRG00000003392	sirtuin 5 [Source:MGI Symbol;Acc:MGI:1915596]
1908	Skap2	31.040568797473	4.01713375560582	0.577922040563021	5.93881356651667	2.87092114103755e-09	9.80800406142217e-08	ENSCGRG00000006979	src family associated phosphoprotein 2 [Source:MGI Symbol;Acc:MGI:1889206]
1909	Skp2	418.64765446451	-1.20413769016611	0.152776371424737	-4.05282036528785	5.06038578991004e-05	0.000805375487773582	ENSCGRG00000005260	S-phase kinase-associated protein 2 (p45) [Source:MGI Symbol;Acc:MGI:1351663]
1910	Slamf6	22.0056711764751	-3.06269282967276	0.551555842610522	-4.49225651789757	7.04724671257219e-06	0.000134057852236885	ENSCGRG00000015095	SLAM family member 6 [Source:MGI Symbol;Acc:MGI:1353620]
1911	Slc14a1	1144.21414861975	-1.86448191071144	0.125416970225236	-10.2021234262987	1.93984220935712e-24	2.83494082881762e-22	ENSCGRG00000017124	solute carrier family 14 (urea transporter), member 1 [Source:MGI Symbol;Acc:MGI:1351654]
1912	Slc16a1	6101.00743947279	0.984981209657858	0.0799242646877768	5.00497202569671	5.58701441143606e-07	1.31896517143825e-05	ENSCGRG00000017489	solute carrier family 16 (monocarboxylic acid transporters), member 1 [Source:MGI Symbol;Acc:MGI:106013]
1913	Slc16a7	43.1688637369138	-1.61799412334403	0.39289233639599	-2.62929949741166	0.00855609701199732	0.0737948339011329	ENSCGRG00000008196	solute carrier family 16 (monocarboxylic acid transporters), member 7 [Source:MGI Symbol;Acc:MGI:1330284]
1914	Slc19a1	931.48569128758	-0.910019362264286	0.120730710505643	-2.69241239599874	0.00709371690578479	0.0626793201070639	ENSCGRG00000003618	folate transporter 1 [Source:RefSeq peptide;Acc:NP_001233760]
1915	Slc1a2	299.510411195397	-1.21508616547947	0.147298045702403	-4.27788204353639	1.88679951708892e-05	0.000330261656917065	ENSCGRG00000006074	solute carrier family 1 (glial high affinity glutamate transporter), member 2 [Source:MGI Symbol;Acc:MGI:101931]
1916	Slc1a5	1181.24848524279	0.930414503330592	0.122284472113815	2.82498666133104	0.00472825843283768	0.0443762236403023	N/A	N/A
1917	Slc1a7	7.82299598580643	3.41873102531035	1.10887988369186	2.55552343068445	0.0106028222471969	0.0886698928101839	ENSCGRG00000012266	solute carrier family 1 (glutamate transporter), member 7 [Source:MGI Symbol;Acc:MGI:2444087]
1918	Slc22a17	428.357734897248	-1.22711105718863	0.13916210815559	-4.61439227228088	3.94247196870027e-06	7.91675886931807e-05	ENSCGRG00000012452	solute carrier family 22 (organic cation transporter), member 17 [Source:MGI Symbol;Acc:MGI:1926225]
1919	Slc24a3	80.942332494661	-1.31119393095504	0.270684588504109	-2.68294340009262	0.00729773400455209	0.0641740563322933	ENSCGRG00000013064	solute carrier family 24 (sodium/potassium/calcium exchanger), member 3 [Source:MGI Symbol;Acc:MGI:2137513]
1920	Slc25a18	241.59714006626	-1.80593431764606	0.1891739847943	-6.4542268761349	1.08772754735536e-10	4.52131265395068e-09	ENSCGRG00000016408	solute carrier family 25 (mitochondrial carrier), member 18 [Source:MGI Symbol;Acc:MGI:1919053]
1921	Slc25a33	1132.55169710287	1.6570236548979	0.108241520534905	9.9043430735161	3.98580812479571e-23	4.86057422582703e-21	ENSCGRG00000001056	solute carrier family 25, member 33 [Source:MGI Symbol;Acc:MGI:1917806]
1922	Slc27a4	892.583221697188	-1.13874987212445	0.129959262841263	-4.26123817030042	2.03297434978328e-05	0.000351834489444636	ENSCGRG00000005429	solute carrier family 27 (fatty acid transporter), member 4 [Source:MGI Symbol;Acc:MGI:1347347]
1923	Slc29a4	24.0706608090786	2.07411973257278	0.484464746873797	3.07381959463719	0.00211337188847025	0.0220485155548392	ENSCGRG00000007168	solute carrier family 29 (nucleoside transporters), member 4 [Source:MGI Symbol;Acc:MGI:2385330]
1924	Slc2a1	1441.76500371469	-1.1306140252531	0.13265897743589	-4.11318958640127	3.90229649427485e-05	0.000635901660580328	ENSCGRG00000007684	solute carrier family 2, facilitated glucose transporter member 1 [Source:RefSeq peptide;Acc:NP_001278874]
1925	Slc30a1	1052.042259949	1.14832304989381	0.126122707371741	4.46676542957623	7.94111190769246e-06	0.00014951700886324	N/A	N/A
1926	Slc30a2	8.25231986941087	4.07488230901087	1.13102403688326	3.08562832838357	0.00203122550747233	0.0213243936685265	ENSCGRG00000009754	solute carrier family 30 (zinc transporter), member 2 [Source:MGI Symbol;Acc:MGI:106637]
1927	Slc35a2	356.642642108112	-1.09733160335464	0.148155736386244	-3.45831430581759	0.000543566841381166	0.00677215143247144	ENSCGRG00000017667	UDP-galactose translocator [Source:RefSeq peptide;Acc:NP_001230948]
1928	Slc35g2	25.2112252211432	1.85099072476787	0.505218676502571	2.50590146985643	0.0122139650478162	0.0997817002619733	ENSCGRG00000019544	solute carrier family 35, member G2 [Source:MGI Symbol;Acc:MGI:2685365]
1929	Slc37a3	607.5491879646	-1.02317881842753	0.126846882323955	-3.45468733387717	0.000550931326159131	0.0068499996218057	ENSCGRG00000017567	solute carrier family 37 (glycerol-3-phosphate transporter), member 3 [Source:MGI Symbol;Acc:MGI:1919394]
1930	Slc38a10	4511.58732185183	-1.24483950557306	0.124960710721325	-5.2806758303696	1.28708238759952e-07	3.3569879724161e-06	ENSCGRG00000015910	solute carrier family 38, member 10 [Source:MGI Symbol;Acc:MGI:1919305]
1931	Slc39a13	1115.74543655218	-1.57415798176426	0.159906889660266	-6.18607167674094	6.16819700462674e-10	2.34671858766936e-08	ENSCGRG00000010398	solute carrier family 39 (metal ion transporter), member 13 [Source:MGI Symbol;Acc:MGI:1915677]
1932	Slc40a1	173.417696415483	-1.28047864621113	0.193053398992951	-3.60271380414999	0.000314912191043068	0.00410970452577396	ENSCGRG00000015470	solute carrier family 40 (iron-regulated transporter), member 1 [Source:MGI Symbol;Acc:MGI:1315204]
1933	Slc41a1	986.074369654463	-0.940024863630782	0.138940233254667	-2.55550429556875	0.0106034052334107	0.0886698928101839	ENSCGRG00000014469	solute carrier family 41, member 1 [Source:MGI Symbol;Acc:MGI:2444823]
1934	Slc43a3	162.746758113366	-1.30669432668897	0.233023904160393	-3.09724372942889	0.00195329203368776	0.0206831049501589	ENSCGRG00000013041	solute carrier family 43, member 3 [Source:MGI Symbol;Acc:MGI:1931054]
1935	Slc44a3	20.4533616302126	2.51057461810264	0.560056412347407	3.43824671038141	0.000585493999033308	0.00722606333659472	ENSCGRG00000008935	solute carrier family 44, member 3 [Source:MGI Symbol;Acc:MGI:2384860]
1936	Slc44a5	289.746843019993	3.58395433440876	0.176499196174992	16.9915325320474	9.48775006326675e-65	8.7353714832497e-62	ENSCGRG00000007785	solute carrier family 44, member 5 [Source:MGI Symbol;Acc:MGI:3035141]
1937	Slc6a12	19.9856177837652	4.47041197786696	0.677744711206067	5.73291006613912	9.87219855876142e-09	3.08112990272937e-07	ENSCGRG00000005468	solute carrier family 6 (neurotransmitter transporter, betaine/GABA), member 12 [Source:MGI Symbol;Acc:MGI:95628]
1938	Slc6a13	103.613794207882	6.33941512545356	0.509433762727929	11.2957817988316	1.37673447468399e-29	2.66854617019273e-27	ENSCGRG00000012728	solute carrier family 6 (neurotransmitter transporter, GABA), member 13 [Source:MGI Symbol;Acc:MGI:95629]
1939	Slc6a6	1364.4702188492	-1.67908440694027	0.129620164574441	-8.44098531899919	3.1467367415079e-17	2.56389426363391e-15	ENSCGRG00000013785	solute carrier family 6 (neurotransmitter transporter, taurine), member 6 [Source:MGI Symbol;Acc:MGI:98488]
1940	Slc7a1	4150.61119143641	1.04302639989299	0.0812815088955061	5.63552406194515	1.74526772178122e-08	5.26841964407857e-07	ENSCGRG00000017054	solute carrier family 7 (cationic amino acid transporter, y+ system), member 1 [Source:MGI Symbol;Acc:MGI:88117]
1941	Slc7a11	2965.82631647605	-1.36730977496511	0.23021300274377	-3.39836266813616	0.000677904885395426	0.00820706151194699	ENSCGRG00000013963	solute carrier family 7 (cationic amino acid transporter, y+ system), member 11 [Source:MGI Symbol;Acc:MGI:1347355]
1942	Slc9a3r1	281.299499812343	-1.25830234065145	0.181073521557721	-3.71859913110294	0.000200330674295597	0.00273453597959905	ENSCGRG00000012329	solute carrier family 9 (sodium/hydrogen exchanger), member 3 regulator 1 [Source:MGI Symbol;Acc:MGI:1349482]
1943	Slco3a1	266.672524174439	-1.63322326417753	0.165674744536322	-6.32722124539961	2.49615337642604e-10	1.01020150051668e-08	ENSCGRG00000017692	solute carrier organic anion transporter family, member 3a1 [Source:MGI Symbol;Acc:MGI:1351867]
1944	Slco4a1	630.338890496456	-1.67594923784122	0.283332985139238	-3.85054615714412	0.000117854715559619	0.00171691197176805	ENSCGRG00000008065	solute carrier organic anion transporter family, member 4a1 [Source:MGI Symbol;Acc:MGI:1351866]
1945	Slk	5372.4382928702	0.884195742751773	0.0793245307094002	3.77226614963329	0.000161771560851993	0.00226357258474818	ENSCGRG00000012868	STE20-like kinase [Source:MGI Symbol;Acc:MGI:103241]
1946	Slpi	2492.06535936397	-2.28645050117829	0.145165350016218	-11.7210339813671	9.94506865892606e-32	2.180101122446e-29	ENSCGRG00000009814	secretory leukocyte peptidase inhibitor [Source:MGI Symbol;Acc:MGI:109297]
1947	Smad9	429.449408326246	1.27536091482662	0.144824393779097	4.76714175070909	1.86857847390287e-06	4.02904028319056e-05	ENSCGRG00000013498	SMAD family member 9 [Source:MGI Symbol;Acc:MGI:1859993]
1948	Smarca5	6546.44303545787	0.845342135082178	0.0890308124877254	2.92460134963859	0.00344897747949056	0.0337278126964096	ENSCGRG00000001417	SWI/SNF related, matrix associated, actin dependent regulator of chromatin, subfamily a, member 5 [Source:MGI Symbol;Acc:MGI:1935129]
1949	Smarcc2	3115.82430077269	-0.888440396818885	0.0901631138899047	-3.36587638785741	0.000763008923701584	0.0090821243187078	ENSCGRG00000018046	SWI/SNF related, matrix associated, actin dependent regulator of chromatin, subfamily c, member 2 [Source:MGI Symbol;Acc:MGI:1915344]
1950	Smcr8	1083.6620311569	0.836723828532424	0.0939547647512693	2.67960149203467	0.00737098543384015	0.0647563577188609	ENSCGRG00000004345	Smith-Magenis syndrome chromosome region, candidate 8 homolog (human) [Source:MGI Symbol;Acc:MGI:2444720]
1951	Smg9	251.424218972126	-1.11049760686706	0.194086441811201	-2.70773734240086	0.00677436127405484	0.0603790360602351	ENSCGRG00000014351	smg-9 homolog, nonsense mediated mRNA decay factor (C. elegans) [Source:MGI Symbol;Acc:MGI:1919247]
1952	Smim14	2815.36381773049	0.894062782828885	0.0904932540810502	3.41572734063561	0.000636119059339403	0.00775214848357099	ENSCGRG00000001712	N/A
1953	Smim15	1313.77767316067	1.0186930590948	0.12591886057886	3.44452416722757	0.000572065492528958	0.00708407127063096	ENSCGRG00000002762	small integral membrane protein 15 [Source:MGI Symbol;Acc:MGI:1922866]
1954	Smim20	737.57617752591	1.44935958499867	0.120781421947937	7.15670564509595	8.2638876227885e-13	4.32304621267123e-11	ENSCGRG00000000519	small integral membrane protein 20 [Source:MGI Symbol;Acc:MGI:1913528]
1955	Smim4	129.887445939688	1.30328470660315	0.267224912380661	2.68808098572316	0.00718639650369648	0.0634069502726723	ENSCGRG00000015256	small integral membrane protein 4 [Source:MGI Symbol;Acc:MGI:1913737]
1956	Smim8	239.724668360992	1.3451069019103	0.193265329851124	3.93316484531759	8.38347021843971e-05	0.00127265639408367	ENSCGRG00000003952	small integral membrane protein 8 [Source:MGI Symbol;Acc:MGI:1913541]
1957	Smo	1349.64201705245	-1.16824140267812	0.104605298759857	-5.57599766811052	2.46115222629032e-08	7.22801548563156e-07	ENSCGRG00000016247	smoothened, frizzled class receptor [Source:MGI Symbol;Acc:MGI:108075]
1958	Smoc1	5.86615208099781	-5.87338380606972	1.68363492282226	-3.14107365775214	0.00168329691563308	0.0181158558763691	ENSCGRG00000009828	SPARC related modular calcium binding 1 [Source:MGI Symbol;Acc:MGI:1929878]
1959	Smpd1	2809.98774747769	-1.45024412145326	0.0894166149213302	-9.67696687571307	3.77756856136635e-22	4.19037033066265e-20	ENSCGRG00000000881	sphingomyelin phosphodiesterase 1, acid lysosomal [Source:MGI Symbol;Acc:MGI:98325]
1960	Smtn	548.084080751916	-1.39635456148982	0.139889828194127	-5.80022201215865	6.62271782699554e-09	2.12088219245732e-07	ENSCGRG00000003830	smoothelin [Source:MGI Symbol;Acc:MGI:1354727]
1961	Snai1	194.521956534689	-2.61067345488492	0.253151738217911	-8.00196344067781	1.22450746174995e-15	8.54093954570589e-14	ENSCGRG00000009080	snail family zinc finger 1 [Source:MGI Symbol;Acc:MGI:98330]
1962	Snd1	5817.09442334652	-0.865218078571694	0.0859510259514103	-3.26064261302676	0.00111160051182458	0.0126196127156214	ENSCGRG00000012277	staphylococcal nuclease and tudor domain containing 1 [Source:MGI Symbol;Acc:MGI:1929266]
1963	Snip1	802.809094356456	1.10337140585717	0.103577314287059	5.00504293536004	5.58495811646887e-07	1.31896517143825e-05	ENSCGRG00000017547	Smad nuclear interacting protein 1 [Source:MGI Symbol;Acc:MGI:2156003]
1964	Snx10	407.541317061979	1.5408550578167	0.156702569819427	6.10004391247095	1.06039329862263e-09	3.92878917521875e-08	ENSCGRG00000009588	sorting nexin 10 [Source:MGI Symbol;Acc:MGI:1919232]
1965	Snx29	187.848806176169	-1.13454633935566	0.194994591177769	-2.8184568367513	0.00482550985050095	0.0450821605211185	ENSCGRG00000007317	sorting nexin 29 [Source:MGI Symbol;Acc:MGI:1921728]
1966	Snx9	2538.96609143829	-1.02840718071923	0.0997182842669217	-4.4469746271514	8.70881197020927e-06	0.000162311805282827	ENSCGRG00000001804	sorting nexin 9 [Source:MGI Symbol;Acc:MGI:1913866]
1967	Socs3	877.17244078124	-1.60809766054626	0.152191614213575	-6.72267762656958	1.78415032732202e-11	8.09195668160288e-10	ENSCGRG00000013219	suppressor of cytokine signaling 3 [Source:MGI Symbol;Acc:MGI:1201791]
1968	Sorcs3	63.9080744144514	4.87515393126086	0.50973811173623	8.41646196696337	3.88024906451371e-17	3.13381167868226e-15	N/A	N/A
1969	Sox6	40.470232755	2.23179162968523	0.406967091537601	4.04659040794191	5.19690586089057e-05	0.000826388812801718	ENSCGRG00000014977	SRY (sex determining region Y)-box 6 [Source:MGI Symbol;Acc:MGI:98368]
1970	Sparc	12812.0170359571	-1.75998361769393	0.106273349537981	-11.0565924766757	2.03689506884854e-28	3.78862482805829e-26	ENSCGRG00000010162	secreted acidic cysteine rich glycoprotein [Source:MGI Symbol;Acc:MGI:98373]
1971	Spata13	1255.06832378807	-1.10310690469063	0.125212693200971	-4.13811404198317	3.50172318745307e-05	0.000573162051322318	ENSCGRG00000008485	spermatogenesis associated 13 [Source:MGI Symbol;Acc:MGI:104838]
1972	Spata22	10.3100893667605	-2.75122537041445	0.790923958869986	-2.73890156619896	0.00616448269086927	0.0558900956522239	ENSCGRG00000015409	N/A
1973	Spata5	1752.18159803108	0.943728577066148	0.0909487662155935	3.94470525850279	7.98981909168917e-05	0.00121791828439043	ENSCGRG00000007815	spermatogenesis associated 5 [Source:MGI Symbol;Acc:MGI:1927170]
1974	Speg	37.0034447944191	4.24234585661617	0.536543920002779	6.81655912879614	9.32468584934774e-12	4.34695608176935e-10	ENSCGRG00000014247	SPEG complex locus [Source:MGI Symbol;Acc:MGI:109282]
1975	Spon2	553.234231974654	-1.54511558090427	0.176771936307417	-5.43159225519458	5.58534278234902e-08	1.55125945692571e-06	ENSCGRG00000004494	spondin 2, extracellular matrix protein [Source:MGI Symbol;Acc:MGI:1923724]
1976	Spp1	19532.1929948929	-2.00529852101025	0.197758233270355	-7.18218400721326	6.86064967641022e-13	3.66179719250487e-11	ENSCGRG00000000743	secreted phosphoprotein 1 [Source:MGI Symbol;Acc:MGI:98389]
1977	Spp2	31.7826019217694	-2.32028725401934	0.417644418061962	-4.15502920247512	3.25245999272926e-05	0.000536175454844374	ENSCGRG00000006313	secreted phosphoprotein 2 [Source:MGI Symbol;Acc:MGI:1922646]
1978	Spry2	670.863257485765	-1.74606603032689	0.177857402004999	-6.52828342546629	6.65277190199006e-11	2.83574402322326e-09	ENSCGRG00000010947	sprouty homolog 2 (Drosophila) [Source:MGI Symbol;Acc:MGI:1345138]
1979	Sptlc2	1199.96665216366	-0.863820379859523	0.110030393663446	-2.53437136643643	0.0112649277349317	0.0933959384561152	ENSCGRG00000009800	serine palmitoyltransferase 2 [Source:RefSeq peptide;Acc:NP_001233609]
1980	Src	2153.39963198791	-1.01252797613064	0.120035701052195	-3.56198590637269	0.000368060146702695	0.00470656912596071	ENSCGRG00000013456	Rous sarcoma oncogene [Source:MGI Symbol;Acc:MGI:98397]
1981	Srcap	1672.0984352691	-0.871610999408851	0.111841547408348	-2.56298759566608	0.0103775756058334	0.0872773059827302	ENSCGRG00000007295	N/A
1982	Srd5a1	409.501255322552	-0.962115682194992	0.14204590340605	-2.65515000735862	0.00792731479202182	0.0689204790275211	ENSCGRG00000006210	steroid 5 alpha-reductase 1 [Source:MGI Symbol;Acc:MGI:98400]
1983	Srek1ip1	518.681941103983	1.04622717241417	0.13075677545227	3.52765407450255	0.00041925968026607	0.00532063938829733	ENSCGRG00000000892	splicing regulatory glutamine/lysine-rich protein 1interacting protein 1 [Source:MGI Symbol;Acc:MGI:1914538]
1984	Srgap1	595.858809967652	-1.15293985002037	0.142141601904827	-3.99585583451852	6.44609543255322e-05	0.00100219689376345	ENSCGRG00000000715	SLIT-ROBO Rho GTPase activating protein 1 [Source:MGI Symbol;Acc:MGI:2152936]
1985	Sri	1339.37090327242	-0.872123428481941	0.102685604342632	-2.79650618603375	0.0051658422035665	0.0478971894946997	ENSCGRG00000005209	sorcin [Source:MGI Symbol;Acc:MGI:98419]
1986	Srpx	926.614205021	-1.38659308092292	0.107005892147002	-7.49146205052434	6.81105787044083e-14	4.08530357088917e-12	ENSCGRG00000016681	retinitis pigmentosa GTPase regulator [Source:MGI Symbol;Acc:MGI:1344037]
1987	Srpx2	506.80871720356	-1.60340216101299	0.12569874532944	-8.1022261409422	5.39625159265463e-16	3.9120699538245e-14	ENSCGRG00000004629	sushi-repeat-containing protein, X-linked 2 [Source:MGI Symbol;Acc:MGI:1916042]
1988	Srrm2	12613.0566784577	-1.12891152518918	0.0897018761356918	-6.06396485671258	1.32806185849921e-09	4.81396280755995e-08	ENSCGRG00000016285	serine/arginine repetitive matrix 2 [Source:MGI Symbol;Acc:MGI:1923206]
1989	Srsf7	1747.26006467857	1.00291161980337	0.132558966763334	3.15292981898697	0.00161640662852553	0.0175188414700819	N/A	N/A
1990	Ssbp1	763.375868464006	0.927937539625689	0.11814826825111	2.90292057582748	0.00369700383417251	0.0357545318290192	ENSCGRG00000013769	N/A
1991	Ssr2	3606.63341716495	-1.0925697553008	0.0886462104163279	-5.72621494134565	1.02696092786806e-08	3.19433421043283e-07	ENSCGRG00000007658	signal sequence receptor, beta [Source:MGI Symbol;Acc:MGI:1913506]
1992	St3gal2	528.536107287882	-0.951805923140164	0.128117718365034	-2.86333090458101	0.00419212505586977	0.0398837219062934	ENSCGRG00000010064	N/A
1993	St3gal4	964.012251350352	-1.1192598585255	0.115615152563187	-4.62134370762806	3.81262508948249e-06	7.68955951782372e-05	ENSCGRG00000009032	CMP-N-acetylneuraminate-beta-galactosamide-alpha-2, 3-sialyltransferase 4 [Source:RefSeq peptide;Acc:NP_001233628]
1994	St3gal5	903.728434553697	-1.11764048621593	0.107876768067461	-4.93783782214966	7.89934906864996e-07	1.82507670953727e-05	ENSCGRG00000010720	ST3 beta-galactoside alpha-2,3-sialyltransferase 5 [Source:MGI Symbol;Acc:MGI:1339963]
1995	Stam	2410.15786796743	0.969063466522162	0.0980881288858993	3.91587616323898	9.00764781856955e-05	0.00135733900925646	ENSCGRG00000018065	signal transducing adaptor molecule (SH3 domain and ITAM motif) 1 [Source:MGI Symbol;Acc:MGI:1329014]
1996	Stau2	78.84253499062	-1.35834617270977	0.296821995720457	-2.60554703876116	0.00917276774497389	0.0781255065938711	N/A	N/A
1997	Stbd1	327.667791721426	1.18834855952409	0.170616631916539	3.53650199294813	0.000405463441974796	0.00515265964149336	ENSCGRG00000003129	starch binding domain 1 [Source:MGI Symbol;Acc:MGI:1261768]
1998	Stk11ip	399.97406821551	-1.07031561326952	0.172972536136375	-2.80595476825122	0.00501677339487946	0.0466795681118294	ENSCGRG00000018304	serine/threonine kinase 11 interacting protein [Source:MGI Symbol;Acc:MGI:1918978]
1999	Stmn4	72.9344103590542	2.44655696725873	0.327775306504784	5.67948356570419	1.35102029543988e-08	4.13938231617802e-07	ENSCGRG00000004858	stathmin-like 4 [Source:MGI Symbol;Acc:MGI:1931224]
[truncated: 256 more rows]
