# Supplementary material for: Defining lncRNAs Correlated with CHO Cell Growth and IgG Productivity by RNA-Seq
Source: iScience. 2019 Dec 18;23(1):100785. doi: 10.1016/j.isci.2019.100785 (PMC6971398; doi:10.1016/j.isci.2019.100785)
Supplement: Data S1. The Complete RNA-Seq Dataset Provided as a Reference for the Community to Investigate RNAseq Data from CHO Cells (See Also GEO Accession Number GSE140671), Related to Figure 2 [file mmc2.zip › D12_3068vs3478_0.1adj.csv]

	Symbol	baseMean	log2FoldChange	lfcSE	stat	pvalue	padj	ENSEMBL	description
1	Aacs	1054.06112982831	-1.05536502175588	0.174006749907453	-2.70335789436281	0.006864279235669	0.0814760100581581	ENSCGRG00000012630	acetoacetyl-CoA synthetase [Source:MGI Symbol;Acc:MGI:1926144]
2	Aars	13537.7564190133	1.58657384797082	0.104369392069667	9.5967920037427	8.24713239811417e-22	1.63527613666607e-19	ENSCGRG00000017420	alanyl-tRNA synthetase [Source:MGI Symbol;Acc:MGI:2384560]
3	Aatf	3553.93197493782	1.55127813213759	0.0837540279666937	11.5375421920091	8.53285639656713e-31	3.73798641725895e-28	ENSCGRG00000016775	apoptosis antagonizing transcription factor [Source:MGI Symbol;Acc:MGI:1929608]
4	Abca13	446.173161449567	-1.38905107602093	0.176394956821434	-4.55845558052866	5.15311603407884e-06	0.000149107905889313	N/A	N/A
5	Abhd10	431.049982234211	0.963162453480984	0.14023917529785	2.69682099853041	0.0070004889923699	0.0828838536450482	ENSCGRG00000004928	abhydrolase domain containing 10 [Source:MGI Symbol;Acc:MGI:2442422]
6	Abhd6	894.352270295787	1.42833213586942	0.130916887672118	6.44202325723238	1.1789120965992e-10	7.50242133906725e-09	ENSCGRG00000006994	abhydrolase domain containing 6 [Source:MGI Symbol;Acc:MGI:1913332]
7	Acaa2	1479.83589272121	-1.01077510155247	0.100172359554928	-4.25079934947351	2.13008932610532e-05	0.000532155074745968	ENSCGRG00000014396	acetyl-Coenzyme A acyltransferase 2 (mitochondrial 3-oxoacyl-Coenzyme A thiolase) [Source:MGI Symbol;Acc:MGI:1098623]
8	Ace2	25.0090383689904	2.46244598285962	0.588807311272334	3.18862121137979	0.00142953063248175	0.021559702581312	ENSCGRG00000017881	angiotensin I converting enzyme (peptidyl-dipeptidase A) 2 [Source:MGI Symbol;Acc:MGI:1917258]
9	Ackr2	59.5274784208841	1.97987635810666	0.360926519878709	3.86481397336574	0.00011117389837977	0.00235566110661386	ENSCGRG00000017137	atypical chemokine receptor 2 [Source:MGI Symbol;Acc:MGI:1891697]
10	Ackr3	350.923681555032	-1.58647536072137	0.166409044999562	-6.01837995045791	1.76171293748664e-09	9.50870676316211e-08	ENSCGRG00000016899	atypical chemokine receptor 3 [Source:MGI Symbol;Acc:MGI:109562]
11	Acp5	706.313148717102	-1.20491543646099	0.137423261731768	-4.51126634550342	6.44417424527649e-06	0.000184201684762175	ENSCGRG00000015090	acid phosphatase 5, tartrate resistant [Source:MGI Symbol;Acc:MGI:87883]
12	Acsf2	315.603806798103	-1.39126669598926	0.168080154729328	-4.79714096269459	1.60946341411451e-06	5.22714867787502e-05	ENSCGRG00000002209	acyl-CoA synthetase family member 2 [Source:MGI Symbol;Acc:MGI:2388287]
13	Acss1	76.1084664911457	1.75911900573876	0.324839879347482	3.61457006872485	0.000300846445996368	0.00564446663668683	ENSCGRG00000002759	acyl-CoA synthetase short-chain family member 1 [Source:MGI Symbol;Acc:MGI:1915988]
14	Acta2	42.4823013245284	-2.05390657758412	0.40222797785115	-3.6520186504942	0.000260186983309475	0.00497073245902696	ENSCGRG00000011767	actin, alpha 2, smooth muscle, aorta [Source:MGI Symbol;Acc:MGI:87909]
15	Actn4	665.882571797531	-1.05595577205822	0.128571275689551	-3.66328535523229	0.000249000880337708	0.0047861526356341	N/A	N/A
16	Actrt3	32.446019543652	2.31264185113924	0.495693024926079	3.48538160422114	0.000491435646985957	0.00865965695254862	ENSCGRG00000017388	actin related protein T3 [Source:MGI Symbol;Acc:MGI:1923902]
17	Acyp1	182.671208729663	1.23363063390078	0.212010084853248	3.05960979935756	0.00221625532412238	0.0310391089520396	ENSCGRG00000005168	N/A
18	Adam10	7840.37305230491	-0.869681567218268	0.0960442254083174	-2.96445793889921	0.00303216690854973	0.0407105688213481	ENSCGRG00000013660	a disintegrin and metallopeptidase domain 10 [Source:MGI Symbol;Acc:MGI:109548]
19	Adam15	1738.46740464813	-1.28408740741396	0.0995450331176763	-7.02320231152406	2.16839870913771e-12	1.71622380184988e-10	ENSCGRG00000017689	a disintegrin and metallopeptidase domain 15 (metargidin) [Source:MGI Symbol;Acc:MGI:1333882]
20	Adam19	1098.06916549628	-2.19843995698672	0.13372143197219	-12.0659600519467	1.59788018955348e-33	8.13493760286999e-31	ENSCGRG00000001505	a disintegrin and metallopeptidase domain 19 (meltrin beta) [Source:MGI Symbol;Acc:MGI:105377]
21	Adam22	2676.3755710952	-0.867014331461588	0.0931758794057407	-3.02709062194324	0.00246919920746114	0.0340500040050845	ENSCGRG00000005211	a disintegrin and metallopeptidase domain 22 [Source:MGI Symbol;Acc:MGI:1340046]
22	Adam23	520.782260088408	-1.30354578279654	0.151771154401033	-4.73464990703461	2.1943353591628e-06	6.92373453275539e-05	ENSCGRG00000012590	a disintegrin and metallopeptidase domain 23 [Source:MGI Symbol;Acc:MGI:1345162]
23	Adam9	3667.30699757624	-0.992290907018467	0.0806745196674966	-5.0490341681132	4.4404931966225e-07	1.5993416891927e-05	ENSCGRG00000007857	a disintegrin and metallopeptidase domain 9 (meltrin gamma) [Source:MGI Symbol;Acc:MGI:105376]
24	Adamts1	604.184242753043	-1.58700761063939	0.129720868997014	-7.724625325639	1.12182820566707e-14	1.11298007827386e-12	ENSCGRG00000006285	a disintegrin-like and metallopeptidase (reprolysin type) with thrombospondin type 1 motif, 1 [Source:MGI Symbol;Acc:MGI:109249]
25	Adamts4	160.732267678596	-1.58340330707314	0.217932021690687	-4.58143231364632	4.61802075939941e-06	0.00013592133913251	ENSCGRG00000001991	a disintegrin-like and metallopeptidase (reprolysin type) with thrombospondin type 1 motif, 4 [Source:MGI Symbol;Acc:MGI:1339949]
26	Adamts7	614.407852045599	-1.79975937206471	0.13537020955555	-8.97388631761743	2.86232686860379e-19	4.34819767934594e-17	ENSCGRG00000004537	a disintegrin-like and metallopeptidase (reprolysin type) with thrombospondin type 1 motif, 7 [Source:MGI Symbol;Acc:MGI:1347346]
27	Adamtsl1	66.3142333165803	-1.60981447075401	0.293098772426279	-3.49660956116979	0.000471210950953789	0.00837377422935522	ENSCGRG00000000394	ADAMTS-like 1 [Source:MGI Symbol;Acc:MGI:1924989]
28	Adamtsl4	826.594695562022	-1.14839789633183	0.136262611906628	-4.13492290898369	3.55073809194621e-05	0.000852041445069946	ENSCGRG00000011933	ADAMTS-like 4 [Source:MGI Symbol;Acc:MGI:2389008]
29	Adapt15	4428.336327742	1.51713170071683	0.101903044841737	9.14760890063092	5.82075994836575e-20	9.61803992520752e-18	N/A	N/A
30	Adat1	372.9292164357	1.11027061195741	0.139292895658317	3.77124840971664	0.000162432874140242	0.00330069908325753	ENSCGRG00000015170	adenosine deaminase, tRNA-specific 1 [Source:MGI Symbol;Acc:MGI:1353631]
31	Add2	53.1788917659907	-4.88753810369359	0.813362502236151	-5.28986225839463	1.22408509518124e-07	4.93749270619465e-06	ENSCGRG00000001564	adducin 2 (beta) [Source:MGI Symbol;Acc:MGI:87919]
32	Adgra2	2673.09921310792	-0.835190713965172	0.093723611307889	-2.66985244968846	0.00758845853553738	0.0883459786365374	ENSCGRG00000006513	adhesion G protein-coupled receptor A2 [Source:MGI Symbol;Acc:MGI:1925810]
33	Adgre1	37.153832506324	-2.83926928488117	0.43500283914878	-5.18228062274554	2.1918910025834e-07	8.34114157892193e-06	ENSCGRG00000015943	adhesion G protein-coupled receptor E1 [Source:MGI Symbol;Acc:MGI:106912]
34	Adgrf4	36.7996082145798	2.21331267890615	0.472022814846495	3.44972769740917	0.00056115227268807	0.00967527053355222	ENSCGRG00000005652	adhesion G protein-coupled receptor F4 [Source:MGI Symbol;Acc:MGI:1925499]
35	Adgrg2	167.153786765	1.86233115805665	0.248351478354393	5.14339059223441	2.69823817748721e-07	1.01047142245182e-05	ENSCGRG00000013548	adhesion G protein-coupled receptor G2 [Source:MGI Symbol;Acc:MGI:2446854]
36	Adgrl2	1291.85591582393	-1.38350423987369	0.101622160594346	-7.85794884188841	3.90474708708563e-15	4.08631782663511e-13	ENSCGRG00000016027	adhesion G protein-coupled receptor L2 [Source:MGI Symbol;Acc:MGI:2139714]
37	Adgrv1	113.044040770879	-1.33233982673602	0.235058221148763	-3.17954131688025	0.00147508338923199	0.0221051279259848	ENSCGRG00000009203	N/A
38	Aftph	2370.92596215642	0.932133157173201	0.0943428016763845	3.67988495447605	0.000233339199952659	0.00453602735759365	ENSCGRG00000007748	aftiphilin [Source:MGI Symbol;Acc:MGI:1923012]
39	Agpat4	630.067700556198	-1.02997695890123	0.130659083413045	-3.40592055718987	0.000659413642859977	0.0110707440201011	ENSCGRG00000012097	1-acylglycerol-3-phosphate O-acyltransferase 4 (lysophosphatidic acid acyltransferase, delta) [Source:MGI Symbol;Acc:MGI:1915512]
40	Ahdc1	550.119279342883	-1.06095272669847	0.140089441888048	-3.39775945683114	0.000679401292353474	0.011324969539579	ENSCGRG00000013866	AT hook, DNA binding motif, containing 1 [Source:MGI Symbol;Acc:MGI:2444218]
41	Aim2	1785.69088835843	0.896782779751349	0.109459303069549	2.84873254520965	0.00438937625119217	0.0558289537094577	ENSCGRG00000012842	absent in melanoma 2 [Source:MGI Symbol;Acc:MGI:2686159]
42	Aimp2	647.471775246065	1.06688707470257	0.126752122848642	3.80210258534993	0.000143473293555537	0.00296338424419478	N/A	N/A
43	Akap17a	416.398146835757	1.11501654336539	0.150257279764475	3.52764300987665	0.000419277204153943	0.00757231514347825	ENSCGRG00000008236	A kinase (PRKA) anchor protein 17B [Source:MGI Symbol;Acc:MGI:2443758]
44	Akr1e2	1173.67988882405	0.973658382113494	0.12223225503387	3.17997799586231	0.00147286235865078	0.022089417396421	ENSCGRG00000011283	aldo-keto reductase family 1, member E1 [Source:MGI Symbol;Acc:MGI:1914758]
45	Alkbh1	1115.46031293863	1.33317578275132	0.101488990489394	7.37235909453999	1.67634738007171e-13	1.49655713736544e-11	ENSCGRG00000009963	alkB homolog 1, histone H2A dioxygenase [Source:MGI Symbol;Acc:MGI:2384034]
46	Alkbh5	483.745227680894	-0.987431754009062	0.12785949192314	-3.14774638342723	0.00164534379810519	0.0243275833005554	N/A	N/A
47	Alpl	412.133094077507	2.9435195088229	0.152576265634879	15.4582169008243	6.64115659675483e-54	1.13726788011882e-50	ENSCGRG00000005012	alkaline phosphatase, liver/bone/kidney [Source:MGI Symbol;Acc:MGI:87983]
48	Amdhd2	716.09164808514	1.08954867945047	0.150669273721673	3.348965361454	0.000811139358625789	0.013104144166753	ENSCGRG00000018028	amidohydrolase domain containing 2 [Source:MGI Symbol;Acc:MGI:2443978]
49	Amotl2	658.060948428983	-0.934726685911864	0.126145103557983	-2.77271313214261	0.00555911025271229	0.0683085191326428	ENSCGRG00000016244	angiomotin-like 2 [Source:MGI Symbol;Acc:MGI:1929286]
50	Angptl4	325.103658133506	-2.99408848615542	0.178097312518067	-13.527020432663	1.08326001643804e-41	9.2751676952924e-39	ENSCGRG00000011479	angiopoietin-like 4 [Source:MGI Symbol;Acc:MGI:1888999]
51	Ankrd22	126.024416220004	1.59541437038509	0.259593046863393	3.89244581807179	9.92386673785012e-05	0.00213153794459387	ENSCGRG00000008546	ankyrin repeat domain 22 [Source:MGI Symbol;Acc:MGI:1277101]
52	Ankrd37	131.152243655573	-2.19354364456138	0.222870715815516	-7.2175527321039	5.29314729563492e-13	4.37311471964364e-11	ENSCGRG00000017776	ankyrin repeat domain 37 [Source:MGI Symbol;Acc:MGI:3603344]
53	Ankrd52	1639.85477246178	-1.05981848186637	0.109367500509716	-4.34183810484933	1.41295634867853e-05	0.000372249772588218	ENSCGRG00000015221	ankyrin repeat domain 52 [Source:MGI Symbol;Acc:MGI:2444029]
54	Ano6	2778.58719308411	-0.811887699713657	0.0839895689431966	-2.70182597491331	0.00689598455444221	0.0818007941133677	N/A	N/A
55	Anxa5	5484.57414449333	-1.03176317584508	0.088420229894571	-5.05314989179142	4.34582567937207e-07	1.57427535235253e-05	ENSCGRG00000004178	annexin A5 [Source:MGI Symbol;Acc:MGI:106008]
56	Anxa6	1365.1042586227	-0.916305422013657	0.106334705758111	-3.11603741158822	0.0018329901622229	0.0266572551997095	ENSCGRG00000013459	annexin A6 [Source:MGI Symbol;Acc:MGI:88255]
57	Ap2a1	1600.52613771996	-0.951403386132354	0.103598956768973	-3.53710980148542	0.000404531448276848	0.00734827279767695	ENSCGRG00000009899	adaptor-related protein complex 2, alpha 1 subunit [Source:MGI Symbol;Acc:MGI:101921]
58	Ap2s1	374.370696378315	-1.17953363175826	0.173546180089278	-3.42601105210864	0.000612515458255177	0.0104321461909157	ENSCGRG00000005331	adaptor-related protein complex 2, sigma 1 subunit [Source:MGI Symbol;Acc:MGI:2141861]
59	Apba1	521.410772036085	-1.05884290561187	0.121207471655072	-3.90966331051991	9.2424853185171e-05	0.00200346025253057	ENSCGRG00000003395	amyloid beta (A4) precursor protein binding, family A, member 1 [Source:MGI Symbol;Acc:MGI:1860297]
60	Apc2	59.2553566226964	-2.25504266638492	0.348450863299737	-4.79287136742479	1.644110474554e-06	5.30310085773523e-05	ENSCGRG00000015189	adenomatosis polyposis coli 2 [Source:MGI Symbol;Acc:MGI:1346052]
61	Apmap	2205.24588847837	-0.85929829859349	0.100665149305947	-2.72523112282443	0.00642564891769726	0.0770464345402057	ENSCGRG00000005185	adipocyte plasma membrane associated protein [Source:MGI Symbol;Acc:MGI:1919131]
62	Apob	96.557484532946	-4.54742950131593	0.601497691787044	-6.58766784095599	4.46788789485885e-11	3.03832506409589e-09	ENSCGRG00000017487	apolipoprotein B [Source:MGI Symbol;Acc:MGI:88052]
63	Apobr	36.2050064795229	-4.34691813811698	0.530031169038912	-7.0976120974494	1.26930844362521e-12	1.01313403188848e-10	ENSCGRG00000015289	apolipoprotein B receptor [Source:MGI Symbol;Acc:MGI:2176230]
64	Areg	1764.39955746949	-1.36728914009852	0.140438005129256	-5.57061914014887	2.53835667383338e-08	1.10427308695149e-06	ENSCGRG00000007006	amphiregulin [Source:MGI Symbol;Acc:MGI:88068]
65	Arhgef10	2190.1539943911	-0.915089615437756	0.0924044539640197	-3.5726320599778	0.000353411158438267	0.00650753273851577	ENSCGRG00000000289	Rho guanine nucleotide exchange factor (GEF) 10 [Source:MGI Symbol;Acc:MGI:2444453]
66	Arhgef15	19.0350762515114	-2.66395889180184	0.677275235977103	-3.06964773055865	0.00214311385770468	0.0302622456803471	ENSCGRG00000017200	Rho guanine nucleotide exchange factor (GEF) 15 [Source:MGI Symbol;Acc:MGI:3045246]
67	Arhgef16	81.1996322707919	4.87694076562466	0.399646779121326	10.7394291387509	6.64540143803767e-27	2.05212175226747e-24	ENSCGRG00000000466	Rho guanine nucleotide exchange factor (GEF) 16 [Source:MGI Symbol;Acc:MGI:2446219]
68	Arhgef2	3692.69885238609	1.38594915431565	0.101864842388504	7.86322969547821	3.74353648458229e-15	3.96162903146498e-13	ENSCGRG00000007889	rho/rac guanine nucleotide exchange factor (GEF) 2 [Source:MGI Symbol;Acc:MGI:103264]
69	Arhgef40	2088.71557734348	-1.25220071049315	0.118266866877832	-5.64180169295631	1.68279855427311e-08	7.6382834618898e-07	ENSCGRG00000012378	Rho guanine nucleotide exchange factor (GEF) 40 [Source:MGI Symbol;Acc:MGI:2685515]
70	Arl14ep	2501.28896001665	1.25736664067837	0.0991587245540674	6.78108903660389	1.19273337674071e-11	8.7763744600253e-10	ENSCGRG00000008243	ADP-ribosylation factor-like 14 effector protein [Source:MGI Symbol;Acc:MGI:1926020]
71	Arl5b	1771.09700371616	1.05924857736311	0.129949284525508	3.64977828368771	0.000262466757278435	0.00499907614444276	ENSCGRG00000017854	ADP-ribosylation factor-like 5B [Source:MGI Symbol;Acc:MGI:1923119]
72	Armt1	961.218213917025	1.054171374629	0.110883719385089	4.2315398194601	2.32096893781221e-05	0.000573754486634758	ENSCGRG00000006922	acidic residue methyltransferase 1 [Source:MGI Symbol;Acc:MGI:1920669]
73	Asl	58.4133727969889	1.46973815007935	0.327538217625083	2.70128980909018	0.00690711233445495	0.0818812303613139	ENSCGRG00000001689	argininosuccinate lyase [Source:MGI Symbol;Acc:MGI:88084]
74	Asns	3678.07355012079	1.3468139631103	0.0906584336061594	8.40353657221565	4.33229810187452e-17	5.51402022601421e-15	ENSCGRG00000011278	Asparagine synthetase [glutamine-hydrolyzing] [Source:UniProtKB/Swiss-Prot;Acc:P19891]
75	Asnsd1	3683.48590899725	0.8469689438535	0.0914366171208362	2.86544331343858	0.00416425821603023	0.0533180850241836	ENSCGRG00000007156	N/A
76	Asph	2472.75272280099	-1.0586468207458	0.0837025537083841	-5.65913821070427	1.52135001347829e-08	6.92214256132623e-07	ENSCGRG00000000587	aspartate-beta-hydroxylase [Source:MGI Symbol;Acc:MGI:1914186]
77	Atad1	6486.94319776224	0.880587784833858	0.0839097799083398	3.52313263645349	0.000426477872954298	0.00767806138096164	ENSCGRG00000001215	ATPase family, AAA domain containing 1 [Source:MGI Symbol;Acc:MGI:1915229]
78	Atad3a	2434.81534204121	1.00594885453588	0.113125434686719	3.72141203240966	0.000198111880220232	0.00391999315935769	ENSCGRG00000012759	ATPase family, AAA domain containing 3A [Source:MGI Symbol;Acc:MGI:1919214]
79	Atf3	383.320231658759	2.48293927682055	0.154692795552413	12.2693288289326	1.32345832383149e-34	7.1228526988611e-32	ENSCGRG00000002540	activating transcription factor 3 [Source:MGI Symbol;Acc:MGI:109384]
80	Atf4	9671.90333176914	0.957616006557245	0.0820254893158225	4.54314273458659	5.54216972487711e-06	0.000160119403539126	ENSCGRG00000002866	cyclic AMP-dependent transcription factor ATF-4 [Source:RefSeq peptide;Acc:NP_001233741]
81	Atf5	1669.45987739158	1.66147144432166	0.141857909122761	7.58864239757624	3.23274573896762e-14	3.04476157424665e-12	ENSCGRG00000017257	activating transcription factor 5 [Source:MGI Symbol;Acc:MGI:2141857]
82	Atg4c	1087.363896574	0.921420891985153	0.118557195314863	2.83794155530109	0.00454054957630688	0.0575187171277019	ENSCGRG00000013972	autophagy related 4C, cysteine peptidase [Source:MGI Symbol;Acc:MGI:2651854]
83	Atn1	739.354768328226	-1.62470817818568	0.133534654929009	-7.78633589922618	6.89804120563204e-15	7.10045913609239e-13	ENSCGRG00000018161	N/A
84	Atp2b4	1180.07189994729	-1.49657001723875	0.115983525946233	-7.8598017182215	3.84742003607699e-15	4.04881850388728e-13	ENSCGRG00000003061	ATPase, Ca++ transporting, plasma membrane 4 [Source:MGI Symbol;Acc:MGI:88111]
85	Atp6v0d2	167.806803132161	2.44537670256149	0.236960935869827	7.85114303761165	4.12262438141017e-15	4.2904903576035e-13	ENSCGRG00000001630	ATPase, H+ transporting, lysosomal V0 subunit D2 [Source:MGI Symbol;Acc:MGI:1924415]
86	Atp8b2	1824.57908914407	-0.846971135633115	0.0914428022216971	-2.86527346654071	0.00416649260262241	0.0533180850241836	ENSCGRG00000011325	ATPase, class I, type 8B, member 2 [Source:MGI Symbol;Acc:MGI:1859660]
87	Atp8b4	272.763668008865	-1.32639568542635	0.203452643545702	-3.64425436693157	0.000268168105590498	0.00508709225076356	ENSCGRG00000006066	ATPase, class I, type 8B, member 4 [Source:MGI Symbol;Acc:MGI:1859664]
88	Aunip	972.604515350119	1.0628260432956	0.119966507612911	3.98330794221616	6.79625986634672e-05	0.00152406127502825	ENSCGRG00000017945	aurora kinase A and ninein interacting protein [Source:MGI Symbol;Acc:MGI:1917135]
89	Aurkb	385.081130723782	-1.17479226581356	0.219918497052821	-2.68203799587959	0.00731751481255403	0.0858281609738981	ENSCGRG00000011117	aurora kinase B [Source:MGI Symbol;Acc:MGI:107168]
90	B3galt4	121.219775070904	1.30978728928106	0.269905499830539	2.68547617227136	0.00724265388070019	0.0851690875381214	ENSCGRG00000004664	UDP-Gal:betaGlcNAc beta 1,3-galactosyltransferase, polypeptide 4 [Source:MGI Symbol;Acc:MGI:1859517]
91	B3glct	1162.06037035389	-1.14600217199858	0.0892863905413895	-6.28359672594619	3.30828212240687e-10	1.95968900439554e-08	ENSCGRG00000006934	beta-3-glucosyltransferase [Source:MGI Symbol;Acc:MGI:2685903]
92	B4galnt2	26.8315601479519	-2.2273954083189	0.515316262092575	-3.18723282849298	0.0014364109513579	0.0216461384725829	ENSCGRG00000004049	beta-1,4-N-acetyl-galactosaminyl transferase 2 [Source:MGI Symbol;Acc:MGI:1342058]
93	B4galt5	442.321672207048	-1.57027315098908	0.136623684655626	-7.21185827151052	5.51934060169875e-13	4.54007942856766e-11	ENSCGRG00000012041	UDP-Gal:betaGlcNAc beta 1,4-galactosyltransferase, polypeptide 5 [Source:MGI Symbol;Acc:MGI:1927169]
94	B4gat1	326.733047847678	-1.36467408512076	0.156814259969105	-4.97219822070531	6.61979684718709e-07	2.31349004101045e-05	ENSCGRG00000012492	beta-1,4-glucuronyltransferase 1 [Source:MGI Symbol;Acc:MGI:1919680]
95	Bahcc1	328.348150088968	-2.65594177278713	0.185189084278244	-11.1830526088371	4.93622960580218e-29	1.75441051102822e-26	ENSCGRG00000015945	BAH domain and coiled-coil containing 1 [Source:MGI Symbol;Acc:MGI:2679272]
96	Baiap2	1061.47532897272	-1.37608976426784	0.113702722322167	-6.9578568339383	3.45488033125996e-12	2.65630942040588e-10	ENSCGRG00000015849	brain-specific angiogenesis inhibitor 1-associated protein 2 [Source:MGI Symbol;Acc:MGI:2137336]
97	Bcat2	97.5965210357551	2.81824286861907	0.321009043343478	6.95706371582907	3.47437851147337e-12	2.66044178945625e-10	ENSCGRG00000002555	branched chain aminotransferase 2, mitochondrial [Source:MGI Symbol;Acc:MGI:1276534]
98	Bcl9l	1000.26910654609	-1.16236048704137	0.116836002014051	-4.94195262048401	7.73440140476385e-07	2.66836848464353e-05	ENSCGRG00000012718	B cell CLL/lymphoma 9-like [Source:MGI Symbol;Acc:MGI:1933114]
99	Bdh2	225.50288666703	1.03831396136727	0.16872310025623	2.68695549072789	0.00721065604629176	0.0849450456185102	N/A	N/A
100	Bean1	292.672055030997	-1.22199656297256	0.191533570633486	-3.32596557430875	0.000881128105207399	0.0141257958449292	ENSCGRG00000006647	brain expressed, associated with Nedd4, 1 [Source:MGI Symbol;Acc:MGI:1929597]
101	Bfsp1	26.3916513620612	2.03212021419263	0.549782571857938	2.63223642863203	0.00848248109614913	0.0971334324669673	ENSCGRG00000008908	beaded filament structural protein 1, in lens-CP94 [Source:MGI Symbol;Acc:MGI:101770]
102	Bgn	3603.29002156507	-1.21564224268655	0.113435623260319	-5.55980320677629	2.70079008408571e-08	1.16418267308747e-06	ENSCGRG00000012775	biglycan [Source:MGI Symbol;Acc:MGI:88158]
103	Bmf	242.122579110927	-1.51244141403816	0.175562754775278	-5.28289109215784	1.27160992066482e-07	5.10731686046123e-06	ENSCGRG00000000501	BCL2 modifying factor [Source:MGI Symbol;Acc:MGI:2176433]
104	Bmp1	3234.68625516999	-1.56104065779441	0.126360741484262	-7.72453647871972	1.12261089808374e-14	1.11298007827386e-12	ENSCGRG00000013211	bone morphogenetic protein 1 [Source:MGI Symbol;Acc:MGI:88176]
105	Bnip1	618.988498648857	0.995728875726723	0.127435256208495	3.22333384988467	0.00126707782119437	0.0194840366676232	ENSCGRG00000013588	BCL2/adenovirus E1B interacting protein 1 [Source:MGI Symbol;Acc:MGI:109328]
106	Bpifa3	41.6749620651408	-5.73731733454165	1.52077016135842	-3.38799048320239	0.000704067072154521	0.0116439959948856	ENSCGRG00000000350	BPI fold containing family A, member 3 [Source:MGI Symbol;Acc:MGI:1920638]
107	Brinp3	154.562696748976	-2.09585249094366	0.353220321887444	-4.277471868405	1.8902783716936e-05	0.000479881047002593	ENSCGRG00000015127	bone morphogenetic protein/retinoic acid inducible neural specific 3 [Source:MGI Symbol;Acc:MGI:2443035]
108	Bsg	6488.30782443671	-0.844743716096557	0.0884609123723363	-2.93667800171413	0.00331748369362892	0.0439770867958395	ENSCGRG00000009810	basigin [Source:MGI Symbol;Acc:MGI:88208]
109	Bst2	3792.71169080141	-0.963778227406594	0.0880164761022529	-4.30391835098408	1.67803527158683e-05	0.000432409718343106	ENSCGRG00000005267	Bone marrow stromal antigen 2 [Source:UniProtKB/Swiss-Prot;Acc:Q6WRU0]
110	Btf3l4	743.853282690265	1.05472973506498	0.131077436650049	3.58389091478809	0.000338513507463033	0.0062857269894146	ENSCGRG00000009025	basic transcription factor 3-like 4 [Source:MGI Symbol;Acc:MGI:1915312]
111	Btg1	1248.17207873807	-1.27882616585852	0.12468550589823	-5.56491037301247	2.62287184202005e-08	1.13587956315699e-06	N/A	N/A
112	Btg2	509.993795852925	-1.22112842026494	0.146798555954674	-4.33359793907106	1.46691975516378e-05	0.000383782880944724	ENSCGRG00000006140	B cell translocation gene 2, anti-proliferative [Source:MGI Symbol;Acc:MGI:108384]
113	C1qtnf1	189.765994589228	1.75524334230098	0.224692011137172	5.2083776172415	1.9049893306686e-07	7.38359753535072e-06	ENSCGRG00000017330	C1q and tumor necrosis factor related protein 1 [Source:MGI Symbol;Acc:MGI:1919254]
114	C1r	3433.7620203991	-1.07606441812993	0.0894049763796672	-5.49300427442944	3.9515322465942e-08	1.6652128172057e-06	ENSCGRG00000018321	N/A
115	C1s	2211.17451438403	-1.29172458224429	0.0938460310361182	-7.53108121590276	5.03218746731006e-14	4.71598583690147e-12	ENSCGRG00000018358	N/A
116	C3	582.23377473729	-3.37873184833704	0.476670074930819	-5.8610126679787	4.60052874964922e-09	2.28654775876365e-07	ENSCGRG00000012620	complement component 3 [Source:MGI Symbol;Acc:MGI:88227]
117	C3ar1	281.61415451937	1.26273077761068	0.154493807334267	4.38702552926981	1.14911306660154e-05	0.000309668710094037	N/A	N/A
118	Ca4	37.9490009568317	-2.15709289276336	0.394608768570722	-3.984022954524	6.77583233219498e-05	0.00152129146175872	N/A	N/A
119	Ca5b	1229.25781383889	0.853607566486569	0.100104164836915	2.68365523255777	0.00728221595630251	0.0854673532516327	ENSCGRG00000003954	carbonic anhydrase 5b, mitochondrial [Source:MGI Symbol;Acc:MGI:1926249]
120	Cables2	1789.49076937454	-1.15360119820368	0.135674275758892	-4.19120495983381	2.77476850795691e-05	0.000677050704460936	ENSCGRG00000016679	CDK5 and Abl enzyme substrate 2 [Source:MGI Symbol;Acc:MGI:2182335]
121	Cachd1	793.489059961362	-1.21974214885932	0.10862241460661	-5.8439103055949	5.09894898181956e-09	2.48831352255272e-07	ENSCGRG00000012903	cache domain containing 1 [Source:MGI Symbol;Acc:MGI:2444177]
122	Cacna1c	980.065239705013	-0.979631718838759	0.114792247407401	-3.43811735575582	0.000585773770689212	0.0100311095622479	N/A	N/A
123	Cacna1g	662.44808648686	-1.18549884383548	0.130715422652461	-4.594227145721	4.34356049803089e-06	0.000128771585951868	ENSCGRG00000003530	calcium channel, voltage-dependent, T type, alpha 1G subunit [Source:MGI Symbol;Acc:MGI:1201678]
124	Cacng4	403.223064200076	1.15952647603554	0.155550793081236	3.69373864274879	0.000220980929592948	0.00431359354481074	ENSCGRG00000011688	calcium channel, voltage-dependent, gamma subunit 4 [Source:MGI Symbol;Acc:MGI:1859167]
125	Camlg	1701.64465710385	2.27231893856853	0.124860039082041	13.5139829384377	1.29330698780118e-41	1.05921842300917e-38	ENSCGRG00000006812	calcium modulating ligand [Source:MGI Symbol;Acc:MGI:104728]
126	Camsap3	348.694525849605	2.22786866721313	0.177368776789329	9.26265713859748	1.99406853639211e-20	3.44117381249319e-18	ENSCGRG00000013931	calmodulin regulated spectrin-associated protein family, member 3 [Source:MGI Symbol;Acc:MGI:1916947]
127	Camta1	857.158911728834	1.0027039183402	0.120791099876197	3.45837911938215	0.000543436076900581	0.00941739225443997	N/A	N/A
128	Camta2	184.176080122784	-1.39096219632567	0.194010209591178	-4.15441897260427	3.26115152011564e-05	0.000788360136926599	ENSCGRG00000008238	calmodulin binding transcription activator 2 [Source:MGI Symbol;Acc:MGI:2135957]
129	Cant1	1259.01858693531	-0.894102689362025	0.107837679167436	-2.86671774678011	0.00414752731695548	0.0531476000472723	ENSCGRG00000008160	calcium activated nucleotidase 1 [Source:MGI Symbol;Acc:MGI:1923275]
130	Capn5	1142.80869823114	-1.10647596953349	0.113061351388061	-4.61265907765724	3.97550072140987e-06	0.000119246030396812	ENSCGRG00000004653	calpain 5 [Source:MGI Symbol;Acc:MGI:1100859]
131	Capn7	1292.73348496826	0.915598387279384	0.120418783084763	2.74571688974378	0.00603788425764586	0.0731889483663288	ENSCGRG00000017627	calpain 7 [Source:MGI Symbol;Acc:MGI:1338030]
132	Capn8	233.950662234609	-1.28772107819647	0.218818259125658	-3.21160848406053	0.00131994124393471	0.0201816016331154	ENSCGRG00000012189	calpain 8 [Source:MGI Symbol;Acc:MGI:2181366]
133	Casp2	112.505194727064	-1.22007352308186	0.241473577901691	-2.63014706569375	0.00853479379784516	0.0976137891742618	ENSCGRG00000004707	caspase-2 [Source:RefSeq peptide;Acc:NP_001233633]
134	Casp8	463.058349750386	1.10014590074351	0.167748141896256	3.07117202133287	0.00213220270363832	0.0301307594361854	ENSCGRG00000018191	caspase-8 [Source:RefSeq peptide;Acc:NP_001233725]
135	Casp8ap2	327.675974173051	-1.13998337094006	0.177557250452055	-3.1258699309988	0.00177279942795475	0.0258869944375066	ENSCGRG00000005479	N/A
136	Ccdc112	295.196985930644	1.18039892973144	0.179509880352412	3.31701200981992	0.000909857053291122	0.0145245570447838	ENSCGRG00000007584	coiled-coil domain containing 112 [Source:MGI Symbol;Acc:MGI:1918800]
137	Ccdc130	321.424675144605	1.28049454078912	0.163487748191281	4.25433739080064	2.09668960905911e-05	0.000525903357734307	ENSCGRG00000016639	coiled-coil domain containing 130 [Source:MGI Symbol;Acc:MGI:1914986]
138	Ccdc158	476.559541016605	0.950864410660999	0.135899163979941	2.69245151496186	0.00709288478604449	0.083714705961604	ENSCGRG00000000423	coiled-coil domain containing 158 [Source:MGI Symbol;Acc:MGI:2444555]
139	Ccdc65	92.1624534769566	1.4310354702569	0.261025136348933	3.24134671997541	0.00118966392511997	0.0184593899155559	ENSCGRG00000007350	coiled-coil domain containing 65 [Source:MGI Symbol;Acc:MGI:2146001]
140	Ccdc67	733.212598099924	1.16280418236791	0.152607274228403	3.78646224151748	0.000152807303083506	0.00312872953063479	N/A	N/A
141	Ccdc77	1462.09195908181	0.961517027039544	0.121684838671253	3.09450651724737	0.00197140603454039	0.028277423042409	ENSCGRG00000009876	coiled-coil domain containing 77 [Source:MGI Symbol;Acc:MGI:1914450]
142	Ccdc80	4760.22490323013	-1.06645082922407	0.0859692605534641	-5.60070338401334	2.134837646604e-08	9.41778378198584e-07	ENSCGRG00000011447	coiled-coil domain containing 80 [Source:MGI Symbol;Acc:MGI:1915146]
143	Ccdc88c	195.043374350785	-1.31145012860111	0.182815317291905	-3.97388817655773	7.07087700095645e-05	0.00157812926619688	ENSCGRG00000002550	coiled-coil domain containing 88C [Source:MGI Symbol;Acc:MGI:1915589]
144	Ccnf	854.299743446891	-1.09642288266498	0.118851483853323	-4.30335714255805	1.68229336923032e-05	0.000432914756778573	ENSCGRG00000010143	cyclin F [Source:MGI Symbol;Acc:MGI:102551]
145	Ccng2	447.772332371257	-0.941579073606378	0.13473798581393	-2.64674116011873	0.00812715335088392	0.09372811737503	ENSCGRG00000003009	cyclin G2 [Source:MGI Symbol;Acc:MGI:1095734]
146	Ccrl2	308.236701115054	1.41640388799972	0.162600752096181	5.11339201424327	3.16424675960215e-07	1.1710199648453e-05	N/A	N/A
147	Cct4	8539.82378610051	0.950430835436843	0.0766786193969406	4.76623519815575	1.87700137372937e-06	5.99272455541357e-05	ENSCGRG00000010095	chaperonin containing Tcp1, subunit 4 (delta) [Source:MGI Symbol;Acc:MGI:104689]
148	Cd109	2182.2489543976	-1.05026109197153	0.09943265126707	-4.67953519614604	2.87526000067237e-06	8.87889715289597e-05	ENSCGRG00000009383	CD109 antigen [Source:MGI Symbol;Acc:MGI:2445221]
149	Cd247	259.318040985343	-1.22519921630862	0.165389582397284	-3.87108248480576	0.000108353116950507	0.0022995325809736	ENSCGRG00000008568	CD247 antigen [Source:MGI Symbol;Acc:MGI:88334]
150	Cd36	668.066924079783	-2.04895587908205	0.183194903014082	-7.99145256922548	1.33358024842277e-15	1.48642906151123e-13	ENSCGRG00000013582	CD36 antigen [Source:MGI Symbol;Acc:MGI:107899]
151	Cd3eap	484.920258014946	1.04494148195469	0.166024890868457	2.77054228933649	0.00559630325514616	0.0686759377310673	ENSCGRG00000018205	CD3E antigen, epsilon polypeptide associated protein [Source:MGI Symbol;Acc:MGI:1917583]
152	Cd81	656.885316213856	-1.16940750517108	0.115838973671553	-5.04532270897914	4.52756545646994e-07	1.6275906584642e-05	ENSCGRG00000012045	CD81 antigen [Source:MGI Symbol;Acc:MGI:1096398]
153	Cd82	168.484142003408	-7.18948397234442	0.514435642840195	-12.8383823390614	9.99409723272738e-38	6.27529365242952e-35	ENSCGRG00000012389	CD82 antigen [Source:MGI Symbol;Acc:MGI:104651]
154	Cda	155.228513744057	1.9577092893688	0.23618125293126	5.81225974377898	6.16351066668964e-09	3.00005298264684e-07	ENSCGRG00000006873	cytidine deaminase [Source:MGI Symbol;Acc:MGI:1919519]
155	Cdc25b	423.114959897773	-1.26869263399687	0.153884767451789	-4.44313069186603	8.86592741259529e-06	0.000244520460718971	ENSCGRG00000008443	M-phase inducer phosphatase 2 [Source:RefSeq peptide;Acc:NP_001278987]
156	Cdc6	313.745578986857	-1.59617147957653	0.228849388050674	-4.4186658634694	9.93120486549031e-06	0.000271515393398028	ENSCGRG00000006112	cell division control protein 6 homolog [Source:RefSeq peptide;Acc:NP_001231207]
157	Cdh13	270.971737781178	-1.97689161014205	0.234812472681011	-5.92783293633556	3.06958549602975e-09	1.5755253947878e-07	N/A	N/A
158	Cdh17	215.417795239375	-2.08416671644695	0.197475904285979	-7.59183365254875	3.15409778766937e-14	3.00069394072363e-12	ENSCGRG00000012734	cadherin 17 [Source:MGI Symbol;Acc:MGI:1095414]
159	Cdhr3	46.9579047710289	2.6142460554093	0.451681783278511	4.49272835392803	7.03164545549213e-06	0.000198881539707365	ENSCGRG00000011875	cadherin-related family member 3 [Source:MGI Symbol;Acc:MGI:1916014]
160	Cdk16	1784.00257735096	-0.847284886964115	0.0871780935778251	-3.00904017829639	0.00262074455254834	0.0358149269634856	ENSCGRG00000003635	cyclin-dependent kinase 16 [Source:MGI Symbol;Acc:MGI:97516]
161	Cdkn2aip	780.142757593325	1.63243754215027	0.119845115931936	8.74023971092829	2.32616325747852e-18	3.17521284645818e-16	ENSCGRG00000016674	CDKN2A interacting protein [Source:MGI Symbol;Acc:MGI:1918175]
162	Cdv3	6830.12062634086	0.855946481239922	0.0848942913776083	3.19201651985567	0.00141283251944071	0.0213763262399234	ENSCGRG00000015706	N/A
163	Cebpg	852.225536460943	1.15109448123075	0.103857058429905	5.45106889284449	5.00679682501493e-08	2.07737955490763e-06	N/A	N/A
164	Cep57l1	1696.78489742131	0.848173267430055	0.0892844946732313	2.94800085582848	0.003198361792834	0.042577767555911	ENSCGRG00000004355	centrosomal protein 57-like 1 [Source:MGI Symbol;Acc:MGI:1915511]
165	Cfap97	1673.12105563841	1.05799579895473	0.113468116483968	4.16886534201358	3.06119770348443e-05	0.000743089963151239	ENSCGRG00000010470	cilia and flagella associated protein 97 [Source:MGI Symbol;Acc:MGI:1914006]
166	Cfdp1	1710.97242432563	0.92534937617535	0.121513994060424	2.80121543272566	0.00509105197196072	0.0637158432731277	ENSCGRG00000013809	craniofacial development protein 1 [Source:MGI Symbol;Acc:MGI:1344403]
167	Cfl1	3390.3998041277	-0.890675837246734	0.105783679156967	-2.88998585568144	0.00385259160306001	0.0500491503633389	ENSCGRG00000003939	cofilin 1, non-muscle [Source:MGI Symbol;Acc:MGI:101757]
168	Cflar	2539.02439120006	-0.931646750922664	0.119361195343585	-2.90449713747895	0.0036784356713177	0.0481185366254247	N/A	N/A
169	Cfp	25.5367604256435	-2.74590212784369	0.510758822506479	-4.23084150855783	2.3281867824484e-05	0.000574784461611803	ENSCGRG00000005054	complement factor properdin [Source:MGI Symbol;Acc:MGI:97545]
170	Cgn	159.165284817812	1.22072205675331	0.213490025863216	2.97793563639123	0.00290196918061917	0.039185945129264	ENSCGRG00000006843	cingulin [Source:MGI Symbol;Acc:MGI:1927237]
171	Chac1	160.501631932776	1.81057095703721	0.241139526952605	5.08256971308128	3.72362578333682e-07	1.3540914841837e-05	ENSCGRG00000001166	ChaC, cation transport regulator 1 [Source:MGI Symbol;Acc:MGI:1916315]
172	Chd5	4499.98612087755	1.02088534405994	0.0884368260809385	4.92920045479494	8.25668243148023e-07	2.83298956214559e-05	ENSCGRG00000011341	chromodomain helicase DNA binding protein 5 [Source:MGI Symbol;Acc:MGI:3036258]
173	Chek1	904.488646515677	1.29099053440108	0.13501991195642	5.22906602033491	1.70368522884273e-07	6.63064435035342e-06	ENSCGRG00000002859	checkpoint kinase 1 [Source:MGI Symbol;Acc:MGI:1202065]
174	Chrna1	29.0118789697351	-2.35018625053029	0.455660606410477	-3.87398806255144	0.00010706865954433	0.00227635704270489	ENSCGRG00000002036	cholinergic receptor, nicotinic, alpha polypeptide 1 (muscle) [Source:MGI Symbol;Acc:MGI:87885]
175	Chst11	1877.63066935817	-0.978094593196968	0.0854045431249322	-4.60317540602877	4.16097494512333e-06	0.000124019438356469	ENSCGRG00000016623	carbohydrate sulfotransferase 11 [Source:MGI Symbol;Acc:MGI:1927166]
176	Chst12	442.973966205194	-2.03946449457014	0.137535014416606	-10.5755032637956	3.87093638217738e-26	1.13932544736055e-23	ENSCGRG00000011855	carbohydrate sulfotransferase 12 [Source:MGI Symbol;Acc:MGI:1929064]
177	Chst2	423.189306428345	-1.88879242447412	0.135462835565947	-9.62500097023459	6.27063328599482e-22	1.28391216530744e-19	N/A	N/A
178	Churc1	650.812885048086	0.995491664884832	0.12698734671039	3.23283519813936	0.00122568248492071	0.0189558136029978	ENSCGRG00000008718	farnesyltransferase, CAAX box, beta [Source:MGI Symbol;Acc:MGI:1861305]
179	Ciart	451.712264080579	1.43430009794837	0.142645652300709	5.95417794744098	2.61382285692497e-09	1.36176914699264e-07	N/A	N/A
180	Cic	259.936013195789	-1.35781739716176	0.172619899719185	-4.47720626473466	7.56261747482936e-06	0.000212305551972222	N/A	N/A
181	Ckap4	1428.07271790904	-1.80484013826154	0.109861064670178	-11.1038213693146	1.20192570695193e-28	4.04297759675956e-26	N/A	N/A
182	Clcn1	49.7841352188927	-2.36723030434375	0.413452551786484	-4.31069489333566	1.6274232300386e-05	0.000421095760772487	ENSCGRG00000003865	chloride channel, voltage-sensitive 1 [Source:MGI Symbol;Acc:MGI:88417]
183	Clcn5	538.828983382115	-1.27557894562001	0.148553192759064	-4.64895053463411	3.33628204420053e-06	0.0001018566367368	ENSCGRG00000001430	chloride channel, voltage-sensitive 5 [Source:MGI Symbol;Acc:MGI:99486]
184	Clec4f	209.894149774841	-5.58212710769164	0.75541900613447	-6.61508985925746	3.71326115744587e-11	2.5343007399568e-09	ENSCGRG00000010874	C-type lectin domain family 4, member f [Source:MGI Symbol;Acc:MGI:1859834]
185	Clic5	236.744893283397	-1.11094134910563	0.187733966111102	-2.80172447895337	0.00508302641878952	0.0637052352965656	ENSCGRG00000005957	chloride intracellular channel 5 [Source:MGI Symbol;Acc:MGI:1917912]
186	Clmp	20.5855510510044	3.00101533551898	0.567307385167269	4.25880730265032	2.05520539461757e-05	0.000516874552982792	ENSCGRG00000000870	CXADR-like membrane protein [Source:MGI Symbol;Acc:MGI:1918816]
187	Cln8	972.395946757507	1.12254663164886	0.10640869708911	5.05206947959822	4.37048650066957e-07	1.58016994650888e-05	ENSCGRG00000000680	ceroid-lipofuscinosis, neuronal 8 [Source:MGI Symbol;Acc:MGI:1349447]
188	Clpx	796.139452844717	0.911119841312794	0.104014627067807	3.13568725655302	0.00171451932725689	0.0251563755410246	ENSCGRG00000016797	caseinolytic mitochondrial matrix peptidase chaperone subunit [Source:MGI Symbol;Acc:MGI:1346017]
189	Cmip	637.865110352127	-1.80466172896593	0.194819336811944	-6.26066820780795	3.83331341580129e-10	2.24248834824375e-08	ENSCGRG00000014929	c-Maf inducing protein [Source:MGI Symbol;Acc:MGI:1921690]
190	Cmtr2	981.941690890679	1.02560619368384	0.117574149438825	3.74779400970237	0.000178396666730047	0.00358640129262956	ENSCGRG00000012261	cap methyltransferase 2 [Source:MGI Symbol;Acc:MGI:2384580]
191	Cndp2	1423.29444566919	-0.999508320389958	0.103109642770326	-4.02043696914158	5.80902906774657e-05	0.00132796942414007	ENSCGRG00000000693	CNDP dipeptidase 2 (metallopeptidase M20 family) [Source:MGI Symbol;Acc:MGI:1913304]
192	Cnih2	99.2696333883321	-2.18594031176162	0.262212303740342	-6.10565480034016	1.02380070474268e-09	5.72265100155424e-08	ENSCGRG00000012789	cornichon family AMPA receptor auxiliary protein 2 [Source:MGI Symbol;Acc:MGI:1277225]
193	Cnpy4	434.701073586262	-1.10083530248211	0.159484621580285	-3.23462410763702	0.00121802971496217	0.0188684422210053	ENSCGRG00000003602	canopy FGF signaling regulator 4 [Source:MGI Symbol;Acc:MGI:1913705]
194	Cntnap1	904.816221218392	-1.29733740482413	0.120861834016392	-5.89412621362634	3.76669192359028e-09	1.89714373702326e-07	ENSCGRG00000007852	contactin associated protein-like 1 [Source:MGI Symbol;Acc:MGI:1858201]
195	Col12a1	2536.99138043601	-1.19574472181652	0.0968075316037152	-6.30924279317052	2.80403941041537e-10	1.69293879403828e-08	ENSCGRG00000008582	collagen, type XII, alpha 1 [Source:MGI Symbol;Acc:MGI:88448]
196	Col1a1	107.401574966157	-5.72100650158353	0.446354439799699	-11.5066492968394	1.22131996453378e-30	5.22863731180065e-28	ENSCGRG00000011250	collagen, type I, alpha 1 [Source:MGI Symbol;Acc:MGI:88467]
197	Col25a1	56.365771087947	-2.26709521235458	0.350800053429618	-4.79513242711327	1.62567401162644e-06	5.25262802006986e-05	ENSCGRG00000011334	collagen, type XXV, alpha 1 [Source:MGI Symbol;Acc:MGI:1924268]
198	Col27a1	2111.57998801655	-1.45128202594492	0.28255789605407	-3.06598943905635	0.00216950977678632	0.0305433898843976	ENSCGRG00000010702	collagen, type XXVII, alpha 1 [Source:MGI Symbol;Acc:MGI:2672118]
199	Col4a1	196.282146920984	-1.44936576613731	0.209443975181671	-4.12713359105401	3.67313031413236e-05	0.000879170974934069	ENSCGRG00000011704	collagen, type IV, alpha 1 [Source:MGI Symbol;Acc:MGI:88454]
200	Col5a3	218.610114647318	-2.0468957595906	0.256336826340603	-5.70317296870534	1.1759754198691e-08	5.45612043942716e-07	ENSCGRG00000009741	collagen, type V, alpha 3 [Source:MGI Symbol;Acc:MGI:1858212]
201	Col6a1	5869.6034331948	-2.07411001993555	0.0960284863441939	-15.507351785978	3.09378025126672e-54	5.82775385931112e-51	ENSCGRG00000001617	collagen, type VI, alpha 1 [Source:MGI Symbol;Acc:MGI:88459]
202	Col6a2	4935.89823356151	-1.5182242746741	0.115891103415184	-8.05291990886907	8.08418082352951e-16	9.17359723932684e-14	ENSCGRG00000011810	collagen, type VI, alpha 2 [Source:MGI Symbol;Acc:MGI:88460]
203	Col6a3	1384.51349489007	-3.36187367855833	0.353074613621698	-7.86494149027802	3.69270002652626e-15	3.92990906212854e-13	N/A	N/A
204	Col9a3	47.5702114339279	-3.6102693439852	0.417332373786311	-7.24915447085135	4.19381379608397e-13	3.5110609100815e-11	ENSCGRG00000010697	collagen, type IX, alpha 3 [Source:MGI Symbol;Acc:MGI:894686]
205	Colgalt1	4107.44244647646	-0.924669849769388	0.102262651324885	-3.32191024432756	0.000894034478720046	0.014296203290025	ENSCGRG00000012290	collagen beta(1-O)galactosyltransferase 1 [Source:MGI Symbol;Acc:MGI:1924348]
206	Commd6	989.110409992352	1.27606955107974	0.153620886768221	4.49878310754257	6.83435393371175e-06	0.000193592067743351	ENSCGRG00000003425	COMM domain containing 6 [Source:MGI Symbol;Acc:MGI:1913450]
207	Coq10b	882.534264096297	0.984507391969853	0.113466464156474	3.52125973272342	0.000429501698102773	0.00771260580282358	ENSCGRG00000003328	coenzyme Q10B [Source:MGI Symbol;Acc:MGI:1915126]
208	Corin	481.017818229071	4.22068480469373	0.238311339215638	15.2561867846447	1.49747376847545e-52	2.35065944806434e-49	ENSCGRG00000016765	corin [Source:MGI Symbol;Acc:MGI:1349451]
209	Cpd	8282.53388954132	-1.24401450540569	0.0946263449262634	-6.96478348812996	3.28909192030001e-12	2.54965532932886e-10	ENSCGRG00000010790	carboxypeptidase D [Source:MGI Symbol;Acc:MGI:107265]
210	Cped1	764.503532318329	-1.44734968459071	0.106416648426692	-8.10387469084435	5.32359381140756e-16	6.19015658182002e-14	ENSCGRG00000011388	cadherin-like and PC-esterase domain containing 1 [Source:MGI Symbol;Acc:MGI:2444814]
211	Cpxm1	211.882456630396	-1.44198072765608	0.236035198896353	-3.63089162524128	0.000282443774929996	0.00533640259614477	ENSCGRG00000015217	carboxypeptidase X 1 (M14 family) [Source:MGI Symbol;Acc:MGI:1934569]
212	Crcp	575.892760712419	1.04061378913433	0.119390895473174	3.81646595921174	0.000135376742200152	0.00282089789029233	ENSCGRG00000003194	calcitonin gene-related peptide-receptor component protein [Source:MGI Symbol;Acc:MGI:1100818]
213	Creb3l1	578.553340180215	-1.74067237778715	0.128380180263521	-9.00224532084091	2.21147737054222e-19	3.47146660240865e-17	ENSCGRG00000017318	cAMP responsive element binding protein 3-like 1 [Source:MGI Symbol;Acc:MGI:1347062]
214	Creb5	996.484512722896	1.03178606926775	0.13574430979301	3.29165597606215	0.000995993683716739	0.0157659941345985	ENSCGRG00000012849	cAMP responsive element binding protein 5 [Source:MGI Symbol;Acc:MGI:2443973]
215	Crip2	554.78627728698	-1.61556986236619	0.133096141284609	-7.74333013487759	9.68461460282508e-15	9.75556605740193e-13	ENSCGRG00000009586	N/A
216	Crlf1	109.085607975627	-1.77157856917412	0.255988398479327	-4.63542908780999	3.56197821165467e-06	0.000107355173716702	ENSCGRG00000012856	cytokine receptor-like factor 1 [Source:MGI Symbol;Acc:MGI:1340030]
217	Crtap	1523.27391728189	-1.05439099914578	0.107558045799637	-4.36442011320186	1.27460417131094e-05	0.00033864201375154	ENSCGRG00000017250	N/A
218	Crtc1	416.734137473331	-1.22981769048104	0.150480349316217	-4.28531162168422	1.82483218549494e-05	0.000465777288322061	ENSCGRG00000015567	CREB regulated transcription coactivator 1 [Source:MGI Symbol;Acc:MGI:2142523]
219	Csmd3	103.555340339196	-2.15026271729334	0.250772585406131	-6.24191122820363	4.32256266526273e-10	2.49767217563049e-08	ENSCGRG00000002669	CUB and Sushi multiple domains 3 [Source:MGI Symbol;Acc:MGI:2386403]
220	Cspg4	7280.9246177227	-1.3489682652569	0.103240735338212	-7.40023559530938	1.35943093367775e-13	1.22524404295157e-11	ENSCGRG00000002310	chondroitin sulfate proteoglycan 4 [Source:MGI Symbol;Acc:MGI:2153093]
221	Cstf1	1221.83997485115	0.969889787855906	0.0973330074008637	3.9547456450147	7.66161177331428e-05	0.00169193178164034	ENSCGRG00000001957	cleavage stimulation factor, 3' pre-RNA, subunit 1 [Source:MGI Symbol;Acc:MGI:1914587]
222	Ctdsp2	1021.69248090339	-1.01448353150925	0.09974267685807	-4.30629139219204	1.66014339851498e-05	0.000428972855937267	ENSCGRG00000009227	N/A
223	Ctgf	81.6644771161662	-3.93300658478663	0.367482587301277	-9.11075571948289	8.18100963819787e-20	1.31714255174986e-17	ENSCGRG00000009322	connective tissue growth factor [Source:MGI Symbol;Acc:MGI:95537]
224	Ctnna3	99.2821383569873	-2.20258942109689	0.283503811183968	-5.70583835758752	1.15771827931973e-08	5.3908232286362e-07	ENSCGRG00000006511	catenin (cadherin associated protein), alpha 3 [Source:MGI Symbol;Acc:MGI:2661445]
225	Ctsa	8043.41161416508	-0.868800532486349	0.103906175850384	-2.73167624005231	0.00630130289813759	0.0758451391004587	ENSCGRG00000014927	cathepsin A [Source:MGI Symbol;Acc:MGI:97748]
226	Ctsf	769.328442054884	-1.2918024045267	0.116560104625154	-6.06416668961196	1.32639538029539e-09	7.26317144727448e-08	ENSCGRG00000009158	cathepsin F [Source:MGI Symbol;Acc:MGI:1861434]
227	Ctsw	76.9444768239534	-1.34265499975954	0.279439664927778	-2.71147082585507	0.00669854354460347	0.0798603236605435	ENSCGRG00000012641	cathepsin W [Source:MGI Symbol;Acc:MGI:1338045]
228	Cubn	175.502296513409	-1.99501199140962	0.215147230910609	-6.55388165918027	5.60603992624698e-11	3.71834415812374e-09	ENSCGRG00000014234	cubilin (intrinsic factor-cobalamin receptor) [Source:MGI Symbol;Acc:MGI:1931256]
229	Cux1	787.859840345277	-1.13426072211035	0.129880497645097	-4.2292586750797	2.34462634150155e-05	0.000578085424016554	ENSCGRG00000009119	cut-like homeobox 1 [Source:MGI Symbol;Acc:MGI:88568]
230	Cxcl1	689.496423290207	-2.86772181334779	0.279056524395404	-8.18027572575982	2.83195112446822e-16	3.35506058689358e-14	ENSCGRG00000016848	growth-regulated alpha protein precursor [Source:RefSeq peptide;Acc:NP_001230973]
231	Cxcl12	145.155387205968	-1.83736144283569	0.205648293196249	-6.09000406786444	1.12907818771889e-09	6.23708088623483e-08	ENSCGRG00000016265	chemokine (C-X-C motif) ligand 12 [Source:MGI Symbol;Acc:MGI:103556]
232	Cyr61	620.522218849529	-1.82036150916299	0.133262803556053	-9.27039635574082	1.85455468917482e-20	3.23465247036909e-18	ENSCGRG00000015911	cysteine rich protein 61 [Source:MGI Symbol;Acc:MGI:88613]
233	Cysltr2	164.769986497896	1.7401660577255	0.210576373029812	5.48591249997834	4.11340480264076e-08	1.72570615294753e-06	ENSCGRG00000014756	cysteinyl leukotriene receptor 2 [Source:MGI Symbol;Acc:MGI:1917336]
234	Dag1	5382.67024596154	-0.977008576122564	0.089984942122634	-4.3567964389766	1.31979905576985e-05	0.000349663218193202	ENSCGRG00000008349	dystroglycan 1 [Source:MGI Symbol;Acc:MGI:101864]
235	Dbp	60.7226638137003	2.26836880490461	0.345367419745656	4.87424756343025	1.09223951055041e-06	3.67402065361393e-05	N/A	N/A
236	Dcaf4	1133.61027724927	0.983039618921693	0.0909180624451324	4.37841620789895	1.19544885988817e-05	0.000321221726036438	ENSCGRG00000010226	DDB1 and CUL4 associated factor 4 [Source:MGI Symbol;Acc:MGI:1921078]
237	Dcbld2	5070.28889035697	-1.14851069948987	0.0757182807202708	-7.44269670953909	9.86504017801713e-14	8.97718656199558e-12	ENSCGRG00000006677	discoidin, CUB and LCCL domain containing 2 [Source:MGI Symbol;Acc:MGI:1920629]
238	Dcc	46.6680458427431	-1.79365562632746	0.369291294191483	-3.27300736469455	0.00106409704933623	0.0167315493475348	ENSCGRG00000003387	deleted in colorectal carcinoma [Source:MGI Symbol;Acc:MGI:94869]
239	Dcn	1931.75118185223	-2.96639605972664	0.213150138427321	-11.1725639803771	5.55537302441845e-29	1.93789929001797e-26	ENSCGRG00000007335	decorin [Source:MGI Symbol;Acc:MGI:94872]
240	Dcun1d2	415.170454262822	1.05408931772188	0.137108506773381	3.42157338038924	0.0006225992162063	0.0105752041800524	ENSCGRG00000015388	DCN1, defective in cullin neddylation 1, domain containing 2 (S. cerevisiae) [Source:MGI Symbol;Acc:MGI:2142792]
241	Ddias	234.418323054569	1.24427213807931	0.224068232967031	2.94245029126982	0.00325626058844559	0.0431959019046124	ENSCGRG00000012727	DNA damage-induced apoptosis suppressor [Source:MGI Symbol;Acc:MGI:1921291]
242	Ddit3	5334.18152669545	2.9663271693191	0.0975249677211843	24.4180000695418	1.10131107638238e-131	2.07453967458149e-127	ENSCGRG00000015899	DNA-damage inducible transcript 3 [Source:MGI Symbol;Acc:MGI:109247]
243	Ddr1	588.1592872212	-1.57758675680926	0.162074337933689	-6.12449983595939	9.09689076353397e-10	5.11516809888625e-08	ENSCGRG00000017100	discoidin domain receptor family, member 1 [Source:MGI Symbol;Acc:MGI:99216]
244	Ddx21	3503.43109293623	0.999490830420852	0.0824357268622362	5.02850336229146	4.943228476189e-07	1.76689933218163e-05	ENSCGRG00000015134	N/A
245	Ddx27	3167.02669561084	0.957809792129572	0.0986588013116054	3.77915894427715	0.000157358960517476	0.00321493572588687	ENSCGRG00000008199	DEAD (Asp-Glu-Ala-Asp) box polypeptide 27 [Source:MGI Symbol;Acc:MGI:2385884]
246	Ddx4	107.746985161336	1.33190133160398	0.269654568596395	2.76998396419087	0.00560590525436956	0.0687489826019267	ENSCGRG00000001251	DEAD (Asp-Glu-Ala-Asp) box polypeptide 4 [Source:MGI Symbol;Acc:MGI:102670]
247	Ddx52	1117.98134596956	0.99166316128685	0.10139147956018	4.01119169312742	6.04130321279762e-05	0.00137358344179838	ENSCGRG00000008830	DEAD (Asp-Glu-Ala-Asp) box polypeptide 52 [Source:MGI Symbol;Acc:MGI:1925644]
248	Ddx60	399.740871415466	2.18172094483261	0.17019660852387	9.38184643019788	6.48273538642891e-21	1.17418544686694e-18	ENSCGRG00000005295	DEAD (Asp-Glu-Ala-Asp) box polypeptide 60 [Source:MGI Symbol;Acc:MGI:2384570]
249	Dennd4a	5049.57449078132	1.11247208428929	0.0946693159367083	5.57212839607721	2.51645843583007e-08	1.09728073045674e-06	ENSCGRG00000005390	DENN/MADD domain containing 4A [Source:MGI Symbol;Acc:MGI:2142979]
250	Dgat2	979.723065450461	1.10076643947175	0.114974968802093	4.48622812534484	7.24951203171562e-06	0.000204124152677769	ENSCGRG00000009277	diacylglycerol O-acyltransferase 2 [Source:MGI Symbol;Acc:MGI:1915050]
251	Dgki	29.681701818044	-2.58973675205962	0.462825735371993	-4.33159631827115	1.48032164047142e-05	0.000385682140270541	ENSCGRG00000004379	diacylglycerol kinase, iota [Source:MGI Symbol;Acc:MGI:2443430]
252	Dhcr24	3060.57756556306	-1.02411103503574	0.116172724520555	-3.78013458948257	0.000156743605962792	0.00320584072260708	ENSCGRG00000005427	24-dehydrocholesterol reductase [Source:MGI Symbol;Acc:MGI:1922004]
253	Dhcr7	947.143814953469	-0.963143039546826	0.10996990160716	-3.43894586881258	0.000583983992440376	0.0100186761981779	ENSCGRG00000001092	7-dehydrocholesterol reductase [Source:MGI Symbol;Acc:MGI:1298378]
254	Dhfr	30.240661991002	2.83312209464209	0.571190232148873	3.93592093734366	8.28782568358234e-05	0.00181111104874293	ENSCGRG00000002677	dihydrofolate reductase [Source:RefSeq peptide;Acc:NP_001230945]
255	Dhrs13	238.433672890159	1.24891953835369	0.202809878418625	3.2737904228809	0.0010611528239907	0.0166991944406958	ENSCGRG00000004513	dehydrogenase/reductase (SDR family) member 13 [Source:MGI Symbol;Acc:MGI:1917701]
256	Dicer1	1342.41304382957	-1.11197164474013	0.091105415741766	-5.78460829938752	7.2681486267446e-09	3.48371795628468e-07	ENSCGRG00000012281	Endoribonuclease Dicer [Source:UniProtKB/Swiss-Prot;Acc:A0MQH0]
257	Dkk3	3106.47571315545	-0.952997998068063	0.116052756518346	-3.17127751540075	0.00151770076282573	0.0226716330446854	ENSCGRG00000013280	dickkopf WNT signaling pathway inhibitor 3 [Source:MGI Symbol;Acc:MGI:1354952]
258	Dlg4	462.964425844239	-1.24147317388667	0.127476628377087	-5.15004735788506	2.60420694539131e-07	9.7720012411028e-06	ENSCGRG00000011577	discs, large homolog 4 (Drosophila) [Source:MGI Symbol;Acc:MGI:1277959]
259	Dlg5	1365.33239567222	-0.88801621567087	0.110625431815065	-2.73945791647924	0.00615405928335147	0.0744056577153348	ENSCGRG00000002819	discs, large homolog 5 (Drosophila) [Source:MGI Symbol;Acc:MGI:1918478]
260	Dnah12	1144.58325002565	1.3563314866896	0.105460125102879	7.31431889745965	2.58690134448777e-13	2.23529635899615e-11	N/A	N/A
261	Dnah14	325.664389426523	-1.3288105851779	0.194632959414217	-3.82179917880041	0.000132481559135965	0.00276976151991585	N/A	N/A
262	Dnah8	1314.2617460573	1.05092089069306	0.132887260232965	3.50641881813972	0.000454179958147441	0.00812477480685977	ENSCGRG00000014453	dynein, axonemal, heavy chain 8 [Source:MGI Symbol;Acc:MGI:107714]
263	Dnaja3	3048.04346195006	0.982891308694265	0.0742483454422262	5.3594299725203	8.34849460482745e-08	3.40390893660465e-06	ENSCGRG00000005510	DnaJ heat shock protein family (Hsp40) member A3 [Source:MGI Symbol;Acc:MGI:1933786]
264	Dnajc11	3368.33766168075	0.94170159989839	0.0932145708673857	3.82707441398576	0.000129675321730398	0.00271712350993939	ENSCGRG00000006361	DnaJ heat shock protein family (Hsp40) member C11 [Source:MGI Symbol;Acc:MGI:2443386]
265	Dnajc15	599.01043571234	1.11589424035931	0.154510967000066	3.43620747411366	0.000589919024871293	0.0100837610449188	ENSCGRG00000001449	DnaJ heat shock protein family (Hsp40) member C15 [Source:MGI Symbol;Acc:MGI:1913398]
266	Dnajc2	2156.54325706893	0.90701785914011	0.0864546480561266	3.72513642308595	0.000195209621988316	0.00387069857830937	ENSCGRG00000016501	DnaJ heat shock protein family (Hsp40) member C2 [Source:MGI Symbol;Acc:MGI:99470]
267	Dnajc22	378.116716207613	1.09911669693674	0.163563105341616	3.14346071592202	0.00166962824754306	0.0246093797331523	ENSCGRG00000002240	DnaJ heat shock protein family (Hsp40) member C22 [Source:MGI Symbol;Acc:MGI:1920028]
268	Dnttip2	3115.38777664079	1.13521368686773	0.087785223222644	6.26815272487267	3.65356357923087e-10	2.15743502012451e-08	ENSCGRG00000001002	deoxynucleotidyltransferase, terminal, interacting protein 2 [Source:MGI Symbol;Acc:MGI:1923173]
269	Dock6	907.027196155541	-1.18651511684781	0.137583998398331	-4.37225711659465	1.22968584812274e-05	0.000328096208513996	ENSCGRG00000007238	dedicator of cytokinesis 6 [Source:MGI Symbol;Acc:MGI:1914789]
270	Dopey2	874.266010959603	-1.0540968648761	0.116032275115571	-4.04313682281653	5.27408226553244e-05	0.00121749862298817	ENSCGRG00000006746	dopey family member 2 [Source:MGI Symbol;Acc:MGI:1917278]
271	Dph3	709.03210860532	1.07937198883435	0.134036915565515	3.68860687391402	0.00022548530850535	0.00439696351585432	ENSCGRG00000015614	DPH3 homolog [Source:UniProtKB/Swiss-Prot;Acc:Q6VUC1]
272	Dph5	542.186308445559	1.0354380392846	0.143974486224381	3.12885671883131	0.00175487857483659	0.0256650991569851	N/A	N/A
273	Dpp9	1220.6003259338	-1.55901479822322	0.110527562119875	-8.81275474479064	1.22107497063551e-18	1.73541281063108e-16	ENSCGRG00000016522	dipeptidylpeptidase 9 [Source:MGI Symbol;Acc:MGI:2443967]
274	Dpy19l3	952.467817662125	-0.942178854668591	0.0971404755693106	-3.677317326829	0.000235699754504223	0.00457247814170551	ENSCGRG00000007647	dpy-19-like 3 (C. elegans) [Source:MGI Symbol;Acc:MGI:2443952]
275	Dpysl2	2332.49432877059	-1.61809474026196	0.105402837481753	-9.80174978419968	1.10651964401546e-22	2.4521777099199e-20	ENSCGRG00000006329	dihydropyrimidinase-like 2 [Source:MGI Symbol;Acc:MGI:1349763]
276	Drgx	33.5335172744904	3.55755912637377	0.613527627394894	4.84509008709939	1.26554242267183e-06	4.2044131597653e-05	ENSCGRG00000013305	paired related homeobox protein-like 1 [Source:MGI Symbol;Acc:MGI:2148204]
277	Drosha	1377.44776566557	-0.940860332299599	0.0950064434999013	-3.74603888397119	0.000179648757370063	0.00360004642827646	ENSCGRG00000006944	drosha, ribonuclease type III [Source:MGI Symbol;Acc:MGI:1261425]
278	Duox1	166.855073885736	1.59597030210245	0.220947479809028	4.5757833592632	4.74441315924698e-06	0.000139206402929494	ENSCGRG00000017860	dual oxidase 1 [Source:MGI Symbol;Acc:MGI:2139422]
279	Dusp1	154.545665026106	-1.17428417966861	0.209605014212566	-2.81158197079106	0.00492985275012861	0.0619916727848867	ENSCGRG00000014542	dual specificity phosphatase 1 [Source:MGI Symbol;Acc:MGI:105120]
280	Eapp	990.80804659457	0.871061235387803	0.10488001659415	2.72786698512597	0.00637453068209288	0.0765797413638925	ENSCGRG00000012635	E2F-associated phosphoprotein [Source:MGI Symbol;Acc:MGI:1913516]
281	Ebf4	215.064464435081	-1.25963405501861	0.195213985390735	-3.45606157748919	0.000548130086787183	0.00949000592353875	ENSCGRG00000014262	early B cell factor 4 [Source:MGI Symbol;Acc:MGI:2385972]
282	Ecm1	1047.88103031943	-1.45060881191038	0.15146548298671	-5.71513914668717	1.09614292656981e-08	5.13632942979988e-07	ENSCGRG00000011489	extracellular matrix protein 1 [Source:MGI Symbol;Acc:MGI:103060]
283	Edaradd	2357.64387280645	2.340971427507	0.0902802856529571	19.4506354746821	2.87841720366343e-84	1.3555186216352e-80	ENSCGRG00000015990	EDAR (ectodysplasin-A receptor)-associated death domain [Source:MGI Symbol;Acc:MGI:1931001]
284	Edem1	1531.05183285172	-1.25933745141047	0.0828221299993952	-8.14244877177439	3.87362414414177e-16	4.5604661251999e-14	ENSCGRG00000012979	ER degradation enhancer, mannosidase alpha-like 1 [Source:MGI Symbol;Acc:MGI:2180139]
285	Edem2	2440.28330118826	-1.0149231506531	0.10081352920968	-4.26491020900254	1.99982609728423e-05	0.00050481674954908	ENSCGRG00000004111	ER degradation enhancer, mannosidase alpha-like 2 [Source:MGI Symbol;Acc:MGI:1915540]
286	Eef1e1	631.786357217064	1.68293363314773	0.149055642736024	7.36618293861626	1.75582837846445e-13	1.55279526596877e-11	ENSCGRG00000017575	Eukaryotic translation elongation factor 1 epsilon-1 [Source:UniProtKB/Swiss-Prot;Acc:P70102]
287	Eepd1	1177.53856995531	-1.02493421521345	0.10591037217109	-4.15418910795213	3.26443120880579e-05	0.000788360136926599	ENSCGRG00000012680	endonuclease/exonuclease/phosphatase family domain containing 1 [Source:MGI Symbol;Acc:MGI:1914734]
288	Efcc1	11.8339118831977	-5.18927747716313	1.56144086742926	-2.9487603869511	0.00319051240153737	0.042533391442151	ENSCGRG00000017927	EF hand and coiled-coil domain containing 1 [Source:MGI Symbol;Acc:MGI:3611451]
289	Efemp2	787.034266279467	-1.62832795882207	0.104017307552003	-10.0306908788164	1.11732036571774e-23	2.76933733276646e-21	ENSCGRG00000012706	EGF-containing fibulin-like extracellular matrix protein 2 precursor [Source:RefSeq peptide;Acc:NP_001231778]
290	Efna1	179.631311321777	-1.34386385307457	0.194995840606607	-3.89188482170989	9.94684659372596e-05	0.00213404042466988	ENSCGRG00000005830	ephrin A1 [Source:MGI Symbol;Acc:MGI:103236]
291	Egln1	764.874486306794	-1.08065240901138	0.135404817666512	-3.66079964385803	0.000251429318630938	0.00482151539819441	N/A	N/A
292	Ehd2	231.314904571242	-1.2162766265875	0.187039677791896	-3.37529519575388	0.000737365517658979	0.0120990890732946	N/A	N/A
293	Eid3	389.664795220702	-1.22060662827609	0.16032823530768	-3.96464244950423	7.35060413544247e-05	0.0016347500602046	ENSCGRG00000009160	EP300 interacting inhibitor of differentiation 3 [Source:MGI Symbol;Acc:MGI:1913591]
294	Eif3a	10083.2506590063	1.04805390892503	0.0822531201965174	5.63007709734856	1.80129085462807e-08	8.13691027065445e-07	ENSCGRG00000002093	eukaryotic translation initiation factor 3, subunit A [Source:MGI Symbol;Acc:MGI:95301]
295	Eif3e	2409.77537124852	1.19499175325031	0.0878544611546914	6.94363433013417	3.82138890230384e-12	2.90256059486683e-10	ENSCGRG00000011002	eukaryotic translation initiation factor 3, subunit E [Source:MGI Symbol;Acc:MGI:99257]
296	Eif4a2	6041.54901091985	0.938952284331781	0.0867080954404943	4.08254594697631	4.45450014530684e-05	0.0010423530340018	ENSCGRG00000004555	eukaryotic translation initiation factor 4A2 [Source:MGI Symbol;Acc:MGI:106906]
297	Eif4ebp2	2949.35556346157	-1.07068246496086	0.083695109910567	-5.8034449654075	6.49660829866352e-09	3.15403635365785e-07	ENSCGRG00000013786	eukaryotic translation initiation factor 4E binding protein 2 [Source:MGI Symbol;Acc:MGI:109198]
298	Ell	381.23558933726	-1.02382243683388	0.139804817850172	-3.13909021778526	0.00169473262413908	0.0249138319972848	ENSCGRG00000010361	elongation factor RNA polymerase II [Source:MGI Symbol;Acc:MGI:109377]
299	Elp6	836.502152953842	1.16928383691701	0.138070984050045	4.23203571855523	2.31585618681781e-05	0.000573242877675258	ENSCGRG00000014584	elongator acetyltransferase complex subunit 6 [Source:MGI Symbol;Acc:MGI:1919349]
300	Emilin1	2340.79562380081	-1.24188735769112	0.220542883453691	-2.97867175164554	0.00289500730390983	0.0391199803326753	ENSCGRG00000016423	elastin microfibril interfacer 1 [Source:MGI Symbol;Acc:MGI:1926189]
301	Endod1	1758.37356606645	-1.02432992595937	0.078521212131939	-5.59552525118873	2.19954830102917e-08	9.68058209030057e-07	ENSCGRG00000001767	endonuclease domain containing 1 [Source:MGI Symbol;Acc:MGI:1919196]
302	Eng	3704.82469495233	-1.1262513917869	0.104210317416971	-5.19419674061552	2.05605622853053e-07	7.92023132450503e-06	ENSCGRG00000017949	endoglin [Source:MGI Symbol;Acc:MGI:95392]
303	Enpp1	989.748708124453	-1.47195193376582	0.10393458607104	-8.53411233521817	1.41235564079684e-17	1.84753772261737e-15	ENSCGRG00000008073	ectonucleotide pyrophosphatase/phosphodiesterase 1 [Source:MGI Symbol;Acc:MGI:97370]
304	Enpp6	556.79941381127	-1.95043471448992	0.147084392008551	-9.28359695493307	1.63851615582075e-20	2.88455409599957e-18	ENSCGRG00000008783	ectonucleotide pyrophosphatase/phosphodiesterase 6 [Source:MGI Symbol;Acc:MGI:2445171]
305	Entpd5	1928.89952000993	-1.15273512219466	0.118955954201416	-4.77296513054033	1.81533230537796e-06	5.81554670687154e-05	ENSCGRG00000017255	ectonucleoside triphosphate diphosphohydrolase 5 [Source:MGI Symbol;Acc:MGI:1321385]
306	Epcam	38.7015240704448	2.20751282850076	0.476847659543699	3.40265972854358	0.000667333350400419	0.0111738296191046	ENSCGRG00000009743	epithelial cell adhesion molecule [Source:MGI Symbol;Acc:MGI:106653]
307	Epha2	2129.7742630679	1.03058384544755	0.0940674237782499	4.73725469272854	2.16632838448775e-06	6.86502140247093e-05	ENSCGRG00000010485	Eph receptor A2 [Source:MGI Symbol;Acc:MGI:95278]
308	Epn1	128.842437233483	-1.64061500830934	0.261741264411878	-4.03319098331778	5.5024523908301e-05	0.00126402067909837	N/A	N/A
309	Eps8l2	43.6906001281614	2.65837634518465	0.439907829036628	4.71329152973738	2.437470808599e-06	7.6270162162092e-05	ENSCGRG00000014621	EPS8-like 2 [Source:MGI Symbol;Acc:MGI:2138828]
310	Erap1	1303.16692383884	-0.892933716617793	0.107133726553508	-2.87464298875873	0.00404484572686555	0.0520087091856426	ENSCGRG00000011556	endoplasmic reticulum aminopeptidase 1 [Source:MGI Symbol;Acc:MGI:1933403]
311	Ero1a	1862.55210341132	-1.74951110672806	0.123644931543085	-9.41849044253878	4.57619581304466e-21	8.53483173567546e-19	ENSCGRG00000003898	ERO1-like (S. cerevisiae) [Source:MGI Symbol;Acc:MGI:1354385]
312	Erp29	2697.30134406423	-0.977812826573882	0.113973291672941	-3.44686303331532	0.000567136027616545	0.00976521147368633	ENSCGRG00000012742	endoplasmic reticulum protein 29 [Source:MGI Symbol;Acc:MGI:1914647]
313	Espl1	1523.81355703055	-0.856037800988983	0.103386927940437	-2.62194946370781	0.00874283941357377	0.0996905968725721	ENSCGRG00000002376	extra spindle pole bodies 1, separase [Source:MGI Symbol;Acc:MGI:2146156]
314	Ets2	1870.19823830411	-0.982562477043261	0.117088424604137	-3.3957240236714	0.000684473352986878	0.0113698629190598	ENSCGRG00000006623	E26 avian leukemia oncogene 2, 3' domain [Source:MGI Symbol;Acc:MGI:95456]
315	Exosc8	888.05253831946	0.951211514907878	0.133531317553451	2.74279488061006	0.00609187256578941	0.0737958865091802	ENSCGRG00000003184	exosome component 8 [Source:MGI Symbol;Acc:MGI:1916889]
316	Ext2	2369.6889853738	-1.14270662121075	0.0826946060266401	-6.74462516104033	1.534225864481e-11	1.10306154997056e-09	ENSCGRG00000008793	exostoses (multiple) 2 [Source:MGI Symbol;Acc:MGI:108050]
317	F13b	63.568535797272	2.52657112775479	0.352019982764083	5.51562048207606	3.47551546290948e-08	1.47119741067025e-06	ENSCGRG00000013915	coagulation factor XIII, beta subunit [Source:MGI Symbol;Acc:MGI:88379]
318	F2rl2	226.881041475939	-1.10960650593478	0.198600638827914	-2.6417035126872	0.0082490231889051	0.0949217164382439	ENSCGRG00000006051	coagulation factor II (thrombin) receptor-like 2 [Source:MGI Symbol;Acc:MGI:1298208]
319	Fabp4	23.5380329577513	-9.6120321937793	1.52437682508276	-5.92180984683235	3.18417682139421e-09	1.6263232461815e-07	ENSCGRG00000009928	fatty acid binding protein 4, adipocyte [Source:MGI Symbol;Acc:MGI:88038]
320	Fads2	11.3733134591075	-3.04271433170551	0.917257632180018	-2.67945639780951	0.00737418064868455	0.0863141196811644	ENSCGRG00000003550	fatty acid desaturase 2 [Source:MGI Symbol;Acc:MGI:1930079]
321	Fam102a	551.006627712535	-1.31514727267135	0.129640548413959	-5.63237953621285	1.77739992355613e-08	8.04828902885261e-07	ENSCGRG00000011406	family with sequence similarity 102, member A [Source:MGI Symbol;Acc:MGI:2138935]
322	Fam107b	1023.01765434478	1.4639519295714	0.132121550972873	6.65288457770771	2.87403585251286e-11	2.01158999809744e-09	ENSCGRG00000009786	family with sequence similarity 107, member B [Source:MGI Symbol;Acc:MGI:1913790]
323	Fam110c	51.4880484756459	-1.84448564458564	0.34326708228305	-3.66922203983986	0.000243289704434936	0.00468498258358755	ENSCGRG00000008850	family with sequence similarity 110, member C [Source:MGI Symbol;Acc:MGI:1918813]
324	Fam118b	432.346593741982	1.01793831402231	0.142139644239619	3.0461298508053	0.00231807701164612	0.0322017822038186	ENSCGRG00000011107	N/A
325	Fam122b	690.199138039059	1.10421513867462	0.139840660839144	3.71317351360883	0.000204676456524428	0.00403293976103624	ENSCGRG00000010548	family with sequence similarity 122, member B [Source:MGI Symbol;Acc:MGI:1926005]
326	Fam129a	5836.67577458651	0.802712446996582	0.0716443508915982	3.03931773497248	0.00237114631239363	0.0328498105057643	ENSCGRG00000016076	family with sequence similarity 129, member A [Source:MGI Symbol;Acc:MGI:2137237]
327	Fam135a	2391.71823095678	1.03373506544374	0.0993773060361238	4.51584554485159	6.30646195388567e-06	0.000180814039307982	ENSCGRG00000004136	family with sequence similarity 135, member A [Source:MGI Symbol;Acc:MGI:1915437]
328	Fam136a	938.973766933784	1.18073130452022	0.116698887267149	5.10517981576995	3.30480110707052e-07	1.21586989167749e-05	ENSCGRG00000008859	N/A
329	Fam13c	583.353170798899	2.89992466405729	0.126616930275835	18.2831960804371	1.12628452414054e-74	3.53597026353924e-71	ENSCGRG00000017409	family with sequence similarity 13, member C [Source:MGI Symbol;Acc:MGI:1918971]
330	Fam175a	369.139821570654	1.41732685439248	0.180809737708315	4.60353720004895	4.15374960394404e-06	0.000124000287305062	N/A	N/A
331	Fam186a	33.5542609542609	-1.83795980769599	0.424422812815344	-2.95223835557581	0.00315479303810289	0.0422065599849035	ENSCGRG00000007405	family with sequence similarity 186, member A [Source:MGI Symbol;Acc:MGI:2685766]
332	Fam189a2	50.7688643994071	-2.40605542971117	0.344343879976766	-5.28858805073837	1.23264149307475e-07	4.96138200962586e-06	N/A	N/A
333	Fam206a	382.623327831827	1.16201152110677	0.158314459461859	3.64495461973033	0.000267438988285092	0.00507837522411923	ENSCGRG00000008098	family with sequence similarity 206, member A [Source:MGI Symbol;Acc:MGI:2677850]
334	Fam210a	664.132970977522	1.02692207595947	0.116276875139164	3.80092408494265	0.000144157466654379	0.0029710002181275	ENSCGRG00000004735	family with sequence similarity 210, member A [Source:MGI Symbol;Acc:MGI:1914000]
335	Fam214b	113.687370393131	-1.66689927259366	0.243037170953212	-4.45173373121921	8.51797489254656e-06	0.000235960430957205	N/A	N/A
336	Fam229b	188.254812229484	1.20511331474192	0.194458380876554	3.189118469594	0.00142707380039879	0.0215571685470024	ENSCGRG00000003303	family with sequence similarity 229, member B [Source:MGI Symbol;Acc:MGI:1913587]
337	Fam46d	833.100241311281	1.52453476692522	0.138657267078048	6.77622086460992	1.233600507572e-11	9.00671812447043e-10	ENSCGRG00000008903	family with sequence similarity 46, member D [Source:MGI Symbol;Acc:MGI:2685223]
338	Fam60a	584.350819480986	0.967191231358601	0.121977583867579	3.13359814580684	0.00172677160177186	0.0252933100020035	ENSCGRG00000001508	family with sequence similarity 60, member A [Source:MGI Symbol;Acc:MGI:1929091]
339	Fam71f1	257.800603408604	1.44834218208322	0.193199817220434	4.46884315825712	7.86437672347671e-06	0.000220120749390982	ENSCGRG00000010330	family with sequence similarity 71, member F1 [Source:MGI Symbol;Acc:MGI:3032524]
340	Fam78a	111.418911227896	-2.36656909224997	0.250801029562929	-7.10366538221005	1.21490807028741e-12	9.73839290212934e-11	ENSCGRG00000003493	family with sequence similarity 78, member A [Source:MGI Symbol;Acc:MGI:2443569]
341	Fam78b	656.195257228411	-1.08966898323276	0.145145183200786	-3.47725271608509	0.000506580096712759	0.00884378988116611	ENSCGRG00000013462	family with sequence similarity 78, member B [Source:MGI Symbol;Acc:MGI:2443050]
342	Fancc	186.484872111982	-1.31842559758508	0.245888993450765	-2.98290332792298	0.00285528164906498	0.0386663842008894	ENSCGRG00000004091	N/A
343	Farsb	3363.8221924811	0.833424160081051	0.091838539473638	2.7054182349145	0.00682184400511625	0.0810233767492905	ENSCGRG00000001513	phenylalanyl-tRNA synthetase, beta subunit [Source:MGI Symbol;Acc:MGI:1346035]
344	Fasn	14129.1470626102	-1.03943855339729	0.128626447435196	-3.53330175666329	0.000410403750805858	0.0074334379364711	ENSCGRG00000015236	fatty acid synthase [Source:MGI Symbol;Acc:MGI:95485]
345	Fat4	540.725514009126	2.35068005554383	0.180929901074099	9.75912518793416	1.68603276683026e-22	3.65055163549214e-20	ENSCGRG00000012661	FAT atypical cadherin 4 [Source:MGI Symbol;Acc:MGI:3045256]
346	Fbln5	642.403146512283	2.55664805962259	0.143136905781512	13.7748231187215	3.61266830877342e-43	3.80150280558946e-40	ENSCGRG00000001395	fibulin 5 [Source:MGI Symbol;Acc:MGI:1346091]
347	Fbn1	298.098521774018	-1.33095760933736	0.17019746618099	-4.38311524463535	1.16994182702797e-05	0.000314831345653227	ENSCGRG00000016650	fibrillin 1 [Source:MGI Symbol;Acc:MGI:95489]
348	Fbrsl1	44.9497747909639	-1.99576863861443	0.359675307248026	-3.92244368591144	8.76553849924043e-05	0.00190562363851254	ENSCGRG00000005911	fibrosin-like 1 [Source:MGI Symbol;Acc:MGI:1920907]
349	Fgfbp1	11.6091670515768	-3.12059244115506	0.805337223947702	-3.14853190071662	0.00164092812043191	0.0243004426136603	ENSCGRG00000000225	fibroblast growth factor binding protein 1 [Source:MGI Symbol;Acc:MGI:1096350]
350	Fhad1	60.6204821344583	1.96654338261191	0.34515384936046	4.0027972582392	6.25979423528986e-05	0.00141555515018193	N/A	N/A
351	Fhod1	519.854292245939	-1.23305953957498	0.139437974193512	-4.6479235129621	3.3529318701332e-06	0.000102199316565856	ENSCGRG00000008020	formin homology 2 domain containing 1 [Source:MGI Symbol;Acc:MGI:2679008]
352	Fibin	135.872870328143	1.41766844050863	0.218102336400857	3.81795974095856	0.000134559876675152	0.00280960180032307	ENSCGRG00000020061	fin bud initiation factor homolog (zebrafish) [Source:MGI Symbol;Acc:MGI:1914856]
353	Fip1l1	2067.52630928978	0.836636111599978	0.0863247665555509	2.91542764516909	0.00355201458460402	0.0466266890105825	ENSCGRG00000000208	FIP1 like 1 (S. cerevisiae) [Source:MGI Symbol;Acc:MGI:1914149]
354	Fkbp9	10078.9074229766	-1.05068210473054	0.0930656410348383	-5.00420562122438	5.60928584884944e-07	1.98987038671896e-05	ENSCGRG00000010487	FK506 binding protein 9 [Source:MGI Symbol;Acc:MGI:1350921]
355	Flnc	780.107374299191	1.73100332831905	0.156307417205817	7.33196701784691	2.26798921006764e-13	1.97787559027982e-11	ENSCGRG00000008723	filamin C, gamma [Source:MGI Symbol;Acc:MGI:95557]
356	Fmod	20.2419192953542	-2.03290967853141	0.525351426895391	-2.75614970033873	0.00584862223480292	0.0713539488581493	ENSCGRG00000003737	fibromodulin [Source:MGI Symbol;Acc:MGI:1328364]
357	Fn1	20281.0962572966	-2.50331809228766	0.112044786556075	-17.1213284484809	1.02900064336126e-65	2.15369834655511e-62	ENSCGRG00000004728	fibronectin 1 [Source:MGI Symbol;Acc:MGI:95566]
358	Foxj3	1705.62848401962	1.01647009326428	0.0957541234135959	4.5064126448037	6.59328104525089e-06	0.00018789354772979	ENSCGRG00000005799	forkhead box J3 [Source:MGI Symbol;Acc:MGI:2443432]
359	Frmd4b	233.228257456094	-1.2276578418973	0.190233084591873	-3.37846249276242	0.000728923752271443	0.0119709997572251	ENSCGRG00000015587	FERM domain containing 4B [Source:MGI Symbol;Acc:MGI:2141794]
360	Frmd7	102.787323564161	2.11023940954115	0.316483179247024	4.81945647932673	1.43949849219939e-06	4.71579706044519e-05	ENSCGRG00000009355	FERM domain containing 7 [Source:MGI Symbol;Acc:MGI:2686379]
361	Fscn1	96.6884426480937	-2.28597919252374	0.279137905340689	-6.09382193982749	1.10246285194488e-09	6.12598605961229e-08	ENSCGRG00000016688	fascin actin-bundling protein 1 [Source:MGI Symbol;Acc:MGI:1352745]
362	Fst	172.938055648959	-1.42164734435328	0.265158597525572	-3.15541284137102	0.00160271144290445	0.0238107823535869	ENSCGRG00000002359	follistatin [Source:MGI Symbol;Acc:MGI:95586]
363	Fstl1	5021.64229201024	-1.28515326426777	0.07268349806476	-9.63342137059433	5.77731471974547e-22	1.19590414698731e-19	ENSCGRG00000005221	follistatin-like 1 [Source:MGI Symbol;Acc:MGI:102793]
364	Furin	3465.23487821715	-1.89379561113303	0.250520292926105	-5.22445944448074	1.74664602811043e-07	6.78382911990023e-06	ENSCGRG00000002134	furin precursor [Source:RefSeq peptide;Acc:NP_001230915]
365	Fzd2	51.2993759277937	-1.76096829622688	0.417266632849204	-2.81835570574059	0.00482703016695609	0.0609020544239463	ENSCGRG00000015729	frizzled class receptor 2 [Source:MGI Symbol;Acc:MGI:1888513]
366	G6pd	2370.83928892441	-0.837108171046348	0.0892046781717278	-2.82659693967829	0.00470455020671601	0.0594363596538628	ENSCGRG00000003467	glucose-6-phosphate 1-dehydrogenase [Source:RefSeq peptide;Acc:NP_001233656]
367	Gabarapl1	3600.9019959545	0.820494631683723	0.0869215110823509	2.70971049662746	0.00673419588279619	0.0800833635380252	ENSCGRG00000005696	gamma-aminobutyric acid (GABA) A receptor-associated protein-like 1 [Source:MGI Symbol;Acc:MGI:1914980]
368	Gabbr1	534.156712899946	-1.12892310113113	0.126416743057005	-4.30291579466404	1.68564927154834e-05	0.000433186566550561	ENSCGRG00000015613	gamma-aminobutyric acid (GABA) B receptor, 1 [Source:MGI Symbol;Acc:MGI:1860139]
369	Gabra1	26.2782323535507	-2.95654264620162	0.491800857918088	-4.82223669865062	1.41957349131498e-06	4.67491361117139e-05	ENSCGRG00000010987	gamma-aminobutyric acid (GABA) A receptor, subunit alpha 1 [Source:MGI Symbol;Acc:MGI:95613]
370	Gabra3	176.928180960065	3.73566385216152	0.227484262859704	13.8501947863686	1.26867593635276e-43	1.5932032408718e-40	ENSCGRG00000006940	gamma-aminobutyric acid (GABA) A receptor, subunit alpha 3 [Source:MGI Symbol;Acc:MGI:95615]
371	Gad2	337.542499579776	2.08266647913714	0.162886198987212	9.1947874511675	3.75736681972594e-20	6.31942131992656e-18	ENSCGRG00000001250	glutamic acid decarboxylase 2 [Source:MGI Symbol;Acc:MGI:95634]
372	Galnt2	2910.29534334979	-1.57310402591943	0.0970433946283855	-10.1824707285048	2.37454421131257e-24	6.12729990527327e-22	ENSCGRG00000016716	N/A
373	Gas2l1	1265.10711342046	-1.00405052512073	0.137939470040269	-3.03820236714864	0.00237994073096102	0.032915523898027	ENSCGRG00000012101	growth arrest-specific 2 like 1 [Source:MGI Symbol;Acc:MGI:1926176]
374	Gas8	1929.68459957329	1.43248721916718	0.222972704869283	3.80102451976301	0.000144099040124124	0.0029710002181275	ENSCGRG00000012918	growth arrest specific 8 [Source:MGI Symbol;Acc:MGI:1202386]
375	Gcc1	612.047385202399	1.20453284482624	0.121661955184822	5.09255619937939	3.53267951170866e-07	1.28963341011736e-05	ENSCGRG00000016672	golgi coiled coil 1 [Source:MGI Symbol;Acc:MGI:1921625]
376	Gdpd1	80.7829084219509	1.97378679910078	0.31604331666082	4.39441122518697	1.11073381973279e-05	0.000301048819601533	ENSCGRG00000007318	glycerophosphodiester phosphodiesterase domain containing 1 [Source:MGI Symbol;Acc:MGI:1913819]
377	Gemin6	460.791903156843	1.12838706519736	0.134316676581433	4.04584581979842	5.21345393809248e-05	0.00120794381096984	ENSCGRG00000012675	gem nuclear organelle associated protein 6 [Source:MGI Symbol;Acc:MGI:1914492]
378	Gfer	321.794262124162	1.46974479949449	0.157219046381916	5.62770427079186	1.82623834691508e-08	8.22986883752137e-07	ENSCGRG00000014349	growth factor, erv1 (S. cerevisiae)-like (augmenter of liver regeneration) [Source:MGI Symbol;Acc:MGI:107757]
379	Gfpt2	100.118569895989	-1.40316456547953	0.254022505845459	-3.22098257410369	0.00127751915551104	0.0196125740280044	ENSCGRG00000004350	glutamine fructose-6-phosphate transaminase 2 [Source:MGI Symbol;Acc:MGI:1338883]
380	Ggt7	1185.29759671361	-1.09925492395027	0.125801469126127	-4.08812732316734	4.34869468350648e-05	0.00102012903802256	ENSCGRG00000005146	gamma-glutamyltransferase 7 [Source:MGI Symbol;Acc:MGI:1913385]
381	Gja1	3045.37281475317	-1.48541987313756	0.111456674082777	-8.07899015313919	6.53052995231749e-16	7.4554904673821e-14	ENSCGRG00000014102	gap junction alpha-1 protein [Source:RefSeq peptide;Acc:NP_001231004]
382	Glb1	1183.64486851147	-0.968770902561716	0.110476580386282	-3.4741155138815	0.000512540331185785	0.0089395576097654	ENSCGRG00000014534	galactosidase, beta 1 [Source:MGI Symbol;Acc:MGI:88151]
383	Glg1	2962.01602964876	-0.881785785590092	0.0921303790607368	-3.22177427136445	0.00127399462057946	0.0195744181630141	ENSCGRG00000001849	Golgi apparatus protein 1 precursor [Source:RefSeq peptide;Acc:NP_001231202]
384	Gli2	781.657939580388	-1.07081676330635	0.131508687561588	-3.69446514594451	0.00022035011456191	0.0043057418132808	ENSCGRG00000014620	GLI-Kruppel family member GLI2 [Source:MGI Symbol;Acc:MGI:95728]
385	Glud1	2418.14956842059	-0.853790884609289	0.096301216182647	-2.7915367483861	0.00524584004360534	0.0650961059956481	ENSCGRG00000015220	glutamate dehydrogenase 1 [Source:MGI Symbol;Acc:MGI:95753]
386	Gm2a	851.424084000495	-0.974525120530649	0.102334153997139	-3.80677031658839	0.000140793389641882	0.0029177906291341	ENSCGRG00000016474	GM2 ganglioside activator protein [Source:MGI Symbol;Acc:MGI:95762]
387	Gmfb	6877.3366360774	0.850562093981146	0.100305923887366	2.64789538809525	0.00809945843263805	0.0935435306533434	ENSCGRG00000007217	glia maturation factor, beta [Source:MGI Symbol;Acc:MGI:1927133]
388	Gnai2	2363.09723786038	-1.28504643180612	0.10497145244953	-6.66927926353659	2.57062695098629e-11	1.80682462222868e-09	ENSCGRG00000017085	guanine nucleotide-binding protein G(i) subunit alpha-2 [Source:RefSeq peptide;Acc:NP_001230983]
389	Gnao1	252.434202676566	-1.12881636579682	0.195962832036396	-2.77529090299457	0.00551523514231903	0.0679022773698455	ENSCGRG00000016430	guanine nucleotide binding protein, alpha O [Source:MGI Symbol;Acc:MGI:95775]
390	Gnas	8073.08750989636	-0.965545667806072	0.0758666690015082	-5.01647392845665	5.26284142504481e-07	1.87757848340093e-05	ENSCGRG00000002835	GNAS (guanine nucleotide binding protein, alpha stimulating) complex locus [Source:MGI Symbol;Acc:MGI:95777]
391	Gnb1l	466.001113984119	0.972849468172954	0.126223434503666	3.07301864330536	0.0021190524865257	0.0299674111776912	ENSCGRG00000015156	guanine nucleotide binding protein (G protein), beta polypeptide 1-like [Source:MGI Symbol;Acc:MGI:1338057]
392	Gnl2	3039.96036026101	1.12271664425927	0.0853927803715512	6.29741930404774	3.02641819691201e-10	1.81556176991183e-08	ENSCGRG00000017418	guanine nucleotide binding protein-like 2 (nucleolar) [Source:MGI Symbol;Acc:MGI:2385207]
393	Gnl3	2798.37679802813	0.854450142110493	0.0902764116976255	2.98513904486996	0.00283449447197787	0.0384401528931945	ENSCGRG00000015225	guanine nucleotide binding protein-like 3 (nucleolar) [Source:MGI Symbol;Acc:MGI:1353651]
394	Gorab	1192.58632908128	1.18579112771185	0.117331089754639	5.12079644233376	3.04247927400405e-07	1.13487489276068e-05	ENSCGRG00000006363	golgin, RAB6-interacting [Source:MGI Symbol;Acc:MGI:2138271]
395	Gpat3	1566.09187564449	0.918576309451501	0.0855477413749586	3.89973836092416	9.62966931559027e-05	0.00207782452345675	ENSCGRG00000006490	glycerol-3-phosphate acyltransferase 3 [Source:MGI Symbol;Acc:MGI:3603816]
396	Gpatch4	819.627316252059	1.20993558206479	0.127827005727575	4.88921005218233	1.01241421744144e-06	3.42385037952322e-05	ENSCGRG00000008399	G patch domain containing 4 [Source:MGI Symbol;Acc:MGI:1913864]
397	Gpc1	6483.09717553028	-1.77466559366669	0.100318932595676	-11.8592080493969	1.92789953323336e-32	9.31175474551714e-30	ENSCGRG00000018009	glypican 1 [Source:MGI Symbol;Acc:MGI:1194891]
398	Gpc6	1071.22706678862	-1.20935248184552	0.0997252614959519	-6.26110146775306	3.82267679325011e-10	2.24248834824375e-08	ENSCGRG00000008457	glypican 6 [Source:MGI Symbol;Acc:MGI:1346322]
399	Gpcpd1	2207.95012910165	-1.34727656529057	0.0861713641165485	-8.84648946183987	9.03154554490591e-19	1.29868109488086e-16	N/A	N/A
400	Gpd1	57.9501902999409	-2.11058465091179	0.359215375234551	-4.24709590783656	2.16559272523281e-05	0.000538880715524577	ENSCGRG00000013069	glycerol-3-phosphate dehydrogenase 1 (soluble) [Source:MGI Symbol;Acc:MGI:95679]
401	Gpr25	8.85147579559098	-4.51439166957913	1.28357724604463	-3.06131102040536	0.00220370053455431	0.0309124572998764	ENSCGRG00000019760	G protein-coupled receptor 25 [Source:MGI Symbol;Acc:MGI:2686146]
402	Gpr68	447.155243339901	-0.996186051383247	0.140265646661129	-2.93174815395516	0.00337059960572034	0.0445892689604665	ENSCGRG00000018842	G protein-coupled receptor 68 [Source:MGI Symbol;Acc:MGI:2441763]
403	Gprin1	3.68641960783189	-5.66766266687652	1.88936172724244	-2.6901678449757	0.00714160895444993	0.0842369992955375	N/A	N/A
404	Gramd1a	476.813195900565	-0.997599021827824	0.142884464709105	-2.88790332767628	0.00387819045155278	0.0502776830942186	ENSCGRG00000017368	GRAM domain containing 1A [Source:MGI Symbol;Acc:MGI:105490]
405	Grb10	68.0042150443693	2.14464958646514	0.358580237145311	4.34961808871785	1.36374830311245e-05	0.000360293503306161	ENSCGRG00000016205	growth factor receptor bound protein 10 [Source:MGI Symbol;Acc:MGI:103232]
406	Grik5	309.508674263001	-1.34331350330714	0.164543269528926	-4.60882420020631	4.04952549886039e-06	0.000121080812415926	ENSCGRG00000012476	glutamate receptor, ionotropic, kainate 5 (gamma 2) [Source:MGI Symbol;Acc:MGI:95818]
407	Gsn	78.5874787723858	-1.32880032099305	0.283152564025469	-2.62698599545435	0.00861448793625954	0.0983490107289834	ENSCGRG00000002651	gelsolin [Source:MGI Symbol;Acc:MGI:95851]
408	Gstp1	5794.67519579108	-1.22194585565675	0.129748508451721	-4.90936938340693	9.13697324763028e-07	3.11235379865482e-05	ENSCGRG00000014774	glutathione S-transferase P 1 [Source:RefSeq peptide;Acc:NP_001233673]
409	Gtf2f2	718.139211473491	1.02916331407104	0.134295577323461	3.3076354575698	0.000940871971701582	0.0149436807174896	ENSCGRG00000003615	general transcription factor IIF, polypeptide 2 [Source:MGI Symbol;Acc:MGI:1915955]
410	Gtpbp10	1385.76198478295	0.987111549894928	0.116795264594086	3.44319652488835	0.00057488139379039	0.00988051169236276	ENSCGRG00000003724	GTP-binding protein 10 (putative) [Source:MGI Symbol;Acc:MGI:2385599]
411	Gtpbp2	2112.15627683922	1.80383576374133	0.10860818713482	11.2226646551713	3.15614700506738e-29	1.18904682268909e-26	ENSCGRG00000005459	GTP binding protein 2 [Source:MGI Symbol;Acc:MGI:1860138]
412	Gtpbp4	4252.80669198293	1.21534191938802	0.0755970132549994	8.33868153680228	7.51234314416296e-17	9.18896154588297e-15	ENSCGRG00000012171	GTP binding protein 4 [Source:MGI Symbol;Acc:MGI:1916487]
413	Gtpbp8	341.056255354379	1.38561101770061	0.163050594113353	4.91042992718469	9.08769267972743e-07	3.10117512695698e-05	ENSCGRG00000005605	GTP-binding protein 8 (putative) [Source:MGI Symbol;Acc:MGI:1913317]
414	Gulp1	1041.51332089389	1.08626713935976	0.153289800555619	3.27030654891297	0.00107430994418607	0.0168499387332498	ENSCGRG00000016297	GULP, engulfment adaptor PTB domain containing 1 [Source:MGI Symbol;Acc:MGI:1920407]
415	Gusb	3005.93369629583	-1.31829365360156	0.0944035146603611	-7.76804926721995	7.97040621434452e-15	8.1155968572761e-13	ENSCGRG00000002349	glucuronidase, beta [Source:MGI Symbol;Acc:MGI:95872]
416	Gzf1	956.372060195094	1.2086173320977	0.0985369630695565	6.3291460579753	2.46521677361627e-10	1.49797704401966e-08	ENSCGRG00000012721	GDNF-inducible zinc finger protein 1 [Source:MGI Symbol;Acc:MGI:1921783]
417	H6pd	570.199310101762	-0.95570719734564	0.120973907745941	-3.06466661722701	0.00217912755980639	0.0306436600181136	ENSCGRG00000001127	hexose-6-phosphate dehydrogenase (glucose 1-dehydrogenase) [Source:MGI Symbol;Acc:MGI:2140356]
418	Hapln4	53.8317020643502	-1.60293203936565	0.361284125574283	-2.81764258816069	0.00483776287079749	0.0609921288840284	ENSCGRG00000018380	hyaluronan and proteoglycan link protein 4 [Source:MGI Symbol;Acc:MGI:2679531]
419	Harbi1	226.295641749003	1.05496359477681	0.177113410775254	2.65367310131051	0.00796209204480899	0.0922398080246414	ENSCGRG00000014956	harbinger transposase derived 1 [Source:MGI Symbol;Acc:MGI:2443194]
420	Hars2	1022.98118623796	1.11273659867394	0.14745385432124	3.57924925314594	0.00034458269547577	0.00637613382581245	ENSCGRG00000013059	histidyl-tRNA synthetase 2 [Source:MGI Symbol;Acc:MGI:1918041]
421	Haus4	1277.14728783478	-2.31904619480562	0.147605582086621	-11.7480902115669	7.22328942600489e-32	3.40162757294135e-29	ENSCGRG00000012954	HAUS augmin-like complex, subunit 4 [Source:MGI Symbol;Acc:MGI:1261794]
422	Hdac5	1028.31752231469	-0.982488065287502	0.124876926136255	-3.18333880297949	0.00145587152004756	0.0219218639673349	ENSCGRG00000005061	histone deacetylase 5 [Source:RefSeq peptide;Acc:NP_001233710]
423	Hdac7	446.837211674934	-1.00481940376689	0.137250405789131	-3.05905764454199	0.00222034422341556	0.0310732720181863	ENSCGRG00000007249	histone deacetylase 7 [Source:MGI Symbol;Acc:MGI:1891835]
424	Heatr4	299.802334635422	1.82285314936926	0.187935342929045	6.58679005957635	4.49437070093622e-11	3.04534031991135e-09	ENSCGRG00000010244	HEAT repeat containing 4 [Source:MGI Symbol;Acc:MGI:4937307]
425	Heg1	3315.95950587258	-1.76444421159163	0.102759479645426	-11.478081778346	1.70010509349556e-30	7.11663992137242e-28	ENSCGRG00000015592	heart development protein with EGF-like domains 1 [Source:MGI Symbol;Acc:MGI:1924696]
426	Herpud1	1906.56135534312	0.903633928218371	0.0858182486974434	3.7133294180904	0.000204550354759757	0.00403293976103624	ENSCGRG00000008776	homocysteine-inducible, endoplasmic reticulum stress-inducible, ubiquitin-like domain member 1 [Source:MGI Symbol;Acc:MGI:1927406]
427	Hes2	362.346860878045	-1.23967910570573	0.15724550424602	-4.1636586567221	3.13188221662252e-05	0.000758293898644196	ENSCGRG00000008036	hairy and enhancer of split 2 (Drosophila) [Source:MGI Symbol;Acc:MGI:1098624]
428	Hexa	1436.85415703528	-1.25715447250587	0.112405693178903	-5.98005272486392	2.23065407369515e-09	1.18362903623086e-07	ENSCGRG00000001404	hexosaminidase A [Source:MGI Symbol;Acc:MGI:96073]
429	Hhatl	10.146447025685	4.99872956218747	1.64358612393753	2.68544921205119	0.00724323821394439	0.0851690875381214	ENSCGRG00000017155	hedgehog acyltransferase-like [Source:MGI Symbol;Acc:MGI:1922020]
430	Hipk2	2487.8246417371	-0.9577338440012	0.0944356048935032	-3.94736014769456	7.90176473945572e-05	0.00173884979435896	ENSCGRG00000013403	homeodomain interacting protein kinase 2 [Source:MGI Symbol;Acc:MGI:1314872]
431	Hipk4	15.8066550885663	-2.67215362360384	0.615058645876573	-3.39348310421366	0.000690098154741839	0.0114431152648521	ENSCGRG00000016166	homeodomain interacting protein kinase 4 [Source:MGI Symbol;Acc:MGI:2685008]
432	Hk2	1007.25843309343	-1.61552515260125	0.133301624665993	-7.73105845080521	1.0665603467649e-14	1.06865942829843e-12	ENSCGRG00000005490	hexokinase 2 [Source:MGI Symbol;Acc:MGI:1315197]
433	Hlcs	637.623539863587	-1.05974092963237	0.119042564097053	-3.98830815273885	6.65461871712045e-05	0.00149585981831024	ENSCGRG00000007228	holocarboxylase synthetase (biotin- [propriony-Coenzyme A-carboxylase (ATP-hydrolysing)] ligase) [Source:MGI Symbol;Acc:MGI:894646]
434	Hmga2	106.410885283819	-1.93939835232823	0.364906302116213	-3.71173598195551	0.000205842635315084	0.00404745064867457	N/A	N/A
435	Hmgcs1	23650.4370382123	-1.19610003608383	0.122832201999123	-4.97538532580441	6.51179751369044e-07	2.28236561147202e-05	ENSCGRG00000011664	3-hydroxy-3-methylglutaryl-Coenzyme A synthase 1 [Source:MGI Symbol;Acc:MGI:107592]
436	Hmgcs2	1289.90713675756	-1.10898724448617	0.128174216822586	-4.08837874539429	4.34398506860158e-05	0.00102012903802256	ENSCGRG00000010687	3-hydroxy-3-methylglutaryl-Coenzyme A synthase 2 [Source:MGI Symbol;Acc:MGI:101939]
437	Hnf4a	106.335995466246	1.55173380489021	0.274131755285774	3.52666659563475	0.000420826321826099	0.00759301285846574	ENSCGRG00000001884	hepatic nuclear factor 4, alpha [Source:MGI Symbol;Acc:MGI:109128]
438	Hnrnpr	2858.59269061894	0.879489262254664	0.0875456642443469	3.36426439933633	0.000767479798931384	0.0125277443435619	ENSCGRG00000005714	heterogeneous nuclear ribonucleoprotein R [Source:MGI Symbol;Acc:MGI:1891692]
439	Hp	25.9667553650195	-2.95540422413608	0.505017410393261	-4.6937821838044	2.68199599530757e-06	8.35053860555515e-05	ENSCGRG00000013792	haptoglobin [Source:MGI Symbol;Acc:MGI:96211]
440	Hp1bp3	3671.65435156877	0.866774261376026	0.0806980662103439	3.49217489202669	0.000479104434943806	0.00848203970022226	ENSCGRG00000015055	heterochromatin protein 1, binding protein 3 [Source:MGI Symbol;Acc:MGI:109369]
441	Hpx	105.978594713069	-1.64380756832335	0.311358043543471	-3.40073137520972	0.000672058341580559	0.0112293437428044	ENSCGRG00000000275	hemopexin [Source:MGI Symbol;Acc:MGI:105112]
442	Hr	1821.69191549168	-2.25268218239115	0.442933120134907	-3.76517267699929	0.000166434022751145	0.00337472302105846	ENSCGRG00000003331	hairless [Source:MGI Symbol;Acc:MGI:96223]
443	Hsf2	1522.69015904758	0.985861266743882	0.113523230524223	3.53142492661169	0.00041332717159334	0.00747919686004202	ENSCGRG00000001276	heat shock factor 2 [Source:MGI Symbol;Acc:MGI:96239]
444	Hspa2	609.569833513131	-1.82957689715415	0.129108282530704	-9.64008173632863	5.41448463585516e-22	1.13325163428448e-19	ENSCGRG00000012804	heat shock protein 2 [Source:MGI Symbol;Acc:MGI:96243]
445	Hspa8	13071.3175037705	-1.8421568034388	0.0964421382822399	-13.0357365059497	7.66235211769804e-39	5.34576766078067e-36	N/A	N/A
446	Hspa9	9881.42197039306	1.38587995342891	0.0802701804651378	9.9777706748224	1.9070322399639e-23	4.60548285951282e-21	ENSCGRG00000013087	stress-70 protein, mitochondrial [Source:RefSeq peptide;Acc:NP_001233758]
447	Hspg2	13485.0754882207	-1.19104426743619	0.103680591094269	-5.84566272547548	5.04555427364862e-09	2.46865210007063e-07	ENSCGRG00000012498	perlecan (heparan sulfate proteoglycan 2) [Source:MGI Symbol;Acc:MGI:96257]
448	Hsph1	1462.7338374816	-1.01416517709109	0.110353739342754	-3.88933514103086	0.000100519225052053	0.00215413042355576	ENSCGRG00000005664	heat shock protein 105 kDa [Source:RefSeq peptide;Acc:NP_001233649]
449	Htr2b	54.2785480876716	-1.57868830394407	0.343989706463808	-2.88882424255758	0.00386685138657608	0.0501887994428275	ENSCGRG00000001401	5-hydroxytryptamine (serotonin) receptor 2B [Source:MGI Symbol;Acc:MGI:109323]
450	Htr3a	169.053696407064	2.95013626671917	0.270112723373722	8.75624715658287	2.01858825061144e-18	2.79589315270351e-16	ENSCGRG00000006099	5-hydroxytryptamine (serotonin) receptor 3A [Source:MGI Symbol;Acc:MGI:96282]
451	Htra1	3644.87685696383	-0.907576053770496	0.0833417733304081	-3.87097058482712	0.000108402873700937	0.0022995325809736	N/A	N/A
452	Hus1	838.743678454611	1.1749764326406	0.124552837992479	4.73705731181394	2.16843857008558e-06	6.86502140247093e-05	ENSCGRG00000005833	HUS1 checkpoint clamp component [Source:MGI Symbol;Acc:MGI:1277962]
453	Iars	8018.99557525233	1.25829370107476	0.0682476896695414	9.86599258691251	5.84534173932992e-23	1.35936669560195e-20	ENSCGRG00000007869	isoleucine-tRNA synthetase [Source:MGI Symbol;Acc:MGI:2145219]
454	Idnk	320.373709317448	1.21131472438951	0.164325656447188	3.81165204028657	0.000138041106461181	0.00287006658102567	N/A	N/A
455	Ier3	2257.33590002148	-1.26385713242487	0.131582097714442	-5.15947566953253	2.4764240213285e-07	9.329679857953e-06	ENSCGRG00000005504	immediate early response 3 [Source:MGI Symbol;Acc:MGI:104814]
456	Igdcc4	517.312880037096	-1.05540834286634	0.135042607882368	-3.48368451648221	0.000494562082763133	0.00869648573272465	ENSCGRG00000016901	immunoglobulin superfamily, DCC subclass, member 4 [Source:MGI Symbol;Acc:MGI:1858497]
457	Igfbp4	5504.93648132255	-1.10442687300773	0.0968708352440827	-5.36244341217556	8.21036934597517e-08	3.36214624717683e-06	ENSCGRG00000002238	insulin-like growth factor binding protein 4 [Source:MGI Symbol;Acc:MGI:96439]
458	Igsf8	1007.37787526773	-1.00167669754379	0.15321461415508	-2.71980710926728	0.00653200073909663	0.0781723620853641	ENSCGRG00000014486	immunoglobulin superfamily, member 8 [Source:MGI Symbol;Acc:MGI:2154090]
459	Igsf9b	39.3366316477607	-3.17701119971179	0.940232573970113	-2.75681652683629	0.00583670912949721	0.0712723831788777	ENSCGRG00000011603	immunoglobulin superfamily, member 9B [Source:MGI Symbol;Acc:MGI:2685354]
460	Ikbke	480.476137821185	-1.29689063864697	0.125453329135576	-5.67484452450394	1.38814673248287e-08	6.34672815528635e-07	ENSCGRG00000011752	inhibitor of kappaB kinase epsilon [Source:MGI Symbol;Acc:MGI:1929612]
461	Il10	444.055513019823	-2.24589363184986	0.174091781603754	-9.54054876013105	1.42078493475481e-21	2.70336624403801e-19	ENSCGRG00000016042	interleukin 10 [Source:MGI Symbol;Acc:MGI:96537]
462	Il18	396.108575821105	1.71333791101816	0.171430332650086	6.58212227004299	4.63779928723787e-11	3.13126255102867e-09	ENSCGRG00000001325	interleukin 18 [Source:MGI Symbol;Acc:MGI:107936]
463	Il21	97.2601179749959	-1.6071617798026	0.271026143110506	-3.77158921774076	0.000162211139046996	0.003299752944091	ENSCGRG00000011729	interleukin 21 [Source:MGI Symbol;Acc:MGI:1890474]
464	Il23a	522.189507025605	1.88613890823504	0.181847999998786	7.15529677270339	8.34920959601775e-13	6.83800265913854e-11	ENSCGRG00000009717	interleukin 23, alpha subunit p19 [Source:MGI Symbol;Acc:MGI:1932410]
465	Il33	68.5759872949431	-3.94773137201031	0.788131020452499	-4.26676375377084	1.98328986457828e-05	0.000501466190322967	ENSCGRG00000006729	interleukin 33 [Source:MGI Symbol;Acc:MGI:1924375]
466	Il7r	137.148281039539	-1.29235009018858	0.21444362044398	-3.29871127899662	0.000971297559265784	0.0153880001041964	ENSCGRG00000011863	interleukin 7 receptor [Source:MGI Symbol;Acc:MGI:96562]
467	Impad1	1591.49172232114	-0.962814189417091	0.119946359229218	-3.15017221968244	0.00163174243408236	0.024202466323472	N/A	N/A
468	Inhba	11.7191109835252	-3.26295134464657	0.867027359824679	-3.08870165811945	0.00201033207206717	0.0286449510147725	ENSCGRG00000006604	inhibin beta-A [Source:MGI Symbol;Acc:MGI:96570]
469	Inip	1190.68427556851	1.39568799950357	0.118764419729724	6.8263331781304	8.71124856643445e-12	6.48592052355437e-10	ENSCGRG00000009083	INTS3 and NABP interacting protein [Source:MGI Symbol;Acc:MGI:1913459]
470	Insig1	4784.92090721084	-1.37429291505645	0.199670142564032	-3.95317198755524	7.71219615993808e-05	0.00170110818576995	N/A	N/A
471	Ints12	469.914945049255	0.93894615515495	0.134729995428065	2.62735594482218	0.00860512685146694	0.0983490107289834	ENSCGRG00000001535	integrator complex subunit 12 [Source:MGI Symbol;Acc:MGI:1919043]
472	Ipcef1	53.9097359643284	1.67093771095194	0.338530477260468	3.20790972505329	0.00133703459966809	0.0204098223289691	ENSCGRG00000004284	interaction protein for cytohesin exchange factors 1 [Source:MGI Symbol;Acc:MGI:2444159]
473	Iqgap3	777.077735192451	-1.06116892040751	0.152573391848955	-3.12116296239769	0.00180138318454373	0.0262636648972525	ENSCGRG00000008429	IQ motif containing GTPase activating protein 3 [Source:MGI Symbol;Acc:MGI:3028642]
474	Iqsec1	269.819996912282	-1.07349657083391	0.160678008813894	-3.04045384753681	0.00236221892344363	0.0327666552731278	ENSCGRG00000013632	IQ motif and Sec7 domain 1 [Source:MGI Symbol;Acc:MGI:1196356]
475	Iqsec2	195.356645936658	-1.51344079276392	0.192161828948644	-4.83175195158508	1.35336807311155e-06	4.47252533214074e-05	ENSCGRG00000006564	IQ motif and Sec7 domain 2 [Source:MGI Symbol;Acc:MGI:3528396]
476	Islr	69.4024868551051	-2.11273137915987	0.298444638351075	-5.11910311701269	3.06992083472323e-07	1.14284780165378e-05	ENSCGRG00000017425	immunoglobulin superfamily containing leucine-rich repeat [Source:MGI Symbol;Acc:MGI:1349645]
477	Itga5	3745.43591549751	-1.97652248136687	0.128824480800136	-10.8019840018191	3.36845172745639e-27	1.07544957949315e-24	ENSCGRG00000009094	integrin alpha 5 (fibronectin receptor alpha) [Source:MGI Symbol;Acc:MGI:96604]
478	Itga7	1138.38709615679	-1.17238851664628	0.13731915579169	-4.27781552062724	1.88736330909571e-05	0.000479787620154331	ENSCGRG00000015340	integrin alpha 7 [Source:MGI Symbol;Acc:MGI:102700]
479	Itga8	291.312593530391	1.49256618520735	0.19425615110231	4.67220049062016	2.97989867224814e-06	9.18696420444159e-05	ENSCGRG00000002683	integrin alpha 8 [Source:MGI Symbol;Acc:MGI:109442]
480	Itgb5	3216.3952711702	-1.60820223762475	0.231400334642479	-4.42194579573331	9.78159986768769e-06	0.000268203779778214	ENSCGRG00000014776	integrin beta 5 [Source:MGI Symbol;Acc:MGI:96614]
481	Itih5	3580.24528834029	-0.871740909572964	0.0843589699072043	-3.3995010746014	0.000675089145661261	0.0112636441424457	ENSCGRG00000007713	inter-alpha (globulin) inhibitor H5 [Source:MGI Symbol;Acc:MGI:1925751]
482	Itpr3	3776.36773413618	-1.05339166784774	0.118334631504851	-3.95851291519321	7.54178635968874e-05	0.00166938460232029	ENSCGRG00000012240	inositol 1,4,5-triphosphate receptor 3 [Source:MGI Symbol;Acc:MGI:96624]
483	Jade3	625.682440956441	1.38586430836231	0.129667344041361	6.17658835817358	6.55015587172803e-10	3.70526384852075e-08	ENSCGRG00000008740	jade family PHD finger 3 [Source:MGI Symbol;Acc:MGI:2148019]
484	Jag2	53.4191238675753	-4.30397928915214	0.5943470748478	-6.25731486839292	3.9166215851875e-10	2.2770802716104e-08	ENSCGRG00000004799	jagged 2 [Source:MGI Symbol;Acc:MGI:1098270]
485	Jak1	7468.55868623001	-1.03538396179424	0.0806306122081444	-5.58623392205356	2.32046629322844e-08	1.01652612943126e-06	ENSCGRG00000007481	Janus kinase 1 [Source:MGI Symbol;Acc:MGI:96628]
486	Kank2	787.813491204456	-1.83135050577462	0.154074966749988	-8.08949066382688	5.99147464466625e-16	6.88179316351086e-14	ENSCGRG00000016493	KN motif and ankyrin repeat domains 2 [Source:MGI Symbol;Acc:MGI:2384568]
487	Kank3	30.3832515899204	-2.6353076062433	0.483317827575382	-4.24222941621651	2.21310288690836e-05	0.000548529198430168	ENSCGRG00000009721	N/A
488	Kazald1	428.016470719764	-1.43266136367462	0.141335185423204	-5.99779071584457	2.00020069626253e-09	1.06735922140219e-07	ENSCGRG00000001113	Kazal-type serine peptidase inhibitor domain 1 [Source:MGI Symbol;Acc:MGI:2147606]
489	Kcnk5	752.610615839855	-1.49089973260818	0.119344332504783	-7.59095310915345	3.17560867038602e-14	3.00597691075685e-12	ENSCGRG00000000432	potassium channel, subfamily K, member 5 [Source:MGI Symbol;Acc:MGI:1336175]
490	Kcnn4	212.48931129517	-1.69603133054201	0.238401146647221	-4.66050119911955	3.15440323040192e-06	9.67744196271678e-05	ENSCGRG00000014331	N/A
491	Kctd17	654.178825103954	-1.27986678248199	0.123513289662872	-5.62614989575266	1.84276231335674e-08	8.28451400875917e-07	ENSCGRG00000001071	potassium channel tetramerisation domain containing 17 [Source:MGI Symbol;Acc:MGI:1920094]
492	Kdelr2	1662.18018515418	-0.895168625388933	0.10023987764794	-3.09463790206604	0.00197053306041533	0.028277423042409	ENSCGRG00000004901	KDEL (Lys-Asp-Glu-Leu) endoplasmic reticulum protein retention receptor 2 [Source:MGI Symbol;Acc:MGI:1914163]
493	Kdm4b	503.395095480902	-1.29200231465877	0.166421725693045	-4.24848264848369	2.15223313177771e-05	0.000536975039778764	ENSCGRG00000010257	lysine (K)-specific demethylase 4B [Source:MGI Symbol;Acc:MGI:2442355]
494	Khdrbs1	572.903620801542	-1.13554016029451	0.140775130316061	-3.91104350844659	9.18982141557937e-05	0.00199433947010678	ENSCGRG00000007017	KH domain containing, RNA binding, signal transduction associated 1 [Source:MGI Symbol;Acc:MGI:893579]
495	Kiaa0232	995.975227080955	-1.23544072814719	0.123798131631039	-5.25434607821614	1.48551319867521e-07	5.84188144539559e-06	ENSCGRG00000015636	DNA segment, Chr 5, ERATO Doi 579, expressed [Source:MGI Symbol;Acc:MGI:1261849]
496	Kiaa0408	64.4300488144425	-1.87472439636392	0.35991779523374	-3.58349021004967	0.00033903347679087	0.00628580078967482	ENSCGRG00000001472	RIKEN cDNA 9330159F19 gene [Source:MGI Symbol;Acc:MGI:3036239]
497	Kiaa0430	1399.56628437256	-1.0139084811407	0.12321349610468	-3.48132302045157	0.000498943383239827	0.00875102095911417	N/A	N/A
498	Kiaa1549l	119.155498131354	1.79327609362065	0.28720249215794	4.20718352344595	2.5857314707386e-05	0.000633386524243213	N/A	N/A
499	Kif21b	445.823642920134	1.76457913452785	0.162341493603661	7.26626697599934	3.69557857591687e-13	3.1499372685315e-11	ENSCGRG00000013075	kinesin family member 21B [Source:MGI Symbol;Acc:MGI:109234]
500	Kirrel3	26.7804011803649	-4.38612249569882	0.703034761491096	-5.40678811800944	6.4164973627959e-08	2.63902971229228e-06	ENSCGRG00000016148	kin of IRRE like 3 (Drosophila) [Source:MGI Symbol;Acc:MGI:1914953]
501	Klf10	1054.47377844461	1.36011539998518	0.135590288858177	5.71687622905508	1.08500085321395e-08	5.09679827231698e-07	N/A	N/A
502	Klf8	529.366159380582	1.09708239945452	0.14482054778688	3.53623782370308	0.000405869135444217	0.00735838008119606	ENSCGRG00000009456	Kruppel-like factor 8 [Source:MGI Symbol;Acc:MGI:2442430]
503	Klhl13	56.5266668358027	-2.55471762545057	0.37929658553649	-5.19317916332762	2.06733060680371e-07	7.94740951844111e-06	ENSCGRG00000018288	kelch-like 13 [Source:MGI Symbol;Acc:MGI:1914705]
504	Klhl40	17.1799225508123	4.90200012120374	1.54343087250125	2.79703982691916	0.00515731755143265	0.0642941037169668	ENSCGRG00000014834	kelch-like 40 [Source:MGI Symbol;Acc:MGI:1919580]
505	Kmt2d	1898.64796966128	-1.05832802803356	0.112256136170251	-4.21683431714134	2.4775587012277e-05	0.000607679339258154	ENSCGRG00000006236	lysine (K)-specific methyltransferase 2D [Source:MGI Symbol;Acc:MGI:2682319]
506	Kng1	48.6038354670189	3.95909517253531	0.667295127886262	5.05643235025876	4.2717230247951e-07	1.55041322963517e-05	ENSCGRG00000001578	N/A
507	Krcc1	900.578557878701	1.25539329038482	0.119957870391324	5.58888539348523	2.28531710503772e-08	1.00346196521202e-06	ENSCGRG00000016179	lysine-rich coiled-coil 1 [Source:MGI Symbol;Acc:MGI:1889377]
508	Krr1	925.266717757199	0.983198700002818	0.114320846103316	3.48349590521539	0.000494910692014696	0.00869648573272465	ENSCGRG00000012086	KRR1, small subunit (SSU) processome component, homolog (yeast) [Source:MGI Symbol;Acc:MGI:1289274]
509	Lama3	534.253858933214	-2.6855868861646	0.153882525320481	-13.6508312498031	1.99588788176335e-42	1.87982700143881e-39	ENSCGRG00000006528	laminin, alpha 3 [Source:MGI Symbol;Acc:MGI:99909]
510	Lama5	13840.7000207016	-1.19496517580704	0.126229239673417	-4.83249900470048	1.3482978622066e-06	4.46360049743158e-05	ENSCGRG00000013808	laminin, alpha 5 [Source:MGI Symbol;Acc:MGI:105382]
511	Lamb1	12853.3280178633	-1.01075588083263	0.0765141497804906	-5.56489722924478	2.6230695438408e-08	1.13587956315699e-06	ENSCGRG00000009403	laminin B1 [Source:MGI Symbol;Acc:MGI:96743]
512	Lamb2	2457.75877554856	-1.0857394767331	0.124713670149472	-4.0154136704641	5.93416178618264e-05	0.00135415648857047	ENSCGRG00000006829	laminin, beta 2 [Source:MGI Symbol;Acc:MGI:99916]
513	Lamb3	40.2285643124836	-1.7196203704777	0.418176217914105	-2.71334863425833	0.00666069899603015	0.0794808010490982	ENSCGRG00000016698	laminin, beta 3 [Source:MGI Symbol;Acc:MGI:99915]
514	Lamc1	10768.6198247935	-1.03671247259655	0.0771378202637303	-5.85640053518348	4.73006657084149e-09	2.34474378934055e-07	ENSCGRG00000013246	laminin, gamma 1 [Source:MGI Symbol;Acc:MGI:99914]
515	Lamc2	429.549687481299	-1.01569711509293	0.162765594842034	-2.64634927786674	0.00813657555745871	0.0937423081197858	ENSCGRG00000005608	laminin, gamma 2 [Source:MGI Symbol;Acc:MGI:99913]
516	Lamtor2	1421.01465353172	0.934437365798908	0.120148601493176	2.90868858009639	0.00362948205079507	0.0475772814132406	ENSCGRG00000012263	late endosomal/lysosomal adaptor, MAPK and MTOR activator 2 [Source:MGI Symbol;Acc:MGI:1932697]
517	Lamtor3	1727.66535048218	0.986956986082852	0.107300491411639	3.74643657333793	0.00017936432751518	0.00359817448072785	ENSCGRG00000000991	late endosomal/lysosomal adaptor, MAPK and MTOR activator 3 [Source:MGI Symbol;Acc:MGI:1929467]
518	Lars	5380.09077263393	1.28435534079162	0.0763835793982385	9.1563245082305	5.3695013584564e-20	8.95091124683567e-18	ENSCGRG00000007284	leucyl-tRNA synthetase [Source:MGI Symbol;Acc:MGI:1913808]
519	Lasp1	1283.83776814036	-1.47220225254108	0.105389009748321	-8.41871229209507	3.80644910855685e-17	4.87769264339356e-15	ENSCGRG00000005368	LIM and SH3 protein 1 [Source:MGI Symbol;Acc:MGI:109656]
520	Lats1	2995.7302786618	0.878967262827603	0.0911003898759668	3.22726129390592	0.00124981273033029	0.0192657302792403	ENSCGRG00000003091	large tumor suppressor [Source:MGI Symbol;Acc:MGI:1333883]
521	Layn	990.918264642827	-1.02961924473441	0.10808753894808	-4.11385760412998	3.89101509081942e-05	0.000923111476898809	ENSCGRG00000002101	Layilin [Source:UniProtKB/Swiss-Prot;Acc:Q9Z209]
522	Ldlr	4611.60561952981	-1.04500253486852	0.137106261553927	-3.35535393448401	0.000792635022075504	0.0128714361300313	ENSCGRG00000016153	low-density lipoprotein receptor precursor [Source:RefSeq peptide;Acc:NP_001233752]
523	Leprot	1242.49690497623	-1.15001268275168	0.0903945467138363	-6.25093219195308	4.08010004238399e-10	2.36482598456576e-08	ENSCGRG00000009906	leptin receptor overlapping transcript [Source:MGI Symbol;Acc:MGI:2687005]
524	Lingo1	45.3575406016137	3.36741348490989	0.423827549745996	6.56505455073952	5.20138171240217e-11	3.46213524086642e-09	ENSCGRG00000002075	leucine rich repeat and Ig domain containing 1 [Source:MGI Symbol;Acc:MGI:1915522]
525	Lipt2	112.734114963001	1.39956198089579	0.265398489769588	3.06934482137351	0.00214528822565997	0.030270257907683	ENSCGRG00000016939	lipoyl(octanoyl) transferase 2 (putative) [Source:MGI Symbol;Acc:MGI:1914414]
526	Lmnb1	429.311935657131	-1.62351209007898	0.172637933356489	-6.01576704010506	1.79036892624817e-09	9.63576556106763e-08	ENSCGRG00000016666	lamin B1 [Source:MGI Symbol;Acc:MGI:96795]
527	Lmo4	520.751943301323	1.220204384641	0.145188361163761	4.37529481583819	1.21268465742331e-05	0.000324479274032427	N/A	N/A
528	Lnx1	165.055704349284	-1.70860017344196	0.205844717556047	-5.45866654272952	4.7972375537679e-08	1.99911385596165e-06	ENSCGRG00000001114	ligand of numb-protein X 1 [Source:MGI Symbol;Acc:MGI:1278335]
529	LOC100750436	4.63212093393335	-4.81165013074738	1.42699383845514	-2.96195226364959	0.00305695174380677	0.0409849110306677	N/A	N/A
530	LOC100750484	452.56076520724	1.26939471075846	0.141116629942971	4.85011731299069	1.2338847544606e-06	4.10648182328168e-05	ENSCGRG00000002715	RIKEN cDNA 1700066M21 gene [Source:MGI Symbol;Acc:MGI:1920717]
531	LOC100750512	11.0861705523456	3.37023014573347	1.06025621350788	2.62697601723757	0.00861474054800778	0.0983490107289834	N/A	N/A
532	LOC100750550	57.7387671782934	-2.71277067853692	0.746250580084741	-2.85133202519473	0.00435364822823358	0.0554869226490095	ENSCGRG00000018568	N/A
533	LOC100750581	541.756107560659	1.23907894253569	0.131662265773854	4.96813903338152	6.75984905519772e-07	2.3580606787548e-05	ENSCGRG00000010589	expressed sequence AW209491 [Source:MGI Symbol;Acc:MGI:2145422]
534	LOC100750843	132.740995840074	-2.59115683267343	0.648707395816591	-3.09260283587007	0.00198409476876044	0.0283784306447535	ENSCGRG00000018577	N/A
535	LOC100751017	5.56893490481481	-3.78743519125547	1.14157701247453	-2.8053058668311	0.0050268852533255	0.063085567965951	N/A	N/A
536	LOC100751044	377.472356182688	-1.20592112742768	0.163226501736739	-3.80427577690807	0.000142219668431611	0.00294071558095088	N/A	N/A
537	LOC100751053	1979.97422323629	-0.871331867154729	0.0978381556498724	-2.92697020432791	0.00342281670655826	0.0450878309800265	N/A	N/A
538	LOC100751079	11.0868121594723	-3.8556579017991	0.804002341268691	-4.06801725964739	4.74148700760336e-05	0.00110538849953248	ENSCGRG00000019174	N/A
539	LOC100751308	7.21174227858102	-4.60167402922788	1.15326263932929	-3.48291134345836	0.000495992590651574	0.00870737411938835	N/A	N/A
540	LOC100751390	118.177864426593	-1.33277880473272	0.269183662442955	-2.77808949185405	0.00546795562324344	0.0674082984784271	ENSCGRG00000011176	insulin receptor substrate 3 [Source:MGI Symbol;Acc:MGI:1194882]
541	LOC100751490	26.5754084986887	-2.24747022531714	0.486758459713661	-3.41546755155311	0.000636726151785888	0.0107762897764517	ENSCGRG00000001447	RIKEN cDNA 1700029H14 gene [Source:MGI Symbol;Acc:MGI:1913751]
542	LOC100751534	988.298112981264	-1.70985287452201	0.133909913615787	-8.40035172473026	4.45143298298822e-17	5.62762705372813e-15	N/A	N/A
543	LOC100751672	285.945009492166	1.21362848538773	0.172180099388656	3.65121164930625	0.0002610060313993	0.00497628604602087	N/A	N/A
544	LOC100752001	8.92241387148323	-3.77740831061275	1.08189670072544	-2.95078615892902	0.00316966279840066	0.0423453461939526	ENSCGRG00000000885	N/A
545	LOC100752114	6.82982648757942	3.65989953055061	1.04953999175421	2.92979500923065	0.00339185678854997	0.0448053340293939	ENSCGRG00000019986	N/A
546	LOC100752363	2378.92002774843	-1.20881769618671	0.107764177403271	-5.78907769258971	7.07739584671964e-09	3.40094146848617e-07	ENSCGRG00000014204	N/A
547	LOC100752637	23.5756153132089	-8.20038859815696	1.51374238576139	-5.03086005192711	4.88284479911214e-07	1.74863398252615e-05	N/A	N/A
548	LOC100752790	6.5779622540771	-3.90754794163854	1.14667053773601	-2.89759380011411	0.00376037271700074	0.0491562393269556	N/A	N/A
549	LOC100752838	103.757616602041	2.20490958063903	0.281577976490241	5.75310292413449	8.76201021974774e-09	4.14698458566302e-07	ENSCGRG00000012768	zinc ribbon domain containing 1, antisense [Source:MGI Symbol;Acc:MGI:1923666]
550	LOC100752936	25.081926439672	-6.48435172022147	0.946438744214018	-6.23324991243838	4.56856450760443e-10	2.63174463699525e-08	N/A	N/A
551	LOC100753142	255.276213919635	1.20979191595684	0.233445895041324	2.67654916410108	0.0074384651564735	0.0868681761639748	ENSCGRG00000019732	N/A
552	LOC100753203	698.484840623697	-2.40466431241146	0.600249914437946	-3.031573629451	0.00243282578522731	0.0335729958361369	ENSCGRG00000012413	histone cluster 1, H3b [Source:MGI Symbol;Acc:MGI:2448319]
553	LOC100753330	407.61595910601	1.26537020796362	0.146666664238592	4.63914353527258	3.49856014645592e-06	0.000105640979531527	ENSCGRG00000011268	N/A
554	LOC100753467	4066.70024464895	-0.957034679206672	0.105558343504549	-3.52480122492146	0.000423800672004758	0.00763936196990778	ENSCGRG00000004051	N/A
555	LOC100753562	5518.83336338359	1.06535321625299	0.0820511487051116	5.8547713604637	4.77666693469977e-09	2.36162926637637e-07	ENSCGRG00000017320	N/A
556	LOC100753714	339.620160595525	1.07018082936073	0.163368502134803	2.97008494476614	0.00297717413418756	0.0401151853831838	N/A	N/A
557	LOC100753841	266.583348526817	-2.38502655498658	0.174849560317093	-10.2949304018893	7.42732674359222e-25	1.97054301224009e-22	N/A	N/A
558	LOC100753956	248.709557635233	1.17717870996395	0.171541985921015	3.45231055862599	0.000555807611087604	0.00959646926678019	N/A	N/A
559	LOC100754104	803.756705882274	-1.69581632547804	0.388864633018445	-2.85665943990384	0.00428124921784548	0.0546381378838451	ENSCGRG00000006408	histone cluster 1, H3f [Source:MGI Symbol;Acc:MGI:2448329]
560	LOC100754141	55.1029664593832	-1.68300663089595	0.335638889870446	-3.27150447493923	0.00106976895521955	0.0167926981745589	N/A	N/A
561	LOC100754535	30.4915344146768	-3.3653688150063	0.52769222819429	-5.26899235146861	1.37174679538543e-07	5.43991460730007e-06	ENSCGRG00000004425	glycoprotein galactosyltransferase alpha 1, 3 [Source:MGI Symbol;Acc:MGI:95704]
562	LOC100754659	687.781245595938	-0.983408108690055	0.11264598559171	-3.5371487574629	0.000404471782751831	0.00734827279767695	ENSCGRG00000008116	creatine kinase, mitochondrial 1, ubiquitous [Source:MGI Symbol;Acc:MGI:99441]
563	LOC100754726	1185.42577276522	1.3217559885203	0.123231715809849	5.97892744539919	2.24611563297051e-09	1.18848539826588e-07	ENSCGRG00000015838	RIKEN cDNA 2410002F23 gene [Source:MGI Symbol;Acc:MGI:1914226]
564	LOC100754827	117.183224179671	-1.39022403575645	0.223257814760161	-3.60686830111796	0.000309914856694286	0.00580304786834023	N/A	N/A
565	LOC100755064	167.880830500031	-2.48038219991543	0.244454062386842	-7.7536846010553	8.92638708306425e-15	9.04012653138072e-13	N/A	N/A
566	LOC100755231	2269.10514293085	1.55915423253403	0.105183454612893	9.26183433885303	2.00949789974121e-20	3.44117381249319e-18	N/A	N/A
567	LOC100755418	8127.00515780156	-1.54517868841821	0.0904675159868441	-10.6139333795425	2.56709476579345e-26	7.67561334972242e-24	N/A	N/A
568	LOC100755487	1935.52934292171	0.968585730444223	0.100292525568655	3.82504306824397	0.000130749227255154	0.00273658132645038	ENSCGRG00000002234	UTP15 small subunit processome component [Source:MGI Symbol;Acc:MGI:2145443]
569	LOC100755561	262.68731083348	-1.18020121619317	0.200583478855032	-2.96753610451742	0.00300197023776843	0.0404203812500671	N/A	N/A
570	LOC100756300	3.3710585447234	-6.80934019078596	1.97232282648526	-3.15586150830938	0.0016002482299915	0.0238103285216033	N/A	N/A
571	LOC100756432	23.2918942767612	-5.73872459900034	1.60872384368255	-3.20363381105961	0.00135704961099579	0.0206317542553088	ENSCGRG00000019442	histone cluster 1, H2ba [Source:MGI Symbol;Acc:MGI:2448375]
572	LOC100756518	1204.4870408601	1.64150175896343	0.110341208448852	9.57520107940471	1.01659293502799e-21	1.9741815584662e-19	ENSCGRG00000011943	zinc finger protein 961 [Source:MGI Symbol;Acc:MGI:3583954]
573	LOC100756594	2.73049248182574	-6.5517699597151	2.1342877750318	-2.79569021984631	0.00517890148593345	0.0645204810122542	N/A	N/A
574	LOC100756621	44.3735722826243	-2.64592807973641	0.409636877512045	-5.03120127155704	4.8741611597376e-07	1.74863398252615e-05	N/A	N/A
575	LOC100756710	23.9325075617802	2.29629223133703	0.567960398191312	3.01311453415706	0.00258581306143768	0.0354504808139021	ENSCGRG00000017589	RIKEN cDNA 1700007K13 gene [Source:MGI Symbol;Acc:MGI:1916577]
576	LOC100756782	11.889946028477	-3.59073835739654	0.84115212335223	-3.57340339901481	0.000352371274504251	0.00649473355952699	N/A	N/A
577	LOC100757077	934.266540890772	-1.08989432889271	0.157602405750234	-3.20383325221419	0.00135610994085546	0.0206317542553088	ENSCGRG00000014297	N/A
578	LOC100757098	2367.29876619342	1.10021136861455	0.128906892778639	3.99706219572129	6.4133454886681e-05	0.00144507403074212	ENSCGRG00000003867	N/A
579	LOC100757131	5.894488840813	-4.27133140298765	1.25251525725567	-2.94317285231601	0.00324866975988762	0.0431559889047976	N/A	N/A
580	LOC100757258	14.2410862281737	-5.59348929091933	1.59093242210465	-3.14817067061363	0.00164295736978225	0.0243113809698258	ENSCGRG00000011676	CD207 antigen [Source:MGI Symbol;Acc:MGI:2180021]
581	LOC100757262	335.117870308184	-1.28116129083348	0.145355070719418	-4.78964226474226	1.6707890839196e-06	5.37994085022111e-05	ENSCGRG00000008990	aldo-keto reductase family 1, member B7 [Source:MGI Symbol;Acc:MGI:101918]
582	LOC100757435	1013.66102307405	1.38090550948891	0.111382049084884	7.14606182331203	8.93028522378872e-13	7.28224167794407e-11	N/A	N/A
583	LOC100757534	19.9007743676707	-5.7258334306907	0.821089306753227	-6.26103748725911	3.82424571258198e-10	2.24248834824375e-08	ENSCGRG00000014941	glutathione S-transferase pi 3 [Source:MGI Symbol;Acc:MGI:2385078]
584	LOC100757535	778.015900962023	-1.14546859776183	0.121776299734536	-4.60275191693735	4.16944769060761e-06	0.000124075649522868	ENSCGRG00000010784	RNA binding motif protein 14 [Source:MGI Symbol;Acc:MGI:1929092]
585	LOC100757733	253.061309654449	1.92257516042066	0.166441489849909	8.03653380479661	9.24154615996622e-16	1.04241320368433e-13	N/A	N/A
586	LOC100757805	14.6284936921406	-2.48084387595187	0.660285555778593	-2.87130523852689	0.00408780592926262	0.0524894344168507	ENSCGRG00000007089	purinergic receptor P2Y, G-protein coupled 10 [Source:MGI Symbol;Acc:MGI:1926076]
587	LOC100757888	63.0684504944216	-1.66440659387891	0.319192221969165	-3.38179948903027	0.000720126872501534	0.0118575436165309	N/A	N/A
588	LOC100758409	3029.13122705941	-0.848891724095246	0.0891566642188208	-2.960285982956	0.00307353586373926	0.0411779481260714	ENSCGRG00000002367	MAM domain containing 2 [Source:MGI Symbol;Acc:MGI:1918988]
589	LOC100758579	919.99585972778	0.944944179189009	0.120750168043826	2.98121057965896	0.0028711129084989	0.0388528404147944	ENSCGRG00000018882	N/A
590	LOC100758638	11.9329006714378	4.46457599090325	1.03431358821799	3.75090643144914	0.000176196447999461	0.00355225765131521	N/A	N/A
591	LOC100758824	5.25667171423304	-5.66989113455626	1.70654266028398	-2.97966687395259	0.00288562007887213	0.0390211237801252	N/A	N/A
592	LOC100758870	235.773177872738	2.59208087031395	0.223071551101449	8.99764384872185	2.30613542813055e-19	3.5901382693963e-17	N/A	N/A
593	LOC100758961	33.8031982995171	2.59910940618555	0.453254603350297	4.44374285572951	8.8407260255344e-06	0.000244182926895882	N/A	N/A
594	LOC100758986	1853.35918105234	-0.93138314041105	0.11242048955969	-3.08147243484437	0.00205979547352489	0.0292391615183032	ENSCGRG00000013536	AFG3-like AAA ATPase 1 [Source:MGI Symbol;Acc:MGI:1928277]
595	LOC100759012	3.63155367923183	-5.66765560639707	1.83337540570894	-2.77231443699361	0.00556592432164896	0.0683476639158418	N/A	N/A
596	LOC100759066	29.6172077386472	3.11942748171665	0.649012641526473	3.90510880502181	9.4183000017555e-05	0.0020368830899319	N/A	N/A
597	LOC100759157	210.706985963213	-1.58309685801284	0.203427314574436	-4.90658965527689	9.26736369344022e-07	3.15107093670277e-05	ENSCGRG00000002769	aldehyde oxidase 2 [Source:RefSeq peptide;Acc:NP_001278989]
598	LOC100759179	550.688673061864	-1.08065240218704	0.137247955919581	-3.61163777008329	0.00030426936916477	0.00570300707159877	N/A	N/A
599	LOC100759549	289.296687654901	1.04683275789838	0.16272207801936	2.838399452607	0.00453404017335013	0.0574749089807512	ENSCGRG00000003397	cytochrome c oxidase assembly factor 4 [Source:MGI Symbol;Acc:MGI:1915435]
600	LOC100759556	511.957443246037	-1.35962711503773	0.142740469522378	-5.42708467268372	5.72819582148196e-08	2.36109463215002e-06	N/A	N/A
601	LOC100759851	1044.10906846708	1.13348582216425	0.116008990242059	4.72828287099622	2.26426588744019e-06	7.12053030412535e-05	N/A	N/A
602	LOC100760157	128.23479818396	-1.25439838923117	0.227269804413297	-2.94555579100434	0.00322375003683086	0.0428551725079625	ENSCGRG00000016260	N/A
603	LOC100760210	21.1898426583756	-3.83466527960193	0.662473266922241	-4.90540968389328	9.32325335650116e-07	3.16436258516058e-05	ENSCGRG00000019394	olfactory receptor 992 [Source:MGI Symbol;Acc:MGI:3030826]
604	LOC100760212	42.2830369566442	-3.13849282739678	0.442464144944359	-5.77115763130759	7.87287833029441e-09	3.7544660533609e-07	N/A	N/A
605	LOC100760293	60.8870900109904	-1.43959611705774	0.318737971384016	-2.68130468618348	0.00733357103254694	0.0859629605103215	ENSCGRG00000010212	Fc receptor-like 5 [Source:MGI Symbol;Acc:MGI:3053558]
606	LOC100760306	29.6245734635551	-3.48075360354479	0.532427575815695	-5.4388450830842	5.36270583541941e-08	2.22016021586364e-06	N/A	N/A
607	LOC100760345	114.016041641251	3.54183421730476	0.29985459924304	9.86101838707161	6.1423201153589e-23	1.41101078064653e-20	ENSCGRG00000003227	N/A
608	LOC100760362	348.894282024113	1.15622676299465	0.168581593860496	3.38865144878284	0.000702372295236457	0.0116261748026091	N/A	N/A
609	LOC100760400	30.941862190724	2.54252791055478	0.643332189057929	3.042853199527	0.00234346624628787	0.0325304890798266	N/A	N/A
610	LOC100760554	8.99047098489384	5.55325771258933	1.6056086765707	3.09433754585806	0.00197252927099461	0.028277423042409	N/A	N/A
611	LOC100760563	527.820719781855	1.1089420927055	0.126989326250187	4.12617034404948	3.68854099907288e-05	0.000880621632440251	ENSCGRG00000000093	N/A
612	LOC100760831	34.0466006173127	2.49526459607567	0.465013761212675	4.10805497534692	3.99005141206302e-05	0.000944228623731546	N/A	N/A
613	LOC100761082	54.7778200668164	-1.6773369412889	0.344318306518776	-3.1725714836721	0.00151095357554382	0.0226066977780134	N/A	N/A
614	LOC100761572	344.531482785949	1.16052781647799	0.149020241721788	3.86232976880672	0.000112310822206233	0.00237707748078519	N/A	N/A
615	LOC100761692	406.587433829714	-1.70382661779278	0.200384397767733	-5.58358898964033	2.35605134725952e-08	1.02972016771062e-06	N/A	N/A
616	LOC100761755	34.4738357049254	-2.454219184175	0.491878923111956	-3.80023740726209	0.000144557529720228	0.00297598927578135	N/A	N/A
617	LOC100761756	117.118117751623	-2.87348830863239	0.297305321030907	-7.69756087773931	1.38688021163601e-14	1.36065950763477e-12	ENSCGRG00000011192	olfactory receptor 1178 [Source:MGI Symbol;Acc:MGI:3031012]
618	LOC100761846	6.69003428800088	-5.99030980976552	1.6572026940002	-3.26172973807856	0.00110734662373392	0.017296093160262	N/A	N/A
619	LOC100761903	886.011949114982	1.29531172852534	0.149023804080661	4.76668296173474	1.87283659397124e-06	5.98957944323197e-05	ENSCGRG00000013739	cytochrome c oxidase assembly factor 6 [Source:MGI Symbol;Acc:MGI:1915142]
620	LOC100761946	82.5407963662941	1.43624026541511	0.305771218589152	2.78403496778344	0.00536872458366883	0.0663587040568043	N/A	N/A
621	LOC100762026	567.972716130054	-1.07124391316162	0.13969582062106	-3.48100186733254	0.000499542008629414	0.00875337006190908	ENSCGRG00000006420	nuclear pore membrane protein 121 [Source:MGI Symbol;Acc:MGI:2137624]
622	LOC100762090	33.5487324476089	-3.02708946351874	0.682957741252884	-3.57580976872377	0.000349145477927437	0.0064415801838581	N/A	N/A
623	LOC100762373	15.3175395938851	6.18244588519205	1.54411521708552	3.62504256323307	0.000288913864501996	0.0054422704656241	N/A	N/A
624	LOC100762389	158.709000184364	2.10927516841851	0.224611136101095	6.78645188371817	1.14924808316094e-11	8.52298667027663e-10	ENSCGRG00000013705	N/A
625	LOC100762490	219.166764886386	2.04772140290402	0.183518457331419	7.97063643326757	1.57859282019482e-15	1.73894461719355e-13	N/A	N/A
626	LOC100762503	42.6110170794234	-1.95075710488007	0.391217079664566	-3.4911425782585	0.00048095951290306	0.00849890651459187	N/A	N/A
627	LOC100762574	17.9575410000977	3.64802438357771	0.747663316395464	4.09684655604582	4.18816311943514e-05	0.000987389595504377	ENSCGRG00000017642	N/A
628	LOC100762735	5509.77441280696	0.879793847904691	0.0859049129769263	3.43206618767806	0.000599001349945636	0.0102297265901414	ENSCGRG00000005640	N/A
629	LOC100762926	21.2314271899714	-2.24823173610716	0.545113964352264	-3.0512321168701	0.0022790431381521	0.0317767102837683	ENSCGRG00000015937	amine oxidase, copper containing 3 [Source:MGI Symbol;Acc:MGI:1306797]
630	LOC100762938	2005.0686406315	0.996791185430271	0.0936112047322246	4.39935246947364	1.08574358964067e-05	0.000295551329451753	N/A	N/A
631	LOC100762989	201.804626789782	1.78302250812108	0.228897973481556	5.23403501209439	1.65849016026104e-07	6.48153094374217e-06	N/A	N/A
632	LOC100763037	11.677157658219	-6.95978647163177	1.5881218063301	-4.01406488186308	5.96819293978635e-05	0.00135940568811071	ENSCGRG00000019378	olfactory receptor 853 [Source:MGI Symbol;Acc:MGI:3030687]
633	LOC100763047	772.77793137033	1.34295946532162	0.11858221156098	6.39216417557425	1.63554150391431e-10	1.02949805953359e-08	N/A	N/A
634	LOC100763263	10.3558075722984	-3.60648046550737	1.0920016276277	-2.76695371906201	0.00565827872248765	0.069301037903446	N/A	N/A
635	LOC100763328	8.10427773279567	-6.5185625392204	1.65176077855831	-3.59228776680254	0.000327787588695054	0.00611340080024626	N/A	N/A
636	LOC100763617	140.19190395073	-1.73145080411268	0.245743184353283	-4.6653920694025	3.08029145127052e-06	9.46548940743601e-05	ENSCGRG00000001911	N/A
637	LOC100763833	3861.22546337301	-1.73972175623611	0.126683780123976	-9.11528890584788	7.84611431772116e-20	1.28519352524273e-17	ENSCGRG00000017183	chemokine (C-C motif) ligand 2 [Source:MGI Symbol;Acc:MGI:98259]
638	LOC100763915	1040.0268524791	0.991234963523875	0.122624315854745	3.31314764099453	0.000922522675130169	0.0146989640943746	ENSCGRG00000005884	synaptotagmin IX [Source:MGI Symbol;Acc:MGI:1926373]
639	LOC100764398	36.1628951111826	-3.33339647844906	0.636474866598443	-4.31821289726105	1.57297664912519e-05	0.000407567553501668	ENSCGRG00000018585	N/A
640	LOC100764833	72.1079431878119	5.46006612438564	1.7422720553878	2.798129952546	0.00513994282580171	0.0641199357679648	ENSCGRG00000018690	N/A
641	LOC100764934	26.3036628214196	-2.20055611263411	0.506438042554051	-3.19011108202939	0.00142218117962195	0.021500503114397	N/A	N/A
642	LOC100765057	635.451658582011	1.13670494613439	0.118899233634741	4.64042053549471	3.47700864077758e-06	0.000105469262103587	ENSCGRG00000009146	cytochrome P450, family 2, subfamily j, polypeptide 9 [Source:MGI Symbol;Acc:MGI:1921769]
643	LOC100765088	325.352526675095	1.11718377134332	0.155464103961481	3.42343510212513	0.000618350148664807	0.0105125106050532	ENSCGRG00000013919	zinc finger protein 709 [Source:MGI Symbol;Acc:MGI:2384299]
644	LOC100765263	29.5191839789728	-1.91839950130813	0.488312469748339	-2.7307043813036	0.00631991327123436	0.0760205659580087	N/A	N/A
645	LOC100765393	995.651122592199	0.957099535524341	0.1289545548111	2.88579984901125	0.00390420358942675	0.0505453491505373	N/A	N/A
646	LOC100765503	1784.66655740334	-1.09032117591815	0.0886630118881847	-5.69976887131147	1.19969970232114e-08	5.53890766976063e-07	N/A	N/A
647	LOC100765635	424.427988642307	1.46053327092556	0.171065578339519	5.11833402548485	3.0824632951085e-07	1.14525367041339e-05	ENSCGRG00000016527	N/A
648	LOC100765659	322.66281827148	1.28371112226497	0.152466780465521	4.58295649327907	4.58447452277662e-06	0.000135145143326359	N/A	N/A
649	LOC100765719	97.9198151505697	1.34297225430469	0.286408082674118	2.6466074089327	0.00813036809421877	0.09372811737503	ENSCGRG00000006147	N/A
650	LOC100765818	1479.14046006921	1.02891899531316	0.131900011654416	3.36585637122755	0.000763064291551848	0.0124772934548283	ENSCGRG00000007303	expressed sequence AW549877 [Source:MGI Symbol;Acc:MGI:2146232]
651	LOC100765869	634.684374892402	-1.32124771697192	0.143907865104884	-5.11636536136601	3.11479439538182e-07	1.15498783515369e-05	N/A	N/A
652	LOC100765897	9.0783454304462	-3.44288518083721	0.836826731641544	-3.41519047140126	0.00063737424507673	0.0107775750938154	ENSCGRG00000001678	serum amyloid A 3 [Source:MGI Symbol;Acc:MGI:98223]
653	LOC100766031	20433.8654243085	-1.07323714569853	0.0735856233821563	-6.63546250660388	3.23486590770501e-11	2.23205747631645e-09	N/A	N/A
654	LOC100766050	2644.62794780593	-0.988491724493331	0.0871170528499063	-4.63203483785676	3.62089204298463e-06	0.000108956459127319	N/A	N/A
655	LOC100766081	488.497615149225	1.02254765828096	0.141060704215619	3.10210529568128	0.00192149598517134	0.0276721864469973	N/A	N/A
656	LOC100766213	1206.72256857206	1.1879195709068	0.106390810074122	5.66737925733968	1.44998163245576e-08	6.61339080159059e-07	N/A	N/A
657	LOC100766291	70.7132536553915	-4.7397903281081	0.444030446443403	-9.3570786883339	8.197173326439e-21	1.47057289476316e-18	N/A	N/A
658	LOC100766510	1452.80012145776	-0.922480618752005	0.104592502724872	-3.22698194648505	0.00125103353223954	0.01926878057792	N/A	N/A
659	LOC100766606	1954.34198156727	1.82176062386386	0.0984569618713214	12.5618148238124	3.42388114451701e-36	1.95441360967475e-33	N/A	N/A
660	LOC100766772	1636.97539262869	-1.30170004449849	0.102738019335191	-6.97636131604716	3.02923072620362e-12	2.37756746622907e-10	ENSCGRG00000000476	glutathione S-transferase, mu 1 [Source:MGI Symbol;Acc:MGI:95860]
661	LOC100766997	69.8427045553876	1.56867652182432	0.374916855859037	2.62381913677688	0.0086949943789602	0.099205093347349	N/A	N/A
662	LOC100767496	862.163941906406	-2.3598837788258	0.175163803674843	-10.132922675049	3.94672936589697e-24	1.00465596034326e-21	N/A	N/A
663	LOC100767606	130.80780578213	-1.46933709293225	0.252335068874028	-3.50476291764501	0.000457014064069492	0.00816767345544699	N/A	N/A
664	LOC100767645	2382.73252917671	-1.49837627877166	0.0804859705871185	-11.3487328460781	7.52452453567726e-30	3.01573337613942e-27	N/A	N/A
665	LOC100767677	15.1967509469953	-4.85678961697139	1.16415896579219	-3.66945343529036	0.000243069606547172	0.00468498258358755	N/A	N/A
666	LOC100767690	3264.94753034562	1.380831798612	0.104165245639589	7.64044948969398	2.1646470425907e-14	2.09104904314262e-12	ENSCGRG00000012085	N/A
667	LOC100767707	427.621412509206	1.19437185663117	0.149284535410773	4.08220017052103	4.46113466648573e-05	0.00104261034382868	ENSCGRG00000017789	AKNA domain containing 1 [Source:MGI Symbol;Acc:MGI:3584453]
668	LOC100767982	27.5618882791779	-2.97962150349279	0.684780272667462	-3.4969742826317	0.000470567194124695	0.00837377422935522	ENSCGRG00000015232	N-acetyltransferase 8 (GCN5-related) [Source:MGI Symbol;Acc:MGI:1915646]
669	LOC100768041	22.874288940992	-3.00554551729327	0.536683346120462	-4.51026295872576	6.47473150217152e-06	0.000184794723191523	N/A	N/A
670	LOC100768184	52.6767839781982	-1.75539952819467	0.388430291969945	-3.01324858454673	0.00258467104800884	0.0354504808139021	N/A	N/A
671	LOC100768214	1300.86333350677	1.02068423927203	0.147760016799474	2.94884738096769	0.00318961448142994	0.042533391442151	N/A	N/A
672	LOC100768251	14.0480763490505	-5.24159775525916	0.928966205467238	-5.01270684243662	5.36696328799394e-07	1.91110562298567e-05	ENSCGRG00000012650	urate oxidase [Source:MGI Symbol;Acc:MGI:98907]
673	LOC100768366	30.7573829795535	-2.35223411741583	0.616122448248401	-2.86837725474688	0.00412583253923696	0.052905587162428	N/A	N/A
674	LOC100768367	669.275072370086	-0.917900369947641	0.110982970426045	-2.99990050679299	0.00270067807250605	0.0367577115981188	ENSCGRG00000006278	N/A
675	LOC100768431	313.724207485232	-2.57063627899788	0.156701432632457	-12.6717014957618	8.48536388879415e-37	5.1560903088134e-34	N/A	N/A
676	LOC100768450	22.2795020973186	-1.9872636381219	0.522264246214019	-2.68504142790983	0.00725208164955822	0.0852198765020139	N/A	N/A
677	LOC100768810	1355.84917638978	0.896363049114085	0.10764256197303	2.89291282820777	0.00381687214704922	0.0497911500235222	ENSCGRG00000012454	sodium channel, voltage-gated, type II, alpha [Source:MGI Symbol;Acc:MGI:98248]
678	LOC100768835	1337.81456410608	0.907666676487469	0.0959826459349736	3.36210960453141	0.000773494147347413	0.0126149863667387	ENSCGRG00000009129	zinc finger protein 68 [Source:MGI Symbol;Acc:MGI:1344427]
679	LOC100768899	206.863585166045	-1.38098963469361	0.194940241463468	-4.08344181784356	4.43735429608025e-05	0.00103963237407044	N/A	N/A
680	LOC100769029	40.2158757147401	-10.2841936452128	1.4944851215466	-6.49001519296102	8.58277185645451e-11	5.59207447876313e-09	ENSCGRG00000009315	glycosylation dependent cell adhesion molecule 1 [Source:MGI Symbol;Acc:MGI:95759]
681	LOC100769039	154.216322244299	-3.06568109718444	0.941326058179356	-2.63534465545478	0.00840518894471157	0.0964242047207867	ENSCGRG00000019505	N/A
682	LOC100769236	129.086063191976	1.40459155999462	0.23479093076544	3.4908889223336	0.000481416359287006	0.00849900652285785	ENSCGRG00000017063	aldo-keto reductase family 1, member C19 [Source:MGI Symbol;Acc:MGI:2653678]
683	LOC100769256	379.810695055167	-0.996682094751724	0.151532146508282	-2.717044557988	0.00658677394226395	0.0787278304253973	ENSCGRG00000012064	Ras association (RalGDS/AF-6) and pleckstrin homology domains 1 [Source:MGI Symbol;Acc:MGI:1924550]
684	LOC100769432	233.367988502242	-1.22979701131909	0.186929735050471	-3.44960907596551	0.00056139887950165	0.00967527053355222	N/A	N/A
685	LOC100769523	12.7829103852106	-6.37886147609465	1.55116496188662	-3.73519201228385	0.000187572014426498	0.0037389354875682	ENSCGRG00000018343	N/A
686	LOC100769554	329.257875771935	1.80410694228466	0.175152677304396	6.96046706408473	3.3914644636504e-12	2.61823836482715e-10	N/A	N/A
687	LOC100769587	39.0916700163717	-2.62861956906084	0.410757296142528	-4.97533966537396	6.51333272051085e-07	2.28236561147202e-05	N/A	N/A
688	LOC100769715	481.451956001522	-1.67997476524718	0.187083099714106	-5.85307954700017	4.82553176162677e-09	2.37954297889433e-07	ENSCGRG00000011899	carboxylesterase 1G [Source:MGI Symbol;Acc:MGI:88378]
689	LOC100770072	921.267475813662	1.17924631937121	0.103190763167397	5.75907959597126	8.45738175809429e-09	4.01288917322978e-07	N/A	N/A
690	LOC100770289	391.483017003656	-1.04410819795852	0.150431147598964	-3.05219832837684	0.00227171948819259	0.0317215567079939	N/A	N/A
691	LOC100770382	262.824557658491	1.07591519162137	0.175436033374065	2.7984712231461	0.00513451444278938	0.0640971319951867	ENSCGRG00000009843	doublecortin domain containing 2a [Source:MGI Symbol;Acc:MGI:2652818]
692	LOC100770617	1528.86024370943	-2.16545148000736	0.445610733119455	-3.54679288854229	0.000389951019613606	0.00713629125019629	N/A	N/A
693	LOC100770753	330.086845439704	1.01458941699471	0.163292842303359	2.63102111650071	0.0085128746406738	0.0974222476344912	ENSCGRG00000003037	RIKEN cDNA 2810006K23 gene [Source:MGI Symbol;Acc:MGI:1919900]
694	LOC100770838	426.435449732006	1.45486202395286	0.19784286466223	4.39692138868314	1.09797087958483e-05	0.000298448448178058	N/A	N/A
695	LOC100770974	1065.70770199369	1.10000572750186	0.117265871966815	4.39209821359154	1.1226196276161e-05	0.000303833131112132	ENSCGRG00000002336	RIKEN cDNA 4930453N24 gene [Source:MGI Symbol;Acc:MGI:1914859]
696	LOC100771727	3.18240521090634	-6.09852510595296	1.96840727760409	-2.80102734223926	0.00509402027760951	0.0637158432731277	N/A	N/A
697	LOC100771790	32.3868135129455	-2.50394354828476	0.525381453943646	-3.65254813080905	0.000259650908846356	0.00496653635730764	N/A	N/A
698	LOC100771923	1336.46744413824	-1.30439200261922	0.122193656208565	-5.88761744447777	3.91802737239769e-09	1.96286919185786e-07	N/A	N/A
699	LOC100771938	71.6042102100853	-1.62448745064298	0.28946371220621	-3.59120990330313	0.000329146407091451	0.00613267148405703	ENSCGRG00000018111	N/A
700	LOC100772004	142.585873612001	2.07644827295353	0.558158463693788	2.67215471814581	0.00753658907795117	0.0878506983053009	N/A	N/A
701	LOC100772016	79.0128667061602	-2.27594905436928	0.317283198226152	-5.32958115368852	9.84395260897645e-08	3.99634774343296e-06	N/A	N/A
702	LOC100772044	169.934387954287	1.4739851423898	0.20360889882787	4.36632508100847	1.26354386163012e-05	0.000336177623185403	ENSCGRG00000001958	RIKEN cDNA 1110032A03 gene [Source:MGI Symbol;Acc:MGI:1915971]
703	LOC100772232	12078.7582006313	1.0586641012054	0.0699916762771327	6.76797050278689	1.30601373512396e-11	9.49860259788806e-10	N/A	N/A
704	LOC100772312	430.164154549808	0.976531353219499	0.1391354634916	2.81429940772779	0.00488836751740193	0.0615111415666668	N/A	N/A
705	LOC100772325	2821.28616432594	-1.46685797378971	0.130142398037078	-6.77638868170614	1.23216916777295e-11	9.00671812447043e-10	N/A	N/A
706	LOC100772378	23.6715460059114	-2.0854868089697	0.497939444098714	-3.01346745278342	0.00258280743835913	0.0354504808139021	N/A	N/A
707	LOC100772504	738.201376224424	1.3639388436773	0.12263797914842	6.35183609812592	2.12759952002479e-10	1.29700945497434e-08	N/A	N/A
708	LOC100772735	1350.12207716438	-1.57128063626469	0.367456457208464	-2.68417690367045	0.00727086226036321	0.0853873019940535	ENSCGRG00000018577	N/A
709	LOC100772859	1566.98156673748	0.927782029124846	0.101981956081671	3.3615704343732	0.000775005879066347	0.0126287073909799	ENSCGRG00000009406	N/A
710	LOC100772982	168.1826853564	-3.22857126148101	0.250553037278347	-10.5510944488092	5.02087936022751e-26	1.43300461376675e-23	N/A	N/A
711	LOC100773036	1335.18987638879	1.99112133382867	0.133405876026611	10.5404565000347	5.62253075203152e-26	1.58077032501519e-23	N/A	N/A
712	LOC100773370	2864.54006134383	-0.878343370339154	0.0880255340857013	-3.33290644203719	0.000859438374621106	0.0138137766901708	N/A	N/A
713	LOC100773457	519.823103599567	1.08708215450074	0.148249402099934	3.38699277479116	0.000706632487449945	0.0116659387958761	ENSCGRG00000012019	N/A
714	LOC100773461	76.2479214406042	1.79655055817068	0.352366161565392	3.43843475794335	0.000585087506581506	0.0100284743962473	N/A	N/A
715	LOC100773619	186.60277115236	1.08034818759806	0.179948493146144	2.75293045368589	0.00590644419434583	0.0720127438763058	N/A	N/A
716	LOC100774043	15.1329934957528	-7.94716436877248	1.53192330106957	-4.80585539949103	1.54091243769124e-06	5.02182830255882e-05	N/A	N/A
717	LOC100774165	9.33812708464242	-8.45679812219496	1.6314312490651	-4.82511023739725	1.39925851656508e-06	4.61608278047924e-05	N/A	N/A
718	LOC100774334	28.7350550217122	-5.48085777896691	0.815310259266747	-6.00494746950553	1.91393860814294e-09	1.02422902163604e-07	N/A	N/A
719	LOC100774347	4.52124578572793	-6.10226008240691	1.80178766183541	-3.06212418841048	0.00219772251538758	0.0308713639242028	N/A	N/A
720	LOC100774451	410.181741387754	-1.09467186110702	0.144682309726351	-3.5229556491731	0.000426762768268134	0.00767806138096164	N/A	N/A
721	LOC100774464	15.5352492806897	-4.06985430312624	0.997869807788447	-3.49233113899754	0.000478824239807039	0.00848203970022226	N/A	N/A
722	LOC100774561	338.348445262745	1.21311095498356	0.147576858796745	4.25641566966501	2.07730338785809e-05	0.000521735518894439	ENSCGRG00000017964	zinc finger protein 426 [Source:MGI Symbol;Acc:MGI:1920248]
723	LOC100774623	40.5303833627686	-5.60419846736438	0.894298403858442	-5.61248454094045	1.99442032710762e-08	8.90258191984032e-07	N/A	N/A
724	LOC100774914	16.2562074316193	-5.09585136537522	1.14863784076724	-3.92716372781259	8.5953472004206e-05	0.00187396475942503	ENSCGRG00000005726	protocadherin beta 19 [Source:MGI Symbol;Acc:MGI:2136757]
725	LOC100774944	219.010816642431	1.10158964846689	0.1769557409434	2.91952747614436	0.00350562489275884	0.0461141453246496	N/A	N/A
726	LOC100774974	214.747622722338	-1.43177839373469	0.199375003619139	-4.24735236434747	2.16311613786529e-05	0.000538880715524577	N/A	N/A
727	LOC100774975	68.3987493070692	1.51015167023768	0.336479099635485	2.74961853654149	0.00596646783373856	0.0724631557602406	N/A	N/A
728	LOC100774994	619.030309583531	1.43844781821067	0.131149926012884	6.50770719768207	7.63064640719753e-11	4.99091966570764e-09	ENSCGRG00000001734	zinc finger protein 933 [Source:MGI Symbol;Acc:MGI:1922865]
729	LOC100775082	373.461009329783	-1.5055611999656	0.186134504668514	-4.94587879277908	7.58011153902186e-07	2.61993690019366e-05	N/A	N/A
730	LOC103158648	274.867750531501	-1.04992004342461	0.166380132646637	-2.79454965750597	0.00519720582211521	0.0647057277403729	N/A	N/A
731	LOC103158664	101.447693237997	-1.40600643323431	0.246917988688249	-3.32516855849568	0.000883650945271228	0.0141541946055052	N/A	N/A
732	LOC103158703	8.79971885886103	-3.81846615015166	1.02952067990511	-3.14078552528788	0.00168495375144885	0.024815851302613	N/A	N/A
733	LOC103158736	401.514685377442	1.33135470561652	0.220336476056881	3.3875108572703	0.000705299255825858	0.0116541421771857	N/A	N/A
734	LOC103158848	88.9865788852569	-8.46646665926748	1.46612549838721	-5.37573636582698	7.62703224477856e-08	3.13007421339638e-06	N/A	N/A
735	LOC103158849	680.732739146348	-1.08095839708356	0.115240547830981	-4.3040050199159	1.67737859837426e-05	0.000432409718343106	N/A	N/A
736	LOC103158860	241.318924306711	-1.24312409359794	0.177106320641411	-3.71619482858192	0.000202245653399011	0.00399758800952484	N/A	N/A
737	LOC103158906	2015.54036911831	1.43878887214793	0.0867825966397868	9.83868199946585	7.67091416195623e-23	1.74092783215385e-20	N/A	N/A
738	LOC103158913	833.041044329841	1.11910186667854	0.113048482269124	4.72486985438523	2.30262775921866e-06	7.229099850067e-05	N/A	N/A
739	LOC103158914	1030.81307930501	1.05375954765399	0.12314867778842	3.8067566404429	0.000140801172261129	0.0029177906291341	N/A	N/A
740	LOC103158925	141.365286468606	-3.20435019183118	0.45908711941921	-5.70564404948631	1.15903987237759e-08	5.3908232286362e-07	N/A	N/A
741	LOC103158939	406.35164428726	-2.76196992930425	0.561153774138996	-3.87952024723237	0.000104662689360406	0.00223276452942465	N/A	N/A
742	LOC103158943	201.445287159934	1.35429288406966	0.191601500760195	4.01526282568834	5.93795858979247e-05	0.00135415648857047	N/A	N/A
743	LOC103159033	42.6450673458665	-6.0340401771427	1.48278502206779	-3.67489392954796	0.000237948249461529	0.00461134894558316	N/A	N/A
744	LOC103159189	139.897814497518	-2.99793126892441	0.26484643514579	-9.11082215199529	8.17600129926993e-20	1.31714255174986e-17	N/A	N/A
745	LOC103159228	3929.53881516988	1.18427024130512	0.130020661253127	4.60932697009758	4.03974580816295e-06	0.000120980432095971	N/A	N/A
746	LOC103159236	74.2370417906593	2.44494527754785	0.33867308976431	5.49197096858537	3.97472740975898e-08	1.6712486655721e-06	N/A	N/A
747	LOC103159266	2213.65597733891	1.48221369002173	0.10481507822225	8.56032552299437	1.12549279947418e-17	1.49302168054191e-15	N/A	N/A
748	LOC103159462	2988.86563125201	1.77634183615107	0.0990650480607094	12.0262328515684	2.58697574524047e-33	1.28239110823934e-30	N/A	N/A
749	LOC103159531	5.28992944766173	6.06142883958444	1.73074157348483	3.1642311150107	0.00155493265907876	0.0231910265234098	N/A	N/A
750	LOC103159574	143.389164222871	2.52586836338929	0.259502130629587	7.47934461254419	7.46941705706639e-14	6.86348337092486e-12	N/A	N/A
751	LOC103159579	470.90990674786	1.33057025535893	0.150657816305078	4.94901474695435	7.45900960294404e-07	2.59234988728149e-05	N/A	N/A
752	LOC103159587	720.821191309127	-2.91616736167476	0.206347171706806	-11.29748879847	1.3502397826317e-29	5.19070750723129e-27	N/A	N/A
753	LOC103159589	763.033989665909	1.01806122872546	0.123860032809442	3.4966786152126	0.000471089003113351	0.00837377422935522	N/A	N/A
754	LOC103159590	330.488453642041	1.50115992936221	0.175075167442339	5.23316608532048	1.66630888414306e-07	6.49860464815795e-06	N/A	N/A
755	LOC103159655	70.2489136046939	-2.94996133607902	0.806689756020724	-2.93173282257114	0.00337076599244595	0.0445892689604665	N/A	N/A
756	LOC103159771	250.482119736465	1.08588402400366	0.182037061513601	2.75175570907068	0.00592767214755659	0.0721578331167533	N/A	N/A
757	LOC103159868	10.992107288802	-2.90168220629508	0.844738150225914	-2.74252998394159	0.006096788343029	0.073807970448353	N/A	N/A
758	LOC103159878	72.3778154181164	1.72636632968514	0.340170282606437	3.35538960140307	0.000792532822482192	0.0128714361300313	N/A	N/A
759	LOC103159976	82.5638712720685	-2.03803005206626	0.310450112039662	-4.68051868881099	2.86150023424934e-06	8.85091624179882e-05	N/A	N/A
760	LOC103159996	77.8177063637342	2.22498315072408	0.378854987584317	4.32888757901842	1.49864405555918e-05	0.000389378732063011	N/A	N/A
761	LOC103160006	23.4030036987525	-5.42576538520567	1.51514034038824	-3.1949534676399	0.00139853387264599	0.0212110970684642	N/A	N/A
762	LOC103160017	118.676310619314	-1.76938349970093	0.245739647855073	-4.81982052679711	1.43687425392897e-06	4.71540075283274e-05	N/A	N/A
763	LOC103160018	197.762071179326	-2.36297169331099	0.202325293045091	-8.78787405089082	1.52416706567535e-18	2.12672111230567e-16	N/A	N/A
764	LOC103160053	647.86546847822	1.32938688949795	0.125245160854321	5.94373773564529	2.78595213876121e-09	1.4457019404365e-07	N/A	N/A
765	LOC103160057	100.687330201094	2.81374999292624	0.307053003280599	7.25864091343318	3.90998925845034e-13	3.28805659202808e-11	N/A	N/A
766	LOC103160067	116.291466831275	-1.32852444893073	0.233769421636139	-3.18074940257551	0.00146894636935173	0.0220563364767992	N/A	N/A
767	LOC103160097	75.0292691518585	-4.17715866879815	0.491022064470258	-7.31575305470734	2.55941962374139e-13	2.22174135725422e-11	N/A	N/A
768	LOC103160116	46.1600178796847	1.69297550174886	0.416035298093408	2.66326680958435	0.0077386027671768	0.089982753287228	N/A	N/A
769	LOC103160119	626.124136003037	1.08928412834051	0.167609636161612	3.00890592670385	0.00262190286577728	0.0358149269634856	N/A	N/A
770	LOC103160171	12.7252040298019	3.11690780677361	0.790151024187874	3.20438147714206	0.00135353006206794	0.0206115163938348	N/A	N/A
771	LOC103160178	244.86416210293	1.76219065017359	0.199053138762665	5.91414009731374	3.33613843481236e-09	1.69387708076982e-07	N/A	N/A
772	LOC103160179	2432.03625495206	-1.79197695643192	0.133963426656907	-9.01002972103749	2.06000656444694e-19	3.26086921466278e-17	N/A	N/A
773	LOC103160181	713.604581265751	1.3482729051182	0.137882730649683	5.53593913320721	3.09565067258934e-08	1.32432905836232e-06	N/A	N/A
774	LOC103160253	221.494786694283	1.39099848195672	0.215947077738334	3.73256257818987	0.000189541586852047	0.00377325371477428	N/A	N/A
775	LOC103160274	514.845689721857	-4.80587133354122	0.500823543234348	-8.42793612608782	3.51814997096281e-17	4.53913637007031e-15	N/A	N/A
776	LOC103160383	3193.57609017835	1.19761150240661	0.0986169817492899	6.21240876386755	5.21784774089883e-10	2.97844236046398e-08	N/A	N/A
777	LOC103160386	64.1503512355376	-6.45225220260772	1.06201180510379	-5.52469348616438	3.3006131976558e-08	1.4066436833539e-06	N/A	N/A
778	LOC103160417	880.512759944339	1.48465205806717	0.291340900640827	3.08809904605593	0.00201441320265456	0.028681407028272	N/A	N/A
779	LOC103160424	150.713770274658	-1.41512157741272	0.200804023947506	-4.1341755029201	3.56231183809075e-05	0.000853731146235566	N/A	N/A
780	LOC103160468	218.171268694764	1.28709319677395	0.21994029281578	3.19236956113763	0.00141110662490524	0.0213673757985048	N/A	N/A
781	LOC103160475	78.0364107785832	3.36787773857586	0.577305120976924	4.82052754554718	1.43179084184549e-06	4.70691868897793e-05	N/A	N/A
782	LOC103160491	52.0105359710674	-2.27296844440252	0.343026062465421	-4.92092621636155	8.61356011278136e-07	2.95006603353568e-05	N/A	N/A
783	LOC103160546	2346.29049778429	0.898324822306648	0.0920561255566592	3.40403552387854	0.00066398117597371	0.0111275920033957	N/A	N/A
784	LOC103160557	194.838669842331	1.25741005027969	0.240067488149326	2.80107712519681	0.00509323448741672	0.0637158432731277	N/A	N/A
785	LOC103160583	38.446285744565	-5.18151944476006	0.793698438717718	-5.79131408077985	6.98378378788594e-09	3.36454054251682e-07	N/A	N/A
786	LOC103160608	1777.00478480088	1.36351345703897	0.101496491374559	7.67071793097432	1.710362990108e-14	1.66933200231422e-12	N/A	N/A
787	LOC103160641	1172.45698702226	0.871251508421714	0.10761086375018	2.66040990401473	0.0078045604487045	0.0906377960371434	N/A	N/A
788	LOC103160669	28.5213555030863	-2.01018864126206	0.484338302689892	-2.94262529439765	0.00325442062045858	0.0431959019046124	N/A	N/A
789	LOC103160685	24.8316595966892	-2.97286043130269	0.550123409798954	-4.34065863776676	1.42056266614516e-05	0.000373483928965372	N/A	N/A
790	LOC103160731	186.996519560164	1.19295086043289	0.210257488992465	2.89163711896856	0.00383240316922381	0.0498689135801021	N/A	N/A
791	LOC103160742	177.507086768177	1.29714790258293	0.208747147475898	3.41171321607639	0.000645559921348881	0.0108964267369614	N/A	N/A
792	LOC103160768	52.616587086151	1.54628200208266	0.333445062662856	2.88299215974141	0.00393917245101947	0.0508931354319985	N/A	N/A
793	LOC103160804	238.777662885714	1.11157801293083	0.183810692121166	2.86498846249128	0.00417024435990366	0.0533298662644299	N/A	N/A
794	LOC103160811	2718.51519844348	1.00545805982295	0.0968772774333675	4.34049727905506	1.42160629117254e-05	0.000373483928965372	N/A	N/A
795	LOC103160835	695.146716806244	-1.05460290278857	0.142774470444678	-3.28938640503931	0.00100406076724107	0.0158803464924601	N/A	N/A
796	LOC103160836	61.3587127124388	-1.62430374680686	0.319250692722876	-3.25556457598011	0.00113167158272754	0.0176467695396016	N/A	N/A
797	LOC103160922	40.9666394427035	-3.4655112428814	0.711224805785053	-4.05012412212012	5.11904734042323e-05	0.00119193442214527	N/A	N/A
798	LOC103160969	41.726095330251	-4.69810240626202	0.569809869178058	-7.21844272629746	5.25862758122439e-13	4.36373426200546e-11	N/A	N/A
799	LOC103160985	52.9773581174876	-1.81244632491299	0.386205319933632	-3.17831930539635	0.00148131518034585	0.0221808696758145	N/A	N/A
800	LOC103161051	159.506568378089	-1.42808362939172	0.227238666805972	-3.71028901252297	0.000207022771078839	0.00406641078082596	N/A	N/A
801	LOC103161076	176.28036695008	-4.00670826845564	0.278994347823231	-12.2645702123775	1.40355021021978e-34	7.34407647497502e-32	N/A	N/A
802	LOC103161105	117.485850340073	2.02198133275632	0.299618392868178	4.79616360757735	1.6173319994581e-06	5.24221683172759e-05	N/A	N/A
803	LOC103161108	127.579936018926	1.41016150393703	0.285156297299252	2.89384807921632	0.00380552236384657	0.0496774946415647	N/A	N/A
804	LOC103161117	358.434977523239	1.49589854807931	0.19679227895245	4.62892168436275	3.67574736410962e-06	0.000110430706694949	N/A	N/A
805	LOC103161149	208.420722424278	-1.49476360747203	0.206127756174309	-4.41377291266644	1.01584516034672e-05	0.000276924389080334	N/A	N/A
806	LOC103161314	36.8695086813085	-1.7712052479636	0.417289882420835	-2.84273067048896	0.00447288507178736	0.0568527234124551	N/A	N/A
807	LOC103161368	62.2204040990019	1.86664146999212	0.393321115008241	3.25860707794472	0.00111960615944606	0.0174730913218604	N/A	N/A
808	LOC103161380	918.35348606264	-1.2441590392473	0.110431436220452	-5.96928339508508	2.38297889034995e-09	1.25737180273171e-07	N/A	N/A
809	LOC103161493	3.23813789403873	6.29162305425652	1.87799803135083	3.03869357596217	0.00237606398934273	0.0328860524373615	N/A	N/A
810	LOC103161525	97.023789733091	1.36078798847657	0.292604128022902	2.65145093132348	0.00801467577359248	0.0927349186407627	N/A	N/A
811	LOC103161536	201.355092737944	-1.3297978141722	0.215653933258736	-3.45384525195469	0.00055265439767586	0.00955078063212861	N/A	N/A
812	LOC103161537	66.5877556179261	-2.37859810627896	0.299626259828521	-5.98624301683143	2.14743445887895e-09	1.14268991248313e-07	N/A	N/A
813	LOC103161546	138.995370759061	1.3338142780658	0.261541570412123	2.86322276097313	0.00419355622486101	0.0535916001409137	N/A	N/A
814	LOC103161638	138.513089836981	-3.17769915969539	0.309957766351192	-8.36480624278529	6.02137942992887e-17	7.46215291589277e-15	N/A	N/A
815	LOC103161648	279.085006754653	2.65611299144711	0.196128514377036	10.5601701889425	4.55834626367826e-26	1.32100874721396e-23	N/A	N/A
816	LOC103161665	30.6816566113634	-2.01934474387266	0.456895444807961	-3.13941025118865	0.00169288261969052	0.0249131483649299	N/A	N/A
817	LOC103161756	14.8107985314504	-2.66975940559788	0.748361080218484	-2.78581684695317	0.00533930303993385	0.0660817683069868	N/A	N/A
818	LOC103161760	69.0676773768549	1.5992879175327	0.32686570646431	3.10318701763929	0.00191448616577365	0.0276134578136894	N/A	N/A
819	LOC103161784	2278.3365336512	1.47422175272365	0.139314912929528	6.38308730417345	1.73552893470148e-10	1.07894912683075e-08	N/A	N/A
820	LOC103161854	515.91452352279	1.24083933751271	0.132447237325265	4.95198578722214	7.3459970786535e-07	2.55779199575963e-05	N/A	N/A
821	LOC103161936	112.592861119097	-1.31323353939457	0.251942723691193	-2.89062143968108	0.00384480950913544	0.0499825236187607	N/A	N/A
822	LOC103161985	291.31344833976	2.4140019296866	0.220050343145174	8.31191355043137	9.41710218267198e-17	1.13711508855764e-14	N/A	N/A
823	LOC103162071	302.845332356384	1.12710664022445	0.198856981234669	2.72630176791989	0.00640484119428181	0.0768948333822093	N/A	N/A
824	LOC103162078	181.759945332459	1.21198112188289	0.203360559841746	3.08328528230684	0.00204728790216997	0.0290835310808264	N/A	N/A
825	LOC103162079	133.703779180397	1.35589501234045	0.23000076153738	3.35186938715416	0.000802678783312635	0.0130009116433879	N/A	N/A
826	LOC103162127	259.505286016972	1.97506354915647	0.263886014924119	5.26780871216326	1.38061859468203e-07	5.46359505630784e-06	N/A	N/A
827	LOC103162162	6837.98689192728	1.08906073199331	0.111964188268703	4.50231666988351	6.7216729023301e-06	0.000190974588930908	N/A	N/A
828	LOC103162176	1942.69736186803	-1.63514627820149	0.144659606535616	-7.25968916016492	3.87980870786325e-13	3.27730747219821e-11	N/A	N/A
829	LOC103162208	477.076131915345	1.03705957456573	0.13983422598162	3.2330931191624	0.00122457639248766	0.0189542691087017	N/A	N/A
830	LOC103162230	532.88683989613	1.09728938260803	0.148280388436538	3.45512233471213	0.000550043187164624	0.00951438339450874	N/A	N/A
831	LOC103162387	360.706168137796	1.16218700909065	0.190109023923606	3.03628147920769	0.00239515651768688	0.033101660545611	N/A	N/A
832	LOC103162410	206.877022133102	-1.94729305232753	0.473677388335895	-2.87607258685593	0.00402657104321231	0.0518799717790631	N/A	N/A
833	LOC103162500	464.446748481062	1.07645885795168	0.158988199695776	3.09140148873317	0.00199214072227863	0.0284287536254262	N/A	N/A
834	LOC103162518	260.100752261382	1.20654190671905	0.196597688726236	3.1616821643486	0.00156860672145439	0.0233764595031933	N/A	N/A
835	LOC103162539	11.9226922816352	3.7962772307386	1.20399203477983	2.66722257062498	0.00764810037489369	0.0889853408041213	N/A	N/A
836	LOC103162546	22.0424808116009	-6.24242362210801	1.10798568655119	-5.10607780412468	3.28914307229678e-07	1.21247726130831e-05	N/A	N/A
837	LOC103162569	94.9947831247343	-2.10840788239016	0.298505117275817	-5.10358212807907	3.33283773513797e-07	1.22379462800768e-05	ENSCGRG00000002297	N/A
838	LOC103162601	342.093627378665	1.05911299947185	0.172267300176324	2.75241150389761	0.00591581329484644	0.072080320203766	N/A	N/A
839	LOC103162602	16.6830799918	-3.929029799959	0.933963165005777	-3.58051304862453	0.000342920216806182	0.00635161074137468	N/A	N/A
840	LOC103162603	148.860725873609	-2.32685840066766	0.243903874449571	-7.14173115895562	9.21627223056922e-13	7.48305689686346e-11	N/A	N/A
841	LOC103162635	68.8193341738866	-1.84867067148132	0.341248072854229	-3.70319503987347	0.000212901072912487	0.00417317118673518	N/A	N/A
842	LOC103162677	57.6556478250432	1.75657116033598	0.365535353205151	3.2051856252527	0.00134975403067687	0.0205873009521135	N/A	N/A
843	LOC103162683	76.3117227845849	1.97388746644989	0.3246610583132	4.27807687483368	1.88514921430562e-05	0.000479787620154331	N/A	N/A
844	LOC103162686	549.213116771697	1.34600920596962	0.12890675075218	5.90385453676942	3.55105295301033e-09	1.79332934251623e-07	N/A	N/A
845	LOC103162716	1128.38887663301	1.44971551352585	0.127503310700591	6.78220046250673	1.18359083881384e-11	8.74325514930838e-10	N/A	N/A
846	LOC103162843	64.2043199119413	2.07299626672774	0.343714605756772	4.32927126483411	1.49603565127003e-05	0.000389237894516209	N/A	N/A
847	LOC103162856	1621.59173199139	0.968979447650135	0.124802318568117	3.07700170425427	0.00209094105420572	0.0296143282993031	N/A	N/A
848	LOC103162884	148.552454779834	2.49547992545681	0.292061704967367	6.54148555679054	6.09107176264711e-11	4.02587785238539e-09	N/A	N/A
849	LOC103162887	14.7779211187251	-2.75620380535296	0.727855428814763	-2.98306671720157	0.00285375779240227	0.0386663842008894	N/A	N/A
850	LOC103162901	36.5887178898687	-1.98575732618456	0.484268340910796	-2.89260045954859	0.00382066975836189	0.0498061980887632	N/A	N/A
851	LOC103162920	98.2366409325705	-3.56161697105655	0.313720535800305	-9.48823596371183	2.34976891309899e-21	4.42625970160456e-19	N/A	N/A
852	LOC103163085	54.5000011076757	-1.54651282869769	0.342545327951707	-2.80707471249496	0.00499936451013419	0.0627820195182652	N/A	N/A
853	LOC103163101	775.154791763885	1.07480723345548	0.140861503632377	3.47749186330377	0.000506128412056929	0.00884378988116611	N/A	N/A
854	LOC103163142	115.617628451999	1.43500993217041	0.250712609273657	3.39052524686309	0.000697588289063187	0.0115571421293608	N/A	N/A
855	LOC103163154	25.9700551455882	2.53788906800987	0.649593211165509	3.00638389336728	0.00264374995206683	0.0360871868457122	N/A	N/A
856	LOC103163200	889.226503909812	2.35539115692228	0.128533646561098	13.7740483022829	3.65163486184806e-43	3.80150280558946e-40	N/A	N/A
857	LOC103163207	143.99639387075	-1.34732557611894	0.223493977859595	-3.4111123829776	0.000646984188431046	0.0109106903826997	N/A	N/A
858	LOC103163214	19.0929982040694	5.38495014519389	1.5423464618605	3.11213320947527	0.00185740666452567	0.0269345414470132	N/A	N/A
859	LOC103163237	1142.30324459042	1.51101395531644	0.249482088786904	3.71189554768507	0.000205712882432424	0.00404745064867457	N/A	N/A
860	LOC103163249	38.96781744148	-2.16988340175425	0.509662206955971	-3.10974774939515	0.00187247179241988	0.0270904386742038	N/A	N/A
861	LOC103163260	470.736862753421	1.12080285733208	0.141317914152116	3.79173694875047	0.000149597323049995	0.00306967840336901	N/A	N/A
862	LOC103163356	232.151503604802	-3.8492004615254	0.237045355481553	-13.7705206422333	3.83439790339225e-43	3.80150280558946e-40	N/A	N/A
863	LOC103163365	2124.26761624409	-2.31951199818793	0.128454088022916	-13.5032642725806	1.49598061006784e-41	1.174157781327e-38	N/A	N/A
864	LOC103163398	69.4062650827621	1.96090105825477	0.404168494712249	3.40436866191964	0.000663171831221363	0.0111239250086526	N/A	N/A
865	LOC103163422	1189.49377388003	4.66286167909561	0.189735262302826	21.4925740681031	1.82696730041328e-102	1.1471527679295e-98	N/A	N/A
866	LOC103163596	214.489299451946	1.4977371272075	0.187928254838306	4.85703774172596	1.19154889219027e-06	3.98671518333714e-05	N/A	N/A
867	LOC103163648	1117.41639231387	0.948815009798244	0.101699886241215	3.57770812264324	0.000346620201401675	0.0064075414463232	N/A	N/A
868	LOC103163693	570.523996375254	1.09118444692938	0.149708376914939	3.38138691127384	0.000721209127822761	0.0118649924373776	N/A	N/A
869	LOC103163695	346.882177469312	-1.50760787115366	0.189386226869203	-4.87176594457268	1.10605152384564e-06	3.71384894022822e-05	N/A	N/A
870	LOC103163701	43.7832347346416	2.57840175698129	0.441804570300767	4.51203855791502	6.4207512055545e-06	0.00018381107972497	N/A	N/A
871	LOC103163726	1396.73796113578	2.61912345351923	0.134231827667998	15.1540881781723	7.11966576149586e-52	1.03163956884075e-48	N/A	N/A
872	LOC103163846	24.4511516781834	-2.02109117034507	0.513100826729237	-2.79892098162952	0.00512736832313747	0.0640904028553023	N/A	N/A
873	LOC103163849	55.5790395213935	2.16601345397616	0.436611323267012	3.62118632522983	0.000293255210335587	0.00551302235238668	N/A	N/A
874	LOC103163919	34.1945415083529	3.44190413292577	0.708952652339917	4.02980597191533	5.58229111738377e-05	0.00128079924212129	N/A	N/A
875	LOC103163978	67.7260581360841	-1.45306693935406	0.320620968532	-2.70757225457718	0.0067777315310383	0.0805502390221882	N/A	N/A
876	LOC103163999	31.9025493482017	2.49069596710078	0.483817515674245	3.93895095700247	8.18386551316904e-05	0.00179255203106471	N/A	N/A
877	LOC103164034	1296.80025160909	0.960063572995276	0.140460487475127	2.67050954340837	0.00757362186081888	0.0882277767422667	N/A	N/A
878	LOC103164040	125.363260420565	-1.47098241816762	0.266212830110164	-3.32823897736188	0.000873968612202306	0.0140349077136017	N/A	N/A
879	LOC103164045	254.987264612834	1.49607736972022	0.186645753824341	4.88151940416792	1.05271562282336e-06	3.54740683132803e-05	N/A	N/A
880	LOC103164074	7.54527815375187	-3.90267541141363	1.1307614961986	-2.93405189498048	0.00334568264649728	0.0443197074627773	N/A	N/A
881	LOC103164086	34.0042956634246	1.97464966073539	0.493242651047236	2.81745132352949	0.00484064514952606	0.0609921288840284	N/A	N/A
882	LOC103164093	47.9465301376406	-1.61462642499909	0.358762152939959	-2.87004611785305	0.00410411935737759	0.0526630084025352	N/A	N/A
883	LOC103164151	207.876714217758	-1.25684863742289	0.221412537655109	-3.03454422146734	0.0024089943627144	0.0332684947290698	N/A	N/A
884	LOC103164221	458.834625702785	-1.12320966117363	0.143312932440391	-3.75574730965989	0.000172825002583178	0.00348928678848802	N/A	N/A
885	LOC103164243	1045.43985170507	0.946183306758844	0.125794769017435	2.87150895747997	0.00408517204236864	0.0524894344168507	N/A	N/A
886	LOC103164274	491.168415658123	1.0880295871544	0.161872180054615	3.10780448044572	0.00188482718240367	0.0272482652608887	N/A	N/A
887	LOC103164403	543.05489465338	1.32949364962321	0.143056082890522	5.20447039970909	1.94550630148606e-07	7.52515445607657e-06	N/A	N/A
888	LOC103164567	1118.77191732473	-2.9578055762833	0.122471409246798	-19.3746694853532	1.2626965418426e-83	4.7570829517378e-80	N/A	N/A
889	LOC103164586	2300.69409957741	-1.41319382094674	0.128163568322323	-6.46229916244712	1.03123965944091e-10	6.65255529619465e-09	N/A	N/A
890	LOC107976986	3.27943227250669	-5.99125165136353	1.82479712452099	-2.9626795647552	0.00304973869587806	0.0409173275030307	N/A	N/A
891	LOC107977008	17.6528578870084	-7.71896941577446	1.53286359296478	-4.65403898154766	3.25495225295858e-06	9.95349603717219e-05	N/A	N/A
892	LOC107977033	1901.31531726135	-1.88377820500631	0.293786009479956	-4.42095832468078	9.82641261790897e-06	0.000269040893144697	N/A	N/A
893	LOC107977038	227.14999013916	-2.68969947896222	0.18612653469831	-11.3080973739322	1.1965605459026e-29	4.69575229232653e-27	N/A	N/A
894	LOC107977039	2749.36101768033	-2.05583737593163	0.378409130910977	-3.88699625632583	0.000101492318741695	0.00217251228197422	N/A	N/A
895	LOC107977050	9.6948213179282	5.0537168242504	1.60788801512963	2.7792696266655	0.00544812826033423	0.0672078533332782	N/A	N/A
896	LOC107977215	112.751686129241	-1.88871214459752	0.378853182268245	-3.4413057746292	0.000578913918933764	0.00994074885228378	N/A	N/A
897	LOC107977271	52.2947471776969	-3.82163796689542	0.504822775924573	-6.41150839568669	1.44086822627817e-10	9.13859756848546e-09	N/A	N/A
898	LOC107977279	169.450885056894	1.4656648983152	0.285366698245321	3.08621294288841	0.00202723583816167	0.0288204086667558	N/A	N/A
899	LOC107977303	5.14695743283405	4.52876621206952	1.48300400918856	2.65933449061021	0.00782951882068061	0.0908156687347048	N/A	N/A
900	LOC107977343	93.7104326314821	2.7071005672705	0.336414919043806	6.30809737148729	2.82486485311639e-10	1.7000632344458e-08	N/A	N/A
901	LOC107977390	26.0252820682065	-2.38704757981653	0.492052878987522	-3.66238092703259	0.000249881912348696	0.0047981912160167	N/A	N/A
902	LOC107977391	46.2794129142516	1.76226782009969	0.406751244969446	2.89441110245889	0.00379870456540074	0.0496228834247252	N/A	N/A
903	LOC107977420	33.6595568123714	1.79735809589835	0.439690501266837	2.75738409559459	0.00582658653934572	0.0712234981451365	N/A	N/A
904	LOC107977489	3301.83347631612	-1.84916681739792	0.291781468043001	-4.33270942515942	1.47285447194357e-05	0.000384779749918709	N/A	N/A
905	LOC107977520	82.6468896517851	2.57058816024744	0.337015060622031	5.89180096539723	3.8200912935445e-09	1.91890825857327e-07	N/A	N/A
906	LOC107977531	117.839661117972	-3.99414893708023	1.07482486060297	-3.17185297932776	0.00151469668014136	0.0226447153681133	N/A	N/A
907	LOC107977554	38.1992166310092	1.79034712817437	0.418347125848294	2.88130251883294	0.00396035323127996	0.0511317161189997	N/A	N/A
908	LOC107977566	25.9942690290261	3.15534105915071	0.636886829458007	4.03584819082686	5.44053876881197e-05	0.00125265008130317	N/A	N/A
909	LOC107977581	356.369711246237	1.31288048299455	0.153943772974564	4.72846655768059	2.26221877191671e-06	7.12053030412535e-05	N/A	N/A
910	LOC107977658	67.3573546356347	2.18494146073155	0.373825473012653	4.28001587777363	1.86879980495625e-05	0.00047635428857863	N/A	N/A
911	LOC107977810	12.0440052636314	2.7356371034769	0.780152644332894	2.75673564446452	0.00583815295668144	0.0712723831788777	N/A	N/A
912	LOC107977818	33.4307149982486	2.52781015349772	0.531923286116698	3.65249595850618	0.000259703684872752	0.00496653635730764	N/A	N/A
913	LOC107977819	135.386252657637	-1.22845445175	0.243934513546187	-2.63797009153856	0.00834039374043393	0.0957975590783866	N/A	N/A
914	LOC107977821	21.0977417616709	2.38620427475907	0.659778948666289	2.73006857475376	0.00633211524773088	0.0761187331981535	N/A	N/A
915	LOC107977866	7.25155978988256	-4.65454255958599	1.31617352745873	-3.09197835540911	0.00198827346069868	0.0283950774671577	N/A	N/A
916	LOC107977876	180.272138678122	-1.77103794802377	0.228129544610144	-5.19913126258823	2.00222099705983e-07	7.72865510688854e-06	N/A	N/A
917	LOC107977882	111.028605116202	-1.59950601712126	0.267079377146245	-3.7986591373716	0.000145481007052482	0.00299173114612184	N/A	N/A
918	LOC107977893	15.1891483745726	5.28791103965495	1.16454074002582	4.03845771752864	5.38037891017071e-05	0.00124051649364609	N/A	N/A
919	LOC107977894	75.5436826305146	1.672650926161	0.335052009067089	3.24632712535697	0.00116904424290083	0.0181543993433825	N/A	N/A
920	LOC107977904	20.4368307165229	2.64182517349893	0.605399113063101	3.39753169173109	0.000679967115212818	0.011324969539579	N/A	N/A
921	LOC107977970	3.67392362958618	-6.25382189564146	1.85238404397761	-3.06030459145373	0.00221111995124644	0.0309902280666884	N/A	N/A
922	LOC107977978	13.5264223282416	-4.63837517135847	0.862816575550818	-4.69788456260201	2.62869924111853e-06	8.19814695446188e-05	N/A	N/A
923	LOC107977996	73.3385538635452	-2.6792209104933	0.504399197035159	-4.15198601044991	3.29602414592564e-05	0.000793975807888372	N/A	N/A
924	LOC107978007	5.2926796835122	-5.66884214066727	1.73610077462767	-2.92833210735501	0.00340785824885393	0.0449381241249497	N/A	N/A
925	LOC107978048	1905.81650202028	2.27359192625999	0.135511024511738	12.4611959183629	1.21534278493939e-35	6.73335648232448e-33	N/A	N/A
926	LOC107978114	87.267247877143	1.84181390344155	0.336775966920243	3.73201037536639	0.000189957675498871	0.00377450710271332	N/A	N/A
927	LOC107978150	36.3828641460933	1.89870093530302	0.425159196962819	3.08999180534429	0.00200162017784352	0.0285424067297792	N/A	N/A
928	LOC107978189	363.290248642333	-3.01780096421324	0.225626058119543	-10.7826129825975	4.15900702664735e-27	1.30572025601594e-24	N/A	N/A
929	LOC107978190	77.7375541892258	-2.33108266238114	0.401037688635489	-4.35400514999244	1.33672563964194e-05	0.000353650293173248	N/A	N/A
930	LOC107978254	43.83466806537	2.55643713076185	0.492257933572785	4.00496263357672	6.20272852301269e-05	0.00140602644028869	N/A	N/A
931	LOC107978279	384.718560343158	1.53524419150805	0.180189873662112	5.2737796607197	1.33642348219275e-07	5.33351888433579e-06	N/A	N/A
932	LOC107978317	24.7466086632221	-2.10392223908554	0.555070430527684	-2.7365171243591	0.00620933631105755	0.0750258294364278	N/A	N/A
933	LOC107978362	160.847695180456	1.46141740526359	0.199420912387798	4.3949999729119	1.10772767563241e-05	0.000300666660315385	N/A	N/A
934	LOC107978368	268.793381960978	-1.26426228952039	0.211264370061607	-3.21540157765905	0.00130262155115944	0.0199816629960834	N/A	N/A
935	LOC107978370	19.9526999156434	-3.76232071628626	0.871665035523813	-3.64515964972224	0.000267225858892001	0.00507837522411923	N/A	N/A
936	LOC107978393	73.3602114476729	-3.23615308218403	0.446526626815257	-5.93736279596997	2.89643257370469e-09	1.49890385689218e-07	N/A	N/A
937	LOC107978394	234.994446545908	-2.41168465307232	0.282995803813893	-6.45494430564941	1.082587088739e-10	6.95996347801244e-09	N/A	N/A
938	LOC107978458	51.4110371689861	1.79160069188216	0.353964191842513	3.4089272840849	0.000652188614837808	0.0109592122548615	N/A	N/A
939	LOC107978467	309.707955907491	-1.13630966863486	0.188223327485409	-2.92921804794066	0.00339815949841277	0.0448571341777164	N/A	N/A
940	LOC107978477	1723.53681240122	-0.900469668216888	0.113144761807353	-2.78852650759859	0.00529484141653298	0.0656177156337051	N/A	N/A
941	LOC107978573	45.6005656943228	-2.46913478763597	0.392754834834973	-4.79732423333886	1.60799202394395e-06	5.22714867787502e-05	N/A	N/A
942	LOC107978585	63.609917600228	-1.81801372106356	0.382006717014917	-3.22782601829028	0.00124734813520825	0.0192434863414561	N/A	N/A
943	LOC107978616	128.206996438838	-2.34787084214395	0.367588526547124	-4.79587422921588	1.61966884114533e-06	5.24221683172759e-05	N/A	N/A
944	LOC107978626	219.543865820742	-1.76861563733647	0.382331699147324	-3.09588019841173	0.00196229626186708	0.0281950989205112	N/A	N/A
945	LOC107978687	75.5099357810347	-2.34007915153758	0.358132174760595	-4.90075110394559	9.54709461371533e-07	3.23450757623302e-05	N/A	N/A
946	LOC107978701	554.001269163018	1.37905147227243	0.184749329122841	4.29819678004501	1.7219325927842e-05	0.000441907959813024	N/A	N/A
947	LOC107978713	1164.14511209435	-2.44711079572506	0.159248644653196	-11.6933384209279	1.37858990784984e-31	6.33378002296767e-29	N/A	N/A
948	LOC107978793	261.983306577803	1.27482470666969	0.224414666533229	3.07405133811247	0.00211173089785939	0.0298863072298854	N/A	N/A
949	LOC107978813	62.2352352783521	-2.14344361026144	0.385026606133727	-4.04772315656283	5.17182655570152e-05	0.00120125396830764	N/A	N/A
950	LOC107978835	23.9426952341462	-2.18708063877658	0.511052306838782	-3.13493964632632	0.00171889471607455	0.0251975251102695	N/A	N/A
951	LOC107978836	831.941148757096	1.09397632523948	0.143532761930086	3.54632501788173	0.000390644079020002	0.00713730602958272	N/A	N/A
952	LOC107978869	745.110540749086	-1.1033321934356	0.149234109331164	-3.47353359789976	0.000513653049949208	0.00895067761507237	N/A	N/A
953	LOC107978904	55.5510907579797	-2.24470951139106	0.388203302426786	-4.27545824647621	1.90744548256086e-05	0.000482937507459663	N/A	N/A
954	LOC107978971	15.4520296100876	-2.88005442458951	0.661564184850679	-3.46919010494254	0.000522029924790393	0.00906311308136096	N/A	N/A
955	LOC107978977	13.6689506496099	-6.73772969720364	1.55414641272218	-3.9589366523747	7.52841999579157e-05	0.00166838644071442	N/A	N/A
956	LOC107978994	531.021553098072	-2.15321081516779	0.181634565335754	-8.6340852114117	5.91988600254467e-18	8.02251026114632e-16	N/A	N/A
957	LOC107979042	37.91289374296	-2.7429727939637	0.481828123819588	-4.47879687083308	7.50649213893354e-06	0.000211044466300136	N/A	N/A
958	LOC107979086	92.6051644870296	-1.23666904227665	0.245779589551687	-2.65158934777392	0.00801139133405545	0.0927349186407627	N/A	N/A
959	LOC107979090	12.5753697451509	2.55811229897142	0.752896182491752	2.62074618537713	0.00877375566080229	0.0999825985375273	N/A	N/A
960	LOC107979116	212.968651931418	-1.11340377692492	0.193182564377356	-2.73545015776643	0.00622950196090153	0.0751730483263947	N/A	N/A
961	LOC107979129	4.59698829455142	-4.30004925313131	1.3995525384902	-2.65448180774827	0.00794303224823128	0.092075629821497	N/A	N/A
962	LOC107979146	59.6315343142265	-1.54426586202024	0.306279041025336	-3.13212212656669	0.00173547668532512	0.0254010678488494	N/A	N/A
963	LOC107979173	31.8598799043038	2.00070568397128	0.454047344279714	3.11805189720032	0.00182050743839175	0.0265014672465112	N/A	N/A
964	LOC107979202	154.583351736453	-1.37538213157999	0.290303209285703	-2.72273817710688	0.00647433457291008	0.0775808144719511	N/A	N/A
965	LOC107979233	22.774885112965	-4.08766865998825	0.67576270743586	-5.18333746554009	2.17950165948304e-07	8.32764153340406e-06	N/A	N/A
966	LOC107979244	77.0228229612646	2.61353349017588	0.444589150118875	4.56279913468945	5.04761014562388e-06	0.000146505134534849	N/A	N/A
967	LOC107979247	310.455401556281	1.58220989849586	0.163676910451306	6.09277994693937	1.10966553096903e-09	6.14787341378341e-08	N/A	N/A
968	LOC107979250	6.12492660479328	-4.2252945455076	1.19414945606918	-3.04847272364838	0.00230007792272818	0.0320225926315082	N/A	N/A
969	LOC107979254	30.5667952219811	-2.28551745900519	0.487047537640808	-3.49155847603972	0.000480211336137897	0.00849365346368974	N/A	N/A
970	LOC107979269	201.188123946757	-1.27999250545915	0.245247837192181	-2.83399035316814	0.00459707197128351	0.058156510895277	N/A	N/A
971	LOC107979306	15.5303356808391	-3.36736905794229	0.689465478914573	-4.0355995221131	5.44630470131811e-05	0.00125265008130317	N/A	N/A
972	LOC107979341	285.284483594916	1.1810226251522	0.195350034785417	3.05124145529735	0.00227897225173664	0.0317767102837683	N/A	N/A
973	LOC107979344	854.196636979792	-1.86888025614168	0.132580990094672	-9.68402600179494	3.52552831248086e-22	7.46184009238224e-20	N/A	N/A
974	LOC107979347	5.4988825093976	5.23604131110245	1.73632032574489	2.67869859116344	0.00739088900467838	0.0864197245072171	N/A	N/A
975	LOC107979384	257.023126186897	-2.83474992761811	0.219662590662732	-10.24201444638	1.28531880440626e-24	3.36271532202788e-22	N/A	N/A
976	LOC107979385	30.7550146570761	-2.50943812880717	0.481960323716266	-3.99301671400438	6.52379680237065e-05	0.00146820502229697	N/A	N/A
977	LOC107979424	10.3219202025483	-3.1528052972244	0.971896724686758	-2.64209430002026	0.00823951115925509	0.0948702149797604	N/A	N/A
978	LOC107979425	26.59844845803	-5.61786924019128	1.09586838054166	-4.59261972407899	4.37716242359401e-06	0.000129438945954852	N/A	N/A
979	LOC107979427	499.448138103568	2.04584386208419	0.175534849748058	8.32245769691781	8.61578764731808e-17	1.04706833491955e-14	N/A	N/A
980	LOC107979429	14.5160690614303	-4.73496126491022	1.16327078381911	-3.5675259981724	0.000360367634074588	0.00661048616316523	N/A	N/A
981	LOC107979446	505.945600366346	1.22101533976859	0.142676417404801	4.45800960394754	8.27241966008154e-06	0.000229834172768372	ENSCGRG00000019293	histone cluster 1, H3d [Source:MGI Symbol;Acc:MGI:2448322]
982	LOC107979455	61.0382210322688	1.58333461743958	0.326128994487245	3.06127984200885	0.00220393003948262	0.0309124572998764	N/A	N/A
983	LOC107979458	38.210266588032	-2.06437452298446	0.435633136990698	-3.39600433631588	0.000683772763038137	0.0113682502536182	N/A	N/A
984	LOC107979493	347.63538219439	1.62416820234363	0.165069233997911	6.29557475038399	3.06262927080289e-10	1.83145230394013e-08	N/A	N/A
985	LOC107979531	335.27120993591	1.2015815361655	0.196070021484276	3.14489196653553	0.00166148172732165	0.0245276891046692	N/A	N/A
986	LOC107979533	71.3557024967402	1.81088293741714	0.316260512775977	3.87629940246244	0.000106057169052994	0.00225995349937924	N/A	N/A
987	LOC107979613	409.730769708071	-1.86252191398012	0.16985055680817	-7.52166750151925	5.40819813652551e-14	5.04327862860054e-12	N/A	N/A
988	LOC107979614	50.2359880126322	-2.04948776632942	0.429413451818092	-3.41052489019061	0.000648379657882403	0.0109244433054837	N/A	N/A
989	LOC107979629	94.7481335898309	1.77479847814193	0.284486140387867	4.18240402080242	2.88442799161581e-05	0.000701083484878285	N/A	N/A
990	LOC107979641	42.8847112323619	1.82166771504284	0.454496667994331	2.72104352223131	0.00650761930850382	0.0779300857687771	N/A	N/A
991	LOC107979655	416.422747001682	1.14541936639858	0.176175697162921	3.18123824513169	0.00146646976514329	0.0220563364767992	N/A	N/A
992	LOC107979677	16.9248489960237	-2.83204031616079	0.670475199039911	-3.35147044761289	0.000803836179686839	0.0130084726089012	N/A	N/A
993	LOC107979679	17.2704820495569	2.65530164301164	0.697041845134698	2.9701791316279	0.00297626143854332	0.0401151853831838	N/A	N/A
994	LOC107979718	115.909140547473	-1.59610704991722	0.260223948314358	-3.8856706146606	0.000102047793445286	0.00218192313862526	N/A	N/A
995	LOC107979722	63.2945418761134	-1.70272894623414	0.372881553506268	-2.99764478827777	0.00272074585121078	0.0370041080139044	N/A	N/A
996	LOC107979848	18.3128289284552	-3.67331063152706	0.696778328530841	-4.43232518054586	9.32222802928486e-06	0.0002567292534907	N/A	N/A
997	LOC107979878	20.9150538307524	-3.5641834003423	0.975580052672799	-3.05379439796761	0.0022596688753846	0.0315766933276111	N/A	N/A
998	LOC107979883	817.404821342087	1.68991531626848	0.181322795454481	6.09384392501664	1.10231137346213e-09	6.12598605961229e-08	N/A	N/A
999	LOC107979891	33.3358343875418	-2.67452011954535	0.454821763176851	-4.59423402307972	4.34341726447667e-06	0.000128771585951868	N/A	N/A
1000	LOC107979897	40.3648961600522	-1.95685267892536	0.431324785017621	-3.1806430463952	0.00146948570782943	0.0220563364767992	N/A	N/A
1001	LOC107979922	6.20380432470588	-4.54100762838223	1.39295138757795	-2.84004536191303	0.004510711906716	0.0572176970954945	N/A	N/A
1002	LOC107979923	489.134871491176	1.44226227499515	0.168042562802112	5.10168233558514	3.36647467565732e-07	1.23374092345052e-05	N/A	N/A
1003	LOC107979936	83.9816730852579	-1.98846152792143	0.319891418418142	-4.38742318922013	1.14701480874504e-05	0.000309668710094037	N/A	N/A
1004	LOC107979953	31.3627795474333	-1.76634307560158	0.441704657127076	-2.67459388489207	0.00748198236321637	0.0872681744742456	N/A	N/A
1005	LOC107979960	85.0362011960484	-1.43581135417553	0.316710770963201	-2.68651694688729	0.0072201285450029	0.0850034758763873	N/A	N/A
1006	LOC107980011	23.1101948163341	-7.37103032642045	1.52137910811912	-4.46047128522024	8.17796160607467e-06	0.000227882045523119	N/A	N/A
1007	LOC107980024	1745.93823815415	1.44276256740679	0.118660375071086	7.22903552404714	4.86436190970521e-13	4.05442412801402e-11	N/A	N/A
1008	LOC107980030	24.0448966457848	-2.04445037264611	0.522704529602815	-2.79218523901824	0.00523533755309444	0.0650663444188503	N/A	N/A
1009	LOC107980051	74.5763101289149	1.93862364264142	0.329001765325903	4.11444947895447	3.88104545005635e-05	0.000922546456718514	N/A	N/A
1010	LOC107980086	9.59456967840275	-3.26199666438286	0.852845270304083	-3.13894472640647	0.00169557427512444	0.0249138319972848	N/A	N/A
1011	LOC107980110	22.9010871018848	2.62314690138193	0.61492556552986	3.31452213879665	0.000917999101521281	0.0146421245345947	N/A	N/A
1012	LOC107980147	150.942660384591	-1.15907081661404	0.213526973242331	-2.68869223955762	0.00717325192024801	0.0845572881237245	N/A	N/A
1013	LOC107980240	91.3779770633971	-2.18563083834516	0.278662845514908	-5.74410389970117	9.24090370142177e-09	4.36267927377649e-07	N/A	N/A
1014	LOC107980248	248.10312095672	1.2001425264054	0.185744285017793	3.31197283203254	0.000926405420171774	0.0147263281854647	N/A	N/A
1015	LOC107980257	73.7361393009974	1.77905198074425	0.341587880282191	3.49570212806332	0.000472816195385742	0.00839438140667411	N/A	N/A
1016	LOC107980321	309.495366264499	1.83308378037031	0.179062540533141	6.9703092334834	3.16245080120102e-12	2.46282029945157e-10	N/A	N/A
1017	LOC107980354	116.30614370444	1.93998984994272	0.255887062948852	5.29541170861152	1.18748559066049e-07	4.81046582177883e-06	N/A	N/A
1018	LOC107980378	717.287681653934	1.05718184612641	0.122654908541654	3.84998326622115	0.000118125895015538	0.00248618713341641	N/A	N/A
1019	Loxhd1	16.1657872060194	-3.03486713552528	0.732536106787658	-3.34441485150476	0.000824563365961283	0.0132868264539031	ENSCGRG00000009961	lipoxygenase homology domains 1 [Source:MGI Symbol;Acc:MGI:1914609]
1020	Loxl1	1233.12018111412	-1.63949354338417	0.140519725152377	-7.50450544590449	6.16609476454547e-14	5.70225122511472e-12	ENSCGRG00000012244	lysyl oxidase-like 1 [Source:MGI Symbol;Acc:MGI:106096]
1021	Loxl2	1954.12956181525	-0.913734524538354	0.093111894553186	-3.530934746789	0.000414093890945022	0.0074858796772854	ENSCGRG00000017482	lysyl oxidase-like 2 [Source:MGI Symbol;Acc:MGI:2137913]
1022	Loxl3	365.521796636025	-1.09337967269284	0.148673482624985	-3.41968966486188	0.000626926117600211	0.0106295295024619	ENSCGRG00000018058	lysyl oxidase-like 3 [Source:MGI Symbol;Acc:MGI:1337004]
1023	Loxl4	2314.27938550055	-1.61328646572934	0.116690997632416	-8.81236758509397	1.22530075815647e-18	1.73541281063108e-16	ENSCGRG00000011813	lysyl oxidase-like 4 [Source:MGI Symbol;Acc:MGI:1914823]
1024	Lpcat3	3105.23326241838	-0.883711632683642	0.0850537194020647	-3.51247581014351	0.000443952415844151	0.00796450634024408	ENSCGRG00000018225	lysophosphatidylcholine acyltransferase 3 [Source:MGI Symbol;Acc:MGI:1315211]
1025	Lpl	1976.61913207935	-1.54285359523984	0.137425833686461	-6.97024037492194	3.16399911061888e-12	2.46282029945157e-10	ENSCGRG00000008147	lipoprotein lipase [Source:MGI Symbol;Acc:MGI:96820]
1026	Lrp1	5956.83641468587	-1.59061619157576	0.117811155956821	-8.53614993153267	1.3876827090658e-17	1.82795658676032e-15	ENSCGRG00000003039	low density lipoprotein receptor-related protein 1 [Source:MGI Symbol;Acc:MGI:96828]
1027	Lrp10	8371.96366875415	-1.23980869041798	0.0896977470488058	-7.30058681786634	2.86515345053811e-13	2.46442445423682e-11	ENSCGRG00000008218	low-density lipoprotein receptor-related protein 10 [Source:MGI Symbol;Acc:MGI:1929480]
1028	Lrp4	553.100307783527	-1.5010583266111	0.124307740228108	-7.36957991681681	1.71166533220513e-13	1.52087923880887e-11	ENSCGRG00000013973	low density lipoprotein receptor-related protein 4 [Source:MGI Symbol;Acc:MGI:2442252]
1029	Lrp5	1212.60168673159	-1.6116420445281	0.114182980663789	-8.99152866599264	2.43815280949875e-19	3.76454790758425e-17	ENSCGRG00000011324	low density lipoprotein receptor-related protein 5 [Source:MGI Symbol;Acc:MGI:1278315]
1030	Lrp8	2340.39029217376	-1.22703156317784	0.0967734594137849	-6.63476397708714	3.25022187020531e-11	2.23446822514808e-09	ENSCGRG00000003806	low density lipoprotein receptor-related protein 8, apolipoprotein e receptor [Source:MGI Symbol;Acc:MGI:1340044]
1031	Lrpap1	2562.74372090513	-1.37161568120392	0.117183768550293	-6.71298755975018	1.90679376456072e-11	1.3554065714351e-09	ENSCGRG00000009472	low density lipoprotein receptor-related protein associated protein 1 [Source:MGI Symbol;Acc:MGI:96829]
1032	Lrrc15	525.106283441238	-1.2341368066593	0.139812863803164	-4.6431657880357	3.43110810223424e-06	0.000104244811809333	ENSCGRG00000005841	leucine rich repeat containing 15 [Source:MGI Symbol;Acc:MGI:1921738]
1033	Lrrc2	320.442746879805	-1.09824534792953	0.187233621504392	-2.74140318968482	0.00611773859240427	0.0740140281728448	ENSCGRG00000002151	leucine rich repeat containing 2 [Source:MGI Symbol;Acc:MGI:1921499]
1034	Lrrfip1	3950.82457850851	0.843249093839029	0.0808735495757548	3.19370912335107	0.00140457564269189	0.0212855924226767	ENSCGRG00000010555	N/A
1035	Lrriq3	1391.11191684866	0.885541986455862	0.0998002510564854	3.01181091783609	0.00259694302451834	0.0355771750929832	N/A	N/A
1036	Lrrtm1	21.0399183319442	-3.12584062552563	0.579142826076265	-4.38730829494877	1.14762067385527e-05	0.000309668710094037	ENSCGRG00000001484	leucine rich repeat transmembrane neuronal 1 [Source:MGI Symbol;Acc:MGI:2389173]
1037	Ltbp3	174.348514102762	-1.77552465082302	0.226516993078842	-5.25595070780175	1.47261731997442e-07	5.80328294066071e-06	ENSCGRG00000014493	latent transforming growth factor beta binding protein 3 [Source:MGI Symbol;Acc:MGI:1101355]
1038	Luc7l	2479.056116464	0.938678391128356	0.0788077481950874	4.4883390086414	7.17806385851025e-06	0.000202414953447242	ENSCGRG00000014586	Luc7-like [Source:MGI Symbol;Acc:MGI:1914228]
1039	Lurap1l	110.900902781047	1.36994094990392	0.262344211549804	2.99216988454017	0.00277002069073183	0.0376470993876735	ENSCGRG00000000725	leucine rich adaptor protein 1-like [Source:MGI Symbol;Acc:MGI:106510]
1040	Ly6d	15.0756623097048	-3.82861039250994	0.789834020145028	-4.10674623915692	4.01271653484945e-05	0.000948400769974392	ENSCGRG00000000273	lymphocyte antigen 6 complex, locus D [Source:MGI Symbol;Acc:MGI:96881]
1041	Lyrm1	182.436669364551	1.4353513048606	0.205557831847075	4.13698080242496	3.51905538733147e-05	0.000846595738584456	ENSCGRG00000004367	LYR motif containing 1 [Source:MGI Symbol;Acc:MGI:1921169]
1042	Lyrm5	485.567223266624	1.05514630591036	0.168407358247691	2.79194335735414	0.00523925267221832	0.0650663444188503	N/A	N/A
1043	Maged2	483.312041246959	-1.2751761822336	0.144390574688376	-4.78018515406606	1.75133827809319e-06	5.62968586082619e-05	ENSCGRG00000010290	melanoma antigen, family D, 2 [Source:MGI Symbol;Acc:MGI:1933391]
1044	Man2a1	5806.65412971817	-1.24024348133847	0.0764218077269033	-8.5745286601828	9.94934079323109e-18	1.33868380372924e-15	ENSCGRG00000005971	mannosidase 2, alpha 1 [Source:MGI Symbol;Acc:MGI:104669]
1045	Man2b2	1911.61934161801	-1.19922412266272	0.109363814752624	-5.61668064826559	1.94660720146766e-08	8.70979568979722e-07	ENSCGRG00000015224	mannosidase 2, alpha B2 [Source:MGI Symbol;Acc:MGI:1195262]
1046	Maoa	426.465903448746	-1.61232753015289	0.185208525443661	-5.54707202041976	2.90493106688346e-08	1.24931932664118e-06	ENSCGRG00000004415	monoamine oxidase A [Source:MGI Symbol;Acc:MGI:96915]
1047	Maob	51.7310767294726	-1.55735255876369	0.365559929678115	-2.66000176468671	0.00781402420859307	0.0906917892897522	ENSCGRG00000002629	monoamine oxidase B [Source:MGI Symbol;Acc:MGI:96916]
1048	Map1a	69.2856642093995	-3.46082046310922	0.323050231528749	-8.90220059208387	5.47502084009483e-19	8.1207061074698e-17	ENSCGRG00000012713	microtubule-associated protein 1 A [Source:MGI Symbol;Acc:MGI:1306776]
1049	Map3k11	587.257798289394	-1.21204534045511	0.162527976121221	-3.85830707241593	0.000114175142564147	0.00241111789291575	ENSCGRG00000011970	mitogen-activated protein kinase kinase kinase 11 [Source:MGI Symbol;Acc:MGI:1346880]
1050	March6	1705.82321538252	-0.882583893524455	0.0949154518616606	-3.13564743111672	0.00171475214708688	0.0251563755410246	ENSCGRG00000003245	membrane-associated ring finger (C3HC4) 6 [Source:MGI Symbol;Acc:MGI:2442773]
1051	March7	3068.63704592389	1.07907575134031	0.131862519978667	3.74718495216903	0.000178830230182585	0.00359128469717415	ENSCGRG00000005283	membrane-associated ring finger (C3HC4) 7 [Source:MGI Symbol;Acc:MGI:1931053]
1052	Mars2	799.289711981649	1.37943377793634	0.135326027379632	5.87079435197221	4.33711991373756e-09	2.16133142367922e-07	ENSCGRG00000019118	methionine-tRNA synthetase 2 (mitochondrial) [Source:MGI Symbol;Acc:MGI:2444136]
1053	Mast3	509.407749486608	-1.06084740962519	0.145785128448061	-3.26428980767798	0.00109738854039468	0.0171547783696387	ENSCGRG00000017432	microtubule associated serine/threonine kinase 3 [Source:MGI Symbol;Acc:MGI:2683541]
1054	Mast4	1007.55372843565	-1.60300029141677	0.121552223073801	-8.37531198485371	5.50777674758523e-17	6.87086030425583e-15	ENSCGRG00000001139	microtubule associated serine/threonine kinase family member 4 [Source:MGI Symbol;Acc:MGI:1918885]
1055	Mat2a	1407.6218802498	-1.09627329592669	0.144286558026813	-3.54371746195868	0.000394527796321229	0.00720127916599127	ENSCGRG00000009939	methionine adenosyltransferase II, alpha [Source:MGI Symbol;Acc:MGI:2443731]
1056	Mb21d1	193.758972932724	1.14566058814741	0.194405665824141	2.88416536138127	0.00392452615360126	0.0507387090977261	ENSCGRG00000010201	Mab-21 domain containing 1 [Source:MGI Symbol;Acc:MGI:2442261]
1057	Mboat1	672.329800965565	-1.34256328697991	0.124835717013371	-6.06878227148407	1.2888373243244e-09	7.09878031529201e-08	ENSCGRG00000014662	membrane bound O-acyltransferase domain containing 1 [Source:MGI Symbol;Acc:MGI:2387184]
1058	Mcm3	1506.36500728829	-1.13017157898592	0.132418939362469	-4.1173043742056	3.83329668322152e-05	0.000912867378278683	ENSCGRG00000014554	minichromosome maintenance complex component 3 [Source:MGI Symbol;Acc:MGI:101845]
1059	Mdga1	97.8348797061815	-1.58103326847028	0.289010436382002	-3.44648719339865	0.000567925482448456	0.00976987425833933	ENSCGRG00000013043	MAM domain containing glycosylphosphatidylinositol anchor 1 [Source:MGI Symbol;Acc:MGI:1922012]
1060	Med25	415.516048845987	-1.21769162616372	0.15648068711309	-4.04349659447295	5.2659921464117e-05	0.00121712262652708	ENSCGRG00000009830	mediator complex subunit 25 [Source:MGI Symbol;Acc:MGI:1922863]
1061	Med7	290.723748734566	1.20727077107072	0.178791683730779	3.48063320040447	0.000500230024730024	0.00875727971732292	ENSCGRG00000000252	mediator complex subunit 7 [Source:MGI Symbol;Acc:MGI:1913463]
1062	Mefv	101.225168248877	-1.55734038751811	0.279080385036294	-3.48422153233916	0.000493570772719413	0.00868915200534166	ENSCGRG00000016243	Mediterranean fever [Source:MGI Symbol;Acc:MGI:1859396]
1063	Megf9	573.143345218288	-1.08724613438759	0.153063157318592	-3.28154496787858	0.00103240061208884	0.0162739165940732	ENSCGRG00000012022	multiple EGF-like-domains 9 [Source:MGI Symbol;Acc:MGI:1918264]
1064	Mertk	656.306759588845	1.04108190895898	0.116168027624158	3.92637645285256	8.62351544034346e-05	0.00187793248959248	ENSCGRG00000016599	c-mer proto-oncogene tyrosine kinase [Source:MGI Symbol;Acc:MGI:96965]
1065	Mesdc2	2830.34675191999	-1.34964371683512	0.0953338137314984	-8.02109121814468	1.04809856319287e-15	1.17518051398001e-13	ENSCGRG00000000318	mesoderm development LRP chaperone [Source:MGI Symbol;Acc:MGI:1891421]
1066	Mettl5	163.013320300145	1.17409764206204	0.223306088903856	2.63824038221608	0.00833374845923656	0.0957796337563387	ENSCGRG00000003360	methyltransferase like 5 [Source:MGI Symbol;Acc:MGI:1922672]
1067	Mfsd4a	21.6043690233364	2.74824619694743	0.638777522350256	3.38659959146167	0.000707645866673495	0.0116724388708657	ENSCGRG00000010299	major facilitator superfamily domain containing 4A [Source:MGI Symbol;Acc:MGI:2442786]
1068	Mfsd6	339.932121639056	-1.20136085290633	0.140937017262774	-4.37357313328059	1.22229271519051e-05	0.000326586211007712	ENSCGRG00000010353	major facilitator superfamily domain containing 6 [Source:MGI Symbol;Acc:MGI:1922925]
1069	Mga	2829.23613823671	0.936051972063642	0.091138683146379	3.85225525783159	0.000117034928598857	0.00246874238523703	ENSCGRG00000011707	MAX gene associated [Source:MGI Symbol;Acc:MGI:1352483]
1070	Mgat4b	483.147272821502	-1.23480030116965	0.151630833289075	-4.28565738479862	1.82199604511641e-05	0.000465684389441761	ENSCGRG00000006311	mannoside acetylglucosaminyltransferase 4, isoenzyme B [Source:MGI Symbol;Acc:MGI:2143974]
1071	Mgat5	2301.81810832271	-0.818590774681688	0.0849792295338806	-2.74923972883734	0.00597336808004919	0.0725002155437414	ENSCGRG00000007811	Alpha-1,6-mannosylglycoprotein 6-beta-N-acetylglucosaminyltransferase A [Source:UniProtKB/Swiss-Prot;Acc:P97259]
1072	Minpp1	2063.58468426528	-0.911713310299347	0.0852449476277021	-3.83308124025413	0.000126548137695757	0.00265455152536188	N/A	N/A
1073	Mir702	331.192426656812	-1.13012471688972	0.158645276732226	-3.43635957778137	0.000589587897200225	0.0100837610449188	N/A	N/A
1074	Mki67	4979.68065058753	-1.24179578338424	0.101912885351619	-6.44504647667351	1.15564997114738e-10	7.40441445799431e-09	ENSCGRG00000005751	antigen identified by monoclonal antibody Ki 67 [Source:MGI Symbol;Acc:MGI:106035]
1075	Mknk1	976.665389829862	1.11172358397542	0.0958937605561449	5.49317369763438	3.94774166069126e-08	1.6652128172057e-06	ENSCGRG00000014848	MAP kinase-interacting serine/threonine kinase 1 [Source:MGI Symbol;Acc:MGI:894316]
1076	Mlkl	959.412049679854	1.5088246014688	0.137643230988288	6.71200533520066	1.91967674161072e-11	1.35943423991433e-09	ENSCGRG00000003699	mixed lineage kinase domain-like [Source:MGI Symbol;Acc:MGI:1921818]
1077	Mlph	132.11003772091	-2.75496488019409	0.226009814649542	-9.60136347546589	7.88937735215649e-22	1.58098086364438e-19	ENSCGRG00000010646	melanophilin [Source:MGI Symbol;Acc:MGI:2176380]
1078	Mlxip	431.455800463985	-1.17413997836697	0.160026250590667	-3.6817551837347	0.000231633784776551	0.00451218780127806	ENSCGRG00000014350	MLX interacting protein [Source:MGI Symbol;Acc:MGI:2141183]
1079	Mmd	1655.1629371786	-1.41927169432694	0.140900143653917	-5.92127993605911	3.19445559848784e-09	1.6263232461815e-07	ENSCGRG00000002768	monocyte to macrophage differentiation-associated [Source:MGI Symbol;Acc:MGI:1914718]
1080	Mmp10	84.545637105992	-2.43971487980587	0.325829608180989	-5.69239974672422	1.25266151992553e-08	5.75521586605785e-07	ENSCGRG00000008222	matrix metallopeptidase 10 [Source:MGI Symbol;Acc:MGI:97007]
1081	Mmp12	794.620245338856	-0.992163694767052	0.143285756234447	-2.84188187819329	0.00448481047551532	0.056927476366093	ENSCGRG00000006553	matrix metallopeptidase 12 [Source:MGI Symbol;Acc:MGI:97005]
1082	Mmp14	3150.82421057449	-1.28489963133533	0.0876408156400733	-7.98642876041571	1.38903974743758e-15	1.53913774838127e-13	ENSCGRG00000017920	matrix metalloproteinase-14 precursor [Source:RefSeq peptide;Acc:NP_001233698]
1083	Mmp16	147.853577863214	-1.86493632147354	0.218705987920461	-5.8524864038834	4.84277846691575e-09	2.3818124799293e-07	ENSCGRG00000003820	matrix metallopeptidase 16 [Source:MGI Symbol;Acc:MGI:1276107]
1084	Mmp19	4246.99283967926	-1.48342353203977	0.0808210038601668	-11.1166774527213	1.04076042856835e-28	3.56450985326217e-26	ENSCGRG00000012533	matrix metallopeptidase 19 [Source:MGI Symbol;Acc:MGI:1927899]
1085	Mmp25	272.474059135441	-2.066968818399	0.18749377702716	-7.9042960314526	2.69451988052519e-15	2.90038119939731e-13	ENSCGRG00000005820	matrix metallopeptidase 25 [Source:MGI Symbol;Acc:MGI:2443938]
1086	Mmp28	125.764019161153	-1.36360692452581	0.247017764055113	-3.15217987169102	0.00162056411534752	0.0240556077547686	ENSCGRG00000016085	matrix metallopeptidase 28 (epilysin) [Source:MGI Symbol;Acc:MGI:2153062]
1087	Mmp9	2332.94685258729	-1.62776305049415	0.112695757667556	-9.25323695723466	2.17794906939999e-20	3.69603843426015e-18	ENSCGRG00000013903	matrix metallopeptidase 9 [Source:MGI Symbol;Acc:MGI:97011]
1088	Moap1	907.926848862419	1.00868988883874	0.105935827106368	3.99984971743439	6.33827204580228e-05	0.00143158309984146	ENSCGRG00000015247	modulator of apoptosis 1 [Source:MGI Symbol;Acc:MGI:1915555]
1089	Mogat2	33.6326059758617	1.90380114466044	0.436806167101932	3.01927661115537	0.00253379074613262	0.0348641463001461	ENSCGRG00000012686	monoacylglycerol O-acyltransferase 2 [Source:MGI Symbol;Acc:MGI:2663253]
1090	Mospd3	562.928667158219	-0.967657822566222	0.138223170404256	-2.76867706568885	0.00562843925764006	0.0689804230944475	ENSCGRG00000011739	motile sperm domain containing 3 [Source:MGI Symbol;Acc:MGI:1916179]
1091	Mov10	603.270344629574	-1.23174447761841	0.125452058041682	-5.15561073284551	2.52805591607246e-07	9.50518748324488e-06	ENSCGRG00000003973	Moloney leukemia virus 10 [Source:MGI Symbol;Acc:MGI:97054]
1092	Mpdu1	271.935740414288	1.16509397489666	0.181935672894199	3.18866259127129	0.00142932603585019	0.021559702581312	ENSCGRG00000018018	mannose-P-dolichol utilization defect 1 protein [Source:RefSeq peptide;Acc:NP_001230966]
1093	Mpeg1	556.77245949647	-3.20368847871448	0.189549357769002	-13.815536010334	2.05419487133389e-43	2.41842929945728e-40	ENSCGRG00000008421	macrophage expressed gene 1 [Source:MGI Symbol;Acc:MGI:1333743]
1094	Mphosph10	1660.11968587568	1.00937795833373	0.10495749417218	4.04368893293448	5.26167189206013e-05	0.00121712262652708	ENSCGRG00000001080	M-phase phosphoprotein 10 (U3 small nucleolar ribonucleoprotein) [Source:MGI Symbol;Acc:MGI:1915223]
1095	Mpzl1	367.106323824601	1.30618128242693	0.183097731621754	3.93898261500957	8.18278585954729e-05	0.00179255203106471	ENSCGRG00000007597	myelin protein zero-like 1 [Source:MGI Symbol;Acc:MGI:1915731]
1096	Mrc1	36.5611823897654	6.1726627752031	0.945682968419058	5.90864006340641	3.44943458457179e-09	1.74669352875212e-07	ENSCGRG00000006589	mannose receptor, C type 1 [Source:MGI Symbol;Acc:MGI:97142]
1097	Mrgprf	72.3668824935114	-1.80131908212608	0.330711825346189	-3.67799542738347	0.000235074173052732	0.00456504350288074	ENSCGRG00000009525	MAS-related GPR, member F [Source:MGI Symbol;Acc:MGI:2384823]
1098	Mroh2b	69.8592326970933	1.62984928623195	0.322915885321768	3.23578626201564	0.00121308181285177	0.0188072609948057	ENSCGRG00000016263	maestro heat-like repeat family member 2B [Source:MGI Symbol;Acc:MGI:1921905]
1099	Mrpl24	1283.9793054264	0.941062117462934	0.106843846760208	3.33289775255828	0.000859465216376287	0.0138137766901708	ENSCGRG00000004240	N/A
1100	Mrpl30	1074.65748192175	0.900391962102512	0.108591362332597	2.90473804366916	0.00367560584709648	0.0481185366254247	ENSCGRG00000001910	mitochondrial ribosomal protein L30 [Source:MGI Symbol;Acc:MGI:1333820]
1101	Mrpl32	630.774551057992	1.3211199976999	0.142048971172007	5.1824204772827	2.1902475926829e-07	8.34114157892193e-06	ENSCGRG00000002784	mitochondrial ribosomal protein L32 [Source:MGI Symbol;Acc:MGI:2137226]
1102	Mrps14	901.756578159856	0.962116570733969	0.125303587285683	3.00992236681086	0.00261314472229403	0.0357471366258915	ENSCGRG00000008868	mitochondrial ribosomal protein S14 [Source:MGI Symbol;Acc:MGI:1928141]
1103	Mrps18c	382.040547924809	1.14999701916424	0.161230591613036	3.50451184722567	0.000457445213967011	0.00816767345544699	ENSCGRG00000002192	mitochondrial ribosomal protein S18C [Source:MGI Symbol;Acc:MGI:1915985]
1104	Mrps2	459.40705814867	1.05891421794901	0.150203586189209	3.15539548190829	0.0016028068176646	0.0238107823535869	ENSCGRG00000016434	mitochondrial ribosomal protein S2 [Source:MGI Symbol;Acc:MGI:2153089]
1105	Mrps31	443.919507725394	0.960014409533994	0.13925898367743	2.69319722799056	0.00707703908730558	0.083580053471834	ENSCGRG00000013513	mitochondrial ribosomal protein S31 [Source:MGI Symbol;Acc:MGI:1913153]
1106	Mrps36	818.74370098563	1.15434051853587	0.162978998730562	3.49356679234489	0.000476613740862302	0.00845383525105762	ENSCGRG00000008060	mitochondrial ribosomal protein S36 [Source:MGI Symbol;Acc:MGI:1913378]
1107	Mrrf	254.424105952997	1.09292618780757	0.164278526209876	3.0920881676127	0.00198753807085938	0.0283950774671577	ENSCGRG00000013789	mitochondrial ribosome recycling factor [Source:MGI Symbol;Acc:MGI:1915121]
1108	Mrto4	2658.52491183034	1.90771744998935	0.098899775946351	13.3747011720809	8.49945960645683e-41	6.15785848487798e-38	ENSCGRG00000001527	mRNA turnover 4, ribosome maturation factor [Source:MGI Symbol;Acc:MGI:1917152]
1109	Ms4a13	37.9069541048292	-2.3495063716138	0.438322769806261	-4.02567238674954	5.68127416614487e-05	0.00130192410544612	ENSCGRG00000000571	membrane-spanning 4-domains, subfamily A, member 13 [Source:MGI Symbol;Acc:MGI:1920716]
1110	Msantd4	2101.59819376265	0.955270941015133	0.0964171042580481	3.84069240767586	0.000122687766424478	0.00257931858943961	ENSCGRG00000001028	Myb/SANT-like DNA-binding domain containing 4 with coiled-coils [Source:MGI Symbol;Acc:MGI:1925350]
1111	Msrb1	745.036021505946	1.93742042501774	0.128420544012291	10.5314763669521	6.18566104609946e-26	1.71351907537317e-23	ENSCGRG00000014044	methionine sulfoxide reductase B1 [Source:MGI Symbol;Acc:MGI:1351642]
1112	Mtdh	3518.84589579774	1.06471398312923	0.0820420723428311	5.84762754898878	4.98633467366978e-09	2.44603089187286e-07	ENSCGRG00000005553	metadherin [Source:MGI Symbol;Acc:MGI:1914404]
1113	Mterf4	566.080855139155	1.50776321131818	0.137047447023238	6.73343962723037	1.65698432801104e-11	1.18679139873551e-09	ENSCGRG00000018329	mitochondrial transcription termination factor 4 [Source:MGI Symbol;Acc:MGI:1918355]
1114	Mtfr1l	3087.69139962408	0.990969885475787	0.0791580981129625	5.12906947530799	2.91177875165109e-07	1.08827730842959e-05	ENSCGRG00000012405	mitochondrial fission regulator 1-like [Source:MGI Symbol;Acc:MGI:1924074]
1115	Mtif2	633.677956719938	1.39782947935696	0.122591723950906	6.63068396820433	3.34134940504368e-11	2.28876359064756e-09	ENSCGRG00000016517	mitochondrial translational initiation factor 2 [Source:MGI Symbol;Acc:MGI:1924034]
1116	Mtmr3	3602.84966664374	0.879355034244792	0.100536277840543	2.92822192990436	0.00340906616629788	0.0449381241249497	ENSCGRG00000013167	myotubularin related protein 3 [Source:MGI Symbol;Acc:MGI:1921552]
1117	Muc5b	93.7655004116655	-1.54499754648128	0.273555360234693	-3.50947261620638	0.000448996290603873	0.00803967977766649	ENSCGRG00000002659	mucin 5, subtype B, tracheobronchial [Source:MGI Symbol;Acc:MGI:1921430]
1118	Mul1	804.451240354044	1.27818162647112	0.115163692175079	6.01942428778761	1.75038505372928e-09	9.47471357962597e-08	ENSCGRG00000006088	mitochondrial ubiquitin ligase activator of NFKB 1 [Source:MGI Symbol;Acc:MGI:1915600]
1119	Mvp	2185.83309564941	-0.951500906669153	0.135193353833962	-2.71121616228384	0.00670369078249309	0.0798603236605435	ENSCGRG00000006655	major vault protein [Source:MGI Symbol;Acc:MGI:1925638]
1120	Mxd4	543.828089546234	-1.15674318333856	0.135449210168711	-4.22136594156005	2.42826353620424e-05	0.000597143606155082	ENSCGRG00000010849	Max dimerization protein 4 [Source:MGI Symbol;Acc:MGI:104991]
1121	Myadm	279.443473528241	-1.49729040413035	0.199444366041767	-4.57434783200711	4.77705648843528e-06	0.000139762238311713	ENSCGRG00000018026	myeloid-associated differentiation marker [Source:MGI Symbol;Acc:MGI:1355332]
1122	Mybl2	1059.83142771679	-1.47028574755637	0.138613920212227	-6.38697214161265	1.69202447548559e-10	1.05538625975901e-08	ENSCGRG00000003436	myeloblastosis oncogene-like 2 [Source:MGI Symbol;Acc:MGI:101785]
1123	Myf6	24.2479567251919	-2.15425487993723	0.565558570612054	-2.77476544563327	0.00552415327949543	0.0679676520743667	ENSCGRG00000000719	myogenic factor 6 [Source:MGI Symbol;Acc:MGI:97253]
1124	Myh10	1564.13718229447	-0.91487645682115	0.106076763951719	-3.11014348297952	0.00186996483695625	0.027074963592425	ENSCGRG00000008248	N/A
1125	Myh11	300.09272963441	-1.16535320838002	0.16964879865439	-3.42113066677971	0.000623613626022505	0.0105828917778252	ENSCGRG00000011141	myosin, heavy polypeptide 11, smooth muscle [Source:MGI Symbol;Acc:MGI:102643]
1126	Mynn	1132.52094883646	1.16759893759405	0.107328379754838	5.42854031900756	5.68168115505638e-08	2.34705762977625e-06	ENSCGRG00000012659	myoneurin [Source:MGI Symbol;Acc:MGI:1931415]
1127	Myo1a	119.443799459025	5.74340052009291	0.401402740223776	12.8510284122525	8.48743309551807e-38	5.5130268006991e-35	ENSCGRG00000003965	myosin IA [Source:MGI Symbol;Acc:MGI:107732]
1128	Myom2	104.546529329542	-2.29492241045098	0.454637546897899	-3.76114978051701	0.000169134109078668	0.0034257840996934	ENSCGRG00000001592	myomesin 2 [Source:MGI Symbol;Acc:MGI:1328358]
1129	Naga	1567.2965524733	-0.891330234642797	0.10387966921642	-2.94925596348756	0.00318540032380774	0.0425254329550435	ENSCGRG00000008777	N-acetyl galactosaminidase, alpha [Source:MGI Symbol;Acc:MGI:1261422]
1130	Nars	3806.03786406249	0.903623458169614	0.083045347802184	3.83719215924672	0.000124449090702856	0.00261343090475997	ENSCGRG00000012095	N/A
1131	Nav1	1070.57007572638	-2.21403078993565	0.119526842474929	-13.6293091617157	2.68106239571203e-42	2.40491296895369e-39	ENSCGRG00000007930	neuron navigator 1 [Source:MGI Symbol;Acc:MGI:2183683]
1132	Nav2	568.568074169001	-1.32854148261102	0.143421776959222	-5.18456121277366	2.16524023659849e-07	8.28996551561091e-06	ENSCGRG00000013481	neuron navigator 2 [Source:MGI Symbol;Acc:MGI:2183691]
1133	Ncald	94.051406721792	1.55173637503407	0.273038367734053	3.54079861499385	0.000398917934415861	0.00726030640636867	ENSCGRG00000001733	neurocalcin delta [Source:MGI Symbol;Acc:MGI:1196326]
1134	Nck2	683.112514335655	-0.957114554655073	0.137272069814681	-2.71105443690276	0.00670696140738864	0.0798603236605435	ENSCGRG00000005263	non-catalytic region of tyrosine kinase adaptor protein 2 [Source:MGI Symbol;Acc:MGI:1306821]
1135	Nckap5	113.662710842204	-1.48840481334314	0.289948780900239	-3.11586863658111	0.00183403953595708	0.0266572551997095	ENSCGRG00000014095	NCK-associated protein 5 [Source:MGI Symbol;Acc:MGI:2686394]
1136	Ncor2	949.628281501661	-1.46523531141352	0.143721553780882	-6.12484897035301	9.07696640278108e-10	5.11516809888625e-08	ENSCGRG00000015717	nuclear receptor co-repressor 2 [Source:MGI Symbol;Acc:MGI:1337080]
1137	Ndufaf2	490.660679211296	1.26563013041607	0.14257664087174	4.77404731611846	1.80559930593655e-06	5.79422046438276e-05	ENSCGRG00000002727	N/A
1138	Ndufaf4	812.050398345765	1.53394442581968	0.117247751281931	8.093817704159	5.78232071227685e-16	6.68230523050055e-14	ENSCGRG00000003771	NADH dehydrogenase (ubiquinone) 1 alpha subcomplex, assembly factor 4 [Source:MGI Symbol;Acc:MGI:1915743]
1139	Neb	1428.1449456534	0.909619983550605	0.118815814566295	2.73244335372797	0.0062866480906541	0.0757171292094957	ENSCGRG00000000284	N/A
1140	Negr1	43.1909311027489	2.43443757738245	0.408561811903533	4.52679379906896	5.98853217799476e-06	0.000172222871201355	ENSCGRG00000004041	neuronal growth regulator 1 [Source:MGI Symbol;Acc:MGI:2444846]
1141	Nfatc1	609.819374966919	-1.60427706652155	0.162847982453292	-6.25930116200703	3.8670644306034e-10	2.25522887551939e-08	ENSCGRG00000008510	nuclear factor of activated T cells, cytoplasmic, calcineurin dependent 1 [Source:MGI Symbol;Acc:MGI:102469]
1142	Nfix	422.202150648705	-1.05540257412879	0.135552052945959	-3.47054923318042	0.000519395116277867	0.00903402198091061	ENSCGRG00000016071	nuclear factor I/X [Source:MGI Symbol;Acc:MGI:97311]
1143	Nfu1	607.101594348674	1.00051452888253	0.140649976299385	2.95451189609047	0.00313164079692191	0.0419265939528202	ENSCGRG00000006710	NFU1 iron-sulfur cluster scaffold [Source:MGI Symbol;Acc:MGI:1913290]
1144	Nfx1	1616.20735308324	1.13383687945748	0.0925379100716449	5.93134617273476	3.00460978177145e-09	1.54638891965106e-07	ENSCGRG00000016032	nuclear transcription factor, X-box binding 1 [Source:MGI Symbol;Acc:MGI:1921414]
1145	Nfyb	155.834537061141	1.40776713828638	0.24128422450548	3.4101054026702	0.000649377777455662	0.0109314827470351	ENSCGRG00000010026	N/A
1146	Nifk	3556.60071671835	1.11979780297095	0.079476655508523	6.72946412789651	1.70289061227485e-11	1.21505115391748e-09	N/A	N/A
1147	Nlgn2	371.025848928816	-1.12133595645967	0.139017711316991	-3.85831021570674	0.000114173674475359	0.00241111789291575	ENSCGRG00000011669	neuroligin 2 [Source:MGI Symbol;Acc:MGI:2681835]
1148	Nmd3	1108.39434494585	0.888365006899669	0.110907357621884	2.73563911974984	0.00622592629197651	0.0751730483263947	ENSCGRG00000007947	NMD3 ribosome export adaptor [Source:MGI Symbol;Acc:MGI:2140103]
1149	Nmnat1	1281.94711049696	0.985632294756328	0.105159325314927	3.81012138329399	0.000138898578705638	0.00288471061419857	ENSCGRG00000007970	nicotinamide nucleotide adenylyltransferase 1 [Source:MGI Symbol;Acc:MGI:1913704]
1150	Nnmt	1486.04236390918	1.09068459121725	0.113118845364596	4.47071475019114	7.79586194981853e-06	0.000218527755280851	ENSCGRG00000003160	nicotinamide N-methyltransferase [Source:MGI Symbol;Acc:MGI:1099443]
1151	Nob1	1385.34651897748	1.10781493617575	0.110096468613278	4.7490391112466	2.04385416917614e-06	6.50339205823833e-05	ENSCGRG00000010869	NIN1/RPN12 binding protein 1 homolog [Source:MGI Symbol;Acc:MGI:1914869]
1152	Noc2l	2344.56250933422	1.38336204528607	0.101722076544158	7.84883254146236	4.19927875503696e-15	4.34625351146325e-13	ENSCGRG00000002320	NOC2 like nucleolar associated transcriptional repressor [Source:MGI Symbol;Acc:MGI:1931051]
1153	Nol4	59.6728854852574	3.11874005029357	0.461915803660925	5.4853666609605	4.12612686605978e-08	1.72719670613262e-06	ENSCGRG00000003512	N/A
1154	Nol4l	73.5853301544765	1.41471681126559	0.279728984818059	2.96627934743381	0.00301426567667032	0.0405569446795991	ENSCGRG00000017953	nucleolar protein 4-like [Source:MGI Symbol;Acc:MGI:1918765]
1155	Nol7	781.537970179554	1.30844922543778	0.125422407630998	5.76840086537947	8.0027266047705e-09	3.80675154176924e-07	ENSCGRG00000003296	nucleolar protein 7 [Source:MGI Symbol;Acc:MGI:1917328]
1156	Nol8	2495.71916078487	1.72171194826835	0.101557245272803	11.1931890678372	4.40306901587081e-29	1.5950117509992e-26	N/A	N/A
1157	Nol9	4109.68992253238	1.02883667954496	0.0812599625035972	5.46239704213694	4.69747982967574e-08	1.96200504549006e-06	N/A	N/A
1158	Nop58	5506.66213417985	1.25077182367689	0.0864032602667357	7.70583564671416	1.29989838044974e-14	1.2819992561535e-12	ENSCGRG00000006262	NOP58 ribonucleoprotein [Source:MGI Symbol;Acc:MGI:1933184]
1159	Notch1	551.474272156854	-2.04145789143525	0.310593308236921	-4.68939720234757	2.74011045515918e-06	8.51740274650716e-05	ENSCGRG00000002375	notch 1 [Source:MGI Symbol;Acc:MGI:97363]
1160	Notch3	543.70240821449	-1.52444837493303	0.144007712876924	-6.52385803123481	6.85215705530719e-11	4.49735478922723e-09	ENSCGRG00000013309	notch 3 [Source:MGI Symbol;Acc:MGI:99460]
1161	Npas2	677.989979329658	1.17013090801219	0.150270334126361	3.89410465274516	9.85620945131683e-05	0.00211942257345268	ENSCGRG00000005795	neuronal PAS domain protein 2 [Source:MGI Symbol;Acc:MGI:109232]
1162	Npdc1	370.807660084402	-1.49018544035455	0.160945322073874	-5.62441286251172	1.86139982995541e-08	8.34837823735003e-07	ENSCGRG00000004726	neural proliferation, differentiation and control 1 [Source:MGI Symbol;Acc:MGI:1099802]
1163	Nppb	146.668354883105	-2.04164626037573	0.259801308091948	-5.60691464701568	2.05965166649371e-08	9.12886080982165e-07	ENSCGRG00000000797	natriuretic peptide type B [Source:MGI Symbol;Acc:MGI:97368]
1164	Nptxr	2346.72334392967	-1.8328375389657	0.109650713842805	-11.3804552155812	5.23258844835079e-30	2.14274496959965e-27	ENSCGRG00000017235	N/A
1165	Nqo1	1167.920092352	-0.941024057362308	0.111930575893324	-3.18109286760481	0.00146720588339825	0.0220563364767992	ENSCGRG00000009975	NAD(P)H dehydrogenase, quinone 1 [Source:MGI Symbol;Acc:MGI:103187]
1166	Nr2c1	1353.5214891337	0.950296453942692	0.0998011925339669	3.66061711233757	0.000251608517090041	0.00482151539819441	ENSCGRG00000000435	nuclear receptor subfamily 2, group C, member 1 [Source:MGI Symbol;Acc:MGI:1352465]
1167	Nrcam	42.2730001472219	-1.60206255060474	0.366475567292499	-2.77535568714133	0.00551413651679252	0.0679022773698455	ENSCGRG00000003430	neuronal cell adhesion molecule [Source:MGI Symbol;Acc:MGI:104750]
1168	Nrp1	3668.3002382971	-1.2806780825716	0.077727896194262	-8.95065498893309	3.53379233232193e-19	5.32528369311585e-17	ENSCGRG00000013969	neuropilin 1 [Source:MGI Symbol;Acc:MGI:106206]
1169	Nrp2	3979.22649194753	-1.04955597554417	0.0828172321685286	-5.60986479091205	2.0248475119596e-08	8.99576711858091e-07	ENSCGRG00000014459	neuropilin 2 [Source:MGI Symbol;Acc:MGI:1100492]
1170	Nsa2	1089.38409340135	0.90746190447706	0.104460085944746	3.08729789794056	0.00201985067217865	0.0287371050693574	ENSCGRG00000000838	NSA2 ribosome biogenesis homolog [Source:MGI Symbol;Acc:MGI:1913883]
1171	Nsun3	537.142437937783	1.28203008905004	0.154036563876267	4.52533847021426	6.02989223007398e-06	0.000173147987710219	ENSCGRG00000002804	NOL1/NOP2/Sun domain family member 3 [Source:MGI Symbol;Acc:MGI:2146565]
1172	Nt5dc1	1422.8839704323	1.10816590032341	0.111128597755976	4.70808963819685	2.50049146333375e-06	7.81123676530976e-05	ENSCGRG00000006869	5'-nucleotidase domain containing 1 [Source:MGI Symbol;Acc:MGI:2442446]
1173	Ntn4	382.813932443145	-1.91541515560769	0.167104398737896	-7.96180510468399	1.69547387665888e-15	1.85683961712926e-13	ENSCGRG00000000474	netrin 4 [Source:MGI Symbol;Acc:MGI:1888978]
1174	Nudt14	10.0378440108075	-6.10292851623479	1.62265566449436	-3.40057729822372	0.000672437210908495	0.0112293437428044	ENSCGRG00000005391	nudix (nucleoside diphosphate linked moiety X)-type motif 14 [Source:MGI Symbol;Acc:MGI:1913424]
1175	Oaf	3976.78805062857	-0.984104214433396	0.117363893487553	-3.40089018736049	0.000671668036373813	0.0112293437428044	ENSCGRG00000011448	N/A
1176	Olfm2	355.330677915244	-2.28832772983824	0.230486149232439	-7.39031492690387	1.46481455448453e-13	1.31393865537262e-11	ENSCGRG00000012966	olfactomedin 2 [Source:MGI Symbol;Acc:MGI:3045350]
1177	Olfml2b	1372.27260304691	-2.52270979165582	0.108419082274021	-17.8727512748832	1.92273280591426e-71	4.52731473312587e-68	ENSCGRG00000003910	olfactomedin-like 2B [Source:MGI Symbol;Acc:MGI:2443310]
1178	Olfml3	968.30868543672	-1.14111363234693	0.130997818430542	-4.24549918684833	2.18107300027023e-05	0.000542016782402248	ENSCGRG00000004872	olfactomedin-like 3 [Source:MGI Symbol;Acc:MGI:1914877]
1179	Olr1	103.195811080823	-2.82203671125332	0.336280240238567	-6.65241052803196	2.88331103406227e-11	2.01158999809744e-09	ENSCGRG00000008979	oxidized low density lipoprotein (lectin-like) receptor 1 [Source:MGI Symbol;Acc:MGI:1261434]
1180	Omp	31.7014786470981	-2.13230500720679	0.457018033154441	-3.38573621658982	0.000709875843991845	0.0116989774919286	N/A	N/A
1181	Optc	11.0744037041562	-2.88583877094609	0.818418841060268	-2.81136766993796	0.00493313784066174	0.0619916727848867	ENSCGRG00000003603	opticin [Source:MGI Symbol;Acc:MGI:2151113]
1182	Orc4	1169.14538054144	1.0025333654458	0.124849432422361	3.34459561908152	0.000824026193926707	0.0132868264539031	ENSCGRG00000012059	Origin recognition complex subunit 4 [Source:UniProtKB/Swiss-Prot;Acc:Q4U3P8]
1183	Osbp2	312.42050555368	-1.30779556389814	0.192221065428987	-3.76042584908061	0.000169624350715609	0.00342834108844412	ENSCGRG00000007280	oxysterol binding protein 2 [Source:MGI Symbol;Acc:MGI:1921559]
1184	Osbpl6	13.7795738433166	-3.13122618852806	0.792316729001439	-3.2136942142014	0.00131039144355354	0.0200764496553382	ENSCGRG00000001153	oxysterol binding protein-like 6 [Source:MGI Symbol;Acc:MGI:2139014]
1185	Osgin1	772.630822155576	-1.0299716316696	0.114537083400021	-3.8852842916756	0.000102210210958641	0.00218291807690241	ENSCGRG00000014875	oxidative stress induced growth inhibitor 1 [Source:MGI Symbol;Acc:MGI:1919089]
1186	Osmr	1667.98071206424	-1.03540006830018	0.0983543960708572	-4.57974005813137	4.65554169086808e-06	0.000136811917052858	ENSCGRG00000009352	oncostatin M receptor [Source:MGI Symbol;Acc:MGI:1330819]
1187	Ostn	52.7420075367878	4.14909770025689	0.721374895562893	4.94075302794481	7.78214303574541e-07	2.67993104870816e-05	ENSCGRG00000017564	osteocrin [Source:MGI Symbol;Acc:MGI:2677164]
1188	Otof	78.6877284255436	-1.44690141233651	0.2886042054703	-2.98657779504901	0.00282119047968588	0.0382872947160251	ENSCGRG00000018155	otoferlin [Source:MGI Symbol;Acc:MGI:1891247]
1189	Ovca2	575.236942397247	1.21781497158743	0.136237080442276	4.64522924898127	3.39699020123025e-06	0.000103374966753755	ENSCGRG00000006592	candidate tumor suppressor in ovarian cancer 2 [Source:MGI Symbol;Acc:MGI:2179725]
1190	Oxtr	308.091341483352	-1.14831237224629	0.200861081469829	-2.80467409317296	0.00503674790989979	0.0631672572428644	ENSCGRG00000015885	oxytocin receptor [Source:MGI Symbol;Acc:MGI:109147]
1191	P3h1	1499.20160507036	-1.21782427637395	0.112804895591222	-5.61023324684535	2.02054099086279e-08	8.99576711858091e-07	ENSCGRG00000001110	prolyl 3-hydroxylase 1 [Source:MGI Symbol;Acc:MGI:1888921]
1192	P3h2	1050.9037519657	-1.84165234143976	0.114282274200931	-10.9963671050953	3.97838518289682e-28	1.31475160860048e-25	ENSCGRG00000009640	prolyl 3-hydroxylase 2 [Source:MGI Symbol;Acc:MGI:2146663]
1193	P4hb	15713.2771553632	-0.920413950869229	0.0846303705062688	-3.96372422974592	7.3789488711983e-05	0.00163742537411002	ENSCGRG00000018399	prolyl 4-hydroxylase, beta polypeptide [Source:MGI Symbol;Acc:MGI:97464]
1194	Pag1	653.825062753462	-1.99475894039549	0.12092893025275	-11.6580576436736	2.08750132654283e-31	9.36244344954461e-29	ENSCGRG00000001262	phosphoprotein associated with glycosphingolipid microdomains 1 [Source:MGI Symbol;Acc:MGI:2443160]
1195	Paip2b	2422.72057614805	1.01920481629552	0.095023591250809	4.56983692005714	4.88103882797515e-06	0.000142328372140198	ENSCGRG00000012343	poly(A) binding protein interacting protein 2B [Source:MGI Symbol;Acc:MGI:2386865]
1196	Pak1ip1	1172.30997986345	1.44384389676097	0.105523472646296	8.13924498977302	3.97750411125434e-16	4.65367981016758e-14	ENSCGRG00000003625	PAK1 interacting protein 1 [Source:MGI Symbol;Acc:MGI:1915333]
1197	Pak6	20.69784711328	2.36472076391937	0.639719525737332	2.78209151291245	0.00540098083094829	0.0667136235492282	ENSCGRG00000006259	p21 protein (Cdc42/Rac)-activated kinase 6 [Source:MGI Symbol;Acc:MGI:2679420]
1198	Palld	1177.5785376037	-0.925149891753071	0.108767914447822	-3.12764469888875	0.00176213056950089	0.0257511664373066	ENSCGRG00000002425	palladin, cytoskeletal associated protein [Source:MGI Symbol;Acc:MGI:1919583]
1199	Pamr1	826.951195010431	-1.29643504281138	0.15796386575425	-4.50402083218882	6.66796657556301e-06	0.000189734873691662	ENSCGRG00000004840	peptidase domain containing associated with muscle regeneration 1 [Source:MGI Symbol;Acc:MGI:2445082]
1200	Papln	124.775460347358	2.35778438166773	0.225237469565299	7.87090125088008	3.52095479932114e-15	3.76842190652343e-13	ENSCGRG00000017393	papilin, proteoglycan-like sulfated glycoprotein [Source:MGI Symbol;Acc:MGI:2386139]
1201	Paqr8	794.536141454193	-0.983793377384799	0.124762390972579	-3.19672357634842	0.00138998059840512	0.0210983598164039	ENSCGRG00000014524	progestin and adipoQ receptor family member VIII [Source:MGI Symbol;Acc:MGI:1921479]
1202	Pcdh17	17.3107673201103	4.44750244607276	0.832607538996134	4.63908836329854	3.49949414597192e-06	0.000105640979531527	ENSCGRG00000003925	protocadherin 17 [Source:MGI Symbol;Acc:MGI:2684924]
1203	Pcdhgc5	154.817057821455	-2.01483540217828	0.211922843139978	-6.74713910152983	1.50788701636824e-11	1.08827845698577e-09	ENSCGRG00000010303	protocadherin gamma subfamily C, 5 [Source:MGI Symbol;Acc:MGI:1935205]
1204	Pcnx3	1131.89301016932	-0.902318321615266	0.114400901939474	-2.7740674724926	0.00553601950368081	0.0680691902028952	ENSCGRG00000003391	pecanex homolog 3 [Source:MGI Symbol;Acc:MGI:1861733]
1205	Pcolce	2980.11888910469	-1.37529440301347	0.0941656132431445	-8.39299904787536	4.73895443116598e-17	5.95117897465824e-15	ENSCGRG00000016630	procollagen C-endopeptidase enhancer protein [Source:MGI Symbol;Acc:MGI:105099]
1206	Pcolce2	2408.39947521512	-1.64953034550909	0.105777978471268	-10.0641727150901	7.95533285789648e-24	1.99806140058928e-21	ENSCGRG00000013993	procollagen C-endopeptidase enhancer 2 [Source:MGI Symbol;Acc:MGI:1923727]
1207	Pde1b	338.609304590666	-1.82109204000807	0.14429684277083	-8.56657370702223	1.06609666800901e-17	1.42425978264438e-15	ENSCGRG00000012953	phosphodiesterase 1B, Ca2+-calmodulin dependent [Source:MGI Symbol;Acc:MGI:97523]
1208	Pde1c	460.765325042857	-6.47779202239171	0.661763041229188	-8.9047425657452	5.35100811021294e-19	7.99975712476835e-17	ENSCGRG00000011815	phosphodiesterase 1C [Source:MGI Symbol;Acc:MGI:108413]
1209	Pde3a	25.5185613472452	-6.30177360067496	1.52017925439932	-3.76061644270545	0.000169495152491669	0.00342834108844412	ENSCGRG00000007234	phosphodiesterase 3A, cGMP inhibited [Source:MGI Symbol;Acc:MGI:1860764]
1210	Pde7a	309.138572955591	-1.19640024707046	0.167447468698064	-3.65151979366034	0.000260693002187565	0.00497535368004779	ENSCGRG00000011308	phosphodiesterase 7A [Source:MGI Symbol;Acc:MGI:1202402]
1211	Pdgfc	573.739430847538	-1.28579155044323	0.115696257079484	-6.05749111866773	1.38260973051512e-09	7.54904912861254e-08	ENSCGRG00000008067	platelet-derived growth factor, C polypeptide [Source:MGI Symbol;Acc:MGI:1859631]
1212	Pdia2	5.48940440441096	-5.43733107194403	1.70281546860491	-2.84961504090537	0.0043772172815664	0.0557495888660353	ENSCGRG00000009698	protein disulfide isomerase associated 2 [Source:MGI Symbol;Acc:MGI:1916441]
1213	Pdia3	6057.27337697883	-0.958261228020375	0.0890535817842694	-4.19184405410585	2.76696173064075e-05	0.000676021506097014	ENSCGRG00000006901	protein disulfide-isomerase A3 precursor [Source:RefSeq peptide;Acc:NP_001233703]
1214	Pdik1l	1057.0347820649	1.63921402444926	0.110053847395023	9.57941542874022	9.75957468201618e-22	1.91501154463686e-19	ENSCGRG00000006158	PDLIM1 interacting kinase 1 like [Source:MGI Symbol;Acc:MGI:2385213]
1215	Pdk3	2376.60339569954	-1.19446450115243	0.102368826609188	-5.95398052923046	2.61697951484492e-09	1.36176914699264e-07	ENSCGRG00000003763	pyruvate dehydrogenase kinase, isoenzyme 3 [Source:MGI Symbol;Acc:MGI:2384308]
1216	Pdss2	611.463114856074	1.05736448412816	0.121239744419718	3.89642840034041	9.7621649705546e-05	0.00210159887486099	ENSCGRG00000009034	prenyl (solanesyl) diphosphate synthase, subunit 2 [Source:MGI Symbol;Acc:MGI:1918615]
1217	Peak1	1175.89131057277	-0.845546678606986	0.0983406706439853	-2.64981086847782	0.0080536841764013	0.0930719317980805	ENSCGRG00000005056	pseudopodium-enriched atypical kinase 1 [Source:MGI Symbol;Acc:MGI:2442366]
1218	Pecam1	828.334653216501	-1.474625064117	0.129566428439502	-6.86645895939973	6.58150985376082e-12	4.93927892889612e-10	ENSCGRG00000008836	platelet/endothelial cell adhesion molecule 1 [Source:MGI Symbol;Acc:MGI:97537]
1219	Pex10	669.522232465097	1.41917508741506	0.126875378875367	6.5750549404339	4.86352065146071e-11	3.2602896267461e-09	ENSCGRG00000014949	peroxisomal biogenesis factor 10 [Source:MGI Symbol;Acc:MGI:2684988]
1220	Pex14	862.326099887646	1.06585009484442	0.129157436890758	3.72326677967447	0.000196661524452266	0.00389538710421381	ENSCGRG00000011912	peroxisomal biogenesis factor 14 [Source:MGI Symbol;Acc:MGI:1927868]
1221	Pgam1	8869.30168913399	-0.909254138576359	0.082243481720455	-3.94306796199932	8.04458464181044e-05	0.00176821284594846	N/A	N/A
1222	Pgm1	1145.35239732611	-1.45752224183329	0.132826461152171	-6.56917103371817	5.05961421773585e-11	3.37971464608121e-09	ENSCGRG00000009287	phosphoglucomutase 2 [Source:MGI Symbol;Acc:MGI:97565]
1223	Phactr1	66.7462565174739	-1.72663191021085	0.375642168379542	-3.03924720276923	0.00237170156011251	0.0328498105057643	ENSCGRG00000005136	phosphatase and actin regulator 1 [Source:MGI Symbol;Acc:MGI:2659021]
1224	Phf5a	1030.51501306711	1.00110103008608	0.112544434718156	3.69754870960129	0.000217691457060505	0.00426263407136042	ENSCGRG00000012081	PHD finger protein 5A [Source:MGI Symbol;Acc:MGI:2156864]
1225	Phospho2	389.912523498083	1.26877470943566	0.153133265296739	4.46547134869374	7.98926640299898e-06	0.000223284586399543	ENSCGRG00000004227	phosphatase, orphan 2 [Source:MGI Symbol;Acc:MGI:1920623]
1226	Phyhd1	600.902608252578	3.09163852036039	0.137274839429953	18.2602728223793	1.71432434830094e-74	4.61324682127784e-71	ENSCGRG00000004453	phytanoyl-CoA dioxygenase domain containing 1 [Source:MGI Symbol;Acc:MGI:3612860]
1227	Pick1	372.220473540764	0.986867464455964	0.144281048047097	2.78557003275728	0.00534336961242238	0.0660886758957324	ENSCGRG00000006514	protein interacting with C kinase 1 [Source:MGI Symbol;Acc:MGI:894645]
1228	Piezo1	2410.88669044485	-0.92944688195636	0.102305616598763	-3.36720888537579	0.000759331490374293	0.0124270436873854	ENSCGRG00000014185	piezo-type mechanosensitive ion channel component 1 [Source:MGI Symbol;Acc:MGI:3603204]
1229	Pigs	2928.82202979509	-1.09526141181508	0.0882742952643823	-5.78083245598933	7.43318898608478e-09	3.55378124190048e-07	ENSCGRG00000012280	phosphatidylinositol glycan anchor biosynthesis, class S [Source:MGI Symbol;Acc:MGI:2687325]
1230	Pigt	2186.09736859567	-1.38648539588559	0.0946886573920903	-8.46482479781561	2.56538037432809e-17	3.33269449042884e-15	ENSCGRG00000013724	phosphatidylinositol glycan anchor biosynthesis, class T [Source:MGI Symbol;Acc:MGI:1926178]
1231	Pik3r2	890.490037540715	-0.933200305849391	0.132269254568581	-2.63279479622133	0.00846854953284457	0.0970328878042537	ENSCGRG00000014706	phosphoinositide-3-kinase regulatory subunit 2 [Source:MGI Symbol;Acc:MGI:1098772]
1232	Pik3r5	330.619226077517	-2.50777757309949	0.216506517050141	-8.88109558352475	6.62050336632397e-19	9.7430017118316e-17	ENSCGRG00000012612	phosphoinositide-3-kinase regulatory subunit 5 [Source:MGI Symbol;Acc:MGI:2443588]
1233	Pip5k1c	526.380866676496	-0.921157742130351	0.120456631636589	-2.79100649620917	0.00525444176883388	0.0651599207370137	ENSCGRG00000004219	phosphatidylinositol-4-phosphate 5-kinase, type 1 gamma [Source:MGI Symbol;Acc:MGI:1298224]
1234	Pithd1	757.03064973361	1.04205939319116	0.125608478248585	3.63906082490217	0.000273634168628562	0.00517863562113183	ENSCGRG00000008134	PITH (C-terminal proteasome-interacting domain of thioredoxin-like) domain containing 1 [Source:MGI Symbol;Acc:MGI:1913443]
1235	Pitpnm1	1327.9524748479	-1.30369588969396	0.119246081868257	-6.02731240903044	1.66708569846053e-09	9.04982515904928e-08	ENSCGRG00000015654	phosphatidylinositol transfer protein, membrane-associated 1 [Source:MGI Symbol;Acc:MGI:1197524]
1236	Pkd1l1	69.5301478658691	-1.58587024975652	0.318365358429199	-3.14389654067202	0.00166714369825112	0.0245920014439752	ENSCGRG00000007996	polycystic kidney disease 1 like 1 [Source:MGI Symbol;Acc:MGI:2156538]
1237	Pla1a	366.746830020385	-1.14949516707645	0.159174920701751	-3.546618172426	0.0003902096930351	0.00713629125019629	ENSCGRG00000006687	phospholipase A1 member A [Source:MGI Symbol;Acc:MGI:1934677]
1238	Plac1	477.41972962705	-1.22781353596867	0.17641381068132	-3.64399495008238	0.000268438688328369	0.0050871021851524	ENSCGRG00000007734	placental specific protein 1 [Source:MGI Symbol;Acc:MGI:1926287]
1239	Plcd4	165.713664557084	1.32585605049853	0.225635866094919	3.28358058760793	0.00102497335423135	0.0161815481815583	ENSCGRG00000012162	phospholipase C, delta 4 [Source:MGI Symbol;Acc:MGI:107469]
1240	Plcxd2	807.403478660929	1.00601849276328	0.112315467976872	3.74886914177152	0.000177633735007261	0.00357487891702112	ENSCGRG00000015109	phosphatidylinositol-specific phospholipase C, X domain containing 2 [Source:MGI Symbol;Acc:MGI:3647874]
1241	Pld3	1365.5240315851	-1.14186923684888	0.121300323930102	-4.59113972728247	4.40832074203189e-06	0.000130156015388174	ENSCGRG00000012107	phospholipase D family, member 3 [Source:MGI Symbol;Acc:MGI:1333782]
1242	Plec	12889.3375186985	-1.45054251513658	0.132412096193399	-6.53701617374274	6.27582643833742e-11	4.13348750415951e-09	ENSCGRG00000002714	plectin [Source:MGI Symbol;Acc:MGI:1277961]
1243	Plekha2	446.474147682542	1.06706592256034	0.15713956431406	3.06799515413986	0.00215500112554219	0.0303845480552681	ENSCGRG00000010725	pleckstrin homology domain-containing, family A (phosphoinositide binding specific) member 2 [Source:MGI Symbol;Acc:MGI:1928144]
1244	Plekha6	236.489383889695	1.81732843000922	0.167658412259914	7.350456876435	1.9753050265392e-13	1.73064282720554e-11	ENSCGRG00000001696	pleckstrin homology domain containing, family A member 6 [Source:MGI Symbol;Acc:MGI:2388662]
1245	Plekhf1	56.4892997776871	3.4919944129954	0.400236413154717	7.26328693923832	3.77795320824283e-13	3.20564435061577e-11	N/A	N/A
1246	Plekhg2	326.317650694845	-1.24341462033981	0.16739907962159	-3.93342735878297	8.3743154751334e-05	0.00182789085289789	ENSCGRG00000007000	pleckstrin homology domain containing, family G (with RhoGef domain) member 2 [Source:MGI Symbol;Acc:MGI:2141874]
1247	Plk2	2202.83272560695	1.04600256676049	0.131665515098937	3.50160074711204	0.000462472082596629	0.00824180380309622	ENSCGRG00000003831	polo-like kinase 2 [Source:MGI Symbol;Acc:MGI:1099790]
1248	Plod2	2233.65716173498	-1.24007354766539	0.0986592464514097	-6.64013836013714	3.13388834702635e-11	2.17033289679910e-09	ENSCGRG00000001261	procollagen lysine, 2-oxoglutarate 5-dioxygenase 2 [Source:MGI Symbol;Acc:MGI:1347007]
1249	Plp1	181.285758594897	1.24317041401363	0.226615921541086	2.90450868948825	0.00367829992949402	0.0481185366254247	ENSCGRG00000003006	proteolipid protein (myelin) 1 [Source:MGI Symbol;Acc:MGI:97623]
1250	Pltp	5163.51453518526	-0.873378606788472	0.100313529776646	-2.87514661989754	0.00403839919179019	0.0519612879615791	ENSCGRG00000009952	phospholipid transfer protein [Source:MGI Symbol;Acc:MGI:103151]
1251	Plxna1	3005.64898123984	-1.16939347434891	0.0928798277031153	-6.29233481672524	3.12726038323398e-10	1.85830296022014e-08	ENSCGRG00000014091	plexin A1 [Source:MGI Symbol;Acc:MGI:107685]
1252	Plxna4	1409.32235965509	-1.30158463949132	0.249232874615013	-2.87531145270111	0.00403629134004539	0.0519612879615791	N/A	N/A
1253	Plxnb3	90.9266792859688	-2.30108951809374	0.3108179291054	-5.52132569157758	3.3645147707861e-08	1.42741812471391e-06	ENSCGRG00000003374	plexin B3 [Source:MGI Symbol;Acc:MGI:2154240]
1254	Pnkd	716.241472690633	-1.52676498511655	0.123296347471315	-7.63852704245357	2.19720810850627e-14	2.11167393571085e-12	ENSCGRG00000005443	paroxysmal nonkinesiogenic dyskinesia [Source:MGI Symbol;Acc:MGI:1930773]
1255	Pnpla6	1122.40175514212	-1.10435285281489	0.104996920677815	-4.94671985369449	7.54744748189584e-07	2.61344243044985e-05	ENSCGRG00000016959	patatin-like phospholipase domain containing 6 [Source:MGI Symbol;Acc:MGI:1354723]
1256	Pnpo	424.36696504885	1.51789511946626	0.152745960360511	6.10774004460211	1.01051763390476e-09	5.66521448507853e-08	ENSCGRG00000008992	pyridoxine 5'-phosphate oxidase [Source:MGI Symbol;Acc:MGI:2144151]
1257	Podnl1	6.11882815427014	-4.27269593517487	1.19744540332299	-3.07966728522237	0.00207231955400093	0.0293947917460208	ENSCGRG00000008831	podocan-like 1 [Source:MGI Symbol;Acc:MGI:2685352]
1258	Pofut2	2753.47198550786	-1.30725627096376	0.121280721575301	-5.95555304141351	2.59193815734346e-09	1.35623164082997e-07	ENSCGRG00000005215	protein O-fucosyltransferase 2 [Source:MGI Symbol;Acc:MGI:1916863]
1259	Polr2a	462.736431014775	-1.58483472832934	0.146282653909388	-6.83520705214668	8.18866712375441e-12	6.12102867500642e-10	N/A	N/A
1260	Polr2k	282.883302188015	1.39902831561682	0.171684900239573	4.74162732866838	2.12008345738368e-06	6.73457202137207e-05	ENSCGRG00000011617	N/A
1261	Pon2	1531.00561661045	-0.877345523355203	0.096710333286688	-3.0232862683588	0.00250045586419362	0.0344306192352451	ENSCGRG00000007964	paraoxonase 2 [Source:MGI Symbol;Acc:MGI:106687]
1262	Postn	88.4529940640724	-2.11378320038536	0.276813143443177	-5.5229339208672	3.33385143934776e-08	1.41760179600437e-06	ENSCGRG00000000364	periostin, osteoblast specific factor [Source:MGI Symbol;Acc:MGI:1926321]
1263	Pou2f3	45.0513746462544	2.3592073942851	0.430480897914058	4.12154151824445	3.76345627056523e-05	0.000897369946438446	ENSCGRG00000008137	POU domain, class 2, transcription factor 3 [Source:MGI Symbol;Acc:MGI:102565]
1264	Ppa1	2226.04188706665	-0.902508327658404	0.0988138624201255	-3.21357569838879	0.00131093237118787	0.0200764496553382	ENSCGRG00000014826	pyrophosphatase (inorganic) 1 [Source:MGI Symbol;Acc:MGI:97831]
1265	Pparg	941.144276457118	-1.26672551367174	0.138243508563731	-4.93160959262174	8.15547906504243e-07	2.803371517303e-05	ENSCGRG00000012652	peroxisome proliferator-activated receptor gamma [Source:RefSeq peptide;Acc:NP_001231210]
1266	Ppcs	532.774848362403	1.12566052496954	0.127105718647779	4.25392366292113	2.10056937236195e-05	0.000526175867914654	ENSCGRG00000001765	phosphopantothenoylcysteine synthetase [Source:MGI Symbol;Acc:MGI:1915237]
1267	Ppm1k	25.7438891338337	-2.13590609829021	0.563735057814439	-2.75119238385129	0.00593787595710562	0.0722090183369907	ENSCGRG00000009059	protein phosphatase 1K (PP2C domain containing) [Source:MGI Symbol;Acc:MGI:2442111]
1268	Ppp1r15a	898.31801788448	2.59726066268589	0.159706572314954	12.5999708890897	2.11222455049809e-36	1.24337418305414e-33	ENSCGRG00000003383	protein phosphatase 1, regulatory (inhibitor) subunit 15A [Source:MGI Symbol;Acc:MGI:1927072]
1269	Ppt2	320.350815176044	-1.23207715814461	0.163536236692966	-3.95701081613116	7.58934956681734e-05	0.00167794105387486	ENSCGRG00000018189	palmitoyl-protein thioesterase 2 [Source:MGI Symbol;Acc:MGI:1860075]
1270	Prex2	1509.29275759103	-0.929543282018141	0.111231549273322	-3.0978691167042	0.00194917492151474	0.028027945035552	ENSCGRG00000011320	phosphatidylinositol-3,4,5-trisphosphate-dependent Rac exchange factor 2 [Source:MGI Symbol;Acc:MGI:1923385]
1271	Prkaca	1056.30747351696	-0.857949057241104	0.102046128460808	-2.67512898958035	0.00747005029870343	0.0871829848058714	ENSCGRG00000009562	protein kinase, cAMP dependent, catalytic, alpha [Source:MGI Symbol;Acc:MGI:97592]
1272	Prkcsh	3516.20427268629	-0.980428896446359	0.118051091553414	-3.34995967018456	0.000808233272364896	0.0130684035635515	ENSCGRG00000014399	protein kinase C substrate 80K-H [Source:MGI Symbol;Acc:MGI:107877]
1273	Prlh	106.541746926444	-2.84267032404208	0.3008548990701	-7.50430799132467	6.17539549781496e-14	5.70225122511472e-12	ENSCGRG00000002751	prolactin releasing hormone [Source:MGI Symbol;Acc:MGI:3644668]
1274	Prlr	197.051132559606	2.02789961591316	0.216987714996641	6.64985626128344	2.93379389559011e-11	2.03925740262845e-09	ENSCGRG00000009919	N/A
1275	Prmt3	3021.88593194174	0.896212368049173	0.0958389213841956	3.24763533262535	0.00116368309153722	0.0180860547815896	ENSCGRG00000013148	protein arginine N-methyltransferase 3 [Source:MGI Symbol;Acc:MGI:1919224]
1276	Pros1	6626.94911029681	-0.859610906578089	0.0747865600984844	-3.67242998601962	0.000240254986812413	0.00464649197801378	ENSCGRG00000002594	N/A
1277	Prr12	267.628510094968	-1.40222099083151	0.169753914763763	-4.81437197632635	1.47663531733339e-06	4.82905893621684e-05	ENSCGRG00000007605	proline rich 12 [Source:MGI Symbol;Acc:MGI:2679002]
1278	Prr5	90.9518961959384	2.11947493048698	0.296950432551948	5.16757095309963	2.3715594739897e-07	8.97049514288033e-06	ENSCGRG00000011636	proline rich 5 (renal) [Source:MGI Symbol;Acc:MGI:1924714]
1279	Prrc2a	2260.26492659412	-0.976902157027111	0.119370575695603	-3.28338582621405	0.00102568182453579	0.0161815481815583	ENSCGRG00000015261	proline-rich coiled-coil 2A [Source:MGI Symbol;Acc:MGI:1915467]
1280	Ptcd2	535.095886648618	1.220502901525	0.127069857244223	5.00150401194175	5.68847830738922e-07	2.01206377019901e-05	ENSCGRG00000006193	pentatricopeptide repeat domain 2 [Source:MGI Symbol;Acc:MGI:1916177]
1281	Ptch1	972.499390235732	-1.68456653341877	0.112276602594349	-9.7937059662416	1.19821803802503e-22	2.62451548631134e-20	ENSCGRG00000001640	patched 1 [Source:MGI Symbol;Acc:MGI:105373]
1282	Ptges	437.886446643004	-1.33071221927947	0.182404852310434	-4.08843136085613	4.3430000936582e-05	0.00102012903802256	ENSCGRG00000001587	prostaglandin E synthase [Source:MGI Symbol;Acc:MGI:1927593]
1283	Ptgfr	25.5048602243754	2.27337100186076	0.494250137680995	3.41610122571045	0.000635246284805039	0.0107609121104969	ENSCGRG00000002397	prostaglandin F receptor [Source:MGI Symbol;Acc:MGI:97796]
1284	Ptgfrn	5562.73552378157	-1.29840542293736	0.0805277567673772	-8.85959016935172	8.03091269380523e-19	1.16367924933238e-16	ENSCGRG00000001023	prostaglandin F2 receptor negative regulator [Source:MGI Symbol;Acc:MGI:1277114]
1285	Ptgs2	825.771457299447	-1.42996373437189	0.132872806196811	-6.35947458202334	2.02445025783682e-10	1.242168387846e-08	ENSCGRG00000004156	prostaglandin-endoperoxide synthase 2 [Source:MGI Symbol;Acc:MGI:97798]
1286	Pthlh	119.75930253039	-1.42442221900314	0.265879155800613	-3.15729796777114	0.00159238538692281	0.0237120660343596	ENSCGRG00000007492	parathyroid hormone-like peptide [Source:MGI Symbol;Acc:MGI:97800]
1287	Ptpdc1	1658.9643804887	1.10594011595514	0.0885595349651238	5.88279529063872	4.03394742612318e-09	2.01558269670775e-07	ENSCGRG00000008711	protein tyrosine phosphatase domain containing 1 [Source:MGI Symbol;Acc:MGI:2145430]
1288	Ptpmt1	823.891733360731	1.0618065141456	0.156465555469141	3.04759735773598	0.0023067878767043	0.0320922919006491	N/A	N/A
1289	Ptprq	106.434803163874	-2.19515226599592	0.350496466661549	-4.59402567053439	4.34775859560377e-06	0.000128771585951868	N/A	N/A
1290	Ptprr	63.8528795444623	1.49114873672548	0.313702927502121	2.88867637678706	0.00386867000005232	0.0501887994428275	ENSCGRG00000004420	protein tyrosine phosphatase, receptor type, R [Source:MGI Symbol;Acc:MGI:109559]
1291	Ptprs	2990.54927651801	-1.34865182547639	0.103047848767422	-7.41101666740142	1.25334829326057e-13	1.13506354808411e-11	ENSCGRG00000010714	protein tyrosine phosphatase, receptor type, S [Source:MGI Symbol;Acc:MGI:97815]
1292	Ptrf	4433.40049596771	-1.49828082733433	0.10303465476218	-8.86418582875109	7.70651298067814e-19	1.12533011641112e-16	N/A	N/A
1293	Ptx3	22.627711787886	-3.42367138334202	0.562008649524454	-5.05100568296031	4.39489993894618e-07	1.58595268486454e-05	ENSCGRG00000001702	pentraxin related gene [Source:MGI Symbol;Acc:MGI:104641]
1294	Pus3	872.114957765945	0.963448563503411	0.102819691891141	3.68106591082739	0.000232260949768132	0.00451973089956849	ENSCGRG00000010155	pseudouridine synthase 3 [Source:MGI Symbol;Acc:MGI:1914299]
1295	Pusl1	325.161020110921	1.68201324505229	0.171754144377168	6.38733201058623	1.68804882374574e-10	1.05538625975901e-08	ENSCGRG00000006466	pseudouridylate synthase-like 1 [Source:MGI Symbol;Acc:MGI:3047787]
1296	Pxdn	5619.63086629363	-1.05904512292425	0.0928266350357488	-5.10718310558729	3.26996847418173e-07	1.20777247349336e-05	ENSCGRG00000013232	peroxidasin [Source:MGI Symbol;Acc:MGI:1916925]
1297	Pygm	34.76968230061	-1.80362726542267	0.461356753246535	-2.64148027773702	0.00825446128813978	0.0949263048136075	ENSCGRG00000000388	muscle glycogen phosphorylase [Source:MGI Symbol;Acc:MGI:97830]
1298	Qrich2	54.548862042814	-2.48837505915706	0.381972366506935	-4.98311586212963	6.25684595867907e-07	2.20711998733404e-05	ENSCGRG00000010984	glutamine rich 2 [Source:MGI Symbol;Acc:MGI:2684912]
1299	Qsox1	1236.73701336595	-0.911042786825353	0.101606775529036	-3.20923761635379	0.00133087455330036	0.0203322659858224	ENSCGRG00000012103	quiescin Q6 sulfhydryl oxidase 1 [Source:MGI Symbol;Acc:MGI:1330818]
1300	Qtrt2	1533.99715349634	1.28570753057872	0.1209349227308	5.79439763167013	6.85668308395338e-09	3.31177792954948e-07	ENSCGRG00000006970	queuine tRNA-ribosyltransferase accessory subunit 2 [Source:MGI Symbol;Acc:MGI:1922194]
1301	Rab1b	432.590771443259	-1.04619110648899	0.13777316717933	-3.34773900615559	0.000814737005520228	0.013150986266482	ENSCGRG00000015564	RAB1B, member RAS oncogene family [Source:MGI Symbol;Acc:MGI:1923558]
1302	Rabepk	625.050331098077	0.960280826971422	0.114844574111604	3.26805449150377	0.00108289514202821	0.0169422722511507	ENSCGRG00000003345	Rab9 effector protein with kelch motifs [Source:MGI Symbol;Acc:MGI:2139530]
1303	Rabggtb	2262.04164100173	1.16449965167244	0.102113595380731	5.67541617539247	1.3835187974884e-08	6.34095951053258e-07	ENSCGRG00000006053	Rab geranylgeranyl transferase, b subunit [Source:MGI Symbol;Acc:MGI:99537]
1304	Rabif	934.773868840716	0.876321686391917	0.108154947625342	2.69390529113891	0.007062022838532	0.0834550340084236	ENSCGRG00000012273	RAB interacting factor [Source:MGI Symbol;Acc:MGI:2138605]
1305	Ralbp1	2597.0331813898	-0.981356001081065	0.0945963924164167	-4.19036593504508	2.78504930959686e-05	0.000678680127359328	ENSCGRG00000014879	ralA binding protein 1 [Source:MGI Symbol;Acc:MGI:108466]
1306	Ramp3	29.4009408870443	2.09460488034919	0.572748900758362	2.63578398427156	0.00839431513413236	0.0963581439254425	ENSCGRG00000005176	receptor (calcitonin) activity modifying protein 3 [Source:MGI Symbol;Acc:MGI:1860292]
1307	Rap1gap2	102.868678095744	-2.34045703783949	0.321620160313981	-5.45828512554851	4.80755203456297e-08	1.99911385596165e-06	ENSCGRG00000013332	RAP1 GTPase activating protein 2 [Source:MGI Symbol;Acc:MGI:3028623]
1308	Rapgef4	74.8904036643737	-2.021865390863	0.348212707556979	-4.12650905311008	3.68311511544699e-05	0.000880442124742067	ENSCGRG00000015862	Rap guanine nucleotide exchange factor (GEF) 4 [Source:MGI Symbol;Acc:MGI:1917723]
1309	Rara	723.737387853364	-1.39359777373475	0.13352835996457	-6.0559065746644	1.3962902711108e-09	7.60171093552433e-08	ENSCGRG00000002452	retinoic acid receptor, alpha [Source:MGI Symbol;Acc:MGI:97856]
1310	Rarg	570.188903302949	-1.12860363705664	0.124688607849865	-4.359990425028	1.30068135227716e-05	0.000345083586378096	ENSCGRG00000004271	retinoic acid receptor, gamma [Source:MGI Symbol;Acc:MGI:97858]
1311	Rarres2	377.241906180446	-1.43980800859828	0.149971017772946	-5.70007139093603	1.19757265319644e-08	5.53890766976063e-07	ENSCGRG00000018398	retinoic acid receptor responder protein 2 precursor [Source:RefSeq peptide;Acc:NP_001231216]
1312	Rars	1453.5090400295	0.875792130776582	0.0933487948529744	3.11551563695585	0.00183623612768026	0.0266686044233717	ENSCGRG00000013308	arginyl-tRNA synthetase [Source:MGI Symbol;Acc:MGI:1914297]
1313	Rasgrp3	120.135095829453	1.38043406663082	0.236066374250417	3.36969451255196	0.000752515589964429	0.0123262053636173	ENSCGRG00000004512	RAS, guanyl releasing protein 3 [Source:MGI Symbol;Acc:MGI:3028579]
1314	Rassf1	1052.32735967413	1.66069561664684	0.12888568022507	8.34641299209626	7.03674381420149e-17	8.66347341360219e-15	ENSCGRG00000014013	Ras association (RalGDS/AF-6) domain family member 1 [Source:MGI Symbol;Acc:MGI:1928386]
1315	Rassf9	787.488754685275	0.884228982199512	0.110141634104476	2.71710587836825	0.00658555367240183	0.0787278304253973	ENSCGRG00000005259	Ras association (RalGDS/AF-6) domain family (N-terminal) member 9 [Source:MGI Symbol;Acc:MGI:2384307]
1316	Raver1	1332.94424301954	-1.05954608857439	0.1065388930003	-4.45455715268131	8.40665335702637e-06	0.000233219630760391	ENSCGRG00000015138	N/A
1317	Rc3h1	1751.46573460789	-0.954002438178566	0.101735093461003	-3.62745956093185	0.000286223586188014	0.00539699068370733	ENSCGRG00000011952	RING CCCH (C3H) domains 1 [Source:MGI Symbol;Acc:MGI:2685397]
1318	Rcan3	1673.48928919123	1.12378620727338	0.0870773985056626	6.1878709722499	6.09822097669481e-10	3.46000567885542e-08	ENSCGRG00000017343	regulator of calcineurin 3 [Source:MGI Symbol;Acc:MGI:1858220]
1319	Rcc2	4021.46482623605	0.976659863152497	0.0901975955726624	4.34265858135645	1.40768806687816e-05	0.000371381234114621	ENSCGRG00000015004	regulator of chromosome condensation 2 [Source:MGI Symbol;Acc:MGI:1919784]
1320	Reck	324.087987577627	-1.37626562370165	0.153128338817058	-5.16758118773731	2.37142965242935e-07	8.97049514288033e-06	ENSCGRG00000014074	reversion-inducing-cysteine-rich protein with kazal motifs [Source:MGI Symbol;Acc:MGI:1855698]
1321	Reep3	1823.82370142601	-1.38649422130148	0.107507801510179	-7.45556796177654	8.94815147732443e-14	8.18234608632817e-12	ENSCGRG00000006939	receptor accessory protein 3 [Source:MGI Symbol;Acc:MGI:88930]
1322	Rer1	2588.41655583734	0.99462243148533	0.100492580804409	4.07651915678736	4.5714890884355e-05	0.00106707732291028	ENSCGRG00000014418	retention in endoplasmic reticulum sorting receptor 1 [Source:MGI Symbol;Acc:MGI:1915080]
1323	Rfesd	614.696041622494	1.00227730381904	0.127528525891507	3.2723251537692	0.00106666825648994	0.0167579899478741	ENSCGRG00000007300	Rieske (Fe-S) domain containing [Source:MGI Symbol;Acc:MGI:2145198]
1324	Rgl1	980.230246020133	-0.983427450919472	0.106236664834771	-3.75072909920549	0.000176321118223694	0.00355225765131521	ENSCGRG00000007858	ral guanine nucleotide dissociation stimulator,-like 1 [Source:MGI Symbol;Acc:MGI:107484]
1325	Rgma	451.669046028666	-1.29023960418038	0.154182591854517	-4.57429788263459	4.77819618159702e-06	0.000139762238311713	ENSCGRG00000017671	repulsive guidance molecule family member A [Source:MGI Symbol;Acc:MGI:2679262]
1326	Rgmb	318.411365157568	-1.02571388454315	0.154426837598561	-2.85411131041704	0.00431574070680052	0.0550410343222758	ENSCGRG00000007553	repulsive guidance molecule family member B [Source:MGI Symbol;Acc:MGI:1916049]
1327	Rgs16	69.4852685357092	-3.93555819924898	0.345008440635888	-9.71163398887377	2.68989851052466e-22	5.75791116394922e-20	ENSCGRG00000009123	regulator of G-protein signaling 16 [Source:MGI Symbol;Acc:MGI:108407]
1328	Rgs5	41.0434695033208	-2.44470254989057	0.467062236388372	-3.98178209300355	6.8400476234927e-05	0.0015320568024225	ENSCGRG00000001642	regulator of G-protein signaling 5 [Source:MGI Symbol;Acc:MGI:1098434]
1329	Rhbdf2	1775.62410703624	-0.90881072603294	0.104122906734438	-3.11024956437058	0.00186929334008128	0.027074963592425	ENSCGRG00000014115	rhomboid 5 homolog 2 [Source:MGI Symbol;Acc:MGI:2442473]
1330	Rhob	406.334806057126	-1.91571815493578	0.141826944884754	-9.38295367848448	6.41499635340292e-21	1.1731969544568e-18	ENSCGRG00000019686	ras homolog family member B [Source:MGI Symbol;Acc:MGI:107949]
1331	Rhoh	61.3321101836375	1.54351660751064	0.335088619228687	2.86059881411641	0.00422841758056585	0.0540004759085552	ENSCGRG00000016216	ras homolog family member H [Source:MGI Symbol;Acc:MGI:1921984]
1332	Ric3	7.10653575615862	3.97035030975085	1.14694749562726	2.95165020363748	0.00316080773860669	0.0422570158780229	ENSCGRG00000003483	RIC3 acetylcholine receptor chaperone [Source:MGI Symbol;Acc:MGI:2443887]
1333	Riok1	936.0588561149	0.973635379131619	0.104916913235336	3.70457790288437	0.000211743027680323	0.00415479522126483	ENSCGRG00000008015	RIO kinase 1 (yeast) [Source:MGI Symbol;Acc:MGI:1918590]
1334	Riok2	691.184813874309	1.0234719387559	0.131456369449982	3.33577931498855	0.00085060657547686	0.0136947658651774	ENSCGRG00000008541	N/A
1335	Rmi1	1388.47125720752	1.41489531071026	0.104461965365322	7.94483242859426	1.94453472300768e-15	2.11729483105756e-13	ENSCGRG00000015096	RecQ mediated genome instability 1 [Source:MGI Symbol;Acc:MGI:1921636]
1336	Rn45s	19.7908734655198	-3.47696711734587	0.721547134168588	-4.00806056829131	6.12194215847439e-05	0.00138938583661665	N/A	N/A
1337	Rnase6	24.481397706196	-2.22597006247307	0.493207817982703	-3.32721319881727	0.000877192331612577	0.0140746779817599	ENSCGRG00000018520	N/A
1338	Rnf10	1123.40636055787	-1.59960728661914	0.10794713921254	-9.39945971055538	5.48439635817877e-21	1.01283896273543e-18	ENSCGRG00000013657	ring finger protein 10 [Source:MGI Symbol;Acc:MGI:1859162]
1339	Rnf130	426.976795996986	0.940864265070348	0.131319274560677	2.71020202890891	0.006724223646563	0.0800152879534474	ENSCGRG00000003609	ring finger protein 130 [Source:MGI Symbol;Acc:MGI:1891717]
1340	Rnf135	321.050138140078	0.994025687115975	0.148950928028372	2.74629498325047	0.00602725436526028	0.0731071413254397	ENSCGRG00000012082	ring finger protein 135 [Source:MGI Symbol;Acc:MGI:1919206]
1341	Rnf138	224.174646802894	1.18963489116702	0.194283550697632	3.11231902173195	0.00185623787367461	0.0269345414470132	ENSCGRG00000007920	ring finger protein 138 [Source:MGI Symbol;Acc:MGI:1929211]
1342	Rnf145	1288.69192690237	-0.937352483833894	0.0973005889677915	-3.62166341284312	0.000292714812743718	0.00550836056708633	ENSCGRG00000009732	ring finger protein 145 [Source:MGI Symbol;Acc:MGI:1921565]
1343	Rnf146	673.333686787075	1.12797206307673	0.130783288029783	4.15197974095834	3.29611446498225e-05	0.000793975807888372	ENSCGRG00000012484	ring finger protein 146 [Source:MGI Symbol;Acc:MGI:1915281]
1344	Rnf168	513.898360621089	1.10441778969538	0.145210153154849	3.5772656228817	0.000347207302941451	0.00641210192696874	ENSCGRG00000014384	N/A
1345	Rnf26	414.132671973247	-0.989534056907391	0.145521073522919	-2.78015785887201	0.00543324796576911	0.0670682122747004	ENSCGRG00000019644	N/A
1346	Rnpepl1	1739.31058531667	-1.29499949584789	0.114390062766745	-6.20715626823794	5.39519445054122e-10	3.07037093247266e-08	ENSCGRG00000015427	arginyl aminopeptidase (aminopeptidase B)-like 1 [Source:MGI Symbol;Acc:MGI:1914170]
1347	Robo1	1226.96770401158	-1.42332541424716	0.100886915768303	-8.30992708163848	9.57608986940327e-17	1.14894780171942e-14	N/A	N/A
1348	Rp9	390.064038588039	1.10015775283238	0.142302187317785	3.62043101249529	0.000294112665067929	0.00552362938373339	ENSCGRG00000012000	retinitis pigmentosa 9 (human) [Source:MGI Symbol;Acc:MGI:2157166]
1349	Rpe	2079.48778471795	0.952759130628214	0.108858007294479	3.37868236841877	0.000728341065191539	0.0119709997572251	ENSCGRG00000015975	ribulose-5-phosphate-3-epimerase [Source:MGI Symbol;Acc:MGI:1913896]
1350	Rpl22l1	991.91127861347	1.53217298617595	0.14889367111064	6.3616571368634	1.99588576269118e-10	1.22864379450372e-08	ENSCGRG00000001008	ribosomal protein L22 like 1 [Source:MGI Symbol;Acc:MGI:1915278]
1351	Rpl24	1794.97511574611	1.04763272493913	0.109531495396252	4.22408388148241	2.39914687193138e-05	0.000590754635641455	ENSCGRG00000015672	ribosomal protein L24 [Source:MGI Symbol;Acc:MGI:1915443]
1352	Rpl26l1	100.224518966983	2.05457571367348	0.301836306104058	4.86890802475457	1.12216618984916e-06	3.76125347298729e-05	N/A	N/A
1353	Rpp14	937.869242929448	1.10544008097243	0.10763115048302	4.83575226981694	1.32643033250616e-06	4.39893805870045e-05	ENSCGRG00000005816	ribonuclease P 14 subunit [Source:MGI Symbol;Acc:MGI:1914303]
1354	Rpp38	506.313739139761	1.97681477226112	0.14171613645789	9.82140994193383	9.10608950547457e-23	2.04204057160267e-20	ENSCGRG00000017441	ribonuclease P/MRP 38 subunit [Source:MGI Symbol;Acc:MGI:2443607]
1355	Rps27l	1239.28416635382	1.18153560738243	0.151528706626324	3.9370302825355	8.24961998562055e-05	0.00180485588465893	ENSCGRG00000015540	ribosomal protein S27-like [Source:MGI Symbol;Acc:MGI:1915191]
1356	Rps6ka4	513.538232574848	-1.06866545226182	0.155785641266637	-3.10492640790157	0.00190326372286223	0.0274936953585551	N/A	N/A
1357	Rras	343.747279288065	-1.0470188970653	0.148014855230342	-3.12168934412081	0.00179816574846974	0.026237062900019	ENSCGRG00000006997	related RAS viral (r-ras) oncogene [Source:MGI Symbol;Acc:MGI:98179]
1358	Rrp1	995.084936735803	1.03206287543227	0.126246060358255	3.5414996194127	0.000397859432587245	0.00724804461474461	ENSCGRG00000008915	ribosomal RNA processing 1 homolog (S. cerevisiae) [Source:MGI Symbol;Acc:MGI:1203500]
1359	Rrp12	2694.77648203416	0.98311052871658	0.105432256162334	3.77633982699181	0.000159149822265153	0.00324199462591893	ENSCGRG00000011965	ribosomal RNA processing 12 homolog (S. cerevisiae) [Source:MGI Symbol;Acc:MGI:2147437]
1360	Rrp7a	476.848288292185	1.04517850839425	0.152705441004461	3.01374990076255	0.00258040427860707	0.0354504808139021	ENSCGRG00000009567	N/A
1361	Rsg1	85.3241083522648	1.547357922047	0.269668085247066	3.56881467988364	0.000358599959787378	0.00659662836183089	ENSCGRG00000010634	REM2 and RAB-like small GTPase 1 [Source:MGI Symbol;Acc:MGI:1923416]
1362	Rsl1d1	4940.95087523244	1.0295073689331	0.0941897771935543	4.71967214975392	2.36225059100624e-06	7.40394582076283e-05	ENSCGRG00000001905	ribosomal L1 domain containing 1 [Source:MGI Symbol;Acc:MGI:1913659]
1363	Rsl24d1	2376.062524361	0.855402912731702	0.0953139699653339	2.83736384193111	0.00454877434498844	0.0575841816777871	ENSCGRG00000013876	N/A
1364	Rtn2	251.973418146905	-1.25530864816836	0.182601065443795	-3.67109658324279	0.000241512047484168	0.00466123200661811	N/A	N/A
1365	Rtn4rl1	163.062729960158	-1.23614733691575	0.196586248973317	-3.31246381471461	0.000924780883754981	0.0147129201919701	ENSCGRG00000000559	reticulon 4 receptor-like 1 [Source:MGI Symbol;Acc:MGI:2661375]
1366	Runx1	246.313909828837	-1.24117178659114	0.167985428943109	-3.90634646111013	9.37021356343468e-05	0.00202881279188987	N/A	N/A
1367	S100a11	2153.88668861988	-0.861739209501862	0.10061996564796	-2.75071360836147	0.00594656071304765	0.0722679768720507	ENSCGRG00000014847	S100 calcium binding protein A11 [Source:MGI Symbol;Acc:MGI:1338798]
1368	S100a5	238.302805693505	-1.34249875790143	0.22561733648693	-3.3576154606548	0.000786179013664823	0.0127997010202284	ENSCGRG00000016973	S100 calcium binding protein A5 [Source:MGI Symbol;Acc:MGI:1338915]
1369	Samd4b	984.885472661985	-1.02158031292466	0.116574616253293	-3.74539351907297	0.000180111228952553	0.00360547844822448	ENSCGRG00000007686	sterile alpha motif domain containing 4B [Source:MGI Symbol;Acc:MGI:2448542]
1370	Sars	6597.97657121934	0.992682515152748	0.0956356607456735	4.26326342341956	2.01462781331522e-05	0.000507346846516295	ENSCGRG00000014653	seryl-aminoacyl-tRNA synthetase [Source:MGI Symbol;Acc:MGI:102809]
1371	Sash3	14.996809087877	2.7643187032367	0.747309595123673	2.91626953104339	0.00354244330565163	0.0465659487428889	ENSCGRG00000014727	SAM and SH3 domain containing 3 [Source:MGI Symbol;Acc:MGI:1921381]
1372	Sbf1	1694.97837864735	-1.36104202654242	0.130177914394991	-5.96168351158591	2.49652332120428e-09	1.30994456271657e-07	ENSCGRG00000004137	SET binding factor 1 [Source:MGI Symbol;Acc:MGI:1925230]
1373	Scara3	445.98148989728	-1.19446280638732	0.150593450636753	-4.04732279583888	5.18067749656146e-05	0.00120182785717646	ENSCGRG00000004636	scavenger receptor class A, member 3 [Source:MGI Symbol;Acc:MGI:2444418]
1374	Scarb1	4669.73336889086	-0.825951466934477	0.0835468908722343	-2.88447557649821	0.00392066169198412	0.0507235606400445	ENSCGRG00000015065	Scavenger receptor class B member 1 [Source:UniProtKB/Swiss-Prot;Acc:Q60417]
1375	Scn3a	143.875906066183	-1.61199449605115	0.235022622312478	-4.36992824445849	1.24287370775927e-05	0.00033114585619606	ENSCGRG00000009410	sodium channel, voltage-gated, type III, alpha [Source:MGI Symbol;Acc:MGI:98249]
1376	Scrn3	711.890875054821	1.01451250517453	0.135710556936525	3.16519226027702	0.00154980507545052	0.0231328670414116	ENSCGRG00000018266	secernin 3 [Source:MGI Symbol;Acc:MGI:1921866]
1377	Sdc1	1868.03238430621	-1.34604891696118	0.0865907158339569	-8.78946904307214	1.5026844624212e-18	2.11239307601703e-16	ENSCGRG00000003338	syndecan-1 precursor [Source:RefSeq peptide;Acc:NP_001230971]
1378	Sdcbp2	339.246381348533	-1.25593957709828	0.156386604601801	-4.29050223377893	1.78269492708989e-05	0.00045625848290207	ENSCGRG00000009879	syndecan binding protein (syntenin) 2 [Source:MGI Symbol;Acc:MGI:2385156]
1379	Sdpr	102.824409336658	-2.02748840237409	0.316277131942514	-4.56095542789708	5.0921390249639e-06	0.000147570188943454	N/A	N/A
1380	Sdsl	6.2487363228871	3.51962535427091	1.08775147178253	2.69791669299296	0.00697748993411061	0.0826635081061897	ENSCGRG00000003509	serine dehydratase-like [Source:MGI Symbol;Acc:MGI:2182607]
1381	Sec14l1	713.120868408421	-1.23244923702422	0.141701566289535	-4.5693689438836	4.89194955038668e-06	0.000142426048965431	ENSCGRG00000010360	SEC14-like lipid binding 1 [Source:MGI Symbol;Acc:MGI:1921386]
1382	Sec24d	850.210602578056	-1.04083827214606	0.113289961205544	-4.02397323270154	5.72244240774986e-05	0.0013097648558297	ENSCGRG00000003259	Sec24 related gene family, member D (S. cerevisiae) [Source:MGI Symbol;Acc:MGI:1916858]
1383	Sel1l3	1321.0760545744	-2.00252031174117	0.0976606652057091	-14.515135730789	9.71651714344994e-48	1.30735738165119e-44	ENSCGRG00000000922	sel-1 suppressor of lin-12-like 3 (C. elegans) [Source:MGI Symbol;Acc:MGI:1916941]
1384	Selenbp1	234.694835869384	-1.25199291627201	0.21750795432149	-3.06669435438182	0.00216440048808359	0.0304942498085494	ENSCGRG00000016861	N/A
1385	Sema3a	1090.78988758872	1.39652404572337	0.135128712919341	6.00584085698084	1.90342825028959e-09	1.02150649432208e-07	ENSCGRG00000002393	sema domain, immunoglobulin domain (Ig), short basic domain, secreted, (semaphorin) 3A [Source:MGI Symbol;Acc:MGI:107558]
1386	Sema4c	616.827374565196	-0.992136001616485	0.121279324769521	-3.35731998565396	0.000787019729271134	0.0128023235235582	ENSCGRG00000014012	sema domain, immunoglobulin domain (Ig), transmembrane domain (TM) and short cytoplasmic domain, (semaphorin) 4C [Source:MGI Symbol;Acc:MGI:109252]
1387	Sema6d	121.155117238178	-1.90617484377217	0.265297187850167	-4.98012192951401	6.35442254409097e-07	2.23735060678582e-05	ENSCGRG00000002814	sema domain, transmembrane domain (TM), and cytoplasmic domain, (semaphorin) 6D [Source:MGI Symbol;Acc:MGI:2387661]
1388	Senp8	265.076016796349	1.12410444993483	0.174308659014461	3.09303021583652	0.0019812396165653	0.0283721854066099	N/A	N/A
1389	Sepn1	2445.21821870898	-1.04698991352957	0.108046254758422	-4.27620016854303	1.90110302874836e-05	0.000481979512147145	N/A	N/A
1390	Sept9	2547.36542917779	-0.888646330492017	0.0872709618364155	-3.47978094179939	0.000501823915994666	0.00877702609618526	ENSCGRG00000014533	septin 9 [Source:MGI Symbol;Acc:MGI:1858222]
1391	Serpine1	4284.66572864173	-1.25261223303097	0.130931267355485	-5.09923829345599	3.41023012201103e-07	1.24734960792858e-05	ENSCGRG00000011881	serine (or cysteine) peptidase inhibitor, clade E, member 1 [Source:MGI Symbol;Acc:MGI:97608]
1392	Serpinh1	19590.9781176711	-0.929027766736656	0.0815771904201007	-4.2176650635264	2.46845112703206e-05	0.000606234861537196	ENSCGRG00000004245	serpin H1 precursor [Source:RefSeq peptide;Acc:NP_001233689]
1393	Sesn1	704.260752468118	-0.976890594675136	0.124563599547415	-3.14640950789796	0.00165288400776616	0.0244199027876793	ENSCGRG00000003981	sestrin 1 [Source:MGI Symbol;Acc:MGI:2155278]
1394	Sesn2	1433.95494776328	2.26517415778648	0.129382573380304	12.9863830434609	1.46173547559677e-38	9.8338254120773e-36	ENSCGRG00000014569	sestrin 2 [Source:MGI Symbol;Acc:MGI:2651874]
1395	Setd7	2615.45757319866	-0.92786451449133	0.0870149852505033	-3.94072369009785	8.12361570290546e-05	0.00178350290204697	ENSCGRG00000015714	SET domain containing (lysine methyltransferase) 7 [Source:MGI Symbol;Acc:MGI:1920501]
1396	Setdb2	2082.00630996057	0.921084720741041	0.112973394652582	2.97523342600738	0.00292765678821328	0.0395044920627318	ENSCGRG00000000801	SET domain, bifurcated 2 [Source:MGI Symbol;Acc:MGI:2685139]
1397	Sfpq	1527.63871531117	-0.893373727707376	0.108902486609945	-2.83199435189073	0.00462586657722103	0.0584815092047736	ENSCGRG00000010128	N/A
1398	Sfrp4	26.4649120893539	2.59977527580263	0.509983343666022	3.9507423136567	7.79091732856749e-05	0.00171646210196755	ENSCGRG00000003196	secreted frizzled-related protein 4 [Source:MGI Symbol;Acc:MGI:892010]
1399	Sgk2	32.3830504297648	-2.17175684556562	0.524575336862599	-3.02491221629829	0.00248705300974382	0.0342711174429732	ENSCGRG00000010963	serum/glucocorticoid regulated kinase 2 [Source:MGI Symbol;Acc:MGI:1351318]
1400	Sgsh	516.972375670715	-0.956778754907735	0.128587021136296	-2.89155352461639	0.00383342288389806	0.0498689135801021	ENSCGRG00000001415	N-sulfoglucosamine sulfohydrolase (sulfamidase) [Source:MGI Symbol;Acc:MGI:1350341]
1401	Sh3bp1	400.829089515507	-1.65232490166804	0.162180673345377	-6.58131686673818	4.66299609847647e-11	3.13703062525004e-09	ENSCGRG00000007751	SH3-domain binding protein 1 [Source:MGI Symbol;Acc:MGI:104603]
1402	Shank2	57.0005655634631	-3.38552882170403	0.365292160985066	-7.66664774144268	1.76549779572375e-14	1.71426195763135e-12	ENSCGRG00000000697	SH3/ankyrin domain gene 2 [Source:MGI Symbol;Acc:MGI:2671987]
1403	She	59.455579502033	-1.76513470857905	0.344505650088592	-3.42569768465163	0.000613222508251543	0.0104347537379714	ENSCGRG00000010199	src homology 2 domain-containing transforming protein E [Source:MGI Symbol;Acc:MGI:1099462]
1404	Shroom3	289.852183012634	-1.26477593787509	0.173320269369013	-3.92229621860648	8.77090669740602e-05	0.00190562363851254	ENSCGRG00000013840	shroom family member 3 [Source:MGI Symbol;Acc:MGI:1351655]
1405	Sidt2	1356.23787416847	-0.925850082469283	0.099345658408209	-3.43132842652698	0.00060063294127893	0.0102482995605717	ENSCGRG00000017872	SID1 transmembrane family, member 2 [Source:MGI Symbol;Acc:MGI:2446134]
1406	Sirpa	1553.12111910278	0.834705833651647	0.086740883129782	2.87918826646974	0.0039870024486096	0.0514405240578487	N/A	N/A
1407	Sirt1	743.397479932313	0.983725913332288	0.14491865539845	2.7516361610915	0.0059298362618641	0.0721578331167533	ENSCGRG00000009747	sirtuin 1 [Source:MGI Symbol;Acc:MGI:2135607]
1408	Sirt5	327.414447979493	1.55328246798426	0.153133572031744	6.32336824914118	2.55922418126612e-10	1.55009986824791e-08	ENSCGRG00000003392	sirtuin 5 [Source:MGI Symbol;Acc:MGI:1915596]
1409	Skp2	418.64765446451	-1.11619850296329	0.151259463545073	-3.51208439982227	0.000444606780422534	0.00796865644416677	ENSCGRG00000005260	S-phase kinase-associated protein 2 (p45) [Source:MGI Symbol;Acc:MGI:1351663]
1410	Slamf6	22.0056711764751	-3.68482979100382	0.589220692851995	-5.26096134756984	1.43304159653366e-07	5.65916238027351e-06	ENSCGRG00000015095	SLAM family member 6 [Source:MGI Symbol;Acc:MGI:1353620]
1411	Slc14a1	1144.21414861975	-1.31578197937245	0.120432438319068	-6.068294297215	1.29275854806426e-09	7.09961888334883e-08	ENSCGRG00000017124	solute carrier family 14 (urea transporter), member 1 [Source:MGI Symbol;Acc:MGI:1351654]
1412	Slc16a1	6101.00743947279	0.856837514673234	0.0800393399647388	3.39676731557072	0.000681869211436036	0.0113466169044352	ENSCGRG00000017489	solute carrier family 16 (monocarboxylic acid transporters), member 1 [Source:MGI Symbol;Acc:MGI:106013]
1413	Slc19a2	831.087493502762	-1.00604837120245	0.112852279239915	-3.73130142623085	0.000190493132237022	0.00378115820015677	ENSCGRG00000009613	solute carrier family 19 (thiamine transporter), member 2 [Source:MGI Symbol;Acc:MGI:1928761]
1414	Slc1a4	2431.94262880653	-0.930572970405553	0.0968526147621075	-3.56841651134867	0.000359145256863289	0.00660021385710611	ENSCGRG00000009796	neutral amino acid transporter A [Source:RefSeq peptide;Acc:NP_001233711]
1415	Slc1a5	1181.24848524279	1.04060147162445	0.121918506241386	3.73724207218534	0.000186049784502084	0.00371645789041968	N/A	N/A
1416	Slc22a12	7.72672675778913	-3.17395018646199	0.954197255151488	-2.71326255841074	0.00666242951937815	0.0794808010490982	ENSCGRG00000007179	solute carrier family 22 (organic anion/cation transporter), member 12 [Source:MGI Symbol;Acc:MGI:1195269]
1417	Slc22a17	428.357734897248	-0.991382293736114	0.137853418759966	-2.94820249414798	0.00319627624303645	0.042577767555911	ENSCGRG00000012452	solute carrier family 22 (organic cation transporter), member 17 [Source:MGI Symbol;Acc:MGI:1926225]
1418	Slc25a18	241.59714006626	-1.81303799667808	0.189238835578948	-6.48955322621707	8.60912883602118e-11	5.59207447876313e-09	ENSCGRG00000016408	solute carrier family 25 (mitochondrial carrier), member 18 [Source:MGI Symbol;Acc:MGI:1919053]
1419	Slc25a33	1132.55169710287	1.44574820262503	0.108759359315051	7.91458967140819	2.4806987296026e-15	2.68557022813357e-13	ENSCGRG00000001056	solute carrier family 25, member 33 [Source:MGI Symbol;Acc:MGI:1917806]
1420	Slc27a4	892.583221697188	-1.07463015839316	0.129630426111056	-3.77741300682368	0.000158465828943129	0.00323404205829007	ENSCGRG00000005429	solute carrier family 27 (fatty acid transporter), member 4 [Source:MGI Symbol;Acc:MGI:1347347]
1421	Slc2a1	1441.76500371469	-1.28580071106732	0.13299723144199	-5.26956992072312	1.36743775210752e-07	5.43426686422984e-06	ENSCGRG00000007684	solute carrier family 2, facilitated glucose transporter member 1 [Source:RefSeq peptide;Acc:NP_001278874]
1422	Slc34a1	10.4503807178299	3.48860370168076	0.962698692653648	3.01614744376126	0.00256008738823392	0.0352002672497535	ENSCGRG00000017370	solute carrier family 34 (sodium phosphate), member 1 [Source:MGI Symbol;Acc:MGI:1345284]
1423	Slc35a2	356.642642108112	-1.04165269984848	0.147657908539529	-3.09289359198166	0.0019821519347613	0.0283721854066099	ENSCGRG00000017667	UDP-galactose translocator [Source:RefSeq peptide;Acc:NP_001230948]
1424	Slc35d1	578.677319044192	-0.946452417937696	0.135023269563277	-2.67724162202377	0.00742310815069228	0.0867426105673639	ENSCGRG00000011256	N/A
1425	Slc37a3	607.5491879646	-1.0200150115016	0.126831922027419	-3.43014994826295	0.000603247781155728	0.0102836004105253	ENSCGRG00000017567	solute carrier family 37 (glycerol-3-phosphate transporter), member 3 [Source:MGI Symbol;Acc:MGI:1919394]
1426	Slc39a13	1115.74543655218	-1.0412650407172	0.158600513924472	-2.87705587267735	0.00401404515075216	0.0517539825494308	ENSCGRG00000010398	solute carrier family 39 (metal ion transporter), member 13 [Source:MGI Symbol;Acc:MGI:1915677]
1427	Slc40a1	173.417696415483	-1.2684607219874	0.192909831549075	-3.54309687473013	0.000395457404425464	0.00721125956162872	ENSCGRG00000015470	solute carrier family 40 (iron-regulated transporter), member 1 [Source:MGI Symbol;Acc:MGI:1315204]
1428	Slc45a1	4567.62258260957	1.0202582063893	0.092843672585809	4.68848003902288	2.75241756992792e-06	8.54156338792953e-05	N/A	N/A
1429	Slc6a6	1364.4702188492	-1.65287200021843	0.129525666222644	-8.24477133097022	1.65476360796524e-16	1.9728343090659e-14	ENSCGRG00000013785	solute carrier family 6 (neurotransmitter transporter, taurine), member 6 [Source:MGI Symbol;Acc:MGI:98488]
1430	Slc7a1	4150.61119143641	1.03495826751892	0.0812902310226541	5.53566844547848	3.10043592258737e-08	1.32432905836232e-06	ENSCGRG00000017054	solute carrier family 7 (cationic amino acid transporter, y+ system), member 1 [Source:MGI Symbol;Acc:MGI:88117]
1431	Slc7a11	2965.82631647605	-1.28608830636358	0.23010902550593	-3.04692875084276	0.00231192502965072	0.0321400234564802	ENSCGRG00000013963	solute carrier family 7 (cationic amino acid transporter, y+ system), member 11 [Source:MGI Symbol;Acc:MGI:1347355]
1432	Slc9b1	43.4979693356159	1.82608311930254	0.387901196874174	3.19957924487657	0.00137628346164338	0.0209072996507873	ENSCGRG00000007346	solute carrier family 9, subfamily B (NHA1, cation proton antiporter 1), member 1 [Source:MGI Symbol;Acc:MGI:1921696]
1433	Slco3a1	266.672524174439	-1.65382573867355	0.165890297821057	-6.44319319448903	1.16985624049222e-10	7.47002779733967e-09	ENSCGRG00000017692	solute carrier organic anion transporter family, member 3a1 [Source:MGI Symbol;Acc:MGI:1351867]
1434	Slco4a1	630.338890496456	-1.71193853098284	0.283461558424791	-3.97576319175108	7.01539085134728e-05	0.00156760281692561	ENSCGRG00000008065	solute carrier organic anion transporter family, member 4a1 [Source:MGI Symbol;Acc:MGI:1351866]
1435	Slirp	609.293035326635	1.01468127248199	0.159393930196726	2.69595442706301	0.00701872686012986	0.0830475865981572	ENSCGRG00000017440	SRA stem-loop interacting RNA binding protein [Source:MGI Symbol;Acc:MGI:1916394]
1436	Smad9	429.449408326246	1.02944962698489	0.14574223624019	3.04981683917075	0.00228980965029943	0.0319032133008065	ENSCGRG00000013498	SMAD family member 9 [Source:MGI Symbol;Acc:MGI:1859993]
1437	Smim15	1313.77767316067	1.03607708487389	0.125877792335002	3.58375036441831	0.0003386958058213	0.0062857269894146	ENSCGRG00000002762	small integral membrane protein 15 [Source:MGI Symbol;Acc:MGI:1922866]
1438	Smim20	737.57617752591	1.16159018587519	0.121776471074377	4.73513216524277	2.18912396588366e-06	6.91888056130041e-05	ENSCGRG00000000519	small integral membrane protein 20 [Source:MGI Symbol;Acc:MGI:1913528]
1439	Smim8	239.724668360992	1.10456629530504	0.195280085827996	2.66081301828981	0.00779522328907636	0.0905852073388843	ENSCGRG00000003952	small integral membrane protein 8 [Source:MGI Symbol;Acc:MGI:1913541]
1440	Smo	1349.64201705245	-1.13251594016615	0.104431576301737	-5.24317891997463	1.57833351403182e-07	6.18109530224894e-06	ENSCGRG00000016247	smoothened, frizzled class receptor [Source:MGI Symbol;Acc:MGI:108075]
1441	Smpd1	2809.98774747769	-0.97946338440276	0.0886827686383751	-4.44845024280054	8.64920793663509e-06	0.000239243949930096	ENSCGRG00000000881	sphingomyelin phosphodiesterase 1, acid lysosomal [Source:MGI Symbol;Acc:MGI:98325]
1442	Smtn	548.084080751916	-1.13552670486728	0.137732056271322	-3.99735703547148	6.40536524838919e-05	0.00144500437345997	ENSCGRG00000003830	smoothelin [Source:MGI Symbol;Acc:MGI:1354727]
1443	Snai1	194.521956534689	-2.29853109806504	0.248702873588878	-6.8900233142321	5.57832449140235e-12	4.20315593778184e-10	ENSCGRG00000009080	snail family zinc finger 1 [Source:MGI Symbol;Acc:MGI:98330]
1444	Snx10	407.541317061979	2.07051599884215	0.154436823679262	9.61916635378509	6.6366840886894e-22	1.34424965783486e-19	ENSCGRG00000009588	sorting nexin 10 [Source:MGI Symbol;Acc:MGI:1919232]
1445	Socs3	877.17244078124	-1.69750914497677	0.152509296731095	-7.29494311561388	2.98785288358923e-13	2.55828112582593e-11	ENSCGRG00000013219	suppressor of cytokine signaling 3 [Source:MGI Symbol;Acc:MGI:1201791]
1446	Sorcs3	63.9080744144514	4.01899649926544	0.514352536579487	6.67642084820086	2.44848206543996e-11	1.72741785268511e-09	N/A	N/A
1447	Sparc	12812.0170359571	-1.11259358058014	0.106052609157774	-4.97518245000482	6.51862132490284e-07	2.28236561147202e-05	ENSCGRG00000010162	secreted acidic cysteine rich glycoprotein [Source:MGI Symbol;Acc:MGI:98373]
1448	Spata5	1752.18159803108	1.19651661892452	0.0904151902606018	6.76384262910575	1.34379045582745e-11	9.73576185246986e-10	ENSCGRG00000007815	spermatogenesis associated 5 [Source:MGI Symbol;Acc:MGI:1927170]
1449	Spatc1l	23.4421112314034	-2.28199941817383	0.517495198847735	-3.27932881547757	0.00104054317808487	0.0163885550548367	ENSCGRG00000005927	spermatogenesis and centriole associated 1 like [Source:MGI Symbol;Acc:MGI:1923823]
1450	Spdl1	158.654332592278	1.27411157205389	0.252830219120426	2.72573853604299	0.00641577989691531	0.0769770993109514	ENSCGRG00000005304	spindle apparatus coiled-coil protein 1 [Source:MGI Symbol;Acc:MGI:1917635]
1451	Spns2	32.2307034549883	2.02424465402679	0.412507804561014	3.48910284215665	0.00048464465113172	0.00854798810240468	ENSCGRG00000014970	spinster homolog 2 [Source:MGI Symbol;Acc:MGI:2384936]
1452	Spon2	553.234231974654	-1.82031479910531	0.177742408926198	-6.95023942708627	3.64666774964864e-12	2.78106398381099e-10	ENSCGRG00000004494	spondin 2, extracellular matrix protein [Source:MGI Symbol;Acc:MGI:1923724]
1453	Spp2	31.7826019217694	-2.23193709015097	0.414687925775342	-3.97160005647732	7.13915038401326e-05	0.00158960018656806	ENSCGRG00000006313	secreted phosphoprotein 2 [Source:MGI Symbol;Acc:MGI:1922646]
1454	Spry2	670.863257485765	-1.19758554851473	0.174890350999847	-3.5028979259931	0.000460225789548402	0.0082095390129955	ENSCGRG00000010947	sprouty homolog 2 (Drosophila) [Source:MGI Symbol;Acc:MGI:1345138]
1455	Sptbn5	92.8771473612726	-1.9057118171114	0.282009346607471	-4.68335298910711	2.82219885139733e-06	8.74371048746243e-05	N/A	N/A
1456	Srpx2	506.80871720356	-1.01571715377582	0.121804306665044	-3.53644846269035	0.000405545619550994	0.00735838008119606	ENSCGRG00000004629	sushi-repeat-containing protein, X-linked 2 [Source:MGI Symbol;Acc:MGI:1916042]
1457	Srrm2	12613.0566784577	-0.877921970407958	0.0895961747489473	-3.26977653351483	0.00107632476240906	0.0168534742722356	ENSCGRG00000016285	serine/arginine repetitive matrix 2 [Source:MGI Symbol;Acc:MGI:1923206]
1458	Ssr2	3606.63341716495	-1.04216583049307	0.0885217441169189	-5.16487033025517	2.40605662273235e-07	9.08274320689565e-06	ENSCGRG00000007658	signal sequence receptor, beta [Source:MGI Symbol;Acc:MGI:1913506]
1459	Ssu72	1763.92780151788	1.05762354470534	0.124557117209096	3.79473332857183	0.000147802229100461	0.00303615113365908	ENSCGRG00000016360	Ssu72 RNA polymerase II CTD phosphatase homolog (yeast) [Source:MGI Symbol;Acc:MGI:1916241]
1460	St14	294.862312757467	-1.37422680335055	0.173822785736234	-4.54062624348374	5.60873829462513e-06	0.000161794491969148	ENSCGRG00000004329	suppression of tumorigenicity 14 (colon carcinoma) [Source:MGI Symbol;Acc:MGI:1338881]
1461	St3gal4	964.012251350352	-1.39253154829102	0.116744537550073	-6.91740328513007	4.59997213568757e-12	3.47990663132317e-10	ENSCGRG00000009032	CMP-N-acetylneuraminate-beta-galactosamide-alpha-2, 3-sialyltransferase 4 [Source:RefSeq peptide;Acc:NP_001233628]
1462	St3gal5	903.728434553697	-1.0765293879166	0.107712227861829	-4.56370550450422	5.02585661339758e-06	0.000146098859608905	ENSCGRG00000010720	ST3 beta-galactoside alpha-2,3-sialyltransferase 5 [Source:MGI Symbol;Acc:MGI:1339963]
1463	Stmnd1	12.2008781567165	-3.36034200534019	1.04838413049603	-2.64729255612244	0.00811391242007413	0.0936530442750836	ENSCGRG00000008354	stathmin domain containing 1 [Source:MGI Symbol;Acc:MGI:2686420]
1464	Strc	151.786949741713	-1.2992904662687	0.222338276671459	-3.21279797721503	0.00131448714745475	0.0201145364716533	ENSCGRG00000011886	stereocilin [Source:MGI Symbol;Acc:MGI:2153816]
1465	Stt3b	4402.70588268293	-0.838815348783556	0.0814076071307874	-3.11829394094051	0.00181901288721363	0.0265001900668548	ENSCGRG00000016185	STT3, subunit of the oligosaccharyltransferase complex, homolog B (S. cerevisiae) [Source:MGI Symbol;Acc:MGI:1915542]
1466	Stxbp1	475.531614678492	-0.995969108434251	0.12432037556551	-3.30602771945872	0.000946287257782276	0.0150170287066931	ENSCGRG00000016668	syntaxin binding protein 1 [Source:MGI Symbol;Acc:MGI:107363]
1467	Sulf1	19.6662404851014	-3.04368922312981	0.566754089239862	-4.33826022447642	1.43615051511558e-05	0.000376779488206577	ENSCGRG00000005074	sulfatase 1 [Source:MGI Symbol;Acc:MGI:2138563]
1468	Sulf2	662.736395021845	-1.3691473620104	0.15147611117097	-5.17695401094725	2.25537782788993e-07	8.56543389999246e-06	ENSCGRG00000017271	sulfatase 2 [Source:MGI Symbol;Acc:MGI:1919293]
1469	Surf2	654.166782957061	1.14919720903581	0.123440070294462	4.57092017987916	4.85587229685775e-06	0.00014181405652079	ENSCGRG00000008948	surfeit gene 2 [Source:MGI Symbol;Acc:MGI:98444]
1470	Susd4	56.5395454977148	-1.70742715206446	0.337825221297089	-3.32261945106872	0.000891764809556274	0.0142720252486079	ENSCGRG00000009367	sushi domain containing 4 [Source:MGI Symbol;Acc:MGI:2138351]
1471	Svop	45.0193713997074	2.3537264742018	0.408262671697375	4.33241659377507	1.47481541350166e-05	0.000384779749918709	ENSCGRG00000006672	SV2 related protein [Source:MGI Symbol;Acc:MGI:1915916]
1472	Syngap1	481.364031024902	-1.24581301878628	0.152408165681172	-4.33605716013656	1.45061236624873e-05	0.000380044299624858	ENSCGRG00000008966	synaptic Ras GTPase activating protein 1 homolog (rat) [Source:MGI Symbol;Acc:MGI:3039785]
1473	Synpo	131.465134510668	-1.79622033721082	0.21769997711102	-5.56388591566988	2.63832464481738e-08	1.13986516822076e-06	N/A	N/A
1474	Sytl4	121.438072298263	-1.29498027769969	0.218186417689928	-3.25417954286945	0.00113720382206781	0.0177183692277017	ENSCGRG00000002864	synaptotagmin-like 4 [Source:MGI Symbol;Acc:MGI:1351606]
1475	Tada2a	482.49938850739	1.02224142102472	0.135608727458214	3.22456326004761	0.00126164978783664	0.0194164191613389	ENSCGRG00000001638	transcriptional adaptor 2A [Source:MGI Symbol;Acc:MGI:2144471]
1476	Taf12	831.989167979047	1.00518509097273	0.112459363894849	3.7366616322362	0.000186479595634161	0.00372109760906852	ENSCGRG00000016236	TATA-box binding protein associated factor 12 [Source:MGI Symbol;Acc:MGI:1913714]
1477	Taf13	706.835451495585	1.21887904276177	0.143333298436242	4.4226746259007	9.7486498672239e-06	0.000267689967272444	ENSCGRG00000002079	TATA-box binding protein associated factor 13 [Source:MGI Symbol;Acc:MGI:1913500]
1478	Taf1a	263.11095891146	1.26577914643629	0.171763358999516	3.96368963486009	7.38001880670707e-05	0.00163742537411002	ENSCGRG00000011081	TATA-box binding protein associated factor, RNA polymerase I, A [Source:MGI Symbol;Acc:MGI:109578]
1479	Taf1d	2684.37128873815	1.08353518625782	0.0899315016849244	5.54391593819278	2.95780875415507e-08	1.26916272214166e-06	ENSCGRG00000012474	TATA-box binding protein associated factor, RNA polymerase I, D [Source:MGI Symbol;Acc:MGI:1922566]
1480	Taf4	294.527739992435	-1.10839819840759	0.157712997992349	-3.3189128629197	0.000903686238698762	0.0144382847144772	ENSCGRG00000002529	N/A
1481	Tank	639.175418318422	0.914787283709114	0.113384629947389	2.90890205437013	0.00362700472445373	0.0475772814132406	ENSCGRG00000004032	TRAF family member-associated Nf-kappa B activator [Source:MGI Symbol;Acc:MGI:107676]
1482	Tapbp	2188.07306010269	-1.15712254510793	0.136620504348051	-4.1879514873489	2.8148366457525e-05	0.000685052685995348	ENSCGRG00000016189	TAP binding protein [Source:MGI Symbol;Acc:MGI:1201689]
1483	Tars	4391.33301176563	1.16685193403557	0.0747818022857896	7.78116353883318	7.18605280638422e-15	7.35672156053584e-13	ENSCGRG00000000978	threonyl-tRNA synthetase [Source:MGI Symbol;Acc:MGI:106314]
1484	Tbc1d12	1557.03110245513	0.913968598548303	0.107572425806678	3.05846126793138	0.00222476836571981	0.0311120725353111	N/A	N/A
1485	Tbc1d2	1429.57850066565	1.5433912265028	0.15378180821155	6.23239339508339	4.59362135531008e-10	2.63811114237732e-08	ENSCGRG00000004770	TBC1 domain family, member 2 [Source:MGI Symbol;Acc:MGI:2652885]
1486	Tbc1d25	484.7023513578	1.10394014743756	0.126140280856821	4.11428960829317	3.883735946158e-05	0.000922546456718514	ENSCGRG00000017402	TBC1 domain family, member 25 [Source:MGI Symbol;Acc:MGI:2444862]
1487	Tbpl1	1351.20799771343	1.71531375808976	0.108463471228197	10.4214925501549	1.97824018824008e-25	5.32344434655406e-23	ENSCGRG00000017010	TATA box binding protein-like 1 [Source:MGI Symbol;Acc:MGI:1339946]
1488	Tcf7l1	62.1459857397352	-1.86297599844177	0.31862345961426	-4.01104645360336	6.04502135823569e-05	0.00137358344179838	ENSCGRG00000007828	transcription factor 7 like 1 (T cell specific, HMG box) [Source:MGI Symbol;Acc:MGI:1202876]
1489	Tctn2	450.852087348339	-1.48922090689704	0.152709062513024	-5.92144559920115	3.19123873377635e-09	1.6263232461815e-07	ENSCGRG00000015437	N/A
1490	Tead4	841.006201650348	-0.954845486160054	0.138051276979389	-2.67931592906685	0.00737727518642431	0.0863141196811644	ENSCGRG00000014950	TEA domain family member 4 [Source:MGI Symbol;Acc:MGI:106907]
1491	Tefm	486.004647461398	1.01533518860886	0.126235918654926	3.40927283195961	0.000651363012210981	0.0109551116616234	ENSCGRG00000013066	transcription elongation factor, mitochondrial [Source:MGI Symbol;Acc:MGI:1915800]
1492	Tet3	880.332357548517	-1.12978204273636	0.121312404088691	-4.49104562808673	7.08743642954617e-06	0.000200158980544769	ENSCGRG00000016230	tet methylcytosine dioxygenase 3 [Source:MGI Symbol;Acc:MGI:2446229]
1493	Tfb2m	1786.76541488309	0.891376438849759	0.0883808740494939	3.46697112270025	0.0005263584342978	0.00912984698606599	ENSCGRG00000013379	transcription factor B2, mitochondrial [Source:MGI Symbol;Acc:MGI:107937]
1494	Tfec	32.3161510815618	-3.15400148091968	0.4813026372139	-5.33767900186426	9.41439414603694e-08	3.83021474144488e-06	ENSCGRG00000014010	transcription factor EC [Source:MGI Symbol;Acc:MGI:1333760]
1495	Tfrc	3589.32502745064	-1.55410832244326	0.107964488861567	-8.97652396580834	2.79455938473217e-19	4.27976545773982e-17	ENSCGRG00000012666	transferrin receptor protein 1 [Source:RefSeq peptide;Acc:NP_001233748]
1496	Tgfbr2	3374.12743193968	-1.5276184017329	0.0840111705998545	-11.2206019066395	3.23064044586776e-29	1.19324655056492e-26	ENSCGRG00000016455	transforming growth factor, beta receptor II [Source:MGI Symbol;Acc:MGI:98729]
1497	Tgif2	968.786805429712	0.900251832438961	0.118976930108149	2.65000392455251	0.00804908358555165	0.0930719317980805	ENSCGRG00000014635	TGFB-induced factor homeobox 2 [Source:MGI Symbol;Acc:MGI:1915299]
1498	Tgm2	20010.5555932188	-1.81230254506833	0.113072720826199	-10.8544309837001	1.89986370651188e-27	6.17029873095936e-25	ENSCGRG00000014460	transglutaminase 2, C polypeptide [Source:MGI Symbol;Acc:MGI:98731]
1499	Tgm5	16.5608531821619	-2.45332244342472	0.602183295113125	-3.10264326138868	0.00191800689681362	0.0276430726207178	ENSCGRG00000007694	transglutaminase 5 [Source:MGI Symbol;Acc:MGI:1921426]
1500	Tgoln2	4870.06374808088	-1.57716773147443	0.0740483732946961	-13.3994196848122	6.09377627341675e-41	4.59153854649406e-38	N/A	N/A
1501	Thap3	1183.27063269747	1.57196316750869	0.106032934423981	9.3084348947746	1.2972982195709e-20	2.30539684547709e-18	ENSCGRG00000009079	THAP domain containing, apoptosis associated protein 3 [Source:MGI Symbol;Acc:MGI:1917126]
1502	Thbd	5896.60002185034	-0.987654824065258	0.108395458856775	-3.71502946333006	0.000203180018889531	0.00401184697675273	ENSCGRG00000019562	thrombomodulin [Source:MGI Symbol;Acc:MGI:98736]
1503	Thbs2	415.834591674396	-1.91187344430236	0.133116048146174	-9.96807644202391	2.10261435122042e-23	5.01353753594165e-21	ENSCGRG00000003728	thrombospondin 2 [Source:MGI Symbol;Acc:MGI:98738]
1504	Themis	864.214245579248	0.947387700835344	0.112170511243356	3.23102031092558	0.00123349174361625	0.0190453147331961	ENSCGRG00000007777	thymocyte selection associated [Source:MGI Symbol;Acc:MGI:2443552]
1505	Thg1l	410.827099045194	0.99825592366156	0.154193528354263	2.68035518320104	0.00735440788104426	0.0861535953079793	ENSCGRG00000003459	tRNA-histidine guanylyltransferase 1-like (S. cerevisiae) [Source:MGI Symbol;Acc:MGI:1913878]
1506	Thra	758.130054745845	-0.97476445826237	0.139291655442005	-2.79845878997045	0.00513471211874167	0.0640971319951867	ENSCGRG00000002070	thyroid hormone receptor alpha [Source:MGI Symbol;Acc:MGI:98742]
1507	Thsd7a	305.353490367824	-1.27986818450659	0.163760566616027	-4.24342500850519	2.20133957591826e-05	0.000546332458386988	ENSCGRG00000003566	thrombospondin, type I, domain containing 7A [Source:MGI Symbol;Acc:MGI:2685683]
1508	Thsd7b	20.1690170678761	3.23171706538793	0.666197721715463	3.97292647271649	7.09949692343305e-05	0.00158264169877761	ENSCGRG00000014014	thrombospondin, type I, domain containing 7B [Source:MGI Symbol;Acc:MGI:2443925]
1509	Thumpd3	1266.01793730194	1.17352071644386	0.111513947719917	5.27788880007147	1.30680722715725e-07	5.22639654733783e-06	ENSCGRG00000018116	THUMP domain containing 3 [Source:MGI Symbol;Acc:MGI:1277973]
1510	Ticam1	85.6616528037986	-1.36750426804828	0.268382685003624	-2.91576845695746	0.00354813711386139	0.0466082697446353	ENSCGRG00000019897	toll-like receptor adaptor molecule 1 [Source:MGI Symbol;Acc:MGI:2147032]
1511	Timm8a	276.387041429524	1.39245314777194	0.184437953799721	4.37811540637471	1.19709960013579e-05	0.000321221726036438	N/A	N/A
1512	Timm9	633.573198134627	1.2849126953246	0.134879162851119	5.18946129118591	2.109033390945e-07	8.09121425361119e-06	ENSCGRG00000010911	translocase of inner mitochondrial membrane 9 [Source:MGI Symbol;Acc:MGI:1353436]
1513	Timp1	11177.124470917	-1.28242638966124	0.132280507219266	-5.27261274999486	1.34495158190597e-07	5.35620569732828e-06	ENSCGRG00000004279	tissue inhibitor of metalloproteinase 1 [Source:MGI Symbol;Acc:MGI:98752]
1514	Timp2	2695.26776685152	-1.45635211372958	0.0996796808181206	-8.74189810657995	2.29226184129853e-18	3.15177637259419e-16	ENSCGRG00000010067	tissue inhibitor of metalloproteinase 2 [Source:MGI Symbol;Acc:MGI:98753]
1515	Tlk2	1403.45883082347	0.901749969039284	0.108114507335654	2.930110640329	0.00338841334837526	0.0447912577146279	ENSCGRG00000003725	tousled-like kinase 2 (Arabidopsis) [Source:MGI Symbol;Acc:MGI:1346023]
1516	Tll1	23.5579635011403	3.95529420138944	0.748755159868959	4.50124671095172	6.75560363582549e-06	0.000191649556759104	ENSCGRG00000002272	tolloid-like [Source:MGI Symbol;Acc:MGI:106923]
1517	Tlr1	158.486733069499	1.73653565713648	0.232784770540648	4.94694371002352	7.53877650736478e-07	2.61344243044985e-05	ENSCGRG00000014123	toll-like receptor 1 [Source:MGI Symbol;Acc:MGI:1341295]
1518	Tm9sf2	2026.95968317065	-0.995471507150085	0.137434804431528	-2.98693630137517	0.00281788429069647	0.0382699973928258	ENSCGRG00000017042	transmembrane 9 superfamily member 2 [Source:MGI Symbol;Acc:MGI:1915309]
1519	Tma16	997.00765180498	1.30188479676013	0.112434475891689	6.37635645431037	1.81350565354604e-10	1.12371730249496e-08	ENSCGRG00000003409	translation machinery associated 16 [Source:MGI Symbol;Acc:MGI:1913532]
1520	Tmco4	1233.29028756566	1.38407354254749	0.104765715108725	7.62760069930337	2.39162979269537e-14	2.28685941142145e-12	ENSCGRG00000016610	transmembrane and coiled-coil domains 4 [Source:MGI Symbol;Acc:MGI:1924306]
1521	Tmem126b	872.009034561486	0.980138543280522	0.127289133505634	3.10455442405754	0.00190565864949084	0.0275071969198919	ENSCGRG00000007028	transmembrane protein 126B [Source:MGI Symbol;Acc:MGI:1915722]
1522	Tmem141	105.673525449994	1.36372840359122	0.264333729504978	2.94614654107317	0.00321759923627305	0.0428036135689798	ENSCGRG00000006251	transmembrane protein 141 [Source:MGI Symbol;Acc:MGI:1098773]
1523	Tmem164	889.639140971295	-1.37048490252136	0.112372936592236	-6.99031657996626	2.74266650027794e-12	2.16165727471697e-10	ENSCGRG00000017098	N/A
1524	Tmem178b	173.042024129896	-1.13484567423059	0.195013555991377	-2.81971768943973	0.00480659161842884	0.06068482997074	ENSCGRG00000010235	transmembrane protein 178B [Source:MGI Symbol;Acc:MGI:3647581]
1525	Tmem184c	586.005641015733	-1.10292223889209	0.129389270703901	-4.0031119686597	6.25146968518717e-05	0.00141537180841191	N/A	N/A
1526	Tmem199	1212.90201832318	0.880379620394756	0.101094689337496	2.92218237782378	0.0034758794181109	0.0457548152333717	ENSCGRG00000011156	transmembrane protein 199 [Source:MGI Symbol;Acc:MGI:2144113]
1527	Tmem2	1443.37132513122	-1.50972213515606	0.102189595381514	-9.04945000498741	1.43690242113542e-19	2.29380770397694e-17	ENSCGRG00000003718	transmembrane protein 2 [Source:MGI Symbol;Acc:MGI:1890373]
1528	Tmem200a	9.08449839603654	-3.01300016682847	0.841258515615293	-2.88619683609556	0.00389928206056833	0.050516352252356	ENSCGRG00000019142	transmembrane protein 200A [Source:MGI Symbol;Acc:MGI:1924470]
1529	Tmem251	378.838328888362	1.3435002949744	0.157651092604393	4.81149722290034	1.49803816567068e-06	4.89056237898417e-05	ENSCGRG00000015202	N/A
1530	Tmem5	1015.17138828758	0.992811187020296	0.106969338506099	3.81276253546138	0.000137422132183546	0.00286035436899609	ENSCGRG00000000862	transmembrane protein 5 [Source:MGI Symbol;Acc:MGI:2384919]
1531	Tmem60	501.319663071966	0.951330212831862	0.134027780219786	2.7335207037669	0.00626611837844692	0.0755181522039697	ENSCGRG00000010414	transmembrane protein 60 [Source:MGI Symbol;Acc:MGI:2673965]
1532	Tmem82	142.784164540177	2.04416861969602	0.255528743214846	5.71053612449375	1.12620828065281e-08	5.26411547956751e-07	ENSCGRG00000007119	transmembrane protein 82 [Source:MGI Symbol;Acc:MGI:2384869]
1533	Tmprss6	102.192831236688	-2.13980278597374	0.271242201123425	-5.73229489663769	9.90808113890008e-09	4.66596311033652e-07	ENSCGRG00000001093	transmembrane serine protease 6 [Source:MGI Symbol;Acc:MGI:1919003]
1534	Tmtc1	14.9462215600271	-4.98768346460896	1.00584294230622	-4.37714555494435	1.20243678389428e-05	0.000322194903246322	N/A	N/A
1535	Tnfaip6	484.814123033806	-1.07900160733739	0.173806917466374	-2.84245940160472	0.00447669323098194	0.0568627581874624	ENSCGRG00000002653	tumor necrosis factor alpha induced protein 6 [Source:MGI Symbol;Acc:MGI:1195266]
1536	Tnfrsf19	453.600637035968	1.07644126255899	0.136596169558599	3.59804204924641	0.000320621791113226	0.00598568154529221	ENSCGRG00000011534	tumor necrosis factor receptor superfamily, member 19 [Source:MGI Symbol;Acc:MGI:1352474]
1537	Tnfrsf1a	718.472507537305	-1.02410187114113	0.121933908581898	-3.60145406250983	0.000316442342985467	0.00591351628454091	ENSCGRG00000015641	tumor necrosis factor receptor superfamily, member 1a [Source:MGI Symbol;Acc:MGI:1314884]
1538	Tnfrsf21	3293.05163256865	-0.999047424621829	0.10620857171956	-3.89879006182336	9.66745455861361e-05	0.00208359086408014	ENSCGRG00000004557	tumor necrosis factor receptor superfamily, member 21 [Source:MGI Symbol;Acc:MGI:2151075]
1539	Tnfsf18	66.1590029305026	2.88209738831263	0.459303540710419	5.0013437389105	5.693210115815e-07	2.01206377019901e-05	ENSCGRG00000008329	tumor necrosis factor (ligand) superfamily, member 18 [Source:MGI Symbol;Acc:MGI:2673064]
1540	Tnfsf9	2433.0713313967	-1.91972483291303	0.139696159929878	-9.55475320768925	1.23878817283056e-21	2.38112783791932e-19	ENSCGRG00000012067	tumor necrosis factor (ligand) superfamily, member 9 [Source:MGI Symbol;Acc:MGI:1101058]
1541	Tnip3	15.9825901581425	5.47357430998372	1.18876687451142	4.11233851992365	3.91671417782845e-05	0.000928039559342825	N/A	N/A
1542	Tnrc18	372.967450141865	-1.03936627913142	0.168590405050313	-2.69531221705442	0.00703227033155992	0.0831556034121746	N/A	N/A
1543	Tns1	5316.97057553959	-1.25550914589091	0.112959331757451	-5.9361775139532	2.9174391865932e-09	1.50563840980428e-07	ENSCGRG00000007927	tensin 1 [Source:MGI Symbol;Acc:MGI:104552]
1544	Tomm5	689.956926014428	1.04932881898704	0.142772755001201	3.25248551981772	0.00114400424629498	0.0178095933780648	ENSCGRG00000013404	translocase of outer mitochondrial membrane 5 homolog (yeast) [Source:MGI Symbol;Acc:MGI:1915762]
1545	Tp53inp2	161.393622910602	-1.17572106439226	0.190469029093547	-3.10159907089649	0.00192478453295857	0.027698369936853	ENSCGRG00000010964	transformation related protein 53 inducible nuclear protein 2 [Source:MGI Symbol;Acc:MGI:1915978]
1546	Tp63	92.4975617647645	-1.51246841124015	0.276527194537596	-3.35412186880916	0.000796172887478405	0.0129066339771349	ENSCGRG00000010211	transformation related protein 63 [Source:MGI Symbol;Acc:MGI:1330810]
1547	Tpd52l2	3592.45227558171	0.891669533593878	0.0860640194306664	3.56370798042736	0.000365652726761194	0.00670019495525351	ENSCGRG00000007800	tumor protein D52-like 2 [Source:MGI Symbol;Acc:MGI:1913564]
1548	Tph1	15.9750015884555	-2.74089558445192	0.703504340657446	-3.06456258921726	0.00217988556693063	0.0306436600181136	ENSCGRG00000007506	tryptophan hydroxylase 1 [Source:MGI Symbol;Acc:MGI:98796]
1549	Tpo	69.8797014833186	-4.3298725380703	1.0787973633094	-3.4713748519564	0.000517800627216299	0.00901461221337655	ENSCGRG00000015011	thyroid peroxidase [Source:MGI Symbol;Acc:MGI:98813]
1550	Tra2a	2308.61701633868	1.05968576610687	0.0948614479175487	5.00438561509552	5.60404761423517e-07	1.98987038671896e-05	ENSCGRG00000006087	transformer 2 alpha homolog (Drosophila) [Source:MGI Symbol;Acc:MGI:1933972]
1551	Trabd2b	148.108226576416	-1.43898472057095	0.214715398214656	-3.97746145339801	6.96549098732738e-05	0.00155830111316254	ENSCGRG00000002038	TraB domain containing 2B [Source:MGI Symbol;Acc:MGI:3650152]
1552	Trak1	798.940061485597	-1.24555344101243	0.117849108254899	-5.60539617204793	2.07779148786351e-08	9.18764278330634e-07	ENSCGRG00000007874	trafficking protein, kinesin binding 1 [Source:MGI Symbol;Acc:MGI:1914345]
1553	Trib2	340.789844082976	-2.48387540160141	0.190921909091693	-9.94601881949688	2.62474300228678e-23	6.1802854917595e-21	ENSCGRG00000018151	tribbles pseudokinase 2 [Source:MGI Symbol;Acc:MGI:2145021]
1554	Trib3	3178.37550767706	2.76783534547344	0.0944078271250046	23.1217358902028	2.79904803255281e-118	2.63628338945987e-114	ENSCGRG00000000335	tribbles pseudokinase 3 [Source:MGI Symbol;Acc:MGI:1345675]
1555	Trim11	234.603441937594	1.23949672616626	0.169967808784737	3.85093053870022	0.000117669872563648	0.00247935949606426	ENSCGRG00000003885	tripartite motif-containing 11 [Source:MGI Symbol;Acc:MGI:2137355]
1556	Trim59	714.838867409364	1.21255771784622	0.147161197421205	4.26467865254424	2.00190110905751e-05	0.00050481674954908	ENSCGRG00000003546	tripartite motif-containing 59 [Source:MGI Symbol;Acc:MGI:1914199]
1557	Trmo	330.395588096853	1.33533517276034	0.16102481139373	4.65998168570685	3.16237520038638e-06	9.68612384547613e-05	ENSCGRG00000005792	tRNA methyltransferase O [Source:MGI Symbol;Acc:MGI:1922003]
1558	Trmt10c	1159.99281178248	1.81911765698469	0.11785998203534	10.4713672524867	1.16941599763543e-25	3.19250567354473e-23	ENSCGRG00000019728	tRNA methyltransferase 10C [Source:MGI Symbol;Acc:MGI:1196261]
1559	Trmt2a	1502.29539296208	0.935085435269557	0.116503225123701	3.00526388155046	0.00265350529337109	0.0361679299647115	ENSCGRG00000006902	TRM2 tRNA methyltransferase 2A [Source:MGI Symbol;Acc:MGI:96270]
1560	Trmt61a	671.785125356274	1.19499096725976	0.148984189692892	4.0945852563019	4.2292476981444e-05	0.000995829236124326	ENSCGRG00000005700	tRNA methyltransferase 61A [Source:MGI Symbol;Acc:MGI:2443487]
1561	Trnaa-agc	144.611298894362	2.42055400893606	0.37600899643347	4.88177550437864	1.05134906933144e-06	3.54740683132803e-05	N/A	N/A
1562	Trnac-gca	150.699249093527	2.52962166236755	0.588877634972486	3.30231451520018	0.000958904842115294	0.0152044532920251	N/A	N/A
1563	Trnad-guc	49.8978835024911	1.84361974396333	0.441812940992114	2.84884648334609	0.00438780469954574	0.0558289537094577	N/A	N/A
1564	Trnae-uuc	86.1123402913208	2.23745139042966	0.340676733012056	4.85060683510203	1.23084314239745e-06	4.10360925191871e-05	N/A	N/A
1565	Trnaf-gaa	51.2046548143226	2.82698074776548	0.494380958600593	4.53500121321548	5.76031543108034e-06	0.000165912938494282	N/A	N/A
1566	Trnag-ccc	104.284085182911	2.53269170876301	0.401191098417501	4.85486646070831	1.20467896928997e-06	4.02349960009133e-05	N/A	N/A
1567	Trnah-gug	131.89537846839	2.8898887784975	0.520067944050706	4.43197144554561	9.3375385884987e-06	0.000256775495462117	N/A	N/A
1568	Trnai-aau	99.0739191594269	2.14190237395431	0.352736943540078	4.41388377868126	1.01532480278822e-05	0.000276924389080334	N/A	N/A
1569	Trnak-cuu	408.406480793374	1.96573348381177	0.328764260722662	4.19988164180474	2.67054542905974e-05	0.000653312522690888	N/A	N/A
1570	Trnak-uuu	279.282541874913	2.42878370488075	0.43370233041979	4.25135184857071	2.12484047625993e-05	0.000531548739061199	N/A	N/A
1571	Trnal-caa	47.2950775654289	2.19599055312439	0.543248754659858	2.96554394020092	0.00302148179577102	0.0406009393973151	N/A	N/A
1572	Trnal-uaa	41.9683268593267	4.0980007685941	0.932134537726535	3.76881032263991	0.000164027469856837	0.0033295101828591	N/A	N/A
1573	Trnam-cau	65.5890187139017	2.83287696261121	0.54359187273396	4.13529814304308	3.54494098270705e-05	0.000851735373612917	N/A	N/A
1574	Trnan-guu	179.872425792664	2.32339930303375	0.577369262727069	3.01096181341815	0.00260421601197312	0.0356508844604198	N/A	N/A
1575	Trnap-agg	62.1886039192352	3.47720325753133	0.568127089804508	5.09083409102248	3.56491851434424e-07	1.29888530086465e-05	N/A	N/A
1576	Trnap-ugg	140.78388579633	3.08561254851742	0.393578867964684	6.35361868061638	2.10307789710334e-10	1.28622332297843e-08	N/A	N/A
1577	Trnaq-cug	259.843384502422	2.74990081909257	0.585955048596501	3.69471740802804	0.000220131473768817	0.0043057418132808	N/A	N/A
1578	Trnar-ccu	77.7630747060188	2.00411588740328	0.522460294288136	2.71628945241811	0.00660181714972008	0.0788575964802012	N/A	N/A
1579	Trnas-aga	153.45085483899	3.25791282064689	0.705508982147443	3.78868361362282	0.000151447639369767	0.00310426461676637	N/A	N/A
1580	Trnas-cga	85.8411009219164	2.79260709384927	0.38758254049899	5.69593405906753	1.22698296667318e-08	5.65102155091019e-07	N/A	N/A
1581	Trnas-gcu	203.047117509682	2.55184262432135	0.472248294687776	4.16492795363206	3.1145090133642e-05	0.000755057995942618	N/A	N/A
1582	Trnat-agu	73.0584117523197	2.37059297751003	0.476879561207347	3.74440555235389	0.000180821379653086	0.00361585172879531	N/A	N/A
1583	Trnat-cgu	26.2883489019251	2.94829545483636	0.702421378822402	3.36455157170372	0.000766681545576801	0.0125255683209282	N/A	N/A
1584	Trnav-cac	66.4317602330522	2.60369542514467	0.573221172313492	3.52173475427646	0.00042873288123842	0.00770614626325203	N/A	N/A
1585	Trnaw-cca	39.4009971763165	2.71660435162967	0.772067052186007	2.7609543042577	0.00576327395306877	0.0704953191259458	N/A	N/A
1586	Trnay-gua	263.024082811238	1.27749129432235	0.262948369031892	2.63370636658028	0.00844584934221983	0.0968316884110742	N/A	N/A
1587	Trnt1	1696.83050529113	1.06403120132483	0.103266457955095	4.63915108632849	3.49843233416249e-06	0.000105640979531527	ENSCGRG00000013410	tRNA nucleotidyl transferase, CCA-adding, 1 [Source:MGI Symbol;Acc:MGI:1917297]
1588	Trrap	1926.80859550878	-1.06106748508103	0.117570397877373	-4.04953111459614	5.13203544981469e-05	0.00119348335516246	ENSCGRG00000003896	transformation/transcription domain-associated protein [Source:MGI Symbol;Acc:MGI:2153272]
1589	Tsen2	1611.71713544793	-1.86782913883046	0.128373432048881	-9.99324095051712	1.63158193138997e-23	3.99144270670038e-21	ENSCGRG00000010015	tRNA splicing endonuclease subunit 2 [Source:MGI Symbol;Acc:MGI:2141599]
1590	Tsga13	271.068157913681	1.21552707591597	0.173719368012325	3.62978856306958	0.00028365347209191	0.00535388823025583	ENSCGRG00000011608	testis specific gene A13 [Source:MGI Symbol;Acc:MGI:1891413]
1591	Tspan11	25.5295267928558	-3.16615142748751	0.703510447860946	-3.66901292598364	0.000243488769407666	0.00468498258358755	ENSCGRG00000015130	tetraspanin 11 [Source:MGI Symbol;Acc:MGI:1915748]
1592	Tspan9	712.614978784546	-1.06268096114473	0.116549900782056	-4.09883197856075	4.15240329212458e-05	0.000980185724483091	ENSCGRG00000015107	tetraspanin 9 [Source:MGI Symbol;Acc:MGI:1924558]
1593	Tstd2	805.928707704072	0.886096186979505	0.1101555843148	2.73371239534962	0.00626247188255186	0.0755181522039697	ENSCGRG00000011238	thiosulfate sulfurtransferase (rhodanese)-like domain containing 2 [Source:MGI Symbol;Acc:MGI:3039624]
1594	Ttc13	2389.46347357913	-1.16227352893047	0.0967267681036782	-5.96847221847121	2.39485412158256e-09	1.26010801922488e-07	ENSCGRG00000013818	tetratricopeptide repeat domain 13 [Source:MGI Symbol;Acc:MGI:2384573]
1595	Ttyh3	697.369024542781	-1.48334607047208	0.122027775128628	-7.36212365425777	1.81007177205352e-13	1.59328607337253e-11	ENSCGRG00000013799	tweety family member 3 [Source:MGI Symbol;Acc:MGI:1925589]
1596	Tub	8.08731148923795	4.41243937531365	1.24371929830268	3.07744430742203	0.00208783848176362	0.0295926361783155	ENSCGRG00000003876	tubby bipartite transcription factor [Source:MGI Symbol;Acc:MGI:2651573]
1597	Tuba8	32.8869810154828	-5.08944620738549	0.631131933053193	-7.13715068238304	9.52853756552982e-13	7.70339322411525e-11	ENSCGRG00000016212	tubulin, alpha 8 [Source:MGI Symbol;Acc:MGI:1858225]
1598	Tuft1	1093.42777629742	1.067311618789	0.108169126680666	4.45921246541838	8.22613468290281e-06	0.000228885818348361	ENSCGRG00000006981	tuftelin 1 [Source:MGI Symbol;Acc:MGI:109572]
1599	Twsg1	792.479391901331	-1.0159927441768	0.111254085895288	-3.87428686314788	0.000106937387756885	0.00227613511093383	ENSCGRG00000013096	twisted gastrulation BMP signaling modulator 1 [Source:MGI Symbol;Acc:MGI:2137520]
1600	Txndc5	5826.56974012021	-0.867754146465799	0.0769673147387277	-3.67417840552972	0.000238615971072521	0.00461953653349752	ENSCGRG00000012145	thioredoxin domain containing 5 [Source:MGI Symbol;Acc:MGI:2145316]
1601	Txnl4b	331.730966231442	1.05302423840655	0.157835325355714	2.96550684474796	0.00302184620879311	0.0406009393973151	ENSCGRG00000015012	thioredoxin-like 4B [Source:MGI Symbol;Acc:MGI:2443724]
1602	Tyw5	722.900708426444	1.27225115940735	0.118526105656249	5.79862685001633	6.68601188573202e-09	3.23764539566926e-07	ENSCGRG00000002853	tRNA-yW synthesizing protein 5 [Source:MGI Symbol;Acc:MGI:1915986]
1603	Ube2c	658.423299073968	-1.21682135842712	0.195483236891234	-3.2322917696392	0.00122801599491277	0.018976322638369	ENSCGRG00000012003	ubiquitin-conjugating enzyme E2C [Source:MGI Symbol;Acc:MGI:1915862]
1604	Ube2j2	1328.87868054664	1.22262817303285	0.0997632962978513	6.39178631796498	1.63958920135944e-10	1.02949805953359e-08	ENSCGRG00000006105	ubiquitin-conjugating enzyme E2J 2 [Source:MGI Symbol;Acc:MGI:2153608]
1605	Ubiad1	1156.4687561185	1.25492566807609	0.106436404710541	6.29449265199187	3.08406885461053e-10	1.83843686754109e-08	ENSCGRG00000002060	UbiA prenyltransferase domain containing 1 [Source:MGI Symbol;Acc:MGI:1918957]
1606	Ulk1	321.166416657152	-1.40767793526234	0.155859996449419	-5.27855417222579	1.30207173812762e-07	5.21853730449149e-06	ENSCGRG00000004904	unc-51 like kinase 1 [Source:MGI Symbol;Acc:MGI:1270126]
1607	Unc5b	2679.23858530497	-1.46981031150209	0.0832137056666435	-10.6334383704249	2.08288741520912e-26	6.32828229682165e-24	ENSCGRG00000015254	unc-5 netrin receptor B [Source:MGI Symbol;Acc:MGI:894703]
1608	Unc5c	25.2644526829314	-2.30567319964935	0.495948290644314	-3.46953650488989	0.000521357212903386	0.00905978396629251	ENSCGRG00000000346	unc-5 netrin receptor C [Source:MGI Symbol;Acc:MGI:1095412]
1609	Upp1	263.973485230674	1.3269459373509	0.166286116239544	4.462088918842	8.11645309565912e-06	0.000226503151056194	ENSCGRG00000006630	uridine phosphorylase 1 [Source:MGI Symbol;Acc:MGI:1097668]
1610	Usp18	580.663160701514	-1.00290257430997	0.127814083969971	-3.26990626234124	0.00107583128411684	0.0168534742722356	ENSCGRG00000012104	ubiquitin specific peptidase 18 [Source:MGI Symbol;Acc:MGI:1344364]
1611	Usp21	484.435717218211	-1.02268938748612	0.145806965553059	-3.00209859731071	0.00268125317889445	0.0365197152066774	ENSCGRG00000005008	N/A
1612	Utp11	1195.60458679835	0.982343598300783	0.108223155151143	3.67186760563993	0.000240784418505815	0.00465195496553235	ENSCGRG00000017523	UTP11 small subunit processome component [Source:MGI Symbol;Acc:MGI:1914455]
1613	Uxs1	807.589509671662	-1.36590490368664	0.110634982960034	-7.05872936454104	1.68031965609523e-12	1.33553507855974e-10	ENSCGRG00000009167	UDP-glucuronate decarboxylase 1 [Source:MGI Symbol;Acc:MGI:1915133]
1614	Vasn	516.174113430063	-1.10035198246415	0.138086762830724	-3.73235979450685	0.000189694286133208	0.00377325371477428	ENSCGRG00000008111	vasorin [Source:MGI Symbol;Acc:MGI:2177651]
1615	Vegfb	157.205015096151	-1.35268016716893	0.233436652421431	-3.28876231938842	0.0010062896296986	0.01590224643845	ENSCGRG00000012552	vascular endothelial growth factor B [Source:MGI Symbol;Acc:MGI:106199]
1616	Vim	15328.3483603799	-1.3995615058007	0.127306444775775	-6.39872558309438	1.56679136948427e-10	9.90390906945475e-09	ENSCGRG00000014836	vimentin [Source:MGI Symbol;Acc:MGI:98932]
1617	Vwf	46.2898879466234	-2.00074397739168	0.39460540946396	-3.5878410247689	0.000333427476875094	0.00620017115685701	ENSCGRG00000018146	Von Willebrand factor [Source:MGI Symbol;Acc:MGI:98941]
1618	Wbp1l	585.765381292381	-1.08562646468484	0.139506024638822	-3.58883399666715	0.000332160253163572	0.00618271016684013	ENSCGRG00000002740	N/A
1619	Wdfy4	1241.23986955567	-1.19728016367747	0.116552720273865	-5.25356818371587	1.49180412188597e-07	5.85439880082624e-06	ENSCGRG00000015574	WD repeat and FYVE domain containing 4 [Source:MGI Symbol;Acc:MGI:3584510]
1620	Wdr43	4431.74081453847	0.915392690154499	0.0926223885694305	3.56749803732009	0.00036040607790894	0.00661048616316523	ENSCGRG00000005070	WD repeat domain 43 [Source:MGI Symbol;Acc:MGI:1919765]
1621	Wdr89	238.924580052787	1.12111131656602	0.185375589688732	2.89222986017267	0.00382517976033454	0.0498305056330717	ENSCGRG00000010843	WD repeat domain 89 [Source:MGI Symbol;Acc:MGI:1919588]
1622	Whrn	281.416726851867	-1.27721202113441	0.181933935044698	-3.80494996847717	0.00014183285637869	0.00293594012703888	ENSCGRG00000011914	whirlin [Source:MGI Symbol;Acc:MGI:2682003]
1623	Wwc2	807.256285605486	-0.922364175403322	0.119851996014138	-2.8151527375678	0.00487540562653595	0.0613890479860012	ENSCGRG00000008157	WW, C2 and coiled-coil domain containing 2 [Source:MGI Symbol;Acc:MGI:1261872]
1624	Xpot	7976.76745098711	0.934025413638811	0.0733574705844266	4.75838261784014	1.95150322829169e-06	6.22004506113885e-05	ENSCGRG00000000577	exportin, tRNA (nuclear export receptor for tRNAs) [Source:MGI Symbol;Acc:MGI:1920442]
1625	Xylt1	342.020875645656	-1.30017282066295	0.165453998793014	-4.32271401815155	1.54121456569005e-05	0.000399887861899496	ENSCGRG00000004274	N/A
1626	Xylt2	671.482827561812	-1.11119935072413	0.11277531629943	-4.66624140167127	3.06759284658144e-06	9.44187033513965e-05	ENSCGRG00000003489	xylosyltransferase II [Source:MGI Symbol;Acc:MGI:2444797]
1627	Yae1d1	580.134927883601	1.38403554864133	0.128413801599118	6.22264147598963	4.88853620626986e-10	2.7989470066111e-08	ENSCGRG00000001832	Yae1 domain containing 1 [Source:MGI Symbol;Acc:MGI:1914258]
1628	Yars	4129.84271861929	1.20260997680394	0.086712849322652	7.12290601574585	1.05674883351875e-12	8.50682810982593e-11	ENSCGRG00000007526	tyrosyl-tRNA synthetase [Source:MGI Symbol;Acc:MGI:2147627]
1629	Ybey	158.488532401424	1.26046035562542	0.214507161107048	3.14906901670831	0.00163791507704266	0.0242749066138887	ENSCGRG00000002108	ybeY metallopeptidase [Source:MGI Symbol;Acc:MGI:2656825]
1630	Ypel2	84.9446415843887	-1.666855014165	0.283386372707231	-3.81772949457086	0.000134685482066769	0.00280960180032307	ENSCGRG00000009257	yippee-like 2 (Drosophila) [Source:MGI Symbol;Acc:MGI:1925114]
1631	Ywhab	2682.44656459826	-1.07651455154229	0.0917049267038486	-5.36014877814091	8.31534421057296e-08	3.3977470476044e-06	ENSCGRG00000007876	tyrosine 3-monooxygenase/tryptophan 5-monooxygenase activation protein, beta polypeptide [Source:MGI Symbol;Acc:MGI:1891917]
1632	Zbtb2	398.220247266254	1.19017282398616	0.167948262956596	3.60355214523065	0.000313897737164749	0.00587178915091597	ENSCGRG00000004431	zinc finger and BTB domain containing 2 [Source:MGI Symbol;Acc:MGI:2685949]
1633	Zbtb7a	220.520761755814	-1.213085450304	0.227118887594878	-2.7656130066261	0.0056815915499526	0.0695413515441567	ENSCGRG00000001725	zinc finger and BTB domain containing 7a [Source:MGI Symbol;Acc:MGI:1335091]
1634	Zc3h12a	445.286958743895	-1.09775985400168	0.183673385453638	-2.7918979770205	0.00523998749712778	0.0650663444188503	ENSCGRG00000013149	zinc finger CCCH type containing 12A [Source:MGI Symbol;Acc:MGI:2385891]
1635	Zc3h8	452.285204826931	1.26081414677961	0.157270967778759	4.29737068197613	1.72836031559495e-05	0.000442954058025335	ENSCGRG00000016191	zinc finger CCCH type containing 8 [Source:MGI Symbol;Acc:MGI:1930128]
1636	Zcchc3	115.5752468168	1.56410458389499	0.286875807131382	3.41312184169443	0.000642232217268962	0.0108499805172156	ENSCGRG00000008273	zinc finger, CCHC domain containing 3 [Source:MGI Symbol;Acc:MGI:1915167]
1637	Zfand2a	1183.90109296463	-0.878355396900634	0.105286062157866	-2.78662617032409	0.0053259880263646	0.0659603132495923	ENSCGRG00000013494	zinc finger, AN1-type domain 2A [Source:MGI Symbol;Acc:MGI:2140729]
1638	Zfhx4	588.690718623665	-1.06523891182381	0.143161384709591	-3.35479020461359	0.000794251952691922	0.0128865840076294	ENSCGRG00000012729	zinc finger homeodomain 4 [Source:MGI Symbol;Acc:MGI:2137668]
1639	Zfp36l1	1006.95969123217	-1.06715529528281	0.150454089674784	-3.20491650046834	0.00135101667434469	0.0205898876170153	ENSCGRG00000007735	zinc finger protein 36, C3H type-like 1 [Source:MGI Symbol;Acc:MGI:107946]
1640	Zfpm1	112.328079445419	-1.58941370176133	0.257260652619294	-3.90441052999508	9.44553269308035e-05	0.00204043003829764	ENSCGRG00000018408	zinc finger protein, multitype 1 [Source:MGI Symbol;Acc:MGI:1095400]
1641	Zmiz1	263.699584682342	-1.91133730552361	0.2083121683555	-6.36724592362217	1.92452475730733e-10	1.18859910994748e-08	ENSCGRG00000000367	zinc finger, MIZ-type containing 1 [Source:MGI Symbol;Acc:MGI:3040693]
1642	Znf131	1615.84329819128	0.912272318723967	0.0987966245441094	3.31296559485874	0.000923123348922077	0.0146989640943746	ENSCGRG00000015951	zinc finger protein 131 [Source:MGI Symbol;Acc:MGI:1919715]
1643	Znf189	339.894755439871	1.09133419931402	0.149184284084657	3.39426972284503	0.000688118833638009	0.0114203475499905	ENSCGRG00000003501	zinc finger protein 189 [Source:MGI Symbol;Acc:MGI:2444707]
1644	Znf202	454.779533242573	1.43394195591441	0.131286521087298	6.46661552276738	1.00222215054545e-10	6.48758029203594e-09	ENSCGRG00000009095	zinc finger protein 202 [Source:MGI Symbol;Acc:MGI:1933401]
1645	Znf385a	63.5496209772093	-1.72353676498787	0.312890775475922	-3.63888728434031	0.000273818605863317	0.00517863562113183	ENSCGRG00000009785	zinc finger protein 385A [Source:MGI Symbol;Acc:MGI:1352495]
1646	Znf408	369.060748725967	1.07257294969106	0.162245196757722	3.00539220090468	0.00265238596095928	0.0361679299647115	ENSCGRG00000017618	zinc finger protein 408 [Source:MGI Symbol;Acc:MGI:2685857]
1647	Znf436	631.14107421327	0.947105608675301	0.129680244151228	2.79258502576405	0.00522887236181763	0.0650569806337905	ENSCGRG00000019305	zinc finger protein 46 [Source:MGI Symbol;Acc:MGI:99192]
1648	Znf469	368.447373184964	-1.17056685345751	0.160565772451358	-3.64713066674134	0.000265185086577233	0.00504574896551044	N/A	N/A
1649	Znf608	275.010891288168	-1.0888174164115	0.154961027497238	-3.25149441655144	0.0011480003043769	0.017857045196984	N/A	N/A
1650	Znf639	787.727185899109	1.14457357411812	0.113815349552316	4.91683305984782	8.79554951932022e-07	3.00692860790263e-05	ENSCGRG00000017979	N/A
1651	Znf706	926.335919307245	1.01489429690699	0.113851165129849	3.77626171585937	0.000159199714868345	0.00324199462591893	ENSCGRG00000010606	zinc finger protein 706 [Source:MGI Symbol;Acc:MGI:1915286]
1652	Znf764	38.0192926676187	2.15822649856428	0.466783442986724	3.37043659427284	0.000750491748661092	0.0123037537593812	N/A	N/A
1653	Zswim3	1304.18134999194	1.18422524893613	0.113256207096921	5.29121329043048	1.21507559000125e-07	4.91166928945356e-06	ENSCGRG00000016629	zinc finger SWIM-type containing 3 [Source:MGI Symbol;Acc:MGI:1914788]
