# Supplementary material for: Defining lncRNAs Correlated with CHO Cell Growth and IgG Productivity by RNA-Seq
Source: iScience. 2019 Dec 18;23(1):100785. doi: 10.1016/j.isci.2019.100785 (PMC6971398; doi:10.1016/j.isci.2019.100785)
Supplement: Data S1. The Complete RNA-Seq Dataset Provided as a Reference for the Community to Investigate RNAseq Data from CHO Cells (See Also GEO Accession Number GSE140671), Related to Figure 2 [file mmc2.zip › D12_3080vs3068_0.1adj.csv]

	Symbol	baseMean	log2FoldChange	lfcSE	stat	pvalue	padj	ENSEMBL	description
1	Aars	13537.7564190133	-0.883952247123637	0.104087868554871	-2.87247448289196	0.00407270967952065	0.0956578955525317	ENSCGRG00000017420	alanyl-tRNA synthetase [Source:MGI Symbol;Acc:MGI:2384560]
2	Abca13	446.173161449567	2.91353538409053	0.173565051933075	13.416139121528	4.86401367076739e-41	3.98362719635849e-38	N/A	N/A
3	Abca6	263.186508078564	1.26202590659105	0.184262099602183	3.67445832502538	0.000238354543235191	0.00848749438737485	ENSCGRG00000013644	ATP-binding cassette, sub-family A (ABC1), member 6 [Source:MGI Symbol;Acc:MGI:1923434]
4	Abcg1	20.9307995543964	4.10943606071069	0.632217517040252	5.57477998472658	2.47842896744687e-08	2.02983332433899e-06	ENSCGRG00000006270	ATP-binding cassette, sub-family G (WHITE), member 1 [Source:MGI Symbol;Acc:MGI:107704]
5	Adam10	7840.37305230491	0.89866577563592	0.0960753146387436	3.26518082292347	0.0010939421681131	0.0310808274822723	ENSCGRG00000013660	a disintegrin and metallopeptidase domain 10 [Source:MGI Symbol;Acc:MGI:109548]
6	Adam19	1098.06916549628	1.68906052795923	0.135059691906124	8.17488927788689	2.96137697405236e-16	6.41189173106028e-14	ENSCGRG00000001505	a disintegrin and metallopeptidase domain 19 (meltrin beta) [Source:MGI Symbol;Acc:MGI:105377]
7	Adcy10	66.0739185453898	1.51882623385821	0.326040255814028	2.86425898791384	0.00417986103693134	0.0975663474010852	ENSCGRG00000006883	adenylate cyclase 10 [Source:MGI Symbol;Acc:MGI:2660854]
8	Add2	53.1788917659907	6.40276051078961	0.807153980426083	7.20779200890186	5.68663999850752e-13	9.23271460464314e-11	ENSCGRG00000001564	adducin 2 (beta) [Source:MGI Symbol;Acc:MGI:87919]
9	Adgrf4	36.7996082145798	-2.30725757655364	0.487249316344596	-3.5347306154339	0.000408191067896845	0.0133287394393011	ENSCGRG00000005652	adhesion G protein-coupled receptor F4 [Source:MGI Symbol;Acc:MGI:1925499]
10	Adgrg2	167.153786765	-3.7871755920823	0.323515370643438	-9.89817913440182	4.23922851006051e-23	1.47878421192611e-20	ENSCGRG00000013548	adhesion G protein-coupled receptor G2 [Source:MGI Symbol;Acc:MGI:2446854]
11	Adgrg6	109.212570807972	-1.48983502332517	0.276269186630583	-3.27532915863679	0.00105538926528118	0.0301674773749643	ENSCGRG00000005791	adhesion G protein-coupled receptor G6 [Source:MGI Symbol;Acc:MGI:1916151]
12	Adgrl2	1291.85591582393	0.909800909041113	0.102913339961058	3.15642664442602	0.00159715055239672	0.0429180099222498	ENSCGRG00000016027	adhesion G protein-coupled receptor L2 [Source:MGI Symbol;Acc:MGI:2139714]
13	Agpat4	630.067700556198	1.14423008623461	0.130750636878898	4.27736031627482	1.89122554485082e-05	0.000895100894179773	ENSCGRG00000012097	1-acylglycerol-3-phosphate O-acyltransferase 4 (lysophosphatidic acid acyltransferase, delta) [Source:MGI Symbol;Acc:MGI:1915512]
14	Alk	32.4415100401473	2.20130910583956	0.459925776334878	3.51436403064637	0.000440808274923205	0.0143163887495318	ENSCGRG00000001880	anaplastic lymphoma kinase [Source:MGI Symbol;Acc:MGI:103305]
15	Alpk3	51.7451120544775	-1.81574284859612	0.412555316196077	-2.98330987277838	0.0028514913668647	0.0703978281489258	ENSCGRG00000017604	alpha-kinase 3 [Source:MGI Symbol;Acc:MGI:2151224]
16	Alpl	412.133094077507	-1.43891810014369	0.136514630960818	-6.25541448130666	3.96461546215118e-10	4.19558772250235e-08	ENSCGRG00000005012	alkaline phosphatase, liver/bone/kidney [Source:MGI Symbol;Acc:MGI:87983]
17	Angptl4	325.103658133506	2.56666050959862	0.179463972939643	11.0423166077124	2.38795855451504e-28	1.21572906192973e-25	ENSCGRG00000011479	angiopoietin-like 4 [Source:MGI Symbol;Acc:MGI:1888999]
18	Angptl8	580.623597866425	-2.02393319698112	0.200998497313047	-7.15911171225735	8.12014962551051e-13	1.23354240722372e-10	ENSCGRG00000013398	angiopoietin-like 8 [Source:MGI Symbol;Acc:MGI:3643534]
19	Ankdd1a	27.9908293389528	2.29825326262059	0.516611782456866	3.31639892871101	0.000911855636353996	0.026630425770543	ENSCGRG00000012140	ankyrin repeat and death domain containing 1A [Source:MGI Symbol;Acc:MGI:2686319]
20	Ankfn1	5.20034157540362	6.83572024375406	1.71744333421475	3.63957145980067	0.000273092145909374	0.00956177835036221	ENSCGRG00000003244	ankyrin-repeat and fibronectin type III domain containing 1 [Source:MGI Symbol;Acc:MGI:2686021]
21	Ankrd22	126.024416220004	-3.01929658904642	0.288725411750497	-8.43131220617638	3.41810477855316e-17	7.75745056790432e-15	ENSCGRG00000008546	ankyrin repeat domain 22 [Source:MGI Symbol;Acc:MGI:1277101]
22	Anln	2910.29889583807	1.2707828826964	0.109768851254779	6.24785969913656	4.16115188062244e-10	4.37897307124497e-08	ENSCGRG00000003078	anillin, actin binding protein [Source:MGI Symbol;Acc:MGI:1920174]
23	Ano2	3.95542535556008	6.58733459971389	1.80951209716478	3.31712184096337	0.00090949944380701	0.026602858731355	ENSCGRG00000015268	anoctamin 2 [Source:MGI Symbol;Acc:MGI:2387214]
24	Apob	96.557484532946	7.38106635819004	0.593089780669403	11.4588112609162	2.12410097987897e-30	1.11143583772167e-27	ENSCGRG00000017487	apolipoprotein B [Source:MGI Symbol;Acc:MGI:88052]
25	Apobec1	9.42043839956195	5.80305114851058	1.60194928541805	3.25733698019517	0.00112462835684663	0.031808745282162	ENSCGRG00000008644	apolipoprotein B mRNA editing enzyme, catalytic polypeptide 1 [Source:MGI Symbol;Acc:MGI:103298]
26	Apobr	36.2050064795229	2.9832430598061	0.541853510007275	4.42606814349647	9.59662196585784e-06	0.00048334643842477	ENSCGRG00000015289	apolipoprotein B receptor [Source:MGI Symbol;Acc:MGI:2176230]
27	Arhgap26	368.923788372907	1.17405428060297	0.197242023900907	2.9866443683308	0.00282057626508868	0.0697259778287081	ENSCGRG00000002394	Rho GTPase activating protein 26 [Source:MGI Symbol;Acc:MGI:1918552]
28	Arhgef15	19.0350762515114	2.85414983772383	0.676639785918833	3.35361204621047	0.000797641120708284	0.0237739965044018	ENSCGRG00000017200	Rho guanine nucleotide exchange factor (GEF) 15 [Source:MGI Symbol;Acc:MGI:3045246]
29	Arhgef16	81.1996322707919	-5.19182754363011	0.442108784819916	-10.4202069741398	2.00516357694776e-25	8.78401541836392e-23	ENSCGRG00000000466	Rho guanine nucleotide exchange factor (GEF) 16 [Source:MGI Symbol;Acc:MGI:2446219]
30	Arhgef2	3692.69885238609	-1.08937202519856	0.101639595188353	-4.96272661793523	6.95103893514861e-07	4.45362994630593e-05	ENSCGRG00000007889	rho/rac guanine nucleotide exchange factor (GEF) 2 [Source:MGI Symbol;Acc:MGI:103264]
31	Art3	142.326695505298	2.38966025806332	0.215206026212028	8.38590716583429	5.03360485890942e-17	1.12878588961044e-14	ENSCGRG00000002900	ADP-ribosyltransferase 3 [Source:MGI Symbol;Acc:MGI:1202729]
32	Asf1b	617.907678855559	1.24339060896795	0.171937855778918	3.82945399233906	0.000128427889711804	0.00494723140797804	ENSCGRG00000014458	anti-silencing function 1B histone chaperone [Source:MGI Symbol;Acc:MGI:1914179]
33	Atad2	310.28372104887	1.51650396083319	0.178502806935711	5.21863760073836	1.80244045058729e-07	1.29097227253661e-05	N/A	N/A
34	Atf3	383.320231658759	-1.35883839013345	0.141916197430524	-5.45304837237587	4.95135931938883e-08	3.91885527308098e-06	ENSCGRG00000002540	activating transcription factor 3 [Source:MGI Symbol;Acc:MGI:109384]
35	Atf5	1669.45987739158	-1.28217303113675	0.140840600417601	-4.95035187544161	7.40794211744825e-07	4.71430424548556e-05	ENSCGRG00000017257	activating transcription factor 5 [Source:MGI Symbol;Acc:MGI:2141857]
36	Atp6v1c1	729.804334214839	-1.18987393235611	0.114261112460421	-5.29411466954246	1.1959437502441e-07	8.83450683268552e-06	ENSCGRG00000013006	ATPase, H+ transporting, lysosomal V1 subunit C1 [Source:MGI Symbol;Acc:MGI:1913585]
37	Aurkb	385.081130723782	1.61696919896395	0.215621973539756	4.78618519857169	1.6998121667709e-06	0.000101327094257796	ENSCGRG00000011117	aurora kinase B [Source:MGI Symbol;Acc:MGI:107168]
38	Bahcc1	328.348150088968	2.54597322663764	0.185798598181849	10.5544968859084	4.8422669649451e-26	2.28034457046677e-23	ENSCGRG00000015945	BAH domain and coiled-coil containing 1 [Source:MGI Symbol;Acc:MGI:2679272]
39	Bcat2	97.5965210357551	-1.79916642019099	0.293039387280643	-4.14348368230443	3.42069421068833e-05	0.00150550506651253	ENSCGRG00000002555	branched chain aminotransferase 2, mitochondrial [Source:MGI Symbol;Acc:MGI:1276534]
40	Bnip1	618.988498648857	-1.04967603381919	0.129287338890183	-3.59442414924145	0.000325109839415307	0.0110943732700474	ENSCGRG00000013588	BCL2/adenovirus E1B interacting protein 1 [Source:MGI Symbol;Acc:MGI:109328]
41	Bpifa1	6.53682149505499	5.88608648460263	1.7244507484551	3.07409416513092	0.00211142776491749	0.0545582507650902	ENSCGRG00000000340	BPI fold containing family A, member 1 [Source:MGI Symbol;Acc:MGI:1338036]
42	Bpifa3	41.6749620651408	10.1027155020346	1.48957859428862	6.38956080451653	1.66362877005595e-10	1.86534375842523e-08	ENSCGRG00000000350	BPI fold containing family A, member 3 [Source:MGI Symbol;Acc:MGI:1920638]
43	Bpifc	89.0219981838606	-1.32575433815553	0.258380806833098	-2.86705443223146	0.00414311747049754	0.0970431593105347	ENSCGRG00000009261	BPI fold containing family C [Source:MGI Symbol;Acc:MGI:3026884]
44	Brinp3	154.562696748976	4.97170890319402	0.333092079756104	13.1697709704923	1.30994439223788e-39	9.87016900663399e-37	ENSCGRG00000015127	bone morphogenetic protein/retinoic acid inducible neural specific 3 [Source:MGI Symbol;Acc:MGI:2443035]
45	Btbd11	31.4694816713581	1.85696186375014	0.420782729812608	3.02293623979163	0.00250334981501076	0.0629580780578874	ENSCGRG00000010732	BTB (POZ) domain containing 11 [Source:MGI Symbol;Acc:MGI:1921257]
46	Bub1	1185.62938077506	1.27866517114325	0.145684029700177	4.76169331566239	1.91975276352484e-06	0.000112305536666203	ENSCGRG00000016981	BUB1, mitotic checkpoint serine/threonine kinase [Source:MGI Symbol;Acc:MGI:1100510]
47	Bub1b	1117.13320953936	1.08090596056761	0.138833972648974	3.57220534991384	0.000353987661752935	0.0118860349098753	N/A	N/A
48	C1qtnf3	44.3581397176664	-3.31079936426687	0.614845684982349	-4.43336747760369	9.27725406513271e-06	0.000469773211894906	ENSCGRG00000007617	C1q and tumor necrosis factor related protein 3 [Source:MGI Symbol;Acc:MGI:1932136]
49	Ca5b	1229.25781383889	-1.81971972804805	0.104616193360295	-11.8027351948701	3.77827384895596e-32	2.15670740887223e-29	ENSCGRG00000003954	carbonic anhydrase 5b, mitochondrial [Source:MGI Symbol;Acc:MGI:1926249]
50	Capn5	1142.80869823114	1.47171743893332	0.112759135702352	7.86415160677456	3.71607277173466e-15	7.44677263842189e-13	ENSCGRG00000004653	calpain 5 [Source:MGI Symbol;Acc:MGI:1100859]
51	Capn8	233.950662234609	1.23362767946551	0.219727090073239	2.95214021415449	0.00315579594971016	0.0761148889944819	ENSCGRG00000012189	calpain 8 [Source:MGI Symbol;Acc:MGI:2181366]
52	Card11	7.6214210373875	8.08407203697248	1.68796496934271	4.44269263429764	8.88400336375526e-06	0.000452291814494751	ENSCGRG00000003637	caspase recruitment domain family, member 11 [Source:MGI Symbol;Acc:MGI:1916978]
53	Ccdc129	4.82764390173812	6.58722313193884	1.76159742324022	3.40728281730644	0.000656131021201101	0.0203098862513983	ENSCGRG00000007176	coiled-coil domain containing 129 [Source:MGI Symbol;Acc:MGI:2685304]
54	Ccdc190	55.4631746751092	6.72425567578662	0.888229492890866	6.91183216072266	4.7843372439988e-12	6.53062033805837e-10	ENSCGRG00000001059	coiled-coil domain containing 190 [Source:MGI Symbol;Acc:MGI:1925715]
55	Ccdc22	1442.53818295793	-0.931435805114443	0.121118679389306	-2.86060999129321	0.00422826852650489	0.0985441482522914	ENSCGRG00000009361	coiled-coil domain containing 22 [Source:MGI Symbol;Acc:MGI:1859608]
56	Ccdc65	92.1624534769566	-1.8195723972943	0.273740000220977	-4.51015524065355	6.47802018867397e-06	0.000340856051100703	ENSCGRG00000007350	coiled-coil domain containing 65 [Source:MGI Symbol;Acc:MGI:2146001]
57	Ccdc81	39.5828952473776	3.20683339054517	0.429125472979566	6.10980017480542	9.97559626023296e-10	1.0157313878595e-07	ENSCGRG00000017084	coiled-coil domain containing 81 [Source:MGI Symbol;Acc:MGI:1918134]
58	Ccna2	1821.85463299724	1.51833168821766	0.152646885004844	6.11456426029843	9.68211498831325e-10	9.91206521928569e-08	ENSCGRG00000003248	cyclin A2 [Source:MGI Symbol;Acc:MGI:108069]
59	Ccnb1	2245.2075432131	1.51547696027181	0.129249165260819	7.19938467434521	6.04848889902004e-13	9.57440213368408e-11	ENSCGRG00000008384	G2/mitotic-specific cyclin-B1 [Source:UniProtKB/Swiss-Prot;Acc:Q08301]
60	Ccnb2	954.472717830368	1.51059655366259	0.156943269052571	5.89788946368498	3.6818047375576e-09	3.4333740515531e-07	ENSCGRG00000014994	cyclin B2 [Source:MGI Symbol;Acc:MGI:88311]
61	Cd53	692.660217178565	1.48482628579115	0.180097868003154	4.99652658328101	5.83721320556789e-07	3.77854244512998e-05	ENSCGRG00000006615	CD53 antigen [Source:MGI Symbol;Acc:MGI:88341]
62	Cd82	168.484142003408	6.9361132596093	0.514899533765453	12.3347378321403	5.88802554867685e-35	3.82457714691124e-32	ENSCGRG00000012389	CD82 antigen [Source:MGI Symbol;Acc:MGI:104651]
63	Cdc6	313.745578986857	1.52196813755755	0.231694832396223	4.04413696734509	5.25162128510243e-05	0.00220322472488807	ENSCGRG00000006112	cell division control protein 6 homolog [Source:RefSeq peptide;Acc:NP_001231207]
64	Cdca3	767.011951371395	1.28474868615567	0.162971629761324	4.29391413989891	1.75550387047554e-05	0.000832957844033946	ENSCGRG00000018411	cell division cycle associated 3 [Source:MGI Symbol;Acc:MGI:1315198]
65	Cdca5	395.198000390374	1.50744913657114	0.215936461916675	4.27202811263043	1.93703148847606e-05	0.000914482760612119	ENSCGRG00000001446	cell division cycle associated 5 [Source:MGI Symbol;Acc:MGI:1915099]
66	Cdh13	270.971737781178	1.71553799051891	0.238319560791779	4.74394752172921	2.09593167591281e-06	0.000121480199935907	N/A	N/A
67	Cdh17	215.417795239375	1.78365455095058	0.198932395979482	6.02562515937856	1.68457195878914e-09	1.61899397896485e-07	ENSCGRG00000012734	cadherin 17 [Source:MGI Symbol;Acc:MGI:1095414]
68	Cdkn3	2422.92692441057	1.35963878559603	0.129950057891777	5.96133851298495	2.50180082364722e-09	2.36816191532878e-07	ENSCGRG00000011579	cyclin-dependent kinase inhibitor 3 [Source:MGI Symbol;Acc:MGI:1919641]
69	Cenpf	979.719066478843	1.21343451423671	0.13209250991191	4.75781718384088	1.95697608350995e-06	0.000113776415077398	ENSCGRG00000014069	centromere protein F [Source:MGI Symbol;Acc:MGI:1313302]
70	Cenpi	495.699077072984	1.25899348687138	0.193024307805889	3.49194872817804	0.000479510281780133	0.0153353738164556	ENSCGRG00000013046	centromere protein I [Source:MGI Symbol;Acc:MGI:2147897]
71	Cep128	308.549121667505	1.25092645766153	0.187955500134319	3.54320015357069	0.000395302556152229	0.0129953128276432	ENSCGRG00000007757	centrosomal protein 128 [Source:MGI Symbol;Acc:MGI:1922466]
72	Cers4	5.46921888392807	7.01736285583257	1.74974438620943	3.67619430918494	0.000236739231084973	0.00846196754449267	N/A	N/A
73	Cfap58	21.5670060559032	2.20116954236312	0.547408439738486	2.95247008324183	0.00315242615539796	0.0761148889944819	ENSCGRG00000017693	cilia and flagella associated protein 58 [Source:MGI Symbol;Acc:MGI:2685815]
74	Cflar	2539.02439120006	1.35754275227954	0.119150644746105	6.48406270234335	8.92850868998945e-11	1.05116448870832e-08	N/A	N/A
75	Cfp	25.5367604256435	2.26924011734981	0.51742866866411	3.25509141381188	0.00113355873081271	0.0320132620874348	ENSCGRG00000005054	complement factor properdin [Source:MGI Symbol;Acc:MGI:97545]
76	Chd1	1595.81131062637	-1.14190503748277	0.0991067320519344	-5.61962366461403	1.91373857436958e-08	1.62383304168467e-06	ENSCGRG00000008652	chromodomain helicase DNA binding protein 1 [Source:MGI Symbol;Acc:MGI:88393]
77	Chst15	7.74241271193524	7.41300330394098	1.63960199301213	4.16445017285931	3.12103775020335e-05	0.00138331736707248	ENSCGRG00000008939	carbohydrate (N-acetylgalactosamine 4-sulfate 6-O) sulfotransferase 15 [Source:MGI Symbol;Acc:MGI:1924840]
78	Chuk	1745.33435714641	-0.871821853064727	0.0944913701894193	-3.03582593594026	0.00239877801789395	0.0607335773159522	ENSCGRG00000001384	conserved helix-loop-helix ubiquitous kinase [Source:MGI Symbol;Acc:MGI:99484]
79	Cilp	23.2716061471899	-3.30928314327652	0.747063278789111	-3.64670667118203	0.000265622850209049	0.00933495826378332	ENSCGRG00000015923	cartilage intermediate layer protein, nucleotide pyrophosphohydrolase [Source:MGI Symbol;Acc:MGI:2444507]
80	Ckap2l	414.787797965138	1.56468314592605	0.181539077221336	5.39674796303166	6.78596062658149e-08	5.21743429889451e-06	ENSCGRG00000009870	cytoskeleton associated protein 2-like [Source:MGI Symbol;Acc:MGI:1917716]
81	Clec4f	209.894149774841	9.38840414706336	0.749196014284991	11.750518527176	7.01868334702014e-32	3.88855700611231e-29	ENSCGRG00000010874	C-type lectin domain family 4, member f [Source:MGI Symbol;Acc:MGI:1859834]
82	Clhc1	573.720215398883	1.18698239227324	0.125802983386905	4.78541824163726	1.70631635337706e-06	0.000101393946840895	ENSCGRG00000016597	clathrin heavy chain linker domain containing 1 [Source:MGI Symbol;Acc:MGI:1920574]
83	Clic5	236.744893283397	1.31102927338767	0.187475664393672	3.87285877884329	0.000107566161255711	0.00418641276771453	ENSCGRG00000005957	chloride intracellular channel 5 [Source:MGI Symbol;Acc:MGI:1917912]
84	Clspn	589.048529234588	1.60682328101026	0.175080339638617	5.83652500559642	5.33007662605304e-09	4.8976904099981e-07	ENSCGRG00000012297	claspin [Source:MGI Symbol;Acc:MGI:2445153]
85	Cnbp	13062.8158602205	1.15091663051705	0.101341981147288	5.58459705828475	2.34242671314663e-08	1.94380140949529e-06	ENSCGRG00000011470	cellular nucleic acid binding protein [Source:MGI Symbol;Acc:MGI:88431]
86	Cntn6	24.7973513995473	4.71073522269621	0.625153558607121	6.59961487089271	4.12227242139081e-11	5.04228867543758e-09	ENSCGRG00000001106	contactin 6 [Source:MGI Symbol;Acc:MGI:1858223]
87	Cntnap4	25.5405965063863	4.14911742051121	0.552786556557646	6.44761504690893	1.13623916369615e-10	1.31308816727266e-08	ENSCGRG00000015988	contactin associated protein-like 4 [Source:MGI Symbol;Acc:MGI:2183572]
88	Col18a1	963.417165240421	-1.85841883069402	0.170682191977344	-7.46097946844918	8.58816345885356e-14	1.54071652451833e-11	ENSCGRG00000003055	collagen, type XVIII, alpha 1 [Source:MGI Symbol;Acc:MGI:88451]
89	Col1a1	107.401574966157	2.60284671705254	0.459888293067515	4.38777034934253	1.14518600448872e-05	0.000565252316237888	ENSCGRG00000011250	collagen, type I, alpha 1 [Source:MGI Symbol;Acc:MGI:88467]
90	Col9a3	47.5702114339279	2.9748644129348	0.422609673572756	5.65510460754326	1.55751383273372e-08	1.33967525421028e-06	ENSCGRG00000010697	collagen, type IX, alpha 3 [Source:MGI Symbol;Acc:MGI:894686]
91	Corin	481.017818229071	-2.53263321746625	0.182344355540781	-10.681277799737	1.24545395442686e-26	6.17384635251021e-24	ENSCGRG00000016765	corin [Source:MGI Symbol;Acc:MGI:1349451]
92	Cpq	5.86825138155867	5.14671513933365	1.35964245942857	3.35511193180133	0.000793328776987295	0.0236829384661009	ENSCGRG00000004903	carboxypeptidase Q [Source:MGI Symbol;Acc:MGI:1889205]
93	Cpvl	7.509316283039	4.40475419897655	1.13161352072394	3.37552673974038	0.000736745322493895	0.0223839865158347	ENSCGRG00000000204	carboxypeptidase, vitellogenic-like [Source:MGI Symbol;Acc:MGI:1918537]
94	Crb1	46.5761323922384	5.21537147118887	0.736425279427191	6.28768335338699	3.2223832189839e-10	3.48850762620688e-08	ENSCGRG00000017565	crumbs family member 1, photoreceptor morphogenesis associated [Source:MGI Symbol;Acc:MGI:2136343]
95	Crhr2	108.415979739423	1.70169962553139	0.250189725555868	4.46356109280301	8.06086007917091e-06	0.000413739567605837	ENSCGRG00000007668	corticotropin releasing hormone receptor 2 [Source:MGI Symbol;Acc:MGI:894312]
96	Crlf1	109.085607975627	1.80610340081416	0.256575612955279	4.75938023114397	1.94188313129049e-06	0.000113248459888913	ENSCGRG00000012856	cytokine receptor-like factor 1 [Source:MGI Symbol;Acc:MGI:1340030]
97	Ctnna3	99.2821383569873	2.52563520119475	0.282371544717958	6.87276298471221	6.29701443147633e-12	8.47263291755141e-10	ENSCGRG00000006511	catenin (cadherin associated protein), alpha 3 [Source:MGI Symbol;Acc:MGI:2661445]
98	Cuedc2	1748.24557738562	-0.955619455930791	0.118919380895903	-3.11687592398494	0.00182778481095169	0.0484247292319225	ENSCGRG00000014227	CUE domain containing 2 [Source:MGI Symbol;Acc:MGI:1914366]
99	Cxcl1	689.496423290207	2.12508566002393	0.280589835638023	5.4888772282173	4.04496639190034e-08	3.25619794547977e-06	ENSCGRG00000016848	growth-regulated alpha protein precursor [Source:RefSeq peptide;Acc:NP_001230973]
100	Cxcl3	468.983313052155	2.4948943577371	0.372689110468783	5.12473212488972	2.97961060310723e-07	2.03358423662068e-05	ENSCGRG00000016792	C-X-C motif chemokine 3 precursor [Source:RefSeq peptide;Acc:NP_001231068]
101	Cysltr2	164.769986497896	-1.29933350366464	0.205831309308213	-3.47066248251755	0.000519176131256233	0.0165197986224217	ENSCGRG00000014756	cysteinyl leukotriene receptor 2 [Source:MGI Symbol;Acc:MGI:1917336]
102	Dcbld2	5070.28889035697	1.01992886978651	0.0758975178500964	5.73096962043536	9.98581520045821e-09	8.74896748516424e-07	ENSCGRG00000006677	discoidin, CUB and LCCL domain containing 2 [Source:MGI Symbol;Acc:MGI:1920629]
103	Ddx52	1117.98134596956	-0.890415487193831	0.101639307931856	-3.00526432822098	0.00265350139630608	0.0662039811949903	ENSCGRG00000008830	DEAD (Asp-Glu-Ala-Asp) box polypeptide 52 [Source:MGI Symbol;Acc:MGI:1925644]
104	Ddx60	399.740871415466	-1.2748138181766	0.163899237404344	-4.20899650529525	2.56507355579243e-05	0.00116429615832439	ENSCGRG00000005295	DEAD (Asp-Glu-Ala-Asp) box polypeptide 60 [Source:MGI Symbol;Acc:MGI:2384570]
105	Dlgap5	1835.41408457102	1.09842483759293	0.11715014530654	4.3829423815756	1.17087087749897e-05	0.000572875187518134	ENSCGRG00000012422	discs, large (Drosophila) homolog-associated protein 5 [Source:MGI Symbol;Acc:MGI:2183453]
106	Dlk2	121.965098640007	-1.42534070460667	0.266126554858124	-3.157814162264	0.00158956855671292	0.0427752898611447	ENSCGRG00000012947	delta-like 2 homolog (Drosophila) [Source:MGI Symbol;Acc:MGI:2146838]
107	Dnah14	325.664389426523	1.67705212535506	0.194061507672967	5.62754375006866	1.82793809693749e-08	1.55804841321319e-06	N/A	N/A
108	Dnah5	143.200055276001	-1.59998516046795	0.274756034448712	-3.6942688512134	0.000220520388313682	0.00798835106666314	ENSCGRG00000006844	dynein, axonemal, heavy chain 5 [Source:MGI Symbol;Acc:MGI:107718]
109	Dpt	3639.13912928898	-1.11488501229297	0.0977149430472065	-5.42314711595139	5.85587579643218e-08	4.55814596600797e-06	ENSCGRG00000010859	dermatopontin [Source:MGI Symbol;Acc:MGI:1928392]
110	Duox1	166.855073885736	-1.95156293632137	0.233391423405588	-5.85540126393305	4.75859665689496e-09	4.41564951851874e-07	ENSCGRG00000017860	dual oxidase 1 [Source:MGI Symbol;Acc:MGI:2139422]
111	Ebp	1948.69422046174	0.984859497560912	0.0977674016213926	4.09028971014664	4.30834688942707e-05	0.00185288425470634	ENSCGRG00000012040	phenylalkylamine Ca2+ antagonist (emopamil) binding protein [Source:MGI Symbol;Acc:MGI:107822]
112	Edaradd	2357.64387280645	-1.13673041149393	0.0860161087557841	-6.41470439379376	1.41096371714437e-10	1.60110382770172e-08	ENSCGRG00000015990	EDAR (ectodysplasin-A receptor)-associated death domain [Source:MGI Symbol;Acc:MGI:1931001]
113	Efcc1	11.8339118831977	5.57627185389547	1.55884127949213	3.20193557794446	0.00136507522763381	0.0372665537144031	ENSCGRG00000017927	EF hand and coiled-coil domain containing 1 [Source:MGI Symbol;Acc:MGI:3611451]
114	Eid3	389.664795220702	1.42830445653093	0.160044127705299	5.26943392364059	1.36845119893326e-07	9.95270858467405e-06	ENSCGRG00000009160	EP300 interacting inhibitor of differentiation 3 [Source:MGI Symbol;Acc:MGI:1913591]
115	Eif3e	2409.77537124852	-1.0723722694365	0.0879284606818534	-5.54325374214056	2.969021261461e-08	2.42110188320956e-06	ENSCGRG00000011002	eukaryotic translation initiation factor 3, subunit E [Source:MGI Symbol;Acc:MGI:99257]
116	Eif3h	2178.27303832391	-0.883210412116336	0.0827120941605774	-3.60585612566115	0.000311125488242226	0.0107338293443568	ENSCGRG00000012520	eukaryotic translation initiation factor 3, subunit H [Source:MGI Symbol;Acc:MGI:1915385]
117	Eny2	470.052659809498	-1.0000460053138	0.14140090384251	-2.93550814254311	0.00333001871544103	0.0798060592147107	ENSCGRG00000009612	enhancer of yellow 2 homolog (Drosophila) [Source:MGI Symbol;Acc:MGI:1919286]
118	Erc2	33.7492264866773	2.58436587329664	0.418235057019136	4.7805733618452	1.74795957529563e-06	0.000103541869559257	ENSCGRG00000014618	ELKS/RAB6-interacting/CAST family member 2 [Source:MGI Symbol;Acc:MGI:1098749]
119	Ercc6l	584.06422959592	1.74720954979627	0.17976401134328	6.46540450666555	1.0102818726421e-10	1.17473331079995e-08	ENSCGRG00000006223	excision repair cross-complementing rodent repair deficiency complementation group 6 like [Source:MGI Symbol;Acc:MGI:2654144]
120	Erlin1	2096.11390437607	-0.860650533705696	0.088211627615519	-3.125302643617	0.00177622212882229	0.047124924282571	ENSCGRG00000001782	ER lipid raft associated 1 [Source:MGI Symbol;Acc:MGI:2387613]
121	Esco2	665.030998545093	1.71306682012937	0.170729803631594	6.60754183166794	3.90753791599867e-11	4.81086874010895e-09	ENSCGRG00000005092	establishment of sister chromatid cohesion N-acetyltransferase 2 [Source:MGI Symbol;Acc:MGI:1919238]
122	Ets1	2729.25552234821	1.24630774426855	0.0885554918331654	7.46814488697476	8.13332640667743e-14	1.47314874540945e-11	ENSCGRG00000008702	E26 avian leukemia oncogene 1, 5' domain [Source:MGI Symbol;Acc:MGI:95455]
123	Etv3l	251.475959876627	1.87771611440155	0.163898945400252	7.88750416009939	3.08289878082638e-15	6.24436175638996e-13	ENSCGRG00000010982	N/A
124	Evi2a	129.957276444543	1.64950529929036	0.23642758181956	4.50261678597912	6.71218488123344e-06	0.00035219338887965	ENSCGRG00000009013	ecotropic viral integration site 2a [Source:MGI Symbol;Acc:MGI:95458]
125	Exo1	232.820426136394	1.47043785532196	0.254086145867493	3.48494150114972	0.000492244645794933	0.015715953208202	N/A	N/A
126	Extl1	350.416932644794	-1.70265258346973	0.179519728771805	-6.22600140048849	4.78489788579043e-10	4.97973046821184e-08	ENSCGRG00000013081	exostoses (multiple)-like 1 [Source:MGI Symbol;Acc:MGI:1888742]
127	F13b	63.568535797272	-6.70453227258847	0.885241403473535	-6.91288246104981	4.74903430331524e-12	6.52974884463863e-10	ENSCGRG00000013915	coagulation factor XIII, beta subunit [Source:MGI Symbol;Acc:MGI:88379]
128	F2rl2	226.881041475939	1.42489898479481	0.197890968985451	4.24444070580809	2.19139301186684e-05	0.00102940823352957	ENSCGRG00000006051	coagulation factor II (thrombin) receptor-like 2 [Source:MGI Symbol;Acc:MGI:1298208]
129	Fam110c	51.4880484756459	2.13535457522297	0.342210893209853	4.53051643084626	5.88396781663651e-06	0.000312214934540794	ENSCGRG00000008850	family with sequence similarity 110, member C [Source:MGI Symbol;Acc:MGI:1918813]
130	Fam13c	583.353170798899	-2.90684349014122	0.128343090705069	-18.0912036375664	3.7383251484283e-73	1.17364718034906e-69	ENSCGRG00000017409	family with sequence similarity 13, member C [Source:MGI Symbol;Acc:MGI:1918971]
131	Fam189a2	50.7688643994071	1.65604880374389	0.351592551880218	3.0463850764041	0.00231611000236507	0.058798603927966	N/A	N/A
132	Fam71e2	48.6083755211254	2.34820872365062	0.379776837151829	4.64284824781071	3.43638749683225e-06	0.000190385974346556	N/A	N/A
133	Fam78a	111.418911227896	1.45873739988131	0.259494099996671	3.36722453100616	0.000759288409402298	0.0229210188588319	ENSCGRG00000003493	family with sequence similarity 78, member A [Source:MGI Symbol;Acc:MGI:2443569]
134	Fam83d	528.436622506291	1.27496583715517	0.167969338199041	4.10791245492896	3.99251371980874e-05	0.00172098354553861	ENSCGRG00000015926	family with sequence similarity 83, member D [Source:MGI Symbol;Acc:MGI:1919128]
135	Fanci	483.619440899621	1.19939753796162	0.161046800957719	3.81525763682681	0.000136040921629804	0.00520854235922888	ENSCGRG00000012764	Fanconi anemia, complementation group I [Source:MGI Symbol;Acc:MGI:2384790]
136	Fat4	540.725514009126	-1.58147843719313	0.175505109361958	-5.67798817991549	1.36288129858765e-08	1.1830688949998e-06	ENSCGRG00000012661	FAT atypical cadherin 4 [Source:MGI Symbol;Acc:MGI:3045256]
137	Fbln5	642.403146512283	-1.24927468088719	0.131614241796156	-5.04741866153752	4.47819321454459e-07	2.9913377866091e-05	ENSCGRG00000001395	fibulin 5 [Source:MGI Symbol;Acc:MGI:1346091]
138	Fbxo48	160.766411120486	1.35462655263233	0.259342992976641	2.96774569876463	0.00299992413702263	0.0731042315253497	ENSCGRG00000008969	F-box protein 48 [Source:MGI Symbol;Acc:MGI:2442569]
139	Fcho1	185.100161430134	1.27922492155049	0.221912267688653	3.12854457331487	0.00175674363683303	0.0466949606246067	ENSCGRG00000010583	FCH domain only 1 [Source:MGI Symbol;Acc:MGI:1921265]
140	Fgfr4	39.9481154602126	1.81449500140214	0.413474697049819	2.97365838696737	0.002942724897933	0.0719897518212518	ENSCGRG00000016993	fibroblast growth factor receptor 4 [Source:MGI Symbol;Acc:MGI:95525]
141	Fhdc1	158.75917554964	1.18255025717672	0.20913682074677	2.85740097952019	0.00427125879829009	0.0992080172421583	ENSCGRG00000000721	FH2 domain containing 1 [Source:MGI Symbol;Acc:MGI:2684972]
142	Fhl1	671.514319090423	-1.1037793890836	0.113501786387489	-4.57100196283457	4.85397735107628e-06	0.0002597567368245	ENSCGRG00000002975	four and a half LIM domains 1 [Source:MGI Symbol;Acc:MGI:1298387]
143	Fibin	135.872870328143	-3.59311399606936	0.302394210291618	-9.94778138261067	2.57867877269445e-23	9.30912624143101e-21	ENSCGRG00000020061	fin bud initiation factor homolog (zebrafish) [Source:MGI Symbol;Acc:MGI:1914856]
144	Flnc	780.107374299191	1.40182916291458	0.142366389040619	5.73777748876081	9.59270299872059e-09	8.44381992462148e-07	ENSCGRG00000008723	filamin C, gamma [Source:MGI Symbol;Acc:MGI:95557]
145	Fmo2	32.8792345355291	2.01295629244	0.492075497011093	2.90198109922683	0.00370810912227646	0.0880827888225997	ENSCGRG00000006567	flavin containing monooxygenase 2 [Source:MGI Symbol;Acc:MGI:1916776]
146	Frmpd2	137.089147360616	2.19648361106138	0.323449906158717	4.98228962091411	6.28362911384378e-07	4.03975159104011e-05	N/A	N/A
147	Fstl4	16.1598260358	5.80200502563999	1.01446927255549	5.14263237542612	2.70915424119567e-07	1.87618891328687e-05	ENSCGRG00000010263	follistatin-like 4 [Source:MGI Symbol;Acc:MGI:2443199]
148	Gabra1	26.2782323535507	2.04117084084634	0.502005051370792	2.90078423742713	0.00372230081309075	0.0883085395669906	ENSCGRG00000010987	gamma-aminobutyric acid (GABA) A receptor, subunit alpha 1 [Source:MGI Symbol;Acc:MGI:95613]
149	Gabra3	176.928180960065	-3.63730730646123	0.229196593061898	-13.3175836733129	1.82932805196025e-40	1.4357938547823e-37	ENSCGRG00000006940	gamma-aminobutyric acid (GABA) A receptor, subunit alpha 3 [Source:MGI Symbol;Acc:MGI:95615]
150	Gabrr3	312.332899545716	1.33317196324917	0.190926707952471	3.91883079403576	8.89795500082487e-05	0.00353609237026452	ENSCGRG00000002193	gamma-aminobutyric acid (GABA) receptor, rho 3 [Source:MGI Symbol;Acc:MGI:3588203]
151	Gad2	337.542499579776	-1.14763072761482	0.153808550691002	-3.65823762310879	0.000253955541634776	0.00895835306699302	ENSCGRG00000001250	glutamic acid decarboxylase 2 [Source:MGI Symbol;Acc:MGI:95634]
152	Gadl1	155.30654248473	1.54684731005538	0.227344184509207	4.23096289623925	2.32693056959487e-05	0.00106648153623987	ENSCGRG00000016291	glutamate decarboxylase-like 1 [Source:MGI Symbol;Acc:MGI:1920998]
153	Gda	132.291140714413	1.55596172722738	0.224120343383794	4.33249035694826	1.47432122493558e-05	0.000706661295524464	ENSCGRG00000002091	guanine deaminase [Source:MGI Symbol;Acc:MGI:95678]
154	Gdf10	16.3857812360817	2.96774413494838	0.679801029655495	3.50511624766846	0.000456407951469845	0.0147467522844553	ENSCGRG00000014428	growth differentiation factor 10 [Source:MGI Symbol;Acc:MGI:95684]
155	Gen1	389.035888763079	2.03371827139084	0.226722607400643	6.38999254322077	1.65893844358224e-10	1.86534375842523e-08	ENSCGRG00000008503	GEN1, Holliday junction 5' flap endonuclease [Source:MGI Symbol;Acc:MGI:2443149]
156	Gfer	321.794262124162	-1.10502212830717	0.154138154141139	-3.3739837516791	0.000740887407595234	0.0224735846970554	ENSCGRG00000014349	growth factor, erv1 (S. cerevisiae)-like (augmenter of liver regeneration) [Source:MGI Symbol;Acc:MGI:107757]
157	Gimap6	45.3012331803331	7.03518893067917	1.07459152320617	6.00249144969339	1.94312497449588e-09	1.85800229160299e-07	ENSCGRG00000014388	GTPase, IMAP family member 6 [Source:MGI Symbol;Acc:MGI:1918876]
158	Gins4	287.30825951699	1.23443088088589	0.190376867867608	3.41148789471832	0.000646093700626319	0.0200832789417458	ENSCGRG00000007520	GINS complex subunit 4 (Sld5 homolog) [Source:MGI Symbol;Acc:MGI:1923847]
159	Gja1	3045.37281475317	1.08135993458027	0.112048938682333	4.43018416503201	9.4152647287164e-06	0.000475483489798474	ENSCGRG00000014102	gap junction alpha-1 protein [Source:RefSeq peptide;Acc:NP_001231004]
160	Gli2	781.657939580388	1.11136172722661	0.131703987996661	3.99683589322135	6.4194770574307e-05	0.00262307352127597	ENSCGRG00000014620	GLI-Kruppel family member GLI2 [Source:MGI Symbol;Acc:MGI:95728]
161	Glipr2	1251.54606912265	0.961079988192507	0.100271000176818	3.75100963197837	0.000176123932898047	0.00647977836718851	ENSCGRG00000015132	GLI pathogenesis-related 2 [Source:MGI Symbol;Acc:MGI:1917770]
162	Got1	1160.39309851291	-0.973454370605527	0.107907897453378	-3.60021721350116	0.000317951457502927	0.0108895483726957	ENSCGRG00000013953	glutamic-oxaloacetic transaminase 1, soluble [Source:MGI Symbol;Acc:MGI:95791]
163	Gpcpd1	2207.95012910165	1.04530068525651	0.0867527889311426	5.3063214474953	1.11859626005349e-07	8.29566840575887e-06	N/A	N/A
164	Gpd2	3044.69665067858	0.828452787058344	0.0841688874029403	2.89287756854301	0.00381730064342569	0.090334789221369	ENSCGRG00000003703	glycerol phosphate dehydrogenase 2, mitochondrial [Source:MGI Symbol;Acc:MGI:99778]
165	Gpnmb	1533.67495803137	-1.30032323598746	0.0978243154891801	-7.31270882590971	2.61809942722133e-13	4.44635011797084e-11	ENSCGRG00000005342	glycoprotein (transmembrane) nmb [Source:MGI Symbol;Acc:MGI:1934765]
166	Gpr25	8.85147579559098	4.4601611854931	1.28608991685252	3.01316310313342	0.0025853992352134	0.064762188023557	ENSCGRG00000019760	G protein-coupled receptor 25 [Source:MGI Symbol;Acc:MGI:2686146]
167	Gprin1	3.68641960783189	6.49642498307904	1.8789827449462	3.14609726899177	0.00165464966344552	0.0443366084072878	N/A	N/A
168	Gsn	78.5874787723858	1.96009605224813	0.279271936707921	4.92399475485131	8.47951100852916e-07	5.30659630789581e-05	ENSCGRG00000002651	gelsolin [Source:MGI Symbol;Acc:MGI:95851]
169	Haus4	1277.14728783478	1.69228728478292	0.148598688946864	7.45178030781767	9.20889840905361e-14	1.6364907484089e-11	ENSCGRG00000012954	HAUS augmin-like complex, subunit 4 [Source:MGI Symbol;Acc:MGI:1261794]
170	Herpud1	1906.56135534312	-1.0467510722801	0.0867848281653218	-5.32107490815398	1.03155913045907e-07	7.74162523524204e-06	ENSCGRG00000008776	homocysteine-inducible, endoplasmic reticulum stress-inducible, ubiquitin-like domain member 1 [Source:MGI Symbol;Acc:MGI:1927406]
171	Hhat	457.921937387981	1.13033656499773	0.176729996588471	3.08591679287203	0.00202925599799188	0.0529433451996855	ENSCGRG00000017038	hedgehog acyltransferase [Source:MGI Symbol;Acc:MGI:2444681]
172	Hmmr	572.862688053702	1.31414406172923	0.18162732640003	4.01471284889187	5.95182114653922e-05	0.00247493278007416	ENSCGRG00000009592	hyaluronan mediated motility receptor (RHAMM) [Source:MGI Symbol;Acc:MGI:104667]
173	Hmox1	12173.8882117064	0.869525795311274	0.085072005890373	3.34496984774071	0.000822915161231619	0.0244499256973502	ENSCGRG00000003557	heme oxygenase 1 [Source:MGI Symbol;Acc:MGI:96163]
174	Hnrnpf	8377.48181596401	1.32042043396801	0.085535503299192	8.59827679594423	8.09219362764509e-18	1.95426476107629e-15	N/A	N/A
175	Homer2	83.5455576796921	1.48230053261698	0.263374499438938	3.4070801607878	0.00065661839608757	0.0203098862513983	ENSCGRG00000008769	homer scaffolding protein 2 [Source:MGI Symbol;Acc:MGI:1347354]
176	Hpx	105.978594713069	-2.01041904439643	0.349299298721978	-4.0809029645658	4.48610819232327e-05	0.0019118737560813	ENSCGRG00000000275	hemopexin [Source:MGI Symbol;Acc:MGI:105112]
177	Hr	1821.69191549168	2.39320562526095	0.442934498170941	4.08241654693137	4.45698188798882e-05	0.00190376797786951	ENSCGRG00000003331	hairless [Source:MGI Symbol;Acc:MGI:96223]
178	Hsd11b1	727.593285068947	-2.93001787913942	0.15275961576944	-15.3512783244863	3.47275233501927e-53	4.3610823823172e-50	ENSCGRG00000012490	hydroxysteroid 11-beta dehydrogenase 1 [Source:MGI Symbol;Acc:MGI:103562]
179	Hsd17b7	2379.11318035856	1.25614057993716	0.10788624034091	6.22116478519548	4.93477537999517e-10	5.107492518295e-08	ENSCGRG00000001131	hydroxysteroid (17-beta) dehydrogenase 7 [Source:MGI Symbol;Acc:MGI:1330808]
180	Hsp90b1	54951.2540588671	-0.908316097000538	0.093398513695916	-3.46208503201824	0.000536007778977955	0.0169409035782009	ENSCGRG00000014090	heat shock protein 90, beta (Grp94), member 1 [Source:MGI Symbol;Acc:MGI:98817]
181	Hspa5	55343.4293212266	-1.18495354110343	0.101356524540354	-5.91960944895456	3.22707023069234e-09	3.03941609677758e-07	ENSCGRG00000003285	78 kDa glucose-regulated protein precursor [Source:RefSeq peptide;Acc:NP_001233668]
182	Hvcn1	104.489821546087	-1.36524241610792	0.262283167293577	-2.9749523137083	0.00293034096507407	0.0717800165918078	ENSCGRG00000013371	hydrogen voltage-gated channel 1 [Source:MGI Symbol;Acc:MGI:1921346]
183	Igsf9	45.2023929471719	1.86020066529654	0.375862790567348	3.39282896998255	0.000691748141834898	0.0212568674514584	ENSCGRG00000012614	immunoglobulin superfamily, member 9 [Source:MGI Symbol;Acc:MGI:2135283]
184	Igsf9b	39.3366316477607	6.85617983184313	0.904726358158816	6.93161780307181	4.16054774018549e-12	5.80535094680549e-10	ENSCGRG00000011603	immunoglobulin superfamily, member 9B [Source:MGI Symbol;Acc:MGI:2685354]
185	Il11	205.711570414286	1.42905455376746	0.223989256612184	3.76844883461428	0.000164265145871822	0.00611514338495556	N/A	N/A
186	Il1a	21.8993659597004	2.68644671115541	0.559115230342598	3.75858874233595	0.000170874433945137	0.00633614510280421	ENSCGRG00000009365	interleukin 1 alpha [Source:MGI Symbol;Acc:MGI:96542]
187	Il1rl2	332.48641283109	1.12582317785406	0.170437352429049	3.17336939012862	0.00150680680620151	0.0407226969991648	N/A	N/A
188	Il21	97.2601179749959	1.42265080225887	0.274268858569023	3.05425962651497	0.00225616735590529	0.0575723941548952	ENSCGRG00000011729	interleukin 21 [Source:MGI Symbol;Acc:MGI:1890474]
189	Iqgap3	777.077735192451	1.33273460287607	0.151467474630674	4.93684933995386	7.93947568179062e-07	5.00186967952809e-05	ENSCGRG00000008429	IQ motif containing GTPase activating protein 3 [Source:MGI Symbol;Acc:MGI:3028642]
190	Jag2	53.4191238675753	5.96126480220824	0.587590927347321	9.14973674926943	5.70724547810012e-20	1.65395973955342e-17	ENSCGRG00000004799	jagged 2 [Source:MGI Symbol;Acc:MGI:1098270]
191	Kank3	30.3832515899204	2.32465927082462	0.488577497237557	3.5607386339727	0.0003698130495105	0.012329501617043	ENSCGRG00000009721	N/A
192	Kcnk15	218.932400454008	1.80765059760416	0.22431854013702	5.45067784471206	5.01781950213738e-08	3.95483957999003e-06	ENSCGRG00000017455	potassium channel, subfamily K, member 15 [Source:MGI Symbol;Acc:MGI:2675209]
193	Kcnk5	752.610615839855	2.51103529168367	0.117772586261744	16.3541690990967	4.06211322857793e-60	6.95618426242932e-57	ENSCGRG00000000432	potassium channel, subfamily K, member 5 [Source:MGI Symbol;Acc:MGI:1336175]
194	Kcnma1	13.7421220818103	7.39452487270718	1.55233633043128	4.38665399919755	1.15107676020005e-05	0.000566131408143299	ENSCGRG00000004918	potassium large conductance calcium-activated channel, subfamily M, alpha member 1 [Source:MGI Symbol;Acc:MGI:99923]
195	Kiaa0101	928.589216727783	1.92732347862861	0.164119989785808	8.17914368419936	2.85868070718333e-16	6.26150796293168e-14	N/A	N/A
196	Kiaa0232	995.975227080955	0.984074697989967	0.124519711626811	3.2052129904136	0.00134962570346698	0.0368982574400689	ENSCGRG00000015636	DNA segment, Chr 5, ERATO Doi 579, expressed [Source:MGI Symbol;Acc:MGI:1261849]
197	Kiaa0408	64.4300488144425	2.26636193779821	0.356815942264174	4.71223182015844	2.45018417336324e-06	0.000140286076819584	ENSCGRG00000001472	RIKEN cDNA 9330159F19 gene [Source:MGI Symbol;Acc:MGI:3036239]
198	Kiaa1524	727.715917022926	1.30542762722137	0.185024366101238	3.89389322974899	9.86480827859024e-05	0.00387940278797086	ENSCGRG00000003223	RIKEN cDNA C330027C09 gene [Source:MGI Symbol;Acc:MGI:2146335]
199	Kiaa1549l	119.155498131354	-1.52870283674646	0.285548430633686	-3.3050097103702	0.000949731094633487	0.02757889520718	N/A	N/A
200	Kif14	922.000854892924	1.14406920738987	0.142852870929243	3.91386398489425	9.08308125039154e-05	0.00359449583011818	ENSCGRG00000017959	kinesin family member 14 [Source:MGI Symbol;Acc:MGI:1098226]
201	Kif15	1533.72634318751	1.04757227521257	0.133492540681066	3.46543538785927	0.000529373710681517	0.0167875632796427	ENSCGRG00000010504	kinesin family member 15 [Source:MGI Symbol;Acc:MGI:1098258]
202	Kif20b	2509.95958963841	1.17156573857238	0.125247046831204	4.68356941494834	2.81921919644566e-06	0.000159476372382724	ENSCGRG00000002141	kinesin family member 20B [Source:MGI Symbol;Acc:MGI:2444576]
203	Kif6	51.199717181669	2.81899164840478	0.355885681861714	6.27737855593669	3.44329020691956e-10	3.70635757872821e-08	ENSCGRG00000007887	kinesin family member 6 [Source:MGI Symbol;Acc:MGI:1098238]
204	Kirrel3	26.7804011803649	4.85641533554603	0.701141082349707	6.09214456598396	1.11408003896412e-09	1.11627264329613e-07	ENSCGRG00000016148	kin of IRRE like 3 (Drosophila) [Source:MGI Symbol;Acc:MGI:1914953]
205	Klf10	1054.47377844461	-1.62054202280343	0.137276167452539	-7.54376772967754	4.56584051622733e-14	8.50216817925263e-12	N/A	N/A
206	Klhl13	56.5266668358027	2.27966896429168	0.38186542976083	4.43796775380258	9.08122196560728e-06	0.000461086194517909	ENSCGRG00000018288	kelch-like 13 [Source:MGI Symbol;Acc:MGI:1914705]
207	Knstrn	579.637038616357	1.14871230445181	0.175331182467054	3.21534250666783	0.00130288966058578	0.0358808955211321	ENSCGRG00000002552	kinetochore-localized astrin/SPAG5 binding [Source:MGI Symbol;Acc:MGI:1289298]
208	Krt80	96.2599455912121	1.46159037077925	0.271095549734868	3.23364906179921	0.00122219537102297	0.0340066384105756	ENSCGRG00000009378	keratin 80 [Source:MGI Symbol;Acc:MGI:1921377]
209	Lama3	534.253858933214	1.62735065773677	0.156202817612806	6.67329932293204	2.50115519882058e-11	3.12014970067439e-09	ENSCGRG00000006528	laminin, alpha 3 [Source:MGI Symbol;Acc:MGI:99909]
210	Lars	5380.09077263393	-0.834506650509865	0.0758957968738662	-3.2879837891871	0.00100907649664866	0.029064180378243	ENSCGRG00000007284	leucyl-tRNA synthetase [Source:MGI Symbol;Acc:MGI:1913808]
211	Lasp1	1283.83776814036	1.16792322828601	0.106344516039553	5.48181278429091	4.20989608242196e-08	3.36024629256705e-06	ENSCGRG00000005368	LIM and SH3 protein 1 [Source:MGI Symbol;Acc:MGI:109656]
212	Lingo1	45.3575406016137	-2.31330798140633	0.385165832787034	-4.48727621601062	7.21395216524058e-06	0.000373368790214249	ENSCGRG00000002075	leucine rich repeat and Ig domain containing 1 [Source:MGI Symbol;Acc:MGI:1915522]
213	Lmnb1	429.311935657131	1.41367725582719	0.174879865829927	4.73876595898107	2.15023677156544e-06	0.00012424542965024	ENSCGRG00000016666	lamin B1 [Source:MGI Symbol;Acc:MGI:96795]
214	LOC100750644	535.877715674247	1.02938668990818	0.125044583836583	3.55412586096354	0.000379237676426776	0.0125769368148788	ENSCGRG00000003515	glutathione S-transferase, mu 7 [Source:MGI Symbol;Acc:MGI:1915562]
215	LOC100750843	132.740995840074	2.67335456491493	0.649500577046278	3.2153813837874	0.00130271320069566	0.0358808955211321	ENSCGRG00000018577	N/A
216	LOC100750900	92.7058126906699	1.59299735582839	0.259184801333515	3.88925141412943	0.000100553907133187	0.00393790841718887	N/A	N/A
217	LOC100751446	31.1250595229516	2.3240592184575	0.472161511508991	3.68326658430572	0.000230264130071676	0.00827764392778658	N/A	N/A
218	LOC100751490	26.5754084986887	1.98606534312854	0.490815621145111	2.85464191041536	0.00430853780298311	0.09988434569089	ENSCGRG00000001447	RIKEN cDNA 1700029H14 gene [Source:MGI Symbol;Acc:MGI:1913751]
219	LOC100751767	54.3303018758224	-1.71067701611946	0.390503108716398	-2.88272869094072	0.00394246842431535	0.0928303471360354	N/A	N/A
220	LOC100752001	8.92241387148323	3.8286152029911	1.08343186644792	2.99386865267718	0.00275464502557151	0.0682753267719613	ENSCGRG00000000885	N/A
221	LOC100752086	5.84235806548188	4.80646684927232	1.34940811358991	3.12841186149419	0.00175753713876128	0.0466949606246067	N/A	N/A
222	LOC100752100	11.0225125069454	6.08776375369521	1.56768562361676	3.51014334128976	0.000447865188832177	0.0145205448571974	N/A	N/A
223	LOC100752114	6.82982648757942	-5.82570819844827	1.64776009337637	-3.18052714032446	0.00147007368215999	0.0399016973355154	ENSCGRG00000019986	N/A
224	LOC100752189	30.8767512342492	2.32599588092075	0.54271092808499	3.20803081364698	0.00133647178535074	0.0366450058524773	N/A	N/A
225	LOC100752241	10.9329849124979	4.42624512380401	1.05732885068412	3.63300653396286	0.000280137921651438	0.00975408138659545	N/A	N/A
226	LOC100752328	8.28959727646691	4.53046476982892	1.15211161790919	3.42458335440442	0.000615742924942983	0.0192670257095531	N/A	N/A
227	LOC100752556	1179.76900101811	-1.1229829359382	0.106094201725303	-5.07115776798126	3.95402801893917e-07	2.65060590009812e-05	ENSCGRG00000003349	N/A
228	LOC100752592	24.8987607531182	2.52241853311014	0.506886663459138	3.8222667354616	0.000132230543149207	0.00508331988020739	N/A	N/A
229	LOC100752631	91.228928429843	1.58825001893396	0.27838335070083	3.60397816782872	0.000313383391902059	0.0107526465450985	N/A	N/A
230	LOC100753203	698.484840623697	2.39187030102091	0.600634510303048	3.00833163813395	0.00262686307178684	0.0657134391543809	ENSCGRG00000012413	histone cluster 1, H3b [Source:MGI Symbol;Acc:MGI:2448319]
231	LOC100753466	31.8368552359566	-2.26143435900244	0.524251533465353	-3.19783873057966	0.00138461690000913	0.0377453379818697	N/A	N/A
232	LOC100753502	536.312677252689	1.96444534961088	0.380711440968874	3.62343418253749	0.000290717205827952	0.0100666176584212	ENSCGRG00000019964	histone cluster 1, H2bb [Source:MGI Symbol;Acc:MGI:2448377]
233	LOC100753682	31.2488641383505	3.72994447282472	0.584705973263203	5.37874096710803	7.5008538260038e-08	5.72038799677868e-06	N/A	N/A
234	LOC100753868	59.0830757480088	1.490870516354	0.315129861167855	2.87471333968668	0.00404394466616295	0.0951008560256074	N/A	N/A
235	LOC100753984	8.17755056782756	4.35222936650297	1.06573367327713	3.5349046016323	0.000407922401041911	0.0133287394393011	ENSCGRG00000015222	BPI fold containing family B, member 5 [Source:MGI Symbol;Acc:MGI:2385160]
236	LOC100754051	13.8896459296327	8.52335662350234	1.55345348204855	5.11015889082999	3.21887985140166e-07	2.18895450400192e-05	ENSCGRG00000000340	BPI fold containing family A, member 1 [Source:MGI Symbol;Acc:MGI:1338036]
237	LOC100754104	803.756705882274	2.09691982911332	0.388143786836779	3.89535367991854	9.80555422649343e-05	0.00386416788628571	ENSCGRG00000012413	histone cluster 1, H3b [Source:MGI Symbol;Acc:MGI:2448319]
238	LOC100754535	30.4915344146768	2.58986964550212	0.534350716003322	3.7520435263504	0.000175399001833693	0.00646573580732149	ENSCGRG00000004425	glycoprotein galactosyltransferase alpha 1, 3 [Source:MGI Symbol;Acc:MGI:95704]
239	LOC100754805	8.05929240111518	-7.17522985521703	1.63196821824362	-4.03823265724411	5.38554249584837e-05	0.00224441292022778	N/A	N/A
240	LOC100754872	242.324035063691	-1.57009970346607	0.262399362063212	-3.75434297933847	0.000173796752819378	0.00642614581617169	N/A	N/A
241	LOC100754915	26.6048630874357	2.44788829612232	0.522793080530296	3.56340943440089	0.000366069029508146	0.0122263161504343	ENSCGRG00000004571	RIKEN cDNA 1700011H14 gene [Source:MGI Symbol;Acc:MGI:1914332]
242	LOC100755231	2269.10514293085	-0.924118232131629	0.103203166159233	-3.28629192332323	0.00101515743752948	0.0291501839188152	N/A	N/A
243	LOC100755423	3009.30596230001	-1.02186469739699	0.0950942229078098	-4.59441365959103	4.33967760857814e-06	0.000234903756071225	ENSCGRG00000016388	N/A
244	LOC100755834	1966.78484482562	-1.77271161049854	0.158335833342213	-7.50145488046471	6.31133551136999e-14	1.15423909735608e-11	N/A	N/A
245	LOC100756432	23.2918942767612	5.48032509158193	1.61873560897539	3.02418910396331	0.00249300556189479	0.0627817456810323	ENSCGRG00000019442	histone cluster 1, H2ba [Source:MGI Symbol;Acc:MGI:2448375]
246	LOC100756639	56.9433113202835	-2.93839057424453	0.366004590791102	-6.43005069536573	1.27561394643777e-10	1.46516706762489e-08	ENSCGRG00000018794	RIKEN cDNA 1810011O10 gene [Source:MGI Symbol;Acc:MGI:1916318]
247	LOC100757258	14.2410862281737	8.72607517472614	1.56054113848329	5.21685232977419	1.81989231915399e-07	1.29853453090545e-05	ENSCGRG00000011676	CD207 antigen [Source:MGI Symbol;Acc:MGI:2180021]
248	LOC100757380	61.5674505565503	-2.29115536659549	0.387554408556888	-4.40246021772162	1.07030219897841e-05	0.000531959961006763	N/A	N/A
249	LOC100757382	22.4945637684397	2.51365729196643	0.645505589179904	2.98788240345932	0.00280917620401066	0.0695354167607737	N/A	N/A
250	LOC100757591	310.504764299142	1.28257366571666	0.209550863505794	3.32907797813115	0.00087134005018384	0.0257667700554364	N/A	N/A
251	LOC100757733	253.061309654449	-1.39246884593377	0.16049941288854	-5.03121058625553	4.87392432054855e-07	3.22140745354993e-05	N/A	N/A
252	LOC100758638	11.9329006714378	-3.57515756237421	0.889239621701777	-3.36264263161215	0.000772002330973104	0.023159856360393	N/A	N/A
253	LOC100758657	349.634204016885	-1.2425085192104	0.165094493435639	-3.98284645844703	6.8094751479456e-05	0.0027584964163839	ENSCGRG00000017638	N/A
254	LOC100759157	210.706985963213	1.39069010830026	0.204729909867857	3.93556372930149	8.30016343047932e-05	0.00331953669936176	ENSCGRG00000002769	aldehyde oxidase 2 [Source:RefSeq peptide;Acc:NP_001278989]
255	LOC100759554	11.5323019375078	6.28241206592803	1.59258581812687	3.57748354930597	0.000346918045530344	0.0117112817628227	N/A	N/A
256	LOC100759741	146.844748961807	2.08820129022375	0.306964868882699	4.89710368151941	9.72595275435527e-07	6.0464611232274e-05	ENSCGRG00000019110	N/A
257	LOC100760024	390.138246509948	1.45112262326066	0.168138652508363	5.151463447683	2.58461604423523e-07	1.80990380763045e-05	N/A	N/A
258	LOC100760026	26.0595584274887	2.28059304865118	0.477466048112415	3.55131124952952	0.000383316821453112	0.0126676122205478	ENSCGRG00000007981	exocyst complex component 3-like [Source:MGI Symbol;Acc:MGI:3041195]
259	LOC100760212	42.2830369566442	2.85533028731261	0.445098860278252	5.10081689531208	3.38190622919622e-07	2.28333217345409e-05	N/A	N/A
260	LOC100760293	60.8870900109904	1.89143076862909	0.316685007436901	4.12545032833057	3.70010037363231e-05	0.00160596292023299	ENSCGRG00000010212	Fc receptor-like 5 [Source:MGI Symbol;Acc:MGI:3053558]
261	LOC100760306	29.6245734635551	2.99272359379332	0.538463255165068	4.47154205969738	7.76575823024522e-06	0.000400776952830491	N/A	N/A
262	LOC100760345	114.016041641251	-2.18052491828403	0.254415788233887	-6.27147563694458	3.57642266534039e-10	3.82778828108051e-08	ENSCGRG00000003227	N/A
263	LOC100760423	43.2223303273296	1.77045406369633	0.356603056397001	3.3244010159447	0.000886086819875467	0.02595834747433	N/A	N/A
264	LOC100760554	8.99047098489384	-5.40797897827667	1.59454639333632	-3.02469498392214	0.00248883986617478	0.0627607450590822	N/A	N/A
265	LOC100760616	323.765352656714	1.98401417194457	0.193813120362081	7.21856017079604	5.25408886639509e-13	8.68169052423546e-11	ENSCGRG00000019595	N/A
266	LOC100760639	19.2462219644118	6.05612433879738	0.978594448259152	5.59083678413363	2.25977922183144e-08	1.88880132821351e-06	ENSCGRG00000019653	N/A
267	LOC100760928	11.9942034114503	6.8625101513196	1.56854361150297	4.0021505328649	6.27693401733759e-05	0.0025746607779185	N/A	N/A
268	LOC100760967	14.9232497161822	3.42881996750036	0.729898666215788	3.89623600975103	9.76991893422861e-05	0.00385819628855481	N/A	N/A
269	LOC100761216	6.54708675010584	7.59653975390446	1.71563596850904	4.08686771662678	4.37236250933766e-05	0.00187186801337258	N/A	N/A
270	LOC100761506	14.022953999364	5.20279702726408	0.941567946527841	4.90440922885259	9.37089426476808e-07	5.84501772402107e-05	ENSCGRG00000018966	N/A
271	LOC100761692	406.587433829714	1.46598607560306	0.202137606626338	4.35853372158763	1.30936749319407e-05	0.000634050269133592	N/A	N/A
272	LOC100761699	84.5935517153535	-3.4505151886729	0.405177332546921	-7.07234205314264	1.52340338220749e-12	2.24190230551895e-10	N/A	N/A
273	LOC100761793	13.705247493559	5.1351440236008	0.946676119381271	4.80648178371031	1.53609472160945e-06	9.30399237008271e-05	ENSCGRG00000019099	olfactory receptor 32 [Source:MGI Symbol;Acc:MGI:109303]
274	LOC100761862	307.704388715173	2.43388390821099	0.199854567041636	9.25133428201641	2.21707516225743e-20	6.62905473514973e-18	N/A	N/A
275	LOC100762090	33.5487324476089	3.33547474341431	0.680337207789366	4.04286611286549	5.28017743399528e-05	0.00221028227387042	N/A	N/A
276	LOC100762373	15.3175395938851	-3.43665172521389	0.810178638728485	-3.51982771227867	0.000431827203043798	0.0140732336050796	N/A	N/A
277	LOC100762389	158.709000184364	-3.16194060486672	0.258901118500553	-9.95352248406781	2.43411589893067e-23	8.9904786643445e-21	ENSCGRG00000013705	N/A
278	LOC100762568	185.305100664194	-1.3971751487369	0.211047939327891	-3.84847466695171	0.000118855585376496	0.00460675444801864	N/A	N/A
279	LOC100762574	17.9575410000977	-2.73073188456302	0.660354741515375	-3.24941921204014	0.00115640920380222	0.0324639048763374	ENSCGRG00000017642	N/A
280	LOC100762680	615.094989959947	1.00736557767782	0.130721653124284	3.23131682365631	0.00123221274980858	0.0341407813571477	ENSCGRG00000012852	N/A
281	LOC100762947	72.6514178794964	1.68488452603375	0.371738207602056	2.95886191631412	0.00308777425905685	0.0748726074135069	N/A	N/A
282	LOC100763101	18.8839529349575	2.70621035170098	0.577107853984309	3.67565236954391	0.000237242393249508	0.00846389197280491	N/A	N/A
283	LOC100763263	10.3558075722984	5.03378296717922	1.07755076715895	4.12864117593992	3.64913358672689e-05	0.0015911742910457	N/A	N/A
284	LOC100763549	28.5262121614427	3.17723092394898	0.490657230781989	5.28325735482665	1.26906916054853e-07	9.30173376546799e-06	N/A	N/A
285	LOC100763560	648.876649248519	2.5796113245273	0.136097625951317	14.6560148265896	1.23300521379841e-48	1.29033995624004e-45	N/A	N/A
286	LOC100763719	17.6485353361787	6.31050820068914	1.13858805235074	5.02863672962926	4.93979216714469e-07	3.24219041994789e-05	N/A	N/A
287	LOC100763833	3861.22546337301	1.4439097823335	0.126833004077054	6.7722694724672	1.26777717015012e-11	1.62456588803523e-09	ENSCGRG00000017183	chemokine (C-C motif) ligand 2 [Source:MGI Symbol;Acc:MGI:98259]
288	LOC100764006	14.0889362720525	8.51154184896575	1.5723411860618	5.04125912270867	4.62478729677969e-07	3.07834340316039e-05	N/A	N/A
289	LOC100764100	22.5355789507369	2.12840882324465	0.518192629079903	2.97851848117566	0.00289645561535755	0.0711349862144592	ENSCGRG00000002037	N/A
290	LOC100764398	36.1628951111826	4.65695199209231	0.625806113650125	6.50679084552331	7.67731851238359e-11	9.1530157479601e-09	ENSCGRG00000018585	N/A
291	LOC100764834	1565.79156406745	0.893393708252247	0.100549716599787	3.06744979459985	0.00215893723758641	0.0556332431524147	N/A	N/A
292	LOC100765263	29.5191839789728	2.80128850629896	0.479087114682525	4.62614405116383	3.72536244037271e-06	0.000205790769176835	N/A	N/A
293	LOC100765464	12.2163116786841	3.11717116954732	0.765783861655543	3.30668847388844	0.000944058177315149	0.0274856628842124	ENSCGRG00000004252	N/A
294	LOC100765659	322.66281827148	-1.13562594978974	0.152473569769439	-3.61153378845438	0.000304391415680633	0.0105207726553689	N/A	N/A
295	LOC100765709	2331.0425112754	0.877364586599168	0.0954615064293046	3.06303657689033	0.00219103277209203	0.0562295426810594	N/A	N/A
296	LOC100765869	634.684374892402	1.17267268376497	0.144940472739338	4.05483832042386	5.01689908529894e-05	0.0021141684131941	N/A	N/A
297	LOC100766053	1035.12415910385	1.09911319945228	0.134808042197942	3.81394678201898	0.000136764931204451	0.00522564099208569	ENSCGRG00000015066	kinetochore associated 1 [Source:MGI Symbol;Acc:MGI:2673709]
298	LOC100766291	70.7132536553915	4.04133436833313	0.44766374635697	7.72091083037097	1.15501337515251e-14	2.22010070895386e-12	N/A	N/A
299	LOC100766606	1954.34198156727	-1.13898511588851	0.096303452141089	-5.75288427205788	8.77335472348749e-09	7.75885835334901e-07	N/A	N/A
300	LOC100766630	89.1646501345427	2.01460601671079	0.307014064655356	4.65660593626061	3.21464902586973e-06	0.000178626382596779	ENSCGRG00000003941	carboxylesterase 1A [Source:MGI Symbol;Acc:MGI:3648919]
301	LOC100766673	144.068197339287	2.32134558512712	0.606144940556195	2.86463347002891	0.00417492172204246	0.0975663474010852	N/A	N/A
302	LOC100767111	198.014808895593	1.24809081419779	0.201745849506764	3.28694897613942	0.00101279182676829	0.0291266559402049	ENSCGRG00000001242	enhancer trap locus 4 [Source:MGI Symbol;Acc:MGI:95454]
303	LOC100767186	58.0092369921955	1.70026001599329	0.328929737503018	3.39068618039407	0.000697178823905876	0.0213540772453902	N/A	N/A
304	LOC100767496	862.163941906406	2.12175897232523	0.175885190162916	8.73749785402964	2.38330217897199e-18	6.14989906099937e-16	N/A	N/A
305	LOC100767575	10.7658728133834	3.30132780917114	0.889465173282254	3.05393104760495	0.002258639872616	0.0575723941548952	ENSCGRG00000017199	WAP four-disulfide core domain 11 [Source:MGI Symbol;Acc:MGI:3651686]
306	LOC100767606	130.80780578213	2.82783436442504	0.246660588721981	9.09294782488293	9.63895104236164e-20	2.63143363456473e-17	N/A	N/A
307	LOC100767677	15.1967509469953	5.68848840203063	1.15871419826906	4.40447343178616	1.06041135318787e-05	0.00052843832433862	N/A	N/A
308	LOC100767690	3264.94753034562	-1.39137957960535	0.104425968754082	-7.72238063487128	1.14176826796843e-14	2.21726689316715e-12	ENSCGRG00000012085	N/A
309	LOC100767729	1022.21317322362	1.30440820520599	0.160142995910714	4.49252057758402	7.03851150494593e-06	0.000366255362482504	ENSCGRG00000010429	predicted gene 4952 [Source:MGI Symbol;Acc:MGI:3643569]
310	LOC100767876	6.84689578972385	6.34763712167283	1.67920246464774	3.43179261719376	0.000599605881307388	0.0187933044695296	N/A	N/A
311	LOC100767899	6.2738088674719	7.5352835424163	1.71443965860081	4.05398988924898	5.03513934818499e-05	0.00211711874780716	N/A	N/A
312	LOC100767921	82.6513410696496	1.94772673831167	0.32197126354042	4.2325648028506	2.31041311240889e-05	0.00106215205971314	ENSCGRG00000018352	N/A
313	LOC100767997	264.752553676678	1.35000582003187	0.179286965425947	4.26714411442648	1.97991265129982e-05	0.000932390365313369	N/A	N/A
314	LOC100768184	52.6767839781982	2.54797100461799	0.383044796355838	5.12474917443664	2.97934100170891e-07	2.03358423662068e-05	N/A	N/A
315	LOC100768211	1045.37978425614	1.32834836186425	0.125681722566566	5.91482871146493	3.32221131377044e-09	3.11345743868128e-07	ENSCGRG00000018352	N/A
316	LOC100768366	30.7573829795535	4.60745330729916	0.594118658147857	6.77051755808843	1.28322509155614e-11	1.6332507465975e-09	N/A	N/A
317	LOC100768431	313.724207485232	1.41628994139572	0.160789111672785	5.17029686914598	2.33722403912183e-07	1.64892469007258e-05	N/A	N/A
318	LOC100768462	427.917113369504	2.36171236863986	0.537858785967045	3.30337611706796	0.000955281670554917	0.0276840628126815	ENSCGRG00000019489	N/A
319	LOC100768488	1865.73142409791	1.01104787256796	0.11987368993121	3.55445279186215	0.000378766502875806	0.0125769368148788	N/A	N/A
320	LOC100768826	241.698361802684	1.24523711297798	0.213898775540134	3.08685550251287	0.00202285902157572	0.0528496468646628	N/A	N/A
321	LOC100769145	1599.09486812724	1.29208567207519	0.117304132393349	6.02811816537611	1.65879755690038e-09	1.60239843996577e-07	N/A	N/A
322	LOC100769360	11.5591119076263	-6.85025746719279	1.56921076218589	-3.99264083413764	6.53415012712844e-05	0.00266415121092464	ENSCGRG00000018579	olfactory receptor 551 [Source:MGI Symbol;Acc:MGI:3030385]
323	LOC100769432	233.367988502242	1.83667452704571	0.184200751188341	6.79536873899451	1.08035842679915e-11	1.40349735762866e-09	N/A	N/A
324	LOC100769523	12.7829103852106	6.282248938286	1.55256694258538	3.66959148832421	0.000242938382741983	0.00863439682209571	ENSCGRG00000018343	N/A
325	LOC100769715	481.451956001522	2.27867975881951	0.186148473894899	9.09874372139434	9.13826967196024e-20	2.56921769866739e-17	ENSCGRG00000011899	carboxylesterase 1G [Source:MGI Symbol;Acc:MGI:88378]
326	LOC100769844	30.7645785128294	2.4848966334713	0.450503693451971	4.2173552855737	2.4718435303836e-05	0.00112502901476406	N/A	N/A
327	LOC100770118	163.520428449079	1.45277191137078	0.217473788501024	3.9904092195715	6.59593920003476e-05	0.00268353578209621	ENSCGRG00000015376	N/A
328	LOC100770126	225.411446075749	1.44936006522125	0.224971038370634	3.84226152290778	0.000121905840591626	0.00471527786288388	ENSCGRG00000015716	collagen, type VI, alpha 5 [Source:MGI Symbol;Acc:MGI:3648134]
329	LOC100770645	68.2072389808788	3.46206687677921	0.346220494855626	8.31003484429139	9.5673975541572e-17	2.12024785561952e-14	ENSCGRG00000007071	t-complex 11 family, X-linked 2 [Source:MGI Symbol;Acc:MGI:1919091]
330	LOC100770954	7.54928240120327	4.28481574816448	1.16425328386563	3.17787658297071	0.00148357887537141	0.0401525506830048	N/A	N/A
331	LOC100771285	840.63044983296	1.15287678066706	0.153600394415509	3.69734909931041	0.000217862645796463	0.00790728065292482	N/A	N/A
332	LOC100771342	6.69607661344497	4.54425055460441	1.28165967705819	3.08918828044202	0.00200704200969116	0.0525092365785449	N/A	N/A
333	LOC100771660	239.136531947928	1.58276591010723	0.213895311745327	4.66491481858241	3.08744907451207e-06	0.000172576493224284	N/A	N/A
334	LOC100771790	32.3868135129455	2.34201001555016	0.528276921370447	3.32599711202772	0.000881028414523015	0.0258720312302572	N/A	N/A
335	LOC100771813	2323.39385223866	2.06407603820101	0.122468109577444	12.0775403701689	1.38810097074256e-33	8.71588599529252e-31	ENSCGRG00000001227	RIKEN cDNA 3830417A13 gene [Source:MGI Symbol;Acc:MGI:1917946]
336	LOC100771977	9.46907472606252	7.5632331860753	1.59424284662791	4.37716919985833	1.20230639404575e-05	0.000583707359397931	N/A	N/A
337	LOC100772016	79.0128667061602	2.22157333889042	0.318879734359799	5.13237644736194	2.86106537230547e-07	1.96693023423789e-05	N/A	N/A
338	LOC100772232	12078.7582006313	-1.80903569517624	0.0706608304631549	-17.3232211740472	3.14263341263408e-67	7.39972319922351e-64	N/A	N/A
339	LOC100772282	117.728912162618	1.40266127554013	0.230208475349576	3.55199248671138	0.000382325777203374	0.0126570661953953	N/A	N/A
340	LOC100772299	16.2282641584851	2.64342769706302	0.690364551950325	2.98170754933255	0.00286645675975238	0.0704901383596027	N/A	N/A
341	LOC100772349	8.18776934595053	3.94946521545104	1.1218446705184	2.99908071335326	0.00270795558648216	0.0673840942966505	N/A	N/A
342	LOC100772574	860.090137975786	2.49296687136101	0.264308153224776	7.21886308598746	5.24240026817224e-13	8.68169052423546e-11	N/A	N/A
343	LOC100772593	140.610225038397	1.33533767705462	0.201715376174733	3.71997014091511	0.00019924633225691	0.00725958058167005	ENSCGRG00000019063	N/A
344	LOC100772735	1350.12207716438	2.17782385665683	0.366582307725759	4.34516702624748	1.3916972826647e-05	0.000672189787527052	ENSCGRG00000019604	N/A
345	LOC100772982	168.1826853564	3.15526104315254	0.251438937327442	10.2223568463629	1.5746501034763e-24	6.44819217373546e-22	N/A	N/A
346	LOC100773036	1335.18987638879	-1.10149344319307	0.129864812217562	-3.97745111744799	6.96579366939485e-05	0.00281576513627448	N/A	N/A
347	LOC100773612	51.6919913512984	1.96830009418005	0.405960905584792	3.40756357183256	0.000655456381843706	0.0203098862513983	ENSCGRG00000004525	ribosomal protein S6 kinase, polypeptide 2 [Source:MGI Symbol;Acc:MGI:1342290]
348	LOC100773652	20.1878863157727	4.04887641154574	0.863618604022015	4.01093016603923	6.04799989260061e-05	0.00250938709200259	N/A	N/A
349	LOC100773771	104.71386682307	7.23112255189763	0.682202984826817	9.74220312575099	1.99188294328238e-22	6.58264894782636e-20	N/A	N/A
350	LOC100774334	28.7350550217122	3.13608079201948	0.845703990887378	3.01656172701928	0.00255659159206904	0.0641258532886877	N/A	N/A
351	LOC100774347	4.52124578572793	6.63075417283722	1.79683982589829	3.36468035991667	0.000766323803264243	0.023059491185445	N/A	N/A
352	LOC100774464	15.5352492806897	4.74979965032393	0.99190139402766	4.19884191581914	2.68283526273289e-05	0.00120900880009807	N/A	N/A
353	LOC100774623	40.5303833627686	5.8074389713714	0.894023475473964	5.84154288329125	5.17195609825217e-09	4.77569299131255e-07	N/A	N/A
354	LOC100774845	2700.67167253328	1.41390180285144	0.269830863152107	3.07207000877063	0.0021257986115184	0.0548543403358521	ENSCGRG00000019090	histone cluster 2, H2bb [Source:MGI Symbol;Acc:MGI:2448413]
355	LOC100774914	16.2562074316193	5.14096873604853	1.14956456558157	3.96324519016682	7.39377745525923e-05	0.00297599542574184	ENSCGRG00000005726	protocadherin beta 19 [Source:MGI Symbol;Acc:MGI:2136757]
356	LOC100774974	214.747622722338	1.22345675408564	0.201688402681331	3.16574599667642	0.00154685803885641	0.0416855005406841	N/A	N/A
357	LOC100775082	373.461009329783	2.7589450069085	0.182691230098181	11.899763907764	1.18682437060093e-32	6.98631583406555e-30	N/A	N/A
358	LOC103158553	16.9238178203884	2.34377043748149	0.605872931632272	2.90293202573345	0.0036968686747634	0.0880378195025514	N/A	N/A
359	LOC103158614	821.644228178969	-2.3020398942896	0.16600232402264	-10.3436949071524	4.46964555663835e-25	1.87099363000881e-22	N/A	N/A
360	LOC103158691	4.40473244024535	6.57686683506994	1.78192534820414	3.36260121131761	0.000772118160764814	0.023159856360393	N/A	N/A
361	LOC103158699	526.606142648071	-1.89912073824658	0.346771578148549	-3.78969419737874	0.000150832854972368	0.00569386470764428	N/A	N/A
362	LOC103158700	49.8882009468983	2.01486749245507	0.377414528738057	3.78868560390353	0.000151446426275815	0.00570559266351504	N/A	N/A
363	LOC103158723	5336.50522927989	-1.20987959016575	0.193697565608361	-3.22625164380291	0.00125423029917503	0.0346930046190309	ENSCGRG00000000157	ribosomal protein S9 [Source:MGI Symbol;Acc:MGI:1924096]
364	LOC103158730	679.28750013011	1.38709368797552	0.28043463683012	2.86031424763079	0.00423221404343068	0.0985441482522914	N/A	N/A
365	LOC103158763	273.008824874199	-1.47370740931824	0.164403861370897	-5.40586395712487	6.44967382579264e-08	4.99969159903111e-06	N/A	N/A
366	LOC103158764	83.9292968003411	-1.83959296298684	0.33545382730589	-3.74009881580999	0.000183947925109067	0.00673547632655169	N/A	N/A
367	LOC103158774	5.79208911574495	4.18636937146093	1.21879445724497	2.95489272151812	0.00312777790192249	0.0756328014615071	N/A	N/A
368	LOC103158848	88.9865788852569	10.1485461827832	1.46278160467536	6.53794363525954	6.23704194778516e-11	7.4832585458872e-09	N/A	N/A
369	LOC103158849	680.732739146348	1.73213869849193	0.113593743209239	10.0989382457244	5.58435080600173e-24	2.1915086694303e-21	N/A	N/A
370	LOC103158860	241.318924306711	1.56701636210784	0.1760548751142	5.57811228317115	2.431426981107e-08	2.00880658083827e-06	N/A	N/A
371	LOC103158869	128.194149044043	1.36199733614362	0.224031493665489	3.46841786709994	0.000523532530834881	0.0166303242552052	N/A	N/A
372	LOC103158914	1030.81307930501	-1.42342230338855	0.125625316236661	-6.67429008566912	2.48431786987575e-11	3.11980638098996e-09	N/A	N/A
373	LOC103158925	141.365286468606	5.91801079687987	0.444131351465109	12.0078176840386	3.23263295186859e-33	1.9642937714306e-30	N/A	N/A
374	LOC103158938	54.2592753179284	1.59919019207655	0.328971340150519	3.0830275089962	0.00204906212511329	0.0532868621527067	N/A	N/A
375	LOC103158939	406.35164428726	8.64383798618573	0.528850634764065	15.2384718022696	1.96410713670456e-52	2.17634624318258e-49	N/A	N/A
376	LOC103159033	42.6450673458665	7.65206156823969	1.47637056898071	4.78680570854084	1.69456736952092e-06	0.000101327094257796	N/A	N/A
377	LOC103159210	20.7361607036019	5.35250097037426	0.962387903744116	4.95386366672447	7.27541902112352e-07	4.64566332545437e-05	N/A	N/A
378	LOC103159353	736.948218990252	3.02813877864586	0.148854626248503	16.4131699464012	1.53953141993808e-60	2.90001533573735e-57	N/A	N/A
379	LOC103159462	2988.86563125201	-1.0525807488106	0.0976828350199244	-4.78710766322519	1.69202075762452e-06	0.000101327094257796	N/A	N/A
380	LOC103159564	18.2797647927609	8.98785494557928	1.54194663080884	5.44953520242807	5.05016270114154e-08	3.96374645005847e-06	N/A	N/A
381	LOC103159574	143.389164222871	-2.01885725361169	0.248780908296497	-5.76368485310625	8.22970227347236e-09	7.31240102478296e-07	N/A	N/A
382	LOC103159587	720.821191309127	4.66227456485574	0.20142072930467	20.2427628884573	4.11444686209948e-91	2.58346118471227e-87	N/A	N/A
383	LOC103159655	70.2489136046939	6.61678171449232	0.770203547264967	7.83146122241383	4.82232089419762e-15	9.56190091410533e-13	N/A	N/A
384	LOC103159868	10.992107288802	3.52779112014151	0.83851776218822	3.5095602646993	0.000448848330077567	0.0145274157966858	N/A	N/A
385	LOC103159890	107.679255492437	2.18301662809667	0.252607339704837	6.32623790442029	2.51210416470558e-10	2.76666028252119e-08	N/A	N/A
386	LOC103159957	28.8236725044955	2.16051068871943	0.544424677959738	2.89396908660115	0.00380405611580662	0.0901345975515087	N/A	N/A
387	LOC103159962	22.4421502782395	4.75187756806111	0.949146774332364	4.39016933947965	1.13262423270347e-05	0.000561453754511456	N/A	N/A
388	LOC103159982	209.654945531885	1.31372689113662	0.238359100722037	3.05742213411568	0.00223249635009635	0.0571379534602785	N/A	N/A
389	LOC103160006	23.4030036987525	7.09035140507419	1.50538482355531	4.32141257342364	1.55033479338423e-05	0.000739823361226358	N/A	N/A
390	LOC103160017	118.676310619314	1.74360039011521	0.247361084940055	4.68399420901165	2.81337959500985e-06	0.000159476372382724	N/A	N/A
391	LOC103160018	197.762071179326	2.02955601019754	0.205019081655684	7.04614174354017	1.8394687960803e-12	2.66539028552036e-10	N/A	N/A
392	LOC103160020	3.74122213772547	6.33997715162618	1.84994993698586	3.11090291463872	0.00186516250364004	0.0490699246942281	N/A	N/A
393	LOC103160097	75.0292691518585	5.02301254619053	0.488015421777575	9.09407745620818	9.53928549067979e-20	2.63143363456473e-17	N/A	N/A
394	LOC103160099	153.244204734387	2.34000638932016	0.24929838364037	7.03993288272086	1.92332453861196e-12	2.76562323159035e-10	N/A	N/A
395	LOC103160179	2432.03625495206	1.9174806594976	0.133972207509319	9.94622827785941	2.61922647340789e-23	9.30912624143101e-21	N/A	N/A
396	LOC103160274	514.845689721857	7.71644638195365	0.494192795294461	14.4305703141286	3.32321782460671e-47	3.12997270810583e-44	N/A	N/A
397	LOC103160386	64.1503512355376	7.024648373821	1.06067919121375	6.07128519767683	1.26890605949323e-09	1.2468859513099e-07	N/A	N/A
398	LOC103160417	880.512759944339	-1.56392143895146	0.292095942960669	-3.35149789588869	0.000803756497647779	0.0239184220318977	N/A	N/A
399	LOC103160471	179.924562458389	-2.42628175077952	0.241611147252754	-7.62100288415969	2.51712319913447e-14	4.7415049702096e-12	N/A	N/A
400	LOC103160553	2155.28719437139	-1.69863742124662	0.213247290041259	-5.22245755296582	1.76564038320016e-07	1.27430528346136e-05	N/A	N/A
401	LOC103160583	38.446285744565	3.63475725918332	0.812396145456226	3.75407339820581	0.000173983880992067	0.00642614581617169	N/A	N/A
402	LOC103160599	11.6803423973969	2.97444864799033	0.766995672364688	3.11538413235405	0.00183705505209214	0.0486019747419376	N/A	N/A
403	LOC103160736	29.2807683196471	2.28300803882899	0.445709695051786	3.8097567922783	0.000139103560731233	0.00530423840788308	N/A	N/A
404	LOC103160769	75.1296574915286	1.55434416293023	0.299828478836622	3.23312070277785	0.00122445815493829	0.0340193484728208	N/A	N/A
405	LOC103160811	2718.51519844348	-0.897064057063678	0.0969521024266934	-3.21913139097221	0.00128579554435972	0.0355139745881291	N/A	N/A
406	LOC103160827	5262.00462635484	0.932991773057757	0.109890541343396	3.16705394369701	0.00153991750336144	0.0415579169209448	N/A	N/A
407	LOC103160853	1081.58025221454	1.05834844955618	0.129675291368998	3.65054856509229	0.000261680822643575	0.00921361057221874	ENSCGRG00000006360	predicted gene, 19410 [Source:MGI Symbol;Acc:MGI:5011595]
408	LOC103160921	873.288616072513	1.3824468197006	0.126077056814468	6.32537226938131	2.52622800124035e-10	2.76666028252119e-08	N/A	N/A
409	LOC103160963	115.568003690575	1.62798676314931	0.245920678919639	4.24130360655435	2.22225291122418e-05	0.00103615292298837	N/A	N/A
410	LOC103160964	47.8729121982551	2.21088912473353	0.343820372727679	4.72900023670261	2.25628120769937e-06	0.00012957795460193	N/A	N/A
411	LOC103161044	154.365863356788	1.61600282417567	0.204958566915902	5.03048171622692	4.89249044190745e-07	3.22237211378359e-05	N/A	N/A
412	LOC103161051	159.506568378089	1.41596045464344	0.228254152183374	3.640669604357	0.00027192990752612	0.00953881502433802	N/A	N/A
413	LOC103161076	176.28036695008	2.0082313388674	0.28875330179919	4.92901320704564	8.26459881583413e-07	5.18934159646225e-05	N/A	N/A
414	LOC103161216	33.8169070784604	2.36670039748829	0.444504533965983	4.00836833062198	6.11397111676698e-05	0.00253118404234153	N/A	N/A
415	LOC103161223	145.610521422208	-4.66415805869978	0.412753354511304	-9.88288892965718	4.93881502233095e-23	1.66129390313657e-20	N/A	N/A
416	LOC103161263	57.0094513337861	1.84312588711183	0.354523407472295	3.54888664576823	0.000386863578269504	0.0127624329664845	N/A	N/A
417	LOC103161264	31.349233885257	1.87664256016397	0.436223380457238	2.96105187688222	0.00306590293006464	0.074519243217584	N/A	N/A
418	LOC103161334	323.398212398342	1.83091584772166	0.216158492834324	5.76407306816054	8.2107839959212e-09	7.31240102478296e-07	N/A	N/A
419	LOC103161335	449.437544194386	1.67056963852068	0.210775135209525	5.1505465135646	2.59728506094494e-07	1.81203921085259e-05	N/A	N/A
420	LOC103161381	255.420669038857	-4.89935606514661	0.416241335364988	-10.3651252239096	3.57290169559749e-25	1.52960793727204e-22	N/A	N/A
421	LOC103161382	104.998162305625	1.69952144087181	0.292104046667094	3.81562307290081	0.000135839728998307	0.00520854235922888	N/A	N/A
422	LOC103161582	478.457310159689	1.88870401064431	0.139282137890672	9.36043580079528	7.94084762764247e-21	2.41260881874034e-18	N/A	N/A
423	LOC103161638	138.513089836981	1.91547390293526	0.314361450075189	4.23242545132641	2.3118455405977e-05	0.00106215205971314	N/A	N/A
424	LOC103161648	279.085006754653	-1.1077974671877	0.169554893249581	-3.08357344601634	0.00204530617433264	0.0532868621527067	N/A	N/A
425	LOC103161680	66.0819682172142	-4.3295032002504	0.648945466995072	-5.77019316718284	7.91807149316463e-09	7.10251012936867e-07	N/A	N/A
426	LOC103161784	2278.3365336512	-1.11144258605778	0.138824271313589	-3.79242102519208	0.000149185702333783	0.00564299412622787	N/A	N/A
427	LOC103162015	24.0611730165156	2.33893065110116	0.513411751619765	3.41629918841243	0.000634784623897378	0.0197970827158194	N/A	N/A
428	LOC103162176	1942.69736186803	1.65787901232993	0.144793274234909	7.40998860118394	1.26310272933027e-13	2.20306167707354e-11	N/A	N/A
429	LOC103162177	4.38186471236615	6.16125404769898	1.87791083723709	2.96941230457035	0.00298369962328087	0.0728974705625704	N/A	N/A
430	LOC103162310	544.189945311955	1.23404352773182	0.154670519309298	4.19654003820005	2.71023567771346e-05	0.00121554070145448	N/A	N/A
431	LOC103162502	13.2823771972922	2.84212040134334	0.709822542129564	3.17989041859731	0.00147330754572284	0.0399319341565196	N/A	N/A
432	LOC103162569	94.9947831247343	2.51178770127786	0.29682514629397	6.49144866805998	8.50148784547671e-11	1.00718570154242e-08	ENSCGRG00000002297	N/A
433	LOC103162603	148.860725873609	1.91598165786399	0.24654549095253	5.39867572511845	6.71345914758035e-08	5.1828454902857e-06	N/A	N/A
434	LOC103162672	306.237222304124	1.35942261399231	0.187724654773411	4.1255109202675	3.69912628650344e-05	0.00160596292023299	N/A	N/A
435	LOC103162686	549.213116771697	-1.19895636914386	0.128921231598519	-4.76255044114668	1.91161393276705e-06	0.000112177793306956	N/A	N/A
436	LOC103162716	1128.38887663301	-1.59476052228893	0.1293755342528	-7.80516986770176	5.94214542995698e-15	1.16596034858437e-12	N/A	N/A
437	LOC103162843	64.2043199119413	-2.6254820346543	0.371692693346701	-5.48980265272478	4.02383074122615e-08	3.25308582285309e-06	N/A	N/A
438	LOC103162901	36.5887178898687	2.57003217858796	0.479159877737542	4.14281280653076	3.43071963635295e-05	0.00150639780396225	N/A	N/A
439	LOC103162926	62.4947615267152	2.14165030825525	0.32359483901848	4.81060764830428	1.50472135457152e-06	9.14336650195605e-05	N/A	N/A
440	LOC103163026	233.323146970825	1.19164839159004	0.185668368572837	3.26757807768901	0.00108471941938413	0.0308653469832913	N/A	N/A
441	LOC103163200	889.226503909812	-0.910678306229088	0.11296284415205	-2.88338885190881	0.00393421458439694	0.0927519400829603	N/A	N/A
442	LOC103163249	38.96781744148	2.70941180312604	0.503330343400762	4.22078527602966	2.43452750723482e-05	0.00111308724887821	N/A	N/A
443	LOC103163356	232.151503604802	2.33060874903847	0.243354365188616	7.17326868973285	7.32279308749111e-13	1.1399954825543e-10	N/A	N/A
444	LOC103163357	305.562156332392	1.21909541480095	0.160391423131239	3.9536585043012	7.69652371224615e-05	0.00309124556860513	N/A	N/A
445	LOC103163365	2124.26761624409	1.1802746927876	0.131352915858444	4.53215817993714	5.8384103421792e-06	0.00031067269947918	N/A	N/A
446	LOC103163407	139.913064585587	1.4591467646232	0.230815452675607	3.78737321859747	0.000152248325607883	0.00572435470953234	N/A	N/A
447	LOC103163422	1189.49377388003	-1.69955126958717	0.15023242183281	-7.41909605974681	1.17922366033887e-13	2.07598468129003e-11	N/A	N/A
448	LOC103163538	218.077641193913	1.16341558329393	0.18684344669481	3.09592384857695	0.00196200742376671	0.0514024114624387	N/A	N/A
449	LOC103163695	346.882177469312	1.34481095164159	0.190699338542474	3.98453637400107	6.76120005317114e-05	0.00274484321986174	N/A	N/A
450	LOC103163696	1272.43251255101	0.998001491522824	0.134194305735547	3.07791741637407	0.00208452673859745	0.0540113207358462	N/A	N/A
451	LOC103163726	1396.73796113578	-1.18235133981209	0.127871370619762	-4.67179507184076	2.98578777110868e-06	0.000167390726917781	N/A	N/A
452	LOC103163908	14.2438749286403	4.24365505736215	0.76261474841515	4.7975633361988	1.606074328107e-06	9.66569396758834e-05	N/A	N/A
453	LOC103163979	1341.70184756269	1.23735346438877	0.122151043361247	5.34085461503796	9.25094258836627e-08	7.02661312649417e-06	N/A	N/A
454	LOC103163999	31.9025493482017	-7.252163063252	1.48267115282333	-4.49674936336019	6.90002447770992e-06	0.000361043780796172	N/A	N/A
455	LOC103164040	125.363260420565	1.48907190610281	0.267265003787797	3.38282001971158	0.000717456341018495	0.0218684872099764	N/A	N/A
456	LOC103164075	74.1087030149663	2.22551689131632	0.372473305099571	4.40448850463687	1.06033763106181e-05	0.00052843832433862	N/A	N/A
457	LOC103164106	484.587908213449	1.52315553355764	0.154348873839275	6.07839247219539	1.21393342786554e-09	1.20351915687912e-07	N/A	N/A
458	LOC103164151	207.876714217758	1.33359155110586	0.221670817495333	3.37721067140676	0.000732249432368721	0.0222833320800155	N/A	N/A
459	LOC103164258	193.587054330698	1.46926520927022	0.217097221635111	4.07330274376044	4.63511100330319e-05	0.00196647716146897	N/A	N/A
460	LOC103164274	491.168415658123	-1.70968297289569	0.17052494798982	-6.59563591974635	4.23436897099257e-11	5.14598763268303e-09	N/A	N/A
461	LOC103164300	60.7629721996961	1.51595881924087	0.305353522538787	3.04891298053212	0.00229670997679092	0.0584636835578522	N/A	N/A
462	LOC103164378	115.915159200987	1.31991333687052	0.250313916474279	2.93611656315913	0.00332349412538392	0.0798060592147107	N/A	N/A
463	LOC103164534	55.7237529151966	1.70650894909389	0.335394861095821	3.34395835615477	0.000825921341788805	0.0244648483953974	N/A	N/A
464	LOC107976972	4.76257859252627	6.6239843627916	1.83555767273519	3.29002022206778	0.00100180182836241	0.0288988377348585	N/A	N/A
465	LOC107977023	9.43808521251264	4.53541870907548	1.13116603710818	3.49237519405519	0.000478745264220841	0.0153353738164556	ENSCGRG00000000489	cytochrome P450, family 11, subfamily b, polypeptide 2 [Source:MGI Symbol;Acc:MGI:88584]
466	LOC107977062	40.5831979593858	1.89289888216453	0.398302697977412	3.28377484783581	0.00102426715817026	0.0293223715174062	N/A	N/A
467	LOC107977072	239.542028988874	1.24242523825307	0.166337132810421	3.9525915015094	7.73093517576554e-05	0.00309846012565735	N/A	N/A
468	LOC107977192	147.42518106519	1.50205867815524	0.218013823160301	4.20659646319656	2.59245454022625e-05	0.0011738958214962	N/A	N/A
469	LOC107977223	1425.81039993275	1.43870935770147	0.252225626174868	3.38485375149156	0.000712161875073019	0.0217422905036474	N/A	N/A
470	LOC107977269	24.8969117503256	5.63981028698583	0.798270325343762	6.33225064966293	2.41610559630775e-10	2.67718712456759e-08	N/A	N/A
471	LOC107977305	31.3161726205884	2.57258908152833	0.444721669555723	4.46937200697419	7.84495863035012e-06	0.000403758157704659	N/A	N/A
472	LOC107977306	33.2872101282517	3.2210850911551	0.533160539900107	4.9443317596757	7.64054920445655e-07	4.84596044997805e-05	N/A	N/A
473	LOC107977333	318.47582388343	-2.38112866264642	0.209860275623488	-8.55886687744461	1.13982238587438e-17	2.68385428533946e-15	N/A	N/A
474	LOC107977369	122.911824787764	-1.80628412493133	0.30502394036191	-4.00401890671623	6.22753842900988e-05	0.00256691775464462	N/A	N/A
475	LOC107977378	64.9381237532956	4.39141882101189	0.412487182362316	9.22805964173516	2.75578576005727e-20	8.11105255659355e-18	N/A	N/A
476	LOC107977433	38.8802645638302	2.0066012129417	0.381076334689388	3.73058776630491	0.000191033579447829	0.00697383631019138	N/A	N/A
477	LOC107977448	7.49130370054245	5.62809467442114	1.62100850060473	3.11110778988426	0.00186386889883052	0.0490699246942281	N/A	N/A
478	LOC107977516	151.665649614609	3.7428005557694	0.241266165590798	13.0886071294561	3.82558855925e-39	2.77163891117662e-36	N/A	N/A
479	LOC107977531	117.839661117972	8.98076620312975	1.04702152383778	8.01874986450554	1.06826795102306e-15	2.26100712285634e-13	N/A	N/A
480	LOC107977556	37.4763732679208	-4.15470803623672	0.695289096750974	-5.13418886071517	2.8336344297555e-07	1.9552077565313e-05	N/A	N/A
481	LOC107977566	25.9942690290261	-2.26759692637363	0.579750701223106	-2.90234133758286	0.00370384726634049	0.0880827888225997	N/A	N/A
482	LOC107977604	229.604976132047	1.45257471460709	0.251602543242358	3.44834437166322	0.000564034405477714	0.017767083772548	N/A	N/A
483	LOC107977606	133.964722612795	1.3835003003757	0.228449033299429	3.49547462784794	0.000473219441097034	0.0152376660033245	N/A	N/A
484	LOC107977636	21.5503086666046	5.98020994519699	0.884379892726366	6.10059940173828	1.05671442435803e-09	1.06445612896429e-07	N/A	N/A
485	LOC107977652	15.2554802168429	2.80974610880103	0.662923309493785	3.35601958208219	0.00079072969740347	0.023680405898234	N/A	N/A
486	LOC107977672	73.4230901141978	-2.22774462006857	0.305049138917391	-5.38530325041268	7.23226083523151e-08	5.53797143712423e-06	N/A	N/A
487	LOC107977779	22.497845602948	3.39423458276779	0.596704390019064	4.7079795775541	2.50184159283426e-06	0.000142809666921876	N/A	N/A
488	LOC107977783	322.477928401685	-1.67887206717895	0.210037152807696	-5.20817175359134	1.90710358147966e-07	1.35562679865405e-05	N/A	N/A
489	LOC107977823	48.3884893954091	1.97087880979059	0.388639184353127	3.56607456187474	0.000362368312734093	0.0121242129786361	N/A	N/A
490	LOC107977861	173.17257383855	2.60791343423388	0.232059755514265	8.7173707868031	2.84736474038628e-18	7.24808238035896e-16	N/A	N/A
491	LOC107977882	111.028605116202	1.49880965447575	0.268505829136623	3.40345368550493	0.000665396930793321	0.0205476753858259	N/A	N/A
492	LOC107977889	21.902953572963	2.80540266426083	0.566373072475931	3.92045503475809	8.83819265095646e-05	0.00351976818110078	N/A	N/A
493	LOC107977905	18.616105134402	2.08449459747444	0.518983241164944	2.88936516213383	0.00386020518667712	0.0912354894622797	N/A	N/A
494	LOC107977996	73.3385538635452	3.93417675665868	0.491838773697123	6.80957751818076	9.78857779533873e-12	1.29850309810419e-09	N/A	N/A
495	LOC107978001	503.591029481472	2.18316490435941	0.13871388077118	11.5215751643098	1.02715890333718e-30	5.52816921776071e-28	N/A	N/A
496	LOC107978007	5.2926796835122	6.91849954782694	1.72003503938995	3.68221396777599	0.000231217221477126	0.00829607390659929	N/A	N/A
497	LOC107978054	2747.45815111946	1.33915069701733	0.111971094628357	6.73556151968864	1.63298052291211e-11	2.06446000738896e-09	N/A	N/A
498	LOC107978082	11.9164458185934	3.3299292495178	0.780499858719108	3.51693433141866	0.000436561773729417	0.0142029605038705	N/A	N/A
499	LOC107978084	6.76877096251625	3.74033726178866	1.10369666717105	2.85891482227198	0.00425092910370748	0.0988577179339972	N/A	N/A
500	LOC107978093	7.59467025224239	-6.2980207955798	1.63476255323889	-3.49473278766975	0.00047453658774588	0.0152540029067733	N/A	N/A
501	LOC107978124	13.9586762875247	3.12232652251668	0.671301353156209	3.7797689664497	0.000156973944267041	0.0058785649863981	N/A	N/A
502	LOC107978189	363.290248642333	4.59826434632106	0.22098705054419	18.1608009868315	1.05474534155563e-73	3.97364759977669e-70	N/A	N/A
503	LOC107978190	77.7375541892258	4.08920512691637	0.388826251622419	9.01236120651162	2.01666867301874e-19	5.35042081600762e-17	N/A	N/A
504	LOC107978207	6.26648510989475	5.35073835692847	1.65963033784007	2.87158877946864	0.00408414044214574	0.0958069159510577	N/A	N/A
505	LOC107978217	318.939775679224	2.25442306541862	0.165116604540202	10.1107975745164	4.94798066770688e-24	1.98308748590627e-21	N/A	N/A
506	LOC107978241	4.36667139491782	6.41443532002473	1.73107039679871	3.3675538730742	0.000758382077220716	0.0229210188588319	N/A	N/A
507	LOC107978255	20.263839558348	2.23143386707309	0.540328442952995	3.04716767704041	0.00231008806977113	0.0587248704052344	N/A	N/A
508	LOC107978267	474.708220576776	6.13635973027392	0.230369004687926	24.0978478726905	2.63300894208852e-128	2.47989947210607e-124	N/A	N/A
509	LOC107978278	158.67106289008	1.65946785745905	0.239044025807406	4.49501029406027	6.95665816524912e-06	0.000362998808473124	N/A	N/A
510	LOC107978281	13.5166056262293	4.38172452562725	0.90448384245622	4.19771127651721	2.69626075134706e-05	0.00121215903993137	N/A	N/A
511	LOC107978300	15.1167911391337	7.57676703372591	1.54816680205937	4.51618296148984	6.29642684198767e-06	0.000332229110427232	N/A	N/A
512	LOC107978301	8.53343322868405	8.18254158610274	1.65854390282668	4.58087306126352	4.63038842031231e-06	0.000248497511890094	N/A	N/A
513	LOC107978317	24.7466086632221	3.09638993010535	0.547816351253361	4.58443312916499	4.55219740947689e-06	0.000244999264578046	N/A	N/A
514	LOC107978351	18.9665218992215	2.36937736290924	0.566289318728828	3.15106572413132	0.00162675879529226	0.0436513610070091	N/A	N/A
515	LOC107978370	19.9526999156434	5.57047902290128	0.857484848608792	5.81411616808013	6.09550749772165e-09	5.52024397762417e-07	N/A	N/A
516	LOC107978393	73.3602114476729	4.84043621442705	0.438282217446408	9.70943730845353	2.74850207252706e-22	8.77517517630378e-20	N/A	N/A
517	LOC107978394	234.994446545908	5.07179990034922	0.27060326907537	16.5808691630343	9.58327015474072e-62	2.00577844338723e-58	N/A	N/A
518	LOC107978467	309.707955907491	1.24216496055178	0.188635144533915	3.48398736330101	0.000494002811472273	0.015745399254997	N/A	N/A
519	LOC107978489	141.168053301712	-1.77208546180166	0.228756408634243	-5.18946318561326	2.10901193585874e-07	1.4935134524726e-05	N/A	N/A
520	LOC107978509	74.1141639373956	1.40747155310251	0.277077175541548	2.9685196941024	0.00299237925964096	0.073014829163027	N/A	N/A
521	LOC107978529	30.4952794735436	2.13985496554016	0.433092168975588	3.59021145197998	0.000330409815250908	0.0112142877295159	N/A	N/A
522	LOC107978534	118.639392286755	1.50275511815126	0.236365178984538	3.88294342412483	0.000103199586323865	0.00403313404062788	N/A	N/A
523	LOC107978573	45.6005656943228	2.67507765838502	0.392274967988296	5.32818897005487	9.91968887159967e-08	7.47428717097292e-06	N/A	N/A
524	LOC107978585	63.609917600228	1.82580564131547	0.384012052127018	3.23126092975824	0.00123245375181082	0.0341407813571477	N/A	N/A
525	LOC107978611	219.973178290735	-1.55907498777357	0.239126831084327	-4.07362269903078	4.628744751806e-05	0.00196647716146897	N/A	N/A
526	LOC107978619	53.2545909652291	3.0358913522269	0.439552151109706	5.57596827889037	2.46156782671348e-08	2.0248276485503e-06	N/A	N/A
527	LOC107978626	219.543865820742	6.69995305426013	0.352353637373746	17.3546968299145	1.81757387121286e-67	4.89109128743382e-64	N/A	N/A
528	LOC107978660	68.9673499974009	1.58796091227712	0.276166775602917	3.63185763155708	0.000281388355082361	0.00977954325587904	N/A	N/A
529	LOC107978687	75.5099357810347	3.95859735771444	0.350250428314752	9.63206490060757	5.85410693718589e-22	1.83789687292951e-19	N/A	N/A
530	LOC107978713	1164.14511209435	2.27100588694744	0.159877973184016	10.545814114654	5.31108642459242e-26	2.44012036536701e-23	N/A	N/A
531	LOC107978813	62.2352352783521	2.12960095775894	0.385989859769378	4.00175916009991	6.28732790700488e-05	0.0025746607779185	N/A	N/A
532	LOC107978838	45.6068171735952	1.84831953667356	0.387803552660359	3.25772424539612	0.00112309483708228	0.031808745282162	N/A	N/A
533	LOC107978840	46.8216671168482	2.60528793977826	0.367828756437581	5.49257066963427	3.96124957517575e-08	3.21629561412007e-06	N/A	N/A
534	LOC107978855	96.7675881471895	-4.41177214559437	0.445265825683331	-8.59443825270076	8.36731068299913e-18	1.99512697893234e-15	N/A	N/A
535	LOC107978872	41.3421514567194	2.22089368323048	0.412034377768783	3.97037546082464	7.17594582147716e-05	0.00289450302867592	N/A	N/A
536	LOC107978944	72.491595725731	1.55924160781013	0.316041243196143	3.08275938050373	0.00205090911826259	0.0532868621527067	N/A	N/A
537	LOC107978977	13.6689506496099	6.25205285346681	1.56293551731817	3.62592716714877	0.000287926505147925	0.00998834544654044	N/A	N/A
538	LOC107978981	102.475789119205	1.39053763744408	0.265962359853911	3.02890656093371	0.00245440582428775	0.0619753921073838	N/A	N/A
539	LOC107978994	531.021553098072	4.04904059453241	0.176232589152731	19.6562855398392	5.10784305493576e-86	2.40541099064562e-82	N/A	N/A
540	LOC107979042	37.91289374296	3.14603420954924	0.480022253035979	5.33531871206004	9.53768794965124e-08	7.21531838986266e-06	N/A	N/A
541	LOC107979057	66.0825509914527	2.24173319114658	0.325891869270319	5.08380492626276	3.69947896113193e-07	2.4888244711015e-05	N/A	N/A
542	LOC107979090	12.5753697451509	-5.73462585730363	1.54745980345086	-3.32781720410356	0.000875292789160425	0.0258430881965751	N/A	N/A
543	LOC107979114	34.0256948199221	1.96139772981907	0.417359758196826	3.29795866052038	0.000973904716699294	0.0281371827430439	N/A	N/A
544	LOC107979117	62.4933426779579	1.62275615420006	0.288339600895229	3.59920611063062	0.000319190134778279	0.0109121317038447	N/A	N/A
545	LOC107979119	43.4991314594369	3.00339991612582	0.38009749271836	6.36267658097037	1.98267891840186e-10	2.20992442520331e-08	N/A	N/A
546	LOC107979122	26.3685901887949	2.43261457597049	0.461145350365987	4.00665879810553	6.15837262388142e-05	0.00254397511219417	N/A	N/A
547	LOC107979145	18.5320281892966	2.61465280453434	0.589861210192638	3.4409624988738	0.000579648864165487	0.0182284568518953	N/A	N/A
548	LOC107979159	11.5964935425928	2.97328991765815	0.780717279498583	3.05914507037797	0.00221969634424315	0.0568876463081744	N/A	N/A
549	LOC107979201	29.8596455078404	2.92182486700976	0.506439380020445	4.61429829211596	3.94425614435526e-06	0.000215982421486105	N/A	N/A
550	LOC107979202	154.583351736453	2.25308296359192	0.287220610180609	5.80780209965374	6.32982712557229e-09	5.70502170164618e-07	N/A	N/A
551	LOC107979212	59.0401269370733	1.9905212258442	0.331357465380574	4.24182000399092	2.21714478605158e-05	0.00103615292298837	N/A	N/A
552	LOC107979247	310.455401556281	-2.28506025897014	0.172009871164067	-9.8837220605054	4.89791051505594e-23	1.66129390313657e-20	N/A	N/A
553	LOC107979258	22.8912850956578	3.29212665276512	0.607809213514364	4.45397024568135	8.42967875854405e-06	0.000431494181452973	N/A	N/A
554	LOC107979267	50.0254503759323	2.10441412104917	0.34650940510143	4.38502273807904	1.15973663655108e-05	0.000568905182883143	N/A	N/A
555	LOC107979269	201.188123946757	1.65778209242691	0.244513887453391	4.38756098019282	1.14628860648125e-05	0.000565252316237888	N/A	N/A
556	LOC107979344	854.196636979792	2.47806853858338	0.131101721370193	14.4399784997227	2.89932559894837e-47	2.87445243723108e-44	N/A	N/A
557	LOC107979381	49.4887682760549	2.13842966894915	0.371094919919728	4.18617201379106	2.83698383979039e-05	0.00126336322908112	N/A	N/A
558	LOC107979384	257.023126186897	2.25346935643643	0.221208521401027	7.54268798122136	4.60381777503726e-14	8.50216817925263e-12	N/A	N/A
559	LOC107979389	229.136698330943	1.17670803330051	0.197114170592276	3.00204460593225	0.00268172877613003	0.06681974200524	N/A	N/A
560	LOC107979425	26.59844845803	4.88062594351952	1.10351507855014	3.89270933066201	9.91308989193845e-05	0.0038902682144676	N/A	N/A
561	LOC107979428	35.1921720203134	2.40792479562996	0.419931960855725	4.34108966413041	1.41777848437577e-05	0.000683035634531622	N/A	N/A
562	LOC107979429	14.5160690614303	4.10234646729209	1.17450032961133	2.99479180881535	0.00274632221048937	0.0682486431121216	N/A	N/A
563	LOC107979443	189.404203153039	1.23187661417117	0.190770982689871	3.39105090474727	0.000696251677841793	0.0213540772453902	N/A	N/A
564	LOC107979458	38.210266588032	2.3498000021962	0.434563473741506	4.06117312686255	4.88267455361514e-05	0.00206221839835086	N/A	N/A
565	LOC107979479	48.6250914202326	2.19966029075035	0.35091678931718	4.60136943909439	4.19722215350483e-06	0.000227847474655823	N/A	N/A
566	LOC107979589	48.435699139199	3.47666302271388	0.403407701859268	7.1681837224851	7.59992693761871e-13	1.17344117806495e-10	N/A	N/A
567	LOC107979613	409.730769708071	2.13556997062649	0.169564205558056	9.14466272408201	5.98162221222486e-20	1.70720935775272e-17	N/A	N/A
568	LOC107979614	50.2359880126322	1.88229212254189	0.431384143939368	3.00736510612933	0.00263523050738784	0.065835327675948	N/A	N/A
569	LOC107979615	81.2002702385624	1.85565324998329	0.30766728402063	4.13008082190803	3.62635726224182e-05	0.00158859748253138	N/A	N/A
570	LOC107979629	94.7481335898309	-1.37757366259067	0.27767447298689	-2.854461749197	0.00431098227141761	0.09988434569089	N/A	N/A
571	LOC107979679	17.2704820495569	-5.83233743108068	1.52099633430231	-3.4499589591493	0.000560671783561352	0.0176907443667424	N/A	N/A
572	LOC107979696	263.837568192489	1.93653300112139	0.222626179158375	6.0710312933985	1.27091417238149e-09	1.2468859513099e-07	N/A	N/A
573	LOC107979697	101.752572918136	1.89846947209832	0.266042420027744	4.93720877760842	7.92486194560526e-07	5.00186967952809e-05	N/A	N/A
574	LOC107979718	115.909140547473	1.72462980200815	0.260333122264591	4.37772685770151	1.19923509984546e-05	0.000583707359397931	N/A	N/A
575	LOC107979722	63.2945418761134	1.91679456443123	0.372392174810532	3.57642333485576	0.000348327408368625	0.0117378235982823	N/A	N/A
576	LOC107979878	20.9150538307524	5.57152496780385	0.955002088373529	5.22151996083625	1.77460496732727e-07	1.27588678509709e-05	N/A	N/A
577	LOC107979891	33.3358343875418	1.94334665584917	0.464774108704635	2.92267604775564	0.00347037374182632	0.0828535236689257	N/A	N/A
578	LOC107979897	40.3648961600522	2.99951993303283	0.423360235810741	5.70331653299409	1.17498495736048e-08	1.02468479823145e-06	N/A	N/A
579	LOC107979908	42.5311662489633	2.68761855481976	0.39611685087272	5.30817118601761	1.10730622223636e-07	8.24439814555983e-06	N/A	N/A
580	LOC107979924	51.6360322946735	1.82206205253275	0.387180412096776	3.19515015006075	0.00139758110004471	0.0379887953557606	N/A	N/A
581	LOC107979936	83.9816730852579	3.13127420143002	0.314302152480008	8.10147713153453	5.42958526085295e-16	1.16223974498508e-13	N/A	N/A
582	LOC107979953	31.3627795474333	1.88928483577384	0.442017635036491	2.95083777583897	0.00316913317423969	0.0762413302722262	N/A	N/A
583	LOC107979960	85.0362011960484	2.15689238917346	0.313286161884022	5.01755289476921	5.23337954725264e-07	3.42295731012493e-05	N/A	N/A
584	LOC107980007	57.4303854799079	1.67170898636498	0.349156694265309	3.11248933070161	0.00185516719466478	0.0490123204009825	N/A	N/A
585	LOC107980011	23.1101948163341	9.40552921305819	1.51369474604758	5.82717667176191	5.63729251069549e-09	5.1548387875714e-07	N/A	N/A
586	LOC107980051	74.5763101289149	-2.55027692041451	0.350226948572557	-5.61154539279035	2.00527670226939e-08	1.68631237681467e-06	N/A	N/A
587	LOC107980056	78.2334006649856	2.88074677850329	0.332426185619556	6.90614752115084	4.97992127290565e-12	6.74868899408084e-10	N/A	N/A
588	LOC107980066	137.13714670594	1.29187706357104	0.208052944723281	3.39776283286983	0.000679392908760604	0.0209455388254067	N/A	N/A
589	LOC107980095	155.810421286028	1.77611225038303	0.231598301298322	5.14317135740798	2.70139013250055e-07	1.87618891328687e-05	N/A	N/A
590	LOC107980160	90.640805981931	3.03162196558364	0.274890928999083	8.90047363065463	5.56088765362167e-19	1.45486723237877e-16	N/A	N/A
591	LOC107980172	274.879488998415	1.36055718402831	0.18299199793296	4.2384076466081	2.25110749378133e-05	0.00104701510766318	N/A	N/A
592	LOC107980178	12.971807937425	3.38636634645196	0.738483871209495	3.79345298515815	0.000148566771139396	0.00563088987515656	N/A	N/A
593	LOC107980321	309.495366264499	-1.19483928215367	0.17254106767067	-3.5346760609862	0.000408275344082217	0.0133287394393011	N/A	N/A
594	LOC107980349	167.916584987858	-1.75599683572403	0.23954267485067	-4.88862510921233	1.01542656909119e-06	6.27134107605596e-05	N/A	N/A
595	LOC107980354	116.30614370444	-2.23578243634152	0.26812767814904	-6.15684269157303	7.42094941001122e-10	7.63871169597712e-08	N/A	N/A
596	LOC107980355	33.0717282088376	4.36047201425082	0.531528338447805	7.10311989113335	1.21971504567732e-12	1.80911593034831e-10	N/A	N/A
597	LOC107980386	30.4566741234871	2.69781623601976	0.514305870379884	4.10816569862985	3.98813945432057e-05	0.00172098354553861	N/A	N/A
598	Loxhd1	16.1657872060194	3.76498444910325	0.725785206956734	4.3814918214111	1.17869469141062e-05	0.000575209116634762	ENSCGRG00000009961	lipoxygenase homology domains 1 [Source:MGI Symbol;Acc:MGI:1914609]
599	Lrp8	2340.39029217376	1.17550871628429	0.0970623532520056	6.08419429137349	1.17078560883257e-09	1.16688299013646e-07	ENSCGRG00000003806	low density lipoprotein receptor-related protein 8, apolipoprotein e receptor [Source:MGI Symbol;Acc:MGI:1340044]
600	Luc7l	2479.056116464	-0.84538334284301	0.0789628307316619	-3.29801806380065	0.000973698701539422	0.0281371827430439	ENSCGRG00000014586	Luc7-like [Source:MGI Symbol;Acc:MGI:1914228]
601	Ly6d	15.0756623097048	3.29481235412452	0.798551424715993	3.39345691402044	0.00069016414648372	0.0212428464498592	ENSCGRG00000000273	lymphocyte antigen 6 complex, locus D [Source:MGI Symbol;Acc:MGI:96881]
602	Macc1	15.0412218448297	6.20265263643962	1.15690411009522	4.85579581462123	1.19904207002866e-06	7.35711904662209e-05	ENSCGRG00000007459	metastasis associated in colon cancer 1 [Source:MGI Symbol;Acc:MGI:2685113]
603	Malrd1	472.569699087506	-2.91275708610641	0.150998862415175	-15.4159743202895	1.27828295053807e-53	1.71992970994897e-50	ENSCGRG00000004473	MAM and LDL receptor class A domain containing 1 [Source:MGI Symbol;Acc:MGI:1928271]
604	Marco	16.0288566930473	-4.52692357492082	1.21139500377497	-3.25406746925294	0.00113765256939362	0.0320807806132749	ENSCGRG00000017882	macrophage receptor with collagenous structure [Source:MGI Symbol;Acc:MGI:1309998]
605	Mast4	1007.55372843565	1.7997375468434	0.121491360505928	9.99885951612971	1.54162219771695e-23	5.92643619150901e-21	ENSCGRG00000001139	microtubule associated serine/threonine kinase family member 4 [Source:MGI Symbol;Acc:MGI:1918885]
606	Mat1a	60.9707159814872	-2.05432472560806	0.330049722746348	-4.45194200637503	8.50971514663853e-06	0.000434410580534499	ENSCGRG00000013233	methionine adenosyltransferase I, alpha [Source:MGI Symbol;Acc:MGI:88017]
607	Mboat1	672.329800965565	1.36839394486478	0.125227550075607	6.25606301225751	3.94817277115612e-10	4.19558772250235e-08	ENSCGRG00000014662	membrane bound O-acyltransferase domain containing 1 [Source:MGI Symbol;Acc:MGI:2387184]
608	Mc3r	20.441924596742	7.59470851324089	1.52167328576258	4.60660384729486	4.0929869885334e-06	0.000223477089573924	ENSCGRG00000018880	melanocortin 3 receptor [Source:MGI Symbol;Acc:MGI:96929]
609	Mdga1	97.8348797061815	1.71740225051764	0.289132920601798	3.91667523518055	8.97785633638566e-05	0.00356033431175782	ENSCGRG00000013043	MAM domain containing glycosylphosphatidylinositol anchor 1 [Source:MGI Symbol;Acc:MGI:1922012]
610	Mecom	145.933644313836	2.4104062968737	0.210030460152099	8.69132884263834	3.58224508153729e-18	8.99716674678905e-16	ENSCGRG00000010011	MDS1 and EVI1 complex locus [Source:MGI Symbol;Acc:MGI:95457]
611	Medag	3837.16361558659	-0.885607028054694	0.0935784447885845	-3.21275404835765	0.00131468820084992	0.036100264780481	ENSCGRG00000013004	mesenteric estrogen dependent adipogenesis [Source:MGI Symbol;Acc:MGI:1917967]
612	Mefv	101.225168248877	1.71964281046997	0.278985651432944	4.06716368358299	4.75888174725602e-05	0.0020144506847879	ENSCGRG00000016243	Mediterranean fever [Source:MGI Symbol;Acc:MGI:1859396]
613	Megf10	3214.45934457642	-3.38967696668158	0.101867108663476	-27.5330722817113	7.05814179396529e-167	1.32954216972924e-162	ENSCGRG00000011574	multiple EGF-like-domains 10 [Source:MGI Symbol;Acc:MGI:2685177]
614	Mfrp	34.8780550029055	1.93260386243481	0.441218837641642	3.05436043691364	0.0022554092670844	0.0575723941548952	ENSCGRG00000013882	membrane frizzled-related protein [Source:MGI Symbol;Acc:MGI:2385957]
615	Mgat5	2301.81810832271	0.863338597920834	0.0851005758758896	3.27114234345089	0.00107113981435562	0.0305713040651769	ENSCGRG00000007811	Alpha-1,6-mannosylglycoprotein 6-beta-N-acetylglucosaminyltransferase A [Source:UniProtKB/Swiss-Prot;Acc:P97259]
616	Mki67	4979.68065058753	1.84692936559226	0.101466134995482	12.4373207368872	1.639101589604e-35	1.10270559440609e-32	ENSCGRG00000005751	antigen identified by monoclonal antibody Ki 67 [Source:MGI Symbol;Acc:MGI:106035]
617	Mmd	1655.1629371786	1.42710017543939	0.141044312139273	5.97073119748827	2.36192614917561e-09	2.24705065010207e-07	ENSCGRG00000002768	monocyte to macrophage differentiation-associated [Source:MGI Symbol;Acc:MGI:1914718]
618	Mmp12	794.620245338856	1.62670734304399	0.142458745837263	7.31260714251175	2.62008208894602e-13	4.44635011797084e-11	ENSCGRG00000006553	matrix metallopeptidase 12 [Source:MGI Symbol;Acc:MGI:97005]
619	Mmp25	272.474059135441	1.51265270022605	0.191034996581477	4.85612697205054	1.19703960811119e-06	7.35711904662209e-05	ENSCGRG00000005820	matrix metallopeptidase 25 [Source:MGI Symbol;Acc:MGI:2443938]
620	Mmp9	2332.94685258729	1.06400700853863	0.113164227170016	4.23317968758591	2.30410264211269e-05	0.00106215205971314	ENSCGRG00000013903	matrix metallopeptidase 9 [Source:MGI Symbol;Acc:MGI:97011]
621	Mogat2	33.6326059758617	-2.03621188245498	0.45159041587635	-3.21364079199411	0.0013106352466807	0.036041512615656	ENSCGRG00000012686	monoacylglycerol O-acyltransferase 2 [Source:MGI Symbol;Acc:MGI:2663253]
622	Mpeg1	556.77245949647	2.10460195614204	0.191402497671478	7.93949647422665	2.03003660244815e-15	4.15649994351259e-13	ENSCGRG00000008421	macrophage expressed gene 1 [Source:MGI Symbol;Acc:MGI:1333743]
623	Mrc1	36.5611823897654	-2.798108215439	0.524779480708757	-4.21728706261307	2.4725912412397e-05	0.00112502901476406	ENSCGRG00000006589	mannose receptor, C type 1 [Source:MGI Symbol;Acc:MGI:97142]
624	Ms4a13	37.9069541048292	1.86358168691555	0.446017444654469	2.86674703314563	0.00414714356027926	0.0970431593105347	ENSCGRG00000000571	membrane-spanning 4-domains, subfamily A, member 13 [Source:MGI Symbol;Acc:MGI:1920716]
625	Msantd3	409.865572645543	-1.09177177662796	0.161125010975591	-3.14544137398746	0.00165836428653463	0.0443730228202454	ENSCGRG00000003551	Myb/SANT-like DNA-binding domain containing 3 [Source:MGI Symbol;Acc:MGI:1913915]
626	Msrb1	745.036021505946	-1.08894838627108	0.121558474225328	-4.14603661950958	3.38279748582559e-05	0.00149231279251748	ENSCGRG00000014044	methionine sulfoxide reductase B1 [Source:MGI Symbol;Acc:MGI:1351642]
627	Mtdh	3518.84589579774	-0.847632836015454	0.081899572165529	-3.20722475525769	0.00134022242755655	0.0366944329475039	ENSCGRG00000005553	metadherin [Source:MGI Symbol;Acc:MGI:1914404]
628	Mterf3	979.480137719452	-0.938935391570156	0.11870002874891	-2.98207923435107	0.0028629789199179	0.0704901383596027	ENSCGRG00000002168	mitochondrial transcription termination factor 3 [Source:MGI Symbol;Acc:MGI:1913660]
629	Mxd3	97.8086914794288	1.70650096334756	0.369624150442844	3.03426727199155	0.00241120710953131	0.0609663198956259	ENSCGRG00000008976	Max dimerization protein 3 [Source:MGI Symbol;Acc:MGI:104987]
630	Mybl2	1059.83142771679	1.2471464509156	0.141482110414987	4.6803369574582	2.86403801800834e-06	0.000161044430284248	ENSCGRG00000003436	myeloblastosis oncogene-like 2 [Source:MGI Symbol;Acc:MGI:101785]
631	Myf5	23.3137296386235	2.21962288953751	0.533461945700219	3.06424929086686	0.00218216989685516	0.0560784916058127	ENSCGRG00000000706	myogenic factor 5 [Source:MGI Symbol;Acc:MGI:97252]
632	Myf6	24.2479567251919	2.55190431775342	0.56320951771967	3.49238028681768	0.000478736135430461	0.0153353738164556	ENSCGRG00000000719	myogenic factor 6 [Source:MGI Symbol;Acc:MGI:97253]
633	Myo16	3.40440153331136	6.35230567182224	1.92617358013011	2.99419700830469	0.00275168206299174	0.0682753267719613	ENSCGRG00000013611	myosin XVI [Source:MGI Symbol;Acc:MGI:2685951]
634	Myo1a	119.443799459025	-4.86178000834406	0.339120821538125	-12.6114860427173	1.82518699934726e-36	1.27337212987794e-33	ENSCGRG00000003965	myosin IA [Source:MGI Symbol;Acc:MGI:107732]
635	Myom2	104.546529329542	2.94701632493146	0.446529485674111	5.28980481690785	1.22446957899164e-07	9.0098958826037e-06	ENSCGRG00000001592	myomesin 2 [Source:MGI Symbol;Acc:MGI:1328358]
636	Myzap	1034.1950862399	2.50391903788873	0.119422607891209	16.0686202642276	4.23405841260845e-58	6.64641319319211e-55	ENSCGRG00000013683	myocardial zonula adherens protein [Source:MGI Symbol;Acc:MGI:2142908]
637	Ncapg	1391.58933690272	1.12910026780094	0.145498095538335	3.73982741881604	0.000184146642680582	0.00673547632655169	ENSCGRG00000000656	non-SMC condensin I complex, subunit G [Source:MGI Symbol;Acc:MGI:1930197]
638	Ncaph	807.594800998781	1.14249387024673	0.155314934247524	3.5896829382617	0.000331080414956362	0.0112168377275773	ENSCGRG00000006816	non-SMC condensin I complex, subunit H [Source:MGI Symbol;Acc:MGI:2444777]
639	Ndrg1	4098.75924800063	-1.26650766416862	0.0852634341597031	-7.99340502953339	1.31262003070135e-15	2.74731372425793e-13	N/A	N/A
640	Ndufaf4	812.050398345765	-0.958418823109251	0.114186030153702	-3.27059555258554	0.00107321278636251	0.0305841289814077	ENSCGRG00000003771	NADH dehydrogenase (ubiquinone) 1 alpha subcomplex, assembly factor 4 [Source:MGI Symbol;Acc:MGI:1915743]
641	Nedd9	30.8076049138428	4.00013985929878	0.563356704348986	6.06219351294344	1.34277517560043e-09	1.31056248615468e-07	ENSCGRG00000010789	neural precursor cell expressed, developmentally down-regulated gene 9 [Source:MGI Symbol;Acc:MGI:97302]
642	Negr1	43.1909311027489	-2.54298876776262	0.424233192984034	-4.61544805881125	3.92248137003221e-06	0.000215416272790952	ENSCGRG00000004041	neuronal growth regulator 1 [Source:MGI Symbol;Acc:MGI:2444846]
643	Nfatc1	609.819374966919	1.7451353195158	0.162863359104515	7.12359627833856	1.05146741820202e-12	1.58451934053372e-10	ENSCGRG00000008510	nuclear factor of activated T cells, cytoplasmic, calcineurin dependent 1 [Source:MGI Symbol;Acc:MGI:102469]
644	Nfkb2	4346.4404947202	-0.981240004739769	0.121550202853395	-3.26019615530032	0.00111335186050429	0.0315846521028905	ENSCGRG00000008731	nuclear factor of kappa light polypeptide gene enhancer in B cells 2, p49/p100 [Source:MGI Symbol;Acc:MGI:1099800]
645	Nkain3	57.2025206916543	-3.97965901985497	0.665179460440476	-5.10342955701891	3.33552706907784e-07	2.26011954677047e-05	ENSCGRG00000016102	Na+/K+ transporting ATPase interacting 3 [Source:MGI Symbol;Acc:MGI:2444830]
646	Nppb	146.668354883105	4.15704489054348	0.251403474646578	14.2085641212555	8.10707693274167e-46	7.27204800866928e-43	ENSCGRG00000000797	natriuretic peptide type B [Source:MGI Symbol;Acc:MGI:97368]
647	Nrp1	3668.3002382971	0.879692847671099	0.0781799626219236	3.76989623767475	0.000163315432227208	0.00609182732052262	ENSCGRG00000013969	neuropilin 1 [Source:MGI Symbol;Acc:MGI:106206]
648	Nudt14	10.0378440108075	7.89294876301155	1.60645289912335	4.54914443260578	5.38644647166023e-06	0.000287434822058538	ENSCGRG00000005391	nudix (nucleoside diphosphate linked moiety X)-type motif 14 [Source:MGI Symbol;Acc:MGI:1913424]
649	Nuf2	254.630053579667	2.00024063439267	0.283656965448015	4.98940024771183	6.05670399195747e-07	3.90719633892133e-05	ENSCGRG00000001624	NUF2, NDC80 kinetochore complex component [Source:MGI Symbol;Acc:MGI:1914227]
650	Nusap1	1115.63285514227	1.57955624213076	0.162938623062836	6.10410056691129	1.03381180818412e-09	1.04698457154647e-07	ENSCGRG00000008626	nucleolar and spindle associated protein 1 [Source:MGI Symbol;Acc:MGI:2675669]
651	Odc1	5187.73033085421	0.802233017755474	0.0734778187469099	2.95695382279506	0.00310694643782166	0.0752256427368209	ENSCGRG00000006664	N/A
652	Optc	11.0744037041562	3.05379369268779	0.818159727519364	3.01754181845647	0.00254833877881648	0.0640040767687548	ENSCGRG00000003603	opticin [Source:MGI Symbol;Acc:MGI:2151113]
653	Oxr1	927.840454344365	-1.32023561438338	0.112293195169777	-6.54779759851482	5.83917820248345e-11	7.05080767949877e-09	ENSCGRG00000009893	oxidation resistance 1 [Source:MGI Symbol;Acc:MGI:2179326]
654	Pabpc1	2436.43715421049	-0.999430611599205	0.133218985602986	-3.11117900351854	0.00186341944119406	0.0490699246942281	N/A	N/A
655	Parpbp	275.156920206225	1.46781521174942	0.235401762803561	3.75040824042167	0.000176546903040897	0.0064826783870982	ENSCGRG00000009629	PARP1 binding protein [Source:MGI Symbol;Acc:MGI:1922567]
656	Parvg	201.7451888097	1.2293664833197	0.191112054435014	3.37186466078031	0.0007466112721159	0.0226107982843203	ENSCGRG00000002905	parvin, gamma [Source:MGI Symbol;Acc:MGI:2158329]
657	Pbk	896.836076538832	1.9378428817398	0.188885700911632	7.16242878359316	7.92600470368749e-13	1.21383862279155e-10	ENSCGRG00000004250	PDZ binding kinase [Source:MGI Symbol;Acc:MGI:1289156]
658	Pcdh17	17.3107673201103	-5.03438835908607	0.984523053621632	-4.51937193547415	6.20233511522417e-06	0.000328183670127746	ENSCGRG00000003925	protocadherin 17 [Source:MGI Symbol;Acc:MGI:2684924]
659	Pcna	1589.61424065806	1.04597148000155	0.122391339691538	3.7666797376536	0.00016543299598285	0.00614647208151664	ENSCGRG00000004727	Proliferating cell nuclear antigen [Source:UniProtKB/Swiss-Prot;Acc:P57761]
660	Pde1c	460.765325042857	9.47995993261446	0.658912052846604	13.4995215119613	1.57395042222883e-41	1.34765927743293e-38	ENSCGRG00000011815	phosphodiesterase 1C [Source:MGI Symbol;Acc:MGI:108413]
661	Pde3a	25.5185613472452	9.32818805010372	1.50099095721668	5.8249688363182	5.71232580250774e-09	5.19821648028204e-07	ENSCGRG00000007234	phosphodiesterase 3A, cGMP inhibited [Source:MGI Symbol;Acc:MGI:1860764]
662	Pdk3	2376.60339569954	1.30267357292496	0.102411486896354	7.00811104256469	2.41557068383715e-12	3.4212109001083e-10	ENSCGRG00000003763	pyruvate dehydrogenase kinase, isoenzyme 3 [Source:MGI Symbol;Acc:MGI:2384308]
663	Phactr1	66.7462565174739	3.98842942509517	0.359012920090232	9.48006808088858	2.54117222617593e-21	7.84722315155343e-19	ENSCGRG00000005136	phosphatase and actin regulator 1 [Source:MGI Symbol;Acc:MGI:2659021]
664	Phyhd1	600.902608252578	-1.12223207331426	0.119732493197193	-4.48724951971268	7.21485584955071e-06	0.000373368790214249	ENSCGRG00000004453	phytanoyl-CoA dioxygenase domain containing 1 [Source:MGI Symbol;Acc:MGI:3612860]
665	Plac1	477.41972962705	1.72355805754578	0.175718665748974	6.47965059358685	9.19352672657269e-11	1.075642627009e-08	ENSCGRG00000007734	placental specific protein 1 [Source:MGI Symbol;Acc:MGI:1926287]
666	Plac8	646.001807743749	0.973921681310655	0.123719779533207	3.14387224142361	0.00166728213379285	0.0444852599918638	ENSCGRG00000013586	placenta-specific 8 [Source:MGI Symbol;Acc:MGI:2445289]
667	Plekha6	236.489383889695	-1.78473642726881	0.168804659047016	-7.10746926844883	1.18190042100278e-12	1.76694112939916e-10	ENSCGRG00000001696	pleckstrin homology domain containing, family A member 6 [Source:MGI Symbol;Acc:MGI:2388662]
668	Plekhb2	4145.71343063773	0.850526128150481	0.0749995590423011	3.54086918403802	0.000398811257674038	0.0130878182244004	ENSCGRG00000015399	pleckstrin homology domain containing, family B (evectins) member 2 [Source:MGI Symbol;Acc:MGI:2385825]
669	Plekhf1	56.4892997776871	-1.66458528311524	0.320788177475474	-3.3655317065936	0.000763962865086057	0.0230252295834017	N/A	N/A
670	Plk1	1390.90809369939	1.10286426269588	0.144916129128375	3.573803448172	0.000351833074243483	0.0118347850348652	ENSCGRG00000001185	polo-like kinase 1 [Source:MGI Symbol;Acc:MGI:97621]
671	Plxnb3	90.9266792859688	2.2435511739431	0.312057229922006	5.3150144082112	1.06648887872537e-07	7.97200436847215e-06	ENSCGRG00000003374	plexin B3 [Source:MGI Symbol;Acc:MGI:2154240]
672	Pole	762.534052299728	0.989829001279963	0.135947418033502	2.97811099626058	0.00290030931361719	0.0711368835164153	ENSCGRG00000007289	polymerase (DNA directed), epsilon [Source:MGI Symbol;Acc:MGI:1196391]
673	Polq	491.881637970774	1.09237470719314	0.14140192977901	3.58843904934675	0.00033266374139901	0.0112502457751044	ENSCGRG00000001328	polymerase (DNA directed), theta [Source:MGI Symbol;Acc:MGI:2155399]
674	Polr2k	282.883302188015	-1.42303125129908	0.17447807639221	-4.80328971929991	1.56079792427851e-06	9.42331746783147e-05	ENSCGRG00000011617	N/A
675	Polr3g	700.857185187614	1.06034555279575	0.129644357140136	3.6668240913929	0.000245581610612707	0.0087119035764813	ENSCGRG00000014922	polymerase (RNA) III (DNA directed) polypeptide G [Source:MGI Symbol;Acc:MGI:1914736]
676	Ppa1	2226.04188706665	1.10630820475739	0.0987019334007092	5.28202119323926	1.27766413998472e-07	9.32843387786516e-06	ENSCGRG00000014826	pyrophosphatase (inorganic) 1 [Source:MGI Symbol;Acc:MGI:97831]
677	Ppp1r15a	898.31801788448	-1.17947839667497	0.148534626895209	-4.00254074340017	6.26658718878628e-05	0.0025746607779185	ENSCGRG00000003383	protein phosphatase 1, regulatory (inhibitor) subunit 15A [Source:MGI Symbol;Acc:MGI:1927072]
678	Prc1	1998.16804662931	1.14798237581198	0.130594255087917	4.31121472159551	1.62360146700668e-05	0.000772317697828406	ENSCGRG00000000421	N/A
679	Prkcb	62.5054354832085	3.2851792118443	0.374858687791258	7.20329233139389	5.87757719498936e-13	9.38270522220463e-11	ENSCGRG00000000328	protein kinase C, beta [Source:MGI Symbol;Acc:MGI:97596]
680	Prr11	210.995352439343	1.60541786859028	0.284007422184458	3.59305880114061	0.000326818800053202	0.0111247463532152	ENSCGRG00000006499	proline rich 11 [Source:MGI Symbol;Acc:MGI:2444496]
681	Psmb7	2386.91364430022	1.02593266287214	0.101778038590042	4.33266516293554	1.47315071376911e-05	0.000706661295524464	ENSCGRG00000004822	proteasome (prosome, macropain) subunit, beta type 7 [Source:MGI Symbol;Acc:MGI:107637]
682	Pstpip1	2133.51701543976	-1.19911730675354	0.121911232732104	-5.03772123592554	4.71106886376151e-07	3.12473254178435e-05	ENSCGRG00000004304	proline-serine-threonine phosphatase-interacting protein 1 [Source:MGI Symbol;Acc:MGI:1321396]
683	Ptch1	972.499390235732	1.35420872815917	0.113169934344373	6.79726671129118	1.06622602379014e-11	1.39475691737048e-09	ENSCGRG00000001640	patched 1 [Source:MGI Symbol;Acc:MGI:105373]
684	Ptchd3	601.272273687271	1.58508487262165	0.307459215021309	3.25286191806345	0.00114249000685967	0.0321690347671383	ENSCGRG00000017553	patched domain containing 3 [Source:MGI Symbol;Acc:MGI:1921925]
685	Ptgfr	25.5048602243754	-8.32188786735277	1.49950463365858	-5.15965419043394	2.47406393167039e-07	1.73895307018191e-05	ENSCGRG00000002397	prostaglandin F receptor [Source:MGI Symbol;Acc:MGI:97796]
686	Ptprg	51.4695120086775	2.86000028280183	0.364909509535924	6.23452588279755	4.53148405522022e-10	4.74219806378796e-08	ENSCGRG00000004852	protein tyrosine phosphatase, receptor type, G [Source:MGI Symbol;Acc:MGI:97814]
687	Ptprq	106.434803163874	2.20777701164544	0.351482995209318	4.61704985175132	3.89233791687007e-06	0.000214385875263396	N/A	N/A
688	Ptprr	63.8528795444623	-1.74643892369083	0.322221793937871	-3.60458679338626	0.000312649955241172	0.0107470569468576	ENSCGRG00000004420	protein tyrosine phosphatase, receptor type, R [Source:MGI Symbol;Acc:MGI:109559]
689	Ptprt	55.2677442688145	6.74504038880254	0.678565218471475	9.07809259949614	1.10494137890369e-19	2.97339725062984e-17	ENSCGRG00000012828	protein tyrosine phosphatase, receptor type, T [Source:MGI Symbol;Acc:MGI:1321152]
690	Pvrig	144.721034785057	2.23038452714351	0.242619968666355	6.78189035909527	1.18613480771681e-11	1.53035762828504e-09	ENSCGRG00000007569	poliovirus receptor related immunoglobulin domain containing [Source:MGI Symbol;Acc:MGI:5596028]
691	Pwwp2b	223.749978611623	-1.1795015616546	0.189086556441512	-3.14426933422601	0.00166502117682923	0.0444852599918638	ENSCGRG00000000263	PWWP domain containing 2B [Source:MGI Symbol;Acc:MGI:2142008]
692	Qki	1393.82956857096	1.92147188465273	0.134088246151033	9.96738657037972	2.11726643151696e-23	7.976589554097e-21	N/A	N/A
693	Rab38	32.1858293960358	3.29424479070569	0.482775518715823	5.61188831030866	2.00130600704997e-08	1.68631237681467e-06	ENSCGRG00000009572	RAB38, member RAS oncogene family [Source:MGI Symbol;Acc:MGI:1919683]
694	Rad51	333.940011109814	1.34077575556625	0.195097202729652	3.87403429813615	0.000107048336969104	0.00417488514179504	ENSCGRG00000014580	DNA repair protein RAD51 homolog 1 [Source:UniProtKB/Swiss-Prot;Acc:P70099]
695	Rad54l	467.224310294152	1.59211819932591	0.180159677446411	5.59035025417571	2.26612040227347e-08	1.88880132821351e-06	ENSCGRG00000016038	RAD54 like (S. cerevisiae) [Source:MGI Symbol;Acc:MGI:894697]
696	Ranbp3l	171.535898906841	2.54844865561032	0.268610732754089	7.30978295154991	2.67574242083832e-13	4.50026428404745e-11	ENSCGRG00000006643	RAN binding protein 3-like [Source:MGI Symbol;Acc:MGI:2444654]
697	Rap1gap2	102.868678095744	1.74177056196951	0.325016642735617	3.55922715683626	0.000371947722222563	0.0123787619143223	ENSCGRG00000013332	RAP1 GTPase activating protein 2 [Source:MGI Symbol;Acc:MGI:3028623]
698	Rarb	80.9329959423374	2.11249666975387	0.316025576147101	4.83357767322506	1.34100921522726e-06	8.20149045040127e-05	ENSCGRG00000007633	retinoic acid receptor, beta [Source:MGI Symbol;Acc:MGI:97857]
699	Rassf3	1793.96058990221	1.28585959193612	0.0992855689859983	7.05940549440579	1.67216455124867e-12	2.44174912030009e-10	ENSCGRG00000017946	Ras association (RalGDS/AF-6) domain family member 3 [Source:MGI Symbol;Acc:MGI:2179722]
700	Rassf4	25.8634682370679	2.49761919408825	0.552394544936369	3.4624829497319	0.000535215824417991	0.0169409035782009	ENSCGRG00000001806	Ras association (RalGDS/AF-6) domain family member 4 [Source:MGI Symbol;Acc:MGI:2386853]
701	Rbm46	8.00745036009379	3.30023349144088	0.934666619210728	2.90506896781294	0.00367172184663713	0.0875496511710172	ENSCGRG00000011738	RNA binding motif protein 46 [Source:MGI Symbol;Acc:MGI:3645057]
702	Rbp2	52.566629986607	2.16960389568359	0.345339027282965	4.58865424921697	4.46112607615965e-06	0.00024078576474676	ENSCGRG00000012806	retinol binding protein 2, cellular [Source:MGI Symbol;Acc:MGI:97877]
703	Reep3	1823.82370142601	1.50147796198977	0.107546779237749	8.52201681691002	1.567986158574e-17	3.64643892210599e-15	ENSCGRG00000006939	receptor accessory protein 3 [Source:MGI Symbol;Acc:MGI:88930]
704	Rgs16	69.4852685357092	1.97184680177398	0.35932879636822	3.8596525384835	0.000113548360963652	0.0044101246916955	ENSCGRG00000009123	regulator of G-protein signaling 16 [Source:MGI Symbol;Acc:MGI:108407]
705	Rgs5	41.0434695033208	3.72444221411913	0.457515598154453	6.86201678382584	6.78950841295666e-12	9.07049432445849e-10	ENSCGRG00000001642	regulator of G-protein signaling 5 [Source:MGI Symbol;Acc:MGI:1098434]
706	Rnf19a	435.838144007572	-1.90719942430454	0.15345979419591	-8.61617813650521	6.92260280539916e-18	1.69352037721174e-15	ENSCGRG00000013032	ring finger protein 19A [Source:MGI Symbol;Acc:MGI:1353623]
707	Rorc	87.4154162056609	2.75307830038419	0.326508914640792	6.64029587690825	3.13054096123244e-11	3.87960526886418e-09	ENSCGRG00000009792	RAR-related orphan receptor gamma [Source:MGI Symbol;Acc:MGI:104856]
708	S100a13	1129.03263223435	0.979391302807486	0.110567944533598	3.56729795195275	0.00036068129049302	0.012089241048073	N/A	N/A
709	S100a5	238.302805693505	2.86849396314628	0.218718845697035	10.4404879019352	1.61976051538097e-25	7.26462591148367e-23	ENSCGRG00000016973	S100 calcium binding protein A5 [Source:MGI Symbol;Acc:MGI:1338915]
710	Scg2	12.765925300978	2.92540013064451	0.76962498548262	3.04101045843217	0.00235785640653053	0.0597778480885809	ENSCGRG00000011136	secretogranin II [Source:MGI Symbol;Acc:MGI:103033]
711	Sdk1	5.16062523547224	4.80647628953403	1.42676531836068	2.95880039589362	0.00308839071828289	0.0748726074135069	ENSCGRG00000006539	sidekick cell adhesion molecule 1 [Source:MGI Symbol;Acc:MGI:2444413]
712	Sdpr	102.824409336658	3.06889711913504	0.31243290593141	7.95029771594927	1.86063822944467e-15	3.85152113495047e-13	N/A	N/A
713	Sel1l3	1321.0760545744	1.27213711966119	0.0992853478173284	6.92120875886276	4.47805999562796e-12	6.20244236306205e-10	ENSCGRG00000000922	sel-1 suppressor of lin-12-like 3 (C. elegans) [Source:MGI Symbol;Acc:MGI:1916941]
714	Sema3a	1090.78988758872	-1.46289423356157	0.136703357176526	-6.42216658737017	1.34348277761187e-10	1.5337687928409e-08	ENSCGRG00000002393	sema domain, immunoglobulin domain (Ig), short basic domain, secreted, (semaphorin) 3A [Source:MGI Symbol;Acc:MGI:107558]
715	Sema3g	226.000797614482	-2.00310650387684	0.224835910829024	-6.3074621750887	2.83647867994694e-10	3.08848259503818e-08	ENSCGRG00000014142	sema domain, immunoglobulin domain (Ig), short basic domain, secreted, (semaphorin) 3G [Source:MGI Symbol;Acc:MGI:3041242]
716	Sema4d	12.8768971852911	3.97351251725707	0.800403752543382	4.23355088699719	2.30030102125383e-05	0.00106215205971314	ENSCGRG00000002519	sema domain, immunoglobulin domain (Ig), transmembrane domain (TM) and short cytoplasmic domain, (semaphorin) 4D [Source:MGI Symbol;Acc:MGI:109244]
717	Sema6d	121.155117238178	1.71662652921283	0.266749486841177	4.24242251369529	2.21119897780368e-05	0.00103612823743502	ENSCGRG00000002814	sema domain, transmembrane domain (TM), and cytoplasmic domain, (semaphorin) 6D [Source:MGI Symbol;Acc:MGI:2387661]
718	Sgo2	595.425184521711	1.28991402072421	0.168302456366241	4.18859911627799	2.80681717833746e-05	0.001252891355174	ENSCGRG00000003406	N/A
719	Sh3gl2	101.762907774508	1.54760176429183	0.328230052760466	2.93281878205462	0.00335899889220734	0.0803983000413084	ENSCGRG00000001246	SH3-domain GRB2-like 2 [Source:MGI Symbol;Acc:MGI:700009]
720	Si	42.1219396032696	5.38914560916168	0.69139248663699	6.94856134727267	3.69030026395189e-12	5.18762582627326e-10	ENSCGRG00000008168	sucrase isomaltase (alpha-glucosidase) [Source:MGI Symbol;Acc:MGI:1917233]
721	Sirpa	1553.12111910278	-0.905368633006533	0.0875417858241097	-3.66003651021173	0.00025217931409064	0.00891238600286187	N/A	N/A
722	Sirt5	327.414447979493	-1.02547944505844	0.148590101796693	-2.9646452826314	0.00303032118641499	0.0737495609670532	ENSCGRG00000003392	sirtuin 5 [Source:MGI Symbol;Acc:MGI:1915596]
723	Ska1	173.576253329072	1.49022129080066	0.283207895027424	3.19644616542858	0.00139131786961962	0.0378732004480126	ENSCGRG00000003130	spindle and kinetochore associated complex subunit 1 [Source:MGI Symbol;Acc:MGI:1913718]
724	Ska2	373.341976672754	1.52590588921559	0.167185858196362	5.62812787304822	1.82176019865703e-08	1.55804841321319e-06	ENSCGRG00000006023	N/A
725	Skap2	31.040568797473	2.74291513006888	0.513531872636331	4.20217856833187	2.6435846620093e-05	0.00119417756062996	ENSCGRG00000006979	src family associated phosphoprotein 2 [Source:MGI Symbol;Acc:MGI:1889206]
726	Slc15a1	23.3952340551779	2.16044915268354	0.545898013371735	2.88604576930295	0.00390115420146693	0.0920877715451535	ENSCGRG00000010620	solute carrier family 15 (oligopeptide transporter), member 1 [Source:MGI Symbol;Acc:MGI:1861376]
727	Slc1a3	351.546382861603	-1.05439094758022	0.152389228534194	-3.08045687595125	0.00206683282425035	0.0536266252209418	ENSCGRG00000009990	excitatory amino acid transporter 1 [Source:RefSeq peptide;Acc:NP_001233651]
728	Slc37a1	16.3819960148724	4.43633802665131	0.769759868893517	5.00334673391881	5.63434651324606e-07	3.67246315813205e-05	ENSCGRG00000012375	solute carrier family 37 (glycerol-3-phosphate transporter), member 1 [Source:MGI Symbol;Acc:MGI:2446181]
729	Slc44a5	289.746843019993	-1.45394881606054	0.268615876717624	-3.23505194837343	0.00121620600803846	0.0338900481855334	ENSCGRG00000007785	solute carrier family 44, member 5 [Source:MGI Symbol;Acc:MGI:3035141]
730	Slc45a1	4567.62258260957	-0.935464464397227	0.0929322745998084	-3.77158490078314	0.000162213945946097	0.00606274622973538	N/A	N/A
731	Slc6a12	19.9856177837652	6.11757772406613	1.52206099702368	3.63494973865289	0.000278034835606065	0.00969878184872491	ENSCGRG00000005468	solute carrier family 6 (neurotransmitter transporter, betaine/GABA), member 12 [Source:MGI Symbol;Acc:MGI:95628]
732	Slc6a13	103.613794207882	6.1389538265346	0.759297342352323	7.31464607607743	2.58060644915466e-13	4.44635011797084e-11	ENSCGRG00000012728	solute carrier family 6 (neurotransmitter transporter, GABA), member 13 [Source:MGI Symbol;Acc:MGI:95629]
733	Slc7a11	2965.82631647605	1.43432432319478	0.23010972275651	3.69111662166651	0.0002232717317926	0.00805702990761918	ENSCGRG00000013963	solute carrier family 7 (cationic amino acid transporter, y+ system), member 11 [Source:MGI Symbol;Acc:MGI:1347355]
734	Slco4a1	630.338890496456	1.77010576099626	0.283559729989038	4.17951893352741	2.92126398845796e-05	0.00129782664506091	ENSCGRG00000008065	solute carrier organic anion transporter family, member 4a1 [Source:MGI Symbol;Acc:MGI:1351866]
735	Smad3	3674.16253568237	0.911617484520498	0.0891778656316517	3.66296032637277	0.000249317165267699	0.00882779594388657	ENSCGRG00000002991	SMAD family member 3 [Source:MGI Symbol;Acc:MGI:1201674]
736	Smad9	429.449408326246	-1.33349799223584	0.149797100478963	-4.99699586388058	5.82303169902913e-07	3.77854244512998e-05	ENSCGRG00000013498	SMAD family member 9 [Source:MGI Symbol;Acc:MGI:1859993]
737	Smc2	2540.5459897525	1.23196762041912	0.13429845899797	4.81766599948661	1.45247239178701e-06	8.85444092041811e-05	ENSCGRG00000005307	structural maintenance of chromosomes 2 [Source:MGI Symbol;Acc:MGI:106067]
738	Smurf1	2202.70151728598	1.06369314618292	0.0793752829740411	6.03123072478785	1.6271567656784e-09	1.57993566984969e-07	ENSCGRG00000002933	SMAD specific E3 ubiquitin protein ligase 1 [Source:MGI Symbol;Acc:MGI:1923038]
739	Snai1	194.521956534689	1.49345994869082	0.252000967273009	3.60513476515915	0.000311990985752662	0.0107440113320346	ENSCGRG00000009080	snail family zinc finger 1 [Source:MGI Symbol;Acc:MGI:98330]
740	Sntn	81.2337863075913	1.69714208041739	0.335823650794421	3.3117964653927	0.00092698961759852	0.0270305006605315	N/A	N/A
741	Snx10	407.541317061979	-1.07695009964549	0.145194189847098	-3.38847993464778	0.000702811708743427	0.0214916625935064	ENSCGRG00000009588	sorting nexin 10 [Source:MGI Symbol;Acc:MGI:1919232]
742	Spag5	2565.56091465732	1.11707906271387	0.101247788221079	5.25558702409194	1.475530602732e-07	1.06902192167934e-05	ENSCGRG00000015551	sperm associated antigen 5 [Source:MGI Symbol;Acc:MGI:1927470]
743	Spata5	1752.18159803108	-0.876799756076189	0.0897441880687062	-3.25187916493945	0.0011464474965446	0.0322322858095681	ENSCGRG00000007815	spermatogenesis associated 5 [Source:MGI Symbol;Acc:MGI:1927170]
744	Spc24	344.754524208704	1.35167418971982	0.177427548230173	4.32126632333343	1.55136289050492e-05	0.000739823361226358	ENSCGRG00000016851	SPC24, NDC80 kinetochore complex component, homolog (S. cerevisiae) [Source:MGI Symbol;Acc:MGI:1914879]
745	Spn	139.233278326833	1.55324485760295	0.219006225554197	4.4212549411851	9.8129312020011e-06	0.000492923160138919	ENSCGRG00000012313	sialophorin [Source:MGI Symbol;Acc:MGI:98384]
746	Spns2	32.2307034549883	-1.94735344350518	0.414649571379107	-3.2856441603274	0.00101749460734068	0.0291728248378637	ENSCGRG00000014970	spinster homolog 2 [Source:MGI Symbol;Acc:MGI:2384936]
747	Spon2	553.234231974654	-1.24934111897969	0.189620900005518	-3.50372041393752	0.000458806785543912	0.0147988757179635	ENSCGRG00000004494	spondin 2, extracellular matrix protein [Source:MGI Symbol;Acc:MGI:1923724]
748	Srgap1	595.858809967652	1.04056594959542	0.136987788284312	3.32586907621779	0.000881433200489571	0.0258720312302572	ENSCGRG00000000715	SLIT-ROBO Rho GTPase activating protein 1 [Source:MGI Symbol;Acc:MGI:2152936]
749	St3gal1	6529.20525925726	-1.34263913078639	0.10784004802853	-7.02593001316896	2.12645035356462e-12	3.03454131137096e-10	ENSCGRG00000000253	N/A
750	St3gal4	964.012251350352	0.977012263175477	0.117851741674002	3.32663528672149	0.000879013390435191	0.0258720312302572	ENSCGRG00000009032	CMP-N-acetylneuraminate-beta-galactosamide-alpha-2, 3-sialyltransferase 4 [Source:RefSeq peptide;Acc:NP_001233628]
751	St8sia1	12.0409911596328	3.58230183292284	0.871837299114862	3.43795721431596	0.00058612030130608	0.0184012468595044	ENSCGRG00000004197	ST8 alpha-N-acetyl-neuraminide alpha-2,8-sialyltransferase 1 [Source:MGI Symbol;Acc:MGI:106011]
752	Star	680.763345406147	1.45397615470241	0.127796758494638	6.79996632322814	1.04643609495744e-11	1.3784417287212e-09	ENSCGRG00000017968	steroidogenic acute regulatory protein [Source:MGI Symbol;Acc:MGI:102760]
753	Stau2	78.84253499062	2.18157920571092	0.291855132413879	5.47057950218126	4.48566429159055e-08	3.56525140340469e-06	N/A	N/A
754	Stmnd1	12.2008781567165	4.39781967272853	1.03441881114201	3.68598978570192	0.000227815488148936	0.00820527791637	ENSCGRG00000008354	stathmin domain containing 1 [Source:MGI Symbol;Acc:MGI:2686420]
755	Susd4	56.5395454977148	1.97492990359117	0.33664561509231	4.12887422427552	3.64543738889765e-05	0.0015911742910457	ENSCGRG00000009367	sushi domain containing 4 [Source:MGI Symbol;Acc:MGI:2138351]
756	Sv2b	24.0578524209512	2.18722447610954	0.517323770798235	3.09721313002123	0.00195349368350297	0.0512506413873892	ENSCGRG00000008508	synaptic vesicle glycoprotein 2 b [Source:MGI Symbol;Acc:MGI:1927338]
757	Tac4	249.638217295566	-1.11978186635073	0.160811001001464	-3.32576355037241	0.000881766950672885	0.0258720312302572	ENSCGRG00000002764	tachykinin 4 [Source:MGI Symbol;Acc:MGI:1931130]
758	Tacc3	866.520112614786	1.01915310943179	0.12940990227222	3.35515753498747	0.000793198002159404	0.0236829384661009	ENSCGRG00000005932	transforming, acidic coiled-coil containing protein 3 [Source:MGI Symbol;Acc:MGI:1341163]
759	Tarm1	8.64548788416014	6.68383708465656	1.65185987224856	3.69212587968097	0.000222387338881209	0.00804051881478951	ENSCGRG00000008565	T cell-interacting, activating receptor on myeloid cells 1 [Source:MGI Symbol;Acc:MGI:2442280]
760	Tcn2	367.57472284838	-1.05840628855352	0.160437634955471	-2.95095217505397	0.00316795964894554	0.0762413302722262	ENSCGRG00000017282	transcobalamin 2 [Source:MGI Symbol;Acc:MGI:98534]
761	Tfec	32.3161510815618	2.32824563932172	0.491638748148885	3.54586196707312	0.000391331131917416	0.0128872456851894	ENSCGRG00000014010	transcription factor EC [Source:MGI Symbol;Acc:MGI:1333760]
762	Tfrc	3589.32502745064	1.42003773890156	0.108181784669137	7.71918526519406	1.1707562980583e-14	2.22762993803276e-12	ENSCGRG00000012666	transferrin receptor protein 1 [Source:RefSeq peptide;Acc:NP_001233748]
763	Tgfbr2	3374.12743193968	0.916692438633656	0.0845606909851715	3.9229804540111	8.74602492826085e-05	0.00349044219435698	ENSCGRG00000016455	transforming growth factor, beta receptor II [Source:MGI Symbol;Acc:MGI:98729]
764	Tgif1	769.788884708918	-1.14465214378267	0.138498224558021	-4.04113225889797	5.31937458171495e-05	0.00222175297108125	ENSCGRG00000016541	TGFB-induced factor homeobox 1 [Source:MGI Symbol;Acc:MGI:1194497]
765	Tgm2	20010.5555932188	1.20560568449834	0.11313047712574	5.48608296849459	4.10943943250401e-08	3.29402172723736e-06	ENSCGRG00000014460	transglutaminase 2, C polypeptide [Source:MGI Symbol;Acc:MGI:98731]
766	Themis	864.214245579248	-1.85257827096554	0.120003052125586	-10.5631960836945	4.41372841498238e-26	2.13183082443649e-23	ENSCGRG00000007777	thymocyte selection associated [Source:MGI Symbol;Acc:MGI:2443552]
767	Timm9	633.573198134627	-0.994830542742756	0.133675777874584	-3.06613545504214	0.00216845053294364	0.0558020528539062	ENSCGRG00000010911	translocase of inner mitochondrial membrane 9 [Source:MGI Symbol;Acc:MGI:1353436]
768	Tm7sf3	355.602846210571	-1.22360729312066	0.152363346588044	-4.19159073819935	2.77005357831533e-05	0.00123941803455406	ENSCGRG00000006018	transmembrane 7 superfamily member 3 [Source:MGI Symbol;Acc:MGI:1914873]
769	Tmem176a	134.323142245356	-1.67052205165585	0.265464704938397	-4.0892801594344	4.32713961328844e-05	0.00185672730969281	ENSCGRG00000015426	transmembrane protein 176A [Source:MGI Symbol;Acc:MGI:1913308]
770	Tmem176b	266.069142529619	-1.31591178646607	0.177617905242966	-4.11529054317493	3.8669201189483e-05	0.00167450975357768	ENSCGRG00000014371	transmembrane protein 176B [Source:MGI Symbol;Acc:MGI:1916348]
771	Tmem190	22.888274916822	2.16270964762827	0.502926538076031	3.13713241886749	0.00170609053913488	0.045456333077346	N/A	N/A
772	Tmem40	127.287887129509	1.60205809939502	0.21724808642237	4.68172408523058	2.84472203729578e-06	0.000160437212624373	ENSCGRG00000003563	transmembrane protein 40 [Source:MGI Symbol;Acc:MGI:2137870]
773	Tmprss6	102.192831236688	1.86651525300011	0.273617299006003	4.68374169664923	2.81684945654519e-06	0.000159476372382724	ENSCGRG00000001093	transmembrane serine protease 6 [Source:MGI Symbol;Acc:MGI:1919003]
774	Tmtc1	14.9462215600271	4.77497102440316	1.00873807003216	4.15371308782708	3.27123298822897e-05	0.00144648393894998	N/A	N/A
775	Tnc	3426.88100599186	-4.45648620487382	0.25256441200962	-15.328856798737	4.90543927014403e-53	5.77523497073144e-50	ENSCGRG00000014015	tenascin C [Source:MGI Symbol;Acc:MGI:101922]
776	Tnip3	15.9825901581425	-3.72800334016751	0.846925332570663	-3.71111917257962	0.000206344924902729	0.00750370530963843	N/A	N/A
777	Top2a	9153.25664155545	1.75005004604362	0.119975535849119	9.71104264779176	2.70555168573242e-22	8.77517517630378e-20	ENSCGRG00000003033	DNA topoisomerase 2-alpha [Source:UniProtKB/Swiss-Prot;Acc:P41515]
778	Tpo	69.8797014833186	8.20845379708294	1.0578415174652	7.20664784894168	5.73460534449884e-13	9.23271460464314e-11	ENSCGRG00000015011	thyroid peroxidase [Source:MGI Symbol;Acc:MGI:98813]
779	Tpx2	2324.39032488898	0.926243429219245	0.109783249763094	3.10867941361324	0.00187925508004221	0.0493717265589333	ENSCGRG00000013318	TPX2, microtubule-associated [Source:MGI Symbol;Acc:MGI:1919369]
780	Treml4	228.071312427964	1.6692463817648	0.191414779766859	5.66457763796655	1.47387118607596e-08	1.27354640055563e-06	ENSCGRG00000008499	triggering receptor expressed on myeloid cells-like 4 [Source:MGI Symbol;Acc:MGI:1923239]
781	Trib3	3178.37550767706	-1.01142121340995	0.0893870026751316	-4.77092530150854	1.833815435003e-06	0.000107948691716098	ENSCGRG00000000335	tribbles pseudokinase 3 [Source:MGI Symbol;Acc:MGI:1345675]
782	Trim11	234.603441937594	-1.09194498890024	0.169981360636666	-2.98257695008547	0.00285832784943902	0.0704742430626738	ENSCGRG00000003885	tripartite motif-containing 11 [Source:MGI Symbol;Acc:MGI:2137355]
783	Trip13	559.715476899809	1.31386327266035	0.17220426548726	4.23276839209958	2.30832188728376e-05	0.00106215205971314	ENSCGRG00000012798	thyroid hormone receptor interactor 13 [Source:MGI Symbol;Acc:MGI:1916966]
784	Trnaa-agc	144.611298894362	-1.62119267305105	0.352990104819637	-2.93557852807052	0.00332926331782329	0.0798060592147107	N/A	N/A
785	Trnae-uuc	86.1123402913208	-1.83749577043678	0.330119251464336	-3.79418426571509	0.000148129640748312	0.00562564121527408	N/A	N/A
786	Trnag-ccc	104.284085182911	-1.7275137513053	0.371372203727186	-3.07656641804962	0.00209399645993228	0.0541821584007477	N/A	N/A
787	Trnap-ugg	140.78388579633	-1.83423677870252	0.339413390795185	-3.6806864780866	0.000232606872894479	0.00833006780363746	N/A	N/A
788	Trnas-cga	85.8411009219164	-1.81981952592066	0.339710358946454	-3.63502905542585	0.000277949307966777	0.00969878184872491	N/A	N/A
789	Trpm1	25.1639265872889	3.20271409508835	0.593304514764814	4.41215519050091	1.02346708834363e-05	0.000512740679338535	ENSCGRG00000002941	transient receptor potential cation channel, subfamily M, member 1 [Source:MGI Symbol;Acc:MGI:1330305]
790	Tsen2	1611.71713544793	1.28547106278625	0.129063633743194	5.42762156734978	5.71099674942617e-08	4.46381932651206e-06	ENSCGRG00000010015	tRNA splicing endonuclease subunit 2 [Source:MGI Symbol;Acc:MGI:2141599]
791	Tspan11	25.5295267928558	3.7945838248954	0.697252559373075	4.60324064935686	4.15967108962109e-06	0.000226461630968764	ENSCGRG00000015130	tetraspanin 11 [Source:MGI Symbol;Acc:MGI:1915748]
792	Ube2c	658.423299073968	2.17686098808492	0.188531243762813	8.44368527779139	3.07486375834256e-17	7.06356202632911e-15	ENSCGRG00000012003	ubiquitin-conjugating enzyme E2C [Source:MGI Symbol;Acc:MGI:1915862]
793	Ube2t	666.752923655433	1.19070642963712	0.168600797660778	3.59277024379631	0.000327181052167607	0.0111247463532152	ENSCGRG00000010514	ubiquitin-conjugating enzyme E2T [Source:MGI Symbol;Acc:MGI:1914446]
794	Ubr5	6765.57599895677	-1.27348040757517	0.0798182541195542	-8.62607074595663	6.349575176394e-18	1.57377562628597e-15	ENSCGRG00000005867	ubiquitin protein ligase E3 component n-recognin 5 [Source:MGI Symbol;Acc:MGI:1918040]
795	Unc13c	26.53214617701	2.1408265305928	0.480140624446078	3.24043405339132	0.00119347874845104	0.033355429057229	ENSCGRG00000013222	unc-13 homolog C (C. elegans) [Source:MGI Symbol;Acc:MGI:2149021]
796	Unc5c	25.2644526829314	2.05165577745325	0.501044679069807	2.92727043714948	0.0034195139737968	0.0817428740157491	ENSCGRG00000000346	unc-5 netrin receptor C [Source:MGI Symbol;Acc:MGI:1095412]
797	Unc5d	449.962715318115	3.18904684077029	0.164728265591062	15.8083637359102	2.7245150056447e-56	3.94782224317918e-53	ENSCGRG00000008230	unc-5 netrin receptor D [Source:MGI Symbol;Acc:MGI:2389364]
798	Upb1	2819.48999505354	0.941600680652513	0.109824477779208	3.24734692249886	0.00116486306610566	0.0326525678217742	ENSCGRG00000003888	ureidopropionase, beta [Source:MGI Symbol;Acc:MGI:2143535]
799	Usp18	580.663160701514	1.20938680862174	0.127602148255576	4.8935250419916	9.90457047977483e-07	6.13724980682627e-05	ENSCGRG00000012104	ubiquitin specific peptidase 18 [Source:MGI Symbol;Acc:MGI:1344364]
800	Vat1l	7.82656247086722	5.52223521867032	1.2877329444953	3.83408123482018	0.000126034487855006	0.00486498288468186	ENSCGRG00000004199	vesicle amine transport protein 1 like [Source:MGI Symbol;Acc:MGI:2142534]
801	Veph1	25.1308253371369	-2.61860722623049	0.53746958514002	-3.78373917657041	0.000154489721715101	0.00579705754571187	ENSCGRG00000005218	ventricular zone expressed PH domain-containing 1 [Source:MGI Symbol;Acc:MGI:1920039]
802	Vps13b	2277.23327883716	-1.00915672951549	0.0896545484957507	-4.7314300937497	2.22943595126256e-06	0.000128427782917226	ENSCGRG00000016661	vacuolar protein sorting 13B [Source:MGI Symbol;Acc:MGI:1916380]
803	Vsig1	8.84935219049393	4.71639784648988	1.08770791646031	3.79829482092355	0.000145694963648644	0.00554435561666565	ENSCGRG00000001974	V-set and immunoglobulin domain containing 1 [Source:MGI Symbol;Acc:MGI:1926039]
804	Vwf	46.2898879466234	1.94061159455975	0.396888398340982	3.41569342793916	0.000636198278221693	0.0198083751518381	ENSCGRG00000018146	Von Willebrand factor [Source:MGI Symbol;Acc:MGI:98941]
805	Wars	1260.54664975113	-0.940537793266459	0.109582422605009	-3.24482051128745	0.00117524675829118	0.0328946852688424	ENSCGRG00000000720	N/A
806	Wnt7b	41.1383715076658	2.45634802105915	0.401549055178641	4.66041569816532	3.15571392207601e-06	0.000175870364349544	ENSCGRG00000004719	wingless-type MMTV integration site family, member 7B [Source:MGI Symbol;Acc:MGI:98962]
807	Xbp1	1982.91996553105	-0.91995175818272	0.0980006076341223	-3.41823653494293	0.000630283059203811	0.01968929019274	ENSCGRG00000009353	X-box-binding protein 1 isoform 2 [Source:RefSeq peptide;Acc:NP_001230976]
808	Yars	4129.84271861929	-0.870253978281658	0.0863244454063424	-3.30487472253765	0.000950188617585592	0.02757889520718	ENSCGRG00000007526	tyrosyl-tRNA synthetase [Source:MGI Symbol;Acc:MGI:2147627]
809	Zfpm2	106.539765013608	-2.55485139453982	0.274205626019874	-7.18398423260611	6.77086764793005e-13	1.06285694903382e-10	N/A	N/A
810	Zmat4	435.487446919923	1.22793964863094	0.134603901759355	4.77680913781608	1.78098668747115e-06	0.00010516754304669	ENSCGRG00000002696	zinc finger, matrin type 4 [Source:MGI Symbol;Acc:MGI:2443497]
811	Znf423	434.386037755484	-1.01021049571648	0.127170241987653	-3.3439269152025	0.000826014948212174	0.0244648483953974	ENSCGRG00000016739	zinc finger protein 423 [Source:MGI Symbol;Acc:MGI:1891217]
812	Znf777	375.490032601499	-1.09390174296144	0.157251801253247	-3.23646049319751	0.00121021977295521	0.03377319979727	ENSCGRG00000012888	zinc finger protein 777 [Source:MGI Symbol;Acc:MGI:1919556]
813	Zwint	277.396685405384	2.13760165333258	0.215342984145866	7.21007540027271	5.59209034489612e-13	9.15984398493985e-11	ENSCGRG00000005872	ZW10 interactor [Source:MGI Symbol;Acc:MGI:1289227]
