# Supplementary material for: Defining lncRNAs Correlated with CHO Cell Growth and IgG Productivity by RNA-Seq
Source: iScience. 2019 Dec 18;23(1):100785. doi: 10.1016/j.isci.2019.100785 (PMC6971398; doi:10.1016/j.isci.2019.100785)
Supplement: Data S1. The Complete RNA-Seq Dataset Provided as a Reference for the Community to Investigate RNAseq Data from CHO Cells (See Also GEO Accession Number GSE140671), Related to Figure 2 [file mmc2.zip › 3068_D12vsD4_0.1adj.csv]

	Symbol	baseMean	log2FoldChange	lfcSE	stat	pvalue	padj	ENSEMBL	description
1	Aatk	207.424480355112	2.25486941879414	0.225383734921826	7.4091722663669	1.27090133188109e-13	5.4703485079437e-12	ENSCGRG00000018248	apoptosis-associated tyrosine kinase [Source:MGI Symbol;Acc:MGI:1197518]
2	Abca13	446.173161449567	3.98440120983443	0.310948767300745	10.9324720551967	8.06216797000823e-28	8.48272082551977e-26	N/A	N/A
3	Abcb1b	839.882323569414	-1.06403735703081	0.127293351024249	-3.76354972553431	0.000167518398124601	0.00229026673180685	ENSCGRG00000003944	multidrug resistance protein 2 [Source:RefSeq peptide;Acc:NP_001230918]
4	Abi1	1368.402685904	-0.942762165130961	0.105563811304331	-3.38941593704212	0.000700416805073585	0.00817774117902917	ENSCGRG00000000727	abl-interactor 1 [Source:MGI Symbol;Acc:MGI:104913]
5	Ablim1	181.479269133003	2.23430542514374	0.245609178696001	6.71531468481491	1.87660784432773e-11	6.76631830363618e-10	ENSCGRG00000002184	N/A
6	Acap1	178.346333109365	1.97847687197904	0.250984364861771	5.55219593868071	2.82103130570648e-08	7.01049658180539e-07	ENSCGRG00000011550	ArfGAP with coiled-coil, ankyrin repeat and PH domains 1 [Source:MGI Symbol;Acc:MGI:2388270]
7	Acin1	2402.18533478624	-1.47117415078504	0.0991866378776147	-8.93478868753846	4.07957133196907e-19	2.51368655495848e-17	ENSCGRG00000012504	apoptotic chromatin condensation inducer 1 [Source:MGI Symbol;Acc:MGI:1891824]
8	Ackr2	59.5274784208841	2.65259409061002	0.397725114713671	5.19864477599658	2.00746738746265e-07	4.46456776702448e-06	ENSCGRG00000017137	atypical chemokine receptor 2 [Source:MGI Symbol;Acc:MGI:1891697]
9	Acot11	16.641013178247	4.48103488297804	1.5441839676707	2.52306231888539	0.0116337781972968	0.0924535942251608	ENSCGRG00000017197	acyl-CoA thioesterase 11 [Source:MGI Symbol;Acc:MGI:1913736]
10	Acpt	20.6234594929043	-2.33058542417917	0.632134317313333	-2.76147469872728	0.00575409747865745	0.0512006537270053	ENSCGRG00000016731	acid phosphatase, testicular [Source:MGI Symbol;Acc:MGI:3644563]
11	Acsl5	5224.15646062885	-0.93423671027945	0.0954485372893159	-3.65929347350397	0.000252911574157459	0.00331177950672562	ENSCGRG00000003121	acyl-CoA synthetase long-chain family member 5 [Source:MGI Symbol;Acc:MGI:1919129]
12	Acss1	76.1084664911457	1.46151993413193	0.314997301528475	2.78274584943241	0.00539010107636392	0.0484167241966748	ENSCGRG00000002759	acyl-CoA synthetase short-chain family member 1 [Source:MGI Symbol;Acc:MGI:1915988]
13	Acss3	2800.65669017712	1.0684839793019	0.1283175789901	3.7681624169207	0.000164453693668739	0.00225522168939631	ENSCGRG00000000611	acyl-CoA synthetase short-chain family member 3 [Source:MGI Symbol;Acc:MGI:2685720]
14	Actn2	31.4294763063544	3.22909108440234	0.574898589733636	4.59929565126656	4.23921796381826e-06	7.8712084215705e-05	ENSCGRG00000016820	actinin alpha 2 [Source:MGI Symbol;Acc:MGI:109192]
15	Actn4	665.882571797531	0.94173045487137	0.136334123781722	2.61686468694675	0.00887415121446326	0.0736456312964128	N/A	N/A
16	Acvr1	421.580983332335	1.5754286686514	0.161002368905867	6.1518732591403	7.65730611172421e-10	2.31936450441317e-08	ENSCGRG00000013954	activin A receptor, type 1 [Source:MGI Symbol;Acc:MGI:87911]
17	Adam10	7840.37305230491	1.02456955036013	0.0970168209286468	4.53124566885464	5.86369009190007e-06	0.000106311632809076	ENSCGRG00000013660	a disintegrin and metallopeptidase domain 10 [Source:MGI Symbol;Acc:MGI:109548]
18	Adam12	75.1109843107565	3.50554790043883	0.439186360624732	6.64999112350212	2.9311069622484e-11	1.0300093059526e-09	ENSCGRG00000003881	N/A
19	Adam19	1098.06916549628	-1.32971560670035	0.135656301322482	-5.49000008638571	4.01933545982189e-08	9.81219587423547e-07	ENSCGRG00000001505	a disintegrin and metallopeptidase domain 19 (meltrin beta) [Source:MGI Symbol;Acc:MGI:105377]
20	Adam30	16.8753216784281	3.20704018630536	0.772645820629223	3.39363472315019	0.000689716233939778	0.00808428304954038	N/A	N/A
21	Adamts1	604.184242753043	-1.13578784558302	0.131234524256093	-4.19725943294448	2.70164389951857e-05	0.000434387641109367	ENSCGRG00000006285	a disintegrin-like and metallopeptidase (reprolysin type) with thrombospondin type 1 motif, 1 [Source:MGI Symbol;Acc:MGI:109249]
22	Adamts14	7.94023878065461	3.97851540367324	1.30138364872728	2.60764987040592	0.00911661519572065	0.075379660202852	ENSCGRG00000016015	a disintegrin-like and metallopeptidase (reprolysin type) with thrombospondin type 1 motif, 14 [Source:MGI Symbol;Acc:MGI:2179942]
23	Adamts15	13.2349134576013	4.99055068528923	1.550899665738	2.84066615132814	0.00450194143785314	0.0417090269566703	ENSCGRG00000004679	a disintegrin-like and metallopeptidase (reprolysin type) with thrombospondin type 1 motif, 15 [Source:MGI Symbol;Acc:MGI:2449569]
24	Adapt15	4428.336327742	-0.851222835662156	0.098410257884636	-2.70561566105365	0.00681779017470319	0.0589455458064679	N/A	N/A
25	Adgrb2	242.366613365075	1.71398571749338	0.194380359725011	5.80831941235961	6.31030434074395e-09	1.72545586168184e-07	ENSCGRG00000014999	adhesion G protein-coupled receptor B2 [Source:MGI Symbol;Acc:MGI:2451244]
26	Adgrd1	807.603894068182	1.04421647212285	0.134247026476186	3.42096196434683	0.000624000586051397	0.00743019096243331	ENSCGRG00000009326	adhesion G protein-coupled receptor D1 [Source:MGI Symbol;Acc:MGI:3041203]
27	Adgre1	37.153832506324	3.29038285304055	0.774662157241442	3.49238739369087	0.000478723396612636	0.00585931384479901	ENSCGRG00000015943	adhesion G protein-coupled receptor E1 [Source:MGI Symbol;Acc:MGI:106912]
28	Adgrf3	89.4216595698683	1.7863999054247	0.291019613911448	4.12837261569977	3.65339742404626e-05	0.000570094765424461	ENSCGRG00000007690	adhesion G protein-coupled receptor F3 [Source:MGI Symbol;Acc:MGI:2685887]
29	Adgrf4	36.7996082145798	3.9127406214319	0.635673928161112	5.23503949633014	1.64949587426064e-07	3.69125992160417e-06	ENSCGRG00000005652	adhesion G protein-coupled receptor F4 [Source:MGI Symbol;Acc:MGI:1925499]
30	Adgrf5	495.175887619765	4.44147106888997	0.232876184133629	16.5603390596433	1.34832096925871e-61	4.66519055363513e-59	ENSCGRG00000004336	adhesion G protein-coupled receptor F5 [Source:MGI Symbol;Acc:MGI:2182928]
31	Adgrg6	109.212570807972	2.06295297992008	0.286921155228301	5.15120775260679	2.58814289550824e-07	5.66418563509209e-06	ENSCGRG00000005791	adhesion G protein-coupled receptor G6 [Source:MGI Symbol;Acc:MGI:1916151]
32	Adgrv1	113.044040770879	1.28775249505288	0.267767417661792	2.62462849464153	0.00867435554047405	0.0722541689278746	ENSCGRG00000009203	N/A
33	Adh7	65.8771709332155	2.21482187542141	0.371581796657152	4.38627346485457	1.15309136558591e-05	0.000199101917942626	ENSCGRG00000000570	alcohol dehydrogenase 7 (class IV), mu or sigma polypeptide [Source:MGI Symbol;Acc:MGI:87926]
34	Adipoq	7.24449698709001	6.2278763259891	1.66178655810669	3.39569109988291	0.000684555683719117	0.00803426344518875	ENSCGRG00000006609	adiponectin, C1Q and collagen domain containing [Source:MGI Symbol;Acc:MGI:106675]
35	Adk	1244.68468629856	-0.865320148151784	0.10154724053027	-2.76085933961993	0.00576494995306265	0.0512285631482937	ENSCGRG00000001893	adenosine kinase [Source:RefSeq peptide;Acc:NP_001231779]
36	Adnp	2868.10196652111	1.30946330333406	0.102978927146501	7.03542775875115	1.98650619822213e-12	7.8037597201774e-11	ENSCGRG00000017298	activity-dependent neuroprotective protein [Source:MGI Symbol;Acc:MGI:1338758]
37	Aebp1	9096.66128540308	1.47085189513269	0.127631439615422	6.94099664691466	3.89343255604437e-12	1.49043911805001e-10	ENSCGRG00000003786	AE binding protein 1 [Source:MGI Symbol;Acc:MGI:1197012]
38	Aff2	581.056541329965	0.981606614812897	0.128504500990822	3.08661650785344	0.00202448592796533	0.0208021420993445	ENSCGRG00000000059	AF4/FMR2 family, member 2 [Source:MGI Symbol;Acc:MGI:1202294]
39	Aff3	8.31179494966143	5.77814565743566	1.6457940353455	3.15542713437062	0.00160263291954482	0.0170015162078128	ENSCGRG00000003408	AF4/FMR2 family, member 3 [Source:MGI Symbol;Acc:MGI:106927]
40	Aggf1	578.432136584465	-1.07933718782242	0.127450343362872	-3.87895924057024	0.000104904328727522	0.00150513451552279	ENSCGRG00000010170	angiogenic factor with G patch and FHA domains 1 [Source:MGI Symbol;Acc:MGI:1913799]
41	Ahcy	1955.57767422732	-1.0010049333996	0.114621468523391	-3.62970775054711	0.000283742287488791	0.00366218883536466	ENSCGRG00000003880	N/A
42	Ahnak2	2314.54631690533	1.3795469980066	0.14879166371783	5.34024875743244	9.28191303330465e-08	2.18873105236196e-06	N/A	N/A
43	Aifm2	355.456129105183	1.0920732844526	0.150795764030852	3.36289806938936	0.000771288368368963	0.00890123176632096	ENSCGRG00000014930	apoptosis-inducing factor, mitochondrion-associated 2 [Source:MGI Symbol;Acc:MGI:1918611]
44	Aim1l	42.545304190092	2.32065000431289	0.432167885187865	4.01623434568078	5.91354541531839e-05	0.000885162305427692	N/A	N/A
45	Ak1	34.2918484108235	2.32871576911338	0.502128087575602	3.47272600664802	0.000515201028145871	0.00625894456340345	ENSCGRG00000013875	adenylate kinase 1 [Source:MGI Symbol;Acc:MGI:87977]
46	Ak5	735.75415204856	0.899096499017737	0.109494021132616	2.86896028702892	0.00411823502554238	0.0386315352343892	ENSCGRG00000010694	adenylate kinase 5 [Source:MGI Symbol;Acc:MGI:2677491]
47	Akain1	25.8611271963524	4.73701121400373	1.11754148000972	3.71534192471	0.000202929096801368	0.00273081548964114	ENSCGRG00000000857	A kinase (PRKA) anchor inhibitor 1 [Source:MGI Symbol;Acc:MGI:2444600]
48	Akap3	81.4434295074961	1.37360408755221	0.305581044350955	2.58079354531333	0.00985735123864445	0.0805419906837833	ENSCGRG00000015321	A kinase (PRKA) anchor protein 3 [Source:MGI Symbol;Acc:MGI:1341149]
49	Akr1b8	2762.89752742101	-1.790308408617	0.100791760008786	-11.9587742866161	5.84178293807792e-33	7.56153659150345e-31	ENSCGRG00000008616	Aldose reductase-related protein 2 [Source:UniProtKB/Swiss-Prot;Acc:O08782]
50	Akr1d1	65.4929317053096	2.00103259917099	0.339079655447581	4.1762166372991	2.9639755662448e-05	0.000474025319003346	ENSCGRG00000013684	aldo-keto reductase family 1, member D1 [Source:MGI Symbol;Acc:MGI:2384785]
51	Akt1	2522.96391319151	-0.844428147121711	0.0915512424639311	-2.83410295062657	0.00459545247108492	0.0424878627234121	ENSCGRG00000011507	thymoma viral proto-oncogene 1 [Source:MGI Symbol;Acc:MGI:87986]
52	Akt3	435.124333603397	3.21432089957545	0.178372067812811	14.7408640326669	3.52249022650295e-49	8.23073300717417e-47	ENSCGRG00000003052	thymoma viral proto-oncogene 3 [Source:MGI Symbol;Acc:MGI:1345147]
53	Aldh4a1	813.937000453016	1.09734270795465	0.136046533542942	3.76621288238681	0.000165742485565021	0.00227116435665335	ENSCGRG00000005305	aldehyde dehydrogenase 4 family, member A1 [Source:MGI Symbol;Acc:MGI:2443883]
54	Aldh8a1	196.288382524664	2.3082898469936	0.222900497273877	7.7313750635334	1.06391058962104e-14	4.93347405372725e-13	ENSCGRG00000018136	aldehyde dehydrogenase 8 family, member A1 [Source:MGI Symbol;Acc:MGI:2653900]
55	Alpk1	542.436323552183	1.36941533077974	0.135724128577195	5.77975956288727	7.48074574365201e-09	2.02092458588269e-07	ENSCGRG00000000471	alpha-kinase 1 [Source:MGI Symbol;Acc:MGI:1918731]
56	Alpk3	51.7451120544775	3.98375482914573	0.571119232068971	5.95110817072629	2.66332981059071e-09	7.67926762053654e-08	ENSCGRG00000017604	alpha-kinase 3 [Source:MGI Symbol;Acc:MGI:2151224]
57	Alpl	412.133094077507	4.48993753604393	0.195054664648475	20.0199007922229	3.69456042567247e-89	3.02147868994087e-86	ENSCGRG00000005012	alkaline phosphatase, liver/bone/kidney [Source:MGI Symbol;Acc:MGI:87983]
58	Als2cl	857.289976343556	0.997736932439758	0.119833442141701	3.44456792979794	0.000571972892071538	0.00689741037141495	ENSCGRG00000002548	ALS2 C-terminal like [Source:MGI Symbol;Acc:MGI:2447532]
59	Alyref	553.486554770474	-1.60041708687488	0.144786045188333	-7.01348382596437	2.32455849469675e-12	9.07233328342383e-11	N/A	N/A
60	Amdhd2	716.09164808514	1.74651750534634	0.154395760797669	7.52323119899235	5.34388031912347e-14	2.37400233831283e-12	ENSCGRG00000018028	amidohydrolase domain containing 2 [Source:MGI Symbol;Acc:MGI:2443978]
61	Angpt4	306.277973103762	2.65428718514917	0.225164538168751	9.19027792412476	3.91827677634802e-20	2.59182484411962e-18	ENSCGRG00000003019	angiopoietin 4 [Source:MGI Symbol;Acc:MGI:1336887]
62	Angptl6	51.5367029309256	1.66746085266692	0.386839935578485	2.79831075436144	0.00513706627605175	0.0465153983083659	ENSCGRG00000005578	angiopoietin-like 6 [Source:MGI Symbol;Acc:MGI:1917976]
63	Angptl8	580.623597866425	7.96665755482288	0.4318622934127	17.0927056302356	1.68186120505257e-65	7.20477304792994e-63	ENSCGRG00000013398	angiopoietin-like 8 [Source:MGI Symbol;Acc:MGI:3643534]
64	Ankdd1a	27.9908293389528	2.61546433403258	0.745421297553178	2.72396541388941	0.00645032609649622	0.05625509797778	ENSCGRG00000012140	ankyrin repeat and death domain containing 1A [Source:MGI Symbol;Acc:MGI:2686319]
65	Ankle1	362.325963226929	-3.10684489940744	0.194758205405823	-12.9487863858232	2.3869777744585e-38	3.86905442505021e-36	ENSCGRG00000007375	ankyrin repeat and LEM domain containing 1 [Source:MGI Symbol;Acc:MGI:1918775]
66	Ankrd1	112.46289696112	2.60766555326029	0.287782890841437	7.02857298647961	2.08656470549582e-12	8.17896997413527e-11	ENSCGRG00000002721	ankyrin repeat domain-containing protein 1 [Source:RefSeq peptide;Acc:NP_001233635]
67	Ankrd49	495.844878963596	-0.985733438716847	0.134871301291901	-2.9715064224694	0.00296342675701381	0.0290402909652465	ENSCGRG00000013749	ankyrin repeat domain 49 [Source:MGI Symbol;Acc:MGI:1930842]
68	Anln	2910.29889583807	-2.68475872236433	0.107827692131994	-19.4736266734966	1.83787068096264e-84	1.27180651122615e-81	ENSCGRG00000003078	anillin, actin binding protein [Source:MGI Symbol;Acc:MGI:1920174]
69	Ano4	47.1693953467148	2.79892277710401	0.495249438965416	4.4703943148484	7.80755173747465e-06	0.00013880777753028	ENSCGRG00000008321	anoctamin 4 [Source:MGI Symbol;Acc:MGI:2443344]
70	Anp32b	1947.44460598221	-1.19968076106438	0.112809418923531	-5.44917495550542	5.06040154359689e-08	1.22870100637511e-06	ENSCGRG00000007588	acidic (leucine-rich) nuclear phosphoprotein 32 family, member B [Source:MGI Symbol;Acc:MGI:1914878]
71	Anp32e	454.77857166997	-1.50794293607463	0.150617310061523	-6.12798379533175	8.89996475667512e-10	2.68221383420601e-08	ENSCGRG00000008209	N/A
72	Anxa2	5316.16144102409	-0.946684641574812	0.105166617535391	-3.43951483208944	0.000582757851262754	0.00701788302162908	ENSCGRG00000003014	annexin A2 [Source:MGI Symbol;Acc:MGI:88246]
73	Aoah	10.5556661805756	3.13996069128783	0.954659772249041	2.67634424832573	0.00744301514274317	0.0635269110285745	ENSCGRG00000004086	acyloxyacyl hydrolase [Source:MGI Symbol;Acc:MGI:1350928]
74	Aoc2	109.59672388403	1.37103296018738	0.266039357313064	2.95471492415767	0.0031295808449034	0.0305023935869458	ENSCGRG00000011475	amine oxidase, copper containing 2 (retina-specific) [Source:MGI Symbol;Acc:MGI:2668431]
75	Ap1s3	11.522216013487	6.23090193887357	1.57483065730404	3.585108920738	0.000336937554913548	0.00428120090960774	ENSCGRG00000012550	adaptor-related protein complex AP-1, sigma 3 [Source:MGI Symbol;Acc:MGI:1891304]
76	Ap3b2	42.2079304986394	4.45559049335546	0.736646090575659	5.25439290610986	1.48513531592394e-07	3.35264173200797e-06	ENSCGRG00000001925	adaptor-related protein complex 3, beta 2 subunit [Source:MGI Symbol;Acc:MGI:1100869]
77	Ap4s1	84.525487819686	-1.62265527895504	0.294880959585649	-3.51902265813295	0.000433139713490223	0.00538194041789786	ENSCGRG00000004983	adaptor-related protein complex AP-4, sigma 1 [Source:MGI Symbol;Acc:MGI:1337065]
78	Arhgap11a	821.575878326066	-0.987298365184393	0.133924984375403	-3.00418825015843	0.00266290504041356	0.0265141048628228	ENSCGRG00000001847	Rho GTPase activating protein 11A [Source:MGI Symbol;Acc:MGI:2444300]
79	Arhgap19	824.458424369895	-1.36275985295526	0.131937280558493	-5.89520527436727	3.74215878048306e-09	1.05531223790676e-07	ENSCGRG00000012294	Rho GTPase activating protein 19 [Source:MGI Symbol;Acc:MGI:1918335]
80	Arhgap20	330.573280364703	1.809755871462	0.186410844145208	6.57039764160271	5.01810702488576e-11	1.72961267417135e-09	ENSCGRG00000017072	Rho GTPase activating protein 20 [Source:MGI Symbol;Acc:MGI:2445175]
81	Arhgap25	8198.86272606557	1.15717938789801	0.109028897056116	5.24830483135441	1.5350514745708e-07	3.45665158078571e-06	ENSCGRG00000007725	Rho GTPase activating protein 25 [Source:MGI Symbol;Acc:MGI:2443687]
82	Arhgap26	368.923788372907	4.39999852838506	0.293511137765279	12.9979259278221	1.25706451452574e-38	2.07496373810524e-36	ENSCGRG00000002394	Rho GTPase activating protein 26 [Source:MGI Symbol;Acc:MGI:1918552]
83	Arhgap27	105.421509901028	1.98397366331375	0.318687594448312	4.38991409444242	1.13395448651358e-05	0.000196362936682891	ENSCGRG00000017279	Rho GTPase activating protein 27 [Source:MGI Symbol;Acc:MGI:1916903]
84	Arhgef18	1200.54552281336	0.995814777079124	0.122584048536217	3.35159656793831	0.000803470114317877	0.00921860443206743	ENSCGRG00000016021	rho/rac guanine nucleotide exchange factor (GEF) 18 [Source:MGI Symbol;Acc:MGI:2142567]
85	Arhgef19	237.790905613579	2.59928873421949	0.45802340755148	4.39786744582903	1.09319707467535e-05	0.000189670219552159	N/A	N/A
86	Arhgef2	3692.69885238609	0.870887886847896	0.101176910274698	2.82599444231341	0.00471340818344418	0.043311358547767	ENSCGRG00000007889	rho/rac guanine nucleotide exchange factor (GEF) 2 [Source:MGI Symbol;Acc:MGI:103264]
87	Arhgef25	69.7374899017351	1.9671503539459	0.341870871714911	4.04301146304551	5.27690397346705e-05	0.000800523240224445	ENSCGRG00000012351	Rho guanine nucleotide exchange factor (GEF) 25 [Source:MGI Symbol;Acc:MGI:1277173]
88	Arhgef37	12.7784302349833	3.01129360816358	0.80501779824921	3.01400927124757	0.0025781992707455	0.0257562250301239	ENSCGRG00000002473	Rho guanine nucleotide exchange factor (GEF) 37 [Source:MGI Symbol;Acc:MGI:3045339]
89	Arl11	431.113138463408	1.5160556103201	0.158401020991757	5.87807517760506	4.15064422774546e-09	1.15960234387572e-07	ENSCGRG00000006897	ADP-ribosylation factor-like 11 [Source:MGI Symbol;Acc:MGI:2444054]
90	Arl2bp	2115.03772067126	-0.813213888913852	0.0867384850248674	-2.63148921873904	0.00850115643640655	0.0712070794245003	ENSCGRG00000016780	ADP-ribosylation factor-like 2 binding protein [Source:MGI Symbol;Acc:MGI:1349429]
91	Arl6ip1	2326.5313432428	-1.0116594319255	0.133631568232688	-3.19308481407139	0.00140761596211392	0.0152289996334056	ENSCGRG00000001191	ADP-ribosylation factor-like 6 interacting protein 1 [Source:MGI Symbol;Acc:MGI:1858943]
92	Arl6ip6	494.822311109982	-1.12351861262338	0.130176809756409	-4.1371125387846	3.51703638414503e-05	0.000551687171957606	ENSCGRG00000003081	ADP-ribosylation factor-like 6 interacting protein 6 [Source:MGI Symbol;Acc:MGI:1929507]
93	Arnt2	89.2032998094622	2.77169053963181	0.349556410724826	6.25572288711953	3.95678789965793e-10	1.2274228946663e-08	ENSCGRG00000010377	aryl hydrocarbon receptor nuclear translocator 2 [Source:MGI Symbol;Acc:MGI:107188]
94	Arpc5	1831.16804538526	-0.900253891713913	0.1116600682325	-2.82367184601976	0.00474769668275923	0.043581917712349	N/A	N/A
95	Arrb1	415.521567223597	1.03595439502488	0.170536042051771	2.6445547162799	0.00817984805825081	0.0689329397021305	ENSCGRG00000002096	arrestin, beta 1 [Source:MGI Symbol;Acc:MGI:99473]
96	Arsa	1657.84139011973	0.967592074223674	0.0957337347414274	3.99681026271443	6.42017185467852e-05	0.000955432026545707	ENSCGRG00000006931	arylsulfatase A [Source:MGI Symbol;Acc:MGI:88077]
97	Asap3	1290.48848757542	1.09407166242972	0.119793636165215	4.24988486872889	2.13880420530567e-05	0.000349573507953717	ENSCGRG00000011471	ArfGAP with SH3 domain, ankyrin repeat and PH domain 3 [Source:MGI Symbol;Acc:MGI:2684986]
98	Asb5	111.86844086018	1.4087002959671	0.266930540811799	3.08596308515603	0.00202894009772001	0.0208328724340631	ENSCGRG00000012948	ankyrin repeat and SOCs box-containing 5 [Source:MGI Symbol;Acc:MGI:1923544]
99	Asf1b	617.907678855559	-2.62728344776272	0.165641289022929	-12.3297817777719	6.26160679509859e-35	8.80147105136046e-33	ENSCGRG00000014458	anti-silencing function 1B histone chaperone [Source:MGI Symbol;Acc:MGI:1914179]
100	Ash2l	1182.96977472754	-0.887905873156142	0.0956138987851336	-3.16840309080764	0.00153278840153879	0.0163764423518325	ENSCGRG00000016364	ash2 (absent, small, or homeotic)-like (Drosophila) [Source:MGI Symbol;Acc:MGI:1344416]
101	Asip	681.813634721295	1.40811220812828	0.134101764187306	6.13824666957689	8.34372357806336e-10	2.51879655396839e-08	ENSCGRG00000003294	nonagouti [Source:MGI Symbol;Acc:MGI:87853]
102	Aspm	1616.83148479468	-1.82921329774938	0.111229341444058	-11.1863540759522	4.75589659093173e-29	5.24957616343826e-27	ENSCGRG00000014020	asp (abnormal spindle)-like, microcephaly associated (Drosophila) [Source:MGI Symbol;Acc:MGI:1334448]
103	Atad2	310.28372104887	-1.87665368693784	0.175383154372856	-7.36496723893225	1.77190377156538e-13	7.53666493097027e-12	N/A	N/A
104	Atad5	720.800155722056	-1.94604005061313	0.133445110215344	-10.1995310858192	1.99232065413619e-24	1.72335736582781e-22	ENSCGRG00000011319	ATPase family, AAA domain containing 5 [Source:MGI Symbol;Acc:MGI:2442925]
105	Atf3	383.320231658759	1.76569009147258	0.144702177792426	8.15970850449234	3.35834077579729e-16	1.7068719558798e-14	ENSCGRG00000002540	activating transcription factor 3 [Source:MGI Symbol;Acc:MGI:109384]
106	Atp13a2	2914.31162598458	1.5724298218365	0.121607768004663	8.12010069190219	4.65797061218002e-16	2.34095550989785e-14	ENSCGRG00000003035	ATPase type 13A2 [Source:MGI Symbol;Acc:MGI:1922022]
107	Atp2b4	1180.07189994729	0.958008107648925	0.122391491880196	3.04797009332094	0.00230392855292142	0.0233238848323139	ENSCGRG00000003061	ATPase, Ca++ transporting, plasma membrane 4 [Source:MGI Symbol;Acc:MGI:88111]
108	Atp5a1	4969.7084429511	-0.836226424986991	0.0931709910971269	-2.69680424461625	0.00700084119148383	0.0604410435303153	ENSCGRG00000009449	ATP synthase, H+ transporting, mitochondrial F1 complex, alpha subunit 1 [Source:MGI Symbol;Acc:MGI:88115]
109	Atp6v0d2	167.806803132161	4.26937389559964	0.312656060597993	11.7842314901288	4.706937913266e-32	5.88105742607513e-30	ENSCGRG00000001630	ATPase, H+ transporting, lysosomal V0 subunit D2 [Source:MGI Symbol;Acc:MGI:1924415]
110	Atp6v1e2	109.207360167333	1.4071909564549	0.234768592628376	3.50229324343772	0.000461271633870022	0.00566111816956987	ENSCGRG00000003624	ATPase, H+ transporting, lysosomal V1 subunit E2 [Source:MGI Symbol;Acc:MGI:1922165]
111	Atp8b4	272.763668008865	2.76660271856338	0.244102888425766	8.93737977420813	3.98506903571312e-19	2.46389560448627e-17	ENSCGRG00000006066	ATPase, class I, type 8B, member 4 [Source:MGI Symbol;Acc:MGI:1859664]
112	Aurka	812.202838314577	-2.14929594684101	0.122401421721037	-12.7803535622739	2.11107666304025e-37	3.27435270012243e-35	ENSCGRG00000002139	aurora kinase A [Source:MGI Symbol;Acc:MGI:894678]
113	Aurkb	385.081130723782	-3.76572161177857	0.199776033777924	-15.9216250863866	4.48573052435738e-57	1.28106767609901e-54	ENSCGRG00000011117	aurora kinase B [Source:MGI Symbol;Acc:MGI:107168]
114	B3galt2	93.4280073441331	1.3985737930748	0.291484155498493	2.79127107599457	0.00525014817692487	0.047396219768807	ENSCGRG00000018757	UDP-Gal:betaGlcNAc beta 1,3-galactosyltransferase, polypeptide 2 [Source:MGI Symbol;Acc:MGI:1349461]
115	Baiap2	1061.47532897272	-1.07894375225603	0.11444337394714	-4.3163814076561	1.58607830799988e-05	0.000265457869000315	ENSCGRG00000015849	brain-specific angiogenesis inhibitor 1-associated protein 2 [Source:MGI Symbol;Acc:MGI:2137336]
116	Banf1	1289.98432481751	-0.970228808023563	0.0948083604572466	-4.06363220969464	4.83149353429845e-05	0.000737930659330202	ENSCGRG00000013349	barrier to autointegration factor 1 [Source:MGI Symbol;Acc:MGI:1346330]
117	Banf2	16.1602957471521	2.64856415702015	0.81498478588895	2.53207383994059	0.0113390110135235	0.0906717716245841	ENSCGRG00000004954	barrier to autointegration factor 2 [Source:MGI Symbol;Acc:MGI:2684961]
118	Bard1	305.40228495529	-1.76850935429281	0.182935690215158	-6.46974273953672	9.81699093682607e-11	3.23493225156364e-09	ENSCGRG00000013939	BRCA1 associated RING domain 1 [Source:MGI Symbol;Acc:MGI:1328361]
119	Bbox1	24.2291589418134	3.76669456331033	0.700317324543756	4.54327195841116	5.53877187304305e-06	0.000101376992410774	ENSCGRG00000016874	butyrobetaine (gamma), 2-oxoglutarate dioxygenase 1 (gamma-butyrobetaine hydroxylase) [Source:MGI Symbol;Acc:MGI:1891372]
120	Bcas1	8.78276985928064	4.14649380923363	1.25178969523393	2.84515148357002	0.00443903068113837	0.0412323386758088	N/A	N/A
121	Bcl2l12	657.578521494931	-2.27962043497829	0.154622374235785	-10.959978739383	5.95133482820509e-28	6.29861271935683e-26	ENSCGRG00000017315	BCL2-like 12 (proline rich) [Source:MGI Symbol;Acc:MGI:1922986]
122	Bcl7c	607.191896238118	-0.914950517600725	0.131556404721601	-2.50833866718908	0.012130034599428	0.0957628707823204	ENSCGRG00000018369	B cell CLL/lymphoma 7C [Source:MGI Symbol;Acc:MGI:1332237]
123	Best1	125.586505713221	-1.32940818098447	0.229507291973348	-3.24366896520988	0.00118000799737709	0.012987136551021	N/A	N/A
124	Bfar	315.770079654004	1.19001745916937	0.156811281645567	3.85849125202476	0.000114089150646163	0.00162525098846062	ENSCGRG00000002049	bifunctional apoptosis regulator [Source:MGI Symbol;Acc:MGI:1914368]
125	Bgn	3603.29002156507	1.33954849079245	0.115544902445261	6.53067313314644	6.54747517606101e-11	2.21849667359114e-09	ENSCGRG00000012775	biglycan [Source:MGI Symbol;Acc:MGI:88158]
126	Bhlhe40	2611.3271347083	1.72457109476069	0.247076546613744	4.61237057769422	3.98102422538302e-06	7.4378595911829e-05	ENSCGRG00000016348	basic helix-loop-helix family, member e40 [Source:MGI Symbol;Acc:MGI:1097714]
127	Bicc1	8.31853982869134	4.38893972851565	1.28415039348674	2.96225212178294	0.00305397600171529	0.0298139643097458	ENSCGRG00000005736	BicC family RNA binding protein 1 [Source:MGI Symbol;Acc:MGI:1933388]
128	Bicdl1	36.1692567466571	2.97014396019777	0.50127404314962	4.7582385165806	1.95289659158743e-06	3.81090189542745e-05	ENSCGRG00000016044	BICD family like cargo adaptor 1 [Source:MGI Symbol;Acc:MGI:1922915]
129	Birc5	289.379768641206	-1.83962442902456	0.187532993281268	-6.69035302188998	2.22632865713842e-11	7.94763992048304e-10	N/A	N/A
130	Blm	997.849784277663	-1.47498054946024	0.116734485109425	-7.62429412272465	2.45373329696761e-14	1.1148376131071e-12	ENSCGRG00000016261	Bloom syndrome, RecQ helicase-like [Source:MGI Symbol;Acc:MGI:1328362]
131	Blmh	2488.90407649732	-1.22030024413645	0.0929088227836929	-6.8382929024347	8.01424122100221e-12	2.97303562986127e-10	ENSCGRG00000009101	bleomycin hydrolase [Source:MGI Symbol;Acc:MGI:1345186]
132	Bmp2	13.7629079648655	2.62169218801168	0.774442021054699	2.62993178561867	0.0085402002594067	0.0714343482413972	ENSCGRG00000020041	bone morphogenetic protein 2 [Source:MGI Symbol;Acc:MGI:88177]
133	Bmpr1a	1350.62138619668	-0.930548529199658	0.10616205977481	-3.25526868272485	0.00113285137541234	0.0125198169204047	ENSCGRG00000015272	bone morphogenetic protein receptor, type 1A [Source:MGI Symbol;Acc:MGI:1338938]
134	Bora	475.324538421837	-1.41810676807349	0.147218283092533	-5.65924455747572	1.52040766887512e-08	3.96451808382626e-07	ENSCGRG00000009288	bora, aurora kinase A activator [Source:MGI Symbol;Acc:MGI:1924994]
135	Bpi	28.2089530038962	2.24552108593997	0.576616868345466	2.8798300507295	0.00397889588157268	0.0375594410814563	ENSCGRG00000013399	bactericidal permeablility increasing protein [Source:MGI Symbol;Acc:MGI:3045315]
136	Bpifc	89.0219981838606	5.019099754233	0.440299389414508	10.0707322338289	7.44219303814475e-24	6.22790405313025e-22	ENSCGRG00000009261	BPI fold containing family C [Source:MGI Symbol;Acc:MGI:3026884]
137	Brca2	845.052376686068	-1.52658592920504	0.120834988313362	-7.79263888404548	6.56239749482983e-15	3.08278474482972e-13	ENSCGRG00000011581	breast cancer 2, early onset [Source:MGI Symbol;Acc:MGI:109337]
138	Brcc3	594.285941471716	-1.10388938594426	0.136250965123688	-3.80861071150599	0.000139749772725609	0.00194762038023173	ENSCGRG00000010163	BRCA1/BRCA2-containing complex, subunit 3 [Source:MGI Symbol;Acc:MGI:2389572]
139	Brip1	470.931576885589	-2.16345223466153	0.154975735370592	-10.1853992185663	2.30412199668866e-24	1.96472810257926e-22	ENSCGRG00000001032	BRCA1 interacting protein C-terminal helicase 1 [Source:MGI Symbol;Acc:MGI:2442836]
140	Brix1	1007.69333427862	-1.0370226445692	0.120292957301703	-3.75799343526191	0.000171281373853521	0.00233815969527507	ENSCGRG00000016743	BRX1, biogenesis of ribosomes [Source:MGI Symbol;Acc:MGI:1915082]
141	Bscl2	578.979971939237	1.38726011614918	0.135703025589881	5.91215716776068	3.37656115457236e-09	9.61251397042182e-08	ENSCGRG00000007619	Berardinelli-Seip congenital lipodystrophy 2 (seipin) [Source:MGI Symbol;Acc:MGI:1298392]
142	Btbd16	130.334276352608	2.29933801455356	0.248106188425883	6.90984583943394	4.85180662884466e-12	1.83390136273473e-10	N/A	N/A
143	Btbd19	262.238109001265	1.35245926251235	0.20303841630182	3.78005687677495	0.000156792537437554	0.00215673649356	ENSCGRG00000003619	BTB (POZ) domain containing 19 [Source:MGI Symbol;Acc:MGI:1925861]
144	Bub1	1185.62938077506	-2.60604804484321	0.142375109123294	-14.1954977704132	9.76903045316406e-46	2.04377204550381e-43	ENSCGRG00000016981	BUB1, mitotic checkpoint serine/threonine kinase [Source:MGI Symbol;Acc:MGI:1100510]
145	Bub1b	1117.13320953936	-2.96356906557962	0.132474595452698	-17.9551902516116	4.37081496590515e-72	2.12539737477204e-69	N/A	N/A
146	Bub3	2466.47299618291	-1.1148852582733	0.0926406714194663	-5.72019556240812	1.06401514772328e-08	2.8277342005668e-07	ENSCGRG00000005938	BUB3 mitotic checkpoint protein [Source:MGI Symbol;Acc:MGI:1343463]
147	Bzw1	6090.21516180778	-1.03490688058333	0.0788377645820158	-5.70721889753851	1.14837056270835e-08	3.02510734469234e-07	ENSCGRG00000002341	basic leucine zipper and W2 domains 1 [Source:MGI Symbol;Acc:MGI:1914132]
148	Bzw2	2745.1154319515	-1.04030980989676	0.0976551827533281	-4.66280740394277	3.11924648069104e-06	5.93898221197354e-05	ENSCGRG00000009735	N/A
149	C1qbp	1157.70870930083	-1.10883549673238	0.11081547386358	-4.72743541805485	2.27373347218015e-06	4.40355356635793e-05	ENSCGRG00000010192	complement component 1, q subcomponent binding protein [Source:MGI Symbol;Acc:MGI:1194505]
150	C1ql4	19.3487365814244	-2.43726455430126	0.703166207447654	-2.63423076075224	0.00843281539659253	0.0707994468574395	ENSCGRG00000002056	complement component 1, q subcomponent-like 4 [Source:MGI Symbol;Acc:MGI:3579909]
151	C1rl	427.45751156644	1.76833037103564	0.162185339911494	7.29639233089911	2.95586177876671e-13	1.22821859407784e-11	ENSCGRG00000018350	complement component 1, r subcomponent-like [Source:MGI Symbol;Acc:MGI:2660692]
152	C2	113.31689175144	3.93823868386727	0.368206554248656	9.10705185568638	8.46509359048136e-20	5.45892343655701e-18	ENSCGRG00000014575	complement component 2 (within H-2S) [Source:MGI Symbol;Acc:MGI:88226]
153	C6	27.9417829946114	2.9502531382146	0.617994415246479	3.82736571583754	0.000129522003257096	0.00181350963626589	ENSCGRG00000017344	complement component 6 [Source:MGI Symbol;Acc:MGI:88233]
154	Ca3	52.6594755004682	2.62163637804686	0.430741597235019	4.7282962462863	2.26411676509006e-06	4.38965396955823e-05	ENSCGRG00000003496	carbonic anhydrase 3 [Source:MGI Symbol;Acc:MGI:88270]
155	Cacna1e	21.910455050528	2.44721285714358	0.654212549019595	2.84655248391857	0.00441954433024385	0.0411079064417885	ENSCGRG00000008809	calcium channel, voltage-dependent, R type, alpha 1E subunit [Source:MGI Symbol;Acc:MGI:106217]
156	Cacna1g	662.44808648686	1.22027655184908	0.140102291038359	4.53464426897904	5.7700651158458e-06	0.000104969678022546	ENSCGRG00000003530	calcium channel, voltage-dependent, T type, alpha 1G subunit [Source:MGI Symbol;Acc:MGI:1201678]
157	Cacybp	2853.30041071725	-0.898418726833728	0.102331953864918	-3.06313144891521	0.00219033823124788	0.0222521544080248	ENSCGRG00000008987	calcyclin binding protein [Source:MGI Symbol;Acc:MGI:1270839]
158	Calcr	1759.79706663852	1.96581763215163	0.094170333199756	14.6633773558109	1.10630358138149e-48	2.55187359438664e-46	ENSCGRG00000009098	calcitonin receptor [Source:MGI Symbol;Acc:MGI:101950]
159	Calm2	4596.01374347777	-1.01742808777364	0.11039135572753	-3.91756749613536	8.94470052349038e-05	0.00129994387575637	ENSCGRG00000003093	calmodulin 3 [Source:MGI Symbol;Acc:MGI:103249]
160	Camkv	12.1920772092277	2.69123991170601	0.765867093510894	2.75018659089953	0.00595613378862388	0.0526350216459092	ENSCGRG00000011352	CaM kinase-like vesicle-associated [Source:MGI Symbol;Acc:MGI:2384296]
161	Cand2	547.607410510246	1.23566090619978	0.151235275659656	4.30255707631978	1.68838157780374e-05	0.000281271864331897	ENSCGRG00000004327	cullin-associated and neddylation-dissociated 2 (putative) [Source:MGI Symbol;Acc:MGI:1914338]
162	Card6	306.207780833456	1.50389797708785	0.174130686529058	5.27727475658544	1.31119218704215e-07	3.00905227414061e-06	ENSCGRG00000007157	caspase recruitment domain family, member 6 [Source:MGI Symbol;Acc:MGI:3032959]
163	Casc5	1349.08280462006	-2.67632370842504	0.135456762486455	-15.4393266848749	8.90247650026407e-54	2.25596277736269e-51	N/A	N/A
164	Casp1	1100.92921314033	-0.973956535496851	0.119012160181077	-3.26852343646094	0.00108110223604199	0.0120143245403752	ENSCGRG00000000732	caspase 1 [Source:MGI Symbol;Acc:MGI:96544]
165	Casq1	141.920459055031	2.18529221321531	0.2654207643901	6.02940661470663	1.64562772993186e-09	4.84584846430998e-08	ENSCGRG00000013474	calsequestrin 1 [Source:MGI Symbol;Acc:MGI:1309468]
166	Cav1	6358.90440164848	-1.50617859974561	0.198840137026309	-4.63294842178951	3.60494377010963e-06	6.77744496466169e-05	ENSCGRG00000010238	caveolin 1, caveolae protein [Source:MGI Symbol;Acc:MGI:102709]
167	Cbfb	1127.31141729643	-0.96345167799456	0.131903230837868	-2.86944584199483	0.00411191743367393	0.0385923935663335	N/A	N/A
168	Cbx3	1467.76671632408	-1.17369956823586	0.124848061391345	-4.71562842829621	2.40965840103467e-06	4.64181733955201e-05	ENSCGRG00000010663	chromobox protein homolog 3 [Source:RefSeq peptide;Acc:NP_001233631]
169	Cbx4	345.573401826124	1.74837616286238	0.166509924221781	6.98705297944663	2.80720258754492e-12	1.08152438876035e-10	ENSCGRG00000016960	N/A
170	Cbx5	624.262669555379	-1.94238151081173	0.127042520449041	-10.6847613326049	1.19957200828494e-26	1.17938249033129e-24	ENSCGRG00000006068	heterochromatin protein 1 alpha [Source:RefSeq peptide;Acc:NP_001233632]
171	Ccdc122	452.063643292005	1.20255122817378	0.165258497342378	3.73710724340618	0.000186149541019957	0.00252770003172155	ENSCGRG00000011070	coiled-coil domain containing 122 [Source:MGI Symbol;Acc:MGI:1918358]
172	Ccdc158	476.559541016605	1.00328543473676	0.136424651274715	3.06632950941718	0.00216704353791261	0.0220653352202171	ENSCGRG00000000423	coiled-coil domain containing 158 [Source:MGI Symbol;Acc:MGI:2444555]
173	Ccdc18	483.753865606721	-1.62017724755113	0.176914857700403	-5.85148562583171	4.872013959243e-09	1.35482650934621e-07	ENSCGRG00000014937	coiled-coil domain containing 18 [Source:MGI Symbol;Acc:MGI:1922974]
174	Ccdc181	110.319882675314	1.64597238162871	0.277180672346521	3.8278638691702	0.000129260210157887	0.00181125366134011	ENSCGRG00000017476	coiled-coil domain containing 181 [Source:MGI Symbol;Acc:MGI:1922145]
175	Ccdc34	320.263603425669	-1.20747696473494	0.163688098645868	-3.80305269084081	0.000142923941717393	0.00198877614801186	ENSCGRG00000014496	coiled-coil domain containing 34 [Source:MGI Symbol;Acc:MGI:1915451]
176	Ccdc40	198.608660018219	1.70354634132276	0.212278696130452	5.26941167904198	1.36861703424351e-07	3.1150367958001e-06	N/A	N/A
177	Ccdc67	733.212598099924	3.94890465998405	0.184772677737323	18.205841905074	4.63867455328705e-74	2.60809476758564e-71	N/A	N/A
178	Ccdc77	1462.09195908181	-1.58313229495591	0.110918418931565	-8.99913471405145	2.27503614711984e-19	1.41634776328651e-17	ENSCGRG00000009876	coiled-coil domain containing 77 [Source:MGI Symbol;Acc:MGI:1914450]
179	Ccdc80	4760.22490323013	-1.13371262929915	0.085933393356902	-6.38576119412507	1.70546972033487e-10	5.44056936316754e-09	ENSCGRG00000011447	coiled-coil domain containing 80 [Source:MGI Symbol;Acc:MGI:1915146]
180	Ccdc81	39.5828952473776	2.36842876634977	0.688700843810369	2.58960952590277	0.00960848516580741	0.0787230715406225	ENSCGRG00000017084	coiled-coil domain containing 81 [Source:MGI Symbol;Acc:MGI:1918134]
181	Ccdc88c	195.043374350785	2.80114233484027	0.24146732999084	9.1779696831169	4.39295662620182e-20	2.89516760507777e-18	ENSCGRG00000002550	coiled-coil domain containing 88C [Source:MGI Symbol;Acc:MGI:1915589]
182	Ccl16	19.362602065534	3.41069911658908	0.734217321501612	3.84863790749143	0.000118776423406194	0.00167945628636475	N/A	N/A
183	Ccna2	1821.85463299724	-3.59749629977765	0.148732609597611	-20.2546960428299	3.22936880690919e-91	3.41781197493589e-88	ENSCGRG00000003248	cyclin A2 [Source:MGI Symbol;Acc:MGI:108069]
184	Ccnb1	2245.2075432131	-3.52891170578383	0.12558704540341	-23.4415038239505	1.61386899703018e-121	5.8073461989134e-118	ENSCGRG00000008384	G2/mitotic-specific cyclin-B1 [Source:UniProtKB/Swiss-Prot;Acc:Q08301]
185	Ccnb2	954.472717830368	-3.30294706602672	0.150442318587884	-18.0666224159381	5.83801548659833e-73	3.08934043043756e-70	ENSCGRG00000014994	cyclin B2 [Source:MGI Symbol;Acc:MGI:88311]
186	Ccnd2	2825.23945610197	1.50012552944553	0.109105699472289	8.3878572169074	4.95082992107363e-17	2.69109764169054e-15	ENSCGRG00000015532	cyclin D2 [Source:MGI Symbol;Acc:MGI:88314]
187	Ccne2	204.527724538779	-2.8708486482725	0.257327672697867	-8.88317266303204	6.4979987212466e-19	3.9364307404939e-17	N/A	N/A
188	Ccnf	854.299743446891	-2.42141684819977	0.113817003676714	-16.1351493024266	1.44457848764002e-58	4.5597993244946e-56	ENSCGRG00000010143	cyclin F [Source:MGI Symbol;Acc:MGI:102551]
189	Ccny	1044.9858658299	-0.886929649042246	0.0958936984045522	-3.14897801779596	0.00163842519241863	0.0173046586224951	ENSCGRG00000016985	cyclin Y [Source:MGI Symbol;Acc:MGI:1915224]
190	Ccnyl1	698.72015141329	-0.994198390748235	0.114341322568579	-3.57907255954321	0.000344815729558219	0.00436588642238668	ENSCGRG00000012778	cyclin Y-like 1 [Source:MGI Symbol;Acc:MGI:2138614]
191	Ccr7	275.348100519976	2.66500655735822	0.214583272156401	9.69341195953528	3.21601579343934e-22	2.41093983981502e-20	ENSCGRG00000004923	chemokine (C-C motif) receptor 7 [Source:MGI Symbol;Acc:MGI:103011]
192	Ccrl2	308.236701115054	1.20196635692627	0.160321865214007	3.84853217233655	0.000118827693004798	0.00167945628636475	N/A	N/A
193	Ccsap	275.371954241722	-1.49434650660634	0.173904901816656	-5.22920283663959	1.70242503596274e-07	3.80025201576198e-06	ENSCGRG00000016772	centriole, cilia and spindle associated protein [Source:MGI Symbol;Acc:MGI:1920670]
194	Cct3	10275.2489867589	-0.811927719760956	0.0884603920811525	-2.56572702991849	0.0102959818385369	0.0836168964768097	ENSCGRG00000015361	N/A
195	Cd200r1	71.8095068765932	4.23658873888459	0.469609707772801	7.77587468428168	7.49278538904755e-15	3.50156349921412e-13	ENSCGRG00000004418	N/A
196	Cd276	1868.94795977192	0.892453288743074	0.107035833961142	2.87278359631924	0.0040687271460597	0.0383069276880723	ENSCGRG00000013307	CD276 antigen [Source:MGI Symbol;Acc:MGI:2183926]
197	Cd68	574.589854209876	1.94930550330079	0.128696732507636	10.6012248795725	2.9410271460166e-26	2.81462555378354e-24	ENSCGRG00000017877	CD68 antigen [Source:MGI Symbol;Acc:MGI:88342]
198	Cd82	168.484142003408	4.6994904733273	1.53118239183734	2.68715732008185	0.00720630030351509	0.0617996925933478	ENSCGRG00000012389	CD82 antigen [Source:MGI Symbol;Acc:MGI:104651]
199	Cda	155.228513744057	1.50178247821892	0.227772081162974	4.02516398329681	5.69356260076885e-05	0.000855794305037871	ENSCGRG00000006873	cytidine deaminase [Source:MGI Symbol;Acc:MGI:1919519]
200	Cdc20	1313.14784629622	-2.40425890685824	0.134714989298285	-13.5047808385213	1.46549207300521e-41	2.61060726509998e-39	ENSCGRG00000017241	cell division cycle 20 [Source:MGI Symbol;Acc:MGI:1859866]
201	Cdc25a	578.21568804362	-1.28321382180506	0.121344959210547	-5.7542672198881	8.70184185301664e-09	2.32981456278981e-07	ENSCGRG00000010280	M-phase inducer phosphatase 1 [Source:RefSeq peptide;Acc:NP_001278990]
202	Cdc25b	423.114959897773	-2.20163015224979	0.148876724758737	-10.8591027519482	1.80514072339628e-27	1.84140229906015e-25	ENSCGRG00000008443	M-phase inducer phosphatase 2 [Source:RefSeq peptide;Acc:NP_001278987]
203	Cdc25c	123.2313723061	-2.52917289642164	0.283322986904952	-6.86216962816618	6.78224584873265e-12	2.52120180393384e-10	ENSCGRG00000009976	cell division cycle 25C [Source:MGI Symbol;Acc:MGI:88350]
204	Cdc45	274.493576962798	-1.99687070252909	0.174703492531036	-8.08173998901086	6.38491267706052e-16	3.17340742778102e-14	ENSCGRG00000003462	cell division control protein 45 homolog [Source:RefSeq peptide;Acc:NP_001233719]
205	Cdc6	313.745578986857	-3.45904147753596	0.216077047281726	-13.3011766542122	2.27854064358687e-40	3.94187531340529e-38	ENSCGRG00000006112	cell division control protein 6 homolog [Source:RefSeq peptide;Acc:NP_001231207]
206	Cdc7	1376.40456766786	-0.850831854300036	0.0944433672943869	-2.81511937995757	0.00487591173669496	0.0445316771404141	ENSCGRG00000008458	cell division cycle 7-related protein kinase [Source:RefSeq peptide;Acc:NP_001233701]
207	Cdc73	842.781671144267	1.01662478060143	0.1480336407397	2.91597421858521	0.00354579799528115	0.0339640736725774	ENSCGRG00000005213	cell division cycle 73, Paf1/RNA polymerase II complex component [Source:MGI Symbol;Acc:MGI:2384876]
208	Cdca2	929.007749320945	-2.56487762196055	0.126191187576074	-15.6898049639624	1.77600407560432e-55	4.84149474670802e-53	ENSCGRG00000012202	cell division cycle associated 2 [Source:MGI Symbol;Acc:MGI:1919787]
209	Cdca3	767.011951371395	-3.10107287634523	0.155286240985683	-16.2030477372175	4.79886022059168e-59	1.56983805616155e-56	ENSCGRG00000018411	cell division cycle associated 3 [Source:MGI Symbol;Acc:MGI:1315198]
210	Cdca4	377.220388775658	-1.0676871266829	0.168483965712907	-2.86510721610324	0.00416868073004655	0.0390233630046813	ENSCGRG00000004474	cell division cycle associated 4 [Source:MGI Symbol;Acc:MGI:1919213]
211	Cdca5	395.198000390374	-3.58262955714552	0.201811274299897	-14.853813627725	6.57210973818905e-50	1.59791078931753e-47	ENSCGRG00000001446	cell division cycle associated 5 [Source:MGI Symbol;Acc:MGI:1915099]
212	Cdca7	1619.7588444397	-1.31988411127367	0.0912960630200563	-8.04987188101491	8.28807511688294e-16	4.08545335624542e-14	ENSCGRG00000010342	cell division cycle associated 7 [Source:MGI Symbol;Acc:MGI:1914203]
213	Cdca8	444.973605147136	-3.25094078917177	0.188680920062969	-14.1295595101025	2.49701284804863e-45	5.10525626841943e-43	ENSCGRG00000002304	cell division cycle associated 8 [Source:MGI Symbol;Acc:MGI:1196274]
214	Cdh13	270.971737781178	-1.41516746271434	0.239973414319879	-3.45957057095727	0.000541037481155505	0.00654629883049755	N/A	N/A
215	Cdh17	215.417795239375	2.00983837661525	0.254011686165375	5.60948945855357	2.02924356671421e-08	5.19347798752802e-07	ENSCGRG00000012734	cadherin 17 [Source:MGI Symbol;Acc:MGI:1095414]
216	Cdh7	150.738435804367	1.293509561275	0.237763974463792	2.98004381089174	0.00288207160482063	0.0283268241124156	ENSCGRG00000005690	cadherin 7, type 2 [Source:MGI Symbol;Acc:MGI:2442792]
217	Cdhr2	38.3610738493039	3.81730008009644	0.483033812707858	6.69174184982	2.20529654394842e-11	7.88820982479523e-10	ENSCGRG00000017117	cadherin-related family member 2 [Source:MGI Symbol;Acc:MGI:2687323]
218	Cdhr3	46.9579047710289	4.25569725846094	0.617994392627184	5.93975414911931	2.85449829247545e-09	8.20417464508279e-08	ENSCGRG00000011875	cadherin-related family member 3 [Source:MGI Symbol;Acc:MGI:1916014]
219	Cdk1	2884.09458526969	-2.43045279858953	0.11270448710837	-16.374594705301	2.90435662766566e-60	9.8594687632001e-58	ENSCGRG00000016747	cyclin-dependent kinase 1 [Source:MGI Symbol;Acc:MGI:88351]
220	Cdk15	180.794588788344	1.67303275189984	0.21149641164848	5.14462747948234	2.68052180200294e-07	5.84581191050145e-06	ENSCGRG00000016935	cyclin-dependent kinase 15 [Source:MGI Symbol;Acc:MGI:3583944]
221	Cdk2	609.476178182989	-1.29174746117091	0.121167394341791	-5.83312832869908	5.4397697651186e-09	1.50804834536231e-07	ENSCGRG00000010044	cyclin-dependent kinase 2 [Source:RefSeq peptide;Acc:NP_001230956]
222	Cdk2ap1	1571.79994177012	-0.946653069733326	0.100746740919183	-3.59009696703053	0.000330554970474496	0.0042120007285957	N/A	N/A
223	Cdkn2d	205.633779942679	1.25967365189244	0.200819615680161	3.35978708497221	0.000780025616908689	0.0089790280866418	ENSCGRG00000015173	cyclin-dependent kinase inhibitor 2D (p19, inhibits CDK4) [Source:MGI Symbol;Acc:MGI:105387]
224	Cdkn3	2422.92692441057	-3.20727695800516	0.12702858128861	-20.643499523356	1.11676673510409e-94	1.54560516138406e-91	ENSCGRG00000011579	cyclin-dependent kinase inhibitor 3 [Source:MGI Symbol;Acc:MGI:1919641]
225	Cdr2l	562.847640160988	1.17685693983322	0.123076262974826	4.80916811093888	1.51559706821518e-06	3.00978172751958e-05	ENSCGRG00000008642	cerebellar degeneration-related protein 2-like [Source:MGI Symbol;Acc:MGI:2684867]
226	Cdt1	214.959437709553	-1.9637883128566	0.205255990080139	-6.71759109976327	1.84753262383801e-11	6.67486083696657e-10	ENSCGRG00000013691	DNA replication factor Cdt1 [Source:RefSeq peptide;Acc:NP_001233647]
227	Celsr3	131.233623100834	2.16008086321487	0.262977856024124	5.98954750908463	2.10425657856863e-09	6.13610767611131e-08	ENSCGRG00000014840	cadherin, EGF LAG seven-pass G-type receptor 3 [Source:MGI Symbol;Acc:MGI:1858236]
228	Cenpa	1160.42220066058	-3.37038714111279	0.138631263879241	-20.0923266689538	8.61299082725161e-90	8.60916283132839e-87	ENSCGRG00000006875	Histone H3-like centromeric protein A [Source:UniProtKB/Swiss-Prot;Acc:Q8R565]
229	Cenpe	2181.43275493129	-1.78651314707533	0.108458298766796	-11.0784574349421	1.59598495107544e-28	1.72981694215357e-26	ENSCGRG00000000825	centromere protein E [Source:MGI Symbol;Acc:MGI:1098230]
230	Cenpf	979.719066478843	-1.43057154345721	0.131168483601054	-6.44673948742106	1.14281973347209e-10	3.73847502629634e-09	ENSCGRG00000014069	centromere protein F [Source:MGI Symbol;Acc:MGI:1313302]
231	Cenph	217.876519848807	-1.10033382884309	0.182260375326825	-2.82766524099261	0.00468888097559605	0.0431962859769197	ENSCGRG00000009578	centromere protein H [Source:MGI Symbol;Acc:MGI:1349448]
232	Cenpi	495.699077072984	-2.9136460041814	0.185237356622502	-12.5713492457459	3.03499645196609e-36	4.47587345604704e-34	ENSCGRG00000013046	centromere protein I [Source:MGI Symbol;Acc:MGI:2147897]
233	Cenpk	257.522009804151	-2.53572099099223	0.207385644954684	-9.40642970103997	5.13275850174976e-21	3.56558266268269e-19	ENSCGRG00000002181	centromere protein K [Source:MGI Symbol;Acc:MGI:1926210]
234	Cenpl	207.301856319501	-2.09126741045888	0.214969371105009	-7.0070675743007	2.43364745986385e-12	9.41638389201513e-11	ENSCGRG00000009894	centromere protein L [Source:MGI Symbol;Acc:MGI:1917704]
235	Cenpm	404.407708336709	-1.21250035951603	0.165467124464141	-3.79252290040773	0.00014912449354259	0.00206865681404648	ENSCGRG00000003864	centromere protein M [Source:MGI Symbol;Acc:MGI:1913820]
236	Cenpn	231.946528713373	-2.3877594252988	0.217340805741965	-8.29479268020196	1.08774744431239e-16	5.79016331895517e-15	ENSCGRG00000016154	centromere protein N [Source:MGI Symbol;Acc:MGI:1919405]
237	Cenpo	250.481247238943	-1.26714895239383	0.175055144159713	-3.89698031981438	9.73995305828693e-05	0.00140643046087238	ENSCGRG00000012038	centromere protein O [Source:MGI Symbol;Acc:MGI:1923800]
238	Cenpt	413.906411140649	-1.55364043878927	0.148829129257022	-6.50865823716032	7.58250101762723e-11	2.5452305654692e-09	ENSCGRG00000013946	centromere protein T [Source:MGI Symbol;Acc:MGI:2443939]
239	Cenpu	195.164884441014	-1.33986049775872	0.22618327746677	-3.33754999703046	0.000845205141100315	0.00963683833883198	ENSCGRG00000008300	centromere protein U [Source:MGI Symbol;Acc:MGI:1919126]
240	Cenpw	960.794844526334	-2.49370207232052	0.175295778414153	-10.88867962975	1.30518785915507e-27	1.34959425068495e-25	ENSCGRG00000003280	centromere protein W [Source:MGI Symbol;Acc:MGI:1913561]
241	Cep128	308.549121667505	-1.88401415286116	0.18298611717232	-7.09918146914213	1.25497935374261e-12	5.0176863405638e-11	ENSCGRG00000007757	centrosomal protein 128 [Source:MGI Symbol;Acc:MGI:1922466]
242	Cep295	2071.66967568325	-1.01048928680667	0.0926130239089392	-4.59467543683606	4.33423347776536e-06	8.02602817125398e-05	ENSCGRG00000012587	centrosomal protein 295 [Source:MGI Symbol;Acc:MGI:2442521]
243	Cep44	490.662257134389	-1.43626371302051	0.144256146098684	-5.90131675718679	3.60611795952726e-09	1.01854433795627e-07	ENSCGRG00000001744	centrosomal protein 44 [Source:MGI Symbol;Acc:MGI:3525111]
244	Cep55	1344.20164037908	-1.26844148387125	0.114305388291271	-5.97941176148634	2.23944828124946e-09	6.50923319486919e-08	ENSCGRG00000006319	centrosomal protein 55 [Source:MGI Symbol;Acc:MGI:1921357]
245	Cep76	223.088978719242	-1.1116111967747	0.185019936492292	-2.846442961975	0.00442106486020791	0.0411079064417885	ENSCGRG00000017694	centrosomal protein 76 [Source:MGI Symbol;Acc:MGI:1923401]
246	Cep89	117.610694461564	-1.2572186158763	0.245138561955815	-2.74235154922835	0.00610010163006563	0.0536427314409291	ENSCGRG00000003165	centrosomal protein 89 [Source:MGI Symbol;Acc:MGI:1919390]
247	Cfap161	42.6288690683901	1.76317023749036	0.429514404284523	2.74311577217494	0.00608592245418735	0.0535704093912616	ENSCGRG00000000799	cilia and flagella associated protein 161 [Source:MGI Symbol;Acc:MGI:1922806]
248	Cfap57	61.299739159584	2.41045504493418	0.37272434191493	4.8977014348842	9.69642142569272e-07	1.96461727805252e-05	ENSCGRG00000012146	cilia and flagella associated protein 57 [Source:MGI Symbol;Acc:MGI:2686209]
249	Cfap77	24.9126361739835	2.05687575839046	0.512769948889106	2.87051388416607	0.00409805199539537	0.0385186816496631	N/A	N/A
250	Cfap99	9.68072816475199	3.9973463394136	1.2294500578523	2.7755367669456	0.00551106676834732	0.0493800365020443	ENSCGRG00000006525	cilia and flagella associated protein 99 [Source:MGI Symbol;Acc:MGI:5434801]
251	Chaf1a	530.090675642175	-1.37855954828234	0.143214755423337	-5.54130784370189	3.00220897318477e-08	7.41974503372807e-07	ENSCGRG00000014179	chromatin assembly factor 1, subunit A (p150) [Source:MGI Symbol;Acc:MGI:1351331]
252	Chaf1b	190.493177064622	-1.51773865645281	0.192517273527431	-4.84515565092264	1.265124567259e-06	2.52631755983618e-05	ENSCGRG00000015477	chromatin assembly factor 1, subunit B (p60) [Source:MGI Symbol;Acc:MGI:1314881]
253	Chd3	596.776620631131	-1.13340432539545	0.133557958104067	-4.1063956986146	4.01880802489754e-05	0.000621723078107967	ENSCGRG00000007878	chromodomain helicase DNA binding protein 3 [Source:MGI Symbol;Acc:MGI:1344395]
254	Chi3l1	15.5580615634661	2.56551012967964	0.752930542205183	2.6304519712507	0.00852714175254851	0.0713582950752804	ENSCGRG00000008335	chitinase-like 1 [Source:MGI Symbol;Acc:MGI:1340899]
255	Chrna1	29.0118789697351	5.33697529041675	1.49476186535512	3.17911026487595	0.001477278826457	0.0158463597013724	ENSCGRG00000002036	cholinergic receptor, nicotinic, alpha polypeptide 1 (muscle) [Source:MGI Symbol;Acc:MGI:87885]
256	Chrna2	13.4477748147075	4.70344995631259	1.22212388452318	3.36994269381969	0.000751838174586756	0.00871589718889492	ENSCGRG00000004763	cholinergic receptor, nicotinic, alpha polypeptide 2 (neuronal) [Source:MGI Symbol;Acc:MGI:87886]
257	Chrnb2	145.739173043285	2.52393999236063	0.246463610646336	7.86719583696197	3.62678674021317e-15	1.74473655160202e-13	ENSCGRG00000010906	cholinergic receptor, nicotinic, beta polypeptide 2 (neuronal) [Source:MGI Symbol;Acc:MGI:87891]
258	Chtf18	220.906840550846	-1.57460050523342	0.206150651198049	-4.80055725636063	1.58224728526752e-06	3.13867620248438e-05	ENSCGRG00000009394	CTF18, chromosome transmission fidelity factor 18 [Source:MGI Symbol;Acc:MGI:2384887]
259	Ciart	451.712264080579	1.28355215618099	0.141267195919493	4.9451654427823	7.60792241557309e-07	1.56436274401133e-05	N/A	N/A
260	Cilp	23.2716061471899	3.93964190745742	0.823641117963843	4.07298680647404	4.64140545430411e-05	0.000710707803692252	ENSCGRG00000015923	cartilage intermediate layer protein, nucleotide pyrophosphohydrolase [Source:MGI Symbol;Acc:MGI:2444507]
261	Cirbp	961.070938085561	-0.960159771645615	0.135140485226443	-2.77634988727303	0.00549730138128867	0.0492812388899581	ENSCGRG00000013689	Cold-inducible RNA-binding protein [Source:UniProtKB/Swiss-Prot;Acc:P60826]
262	Cisd3	481.220208898727	-1.12822802225576	0.130763545889855	-4.15456400969889	3.25908375450884e-05	0.000517084963942883	ENSCGRG00000005689	CDGSH iron sulfur domain 3 [Source:MGI Symbol;Acc:MGI:101788]
263	Cish	58.4860727611942	2.47135534803499	0.364544583038597	5.17465609169155	2.2833115615368e-07	5.02216890161004e-06	ENSCGRG00000006912	cytokine inducible SH2-containing protein [Source:MGI Symbol;Acc:MGI:103159]
264	Cit	1180.02110352219	-1.38242238585737	0.0986704414322429	-8.08205449940981	6.36846308416362e-16	3.17340742778102e-14	ENSCGRG00000007958	citron [Source:MGI Symbol;Acc:MGI:105313]
265	Ckap2	1024.6085249031	-2.27537169658613	0.138587219198948	-12.1974393139263	3.20752877017883e-34	4.40533264374485e-32	ENSCGRG00000008750	cytoskeleton associated protein 2 [Source:MGI Symbol;Acc:MGI:1931797]
266	Ckap2l	414.787797965138	-2.49796024400092	0.176397679722981	-10.8448010556827	2.11094618706428e-27	2.1337159436888e-25	ENSCGRG00000009870	cytoskeleton associated protein 2-like [Source:MGI Symbol;Acc:MGI:1917716]
267	Ckap4	1428.07271790904	-0.989393290865164	0.111126959028146	-3.63935802509969	0.000273318577547172	0.00355571066321671	N/A	N/A
268	Ckap5	4489.95657326385	-0.819306491677104	0.0833575458507026	-2.81131106445563	0.00493400589581214	0.0449254221039737	ENSCGRG00000016576	cytoskeleton associated protein 5 [Source:MGI Symbol;Acc:MGI:1923036]
269	Cks1b	588.952678369728	-2.17797068635594	0.143082018044896	-11.1335317142014	8.61530152780844e-29	9.45161616392253e-27	N/A	N/A
270	Cks2	446.214983201288	-1.84139052643551	0.312554905276157	-4.01986340481278	5.82318941168364e-05	0.000874547778756362	ENSCGRG00000002641	CDC28 protein kinase regulatory subunit 2 [Source:MGI Symbol;Acc:MGI:1913447]
271	Clcn4	81.5083838205866	3.17021285671909	0.364263171638017	7.09720487078776	1.27305276790809e-12	5.07866195126437e-11	ENSCGRG00000003527	chloride channel, voltage-sensitive 4 [Source:MGI Symbol;Acc:MGI:104571]
272	Clcn5	538.828983382115	2.63514073626814	0.177544427621098	11.5474096428547	7.60789749192238e-31	9.06498620362036e-29	ENSCGRG00000001430	chloride channel, voltage-sensitive 5 [Source:MGI Symbol;Acc:MGI:99486]
273	Cldn23	30.417553956612	3.02017734429946	0.661244614778927	3.68277455747971	0.000230709175796664	0.00306115006706016	ENSCGRG00000019626	claudin 23 [Source:MGI Symbol;Acc:MGI:1919158]
274	Clec12b	16.8038589394935	3.16303252274914	0.688764888760993	3.74303345611248	0.000181812010576729	0.00247066593224812	ENSCGRG00000006913	C-type lectin domain family 12, member B [Source:MGI Symbol;Acc:MGI:1918433]
275	Clhc1	573.720215398883	0.942999571523659	0.135744071409459	2.63758900911789	0.0083497709655018	0.0701677156521758	ENSCGRG00000016597	clathrin heavy chain linker domain containing 1 [Source:MGI Symbol;Acc:MGI:1920574]
276	Clic6	334.946598692795	4.189714333571	0.24938084344798	14.4548064839703	2.33785937323093e-47	5.19293405471245e-45	ENSCGRG00000007263	chloride intracellular channel 6 [Source:MGI Symbol;Acc:MGI:2146607]
277	Cln5	2248.80006368447	0.859760036063305	0.094481374841084	2.90848366468368	0.00363186150067429	0.0346471114104623	ENSCGRG00000007787	ceroid-lipofuscinosis, neuronal 5 [Source:MGI Symbol;Acc:MGI:2442253]
278	Cln8	972.395946757507	1.84316524444808	0.110285946861767	11.4085500422276	3.78994099561923e-30	4.34322410147651e-28	ENSCGRG00000000680	ceroid-lipofuscinosis, neuronal 8 [Source:MGI Symbol;Acc:MGI:1349447]
279	Clspn	589.048529234588	-3.1080742875163	0.167478953078215	-15.0652469484737	2.7413938503147e-51	6.85043863261972e-49	ENSCGRG00000012297	claspin [Source:MGI Symbol;Acc:MGI:2445153]
280	Clstn2	25.8255270877748	2.57837825971114	0.670939614800576	2.97108072770825	0.00296753764277156	0.0290647453830952	ENSCGRG00000005631	calsyntenin 2 [Source:MGI Symbol;Acc:MGI:1929897]
281	Clu	19904.240977821	0.948620435236684	0.106035251254968	3.42959468866719	0.000604483474802426	0.00723610557461426	ENSCGRG00000005462	clusterin [Source:MGI Symbol;Acc:MGI:88423]
282	Cmas	1664.69683143383	-0.85037211084014	0.0898739313629606	-2.95313230537466	0.00314567109177789	0.0306260358675691	ENSCGRG00000005365	cytidine monophospho-N-acetylneuraminic acid synthetase [Source:MGI Symbol;Acc:MGI:1337124]
283	Cmip	637.865110352127	1.26217855247594	0.203963764659476	3.32027628969008	0.0008992840060092	0.0101696529453913	ENSCGRG00000014929	c-Maf inducing protein [Source:MGI Symbol;Acc:MGI:1921690]
284	Cnbd1	490.232709777577	1.059281241942	0.15723411540557	3.01664012289818	0.00255593056504732	0.0255763641414524	N/A	N/A
285	Cnbp	13062.8158602205	-1.45069033342698	0.101209549685067	-8.55381567648207	1.19085015619426e-17	6.84529584991922e-16	ENSCGRG00000011470	cellular nucleic acid binding protein [Source:MGI Symbol;Acc:MGI:88431]
286	Cnih1	3744.85056931675	-1.10074643924881	0.117110103042319	-4.40426509010305	1.06143086511752e-05	0.000184350896684208	ENSCGRG00000018913	cornichon family AMPA receptor auxiliary protein 1 [Source:MGI Symbol;Acc:MGI:1277202]
287	Cnpy4	434.701073586262	-1.12797213330157	0.159397117187613	-3.40664650754805	0.000657662433233912	0.00777441688485187	ENSCGRG00000003602	canopy FGF signaling regulator 4 [Source:MGI Symbol;Acc:MGI:1913705]
288	Cntn2	45.0425721123883	2.12083452990273	0.436509294712278	3.51853224613219	0.000433941075279628	0.00538817655378266	ENSCGRG00000008724	contactin 2 [Source:MGI Symbol;Acc:MGI:104518]
289	Cntn6	24.7973513995473	4.99055733595539	1.56993055594654	2.80623548509637	0.0050124046741249	0.0455470630792198	ENSCGRG00000001106	contactin 6 [Source:MGI Symbol;Acc:MGI:1858223]
290	Cntrl	2245.60560797193	-1.06937472573681	0.0893856180854461	-5.41935308376559	5.98150810454162e-08	1.43876061252557e-06	ENSCGRG00000002642	centriolin [Source:MGI Symbol;Acc:MGI:1889576]
291	Cobl	41.3372385832065	2.59449971405098	0.554262376653284	3.62560638783332	0.00028828418024059	0.00371281959261897	ENSCGRG00000014412	cordon-bleu WH2 repeat [Source:MGI Symbol;Acc:MGI:105056]
292	Cog6	1708.05007464512	-1.04435124702336	0.0894771197409955	-5.13414767520426	2.83425494422037e-07	6.15125632767345e-06	ENSCGRG00000001099	component of oligomeric golgi complex 6 [Source:MGI Symbol;Acc:MGI:1914792]
293	Col10a1	58.3942610166961	1.91263753638558	0.408804497468706	3.24770163705465	0.00116341197592688	0.0128260467346056	ENSCGRG00000007950	collagen, type X, alpha 1 [Source:MGI Symbol;Acc:MGI:88445]
294	Col11a1	27.9278835737545	2.47716354306947	0.561006323686302	3.37286936431466	0.000743892372525082	0.00862934336974292	ENSCGRG00000006595	collagen, type XI, alpha 1 [Source:MGI Symbol;Acc:MGI:88446]
295	Col11a2	110.954555838023	1.72358074254127	0.312882796268317	3.63912064006124	0.000273570624641638	0.00355641812034129	ENSCGRG00000014642	collagen, type XI, alpha 2 [Source:MGI Symbol;Acc:MGI:88447]
296	Col15a1	113.497130855649	1.82347486094306	0.286246315401532	4.32673642797667	1.51334868289746e-05	0.000254945407328569	ENSCGRG00000008138	collagen, type XV, alpha 1 [Source:MGI Symbol;Acc:MGI:88449]
297	Col18a1	963.417165240421	1.93824703781568	0.17042502405387	7.94064454212287	2.01133313275923e-15	9.7541524864162e-14	ENSCGRG00000003055	collagen, type XVIII, alpha 1 [Source:MGI Symbol;Acc:MGI:88451]
298	Col1a1	107.401574966157	4.7858888803935	1.494381555388	2.81114710264316	0.00493652105909476	0.0449255877062382	ENSCGRG00000011250	collagen, type I, alpha 1 [Source:MGI Symbol;Acc:MGI:88467]
299	Col4a1	196.282146920984	2.47317802441216	0.266424257203101	7.0872507763119	1.36802357103307e-12	5.44546019690864e-11	ENSCGRG00000011704	collagen, type IV, alpha 1 [Source:MGI Symbol;Acc:MGI:88454]
300	Col5a3	218.610114647318	1.38084110296906	0.277639990884674	2.86658488826453	0.00414926864581463	0.0388618643807896	ENSCGRG00000009741	collagen, type V, alpha 3 [Source:MGI Symbol;Acc:MGI:1858212]
301	Col6a3	1384.51349489007	2.61301169254096	0.363700999186691	5.5761441303569	2.45908208161983e-08	6.17930234811507e-07	N/A	N/A
302	Col7a1	6267.50293033696	3.02139243149995	0.382469088389798	6.37026626396452	1.88700314689865e-10	5.98782374232813e-09	ENSCGRG00000015211	collagen, type VII, alpha 1 [Source:MGI Symbol;Acc:MGI:88462]
303	Corin	481.017818229071	2.6612555625702	0.182093262223946	11.4023607270846	4.06932456606585e-30	4.63387896156056e-28	ENSCGRG00000016765	corin [Source:MGI Symbol;Acc:MGI:1349451]
304	Coro2a	62.3422348350655	3.14765401573526	0.511792461590217	5.00728656114127	5.52027114509798e-07	1.15355073684788e-05	ENSCGRG00000004406	coronin, actin binding protein 2A [Source:MGI Symbol;Acc:MGI:1345966]
305	Cpeb3	307.547067519283	1.60838300834391	0.185660228123677	5.51233033571955	3.54113492287809e-08	8.68012255210117e-07	ENSCGRG00000002839	N/A
306	Cpeb4	669.130524093668	1.21059992020712	0.151057991573024	4.14170354690255	3.44735742163707e-05	0.000543124822505203	ENSCGRG00000014167	cytoplasmic polyadenylation element binding protein 4 [Source:MGI Symbol;Acc:MGI:1914829]
307	Cped1	764.503532318329	-0.861225665590606	0.108349214205336	-2.54974774755538	0.0107800886865611	0.0871317860056636	ENSCGRG00000011388	cadherin-like and PC-esterase domain containing 1 [Source:MGI Symbol;Acc:MGI:2444814]
308	Cpn1	220.446351844888	1.01552318758915	0.166624902671919	2.58401163309761	0.00976585003439285	0.0799032168343775	ENSCGRG00000002501	carboxypeptidase N, polypeptide 1 [Source:MGI Symbol;Acc:MGI:2135874]
309	Cpox	1562.94335968486	-0.84865187319917	0.0913753997665295	-2.88578078073265	0.00390444012466685	0.0369535437785407	ENSCGRG00000015147	coproporphyrinogen oxidase [Source:MGI Symbol;Acc:MGI:104841]
310	Cpsf2	3271.80651594834	-0.827608177539419	0.0852649771983886	-2.84578363580268	0.0044302285295655	0.0411718345578215	ENSCGRG00000012416	cleavage and polyadenylation specific factor 2 [Source:MGI Symbol;Acc:MGI:1861601]
311	Cpt1a	446.795566654173	1.00404196673388	0.148400875163755	2.82396896615526	0.00474329773932406	0.04356376361711	ENSCGRG00000008813	carnitine palmitoyltransferase 1a, liver [Source:MGI Symbol;Acc:MGI:1098296]
312	Crhr2	108.415979739423	4.01412339542716	0.456083846101098	7.518707193909	5.53205227207592e-14	2.45154395268941e-12	ENSCGRG00000007668	corticotropin releasing hormone receptor 2 [Source:MGI Symbol;Acc:MGI:894312]
313	Crip1	676.953665016655	-1.25059743869725	0.155103237000174	-4.29156058151993	1.77421782538408e-05	0.00029475278960582	ENSCGRG00000014433	N/A
314	Crip2	554.78627728698	-1.39713671736674	0.134082707277655	-6.05726296205933	1.38457149291002e-09	4.10848952673536e-08	ENSCGRG00000009586	N/A
315	Crisp2	13.2103417591572	3.43295579479487	0.839724279430759	3.39158145576587	0.000694905038412291	0.00812393206700061	ENSCGRG00000014632	cysteine-rich secretory protein 2 [Source:MGI Symbol;Acc:MGI:98815]
316	Crispld2	55.7081062859502	2.699470393523	0.444787152407849	4.7539770008081	1.99453737140813e-06	3.88373553965099e-05	ENSCGRG00000015609	cysteine-rich secretory protein LCCL domain containing 2 [Source:MGI Symbol;Acc:MGI:1926142]
317	Crlf1	109.085607975627	1.60353674221182	0.315946976500248	3.22387716057115	0.00126467636846258	0.0138322536300174	ENSCGRG00000012856	cytokine receptor-like factor 1 [Source:MGI Symbol;Acc:MGI:1340030]
318	Csf1	889.016727403169	0.981474835720316	0.107074911387448	3.70313017177657	0.000212955540903902	0.00285637232830569	ENSCGRG00000007535	colony stimulating factor 1 (macrophage) [Source:MGI Symbol;Acc:MGI:1339753]
319	Csf1r	33.739257236002	2.50787266037512	0.528284765800411	3.63991219156307	0.000272731029903009	0.0035532054236169	ENSCGRG00000010479	colony stimulating factor 1 receptor [Source:MGI Symbol;Acc:MGI:1339758]
320	Csf2	74.0201246732727	3.67157401762011	0.552196155678113	5.58970120519674	2.27460666746022e-08	5.78850398316044e-07	ENSCGRG00000010073	colony stimulating factor 2 (granulocyte-macrophage) [Source:MGI Symbol;Acc:MGI:1339752]
321	Csmd3	103.555340339196	3.4544518775814	0.412377285582684	6.95840793657123	3.44139512843263e-12	1.32020428892878e-10	ENSCGRG00000002669	CUB and Sushi multiple domains 3 [Source:MGI Symbol;Acc:MGI:2386403]
322	Ctgf	81.6644771161662	1.98184795280414	0.505877352864381	2.76131248843921	0.00575695643011184	0.0512007711767534	ENSCGRG00000009322	connective tissue growth factor [Source:MGI Symbol;Acc:MGI:95537]
323	Ctnna3	99.2821383569873	1.85746279527269	0.411597460090738	3.09161357378397	0.00199071812163931	0.020502003688915	ENSCGRG00000006511	catenin (cadherin associated protein), alpha 3 [Source:MGI Symbol;Acc:MGI:2661445]
324	Ctnnal1	313.326131313861	1.53048663169283	0.169397798790662	5.5816789693952	2.38207762587693e-08	6.00256871775599e-07	ENSCGRG00000016101	catenin (cadherin associated protein), alpha-like 1 [Source:MGI Symbol;Acc:MGI:1859649]
325	Ctsb	24069.2375183585	1.4117675707515	0.0832140321582601	9.93588519371222	2.905834460241e-23	2.36569111351385e-21	ENSCGRG00000018351	cathepsin B [Source:MGI Symbol;Acc:MGI:88561]
326	Cwc22	1464.14902196677	-1.07412713716354	0.09948758195255	-4.91684114581951	8.79518637823576e-07	1.79007910992328e-05	ENSCGRG00000001934	N/A
327	Cxcl1	689.496423290207	-1.45343229715821	0.282064797429488	-3.07897264866652	0.00207715750776849	0.0212221566608579	ENSCGRG00000016848	growth-regulated alpha protein precursor [Source:RefSeq peptide;Acc:NP_001230973]
328	Cxcl3	468.983313052155	-2.52191004587109	0.371520883522863	-5.21356303522771	1.85247541564035e-07	4.13007901836446e-06	ENSCGRG00000016792	C-X-C motif chemokine 3 precursor [Source:RefSeq peptide;Acc:NP_001231068]
329	Cysltr2	164.769986497896	1.41207999544829	0.205439574228299	4.02608649202116	5.67128354734603e-05	0.000853158307557272	ENSCGRG00000014756	cysteinyl leukotriene receptor 2 [Source:MGI Symbol;Acc:MGI:1917336]
330	Cyth4	13.3441540234529	3.77606120998254	1.07260476226987	2.97509280353026	0.00292899922935809	0.028734217085393	ENSCGRG00000009031	cytohesin 4 [Source:MGI Symbol;Acc:MGI:2441702]
331	Dagla	872.378018791102	1.19976901636495	0.127734938006607	4.81314294458726	1.48574936399076e-06	2.95376823833389e-05	ENSCGRG00000014476	diacylglycerol lipase, alpha [Source:MGI Symbol;Acc:MGI:2677061]
332	Dapk1	169.98720278575	2.08741772251338	0.228411045696777	6.57785711373512	4.7727653535789e-11	1.65455865590735e-09	ENSCGRG00000012137	death associated protein kinase 1 [Source:MGI Symbol;Acc:MGI:1916885]
333	Dars2	498.942998431757	-1.13321004975403	0.126758842781795	-4.32512270545605	1.52446980687688e-05	0.00025657867881505	ENSCGRG00000018286	aspartyl-tRNA synthetase 2 (mitochondrial) [Source:MGI Symbol;Acc:MGI:2442510]
334	Dbf4	1181.85600292386	-1.13025540630275	0.121620424350307	-4.48356358312785	7.34067162246344e-06	0.00013115527689311	ENSCGRG00000009100	protein DBF4 homolog A [Source:RefSeq peptide;Acc:NP_001233700]
335	Dbr1	481.379444950141	-0.973220638924642	0.150601311082321	-2.57805284305433	0.0099358802301264	0.0810364266094444	ENSCGRG00000005958	debranching RNA lariats 1 [Source:MGI Symbol;Acc:MGI:1931520]
336	Dcdc2	39.0177025058472	1.95174724518944	0.436685321884431	3.12990768402792	0.00174861245807511	0.0182912996195857	N/A	N/A
337	Dcn	1931.75118185223	2.31531399381432	0.220800945669321	7.83670327066712	4.62529322867742e-15	2.20738132016881e-13	ENSCGRG00000007335	decorin [Source:MGI Symbol;Acc:MGI:94872]
338	Ddc	88.2215744100335	1.50385914414209	0.326235945563324	2.81666277403686	0.00485254467819308	0.0443633048018546	ENSCGRG00000007012	dopa decarboxylase [Source:MGI Symbol;Acc:MGI:94876]
339	Ddr1	588.1592872212	1.27682479903747	0.172935440669705	4.00069699789142	6.31561847316043e-05	0.000941430054425042	ENSCGRG00000017100	discoidin domain receptor family, member 1 [Source:MGI Symbol;Acc:MGI:99216]
340	Ddx11	1362.69931853112	-1.11539348198312	0.108825753095689	-4.87413104134981	1.09288430999329e-06	2.19700273803344e-05	ENSCGRG00000014177	DEAD/H (Asp-Glu-Ala-Asp/His) box helicase 11 [Source:MGI Symbol;Acc:MGI:2443590]
341	Ddx39a	1033.7340937932	-1.49548637287434	0.12347438465031	-7.37419242648483	1.65344227863794e-13	7.04946290930186e-12	ENSCGRG00000014915	DEAD (Asp-Glu-Ala-Asp) box polypeptide 39 [Source:MGI Symbol;Acc:MGI:1915528]
342	Ddx4	107.746985161336	1.81227583968781	0.280058803358285	4.38234158058773	1.17410535527228e-05	0.000202341988046541	ENSCGRG00000001251	DEAD (Asp-Glu-Ala-Asp) box polypeptide 4 [Source:MGI Symbol;Acc:MGI:102670]
343	Ddx46	2649.07273140045	-0.871708705304175	0.0819844447686592	-3.4975684154738	0.000469520268071214	0.00575450181412621	ENSCGRG00000005152	DEAD (Asp-Glu-Ala-Asp) box polypeptide 46 [Source:MGI Symbol;Acc:MGI:1920895]
344	Ddx60	399.740871415466	2.21415001419892	0.170640989276409	9.54745703471495	1.32918789175587e-21	9.56589941938866e-20	ENSCGRG00000005295	DEAD (Asp-Glu-Ala-Asp) box polypeptide 60 [Source:MGI Symbol;Acc:MGI:2384570]
345	Dek	1179.58125214051	-2.04848614806778	0.152491590108193	-9.59740564255541	8.19819311375241e-22	5.99601180905014e-20	ENSCGRG00000009529	N/A
346	Depdc1	1148.37339274683	-2.86027373018742	0.143028349115116	-15.9081136260266	5.56655793891273e-57	1.56489860057684e-54	ENSCGRG00000005768	DEP domain containing 1a [Source:MGI Symbol;Acc:MGI:1923381]
347	Depdc1b	352.419399202261	-2.20931105638385	0.170780883815279	-9.51130196409819	1.88290972036451e-21	1.34969369278081e-19	ENSCGRG00000015634	DEP domain containing 1B [Source:MGI Symbol;Acc:MGI:2145425]
348	Dfna5	2227.07776968947	1.19597129967489	0.113257920767292	5.39484386446718	6.85831642321132e-08	1.63870954962043e-06	ENSCGRG00000004052	deafness, autosomal dominant 5 (human) [Source:MGI Symbol;Acc:MGI:1889850]
349	Dgka	2057.90148277112	1.68659982247272	0.107058861616479	10.2900152786791	7.81639696109965e-25	6.927714981483e-23	ENSCGRG00000012475	diacylglycerol kinase, alpha [Source:MGI Symbol;Acc:MGI:102952]
350	Dgki	29.681701818044	2.76409940316053	0.787302041522618	2.76785374292309	0.00564267720097709	0.050358654861101	ENSCGRG00000004379	diacylglycerol kinase, iota [Source:MGI Symbol;Acc:MGI:2443430]
351	Dhrs9	899.750693225183	3.73290390346627	0.147204813245229	21.3847722322839	1.85189114060442e-101	3.70213615575052e-98	ENSCGRG00000003302	dehydrogenase/reductase (SDR family) member 9 [Source:MGI Symbol;Acc:MGI:2442798]
352	Dhx15	3240.86723439363	-0.831374707809835	0.0951128171900363	-2.59073607920103	0.00957709076849029	0.0785016023265045	ENSCGRG00000014616	DEAH (Asp-Glu-Ala-His) box polypeptide 15 [Source:MGI Symbol;Acc:MGI:1099786]
353	Diaph3	954.076401819655	-1.04542943770397	0.114704130622479	-4.01438844864563	5.96001224921092e-05	0.000891376063074005	ENSCGRG00000013659	diaphanous related formin 3 [Source:MGI Symbol;Acc:MGI:1927222]
354	Dis3	1015.02404847551	-1.0213298098264	0.112010871529824	-3.89575853794745	9.78918772439534e-05	0.00141240629941717	ENSCGRG00000012184	DIS3 homolog, exosome endoribonuclease and 3'-5' exoribonuclease [Source:MGI Symbol;Acc:MGI:1919912]
355	Dkc1	2823.88699853531	-1.10695838866611	0.0899980378619356	-5.80008076115769	6.62829889208725e-09	1.80691444949142e-07	ENSCGRG00000016075	N/A
356	Dkk3	3106.47571315545	2.12620641071301	0.120157924510169	12.8268186744639	1.16031547283786e-37	1.81533878150424e-35	ENSCGRG00000013280	dickkopf WNT signaling pathway inhibitor 3 [Source:MGI Symbol;Acc:MGI:1354952]
357	Dlc1	381.872996280398	2.09665519093843	0.193822274339651	7.79937546067698	6.22143038013754e-15	2.93795211022138e-13	ENSCGRG00000012317	deleted in liver cancer 1 [Source:MGI Symbol;Acc:MGI:1354949]
358	Dlgap5	1835.41408457102	-3.00139948677758	0.112625078304772	-21.4555854027231	4.04981020941646e-102	1.04091693268316e-98	ENSCGRG00000012422	discs, large (Drosophila) homolog-associated protein 5 [Source:MGI Symbol;Acc:MGI:2183453]
359	Dmkn	12.1434818199244	2.80747768276594	0.776053764229962	2.86386753661336	0.00418502983729588	0.0391356844244425	ENSCGRG00000017646	N/A
360	Dna2	237.107893908509	-2.39689095089796	0.206740876857508	-8.76424864651048	1.8802642888171e-18	1.10917098637368e-16	ENSCGRG00000014801	DNA replication helicase/nuclease 2 [Source:MGI Symbol;Acc:MGI:2443732]
361	Dnah12	1144.58325002565	1.14692849185826	0.104423559062782	5.38160158666147	7.38260209519853e-08	1.75930830326903e-06	N/A	N/A
362	Dnah5	143.200055276001	4.30185584859772	0.34804955583158	10.6792072726424	1.27354509251926e-26	1.24530561438079e-24	ENSCGRG00000006844	dynein, axonemal, heavy chain 5 [Source:MGI Symbol;Acc:MGI:107718]
363	Dnah6	33.487905268141	2.22540736827249	0.538727168625155	3.04503831083514	0.00232650672405568	0.023516016280455	ENSCGRG00000016024	dynein, axonemal, heavy chain 6 [Source:MGI Symbol;Acc:MGI:107744]
364	Dnaja1	1147.33222307101	-1.10780058144234	0.100651501624867	-5.19453830574561	2.05228515189191e-07	4.55298575250792e-06	ENSCGRG00000001836	DnaJ heat shock protein family (Hsp40) member A1 [Source:MGI Symbol;Acc:MGI:1270129]
365	Dnajc9	1095.64192729852	-0.936467014238589	0.103945165944658	-3.38163405987131	0.000720560637464564	0.00839115015486241	ENSCGRG00000001783	DnaJ heat shock protein family (Hsp40) member C9 [Source:MGI Symbol;Acc:MGI:1915326]
366	Dnmt1	3788.43273086601	-1.10660827523009	0.0932651172912351	-5.59314982556678	2.22986706816984e-08	5.6838813183567e-07	ENSCGRG00000005288	DNA methyltransferase (cytosine-5) 1 [Source:MGI Symbol;Acc:MGI:94912]
367	Dnmt3l	8.67322881836968	4.67736033455354	1.60043292032113	2.55705676999647	0.0105561988340059	0.0855527610006459	ENSCGRG00000006467	DNA (cytosine-5-)-methyltransferase 3-like [Source:MGI Symbol;Acc:MGI:1859287]
368	Dock6	907.027196155541	2.23041980845744	0.150874287893287	10.9061479640594	1.07724866910074e-27	1.12033861586477e-25	ENSCGRG00000007238	dedicator of cytokinesis 6 [Source:MGI Symbol;Acc:MGI:1914789]
369	Dpt	3639.13912928898	1.6321570776675	0.0982971551244049	10.6533558943899	1.68190202676895e-26	1.62692372395844e-24	ENSCGRG00000010859	dermatopontin [Source:MGI Symbol;Acc:MGI:1928392]
370	Dpysl3	606.623052072371	1.68872816696083	0.340897353805213	3.2378240954911	0.00120445048027583	0.0132460104163342	N/A	N/A
371	Dram1	666.721158057053	0.916218174965936	0.12082177744288	2.74168847086681	0.00611242829842482	0.0537248705155151	ENSCGRG00000010703	DNA-damage regulated autophagy modulator 1 [Source:MGI Symbol;Acc:MGI:1918962]
372	Drc7	639.427935762371	2.33409439645639	0.143791978533365	12.1643217763317	4.8142722910865e-34	6.56199901979003e-32	ENSCGRG00000017025	dynein regulatory complex subunit 7 [Source:MGI Symbol;Acc:MGI:2685616]
373	Drgx	33.5335172744904	3.71778046907211	0.636447140321584	4.92235375080482	8.55094635688041e-07	1.74629542398402e-05	ENSCGRG00000013305	paired related homeobox protein-like 1 [Source:MGI Symbol;Acc:MGI:2148204]
374	Dsn1	839.383694373602	-2.20121469320133	0.136701523284175	-11.8232200611277	2.96112686355313e-32	3.7256359810523e-30	ENSCGRG00000015341	DSN1 homolog, MIS12 kinetochore complex component [Source:MGI Symbol;Acc:MGI:1914184]
375	Dst	22436.4606132515	0.922061595100902	0.10745647351859	3.13707572323622	0.00170642049209828	0.0179333630220982	ENSCGRG00000013291	dystonin [Source:MGI Symbol;Acc:MGI:104627]
376	Dtl	177.214408815033	-1.39722162375595	0.236580773476305	-3.43332685534627	0.000596222871622571	0.00715626544778739	ENSCGRG00000009837	denticleless E3 ubiquitin protein ligase [Source:MGI Symbol;Acc:MGI:1924093]
377	Dtx4	14.347937262473	4.48913741626408	1.19870949536451	3.2569817212933	0.0011260368381083	0.0124521541433587	ENSCGRG00000010743	deltex 4, E3 ubiquitin ligase [Source:MGI Symbol;Acc:MGI:2672905]
378	Dtymk	378.993694462934	-1.27645012470942	0.152855165212594	-4.52380933955703	6.07364417065813e-06	0.000109826136601489	ENSCGRG00000013955	deoxythymidylate kinase [Source:MGI Symbol;Acc:MGI:108396]
379	Duox2	110.358352113076	1.5008425901988	0.247730265798757	3.69708596777454	0.000218088504423908	0.00290870894855075	ENSCGRG00000008461	dual oxidase 2 [Source:MGI Symbol;Acc:MGI:3036280]
380	Dusp14	109.476250508182	3.64211533210018	0.318615059676244	9.59512972954103	8.38115994711512e-22	6.10501335095122e-20	ENSCGRG00000001770	dual specificity phosphatase 14 [Source:MGI Symbol;Acc:MGI:1927168]
381	Dusp4	759.982601972765	-1.37325374802202	0.107631026093797	-7.32401497885832	2.40659807430611e-13	1.00696540820734e-11	ENSCGRG00000015508	dual specificity phosphatase 4 [Source:MGI Symbol;Acc:MGI:2442191]
382	Dusp5	1960.40661761826	-1.56716719020664	0.133471340873106	-7.35891827459266	1.85406491286948e-13	7.84902021467005e-12	ENSCGRG00000011093	dual specificity phosphatase 5 [Source:MGI Symbol;Acc:MGI:2685183]
383	Dusp6	1078.04171458361	-2.12507125687337	0.24870299347963	-6.19256219880746	5.9193978525126e-10	1.81125520684365e-08	ENSCGRG00000004755	dual specificity phosphatase 6 [Source:MGI Symbol;Acc:MGI:1914853]
384	Dut	730.32939572404	-1.94657273406161	0.149690131342586	-9.09619238842289	9.35541918895023e-20	5.96889014353165e-18	ENSCGRG00000009756	deoxyuridine triphosphatase [Source:MGI Symbol;Acc:MGI:1346051]
385	Dysf	27.3278420239118	2.25060401151998	0.638977386986678	2.60672997937179	0.00914114145672948	0.0754783924228898	ENSCGRG00000006144	dysferlin [Source:MGI Symbol;Acc:MGI:1349385]
386	Dzank1	143.265792965426	1.79784257668753	0.229956090847408	5.27439856668641	1.33192160345374e-07	3.04110831082991e-06	ENSCGRG00000010000	double zinc ribbon and ankyrin repeat domains 1 [Source:MGI Symbol;Acc:MGI:2139080]
387	E2f1	326.960254938484	-1.02972223166372	0.162023451678869	-2.74503305746179	0.00605048026122856	0.0533367177168174	ENSCGRG00000002889	E2F transcription factor 1 [Source:MGI Symbol;Acc:MGI:101941]
388	E2f2	255.167297844331	-1.61615028677202	0.183282028814573	-5.62623511274045	1.84185265494766e-08	4.74765228765306e-07	ENSCGRG00000006936	E2F transcription factor 2 [Source:MGI Symbol;Acc:MGI:1096341]
389	E2f7	265.931132742387	-2.59827731097919	0.203744126062359	-9.88158455985043	5.00353637133077e-23	3.94840466635891e-21	ENSCGRG00000010458	E2F transcription factor 7 [Source:MGI Symbol;Acc:MGI:1289147]
390	E2f8	432.949673272158	-2.18004886660006	0.156553533855047	-10.1887598867988	2.22585357907133e-24	1.9161510810838e-22	ENSCGRG00000012511	E2F transcription factor 8 [Source:MGI Symbol;Acc:MGI:1922038]
391	Eaf2	71.5868924523231	1.80072880229417	0.31747230056138	3.82951929797718	0.000128393814904574	0.00180332671175885	ENSCGRG00000002099	ELL associated factor 2 [Source:MGI Symbol;Acc:MGI:2146616]
392	Ebi3	86.2127698207179	2.7668800711993	0.340377513572191	6.41028705915198	1.45245892582393e-10	4.67489105427982e-09	ENSCGRG00000012083	Epstein-Barr virus induced gene 3 [Source:MGI Symbol;Acc:MGI:1354171]
393	Ebp	1948.69422046174	-1.34518575177802	0.0968928924958435	-7.84601668372607	4.29459835440329e-15	2.05501099979851e-13	ENSCGRG00000012040	phenylalkylamine Ca2+ antagonist (emopamil) binding protein [Source:MGI Symbol;Acc:MGI:107822]
394	Ecm1	1047.88103031943	1.75017603894604	0.159924557779566	7.28602007348343	3.19245431643717e-13	1.32347092307229e-11	ENSCGRG00000011489	extracellular matrix protein 1 [Source:MGI Symbol;Acc:MGI:103060]
395	Ect2	1787.72071155801	-2.65428022857607	0.142385917328151	-14.5331628765354	7.46905580492396e-48	1.6797906505274e-45	ENSCGRG00000010518	ect2 oncogene [Source:MGI Symbol;Acc:MGI:95281]
396	Eda2r	53.4226290332873	7.11526603470674	1.49029750185551	4.38187913879945	1.17660076785448e-05	0.000202578000145816	ENSCGRG00000013098	ectodysplasin A2 receptor [Source:MGI Symbol;Acc:MGI:2442860]
397	Eef1akmt1	375.569023198306	-1.1807622220131	0.154719430673322	-3.85083966958184	0.000117713545390611	0.00166960378490943	ENSCGRG00000015343	eukaryotic translation elongation factor 1 alpha lysine methyltransferase 1 [Source:MGI Symbol;Acc:MGI:1915293]
398	Eef1b2	4042.37834065541	-1.09436437325359	0.0917534195508194	-5.55185708637581	2.82650634466165e-08	7.01441409008998e-07	ENSCGRG00000009744	eukaryotic translation elongation factor 1 beta 2 [Source:MGI Symbol;Acc:MGI:1929520]
399	Efcab1	158.663396836425	2.68568326298199	0.248239902931271	8.46246206776214	2.61790905567769e-17	1.46277701024077e-15	ENSCGRG00000008050	EF-hand calcium binding domain 1 [Source:MGI Symbol;Acc:MGI:1914043]
400	Efcab11	119.39143864065	-1.41881254362605	0.243526226346961	-3.42406670284815	0.000616914766498769	0.00735555366391375	ENSCGRG00000004734	EF-hand calcium binding domain 11 [Source:MGI Symbol;Acc:MGI:1926017]
401	Efcab3	25.5398686329399	3.89479538433775	0.864426645565601	3.82893435850875	0.000128699325188044	0.00180479988993242	ENSCGRG00000003335	N/A
402	Efcab5	26.9193592351903	2.58017941480611	0.67728861317952	2.94588876183587	0.00322028187850557	0.0312509771079138	ENSCGRG00000012442	EF-hand calcium binding domain 5 [Source:MGI Symbol;Acc:MGI:2442440]
403	Efcab8	83.2947590291364	3.23732686315342	0.410451970282998	6.46205781544554	1.03288618068321e-10	3.39118397132342e-09	N/A	N/A
404	Efna5	504.660001932224	1.40611621481795	0.141489280772155	5.80364611096673	6.48881567443363e-09	1.77157468307147e-07	ENSCGRG00000001238	ephrin A5 [Source:MGI Symbol;Acc:MGI:107444]
405	Efs	882.394943876137	-1.12502768107528	0.116804609885003	-4.62366323457466	3.77021790201579e-06	7.05866394308721e-05	ENSCGRG00000018275	embryonal Fyn-associated substrate [Source:MGI Symbol;Acc:MGI:105311]
406	Egfr	114.915401172904	1.84436772702988	0.283510297774913	4.44218512058635	8.90498937879477e-06	0.000155989046372704	ENSCGRG00000007806	epidermal growth factor receptor [Source:MGI Symbol;Acc:MGI:95294]
407	Ehd3	328.541693518102	0.983006361750516	0.145447170984055	2.73669029336428	0.00620606896924812	0.0544435485911971	ENSCGRG00000013157	EH-domain containing 3 [Source:MGI Symbol;Acc:MGI:1928900]
408	Ehd4	5243.31919749271	-1.56509238626992	0.0979654454163493	-10.0048530518413	1.45106959189654e-23	1.19759835309186e-21	ENSCGRG00000007631	EH-domain containing 4 [Source:MGI Symbol;Acc:MGI:1919619]
409	Ehhadh	16.7148509867313	2.23571973162609	0.630723783349455	2.61724272095559	0.00886432839888964	0.0735980602458802	ENSCGRG00000010631	enoyl-Coenzyme A, hydratase/3-hydroxyacyl Coenzyme A dehydrogenase [Source:MGI Symbol;Acc:MGI:1277964]
410	Eif4a1	6262.15275256282	-0.974521462394739	0.0848821495105743	-4.5894097159386	4.44501200512816e-06	8.21938910547439e-05	ENSCGRG00000007204	eukaryotic translation initiation factor 4A1 [Source:MGI Symbol;Acc:MGI:95303]
411	Eif4a3	2290.60906549122	-1.09170892818276	0.109098730360895	-4.64484257319316	3.40335874815942e-06	6.43882550966187e-05	N/A	N/A
412	Eif4e2	988.697464709703	-1.36362163708945	0.108811911625056	-7.15601007958946	8.30590388990948e-13	3.34317276928974e-11	ENSCGRG00000014565	eukaryotic translation initiation factor 4E member 2 [Source:MGI Symbol;Acc:MGI:1914440]
413	Eif4ebp2	2949.35556346157	-1.18879881111472	0.0835604478114222	-7.22634124408111	4.96180043412981e-13	2.0197446473046e-11	ENSCGRG00000013786	eukaryotic translation initiation factor 4E binding protein 2 [Source:MGI Symbol;Acc:MGI:109198]
414	Eme1	115.379230662757	-2.39734283656208	0.299910159336816	-6.04307749977059	1.5120197856321e-09	4.45971475132669e-08	ENSCGRG00000002468	essential meiotic structure-specific endonuclease 1 [Source:MGI Symbol;Acc:MGI:3576783]
415	Emilin2	677.952905182105	2.70702692364609	0.161291397642317	13.1567117276202	1.55716618061454e-39	2.61836765622587e-37	ENSCGRG00000013899	elastin microfibril interfacer 2 [Source:MGI Symbol;Acc:MGI:2389136]
416	Emilin3	441.377557095148	1.20794944606142	0.150347414059003	4.14364922229905	3.41822469956697e-05	0.000539953457371456	ENSCGRG00000006354	elastin microfibril interfacer 3 [Source:MGI Symbol;Acc:MGI:2389142]
417	Eml1	17.2707274002507	3.38144471313407	0.837944377344592	3.33731246132928	0.000845927887412488	0.00963897058285338	ENSCGRG00000010427	echinoderm microtubule associated protein like 1 [Source:MGI Symbol;Acc:MGI:1915769]
418	Emp1	1156.67942218164	-2.16241255967761	0.152228430267942	-10.3623879992715	3.67666248414701e-25	3.29107021964044e-23	ENSCGRG00000013556	epithelial membrane protein 1 [Source:MGI Symbol;Acc:MGI:107941]
419	Emp3	340.33353539036	-1.0589382909851	0.170950812591738	-2.77258576942766	0.00556128618062994	0.0497556742724484	ENSCGRG00000006054	epithelial membrane protein 3 [Source:MGI Symbol;Acc:MGI:1098729]
420	Enosf1	102.871847587966	-2.42071774039841	0.276618764119598	-6.63640894181551	3.21417339256556e-11	1.1250857525105e-09	N/A	N/A
421	Enpp1	989.748708124453	0.924656769464473	0.110335476635323	3.07874021214465	0.00207877867656831	0.0212266662592605	ENSCGRG00000008073	ectonucleotide pyrophosphatase/phosphodiesterase 1 [Source:MGI Symbol;Acc:MGI:97370]
422	Enpp6	556.79941381127	2.23550505948453	0.17079010411164	9.66415804562345	4.28125740941002e-22	3.16989231728828e-20	ENSCGRG00000008783	ectonucleotide pyrophosphatase/phosphodiesterase 6 [Source:MGI Symbol;Acc:MGI:2445171]
423	Enthd1	63.6476473452923	3.43798201460858	0.462377994394428	6.170318545596	6.8152547982211e-10	2.07478958256504e-08	ENSCGRG00000016883	ENTH domain containing 1 [Source:MGI Symbol;Acc:MGI:2686088]
424	Entpd3	7.88524220498328	4.21657213318547	1.29116516974059	2.81266077925101	0.00491334536108232	0.0447957038161621	ENSCGRG00000013529	ectonucleoside triphosphate diphosphohydrolase 3 [Source:MGI Symbol;Acc:MGI:1321386]
425	Entpd5	1928.89952000993	-0.89963603350959	0.119289740648377	-2.63789267273184	0.00834229800788086	0.0701376755877535	ENSCGRG00000017255	ectonucleoside triphosphate diphosphohydrolase 5 [Source:MGI Symbol;Acc:MGI:1321385]
426	Epb41	13.1909601847031	3.6280848716455	1.02107459880479	2.98031346043318	0.00287953557589578	0.0283261914059688	ENSCGRG00000015686	erythrocyte membrane protein band 4.1 [Source:MGI Symbol;Acc:MGI:95401]
427	Epha2	2129.7742630679	0.875572625024681	0.0936808606709157	3.10212910323686	0.00192134145314601	0.0198785367596337	ENSCGRG00000010485	Eph receptor A2 [Source:MGI Symbol;Acc:MGI:95278]
428	Ephx2	44.9887071697251	3.77810023891564	0.580287028919822	5.50268673786896	3.74046700126346e-08	9.15625609343295e-07	ENSCGRG00000004290	epoxide hydrolase 2, cytoplasmic [Source:MGI Symbol;Acc:MGI:99500]
429	Epm2aip1	2071.03819549322	0.875987962271338	0.107962408556444	2.6956184605499	0.00702580908349596	0.0605456420447119	ENSCGRG00000019638	EPM2A (laforin) interacting protein 1 [Source:MGI Symbol;Acc:MGI:1925031]
430	Eppk1	13.1407245515207	3.04541347737367	0.948626904937729	2.59369723106686	0.00949500614089513	0.0780064614095823	N/A	N/A
431	Erap1	1303.16692383884	-1.33594364622603	0.106190193160414	-7.07203860501897	1.52673929824621e-12	6.03716339649359e-11	ENSCGRG00000011556	endoplasmic reticulum aminopeptidase 1 [Source:MGI Symbol;Acc:MGI:1933403]
432	Erc2	33.7492264866773	2.12029308243986	0.584256406318904	2.62783696526671	0.00859296885726531	0.0717090425231528	ENSCGRG00000014618	ELKS/RAB6-interacting/CAST family member 2 [Source:MGI Symbol;Acc:MGI:1098749]
433	Ercc6l	584.06422959592	-3.48038648302497	0.171801482811351	-16.8533119442466	9.92002480151262e-64	3.71835596310031e-61	ENSCGRG00000006223	excision repair cross-complementing rodent repair deficiency complementation group 6 like [Source:MGI Symbol;Acc:MGI:2654144]
434	Ereg	22007.0708764986	-0.890468188684962	0.103441296689827	-2.95342090383762	0.00314273134442583	0.0306139806978395	ENSCGRG00000007979	epiregulin [Source:MGI Symbol;Acc:MGI:107508]
435	Erh	1407.24245559216	-1.24511393932932	0.102947601687571	-6.41249944424749	1.43152947693438e-10	4.61578465035903e-09	ENSCGRG00000009597	enhancer of rudimentary homolog (Drosophila) [Source:MGI Symbol;Acc:MGI:108089]
436	Ermn	8.97157757194953	5.22911072854557	1.68647597703499	2.75375889788205	0.00589151520579678	0.052191108607925	ENSCGRG00000011474	ermin, ERM-like protein [Source:MGI Symbol;Acc:MGI:1925017]
437	Ern1	1485.40239054529	1.05082894437981	0.0920926440764326	5.05867160543253	4.22187211593895e-07	8.94730239614042e-06	ENSCGRG00000010036	endoplasmic reticulum (ER) to nucleus signalling 1 [Source:MGI Symbol;Acc:MGI:1930134]
438	Errfi1	1895.50815867478	-0.912326042968829	0.119315904285666	-2.74367062972511	0.00607564639316066	0.053506133091408	ENSCGRG00000010274	ERBB receptor feedback inhibitor 1 [Source:MGI Symbol;Acc:MGI:1921405]
439	Esco2	665.030998545093	-3.04923614377868	0.16615955904072	-14.8307666274777	9.26685603566763e-50	2.22305698391643e-47	ENSCGRG00000005092	establishment of sister chromatid cohesion N-acetyltransferase 2 [Source:MGI Symbol;Acc:MGI:1919238]
440	Espl1	1523.81355703055	-2.61083615169634	0.098787764995237	-20.5073335860252	1.85171173088888e-93	2.37971410443948e-90	ENSCGRG00000002376	extra spindle pole bodies 1, separase [Source:MGI Symbol;Acc:MGI:2146156]
441	Esr2	240.949233558467	2.0150796521928	0.186696754496329	7.6601071900249	1.85777962244132e-14	8.48354593070156e-13	ENSCGRG00000018149	estrogen receptor 2 (beta) [Source:MGI Symbol;Acc:MGI:109392]
442	Etaa1	676.476409991908	-1.23562155836995	0.139616851474109	-4.66031894272772	3.15719777003599e-06	5.99201500827927e-05	ENSCGRG00000011008	Ewing tumor-associated antigen 1 [Source:MGI Symbol;Acc:MGI:1915395]
443	Etnk1	2257.07675462387	1.57032351179224	0.114722323697829	8.58909564686348	8.76565262297907e-18	5.07111324735175e-16	ENSCGRG00000014141	ethanolamine kinase 1 [Source:MGI Symbol;Acc:MGI:1922570]
444	Ets2	1870.19823830411	2.09560339573349	0.123757253416895	12.2064836872512	2.87028149584175e-34	3.97246959024498e-32	ENSCGRG00000006623	E26 avian leukemia oncogene 2, 3' domain [Source:MGI Symbol;Acc:MGI:95456]
445	Etv4	610.021105056053	-1.37534218661855	0.136911934854588	-5.77290567646163	7.79160629396543e-09	2.09860150360817e-07	ENSCGRG00000000957	N/A
446	Etv5	1146.61275979188	-0.948071184077711	0.107814923324938	-3.36788889848022	0.000757461135573292	0.00875288423329137	ENSCGRG00000007599	ets variant 5 [Source:MGI Symbol;Acc:MGI:1096867]
447	Ewsr1	4441.97207950178	-1.0147437934821	0.073773423563195	-5.82569266821115	5.68761995613162e-09	1.56950396090061e-07	ENSCGRG00000008951	Ewing sarcoma breakpoint region 1 [Source:MGI Symbol;Acc:MGI:99960]
448	Exo1	232.820426136394	-3.03411970408224	0.240451160752198	-10.185674278716	2.29761481595679e-24	1.96472810257926e-22	N/A	N/A
449	Extl1	350.416932644794	1.91227828966908	0.180945065363941	7.33546276201703	2.20956671729039e-13	9.28844027511416e-12	ENSCGRG00000013081	exostoses (multiple)-like 1 [Source:MGI Symbol;Acc:MGI:1888742]
450	Eya1	137.197117542141	1.30258149027377	0.231607511040257	3.09842710337612	0.0019455082548644	0.0201021832514888	ENSCGRG00000005994	EYA transcriptional coactivator and phosphatase 1 [Source:MGI Symbol;Acc:MGI:109344]
451	Ezh2	767.144811835169	-1.07099261058677	0.116191536537227	-4.18300785367352	2.87677449925511e-05	0.000460898724760445	ENSCGRG00000011414	enhancer of zeste 2 polycomb repressive complex 2 subunit [Source:MGI Symbol;Acc:MGI:107940]
452	Ezr	1298.05783440948	-0.886120191057743	0.112351529984129	-2.68049478613358	0.0073513409671801	0.0628637484227683	ENSCGRG00000011903	ezrin [Source:MGI Symbol;Acc:MGI:98931]
453	Fa2h	200.051290682503	2.88654898766207	0.221386738636215	10.3962256326605	2.57949079274496e-25	2.35584763162778e-23	ENSCGRG00000003457	fatty acid 2-hydroxylase [Source:MGI Symbol;Acc:MGI:2443327]
454	Fam103a1	760.829213147266	-0.923055170273919	0.130257213529486	-2.59557732268108	0.0094432152657668	0.0776518871397058	ENSCGRG00000013886	N/A
455	Fam110c	51.4880484756459	2.04900879780596	0.475250884580907	3.08057563822497	0.00206600871960269	0.0211442712645573	ENSCGRG00000008850	family with sequence similarity 110, member C [Source:MGI Symbol;Acc:MGI:1918813]
456	Fam110d	14.5221466993266	2.61597478184406	0.743368894969639	2.73217280796481	0.00629181304470657	0.0550075597035079	N/A	N/A
457	Fam120a	4999.93641874757	-0.795232890131786	0.0739121331328108	-2.84486971892423	0.00444295910441417	0.0412475336463466	ENSCGRG00000012403	family with sequence similarity 120, member A [Source:MGI Symbol;Acc:MGI:2446163]
458	Fam120c	1293.23240047361	1.17352641466767	0.142480386012087	4.13084165771833	3.61437482789063e-05	0.000564985507414493	ENSCGRG00000012352	family with sequence similarity 120, member C [Source:MGI Symbol;Acc:MGI:2387687]
459	Fam122b	690.199138039059	1.28063044389968	0.141066587994162	4.9314862794251	8.16063008087687e-07	1.67037606843159e-05	ENSCGRG00000010548	family with sequence similarity 122, member B [Source:MGI Symbol;Acc:MGI:1926005]
460	Fam131b	266.199036749782	1.27220732881859	0.204053945668764	3.36795657562545	0.000757275225945993	0.00875288423329137	ENSCGRG00000004159	family with sequence similarity 131, member B [Source:MGI Symbol;Acc:MGI:1923406]
461	Fam13c	583.353170798899	1.00696980042871	0.114941963270701	3.67148156947414	0.000241148470946187	0.00318089683963621	ENSCGRG00000017409	family with sequence similarity 13, member C [Source:MGI Symbol;Acc:MGI:1918971]
462	Fam166a	18.2454811469777	-2.67650860477631	0.660318406863784	-3.16748114593543	0.00153765680360257	0.0164187069498026	ENSCGRG00000007817	family with sequence similarity 166, member A [Source:MGI Symbol;Acc:MGI:3605773]
463	Fam167a	32.9784378154856	3.10532251816294	0.617976327348833	4.0784086799155	4.53450066741795e-05	0.000695522046105573	ENSCGRG00000013115	family with sequence similarity 167, member A [Source:MGI Symbol;Acc:MGI:3606565]
464	Fam178b	53.4232570626687	1.86606843457031	0.373466426233526	3.43031084954365	0.000602890145532195	0.00722183721598886	ENSCGRG00000013579	family with sequence similarity 178, member B [Source:MGI Symbol;Acc:MGI:3026913]
465	Fam186a	33.5542609542609	2.16443568800179	0.557375057399497	2.83377084480576	0.00460023066754186	0.0425101952595856	ENSCGRG00000007405	family with sequence similarity 186, member A [Source:MGI Symbol;Acc:MGI:2685766]
466	Fam189a2	50.7688643994071	2.90053703772064	0.587227000193024	3.94323581211073	8.03895398084757e-05	0.00117782459302451	N/A	N/A
467	Fam19a3	35.6973508595692	2.22240456496129	0.51175511232736	3.19965941677334	0.00137590072197661	0.0149307634437896	ENSCGRG00000013772	family with sequence similarity 19, member A3 [Source:MGI Symbol;Acc:MGI:3046463]
468	Fam214a	248.596873881466	1.24504370450603	0.1779530900411	3.70929891485686	0.000207833944941733	0.00279055846074004	ENSCGRG00000014900	family with sequence similarity 214, member A [Source:MGI Symbol;Acc:MGI:2387648]
469	Fam25a	831.588795166618	1.7884205465249	0.163445265409384	7.36306458794885	1.79735352021065e-13	7.62688314519577e-12	ENSCGRG00000014057	family with sequence similarity 25, member C [Source:MGI Symbol;Acc:MGI:1916384]
470	Fam26e	154.384662033247	1.2573355853826	0.207013776104398	3.2479629970247	0.00116234385608319	0.0128221279329545	ENSCGRG00000018270	family with sequence similarity 26, member E [Source:MGI Symbol;Acc:MGI:2143897]
471	Fam63b	2884.34278095225	0.914299459957005	0.0985413215794634	3.34212038114663	0.00083140994431973	0.0095036389569254	N/A	N/A
472	Fam69c	330.775935781163	1.42624075119443	0.161598074280298	5.20599180541006	1.92963161000675e-07	4.29677375337148e-06	ENSCGRG00000006679	family with sequence similarity 69, member C [Source:MGI Symbol;Acc:MGI:3041188]
473	Fam72a	76.7616858816187	-1.4712643505572	0.300192971274347	-2.9524403788457	0.00315272946771796	0.0306615722071251	ENSCGRG00000014406	family with sequence similarity 72, member A [Source:MGI Symbol;Acc:MGI:1919669]
474	Fam83d	528.436622506291	-3.10286419007636	0.158037967105848	-15.9322581495167	3.78439766260425e-57	1.09820778621896e-54	ENSCGRG00000015926	family with sequence similarity 83, member D [Source:MGI Symbol;Acc:MGI:1919128]
475	Fam83e	72.7845059315316	2.37956249821461	0.358102627984265	5.01141253163969	5.40319421818208e-07	1.13039849271549e-05	ENSCGRG00000002432	family with sequence similarity 83, member E [Source:MGI Symbol;Acc:MGI:1921063]
476	Fam83h	194.387945637405	1.23300100634462	0.217148506017418	2.98431021934584	0.00284218452729194	0.0280200460356365	ENSCGRG00000003834	family with sequence similarity 83, member H [Source:MGI Symbol;Acc:MGI:2145900]
477	Fanca	567.307118698251	-1.16430136277672	0.133615822316594	-4.33585523039971	1.45194484455905e-05	0.000245751567669862	ENSCGRG00000016046	Fanconi anemia, complementation group A [Source:MGI Symbol;Acc:MGI:1341823]
478	Fancb	302.269757196108	-1.81135646818919	0.186464755245883	-6.57708190403512	4.79770531648182e-11	1.66000603950271e-09	ENSCGRG00000010471	Fanconi anemia, complementation group B [Source:MGI Symbol;Acc:MGI:2448558]
479	Fancd2	935.001634573663	-2.38637642886857	0.131687295820907	-13.6794815089629	1.34649378393465e-42	2.44708244045982e-40	ENSCGRG00000015861	Fanconi anemia, complementation group D2 [Source:MGI Symbol;Acc:MGI:2448480]
480	Fanci	483.619440899621	-2.51652162351429	0.153255433238754	-12.6035278617757	2.0190735966894e-36	3.00224563236658e-34	ENSCGRG00000012764	Fanconi anemia, complementation group I [Source:MGI Symbol;Acc:MGI:2384790]
481	Fancm	516.004580235873	-1.20746135271016	0.137891762815141	-4.5144020156123	6.34956701807737e-06	0.000114241409789248	ENSCGRG00000005570	Fanconi anemia, complementation group M [Source:MGI Symbol;Acc:MGI:2442306]
482	Fank1	110.518738508717	4.0162145314371	0.371378664711806	9.23922765832183	2.48282860063456e-20	1.67307311545382e-18	ENSCGRG00000010083	fibronectin type 3 and ankyrin repeat domains 1 [Source:MGI Symbol;Acc:MGI:1914180]
483	Fas	1534.03629716426	0.966538924771674	0.118301822486432	3.2254483999541	0.00125775506167633	0.0137816864005362	ENSCGRG00000008803	Fas (TNF receptor superfamily member 6) [Source:MGI Symbol;Acc:MGI:95484]
484	Fastkd5	533.111173748071	-1.16986213493645	0.139659610479798	-4.18803712974623	2.81377490356661e-05	0.000451207112878525	N/A	N/A
485	Fat4	540.725514009126	1.85708296574498	0.176517243968069	7.20677728944118	5.72915909123557e-13	2.32159978309708e-11	ENSCGRG00000012661	FAT atypical cadherin 4 [Source:MGI Symbol;Acc:MGI:3045256]
486	Faxdc2	169.530605268407	1.36753618672568	0.214260100083644	3.65244712244145	0.000259753095168671	0.00339395620063524	ENSCGRG00000011956	predicted gene 12248 [Source:MGI Symbol;Acc:MGI:3651124]
487	Fbln5	642.403146512283	3.63599079199115	0.164145617840533	18.5873271026587	4.06959134785987e-77	2.52483060450671e-74	ENSCGRG00000001395	fibulin 5 [Source:MGI Symbol;Acc:MGI:1346091]
488	Fbxl19	686.8787255555	-1.0004023456176	0.151196656909607	-2.74767877404072	0.00600187788742325	0.0529861565017267	N/A	N/A
489	Fbxl20	559.511416717178	0.950778953912798	0.129128474799604	2.83296502773192	0.00461184312763486	0.0425956270802907	ENSCGRG00000016580	F-box and leucine-rich repeat protein 20 [Source:MGI Symbol;Acc:MGI:1919444]
490	Fbxo31	482.336176128799	1.51135247238772	0.143126519777876	6.47252495976471	9.63785938613685e-11	3.18173148762155e-09	ENSCGRG00000015522	F-box protein 31 [Source:MGI Symbol;Acc:MGI:1354708]
491	Fbxo33	391.092814083863	-0.955882695714974	0.148842098198119	-2.49203820346645	0.0127012375112943	0.0996601244235527	N/A	N/A
492	Fbxo4	388.027318080141	-1.25332996306943	0.153378946401903	-4.35762194243353	1.31483244917475e-05	0.000224467943449461	ENSCGRG00000007074	F-box protein 4 [Source:MGI Symbol;Acc:MGI:2146220]
493	Fbxo42	2398.83415307553	0.886773223041526	0.0880094688092481	3.42929830623697	0.000605144018275798	0.00723919626118229	ENSCGRG00000008739	F-box protein 42 [Source:MGI Symbol;Acc:MGI:1924992]
494	Fbxo48	160.766411120486	-2.1800849334209	0.250151142144588	-6.3766346178734	1.81021638220896e-10	5.76449790242541e-09	ENSCGRG00000008969	F-box protein 48 [Source:MGI Symbol;Acc:MGI:2442569]
495	Fbxo5	369.857954201507	-1.97567094564242	0.170909780378642	-8.13709105377251	4.0488821496018e-16	2.04054587214665e-14	ENSCGRG00000003734	F-box protein 5 [Source:MGI Symbol;Acc:MGI:1914391]
496	Fcrlb	8.77182067382015	4.98640340473857	1.64379834161371	2.67760393266764	0.00741508433329893	0.0633486217116403	ENSCGRG00000006016	Fc receptor-like B [Source:MGI Symbol;Acc:MGI:3576487]
497	Fen1	593.11087489623	-1.92680708376348	0.143277994100565	-9.36532222876108	7.581858660735e-21	5.18679851802069e-19	ENSCGRG00000017086	flap structure specific endonuclease 1 [Source:MGI Symbol;Acc:MGI:102779]
498	Fer1l4	39.1320894274631	2.13308534006973	0.519749363903687	2.97859496685301	0.00289573279021124	0.0284388779265724	ENSCGRG00000012428	fer-1-like 4 (C. elegans) [Source:MGI Symbol;Acc:MGI:1921812]
499	Fer1l5	335.269900677696	1.41611085977423	0.16974758470057	4.89637811647921	9.76191481545816e-07	1.97344237482835e-05	ENSCGRG00000015646	fer-1-like 5 (C. elegans) [Source:MGI Symbol;Acc:MGI:3616091]
500	Fgf12	57.3148404820212	3.03146272000145	0.445101027409582	5.49650544173878	3.87391146028922e-08	9.47002921107658e-07	ENSCGRG00000016889	fibroblast growth factor 12 [Source:MGI Symbol;Acc:MGI:109183]
501	Fgfbp1	11.6091670515768	4.85145363589282	1.64545688430776	2.59289147947901	0.00951727961541426	0.0781181089600973	ENSCGRG00000000225	fibroblast growth factor binding protein 1 [Source:MGI Symbol;Acc:MGI:1096350]
502	Fh	1896.66469437033	-0.889914075183707	0.0898837250081581	-3.39273405096276	0.000691987869810654	0.00809508826634154	ENSCGRG00000017765	fumarate hydratase 1 [Source:MGI Symbol;Acc:MGI:95530]
503	Fhad1	60.6204821344583	2.60748968142172	0.369870372155949	5.46820543887144	4.54614788512692e-08	1.10832374998921e-06	N/A	N/A
504	Fhod1	519.854292245939	-1.04474911580534	0.140120725913685	-3.28136049885595	0.00103307612986314	0.0115280460182335	ENSCGRG00000008020	formin homology 2 domain containing 1 [Source:MGI Symbol;Acc:MGI:2679008]
505	Fibin	135.872870328143	1.36458693221876	0.217348151832291	3.58698440693058	0.000334524319709921	0.00425956232145853	ENSCGRG00000020061	fin bud initiation factor homolog (zebrafish) [Source:MGI Symbol;Acc:MGI:1914856]
506	Figf	196.812612887155	1.82986584541196	0.243289924947003	5.11695395919906	3.10509377832586e-07	6.70670435289782e-06	N/A	N/A
507	Fignl1	267.431788795528	-1.89395378572881	0.189228635093094	-6.9175116354017	4.59645644893168e-12	1.74104093535113e-10	ENSCGRG00000005469	fidgetin-like 1 [Source:MGI Symbol;Acc:MGI:1890648]
508	Filip1l	427.29743147572	1.49674212203764	0.186135983110622	4.89845975012047	9.65908191615277e-07	1.95925819431139e-05	ENSCGRG00000013279	filamin A interacting protein 1-like [Source:MGI Symbol;Acc:MGI:1925999]
509	Fjx1	98.6982050092106	-1.48668699725969	0.301661143945781	-2.98919670178206	0.00279711995522752	0.0276515287002492	N/A	N/A
510	Fmn1	124.555470073394	1.37954376785419	0.264851254916992	3.0001038408599	0.00269887579271171	0.0267981088644973	ENSCGRG00000005947	formin 1 [Source:MGI Symbol;Acc:MGI:101815]
511	Fmnl1	32.4731411698067	1.89473776839251	0.486174095101673	2.69404577674473	0.00705904689364522	0.0607251118960436	N/A	N/A
512	Fmo4	264.064868461723	1.14293984859874	0.191784868314578	2.90939192847246	0.00362132564564965	0.0345649289212353	ENSCGRG00000011267	flavin containing monooxygenase 4 [Source:MGI Symbol;Acc:MGI:2429497]
513	Fmod	20.2419192953542	7.08496105855096	1.53206766267772	4.24263152090112	2.20913995840985e-05	0.000359207751398151	ENSCGRG00000003737	fibromodulin [Source:MGI Symbol;Acc:MGI:1328364]
514	Fn1	20281.0962572966	1.97856957665319	0.113084633588096	12.323575995375	6.76275627699288e-35	9.43221015005084e-33	ENSCGRG00000004728	fibronectin 1 [Source:MGI Symbol;Acc:MGI:95566]
515	Fn3k	140.865687085787	2.08548325538022	0.236459379619219	6.3457865662822	2.21291856814529e-10	6.99733407347452e-09	ENSCGRG00000009813	fructosamine 3 kinase [Source:MGI Symbol;Acc:MGI:1926834]
516	Fnip2	3086.8848759881	1.5797326462764	0.108724164362182	9.14948531810704	5.72054374417103e-20	3.70230298723472e-18	ENSCGRG00000015930	folliculin interacting protein 2 [Source:MGI Symbol;Acc:MGI:2683054]
517	Folr1	19.1363733662518	4.61872218750881	1.16490025225613	3.4627511488432	0.000534682657148402	0.00648248677049464	ENSCGRG00000010186	folate receptor alpha precursor [Source:RefSeq peptide;Acc:NP_001233692]
518	Fos	429.972443573257	-1.56258745938374	0.168576964100227	-5.79927965769593	6.66003848586834e-09	1.81282015790837e-07	ENSCGRG00000002655	proto-oncogene c-Fos [Source:RefSeq peptide;Acc:NP_001233612]
519	Foxm1	695.1649992925	-2.3229786594666	0.126403120077747	-13.7497884362066	5.10786727954219e-43	9.47430392716732e-41	ENSCGRG00000015123	forkhead box M1 [Source:MGI Symbol;Acc:MGI:1347487]
520	Foxn2	860.299777689794	1.04433206293751	0.145155067964278	3.16468152754681	0.00155252782543872	0.0165284500800553	ENSCGRG00000011206	forkhead box N2 [Source:MGI Symbol;Acc:MGI:1347478]
521	Fras1	645.661689987171	1.39714266334066	0.138631708449382	5.85854543454647	4.66938872706109e-09	1.30048981388983e-07	N/A	N/A
522	Frmd4b	233.228257456094	-1.15574672241131	0.190757912435567	-2.99219159196321	0.00276982372191644	0.0274118088034766	ENSCGRG00000015587	FERM domain containing 4B [Source:MGI Symbol;Acc:MGI:2141794]
523	Frmd7	102.787323564161	1.61028589424741	0.298744417366351	3.43210896647116	0.000598906869409141	0.00718368826293951	ENSCGRG00000009355	FERM domain containing 7 [Source:MGI Symbol;Acc:MGI:2686379]
524	Frmpd2	137.089147360616	4.66636774710615	0.578469854114196	7.05551934531627	1.71957256532877e-12	6.78476964811299e-11	N/A	N/A
525	Fry	1051.24195729135	0.951125427033992	0.135919675017103	2.69396558126527	0.00706074555838835	0.0607251118960436	ENSCGRG00000008996	FRY microtubule binding protein [Source:MGI Symbol;Acc:MGI:2443895]
526	Fst	172.938055648959	-1.94157345680943	0.258793612371288	-5.24205734313862	1.58796000558078e-07	3.56686347320965e-06	ENSCGRG00000002359	follistatin [Source:MGI Symbol;Acc:MGI:95586]
527	Fth1	22841.4221612192	1.29924327983369	0.10010186703597	7.13553902901602	9.64085980721324e-13	3.87183816186118e-11	ENSCGRG00000003282	Ferritin heavy chain [Source:UniProtKB/Swiss-Prot;Acc:P29389]
528	Ftsj1	1259.22640362192	-0.910620049439349	0.103570398059985	-3.14431106588564	0.00166478373003826	0.0175470350737248	ENSCGRG00000007253	FtsJ RNA methyltransferase homolog 1 (E. coli) [Source:MGI Symbol;Acc:MGI:1859648]
529	Fundc2	1382.20953057683	-0.953779299697258	0.0925352526383012	-3.98568965297714	6.72844093828178e-05	0.000998005847993123	ENSCGRG00000014997	FUN14 domain containing 2 [Source:MGI Symbol;Acc:MGI:1914641]
530	Fut11	335.21095032599	-1.20987017411651	0.15885093496897	-3.93392505695622	8.35698496492549e-05	0.00122066138203507	ENSCGRG00000002841	fucosyltransferase 11 [Source:MGI Symbol;Acc:MGI:1920318]
531	Fzr1	917.673085477233	-0.969856813655124	0.1521540876945	-2.52963504803611	0.0114181223318299	0.0911780362681636	ENSCGRG00000002475	fizzy/cell division cycle 20 related 1 (Drosophila) [Source:MGI Symbol;Acc:MGI:1926790]
532	G2e3	1011.75024450507	-0.926399157723963	0.115921886090264	-2.94540287877082	0.00322534388052771	0.0312773202308182	ENSCGRG00000002097	G2/M-phase specific E3 ubiquitin ligase [Source:MGI Symbol;Acc:MGI:2444298]
533	Gabra1	26.2782323535507	4.84154090018283	1.50590259213833	2.82659610368124	0.00470456248718093	0.0432742782563186	ENSCGRG00000010987	gamma-aminobutyric acid (GABA) A receptor, subunit alpha 1 [Source:MGI Symbol;Acc:MGI:95613]
534	Gabrg3	31.5460561090116	2.83025724201392	0.629874571724671	3.56466960579926	0.000364314810773415	0.00459982601784932	ENSCGRG00000013992	gamma-aminobutyric acid (GABA) A receptor, subunit gamma 3 [Source:MGI Symbol;Acc:MGI:95624]
535	Gabrp	32.7161509873935	2.64800607256971	0.529359432992161	3.89724531815249	9.72930520537197e-05	0.00140602135947833	ENSCGRG00000003747	gamma-aminobutyric acid (GABA) A receptor, pi [Source:MGI Symbol;Acc:MGI:2387597]
536	Gabrr1	75.7548033195068	2.63932888760358	0.335988048885033	6.11440315719496	9.69190040691222e-10	2.90627786868608e-08	ENSCGRG00000006132	gamma-aminobutyric acid (GABA) C receptor, subunit rho 1 [Source:MGI Symbol;Acc:MGI:95625]
537	Gabrr3	312.332899545716	3.57798784561008	0.263220825532396	11.370777136783	5.84647136963201e-30	6.61570521273077e-28	ENSCGRG00000002193	gamma-aminobutyric acid (GABA) receptor, rho 3 [Source:MGI Symbol;Acc:MGI:3588203]
538	Gad2	337.542499579776	0.979101572076399	0.151309693574585	2.60485010605722	0.00919144614577124	0.075858944520512	ENSCGRG00000001250	glutamic acid decarboxylase 2 [Source:MGI Symbol;Acc:MGI:95634]
539	Gadd45b	283.198106908649	1.69388149219567	0.217215614624835	5.10515320636497	3.30526618569208e-07	7.11343890107319e-06	ENSCGRG00000004613	growth arrest and DNA-damage-inducible 45 beta [Source:MGI Symbol;Acc:MGI:107776]
540	Gadl1	155.30654248473	4.05766754588679	0.391461239402525	8.87113383298411	7.24048737137468e-19	4.35688457477502e-17	ENSCGRG00000016291	glutamate decarboxylase-like 1 [Source:MGI Symbol;Acc:MGI:1920998]
541	Galm	924.611276161899	0.912367947347951	0.124656089823386	2.6264697303651	0.00862756656432299	0.0719643846199811	ENSCGRG00000006410	galactose mutarotase [Source:MGI Symbol;Acc:MGI:2442420]
542	Galnt1	1944.65069797283	-0.929201021385966	0.0999870876864621	-3.44282975562072	0.000575661575767896	0.00693724251253583	ENSCGRG00000006707	UDP-N-acetyl-alpha-D-galactosamine:polypeptide N-acetylgalactosaminyltransferase 1 [Source:MGI Symbol;Acc:MGI:894693]
543	Galnt7	1267.75854429959	-1.01570201394524	0.130716748799551	-3.29521287195263	0.000983471494749938	0.0110453302955936	ENSCGRG00000000737	UDP-N-acetyl-alpha-D-galactosamine: polypeptide N-acetylgalactosaminyltransferase 7 [Source:MGI Symbol;Acc:MGI:1349449]
544	Gas2	228.209335934367	-2.35285265643897	0.218090495477372	-8.10622284042289	5.22176380128601e-16	2.60972150868717e-14	ENSCGRG00000007786	growth arrest specific 2 [Source:MGI Symbol;Acc:MGI:95657]
545	Gas2l3	1212.20597978385	-1.02509566278848	0.109138986621319	-4.03277669779412	5.51216529200834e-05	0.000833402335578269	ENSCGRG00000002944	growth arrest-specific 2 like 3 [Source:MGI Symbol;Acc:MGI:1918780]
546	Gas7	692.953791785482	2.08744811651197	0.175633386963073	8.55466971155493	1.18206696001878e-17	6.81658613610827e-16	ENSCGRG00000007856	growth arrest specific 7 [Source:MGI Symbol;Acc:MGI:1202388]
547	Gcc1	612.047385202399	1.09393028867756	0.120959043331781	4.20776962132832	2.57903596625095e-05	0.000416806937273788	ENSCGRG00000016672	golgi coiled coil 1 [Source:MGI Symbol;Acc:MGI:1921625]
548	Gclc	1858.90345132788	-1.10319241970613	0.0966040260126243	-5.36447537825448	8.11848325555806e-08	1.92956077587848e-06	ENSCGRG00000016919	glutamate-cysteine ligase, catalytic subunit [Source:MGI Symbol;Acc:MGI:104990]
549	Gclm	1650.2803493683	-1.15378724420423	0.139738579806396	-4.07063492609677	4.68851760792257e-05	0.000717311299334549	ENSCGRG00000001077	glutamate-cysteine ligase, modifier subunit [Source:MGI Symbol;Acc:MGI:104995]
550	Gcsh	2089.71837769198	-0.879580712851062	0.0949088255411739	-3.1042235582411	0.00190779117313395	0.0197610701134289	ENSCGRG00000011211	N/A
551	Gda	132.291140714413	1.93380281290588	0.279511107426744	4.82571274037201	1.39503461666766e-06	2.77956398926738e-05	ENSCGRG00000002091	guanine deaminase [Source:MGI Symbol;Acc:MGI:95678]
552	Gdpd5	409.246714170063	1.41647246425951	0.149574668143526	5.55916301776764	2.71071424066963e-08	6.75500978090416e-07	N/A	N/A
553	Gen1	389.035888763079	-3.42608048190765	0.219133216557192	-12.9652547697852	1.92589453752286e-38	3.15006313810102e-36	ENSCGRG00000008503	GEN1, Holliday junction 5' flap endonuclease [Source:MGI Symbol;Acc:MGI:2443149]
554	Gfod1	256.457919101601	1.12106628234378	0.172034204934077	3.11626273291442	0.00183159006660996	0.019059553775851	ENSCGRG00000004594	glucose-fructose oxidoreductase domain containing 1 [Source:MGI Symbol;Acc:MGI:2145304]
555	Gfpt2	100.118569895989	1.87039218577911	0.316957520322608	4.05552669565817	5.00214587598858e-05	0.000762700072888021	ENSCGRG00000004350	glutamine fructose-6-phosphate transaminase 2 [Source:MGI Symbol;Acc:MGI:1338883]
556	Gins1	188.336338316156	-2.30340512125969	0.232009830495417	-7.40676641532428	1.29416113487862e-13	5.55717115482964e-12	ENSCGRG00000001775	GINS complex subunit 1 (Psf1 homolog) [Source:MGI Symbol;Acc:MGI:1916520]
557	Gins4	287.30825951699	-2.13837316584093	0.183191453756651	-8.47971143448266	2.25753145945217e-17	1.27327605073553e-15	ENSCGRG00000007520	GINS complex subunit 4 (Sld5 homolog) [Source:MGI Symbol;Acc:MGI:1923847]
558	Gja5	14.3892131125072	2.77388348720832	0.878151595638681	2.49264591371056	0.0126795220945959	0.0996200705353575	ENSCGRG00000010933	gap junction protein, alpha 5 [Source:MGI Symbol;Acc:MGI:95716]
559	Gja8	91.1103810749524	2.77605288866413	0.335389545326259	6.53297163992258	6.44773568657512e-11	2.19296144561171e-09	ENSCGRG00000019855	gap junction protein, alpha 8 [Source:MGI Symbol;Acc:MGI:99953]
560	Gjb4	67.7617499766373	2.142732518514	0.360364818315852	4.32275832328198	1.54090498753075e-05	0.0002589123200683	ENSCGRG00000019527	gap junction protein, beta 4 [Source:MGI Symbol;Acc:MGI:95722]
561	Gjb5	276.189236773582	1.11436645252685	0.191969224716536	2.75775428372656	0.00581999276377706	0.0516337819555606	ENSCGRG00000010220	gap junction protein, beta 5 [Source:MGI Symbol;Acc:MGI:95723]
562	Glis3	978.715741654626	1.31851776440059	0.116603662435802	6.29101392148214	3.15399044711867e-10	9.85183960495818e-09	ENSCGRG00000007768	GLIS family zinc finger 3 [Source:MGI Symbol;Acc:MGI:2444289]
563	Glt8d2	495.074474636903	1.2729796264351	0.157356325456732	4.37235124623652	1.22915563173998e-05	0.000211020688227726	ENSCGRG00000013282	glycosyltransferase 8 domain containing 2 [Source:MGI Symbol;Acc:MGI:1922032]
564	Gm2a	851.424084000495	1.09872694317104	0.110234323328146	4.66065765125176	3.15200624046574e-06	5.98847901567683e-05	ENSCGRG00000016474	GM2 ganglioside activator protein [Source:MGI Symbol;Acc:MGI:95762]
565	Gmnn	768.984120891331	-0.956282499660848	0.138393573078035	-2.68307256385612	0.00729491601467913	0.062467806483664	ENSCGRG00000009889	geminin [Source:RefSeq peptide;Acc:NP_001233746]
566	Gmpr	655.719105019269	0.901222544261998	0.115770725701541	2.73177905402585	0.00629933697494228	0.0550450076994471	ENSCGRG00000014837	guanosine monophosphate reductase 2 [Source:MGI Symbol;Acc:MGI:1917903]
567	Gnb3	155.118525606185	-1.73826867389895	0.216301667258688	-5.33193381167279	9.71723592103605e-08	2.27943296859557e-06	ENSCGRG00000018303	guanine nucleotide binding protein (G protein), beta 3 [Source:MGI Symbol;Acc:MGI:95785]
568	Gnl3l	4787.80070265399	-0.778103665009559	0.0768416473148585	-2.51349588455604	0.0119541172664083	0.0945815645810103	ENSCGRG00000017708	guanine nucleotide binding protein-like 3 (nucleolar)-like [Source:MGI Symbol;Acc:MGI:2448557]
569	Got1	1160.39309851291	-1.00128444783842	0.10026274293389	-4.1523095711811	3.29136608107508e-05	0.000521287487066047	ENSCGRG00000013953	glutamic-oxaloacetic transaminase 1, soluble [Source:MGI Symbol;Acc:MGI:95791]
570	Gpc5	119.121400127377	1.42462938167041	0.255550408833995	3.28571918464315	0.00101722366008507	0.0113676323554352	ENSCGRG00000007342	glypican 5 [Source:MGI Symbol;Acc:MGI:1194894]
571	Gpd1	57.9501902999409	1.96245786862286	0.467743453377489	2.94498053998419	0.00322974975785491	0.0312773202308182	ENSCGRG00000013069	glycerol-3-phosphate dehydrogenase 1 (soluble) [Source:MGI Symbol;Acc:MGI:95679]
572	Gpd1l	350.926044387631	1.14315766273615	0.155290936616864	3.59451217292983	0.000324999950585789	0.0041558716633936	ENSCGRG00000005169	glycerol-3-phosphate dehydrogenase 1-like [Source:MGI Symbol;Acc:MGI:1289257]
573	Gphb5	19.519919073598	2.39747767637499	0.695320093235067	2.60673493156349	0.00914100926318098	0.0754783924228898	ENSCGRG00000002877	glycoprotein hormone beta 5 [Source:MGI Symbol;Acc:MGI:2156540]
574	Gpr132	53.1542891949592	3.83702456822004	0.512985707823172	6.33947889366905	2.30543593745299e-10	7.27708831344809e-09	ENSCGRG00000004536	G protein-coupled receptor 132 [Source:MGI Symbol;Acc:MGI:1890220]
575	Gpr146	182.065183383593	1.52178772695312	0.210995105217218	4.44003298212777	8.99450919361382e-06	0.000157268425084062	ENSCGRG00000018887	G protein-coupled receptor 146 [Source:MGI Symbol;Acc:MGI:1933113]
576	Gpr152	90.4208389598503	1.59228546810834	0.292882596155545	3.43934047502165	0.000583133343560219	0.00701788302162908	ENSCGRG00000014277	G protein-coupled receptor 152 [Source:MGI Symbol;Acc:MGI:2685519]
577	Gpr156	90.9936350331002	1.8563101392236	0.307382738694514	4.13604109294487	3.5334894197369e-05	0.000553303234463936	ENSCGRG00000010085	G protein-coupled receptor 156 [Source:MGI Symbol;Acc:MGI:2653880]
578	Gpr158	246.79777297837	1.6575655859428	0.187616258892846	5.71700497361605	1.08417944944711e-08	2.87707325286909e-07	ENSCGRG00000007745	G protein-coupled receptor 158 [Source:MGI Symbol;Acc:MGI:2441697]
579	Gpr22	56.9450252308199	1.58315201119825	0.394969100957737	2.52725974780469	0.0114956446533782	0.0916798043455585	ENSCGRG00000000362	G protein-coupled receptor 22 [Source:MGI Symbol;Acc:MGI:1920260]
580	Gpr37l1	68.0796275253073	1.50364098088931	0.311103815224685	2.95296436498109	0.00314738293472626	0.0306261296709545	ENSCGRG00000006432	G protein-coupled receptor 37-like 1 [Source:MGI Symbol;Acc:MGI:1928503]
581	Gpr68	447.155243339901	2.26220706955827	0.158958224581322	10.5514802600167	5.00030219035301e-26	4.7600760322133e-24	ENSCGRG00000018842	G protein-coupled receptor 68 [Source:MGI Symbol;Acc:MGI:2441763]
582	Gprc5a	36.927844681237	2.26203894992418	0.453322184779865	3.69952432400241	0.000216003938328073	0.00288304366350051	ENSCGRG00000010045	G protein-coupled receptor, family C, group 5, member A [Source:MGI Symbol;Acc:MGI:1891250]
583	Gpx7	17.0209789122231	3.626890003442	0.989894972384846	3.07298005099699	0.00211932654854392	0.0216039225277066	ENSCGRG00000014358	glutathione peroxidase 7 precursor [Source:RefSeq peptide;Acc:NP_001243771]
584	Gpx8	2244.98974339144	-0.910948392180809	0.0967646689662433	-3.36885244317194	0.000754818260331958	0.00873918284420373	ENSCGRG00000003601	glutathione peroxidase 8 (putative) [Source:MGI Symbol;Acc:MGI:1916840]
585	Gramd1b	625.268322205326	0.920301979908718	0.129579765559752	2.5879000300624	0.0096563000734955	0.0790428348145273	ENSCGRG00000014264	GRAM domain containing 1B [Source:MGI Symbol;Acc:MGI:1925037]
586	Grasp	169.800771274782	1.54617859504884	0.222379139670271	4.32242024028386	1.54326881305143e-05	0.000259015788100946	ENSCGRG00000012525	GRP1 (general receptor for phosphoinositides 1)-associated scaffold protein [Source:MGI Symbol;Acc:MGI:1860303]
587	Greb1	10.97045925755	3.50696973263821	1.05071580727646	2.78096818538509	0.00541970481771828	0.0486340793418391	ENSCGRG00000011985	gene regulated by estrogen in breast cancer protein [Source:MGI Symbol;Acc:MGI:2149712]
588	Grhl2	42.1650948166758	2.59566070622323	0.473513219369775	4.24634017225162	2.17290653084975e-05	0.000354120781730514	ENSCGRG00000010909	grainyhead-like 2 (Drosophila) [Source:MGI Symbol;Acc:MGI:2182543]
589	Grid1	15.2574737845551	4.61268261248685	1.17474645404979	3.42858673706198	0.000606732626183344	0.00724856136141483	ENSCGRG00000018132	glutamate receptor, ionotropic, delta 1 [Source:MGI Symbol;Acc:MGI:95812]
590	Grid2	141.29576602375	1.82928755952491	0.229288656788935	5.42689322808141	5.73434075611632e-08	1.38115473740354e-06	ENSCGRG00000014689	glutamate receptor, ionotropic, delta 2 [Source:MGI Symbol;Acc:MGI:95813]
591	Grik5	309.508674263001	1.57328587386911	0.187363041527462	5.27491102349069	1.32820513405124e-07	3.03647608282719e-06	ENSCGRG00000012476	glutamate receptor, ionotropic, kainate 5 (gamma 2) [Source:MGI Symbol;Acc:MGI:95818]
592	Grk6	3237.87462188764	-1.0625715648129	0.0942920383242753	-5.06521094017733	4.07948366597521e-07	8.67589481302908e-06	ENSCGRG00000010284	G protein-coupled receptor kinase 6 [Source:MGI Symbol;Acc:MGI:1347078]
593	Grn	5960.98074835445	0.994974074407445	0.0811333490780653	5.05355169415947	4.3366886765586e-07	9.17949443160497e-06	ENSCGRG00000005488	granulin [Source:MGI Symbol;Acc:MGI:95832]
594	Gse1	580.978033007586	1.34425378467621	0.155549992686389	4.88133281681276	1.05371233129741e-06	2.12062553296453e-05	ENSCGRG00000015890	genetic suppressor element 1, coiled-coil protein [Source:MGI Symbol;Acc:MGI:1098275]
595	Gsto1	2348.68168982879	-1.77838516678949	0.152062309197137	-7.84824768458011	4.2189038057096e-15	2.02417379392872e-13	ENSCGRG00000001193	glutathione S-transferase omega 1 [Source:MGI Symbol;Acc:MGI:1342273]
596	Gstp1	5794.67519579108	-1.23251295117598	0.129748379218099	-4.99081725997005	6.01243589662718e-07	1.25203410476986e-05	ENSCGRG00000014774	glutathione S-transferase P 1 [Source:RefSeq peptide;Acc:NP_001233673]
597	Gtf3c6	784.529606502055	-0.904540636550917	0.12136448748027	-2.63320961893167	0.00845821274050546	0.0709134033677419	ENSCGRG00000004485	general transcription factor IIIC, polypeptide 6, alpha [Source:MGI Symbol;Acc:MGI:1914621]
598	Gtse1	653.961605221599	-2.72760116834598	0.13325640333214	-16.0790672271434	3.57724560417381e-58	1.09087801542873e-55	ENSCGRG00000003064	G two S phase expressed protein 1 [Source:MGI Symbol;Acc:MGI:1352755]
599	Gxylt2	26.9621826313313	3.50844413954933	0.73868526631677	3.95768234745663	7.56805091470808e-05	0.00111427473042085	ENSCGRG00000008911	glucoside xylosyltransferase 2 [Source:MGI Symbol;Acc:MGI:2682940]
600	H3f3a	2916.87196819123	-1.45736079339318	0.104494330885365	-8.34876194029213	6.89822163977441e-17	3.70485981321854e-15	ENSCGRG00000012481	N/A
601	Hat1	792.99006825788	-1.71095882643046	0.123037666930234	-9.15163911835051	5.60761400135467e-20	3.64231736867773e-18	ENSCGRG00000013743	histone aminotransferase 1 [Source:MGI Symbol;Acc:MGI:96013]
602	Haus4	1277.14728783478	-1.08579240556694	0.149504972329799	-3.34992139084837	0.000808344973109655	0.00926261516312018	ENSCGRG00000012954	HAUS augmin-like complex, subunit 4 [Source:MGI Symbol;Acc:MGI:1261794]
603	Haus6	298.679016743666	-1.21189621442287	0.174422917448447	-3.59433108259416	0.000325226061697321	0.0041558716633936	N/A	N/A
604	Hcfc1	1618.26447414007	-1.06065842525441	0.0953454415681548	-4.98918371669837	6.06349612889644e-07	1.26120719481046e-05	ENSCGRG00000001954	host cell factor C1 [Source:MGI Symbol;Acc:MGI:105942]
605	Hdac4	2716.60609518627	0.947229267844448	0.0924241636838086	3.91961098358043	8.86920120158266e-05	0.00129139052850201	ENSCGRG00000016736	histone deacetylase 4 [Source:MGI Symbol;Acc:MGI:3036234]
606	Hdgf	4159.03850520315	-1.19821470016982	0.118407939957276	-5.17914761180656	2.22902043521688e-07	4.91053693514633e-06	ENSCGRG00000004104	hepatoma-derived growth factor [Source:MGI Symbol;Acc:MGI:1194494]
607	Hells	1325.9722531413	-1.56485846510771	0.131861373186065	-7.43125860674798	1.07569167658735e-13	4.66357702293002e-12	N/A	N/A
608	Heph	135.708995355311	6.63532796924835	0.688340263439501	8.78978869882565	1.49841519533955e-18	8.86825203768067e-17	ENSCGRG00000016210	hephaestin [Source:MGI Symbol;Acc:MGI:1332240]
609	Hephl1	215.876287164514	1.27582120462889	0.189160548684022	3.6522346161184	0.000259968202857348	0.00339430181843934	ENSCGRG00000015241	hephaestin-like 1 [Source:MGI Symbol;Acc:MGI:2685355]
610	Herc3	729.665605687819	1.0606189030529	0.132376958452892	3.59319633787334	0.000326646269886794	0.00417105726600652	N/A	N/A
611	Herpud2	687.018709784215	1.03763130449379	0.135436092952082	3.34230553987403	0.000830855490429733	0.00950333883268389	ENSCGRG00000015267	HERPUD family member 2 [Source:MGI Symbol;Acc:MGI:1915393]
612	Hes2	362.346860878045	1.12316209192501	0.17048901413561	3.15679924558515	0.00159511123605312	0.016941700920347	ENSCGRG00000008036	hairy and enhancer of split 2 (Drosophila) [Source:MGI Symbol;Acc:MGI:1098624]
613	Hfe	562.23817872052	0.916794534893606	0.121859231213581	2.72307670799969	0.00646770386508363	0.0563793255526088	ENSCGRG00000012694	hemochromatosis [Source:MGI Symbol;Acc:MGI:109191]
614	Hfm1	16.7902496563932	2.53269810510434	0.780070079575193	2.49687259565688	0.0125293963529226	0.0986128167899316	ENSCGRG00000017181	HFM1, ATP-dependent DNA helicase homolog [Source:MGI Symbol;Acc:MGI:3036246]
615	Hhat	457.921937387981	2.19162694580783	0.196053007896601	8.19505123805107	2.50486439676355e-16	1.30252948631705e-14	ENSCGRG00000017038	hedgehog acyltransferase [Source:MGI Symbol;Acc:MGI:2444681]
616	Hhip	22.8315071943226	2.75130345843608	0.726057321490093	2.98370513400916	0.00284781068848522	0.0280601368604743	ENSCGRG00000013598	Hedgehog-interacting protein [Source:MGI Symbol;Acc:MGI:1341847]
617	Hif1a	11715.2856026213	1.17521434144513	0.0971413856677791	6.07621392948443	1.23053223220163e-09	3.66551919234631e-08	ENSCGRG00000016708	hypoxia inducible factor 1, alpha subunit [Source:MGI Symbol;Acc:MGI:106918]
618	Hip1r	721.828078928201	1.06476953673622	0.157471393026648	3.04694730130361	0.00231178235842084	0.0233803193888183	ENSCGRG00000014607	huntingtin interacting protein 1 related [Source:MGI Symbol;Acc:MGI:1352504]
619	Hirip3	981.670081635338	-1.71435947860187	0.108936124536831	-10.3675156673934	3.48466345504619e-25	3.13480324415955e-23	ENSCGRG00000010381	HIRA interacting protein 3 [Source:MGI Symbol;Acc:MGI:2142364]
620	Hivep1	2170.07182216215	0.944940739726294	0.102697298122035	3.50523573246666	0.000456203153552495	0.00561423196902632	ENSCGRG00000010653	human immunodeficiency virus type I enhancer binding protein 1 [Source:MGI Symbol;Acc:MGI:96100]
621	Hjurp	786.204619960562	-2.03108866381798	0.12424135293016	-11.639652410335	2.59069256333178e-31	3.10744937329769e-29	ENSCGRG00000005524	Holliday junction recognition protein [Source:MGI Symbol;Acc:MGI:2685821]
622	Hmcn1	74.5547759940521	2.01253241495648	0.365309889548996	3.90783265133546	9.3127772366029e-05	0.0013490780035504	N/A	N/A
623	Hmga1	3599.93522198517	-1.21211126872413	0.135042452869546	-4.64408602388773	3.41585223946989e-06	6.45567368619141e-05	ENSCGRG00000003845	High mobility group protein HMG-I/HMG-Y [Source:UniProtKB/Swiss-Prot;Acc:Q9QXP3]
624	Hmga2	106.410885283819	-3.18659136738808	0.351300061153177	-7.40571709019015	1.30443656997806e-13	5.58795780167744e-12	N/A	N/A
625	Hmgb1	1149.91346863061	-2.27293899672401	0.144937272751506	-11.6462554038593	2.39764700167052e-31	2.9025939105147e-29	ENSCGRG00000010394	N/A
626	Hmgb2	1414.31188584689	-2.96528602444845	0.129022450276289	-18.4489096171252	5.32078390444127e-76	3.08811432286152e-73	ENSCGRG00000000753	high mobility group box 2 [Source:MGI Symbol;Acc:MGI:96157]
627	Hmmr	572.862688053702	-3.07490673221758	0.174090585922244	-14.3025782715703	2.1085075949659e-46	4.51622245816982e-44	ENSCGRG00000009592	hyaluronan mediated motility receptor (RHAMM) [Source:MGI Symbol;Acc:MGI:104667]
628	Hmox1	12173.8882117064	-0.871811853106421	0.0850205695307465	-3.37388180258578	0.000741161845861948	0.00860321543919236	ENSCGRG00000003557	heme oxygenase 1 [Source:MGI Symbol;Acc:MGI:96163]
629	Hnf4a	106.335995466246	2.54504718579307	0.309862365412352	6.32566230643569	2.52148709340516e-10	7.93122303925623e-09	ENSCGRG00000001884	hepatic nuclear factor 4, alpha [Source:MGI Symbol;Acc:MGI:109128]
630	Hnrnpa1	8322.07627819083	-1.27921537830009	0.0762478502503113	-9.10521247877541	8.60977402511569e-20	5.53239479499577e-18	ENSCGRG00000006222	N/A
631	Hnrnpa2b1	6505.25629522017	-1.22447608509777	0.106157748220843	-6.02418189057865	1.69967138654825e-09	4.9886602914806e-08	ENSCGRG00000015964	heterogeneous nuclear ribonucleoprotein A2/B1 [Source:MGI Symbol;Acc:MGI:104819]
632	Hnrnpab	1579.65733431267	-1.7160724306835	0.124781401195499	-9.06473175589842	1.24911219736891e-19	7.88562338774084e-18	ENSCGRG00000018216	heterogeneous nuclear ribonucleoprotein A/B [Source:MGI Symbol;Acc:MGI:1330294]
633	Hnrnpdl	1981.84415642465	-0.908819849431341	0.109988125207927	-2.94447557950415	0.00323502475018212	0.0313096101695948	ENSCGRG00000011361	heterogeneous nuclear ribonucleoprotein D-like [Source:MGI Symbol;Acc:MGI:1355299]
634	Hnrnpf	8377.48181596401	-1.59518918243418	0.0853371503658393	-11.8380643996454	2.48113078729784e-32	3.1436975440185e-30	N/A	N/A
635	Hnrnph1	2541.22059365771	-1.35080185207662	0.108238983907434	-7.07544845404688	1.48966226320879e-12	5.91655705069594e-11	ENSCGRG00000015591	N/A
636	Hnrnph3	534.745574563824	-1.0681987795473	0.136193389981446	-3.54816249813574	0.000387928808405153	0.0048706316265356	ENSCGRG00000017341	heterogeneous nuclear ribonucleoprotein H3 [Source:MGI Symbol;Acc:MGI:1926462]
637	Hnrnpk	8336.57697936541	-0.935547967574771	0.0704355542338566	-4.97739345799166	6.44462342209883e-07	1.3389337714827e-05	ENSCGRG00000013338	N/A
638	Hnrnpu	10056.2609377144	-0.809207663439683	0.0799853542939529	-2.80357778868375	0.00505390391205531	0.0459009788923267	N/A	N/A
639	Hnrnpul1	3395.11777955516	-0.894112410616299	0.110816521348959	-2.78974566365998	0.00527494612374324	0.0475864124624456	ENSCGRG00000010561	heterogeneous nuclear ribonucleoprotein U-like 1 [Source:MGI Symbol;Acc:MGI:2443517]
640	Homer2	83.5455576796921	3.82560260471791	0.462185587087042	7.0115559518442	2.3568220260273e-12	9.1783424009271e-11	ENSCGRG00000008769	homer scaffolding protein 2 [Source:MGI Symbol;Acc:MGI:1347354]
641	Hormad2	15.7934853244405	2.51221857993384	0.670702611172159	2.87348826008669	0.00405966165938553	0.03824158773595	ENSCGRG00000014591	HORMA domain containing 2 [Source:MGI Symbol;Acc:MGI:1923078]
642	Hoxc9	55.8681823327074	-1.49403508215154	0.356404153887424	-2.55067897361694	0.0107513306627436	0.0869384005771162	ENSCGRG00000013716	homeobox C9 [Source:MGI Symbol;Acc:MGI:96199]
643	Hpx	105.978594713069	3.60815474419316	0.411301804411399	7.35030143570219	1.97760359674779e-13	8.33279716924735e-12	ENSCGRG00000000275	hemopexin [Source:MGI Symbol;Acc:MGI:105112]
644	Hr	1821.69191549168	3.1661781212937	0.451899695397828	5.71192157653522	1.11707567636791e-08	2.95131065627187e-07	ENSCGRG00000003331	hairless [Source:MGI Symbol;Acc:MGI:96223]
645	Hsd11b1	727.593285068947	2.46853543171395	0.146345694176224	12.8707096002747	6.57948899355788e-38	1.04759438913357e-35	ENSCGRG00000012490	hydroxysteroid 11-beta dehydrogenase 1 [Source:MGI Symbol;Acc:MGI:103562]
646	Hsd17b10	2213.63034694886	-0.869599152917215	0.106769612091551	-2.6658957227642	0.00767835053971037	0.0654114028932145	ENSCGRG00000006150	hydroxysteroid (17-beta) dehydrogenase 10 [Source:MGI Symbol;Acc:MGI:1333871]
647	Hsd17b12	2607.73472932358	-0.88449468034131	0.0960831103023875	-3.11742801286805	0.00182436495095238	0.0190063544861234	ENSCGRG00000014673	hydroxysteroid (17-beta) dehydrogenase 12 [Source:MGI Symbol;Acc:MGI:1926967]
648	Hsd3b7	579.706397662594	1.93902639866936	0.128842844621049	10.509422559947	7.81707033936273e-26	7.4023541866218e-24	ENSCGRG00000015384	hydroxy-delta-5-steroid dehydrogenase, 3 beta- and steroid delta-isomerase 7 [Source:MGI Symbol;Acc:MGI:2141879]
649	Hsf2bp	404.439488170485	0.957068872153328	0.136592878551113	2.72420037837427	0.00644573862397215	0.0562423517567928	ENSCGRG00000006024	heat shock transcription factor 2 binding protein [Source:MGI Symbol;Acc:MGI:1921627]
650	Hsp90aa1	19615.4458566309	-0.870352983998038	0.0847508626949872	-3.36740505290174	0.000758791498091077	0.00876262941826358	ENSCGRG00000013207	heat shock protein HSP 90-alpha [Source:RefSeq peptide;Acc:NP_001233750]
651	Hspa8	13071.3175037705	-1.97455805256028	0.096416771157784	-14.412384226859	4.3251766309084e-47	9.49007048089073e-45	N/A	N/A
652	Hspd1	11715.0098046034	-0.929823622610949	0.0771564510392852	-4.46963432408525	7.83534397217828e-06	0.000139164371912568	ENSCGRG00000003149	60 kDa heat shock protein, mitochondrial [Source:UniProtKB/Swiss-Prot;Acc:P18687]
653	Hspg2	13485.0754882207	1.08448653593628	0.104208388526071	4.79351079390457	1.63887637103512e-06	3.22964552767403e-05	ENSCGRG00000012498	perlecan (heparan sulfate proteoglycan 2) [Source:MGI Symbol;Acc:MGI:96257]
654	Htra3	49.0568392636947	2.13960323968512	0.411492412991918	3.77805444251167	0.000158058330532213	0.00217248699995078	ENSCGRG00000015869	HtrA serine peptidase 3 [Source:MGI Symbol;Acc:MGI:1925808]
655	Icam5	622.029955694933	1.6824122663388	0.278217333122907	3.9445772601552	7.99408774701324e-05	0.00117316171895809	ENSCGRG00000009450	intercellular adhesion molecule 5, telencephalin [Source:MGI Symbol;Acc:MGI:109430]
656	Ids	32.1243555182546	2.68427056608413	0.562353858519882	3.73307310611928	0.000189157662746421	0.00256274447901627	ENSCGRG00000018339	iduronate 2-sulfatase [Source:MGI Symbol;Acc:MGI:96417]
657	Ier3	2257.33590002148	-1.30156475748366	0.13155297111573	-5.44725254538031	5.11538085428556e-08	1.23986995879928e-06	ENSCGRG00000005504	immediate early response 3 [Source:MGI Symbol;Acc:MGI:104814]
658	Ifitm3	1750.01966668685	-0.987633098530199	0.133922283361771	-3.0067482998426	0.0026405830343676	0.0263209805841229	ENSCGRG00000009008	interferon induced transmembrane protein 3 [Source:MGI Symbol;Acc:MGI:1913391]
659	Ifnlr1	36.9922580046027	1.95695932710115	0.452835771160359	3.02978897374727	0.00244724664783353	0.0246257615703696	ENSCGRG00000018395	interferon lambda receptor 1 [Source:MGI Symbol;Acc:MGI:2429859]
660	Ift122	437.799124641135	1.52959030648267	0.162935083199469	5.79757156784383	6.7282071069249e-09	1.82860879558599e-07	ENSCGRG00000018160	intraflagellar transport 122 [Source:MGI Symbol;Acc:MGI:1932386]
661	Igf2r	5906.70338254217	0.881792744179557	0.0968324856892249	3.06539939923726	0.00217379493578827	0.0221215602289042	ENSCGRG00000007824	insulin-like growth factor 2 receptor [Source:MGI Symbol;Acc:MGI:96435]
662	Igip	1530.08112799842	0.98993984172632	0.133041772679223	3.04398635743983	0.00233465727433208	0.0235719156452204	ENSCGRG00000019332	IgA inducing protein [Source:MGI Symbol;Acc:MGI:1924271]
663	Igsf10	20.04173533446	6.3211620341796	1.51497504814635	3.78633267952298	0.00015288695933814	0.00211108378542733	ENSCGRG00000005534	immunoglobulin superfamily, member 10 [Source:MGI Symbol;Acc:MGI:1923481]
664	Il10	444.055513019823	2.16095963729904	0.204438991167779	7.7088872703568	1.26919459120197e-14	5.85521771407843e-13	ENSCGRG00000016042	interleukin 10 [Source:MGI Symbol;Acc:MGI:96537]
665	Il12a	43.6613781137015	2.72448512850884	0.553228905445207	3.86733702221492	0.00011003031599363	0.00157491284435751	ENSCGRG00000003997	interleukin 12a [Source:MGI Symbol;Acc:MGI:96539]
666	Il15	128.554396654623	1.19043720955251	0.219104322199238	2.76340832875389	0.00572011576725002	0.0509558429051886	ENSCGRG00000017643	interleukin 15 [Source:MGI Symbol;Acc:MGI:103014]
667	Il17d	143.595746026915	-1.83052567442528	0.232306012778115	-5.36173454491603	8.24266084066788e-08	1.9564901562704e-06	N/A	N/A
668	Il19	319.029343791631	1.33293077822809	0.164943415810179	4.53469617949292	5.76864623523794e-06	0.000104969678022546	ENSCGRG00000010507	interleukin 19 [Source:MGI Symbol;Acc:MGI:1890472]
669	Il1a	21.8993659597004	4.89641524449721	1.52897271456554	2.81983628792301	0.004804815587221	0.0439940163080307	ENSCGRG00000009365	interleukin 1 alpha [Source:MGI Symbol;Acc:MGI:96542]
670	Il1rap	247.997245994774	-1.41999356796468	0.216222855969133	-3.8619000914627	0.000112508577965631	0.00160527702994261	ENSCGRG00000011803	interleukin 1 receptor accessory protein [Source:MGI Symbol;Acc:MGI:104975]
671	Il1rl2	332.48641283109	1.29459094780127	0.187980702487629	3.77500689001209	0.000160003240975202	0.00219754069589759	N/A	N/A
672	Il21r	13.4746032962986	3.06307558616196	0.787588698378957	3.14645587289577	0.00165262196979886	0.017429058898371	ENSCGRG00000009347	interleukin 21 receptor [Source:MGI Symbol;Acc:MGI:1890475]
673	Il25	124.086464361013	-1.49042191127424	0.250770258085632	-3.61071291892954	0.000305356506780777	0.00392146628836526	ENSCGRG00000008782	interleukin 25 [Source:MGI Symbol;Acc:MGI:2155888]
674	Il31ra	243.335874677884	2.19799502765047	0.201256387389038	8.01481407798126	1.10303743244922e-15	5.40758841542951e-14	ENSCGRG00000001044	interleukin 31 receptor A [Source:MGI Symbol;Acc:MGI:2180511]
675	Il4r	1227.41593410944	1.78843056374794	0.125153603440737	9.61592818697111	6.84888219266049e-22	5.02959544532031e-20	ENSCGRG00000016665	interleukin 4 receptor, alpha [Source:MGI Symbol;Acc:MGI:105367]
676	Il7r	137.148281039539	1.49022393000538	0.257301902092479	3.51828502596476	0.000434345571986775	0.00538947967668004	ENSCGRG00000011863	interleukin 7 receptor [Source:MGI Symbol;Acc:MGI:96562]
677	Imp4	1459.11892228091	-0.961050090975251	0.106507905980265	-3.53107674770906	0.00041387164232188	0.00516750769511121	ENSCGRG00000017820	IMP4, U3 small nucleolar ribonucleoprotein [Source:MGI Symbol;Acc:MGI:106572]
678	Impdh2	3317.94291310626	-1.11989166512517	0.0960328064774798	-5.57027524265319	2.5433721930035e-08	6.37330814714748e-07	ENSCGRG00000006586	Inosine-5'-monophosphate dehydrogenase 2 [Source:UniProtKB/Swiss-Prot;Acc:P12269]
679	Incenp	1321.75134234945	-1.55017842774823	0.0925838121790331	-10.4253206290598	1.90017358737109e-25	1.76226408164848e-23	ENSCGRG00000011794	inner centromere protein [Source:MGI Symbol;Acc:MGI:1313288]
680	Inhbe	22.4127039291637	2.27864897569229	0.604349781794424	2.80249373126647	0.00507092018972363	0.0459858851076147	ENSCGRG00000004039	inhibin beta-E [Source:MGI Symbol;Acc:MGI:109269]
681	Insr	447.590923419415	0.973793954294564	0.152956781078676	2.54210013332724	0.0110188600995178	0.0886237509658132	ENSCGRG00000017502	insulin receptor [Source:MGI Symbol;Acc:MGI:96575]
682	Ip6k3	285.976134034509	1.29469087234156	0.18430940070305	3.85074428603826	0.000117759404349159	0.00166960378490943	ENSCGRG00000006661	inositol hexaphosphate kinase 3 [Source:MGI Symbol;Acc:MGI:3045325]
683	Ipmk	904.759879369047	-0.947850566412252	0.116714016133233	-3.10920725473835	0.00187590079126377	0.0194980976524655	ENSCGRG00000006045	inositol polyphosphate multikinase [Source:MGI Symbol;Acc:MGI:1916968]
684	Ipo11	1873.81337202647	-0.928262946818056	0.0955683334798424	-3.59219872939722	0.000327899635279735	0.00418409236734254	ENSCGRG00000003026	importin 11 [Source:MGI Symbol;Acc:MGI:2442377]
685	Iqgap1	7393.25973393013	-0.827249642126233	0.0750661747073306	-3.22764737046626	0.0012481273122274	0.013687761894745	ENSCGRG00000001244	IQ motif containing GTPase activating protein 1 [Source:MGI Symbol;Acc:MGI:1352757]
686	Iqgap3	777.077735192451	-3.46713162270346	0.141236369606082	-20.4067063605562	1.45783764850875e-92	1.74862766479796e-89	ENSCGRG00000008429	IQ motif containing GTPase activating protein 3 [Source:MGI Symbol;Acc:MGI:3028642]
687	Irak2	331.197966579318	1.34263426307583	0.146294664769952	5.1790799312204	2.22982918853632e-07	4.91053693514633e-06	ENSCGRG00000015780	interleukin-1 receptor-associated kinase 2 [Source:MGI Symbol;Acc:MGI:2429603]
688	Isg20	546.128236796484	3.45606960490499	0.178082552672503	16.1223379893024	1.77755048227636e-58	5.51408418570972e-56	ENSCGRG00000000609	N/A
689	Islr	69.4024868551051	1.84947731966741	0.395576784547333	3.1966355669564	0.00139040472302365	0.0150699769738804	ENSCGRG00000017425	immunoglobulin superfamily containing leucine-rich repeat [Source:MGI Symbol;Acc:MGI:1349645]
690	Isyna1	578.332097884074	-0.998754533224406	0.131648727007301	-3.14315255384354	0.00167138707304077	0.0176063209708135	ENSCGRG00000009935	myo-inositol 1-phosphate synthase A1 [Source:MGI Symbol;Acc:MGI:1919030]
691	Itga1	298.555657671766	1.02039204798053	0.165250592682529	2.63496511686286	0.00841459303121464	0.0706794387570559	ENSCGRG00000006324	integrin alpha 1 [Source:MGI Symbol;Acc:MGI:96599]
692	Itga7	1138.38709615679	1.05677508661427	0.141804651922864	3.32720104379761	0.000877230597259157	0.00995153398857929	ENSCGRG00000015340	integrin alpha 7 [Source:MGI Symbol;Acc:MGI:102700]
693	Itga8	291.312593530391	1.9142971763053	0.199349048126246	6.66837734154759	2.58647083295333e-11	9.12466337774439e-10	ENSCGRG00000002683	integrin alpha 8 [Source:MGI Symbol;Acc:MGI:109442]
694	Itga9	36.0840801594965	3.63176471630645	0.546681328090979	5.5732692137571	2.50002775606969e-08	6.27343087687668e-07	ENSCGRG00000004906	integrin alpha 9 [Source:MGI Symbol;Acc:MGI:104756]
695	Itgav	4868.03962393307	1.03998280463008	0.103954748349711	4.37709975862001	1.2026893660515e-05	0.00020687176934989	ENSCGRG00000000190	integrin alpha V [Source:MGI Symbol;Acc:MGI:96608]
696	Itgb3bp	183.621559728517	-1.17240919134812	0.201536327394326	-2.91484268976263	0.0035586787041783	0.034021119684153	ENSCGRG00000011195	integrin beta 3 binding protein (beta3-endonexin) [Source:MGI Symbol;Acc:MGI:1914983]
697	Itpkc	188.728994641978	1.22227251286034	0.199227841025184	3.19890035880388	0.00137952839397376	0.0149611060062543	N/A	N/A
698	Iyd	285.235607014135	1.94039078455572	0.205324683307489	6.60138986701715	4.07320806969203e-11	1.41750792243518e-09	ENSCGRG00000004409	iodotyrosine deiodinase [Source:MGI Symbol;Acc:MGI:1917587]
699	Jade2	236.292257659828	-1.04681491447159	0.182876130870071	-2.52549313873317	0.0115536037534172	0.092019671859886	ENSCGRG00000009363	jade family PHD finger 2 [Source:MGI Symbol;Acc:MGI:1924151]
700	Jup	113.124879534201	3.10267240596206	0.33558266836657	7.50250278864436	6.26106818812393e-14	2.75425767336738e-12	ENSCGRG00000016984	junction plakoglobin [Source:MGI Symbol;Acc:MGI:96650]
701	Kcnf1	6.60098971974706	6.44445633412713	1.71356539867651	3.41947487847946	0.000627421255571983	0.00744628181414981	ENSCGRG00000008115	potassium voltage-gated channel, subfamily F, member 1 [Source:MGI Symbol;Acc:MGI:2687399]
702	Kcnh1	14.7139904271642	4.55347667813108	1.15567821191842	3.4339266211675	0.000594905219047381	0.00714998978029424	ENSCGRG00000008142	potassium voltage-gated channel, subfamily H (eag-related), member 1 [Source:MGI Symbol;Acc:MGI:1341721]
703	Kcnk15	218.932400454008	1.79385872520909	0.262235729254997	4.60996000782335	4.02746438589924e-06	7.50902997213462e-05	ENSCGRG00000017455	potassium channel, subfamily K, member 15 [Source:MGI Symbol;Acc:MGI:2675209]
704	Kcnn4	212.48931129517	-1.25750517880522	0.240522462472855	-2.7961740918895	0.00517115367067148	0.0468005014299403	ENSCGRG00000014331	N/A
705	Kcns2	4.8395635965986	5.77824748147407	1.7500324894368	2.9675363240966	0.00300196809352674	0.0293237918440933	N/A	N/A
706	Kctd17	654.178825103954	0.966275914172899	0.132844206354093	2.87038045479652	0.00409978186744691	0.0385186816496631	ENSCGRG00000001071	potassium channel tetramerisation domain containing 17 [Source:MGI Symbol;Acc:MGI:1920094]
707	Kdsr	1874.69577149435	0.881922492557174	0.0847141160032485	3.50543694305481	0.000455858470748008	0.00561423196902632	ENSCGRG00000008819	3-ketodihydrosphingosine reductase [Source:MGI Symbol;Acc:MGI:1918000]
708	Kiaa0101	928.589216727783	-3.75448579827493	0.158131624199889	-20.0435764420359	2.29658001371357e-89	2.06600338033673e-86	N/A	N/A
709	Kiaa0355	63.9246563986452	3.17933079432501	0.413326136034206	6.27680678143505	3.455971188041e-10	1.07764009731774e-08	N/A	N/A
710	Kiaa0513	282.981065797634	1.3135688374828	0.168664421463685	4.31985791928575	1.56129690059836e-05	0.000261797333043482	ENSCGRG00000015942	RIKEN cDNA 6430548M08 gene [Source:MGI Symbol;Acc:MGI:2443793]
711	Kiaa1024	672.010400242354	1.15995960658982	0.126899842502406	4.53110968879069	5.86746617271081e-06	0.000106311632809076	ENSCGRG00000012074	cDNA sequence AF529169 [Source:MGI Symbol;Acc:MGI:2667167]
712	Kiaa1211l	17.9132852738056	2.53900015542987	0.699016134136628	2.79541137791075	0.00518337109799148	0.0468643578316724	ENSCGRG00000000639	RIKEN cDNA 2010300C02 gene [Source:MGI Symbol;Acc:MGI:1919347]
713	Kiaa1257	523.939319534687	3.17076278592248	0.184309584614759	14.0296571695179	1.02646576711805e-44	2.00741000891174e-42	N/A	N/A
714	Kiaa1524	727.715917022926	-3.09571361259448	0.178441784413266	-14.0704214549799	5.77243613440744e-45	1.1412930871457e-42	ENSCGRG00000003223	RIKEN cDNA C330027C09 gene [Source:MGI Symbol;Acc:MGI:2146335]
715	Kiaa1549l	119.155498131354	3.86354397911281	0.349526355490314	9.38006941935029	6.59293064915494e-21	4.54482790190022e-19	N/A	N/A
716	Kiaa1755	758.167488079219	3.83514540756444	0.301539158911546	10.7786428753577	4.34245033311321e-27	4.2928223293062e-25	ENSCGRG00000014495	RIKEN cDNA D630003M21 gene [Source:MGI Symbol;Acc:MGI:3606579]
717	Kif14	922.000854892924	-2.72395253183767	0.137410280797529	-15.5664482941292	1.23052934494419e-54	3.16356647994539e-52	ENSCGRG00000017959	kinesin family member 14 [Source:MGI Symbol;Acc:MGI:1098226]
718	Kif15	1533.72634318751	-2.9005644170036	0.128546375795356	-18.0137471939999	1.51982901324681e-72	7.59576766842683e-70	ENSCGRG00000010504	kinesin family member 15 [Source:MGI Symbol;Acc:MGI:1098258]
719	Kif17	18.1256349783492	2.33894667047821	0.662466003104397	2.6476591425638	0.00810512009804052	0.0683672390079442	ENSCGRG00000014133	kinesin family member 17 [Source:MGI Symbol;Acc:MGI:1098229]
720	Kif18a	495.018183847877	-1.85467821647703	0.150525844337946	-8.43520075466395	3.30634766114062e-17	1.81977143850319e-15	ENSCGRG00000016344	kinesin family member 18A [Source:MGI Symbol;Acc:MGI:2446977]
721	Kif18b	313.26576045151	-2.07656162190495	0.177453842008974	-8.40556115493042	4.25820592630979e-17	2.32868209805975e-15	ENSCGRG00000003417	kinesin family member 18B [Source:MGI Symbol;Acc:MGI:2446979]
722	Kif20a	860.414797794266	-1.96040209718133	0.127176313485595	-10.8152183277113	2.9159753243585e-27	2.93096246010381e-25	ENSCGRG00000011257	N/A
723	Kif20b	2509.95958963841	-2.66865031801541	0.122970767980549	-16.9445783864979	2.1104163819554e-64	8.25448077046556e-62	ENSCGRG00000002141	kinesin family member 20B [Source:MGI Symbol;Acc:MGI:2444576]
724	Kif21b	445.823642920134	2.72286113297169	0.1727626058444	12.3747764847681	3.5788920707782e-35	5.11043064582868e-33	ENSCGRG00000013075	kinesin family member 21B [Source:MGI Symbol;Acc:MGI:109234]
725	Kif22	1263.31336713121	-2.42792785210555	0.118155102263779	-15.5978482187761	7.52892594716393e-55	1.9920652300202e-52	ENSCGRG00000010282	kinesin family member 22 [Source:MGI Symbol;Acc:MGI:109233]
726	Kif23	1419.07804460553	-1.73432613839017	0.122244054412297	-9.40220482046936	5.34314789240311e-21	3.69745834154296e-19	ENSCGRG00000004628	kinesin-like protein KIF23 [Source:RefSeq peptide;Acc:NP_001230910]
727	Kif24	141.814160208919	-1.29931098952705	0.226543674216664	-3.15324844657856	0.00161464322433181	0.0171087519977491	ENSCGRG00000003119	kinesin family member 24 [Source:MGI Symbol;Acc:MGI:1918345]
728	Kif26b	92.4143500886688	2.84261594500519	0.332055204252326	6.79903044846864	1.05325557723126e-11	3.87529127720753e-10	ENSCGRG00000008516	kinesin family member 26B [Source:MGI Symbol;Acc:MGI:2447076]
729	Kif2c	1321.92835411351	-2.62536492280663	0.117234024043011	-17.4045243157131	7.62366354812881e-68	3.42912386394834e-65	ENSCGRG00000003827	Kinesin-like protein KIF2C [Source:UniProtKB/Swiss-Prot;Acc:P70096]
730	Kif4a	505.804595445393	-2.02650939107969	0.145156712042949	-9.93096957123144	3.05272574229021e-23	2.47408295294078e-21	ENSCGRG00000003685	kinesin family member 4 [Source:MGI Symbol;Acc:MGI:108389]
731	Kif5c	11.0402575268835	6.73938538675753	1.57213178677004	3.91469909700171	9.0517020509614e-05	0.00131443279500321	ENSCGRG00000001065	kinesin family member 5C [Source:MGI Symbol;Acc:MGI:1098269]
732	Kif6	51.199717181669	2.64348983220119	0.592988716938572	3.47144435075867	0.000517666614976549	0.00628465434322407	ENSCGRG00000007887	kinesin family member 6 [Source:MGI Symbol;Acc:MGI:1098238]
733	Kifc1	724.352239452162	-2.0019521203699	0.144164122394263	-9.82900319521615	8.44505016375755e-23	6.54928200630715e-21	ENSCGRG00000003183	N/A
734	Klf11	1004.4320729729	1.05581451834859	0.105959289893302	4.44370680571347	8.84220822342967e-06	0.00015505751496681	ENSCGRG00000006197	Kruppel-like factor 11 [Source:MGI Symbol;Acc:MGI:2653368]
735	Klf6	1299.66503206894	-1.28171198608303	0.122813002540748	-5.6732550377205	1.40109398237852e-08	3.67470596661143e-07	ENSCGRG00000013234	Kruppel-like factor 6 [Source:MGI Symbol;Acc:MGI:1346318]
736	Klf8	529.366159380582	1.10824235737043	0.144956136424592	3.60991862473852	0.000306293080434632	0.00392932328522614	ENSCGRG00000009456	Kruppel-like factor 8 [Source:MGI Symbol;Acc:MGI:2442430]
737	Klhdc3	753.927094290026	-1.01408795887728	0.130828056142275	-3.28007210998725	0.00103780557252627	0.0115617324216054	ENSCGRG00000005282	kelch domain containing 3 [Source:MGI Symbol;Acc:MGI:2651568]
738	Klhl13	56.5266668358027	2.03938520365692	0.526323545219874	2.76336241489666	0.00572092055738556	0.0509558429051886	ENSCGRG00000018288	kelch-like 13 [Source:MGI Symbol;Acc:MGI:1914705]
739	Klhl26	374.585888025697	1.2313649398924	0.162419141752672	3.97984149033104	6.8961233907175e-05	0.00102203502508887	ENSCGRG00000005093	kelch-like 26 [Source:MGI Symbol;Acc:MGI:2443079]
740	Klln	120.419257321138	1.93377591678974	0.263318407872834	5.12236659398297	3.01724557222851e-07	6.53264528706804e-06	N/A	N/A
741	Kng1	48.6038354670189	2.66766744766239	0.51987228858677	4.00618573573694	6.17071324709252e-05	0.000922121866625321	ENSCGRG00000001578	N/A
742	Knstrn	579.637038616357	-2.71192692535246	0.16739259564835	-12.7064426977375	5.44558005326724e-37	8.37409199302429e-35	ENSCGRG00000002552	kinetochore-localized astrin/SPAG5 binding [Source:MGI Symbol;Acc:MGI:1289298]
743	Kpna2	2833.70365273364	-1.97857821473783	0.0972461805866524	-14.3308015349238	1.40489717482587e-46	3.04541083969482e-44	ENSCGRG00000012376	N/A
744	Kpnb1	8845.96092088027	-0.855704417112089	0.0755992965114467	-3.5812756055202	0.000341920732707104	0.00433228015694804	ENSCGRG00000013910	karyopherin (importin) beta 1 [Source:MGI Symbol;Acc:MGI:107532]
745	Krt80	96.2599455912121	2.44202813975368	0.358232683202314	5.18396485332338	2.17217884610141e-07	4.79531801215418e-06	ENSCGRG00000009378	keratin 80 [Source:MGI Symbol;Acc:MGI:1921377]
746	Lad1	24.9909955296051	2.61276420419337	0.715858091238685	2.83268671303751	0.00461586002550971	0.0426108535551415	ENSCGRG00000010453	ladinin [Source:MGI Symbol;Acc:MGI:109343]
747	Lama1	110.22144389594	1.74358847530034	0.267375469217702	4.33332937374225	1.46871119459952e-05	0.000248355750124385	ENSCGRG00000000990	laminin, alpha 1 [Source:MGI Symbol;Acc:MGI:99892]
748	Lama3	534.253858933214	2.20665509247672	0.19885267930636	8.15524637340753	3.48468775191929e-16	1.76609864880371e-14	ENSCGRG00000006528	laminin, alpha 3 [Source:MGI Symbol;Acc:MGI:99909]
749	Lama5	13840.7000207016	0.917729120844058	0.126608395881871	2.62831400560025	0.00858092663051528	0.071641778160664	ENSCGRG00000013808	laminin, alpha 5 [Source:MGI Symbol;Acc:MGI:105382]
750	Lamb3	40.2285643124836	3.37451091719575	0.65426260057789	4.26365256704369	2.01112071013362e-05	0.000330750309110823	ENSCGRG00000016698	laminin, beta 3 [Source:MGI Symbol;Acc:MGI:99915]
751	Lasp1	1283.83776814036	-0.976658014491681	0.106473324521377	-3.67881359515435	0.000234321446652077	0.00310221594419733	ENSCGRG00000005368	LIM and SH3 protein 1 [Source:MGI Symbol;Acc:MGI:109656]
752	Lat	612.078351394259	2.55409798036556	0.294557969553322	6.68505246227246	2.30841931969078e-11	8.2243723564112e-10	ENSCGRG00000001506	linker for activation of T cells [Source:MGI Symbol;Acc:MGI:1342293]
753	Lbr	3063.44017741618	-0.944154097876168	0.0824287823102374	-4.35759921580695	1.31496894395138e-05	0.000224467943449461	ENSCGRG00000013136	lamin B receptor [Source:MGI Symbol;Acc:MGI:2138281]
754	Lcn2	112.926358823943	4.06425760836852	0.413701150777314	8.41016540831473	4.09432914201386e-17	2.24588932692419e-15	ENSCGRG00000014050	lipocalin 2 [Source:MGI Symbol;Acc:MGI:96757]
755	Lcp1	1911.43543922253	4.348976477815	0.160317009393978	23.4785690633975	6.75371945281789e-122	3.03782300987749e-118	ENSCGRG00000003926	lymphocyte cytosolic protein 1 [Source:MGI Symbol;Acc:MGI:104808]
756	Ldb3	14.8065877874541	2.65254377646972	0.776808094903256	2.66163713961563	0.00777616566723548	0.0659947040966513	ENSCGRG00000015691	LIM domain binding 3 [Source:MGI Symbol;Acc:MGI:1344412]
757	Lgals1	6093.83042478645	-1.09186677162295	0.115994821551801	-4.37005949162502	1.24212691087852e-05	0.000213044302960212	ENSCGRG00000013185	Galectin-1 [Source:UniProtKB/Swiss-Prot;Acc:P48538]
758	Lgals2	98.9074963276774	1.32770018800019	0.259689390637449	2.86010023534604	0.00423507126406941	0.0395419834889138	ENSCGRG00000012701	lectin, galactose-binding, soluble 2 [Source:MGI Symbol;Acc:MGI:895068]
759	Lgr6	98.1827397675276	2.10164817025541	0.300480978211023	5.04752639772462	4.47566946656697e-07	9.45143721155785e-06	ENSCGRG00000011351	leucine-rich repeat-containing G protein-coupled receptor 6 [Source:MGI Symbol;Acc:MGI:2441805]
760	Lifr	67.405101777022	3.75193972347796	0.426326740842713	7.42852117720014	1.09818501591566e-13	4.74965019383524e-12	ENSCGRG00000013888	leukemia inhibitory factor receptor [Source:MGI Symbol;Acc:MGI:96788]
761	Lig1	489.851102517644	-1.62095723781758	0.137704952821872	-7.52329321398142	5.34134509085284e-14	2.37400233831283e-12	ENSCGRG00000011829	ligase I, DNA, ATP-dependent [Source:MGI Symbol;Acc:MGI:101789]
762	Limch1	14.8096281331051	2.98373164660968	0.925411331858987	2.59211127344834	0.00953889132170248	0.0782241260984827	ENSCGRG00000001766	LIM and calponin homology domains 1 [Source:MGI Symbol;Acc:MGI:1924819]
763	Lin54	873.632780488646	-1.03778534594337	0.128569295904385	-3.52201388392892	0.000428281712694344	0.00532525540759961	ENSCGRG00000013744	lin-54 homolog (C. elegans) [Source:MGI Symbol;Acc:MGI:2140902]
764	Lin7a	1473.78507476178	1.76587549163383	0.144657641653184	8.16350230390112	3.25447742555409e-16	1.66348175683435e-14	ENSCGRG00000000698	lin-7 homolog A (C. elegans) [Source:MGI Symbol;Acc:MGI:2135609]
765	Lin7c	4233.55009391899	-0.884375229239067	0.111055825421216	-2.69605603652297	0.00701658618087883	0.0605188967240518	ENSCGRG00000011918	lin-7 homolog C (C. elegans) [Source:MGI Symbol;Acc:MGI:1330839]
766	Lingo1	45.3575406016137	3.14211840380477	0.412653148183355	6.19686512593231	5.7598816901241e-10	1.76544789384519e-08	ENSCGRG00000002075	leucine rich repeat and Ig domain containing 1 [Source:MGI Symbol;Acc:MGI:1915522]
767	Lipc	14.7008242660731	5.67716219788919	1.53565137895397	3.3159867968449	0.000913201430831238	0.0103140741641655	ENSCGRG00000013188	lipase, hepatic [Source:MGI Symbol;Acc:MGI:96216]
768	Liph	151.16530065227	1.40548498817334	0.20632467731934	3.97685094246974	6.98339078744188e-05	0.00103326617637874	ENSCGRG00000013432	lipase, member H [Source:MGI Symbol;Acc:MGI:2388029]
769	Lipi	14.4473101925429	2.96376325324721	0.801524092613577	2.9678468488319	0.00299893714515797	0.0293237918440933	ENSCGRG00000014574	lipase, member I [Source:MGI Symbol;Acc:MGI:2443868]
770	Lipk	3.9783415143784	5.52958185952367	1.8336812683124	2.696553345584	0.00700611746986997	0.060457585380288	ENSCGRG00000013072	lipase, family member K [Source:MGI Symbol;Acc:MGI:2679259]
771	Lmnb1	429.311935657131	-1.9863341116324	0.170893934443582	-8.20024195401671	2.39903680926895e-16	1.25111508035846e-14	ENSCGRG00000016666	lamin B1 [Source:MGI Symbol;Acc:MGI:96795]
772	LOC100689011	2224.57642945434	0.931571420245984	0.115321701110488	3.00558278439501	0.00265072429366363	0.026407437149278	ENSCGRG00000015633	MHC class I antigen Hm1-C3 precursor [Source:RefSeq peptide;Acc:NP_001230926]
773	LOC100750500	233.373989536197	-1.64321402193928	0.190202527287416	-5.56381419485027	2.63940977664159e-08	6.59559176407436e-07	ENSCGRG00000003401	zinc finger protein 101 [Source:MGI Symbol;Acc:MGI:107547]
774	LOC100750512	11.0861705523456	3.94628763907598	1.2126753624401	2.77182603231197	0.00557428188023024	0.0498471568534306	N/A	N/A
775	LOC100750550	57.7387671782934	-3.47648389579872	0.732608350878688	-3.94688566081656	7.91743435188467e-05	0.00116476270530751	ENSCGRG00000018568	N/A
776	LOC100750627	14.5245640978829	4.242346035011	0.994810116519414	3.6764639538308	0.000236489253566335	0.00312861371335699	ENSCGRG00000009021	N/A
777	LOC100750644	535.877715674247	1.38248332301839	0.139660832548298	5.71041148577883	1.1270334207147e-08	2.97325297734588e-07	ENSCGRG00000003515	glutathione S-transferase, mu 7 [Source:MGI Symbol;Acc:MGI:1915562]
778	LOC100750653	65.8449875990082	-1.84717028291056	0.465206905164511	-2.71321807173745	0.00666332406606135	0.057776639323651	ENSCGRG00000019138	N/A
779	LOC100750669	503.940968864319	-1.30471401831435	0.142280924530813	-5.05866489107132	4.22202075051313e-07	8.94730239614042e-06	ENSCGRG00000013664	N/A
780	LOC100750695	18.2874353858174	2.48564477802875	0.654081631675696	2.905879305062	0.00366222680822194	0.0349182748985316	N/A	N/A
781	LOC100750764	81.1261934133521	2.06663126289117	0.328669147989486	4.50808593150159	6.54150833606361e-06	0.000117459898186084	ENSCGRG00000007364	RIKEN cDNA 6430571L13 gene [Source:MGI Symbol;Acc:MGI:2445137]
782	LOC100750792	492.088964084606	1.32302728379343	0.182472542962719	4.04479913026183	5.23680051120256e-05	0.000795781374979361	ENSCGRG00000013429	N/A
783	LOC100750843	132.740995840074	-4.2901781676617	0.637105307473326	-5.81570365758673	6.03793510703581e-09	1.65601415313702e-07	ENSCGRG00000018577	N/A
784	LOC100750884	34.6231807475025	2.86902633870873	0.538372669887813	4.24253303657396	2.21010994218404e-05	0.000359207751398151	ENSCGRG00000014207	ATP-binding cassette, sub-family A (ABC1), member 12 [Source:MGI Symbol;Acc:MGI:2676312]
785	LOC100750900	92.7058126906699	3.69193399703491	0.460187190149988	6.75153842352958	1.46285633024613e-11	5.31711335228049e-10	N/A	N/A
786	LOC100750905	24.6637258308993	3.34017129744646	0.67793714347563	4.06410656687133	4.82167941246798e-05	0.000737057400077518	ENSCGRG00000005840	trace amine-associated receptor 3 [Source:MGI Symbol;Acc:MGI:3527427]
787	LOC100751039	2391.24541283962	-0.920059388982519	0.0934772567085709	-3.58479591785708	0.0003373418861544	0.00428331349025403	ENSCGRG00000002624	family with sequence similarity 149, member A [Source:MGI Symbol;Acc:MGI:2387177]
788	LOC100751053	1979.97422323629	0.851577620088522	0.100944740136939	2.64119872918276	0.00826132450593143	0.0695691375637396	N/A	N/A
789	LOC100751227	219.645225524313	1.26372972436846	0.236609054325351	2.86872886408633	0.00412124918504945	0.0386396640632671	ENSCGRG00000000790	N/A
790	LOC100751440	19.5499295663929	-2.93274295444314	0.826956154842395	-2.83906279670829	0.00452462516132123	0.0418976098314419	ENSCGRG00000012326	N/A
791	LOC100751446	31.1250595229516	5.67709479737836	1.50027993432684	3.39412144370377	0.000688491535459653	0.00807518885657763	N/A	N/A
792	LOC100751495	8.32587521453758	4.94390337788285	1.62937171239754	2.67522803053192	0.00746784370054153	0.0637086030631309	N/A	N/A
793	LOC100751512	143.694624752019	-2.33619515414393	0.24760573911952	-7.07266584227858	1.51985173626369e-12	6.02316573543092e-11	N/A	N/A
794	LOC100751610	21.7403714342883	2.84884156626477	0.741879375144765	3.05154603482791	0.00227666134719825	0.0230770089908681	N/A	N/A
795	LOC100751727	6.03101639998946	5.98901090842919	1.70651468131096	3.16671662241816	0.00154170472689676	0.0164521657451521	ENSCGRG00000009419	N/A
796	LOC100751856	73.1095153531994	1.68116759397482	0.332877010704615	3.2931234600229	0.000990809568809525	0.0111069444000131	N/A	N/A
797	LOC100751887	46.656189210705	1.74661230002565	0.425382748311673	2.73083429902842	0.00631742258212877	0.055176246163913	ENSCGRG00000000149	N/A
798	LOC100752010	3843.61627979626	-1.00463902956646	0.131824091026858	-3.18361026103948	0.00145450705659043	0.015642786832764	ENSCGRG00000019374	histone cluster 1, H2bc [Source:MGI Symbol;Acc:MGI:1915274]
799	LOC100752250	26.604520356588	2.44722646981644	0.529711870503657	3.5156168339679	0.000438733672573008	0.00543268839431078	ENSCGRG00000011229	expressed sequence AI467606 [Source:MGI Symbol;Acc:MGI:2141979]
800	LOC100752277	10.6754690002459	6.11749128357427	1.5891632662157	3.48140993469338	0.000498781491221334	0.00609151296259635	N/A	N/A
801	LOC100752607	23.8561376945114	-1.98551888115113	0.553689530287476	-2.52949767661816	0.01142259302737	0.0911780362681636	ENSCGRG00000015476	carbonic anhydrase 15 [Source:MGI Symbol;Acc:MGI:1931324]
802	LOC100752631	91.228928429843	4.01318984610111	0.451887738325612	7.58645799525923	3.28768863857259e-14	1.48250862118291e-12	N/A	N/A
803	LOC100752838	103.757616602041	1.26286147922489	0.25519038461749	2.65644404870445	0.00789695541085451	0.0668829046168392	ENSCGRG00000012768	zinc ribbon domain containing 1, antisense [Source:MGI Symbol;Acc:MGI:1923666]
804	LOC100752852	1409.40629336932	-1.24606595169192	0.100792377176158	-6.55906199945387	5.41472881871805e-11	1.86274953931883e-09	ENSCGRG00000011760	N/A
805	LOC100752915	276.555655697495	1.34417664314199	0.213804410937965	3.55097511361034	0.000383806706434905	0.0048222418031961	N/A	N/A
806	LOC100753012	521.426631572463	-1.15765732065611	0.151138705281404	-3.78920025064829	0.00015113305127676	0.00209168142967036	N/A	N/A
807	LOC100753152	47.6053598491416	1.74770303973694	0.384617285527919	3.02311046010277	0.00250190902119191	0.0251196133422349	N/A	N/A
808	LOC100753203	698.484840623697	-3.48830926915679	0.598553563930049	-4.8506047635445	1.23085599866772e-06	2.46335496418572e-05	ENSCGRG00000015009	histone cluster 1, H3e [Source:MGI Symbol;Acc:MGI:2448326]
809	LOC100753428	21.7596776873512	-2.69651313430622	0.717004530587957	-2.94496135450296	0.003229950032729	0.0312773202308182	N/A	N/A
810	LOC100753502	536.312677252689	-4.1957980623337	0.373580188548714	-9.6654899598395	4.22592863038388e-22	3.1418556990854e-20	ENSCGRG00000019964	histone cluster 1, H2bb [Source:MGI Symbol;Acc:MGI:2448377]
811	LOC100753603	2271.94822906393	-1.0562599822645	0.0962473303711316	-4.89673302860466	9.74430791093899e-07	1.97209885189667e-05	N/A	N/A
812	LOC100753743	42.4662318782157	1.87378270883687	0.476098876064391	2.70704316458291	0.00678854302412373	0.0587378617160759	N/A	N/A
813	LOC100753804	374.341003080495	-2.41618492747097	0.674054066853391	-2.71672929042369	0.00659305094806259	0.0572500833289296	ENSCGRG00000019880	histone cluster 1, H2ag [Source:MGI Symbol;Acc:MGI:2448293]
814	LOC100753868	59.0830757480088	2.97070943812734	0.451035828783738	5.28948430513731	1.2266170660427e-07	2.82577391193858e-06	N/A	N/A
815	LOC100754104	803.756705882274	-3.21924174390881	0.385928748091707	-6.82581760548628	8.74259500239762e-12	3.23519078327396e-10	ENSCGRG00000015009	histone cluster 1, H3e [Source:MGI Symbol;Acc:MGI:2448326]
816	LOC100754377	16.9854782290798	4.99188810352447	1.5300421214305	2.88026423657087	0.00397342004217717	0.037527440104384	ENSCGRG00000000933	N/A
817	LOC100754526	41.981069561826	-1.97776510403831	0.408143650805957	-3.41253036906687	0.000643627550407573	0.00762353317112117	N/A	N/A
818	LOC100754639	139.452962894188	1.29592269358666	0.216673931788753	3.28124471179421	0.00103350034612108	0.0115280460182335	N/A	N/A
819	LOC100754660	101.244927621606	2.05930361956636	0.292159812647268	5.04635153440906	4.50326519670976e-07	9.49856358958991e-06	ENSCGRG00000001126	N/A
820	LOC100754666	15.3989166625407	2.28282689888257	0.66521158151296	2.55236746525035	0.0106993607569117	0.0865570587852317	N/A	N/A
821	LOC100754683	696.695913333349	-3.03229057879682	0.528227810166288	-4.63309206931992	3.60244227589379e-06	6.77744496466169e-05	ENSCGRG00000019932	N/A
822	LOC100754792	19784.3866320194	-0.757104251407568	0.0688660855179015	-2.49965929371235	0.0124312797438924	0.0979262632014504	ENSCGRG00000006307	solute carrier family 29 (nucleoside transporters), member 1 [Source:MGI Symbol;Acc:MGI:1927073]
823	LOC100754915	26.6048630874357	3.12912706696831	0.825043473751633	3.08367334230079	0.00204461958949077	0.0209492002586093	ENSCGRG00000004571	RIKEN cDNA 1700011H14 gene [Source:MGI Symbol;Acc:MGI:1914332]
824	LOC100755061	854.492149095833	-0.922422581516763	0.111729912359144	-3.02031992749513	0.00252507807926258	0.0253098633994943	N/A	N/A
825	LOC100755064	167.880830500031	2.10087804369231	0.297444675633629	5.09646218995815	3.46059641210379e-07	7.42995831104671e-06	N/A	N/A
826	LOC100755128	12.540633263213	2.75106942595779	0.848514182925537	2.55282347522849	0.0106853636372646	0.0864827092045278	ENSCGRG00000010786	guanine nucleotide binding protein (G protein), gamma 2 [Source:MGI Symbol;Acc:MGI:102705]
827	LOC100755249	58.0783081474289	2.62930551790094	0.365071815765991	5.59983797404453	2.14552245084471e-08	5.48327271812472e-07	N/A	N/A
828	LOC100755317	17.0870581334231	3.79985247488727	0.840471813714519	3.82510147479866	0.000130718232961604	0.0018274144890794	N/A	N/A
829	LOC100755418	8127.00515780156	-1.89919496350558	0.0903389991144024	-14.5477864008668	6.03236532098221e-48	1.37385211209003e-45	N/A	N/A
830	LOC100755428	106.217685120662	1.36375011989398	0.267239031029601	2.91419863398083	0.00356602928087804	0.0340552010730136	N/A	N/A
831	LOC100755447	181.103380161133	-1.6050047089914	0.228751042791542	-4.45918058262055	8.22735830295169e-06	0.000145693088493257	N/A	N/A
832	LOC100755557	6.24845117201434	-4.28883062085105	1.36419470416148	-2.71505827491577	0.00662641091808839	0.0575026296150439	N/A	N/A
833	LOC100755596	63.5611545195937	1.92714006752388	0.369354130325023	3.63385016331519	0.000279223056436847	0.00360903824095671	ENSCGRG00000018195	aldehyde dehydrogenase 3 family, member B1 [Source:MGI Symbol;Acc:MGI:1914939]
834	LOC100755687	16.2632308772014	5.21308353336459	1.15865492504006	3.99439119674342	6.48606976088619e-05	0.000964441050726151	N/A	N/A
835	LOC100755839	5.76487549045086	6.85305320325376	1.6825141209668	3.72543126052984	0.000194981582618479	0.0026337151910448	N/A	N/A
836	LOC100755841	500.18508675289	1.58713439238013	0.145673477204532	6.87957692018214	6.003057713639e-12	2.24546807450713e-10	N/A	N/A
837	LOC100756114	79.2434885903819	1.33936633299496	0.289694969036079	2.6041316312257	0.00921073742431856	0.0759833047860337	ENSCGRG00000009533	N/A
838	LOC100756190	323.115390292201	-1.70900513052121	0.191124070406702	-5.88121960466907	4.0725439750569e-09	1.14132727724648e-07	N/A	N/A
839	LOC100756249	313.576467659891	-1.14415923778661	0.154103396976552	-3.62871129408354	0.000284839566755298	0.00367371575990059	ENSCGRG00000004683	ergosterol biosynthesis 28 [Source:MGI Symbol;Acc:MGI:1915571]
840	LOC100756262	60.4273901331379	1.70523275846725	0.380402279216205	2.94496200194788	0.0032299432739468	0.0312773202308182	ENSCGRG00000019433	N/A
841	LOC100756343	189.514265176037	1.19643463369963	0.203798970046721	3.00036910313282	0.00269652625574676	0.0267981088644973	N/A	N/A
842	LOC100756432	23.2918942767612	-6.80312586582786	1.59266409353784	-3.90425287437357	9.45169153568621e-05	0.00136700027419667	ENSCGRG00000019442	histone cluster 1, H2ba [Source:MGI Symbol;Acc:MGI:2448375]
843	LOC100756494	33.7146589482571	2.91215757640598	0.561197203140687	4.14684011727232	3.37095281439335e-05	0.000532954156736074	ENSCGRG00000016397	N/A
844	LOC100756518	1204.4870408601	0.999411282533349	0.106930014025034	3.87588822082416	0.000106236448808536	0.00152303281829735	ENSCGRG00000011943	zinc finger protein 961 [Source:MGI Symbol;Acc:MGI:3583954]
845	LOC100756612	416.247708913192	1.45048408701126	0.139268093157606	6.21478736921178	5.1394196392104e-10	1.58065706237049e-08	N/A	N/A
846	LOC100756726	37.9702254707822	2.26052376711411	0.50665206632636	3.30712411486276	0.000942591187499624	0.01062600291071	N/A	N/A
847	LOC100756748	125.517947153151	1.41332195139688	0.25984914594484	3.18784750153291	0.00143336109917801	0.0154703256727119	ENSCGRG00000016278	cytochrome P450, family 26, subfamily b, polypeptide 1 [Source:MGI Symbol;Acc:MGI:2176159]
848	LOC100756765	13.046748865906	-3.34564485486143	0.863843703664237	-3.19581232395405	0.00139437778300532	0.0150962375964417	N/A	N/A
849	LOC100756887	46.7717301615297	5.71869581026477	1.09120782001901	4.70463390690709	2.54321898543132e-06	4.88863204977354e-05	N/A	N/A
850	LOC100756888	54.4344441254337	1.84401788385873	0.401580259018788	3.13525218150395	0.0017170643563473	0.0180346887912437	N/A	N/A
851	LOC100756916	114.355274908515	1.39102838424374	0.244117491329729	3.30195873770402	0.000960121930059332	0.0108100837081524	ENSCGRG00000004535	cDNA sequence AB124611 [Source:MGI Symbol;Acc:MGI:3043001]
852	LOC100756990	7.4563937395407	6.11794115605611	1.65995205769998	3.33321593817681	0.000858482849420793	0.00975731107187549	N/A	N/A
853	LOC100757072	83.1804350219746	5.27260992314696	0.569908497445643	8.2252632544278	1.94762605414931e-16	1.0246107592472e-14	N/A	N/A
854	LOC100757077	934.266540890772	1.98939967042219	0.165800277283844	8.47065633850954	2.4401416790123e-17	1.37196965902467e-15	ENSCGRG00000014297	N/A
855	LOC100757489	118.655700557989	1.90345731666539	0.268575065391333	4.9092227307963	9.14380801031448e-07	1.85893100250371e-05	N/A	N/A
856	LOC100757535	778.015900962023	-1.23631817047676	0.121497755125404	-5.36105106702019	8.27391219014129e-08	1.96132052865642e-06	ENSCGRG00000010784	RNA binding motif protein 14 [Source:MGI Symbol;Acc:MGI:1929092]
857	LOC100757539	1700.05076478612	-2.03864629347296	0.284036384068995	-5.1179492286407	3.08875717575197e-07	6.67943739256363e-06	ENSCGRG00000019706	N/A
858	LOC100757562	354.49684498005	1.28106122033067	0.150521227722973	4.62458837294798	3.75343034013745e-06	7.0418893305269e-05	ENSCGRG00000018289	N/A
859	LOC100757591	310.504764299142	-1.23995910532853	0.20899744891105	-3.13399330001461	0.00172444793376075	0.018101672826268	N/A	N/A
860	LOC100757609	8.77980061380885	5.33690098849039	1.6413593163416	2.89512384062301	0.00379008974891418	0.0359848521173952	N/A	N/A
861	LOC100757733	253.061309654449	1.25091608699832	0.156924266819723	4.24378969405811	2.19776333317904e-05	0.000357847582719976	N/A	N/A
862	LOC100757748	45.2694399216626	3.89806636060229	0.568198655167042	5.83089000607917	5.51325192590964e-09	1.52606813309179e-07	ENSCGRG00000015831	N/A
863	LOC100757754	768.555556530668	1.37156525967526	0.141235763605266	5.56943042523239	2.55573416818045e-08	6.39537818552193e-07	N/A	N/A
864	LOC100757805	14.6284936921406	4.54451491130264	1.56665493262595	2.52739280879465	0.0114912896421562	0.0916798043455585	ENSCGRG00000007089	purinergic receptor P2Y, G-protein coupled 10 [Source:MGI Symbol;Acc:MGI:1926076]
865	LOC100757822	401.463953351039	1.32450040923473	0.143833892268726	5.14161090163564	2.72392787967475e-07	5.92610766760679e-06	N/A	N/A
866	LOC100757909	117.82989087857	-1.22670431305602	0.235795415312968	-2.72160428345516	0.00649658839082588	0.0565509460918383	N/A	N/A
867	LOC100758111	21.1645619209195	3.18888391788447	0.64358512928304	4.04596268416597	5.2108533899558e-05	0.000792507812274596	ENSCGRG00000015378	N/A
868	LOC100758141	11.9692741090022	-2.90573263559095	0.886914112590262	-2.61667967836469	0.00887896201037787	0.0736515834443147	N/A	N/A
869	LOC100758417	338.002912485994	2.20325511038359	0.179683116795212	9.00636987228373	2.12989919244533e-19	1.33059535661376e-17	N/A	N/A
870	LOC100758597	455.833861265191	1.01952046693879	0.1561159114115	2.78355974281315	0.00537659596186064	0.0483195377351631	ENSCGRG00000002797	N/A
871	LOC100758641	882.216060767825	-1.23621865113408	0.157203811404439	-4.14275038623227	3.43165384981305e-05	0.000541599263735407	ENSCGRG00000019210	histone cluster 2, H2be [Source:MGI Symbol;Acc:MGI:2448415]
872	LOC100758705	770.13132517712	-0.968936243041907	0.131159738111737	-2.92752751605555	0.0034166882646758	0.0328908802878796	ENSCGRG00000018413	gene rich cluster, C10 gene [Source:MGI Symbol;Acc:MGI:1315201]
873	LOC100758862	28.0667981044114	-2.44864681108659	0.738190381502316	-2.52466620680235	0.0115808228146011	0.0921548713314036	ENSCGRG00000018626	N/A
874	LOC100758961	33.8031982995171	3.11452649583549	0.482775042362687	5.23963289969324	1.60896339819958e-07	3.60953484543727e-06	N/A	N/A
875	LOC100759179	550.688673061864	0.959152509150691	0.145615130319411	2.56971928403825	0.0101780953088564	0.082824193033444	N/A	N/A
876	LOC100759357	119.594257656003	1.68792471791598	0.267737054321601	4.11957254101245	3.79575913190449e-05	0.000589243298543794	ENSCGRG00000013667	calcium binding protein 4 [Source:MGI Symbol;Acc:MGI:1920910]
877	LOC100759556	511.957443246037	-1.85061439776548	0.140817472316518	-8.98788961500097	2.52022975521713e-19	1.56358530192643e-17	N/A	N/A
878	LOC100759972	200.439985822453	1.35733898588423	0.24003696157518	3.21773980179781	0.00129204970673687	0.01410592131287	N/A	N/A
879	LOC100760022	55.6812836574692	1.96063217430962	0.383551193512751	3.58666508371257	0.000334934055243837	0.00426176345257929	ENSCGRG00000006070	nephrocan [Source:MGI Symbol;Acc:MGI:1913900]
880	LOC100760024	390.138246509948	1.8112274649063	0.191776820795827	6.39422928744174	1.61359146666108e-10	5.16578962067014e-09	N/A	N/A
881	LOC100760143	59.5309797833657	2.78354615078073	0.403286363931336	5.45166870664118	4.98993515641549e-08	1.21322855857064e-06	N/A	N/A
882	LOC100760157	128.23479818396	1.56715160393576	0.267886788913872	3.66643352289534	0.000245956819898044	0.00323720197776562	ENSCGRG00000016260	N/A
883	LOC100760212	42.2830369566442	2.81160709058572	0.777737620673193	2.86297657548985	0.00419681588865472	0.0392255124512601	N/A	N/A
884	LOC100760293	60.8870900109904	2.62654611592382	0.459218648234449	4.44577680599843	8.75748358596678e-06	0.000154172842151384	ENSCGRG00000010212	Fc receptor-like 5 [Source:MGI Symbol;Acc:MGI:3053558]
885	LOC100760342	230.240628346739	1.82549283646327	0.220370711590444	5.62928860550046	1.80954398420843e-08	4.67106389725653e-07	N/A	N/A
886	LOC100760345	114.016041641251	3.72979064831389	0.31043352378432	10.13043987407	4.04824183232947e-24	3.41952896935548e-22	ENSCGRG00000003227	N/A
887	LOC100760359	439.116978348192	1.15810332426362	0.155081651570378	3.69573587680271	0.000219250815129838	0.00292204493764152	N/A	N/A
888	LOC100760401	49.9519944450324	2.09988873144663	0.422439244418333	3.58613990234597	0.000335608956440452	0.00426733310549584	N/A	N/A
889	LOC100760504	15.9117003118111	4.05255122595041	1.02747705766397	3.37485756919287	0.00073853903367324	0.00858384644305486	ENSCGRG00000016897	aldehyde oxidase 3 [Source:MGI Symbol;Acc:MGI:1918974]
890	LOC100760616	323.765352656714	-1.21994902822588	0.199466313007921	-3.18342740650903	0.00145542603146103	0.015642786832764	ENSCGRG00000019595	N/A
891	LOC100760728	76.3250403533365	1.58523827089556	0.301103925417862	3.32202832887765	0.000893656202429645	0.0101123662856064	ENSCGRG00000002634	guanylate cyclase 2g [Source:MGI Symbol;Acc:MGI:106025]
892	LOC100760804	79.384346253083	2.19903590213722	0.300804178649738	5.36586096862544	8.05639833348273e-08	1.91733755047647e-06	ENSCGRG00000020038	heat shock protein 1-like [Source:MGI Symbol;Acc:MGI:96231]
893	LOC100760831	34.0466006173127	7.13237149295154	1.47296601195923	4.4450509645647	8.78710340243457e-06	0.000154392152750589	N/A	N/A
894	LOC100760951	209.536748620149	2.64232362382343	0.28145730127297	7.30967402088089	2.67791237479225e-13	1.11788861826594e-11	N/A	N/A
895	LOC100761053	15.1064539463449	-2.33812686822295	0.671753774473324	-2.60983180760886	0.00905867485905999	0.0749694931298101	N/A	N/A
896	LOC100761082	54.7778200668164	2.57381684457904	0.484601490108313	4.10410282356613	4.0588692273846e-05	0.000627381229717386	N/A	N/A
897	LOC100761268	832.073565479162	-2.51785021849439	0.322909739362478	-5.98584521355515	2.15269016813393e-09	6.26718470955755e-08	ENSCGRG00000019616	N/A
898	LOC100761653	248.972092532725	1.53954955802964	0.194725069747111	4.90222989031771	9.47548541194564e-07	1.92418660871023e-05	ENSCGRG00000001706	neuroligin 1 [Source:MGI Symbol;Acc:MGI:2179435]
899	LOC100761661	135.791963734393	-2.46395549362477	0.280113674945813	-6.70796594727873	1.97355969279961e-11	7.07336374359573e-10	ENSCGRG00000010335	RIKEN cDNA 4833420G17 gene [Source:MGI Symbol;Acc:MGI:1914642]
900	LOC100761686	25.7358302789659	-3.36785075189595	0.673995492216036	-4.12894193405494	3.64436416351024e-05	0.000569178819703787	N/A	N/A
901	LOC100761692	406.587433829714	-2.3524572837608	0.198327339291831	-8.91200774109532	5.01166346696193e-19	3.06700166998568e-17	N/A	N/A
902	LOC100761699	84.5935517153535	2.49405799476807	0.33725117619286	5.66075266392899	1.5071051280656e-08	3.93553490045809e-07	N/A	N/A
903	LOC100761763	399.89406253868	1.352086295356	0.160852699154136	4.76910738003686	1.85044011029522e-06	3.63065632109395e-05	ENSCGRG00000007200	N/A
904	LOC100761791	4438.22515072426	-0.926480058213217	0.0930437593478788	-3.67050471612148	0.000242072003118407	0.00318840371896514	ENSCGRG00000009086	N/A
905	LOC100761862	307.704388715173	1.39460994374459	0.238190516362592	3.39915902357309	0.000675934031501574	0.00794343899070954	N/A	N/A
906	LOC100762115	73.927122445075	1.44530695629454	0.333891248719515	2.57672059053012	0.00997425400716115	0.0813125410497704	ENSCGRG00000000664	pancreatic lipase [Source:MGI Symbol;Acc:MGI:97722]
907	LOC100762168	775.743117633923	1.37596761538743	0.189767416494508	4.16828731337639	3.06896939760535e-05	0.000489077922070111	N/A	N/A
908	LOC100762181	12.5050263297965	4.3291559301667	1.21951329755665	3.07023583666304	0.00213889803451409	0.0217910834863972	N/A	N/A
909	LOC100762188	18.4932383869557	5.82402489605621	1.55890437424786	3.3607336549189	0.000777357483785859	0.00895404343679589	N/A	N/A
910	LOC100762232	57.2977604374824	-3.13894909513831	0.431277514668156	-5.92190992470893	3.18223921069653e-09	9.08807109188127e-08	ENSCGRG00000004499	cDNA sequence BC030867 [Source:MGI Symbol;Acc:MGI:2387601]
911	LOC100762373	15.3175395938851	3.59484141204764	0.812964300686023	3.70235065523367	0.000213611104209088	0.00285959150813238	N/A	N/A
912	LOC100762590	7.13054631012866	5.3369102493606	1.6619847891276	2.85920050515854	0.00424710246912843	0.0396337487679246	N/A	N/A
913	LOC100762701	4.30483382263142	-5.45277331089787	1.75431058668943	-2.77477138148198	0.00552405246278993	0.0494471402539882	ENSCGRG00000012177	cytochrome c oxidase subunit VIIIb [Source:MGI Symbol;Acc:MGI:105958]
914	LOC100762705	59.9748008779448	3.93966282139883	0.515420071816517	6.50867225417621	7.58179364679558e-11	2.5452305654692e-09	N/A	N/A
915	LOC100762779	14.3469315724663	7.28607071502288	1.56824551232131	4.27299690109285	1.92863138326855e-05	0.000318348035300622	ENSCGRG00000019416	olfactory receptor 19 [Source:MGI Symbol;Acc:MGI:109316]
916	LOC100762783	515.717224610791	-2.1584563827248	0.154218438145258	-10.2030204749031	1.92200348001584e-24	1.67056457064952e-22	ENSCGRG00000010657	N/A
917	LOC100762926	21.2314271899714	3.99132616355061	1.15070751003104	2.96023414563234	0.00307405310246869	0.0299936894900308	ENSCGRG00000015937	amine oxidase, copper containing 3 [Source:MGI Symbol;Acc:MGI:1306797]
918	LOC100762940	574.678902056379	-1.32720114587426	0.147166253089624	-5.04353837629527	4.57001059102865e-07	9.62805978381587e-06	N/A	N/A
919	LOC100762947	72.6514178794964	3.05686616212238	0.505838295415321	4.88674678015758	1.02515807062397e-06	2.06546965360207e-05	N/A	N/A
920	LOC100763051	514.886501150357	3.52758476622579	0.21034604279195	13.9894348685948	1.80843225252023e-44	3.49863581584343e-42	N/A	N/A
921	LOC100763101	18.8839529349575	3.61025650406157	1.1659014776139	2.5948110208522	0.00946429408097829	0.07778966610551	N/A	N/A
922	LOC100763341	11.0800750006928	2.81324602708936	0.844569370694456	2.63836649029312	0.00833064962671685	0.0700724862477277	N/A	N/A
923	LOC100763393	13.0638670211818	3.99041816135829	1.2103434894049	2.81362744580178	0.00489859640029741	0.0446934819645796	N/A	N/A
924	LOC100763438	1647.71240190442	-1.16247089768019	0.0906764819199291	-6.36888843425795	1.90403038816698e-10	6.03121738448949e-09	N/A	N/A
925	LOC100763477	1093.92310999363	-1.51438028329862	0.130345216352019	-7.13043262030746	1.00053946076796e-12	4.00928863655615e-11	ENSCGRG00000010579	RIKEN cDNA 4930579G24 gene [Source:MGI Symbol;Acc:MGI:1923189]
926	LOC100763549	28.5262121614427	6.38976192551415	1.52114437005473	3.81607396317297	0.000135591875436338	0.00189113877740356	N/A	N/A
927	LOC100763617	140.19190395073	3.29974860916222	0.375090711484415	7.23767884759754	4.56428653447865e-13	1.86637825746227e-11	ENSCGRG00000001911	N/A
928	LOC100763744	4.96612001827612	5.1628095279966	1.74409141802223	2.62477469929108	0.00867063195602658	0.0722541689278746	N/A	N/A
929	LOC100763833	3861.22546337301	0.913280207156714	0.128866235875145	2.54774033094019	0.0108423142180544	0.0875560670606974	ENSCGRG00000017183	chemokine (C-C motif) ligand 2 [Source:MGI Symbol;Acc:MGI:98259]
930	LOC100763852	2053.21519992401	-1.34103471471651	0.121554293240259	-6.22003710309873	4.9703733212308e-10	1.53128350677371e-08	ENSCGRG00000007853	H2A histone family, member V [Source:MGI Symbol;Acc:MGI:1924855]
931	LOC100764089	616.127726949704	-1.16946360629236	0.135788277293894	-4.30450343151595	1.67360698433592e-05	0.000279068923653123	ENSCGRG00000008749	cDNA sequence BC055324 [Source:MGI Symbol;Acc:MGI:3590554]
932	LOC100764131	26.1333886330132	2.47731636021066	0.669095525316993	2.82822674474318	0.0046806641173812	0.0431426786884849	N/A	N/A
933	LOC100764398	36.1628951111826	4.52780983049708	1.56916366561785	2.51270623719385	0.0119809053402671	0.0947518456624549	ENSCGRG00000018585	N/A
934	LOC100764471	85.7188660955971	1.94084960486813	0.312632933200755	4.33699383575914	1.44444673932547e-05	0.000244943315117283	ENSCGRG00000010258	N/A
935	LOC100764653	37.3988833893005	2.23023736699923	0.452282727521787	3.63771324032889	0.000275069432245762	0.00357332074004747	N/A	N/A
936	LOC100764740	1447.08490202996	-1.50259168779791	0.121144007430606	-7.57469730892291	3.59965921331479e-14	1.61107135736218e-12	ENSCGRG00000000852	RIKEN cDNA D030056L22 gene [Source:MGI Symbol;Acc:MGI:3583960]
937	LOC100764770	8.76466828483131	4.78697898591657	1.58321611804135	2.65410163357474	0.00795198719341039	0.0672331548796239	ENSCGRG00000018935	olfactory receptor 1535 [Source:MGI Symbol;Acc:MGI:3031369]
938	LOC100764833	72.1079431878119	5.24010518200303	1.73549805031928	2.68230936959305	0.00731158093598197	0.0625534779839219	ENSCGRG00000018690	N/A
939	LOC100764870	27.5977101028062	2.74138035279322	0.657501540831884	3.27971528301473	0.00103911895829915	0.0115692006792811	ENSCGRG00000009297	olfactory receptor 994 [Source:MGI Symbol;Acc:MGI:3030828]
940	LOC100765028	93.8898897390131	3.57253645019454	0.382586012164142	7.8088948745769	5.76915934151437e-15	2.73154512822438e-13	N/A	N/A
941	LOC100765128	83.7576648666328	-1.62704916752038	0.311924167183548	-3.34083337052245	0.000835273364914948	0.00954173865495222	ENSCGRG00000014175	N/A
942	LOC100765172	10.011490753671	4.4423489866406	1.21528986828709	3.17404644486694	0.00150329633606082	0.0161091766994677	N/A	N/A
943	LOC100765237	232.824202312527	3.39391901656107	0.273084643773382	10.2860288188555	8.1467328993048e-25	7.15379881483944e-23	ENSCGRG00000013641	orofacial cleft 1 candidate 1 [Source:MGI Symbol;Acc:MGI:2658851]
944	LOC100765462	642.539724342492	-0.927128554798151	0.123560249361572	-2.76922437308881	0.00561899246475869	0.0501726455774425	N/A	N/A
945	LOC100765464	12.2163116786841	4.85144687255778	1.62569481587877	2.6244067030074	0.00868000692578154	0.0722677855662478	ENSCGRG00000004252	N/A
946	LOC100765472	18.1737355900416	2.92142443016867	0.757488776121251	3.08448389349272	0.00203905650388286	0.020916023157275	ENSCGRG00000019721	hydroxycarboxylic acid receptor 2 [Source:MGI Symbol;Acc:MGI:1933383]
947	LOC100765487	561.607429519563	-0.982797410752591	0.14098112659158	-2.82190190736633	0.00477397769859425	0.0437561929460559	N/A	N/A
948	LOC100765569	18.1628309803384	3.19890192409634	0.764564713789663	3.41885961545212	0.00062884160987226	0.00745821901438477	N/A	N/A
949	LOC100765659	322.66281827148	1.01974569393762	0.150391577937676	2.8910075895117	0.00384008846556521	0.0364019344954948	N/A	N/A
950	LOC100765774	29.4346930534097	2.33646970848714	0.63329851654547	2.76568973715609	0.00568025499607681	0.0506437799253786	N/A	N/A
951	LOC100765811	15.9882432123876	3.51054373688778	0.929308081907254	3.14812847657834	0.00164319454991953	0.017339798441145	ENSCGRG00000010068	N/A
952	LOC100765869	634.684374892402	-1.09349365175171	0.144714639805661	-3.51402699625597	0.000441367954200451	0.00546154899035386	N/A	N/A
953	LOC100765964	15.3266018962325	3.23238679838045	0.857476597932549	3.08745953422224	0.00201875254778847	0.0207669501657005	N/A	N/A
954	LOC100766018	1100.67518170867	-1.03120964002696	0.104069643658535	-4.28796643880129	1.80316328887266e-05	0.000299009344639602	ENSCGRG00000007853	H2A histone family, member V [Source:MGI Symbol;Acc:MGI:1924855]
955	LOC100766053	1035.12415910385	-2.73350446934693	0.128942405222175	-16.6628035588735	2.44299436948816e-62	8.7908709391662e-60	ENSCGRG00000015066	kinetochore associated 1 [Source:MGI Symbol;Acc:MGI:2673709]
956	LOC100766081	488.497615149225	4.55106877431458	0.200357162809452	19.7951808559265	3.27574308545115e-87	2.45571539972655e-84	N/A	N/A
957	LOC100766129	15.141357538194	3.07547698148539	0.930419846157736	2.67676414153144	0.00743369444099918	0.0634774705184894	N/A	N/A
958	LOC100766264	183.829470578011	-1.09122915519306	0.199852278151247	-2.53320432048699	0.0113025050123073	0.0905005207750032	ENSCGRG00000007086	small integral membrane protein 26 [Source:MGI Symbol;Acc:MGI:2685407]
959	LOC100766315	44.0160036588261	3.54334073249768	0.535680740939514	5.52265184405904	3.3392099871291e-08	8.20752268967579e-07	N/A	N/A
960	LOC100766630	89.1646501345427	3.63706240206775	0.528393588592766	5.7761864777259	7.64126838711126e-09	2.06119491485616e-07	ENSCGRG00000003941	carboxylesterase 1A [Source:MGI Symbol;Acc:MGI:3648919]
961	LOC100766662	78.878374498926	-1.56984039082985	0.301685741948892	-3.26458215673825	0.00109625665351972	0.0121677049414724	ENSCGRG00000014289	N/A
962	LOC100766673	144.068197339287	2.60411593276341	0.667981336781034	3.02276923150645	0.00250473167823241	0.0251339276936741	N/A	N/A
963	LOC100766731	679.546037190585	-0.998370909474071	0.110683780321288	-3.73504055926616	0.000187684935890387	0.00254470788736988	ENSCGRG00000014845	RIKEN cDNA 9430015G10 gene [Source:MGI Symbol;Acc:MGI:2444364]
964	LOC100766789	29.290166716948	2.87598433415381	0.55119066400915	4.15649607845068	3.23165716425513e-05	0.000513186016763268	N/A	N/A
965	LOC100766795	20.364709319404	-2.30166435098383	0.603072202051738	-2.84659422938449	0.00441896488867109	0.0411079064417885	N/A	N/A
966	LOC100766840	50.4005071290737	1.59272217453755	0.403654491049462	2.49658977210019	0.0125393924886507	0.0986483382841291	ENSCGRG00000007701	expressed sequence AW551984 [Source:MGI Symbol;Acc:MGI:2143322]
967	LOC100766997	69.8427045553876	-1.375910076383	0.300512787413514	-2.63199307580039	0.00848855928642613	0.0711346803359939	N/A	N/A
968	LOC100767072	2349.30095415646	1.03614996357972	0.105639135495723	4.27102570218245	1.94575979459869e-05	0.000320293780644279	N/A	N/A
969	LOC100767111	198.014808895593	1.42671513166794	0.236953917113388	3.55238960048077	0.000381749172922231	0.0047997422216749	ENSCGRG00000001242	enhancer trap locus 4 [Source:MGI Symbol;Acc:MGI:95454]
970	LOC100767186	58.0092369921955	2.92285859505195	0.499828638655387	4.67739523813617	2.90541923042867e-06	5.55518626927445e-05	N/A	N/A
971	LOC100767189	93.4689081511345	1.50418601998958	0.275641022402427	3.33485745792363	0.000853431339475118	0.00970602822998503	N/A	N/A
972	LOC100767342	14.9834573668147	2.83223609569308	0.756082226175968	2.97226084302755	0.00295615416581365	0.0289848096737434	N/A	N/A
973	LOC100767397	850.370288960624	2.81292962476554	0.189261299571435	11.7719107344683	5.44764725540011e-32	6.75959099442474e-30	N/A	N/A
974	LOC100767428	61.8082970946612	1.88888294213547	0.380054591257266	3.43087669879422	0.000601633997815059	0.00721159153143806	N/A	N/A
975	LOC100767476	1089.39308939413	1.66177396573439	0.269809408411676	3.99100784272961	6.57931043469167e-05	0.000977497550297048	N/A	N/A
976	LOC100767496	862.163941906406	-1.4756544338199	0.177165785726581	-5.02744889170272	4.97047898753032e-07	1.04472964887436e-05	N/A	N/A
977	LOC100767522	22.3197923833945	3.9971105348677	0.738529192216222	4.62019385301096	3.83381666624859e-06	7.17027333255141e-05	N/A	N/A
978	LOC100767606	130.80780578213	4.42301517967858	0.597213733104542	6.42659816110688	1.30491169453416e-10	4.23026508253307e-09	N/A	N/A
979	LOC100767633	15.3399789853803	6.62224719608309	1.56691930252931	3.85296465849683	0.000116696239372059	0.00165976184883959	ENSCGRG00000016584	N/A
980	LOC100767638	206.588050242951	1.2458847510629	0.224118022883715	2.94899197234427	0.00318812257214948	0.0309555862483073	N/A	N/A
981	LOC100767690	3264.94753034562	1.55550474191412	0.104468708399361	9.29026745006547	1.53901116804797e-20	1.04490146926487e-18	ENSCGRG00000012085	N/A
982	LOC100767729	1022.21317322362	2.2813973585308	0.172341970051953	9.84342268629201	7.31780333867449e-23	5.72443120301875e-21	ENSCGRG00000010429	predicted gene 4952 [Source:MGI Symbol;Acc:MGI:3643569]
983	LOC100767904	72.1385334545626	3.43098024915446	0.453440162077626	6.27650125959968	3.46276581978707e-10	1.07789070293441e-08	ENSCGRG00000018279	thyrotropin releasing hormone receptor 2 [Source:MGI Symbol;Acc:MGI:2177284]
984	LOC100767915	751.150390640242	1.85022132562006	0.154467558956668	8.19109742812626	2.58854936288484e-16	1.33830977405242e-14	N/A	N/A
985	LOC100767931	255.725646393677	-1.34085804274281	0.180066329669214	-4.19787276949697	2.6943392408577e-05	0.000433600640621751	N/A	N/A
986	LOC100768011	74.3673213318405	1.55704926959463	0.387887151123271	2.50610716559812	0.0122068616166417	0.0963271290379899	N/A	N/A
987	LOC100768019	866.880048693897	-2.30089494677409	0.122675234973742	-13.9876026846023	1.85562120846319e-44	3.55173795560315e-42	ENSCGRG00000010632	family with sequence similarity 111, member A [Source:MGI Symbol;Acc:MGI:1915508]
988	LOC100768041	22.874288940992	3.60438325439229	1.14646098608546	2.63368818504745	0.00844630157165683	0.0708465537889276	N/A	N/A
989	LOC100768165	822.030010246282	0.973918385812517	0.134844455207565	2.88447815294033	0.00392062961079153	0.0370677708656654	ENSCGRG00000008112	nuclear RNA export factor 7 [Source:MGI Symbol;Acc:MGI:2159343]
990	LOC100768184	52.6767839781982	1.92254079918138	0.536653383826861	2.49244361215424	0.0126867473197441	0.0996333294530053	N/A	N/A
991	LOC100768185	438.10665112848	-2.25514033017456	0.501251998489761	-3.33201231014647	0.000862204422465409	0.00979342296022578	N/A	N/A
992	LOC100768367	669.275072370086	0.949604878586045	0.120558558325315	3.02460798246225	0.00248955583063591	0.0250235131311739	ENSCGRG00000006278	N/A
993	LOC100768462	427.917113369504	-2.96632898948912	0.536102353907745	-4.44199968795094	8.91266894570584e-06	0.000155989046372704	ENSCGRG00000019489	N/A
994	LOC100768487	865.423370481264	-1.40924272044733	0.128026192203246	-6.43837175456721	1.20761932290184e-10	3.92902113158226e-09	N/A	N/A
995	LOC100768654	437.792316868001	1.77610804222259	0.164382303866705	7.2461908215334	4.2865608286904e-13	1.75680643348058e-11	ENSCGRG00000008374	N/A
996	LOC100768666	14.9539721086151	5.94604185198279	1.55036567247042	3.45794508125238	0.000544312329007808	0.00658149692440086	ENSCGRG00000007147	aldo-keto reductase family 1, member C18 [Source:MGI Symbol;Acc:MGI:2145420]
997	LOC100768693	8772.64822392449	0.818803823005464	0.0866816966418644	2.69770126039931	0.0069820065819591	0.0603073751428748	ENSCGRG00000000161	cathepsin L [Source:MGI Symbol;Acc:MGI:88564]
998	LOC100768713	6.26550183642088	4.79615388747055	1.66281701998257	2.53256451921183	0.0113231529329309	0.0906229259790927	N/A	N/A
999	LOC100768740	167.041810237955	-1.3237960381596	0.21972774836869	-3.36249537404227	0.000772414202723661	0.00890280354606285	ENSCGRG00000002346	N/A
1000	LOC100768826	241.698361802684	1.52917399509817	0.237478666736756	3.97598448463442	7.00886951338982e-05	0.00103618389716442	N/A	N/A
1001	LOC100768882	33.888177413936	1.99610709886845	0.559061116179547	2.52413297456747	0.0115984046995246	0.0922539776100122	N/A	N/A
1002	LOC100769039	154.216322244299	-4.41010034144568	0.932985241613976	-4.09989104876664	4.13344685052171e-05	0.000636720682659132	ENSCGRG00000019505	N/A
1003	LOC100769106	109.017678066496	2.35064957538291	0.348533774358764	5.06604296214989	4.06170284547716e-07	8.64830267406213e-06	ENSCGRG00000007258	N/A
1004	LOC100769148	764.022926727542	-1.01545571120399	0.129062188330614	-3.33554866883284	0.000851312509342222	0.00968805481852325	ENSCGRG00000011167	CCZ1 vacuolar protein trafficking and biogenesis associated [Source:MGI Symbol;Acc:MGI:2141070]
1005	LOC100769162	27.3319208959956	-2.45297855792285	0.603345398886622	-3.09609729459912	0.0019608600973645	0.0202343210081556	ENSCGRG00000018496	N/A
1006	LOC100769250	1152.14737917105	0.962051889166651	0.106321851783991	3.54667814864257	0.000390120878045829	0.00489473838061405	ENSCGRG00000002344	N/A
1007	LOC100769306	65.4090091065191	1.86246142622956	0.379306513869115	3.36798572868491	0.000757195155329696	0.00875288423329137	ENSCGRG00000019992	N/A
1008	LOC100769330	96.805916717522	-3.02249873544569	0.436203236774562	-5.58807461574224	2.29600994679451e-08	5.83471906253203e-07	ENSCGRG00000020008	histone cluster 1, H2bk [Source:MGI Symbol;Acc:MGI:2448399]
1009	LOC100769448	13.585072725614	3.85906984202227	1.23476780266749	2.65159759934459	0.00801119557325296	0.0676384001661038	ENSCGRG00000019958	olfactory receptor 975 [Source:MGI Symbol;Acc:MGI:3030809]
1010	LOC100769533	12.343585846813	3.84411174445138	1.19810721497683	2.72024840764625	0.00652328914808729	0.0567538773464151	ENSCGRG00000016523	N/A
1011	LOC100769555	216.665882413707	1.6753690653929	0.22158723532876	4.92089069595526	8.61512370575288e-07	1.75584607679634e-05	ENSCGRG00000017352	threonine aldolase 1 [Source:MGI Symbol;Acc:MGI:1919026]
1012	LOC100769836	13.5887894424572	3.15511745178251	0.879839619899251	2.92116300849882	0.00348727314255937	0.0334629431364951	N/A	N/A
1013	LOC100769844	30.7645785128294	5.84133287133774	1.49418898189105	3.51787520475763	0.000435016888776457	0.00539408949887389	N/A	N/A
1014	LOC100770126	225.411446075749	3.55651010754332	0.310262507626411	9.57752720286855	9.9396140425393e-22	7.21102967150674e-20	ENSCGRG00000015716	collagen, type VI, alpha 5 [Source:MGI Symbol;Acc:MGI:3648134]
1015	LOC100770196	15.8760590429971	2.85099631762798	0.64770026200344	3.49858406710787	0.000467735611276518	0.00573653654947997	N/A	N/A
1016	LOC100770382	262.824557658491	1.52344759000602	0.180884830642488	5.18830178269481	2.12220490075315e-07	4.69075068480967e-06	ENSCGRG00000009843	doublecortin domain containing 2a [Source:MGI Symbol;Acc:MGI:2652818]
1017	LOC100770677	564.390672026745	-1.08849166082857	0.127738190735629	-3.94188423374128	8.08439969527774e-05	0.0011835192784169	ENSCGRG00000018950	N/A
1018	LOC100770709	1080.06845027545	-0.883411731875244	0.0940731423711397	-3.17252324767295	0.00151120459768476	0.0161746538498181	ENSCGRG00000020016	RNA binding motif protein, X-linked like-1 [Source:MGI Symbol;Acc:MGI:1343045]
1019	LOC100770873	78.4534639248134	4.69843523429554	0.573213532472351	7.17616123930709	7.16959935267133e-13	2.89227425007315e-11	ENSCGRG00000019866	RIKEN cDNA 3425401B19 gene [Source:MGI Symbol;Acc:MGI:3588196]
1020	LOC100770935	703.970010967097	-1.28930304989607	0.13411083413365	-5.25192877760343	1.50514666986684e-07	3.39355875742409e-06	N/A	N/A
1021	LOC100771018	430.101475741078	2.71289294990663	0.177101986816675	12.0152827612723	2.95357603036965e-33	3.96572686107543e-31	N/A	N/A
1022	LOC100771285	840.63044983296	-3.02170294799367	0.142997589026221	-17.0404302888329	4.11691482962797e-65	1.64603403588147e-62	N/A	N/A
1023	LOC100771616	138.438323212774	2.55441332908241	0.368977011139096	5.3375976521714	9.41861779620562e-08	2.21805983493889e-06	N/A	N/A
1024	LOC100771648	253.886521465208	2.01508937297948	0.220052730708599	6.49901897446637	8.08454657756852e-11	2.69864864607816e-09	ENSCGRG00000000750	cytochrome P450, family 11, subfamily b, polypeptide 1 [Source:MGI Symbol;Acc:MGI:88583]
1025	LOC100771660	239.136531947928	-1.77801517585587	0.211587006172967	-5.63859140839408	1.71446804054198e-08	4.43837539358723e-07	N/A	N/A
1026	LOC100771811	34.7212988381715	2.87855760636912	0.630840382421619	3.6357772418492	0.000277143747424657	0.0035924858095565	N/A	N/A
1027	LOC100771838	65.2837044529796	1.88684585064853	0.380661115546119	3.42005867360424	0.000626076306018676	0.00744013533546105	N/A	N/A
1028	LOC100771996	5.38740942271136	5.62108953629903	1.75407176442584	2.87110660904251	0.00409037549813943	0.038470484036866	N/A	N/A
1029	LOC100772077	10.3202837522195	5.03924657314323	1.57879473291441	2.82131931375245	0.00478265712470354	0.0438134251464695	N/A	N/A
1030	LOC100772193	137.662939476124	3.20595342862478	0.286032005647336	9.16327850085134	5.0344071495197e-20	3.29378376124212e-18	N/A	N/A
1031	LOC100772312	430.164154549808	1.8033188503772	0.145489724328021	8.3741745699451	5.56122716983167e-17	3.00473270989824e-15	N/A	N/A
1032	LOC100772378	23.6715460059114	2.63102792927559	0.729897343189793	2.80322355964845	0.00505945850259173	0.0459282428751919	N/A	N/A
1033	LOC100772500	138.616958894261	3.08049007377497	0.30779922849202	8.10764726500447	5.16093000087775e-16	2.58650285726441e-14	N/A	N/A
1034	LOC100772574	860.090137975786	3.46943294731572	0.293429519608943	9.83019857865268	8.34540538170777e-23	6.50002310076564e-21	N/A	N/A
1035	LOC100772588	534.177004393367	4.19933070647165	0.220768515413354	16.3717557233338	3.04307088910819e-60	1.01390613771916e-57	ENSCGRG00000016374	N/A
1036	LOC100772721	63.2100934969047	2.66012636109155	0.407966362827129	5.08660529262733	3.64529379563424e-07	7.79858810595139e-06	N/A	N/A
1037	LOC100772735	1350.12207716438	-3.73250690921689	0.364955612632008	-8.62445815203687	6.43968226884153e-18	3.77403138048849e-16	ENSCGRG00000019604	N/A
1038	LOC100772859	1566.98156673748	-0.884812882122436	0.0957563211020283	-3.1313899484692	0.00173980979169737	0.0182098067319483	ENSCGRG00000009406	N/A
1039	LOC100772886	155.278516353367	1.98778355054694	0.264393404475859	5.30580954773353	1.12174031267451e-07	2.61091225169983e-06	N/A	N/A
1040	LOC100773005	70.50256640613	5.05400354226171	0.528033226185014	8.46356028356191	2.59336262238475e-17	1.45357571034101e-15	N/A	N/A
1041	LOC100773020	256.842274916307	-3.2854823974447	0.905715229858966	-2.98164346551184	0.0028670567788217	0.0282188651884901	ENSCGRG00000019505	N/A
1042	LOC100773073	1306.63825046996	1.72229469998381	0.142229129321742	7.9964786727327	1.28027935408839e-15	6.25945275509739e-14	ENSCGRG00000014515	annexin A8 [Source:MGI Symbol;Acc:MGI:1201374]
1043	LOC100773314	210.178130833513	-3.43454441437065	0.676417366202204	-4.21275688063522	2.52272554347146e-05	0.000408540755878835	ENSCGRG00000015009	histone cluster 1, H3e [Source:MGI Symbol;Acc:MGI:2448326]
1044	LOC100773349	161.366161631459	1.20764440153905	0.242985395829616	2.56263097085276	0.0103882398582413	0.084267453349629	ENSCGRG00000007497	killer cell lectin-like receptor family E member 1 [Source:MGI Symbol;Acc:MGI:2662547]
1045	LOC100773400	58.0996022207968	1.56274020768442	0.384192972405258	2.54501715854362	0.0109272368634478	0.088060651138857	N/A	N/A
1046	LOC100773404	2494.07652760521	1.81354337846995	0.139675778200237	8.79594797021657	1.41845310403495e-18	8.42270899267221e-17	ENSCGRG00000014188	N/A
1047	LOC100773612	51.6919913512984	3.51540638641085	0.819332348760727	3.57662417469799	0.000348060017732057	0.00440386486570687	ENSCGRG00000004525	ribosomal protein S6 kinase, polypeptide 2 [Source:MGI Symbol;Acc:MGI:1342290]
1048	LOC100773619	186.60277115236	1.05587824618234	0.179755784880295	2.61975293743552	0.00879934908186608	0.0731598376529272	N/A	N/A
1049	LOC100773723	691.693887521353	-1.16633552662798	0.117817325295643	-4.93452914881546	8.03443465612616e-07	1.64641854593419e-05	ENSCGRG00000009329	N/A
1050	LOC100774075	8.62828647406808	5.77435758158747	1.6261281005734	3.19125847406268	0.00141654491624915	0.0153163919069439	N/A	N/A
1051	LOC100774108	153.405305106724	1.32332018681543	0.233206940997888	3.16610510362538	0.00154494959790416	0.016467258984296	N/A	N/A
1052	LOC100774306	5.95385150075085	5.53440815016305	1.7097834209674	2.8947792970419	0.00379425200384784	0.0359863901176755	ENSCGRG00000005453	cytochrome P450, family 4, subfamily f, polypeptide 14 [Source:MGI Symbol;Acc:MGI:1927669]
1053	LOC100774398	569.270203341913	1.24848428379353	0.160604489440156	4.13140246194432	3.60556677698744e-05	0.000564098760448331	N/A	N/A
1054	LOC100774594	287.541716722116	1.07890876815217	0.159542191526204	3.09602283073744	0.00196135259216448	0.0202343210081556	ENSCGRG00000005592	cytochrome P450, family 4, subfamily f, polypeptide 13 [Source:MGI Symbol;Acc:MGI:2158641]
1055	LOC100774845	2700.67167253328	-2.79940369910622	0.268792981752083	-8.2384636085012	1.74436102508743e-16	9.23074810687443e-15	ENSCGRG00000019090	histone cluster 2, H2bb [Source:MGI Symbol;Acc:MGI:2448413]
1056	LOC100774902	6.81768102161744	5.69512691241763	1.69289419102092	3.01859645972011	0.00253948544303365	0.0254401013870052	N/A	N/A
1057	LOC100775037	6.24429581957849	6.58178369943552	1.70952187237284	3.50789381266629	0.000451669296006951	0.00557368585305697	N/A	N/A
1058	LOC100775101	40.8937394303309	3.33763894831338	0.667855781515494	4.12166297541944	3.76147222488261e-05	0.000585436057699723	N/A	N/A
1059	LOC103158553	16.9238178203884	3.79094200636459	1.17958498668869	2.71788768238159	0.00657001365412436	0.0570775884427839	N/A	N/A
1060	LOC103158589	182.164037613633	2.90785224709644	0.265606233314344	8.74561457910573	2.21805018536535e-18	1.30415552075469e-16	N/A	N/A
1061	LOC103158614	821.644228178969	2.40807604977222	0.165757950585548	10.9986491906471	3.8789889426927e-28	4.1542124438647e-26	N/A	N/A
1062	LOC103158616	392.669439957824	1.26418663727553	0.199975164375119	3.39654245904389	0.000682429691838252	0.008014539827385	N/A	N/A
1063	LOC103158617	324.049608539381	1.33177553200255	0.234712230448007	3.18182409947667	0.00146350674318832	0.0157202467602653	N/A	N/A
1064	LOC103158631	20.5141221711316	3.12139035289439	0.652845838281978	3.88518652251513	0.000102251353639332	0.00147058861285281	N/A	N/A
1065	LOC103158648	274.867750531501	2.40556336809588	0.21126231711151	8.61772649409012	6.82965772522461e-18	3.97667319715991e-16	N/A	N/A
1066	LOC103158712	30.8701495443766	2.16104523412386	0.575365225796431	2.73927353051457	0.00615751205597675	0.0540947055230145	N/A	N/A
1067	LOC103158723	5336.50522927989	2.58027877979319	0.194525007230104	10.2573767120428	1.09644891504782e-24	9.57636353375745e-23	ENSCGRG00000000157	ribosomal protein S9 [Source:MGI Symbol;Acc:MGI:1924096]
1068	LOC103158730	679.28750013011	-2.66515636102528	0.277585693533595	-7.493879939646	6.68668936751544e-14	2.93431500244726e-12	N/A	N/A
1069	LOC103158804	352.948647954372	-1.1172477113049	0.160746318563744	-3.31133686506583	0.00092851360334289	0.0104804371087486	N/A	N/A
1070	LOC103158805	86.0187580552053	4.79472617024823	0.884676888492175	4.75853243629107	1.95005559622802e-06	3.80948971632297e-05	N/A	N/A
1071	LOC103158811	411.98265535833	3.32457815733268	0.244539189460721	11.2031763197268	3.93371611242237e-29	4.36885310461131e-27	N/A	N/A
1072	LOC103158817	10.7565676624096	-2.91251448055755	0.896151483426009	-2.59727515144884	0.0093966618558885	0.077304407915476	N/A	N/A
1073	LOC103158830	540.193534956627	-1.17948946917527	0.158610322628553	-3.74834978330145	0.000178001896602857	0.00242254926148155	N/A	N/A
1074	LOC103158904	46.4148500479941	-3.29916815695922	0.479757825818339	-5.65744946756909	1.53639031004913e-08	4.0003957248052e-07	N/A	N/A
1075	LOC103158906	2015.54036911831	0.936263224995536	0.08510446031649	4.12787676424887	3.66128231710258e-05	0.000570830081883099	N/A	N/A
1076	LOC103158994	135.573301177421	-1.24128164516606	0.232237212525159	-2.82607226166995	0.0047122632270016	0.043311358547767	N/A	N/A
1077	LOC103159005	83.3946418646197	-1.4750891992782	0.31579480117105	-2.81868699312408	0.0048220514928729	0.0441293745980515	N/A	N/A
1078	LOC103159021	78.4234579653079	-1.97952807672202	0.33895557434158	-4.11430193679452	3.88352840430408e-05	0.000602348646984819	N/A	N/A
1079	LOC103159091	41.361533243849	1.83664726743353	0.454817948388799	2.75205666607153	0.00592222723204373	0.0524115653511711	ENSCGRG00000007762	RNA binding motif protein 47 [Source:MGI Symbol;Acc:MGI:2384294]
1080	LOC103159102	2685.62372673196	-1.0233150544477	0.0872326547861871	-5.02509702130439	5.03178089132325e-07	1.0551492050896e-05	N/A	N/A
1081	LOC103159189	139.897814497518	2.1279220723652	0.414270884382944	3.72451849697881	0.000195688364649011	0.00263867964955739	N/A	N/A
1082	LOC103159214	84.1208058224159	2.33558531637147	0.329812768962816	5.30792916585859	1.10877711828934e-07	2.58408263112199e-06	N/A	N/A
1083	LOC103159236	74.2370417906593	1.41655455593442	0.301212791776137	2.76081254819784	0.00576577592125915	0.0512285631482937	N/A	N/A
1084	LOC103159238	208.185864591801	3.10415196620663	0.233293017550918	10.798392047613	3.5028401178324e-27	3.50128330000225e-25	N/A	N/A
1085	LOC103159265	149.907085267326	-2.13034292263016	0.261553080673724	-5.9084772311927	3.45284524827043e-09	9.81415350819614e-08	N/A	N/A
1086	LOC103159349	573.276336936394	-1.18001051731735	0.139028153470313	-4.2800540879172	1.8684789832922e-05	0.000309270228770867	N/A	N/A
1087	LOC103159358	4934.59058916784	-0.860244247422635	0.0766640205282973	-3.59075541309329	0.000329720942756695	0.00420435095824128	N/A	N/A
1088	LOC103159461	170.152775883186	-2.69940656213092	0.233863364579362	-9.04136509458381	1.54727327142452e-19	9.69983996497211e-18	N/A	N/A
1089	LOC103159467	219.81795104917	1.22375673723059	0.194508291538209	3.28414913039297	0.00102290779471296	0.0114240577544852	N/A	N/A
1090	LOC103159510	72.5870232807712	2.68810444641285	0.349247088089498	6.02193122696199	1.72348129673383e-09	5.04708173460643e-08	N/A	N/A
1091	LOC103159560	23.5358758903818	3.61581585995717	0.722514928691505	4.19486606972257	2.73032867043919e-05	0.00043860779855841	N/A	N/A
1092	LOC103159577	460.802838074379	2.31190771557241	0.144081939554043	11.9858548558995	4.21473843454189e-33	5.61715362327982e-31	N/A	N/A
1093	LOC103159590	330.488453642041	1.83682626254475	0.179333496477853	6.98064659648342	2.93824582949892e-12	1.12959228556292e-10	N/A	N/A
1094	LOC103159606	7.16181458936237	5.43248588777828	1.67184819791966	2.89949972317408	0.00373758675102574	0.0355426325710651	N/A	N/A
1095	LOC103159629	179.881257849867	-1.46932574901463	0.235846832239714	-3.74973553765864	0.000177021159466902	0.00241102551183082	N/A	N/A
1096	LOC103159681	125.695368229769	2.35467600731223	0.255340063182047	6.93081016953198	4.18437238441283e-12	1.5916538676608e-10	N/A	N/A
1097	LOC103159702	27.1107873384674	2.56664525066984	0.665000492811929	2.97997185170377	0.00288274871886578	0.0283268241124156	N/A	N/A
1098	LOC103159722	31.8065867146982	2.1527679140151	0.557428665346254	2.81256690005363	0.00491477986511249	0.0447957038161621	N/A	N/A
1099	LOC103159787	162.352351489854	1.59025789740884	0.21515057408794	4.67252016848806	2.97526290223004e-06	5.68268897419563e-05	N/A	N/A
1100	LOC103159931	208.143869716515	1.1619402337631	0.206703210057777	2.79133416883401	0.00524912477656696	0.047396219768807	N/A	N/A
1101	LOC103159946	48.6915160055655	3.72320793985057	0.564084870216753	5.56342778334672	2.64526361699482e-08	6.60105173328306e-07	N/A	N/A
1102	LOC103159976	82.5638712720685	3.86041339672082	0.548159082408973	5.97536554827326	2.295748140992e-09	6.65138495213011e-08	N/A	N/A
1103	LOC103160023	8.69019797311516	5.52665196208742	1.6475587778062	2.99940100950228	0.00270511010627669	0.026845196377347	N/A	N/A
1104	LOC103160028	24.4114291754105	2.45202928861907	0.58516597705768	3.19066189952783	0.00141947285744946	0.0153388322229614	N/A	N/A
1105	LOC103160033	207.946405814024	-1.96944358511483	0.190133725080744	-7.2816176288858	3.29840866647912e-13	1.3642521546504e-11	N/A	N/A
1106	LOC103160057	100.687330201094	1.68721651101453	0.266314353846291	4.13892076928593	3.48943422118182e-05	0.000548717922986373	N/A	N/A
1107	LOC103160099	153.244204734387	2.30268732176681	0.330935583183158	5.19051110951393	2.09717608470769e-07	4.64684631971192e-06	N/A	N/A
1108	LOC103160169	83.7528267227084	3.46091182967405	0.351344876909798	8.18554508108352	2.71073887522189e-16	1.39347468122835e-14	N/A	N/A
1109	LOC103160170	402.399620084109	-0.964248129314323	0.147740018078648	-2.56725045472281	0.0102508542763231	0.0833032385454405	N/A	N/A
1110	LOC103160179	2432.03625495206	3.70303188446541	0.155315320095716	20.075736133581	1.2028736175022e-89	1.13905800663682e-86	N/A	N/A
1111	LOC103160221	346.9487204388	-1.70176303828719	0.2057593489518	-5.42770252362942	5.70840771310051e-08	1.37675162967968e-06	N/A	N/A
1112	LOC103160317	182.788696515284	5.02006101812628	0.356090858752769	12.454963131992	1.31412200375827e-35	1.8914946473295e-33	N/A	N/A
1113	LOC103160324	900.525910865234	1.04013066041306	0.11487441162055	3.96231112978757	7.4227722139045e-05	0.00109467637436533	N/A	N/A
1114	LOC103160461	33.5005346278318	4.54516610166356	0.825004748764634	4.80021915858355	1.58492091151229e-06	3.14051729514637e-05	N/A	N/A
1115	LOC103160478	33.2334174250001	3.31668607884554	0.653714822406955	4.17876952532035	2.93090513281954e-05	0.000469153426598658	N/A	N/A
1116	LOC103160499	18.089187913017	2.46412346323409	0.639582947362957	2.93810360370119	0.00330226649343232	0.0319089037324567	N/A	N/A
1117	LOC103160500	93.2098989401675	-2.58733245017914	0.367603908897451	-5.44708557497025	5.12018330028825e-08	1.23986995879928e-06	N/A	N/A
1118	LOC103160568	64.7751702229231	2.17680948715332	0.357661007321323	4.45071437435742	8.55851104124897e-06	0.000150965422209952	N/A	N/A
1119	LOC103160587	94.475825799319	-1.32609421071407	0.290759269592035	-2.54895299136223	0.0108046863272478	0.0872913859002434	N/A	N/A
1120	LOC103160605	293.501015258118	1.18762495793316	0.176120781928258	3.42187021096408	0.000621919934814192	0.00741032017693837	N/A	N/A
1121	LOC103160609	187.081260984081	1.32415112262186	0.212709452590897	3.4751094175508	0.00051064501912767	0.00621198457345844	N/A	N/A
1122	LOC103160625	1523.96858725842	1.00779611523404	0.135820334716786	3.11318342275169	0.00185080952141609	0.0192484190227274	N/A	N/A
1123	LOC103160688	6.74794569151158	3.65143775101065	1.22468567424396	2.50388758093586	0.0122837057538593	0.0968485687657477	N/A	N/A
1124	LOC103160711	69.6954142066748	-1.60939961341358	0.330644365494863	-3.09830506610685	0.00194630965007189	0.0201021832514888	N/A	N/A
1125	LOC103160722	79.3870019962595	2.22574312000382	0.310947365856195	5.27671496674288	1.31520211556724e-07	3.01425697541897e-06	N/A	N/A
1126	LOC103160738	21.652265095114	2.80152325630471	0.661704887147816	3.34977238136736	0.000808779925592586	0.00926261516312018	N/A	N/A
1127	LOC103160770	21.9563869841661	2.67709096856319	0.741296165050406	2.82225723871077	0.00476869100593326	0.0437372834540749	N/A	N/A
1128	LOC103160831	19.972442600862	2.98814280423497	0.753977192332741	3.18733819530877	0.0014358877234135	0.0154847627401192	ENSCGRG00000015461	expressed sequence AI854703 [Source:MGI Symbol;Acc:MGI:2141510]
1129	LOC103160835	695.146716806244	0.997956013775728	0.163659373912148	2.5234943968212	0.0116194912287347	0.0923808600032673	N/A	N/A
1130	LOC103160853	1081.58025221454	1.72728728451331	0.139180778213179	8.20748955751988	2.25861098058409e-16	1.18130606868224e-14	ENSCGRG00000006360	predicted gene, 19410 [Source:MGI Symbol;Acc:MGI:5011595]
1131	LOC103160860	38.6457622194467	2.52362015187105	0.576539564881051	3.36257521467736	0.00077219086731578	0.00890280354606285	N/A	N/A
1132	LOC103160957	474.085427428858	-1.52401787489737	0.144085848025218	-6.51733245871488	7.15686868472007e-11	2.41587957552502e-09	N/A	N/A
1133	LOC103160985	52.9773581174876	2.16659082305152	0.492625018427201	3.21061306910481	0.00132452148904021	0.0144254180573919	N/A	N/A
1134	LOC103161007	7.98962884907377	5.98295186811248	1.66074757604447	3.25033704414498	0.00115268307611509	0.0127233582242103	N/A	N/A
1135	LOC103161022	314.693064327642	1.81629048027898	0.216597398342132	5.68486966594513	1.309124592427e-08	3.44353357703897e-07	N/A	N/A
1136	LOC103161023	110.873113567021	1.9335019792213	0.337017203575405	4.00139655837605	6.29697224769449e-05	0.000939428894531669	N/A	N/A
1137	LOC103161044	154.365863356788	1.54367580486804	0.250386247373189	3.82893754830696	0.000128697657319789	0.00180479988993242	N/A	N/A
1138	LOC103161058	48.3834408527266	1.69891993196606	0.405048912450792	2.75018003259109	0.00595625300528407	0.0526350216459092	N/A	N/A
1139	LOC103161061	46.2040225476393	1.78133348857459	0.411998330933037	2.90382484109597	0.00368634333638611	0.035092428205428	N/A	N/A
1140	LOC103161069	523.775880475125	3.47831110569855	0.183869993097454	15.7358389818608	8.59104393704353e-56	2.37800096177365e-53	N/A	N/A
1141	LOC103161082	29.4044803212634	1.98999966065492	0.491007075785617	2.86154157286977	0.00421586209071252	0.0393830689180165	N/A	N/A
1142	LOC103161256	1330.39675943446	1.09274037783691	0.15279117552132	3.3233455753137	0.00088944653400368	0.0100710648456855	N/A	N/A
1143	LOC103161282	11.9022418406145	5.62311534142925	1.63266915365119	3.08583819902588	0.00202979242868567	0.0208328724340631	N/A	N/A
1144	LOC103161318	153.840448520535	1.51046706480898	0.233415740739805	3.96504777764543	7.33812475757916e-05	0.00108396995598	ENSCGRG00000008544	zinc finger protein 420 [Source:MGI Symbol;Acc:MGI:2444666]
1145	LOC103161354	172.458445584325	1.09989127949466	0.191788192125207	2.68488259400942	0.00725552883180912	0.0621922223639398	N/A	N/A
1146	LOC103161391	77.6923430330119	1.45168052789166	0.322094999195964	2.69087700626854	0.00712644628710792	0.0612316244496875	N/A	N/A
1147	LOC103161423	162.249257206856	1.39613550923948	0.217779532691355	3.72474400368902	0.000195513524015449	0.00263867964955739	N/A	N/A
1148	LOC103161509	228.100506085921	-1.67045473092015	0.194329005000174	-5.585847723545	2.32562950989971e-08	5.89334171015711e-07	N/A	N/A
1149	LOC103161518	50.5792898345024	2.72701273974222	0.492466312831749	4.34963810357704	1.36362384405796e-05	0.000232112773910036	ENSCGRG00000016223	histocompatibility 2, O region beta locus [Source:MGI Symbol;Acc:MGI:95925]
1150	LOC103161536	201.355092737944	1.25313500244634	0.239953971391776	2.78458613478938	0.00535960837529535	0.0481909414734202	N/A	N/A
1151	LOC103161543	32.5919261616976	3.44964287513524	0.687902330457452	4.1643707944834	3.12212369184903e-05	0.000496668872358512	N/A	N/A
1152	LOC103161553	72.4919027383141	3.98852647736437	0.553168584567186	6.15285117701733	7.61022127403807e-10	2.30898990155975e-08	N/A	N/A
1153	LOC103161582	478.457310159689	1.82078396282547	0.16504410882076	7.48782535126064	7.00241192508605e-14	3.06538674832477e-12	N/A	N/A
1154	LOC103161593	191.688103799304	1.92828890879308	0.215325732436154	6.23857814332632	4.41566027737837e-10	1.36271972059334e-08	N/A	N/A
1155	LOC103161638	138.513089836981	2.94717153316368	0.458937412425774	5.1471267508063	2.64506608509568e-07	5.7754889566798e-06	N/A	N/A
1156	LOC103161640	1481.46375717922	1.75054264507984	0.119821675260326	9.727623502395	2.29901177945785e-22	1.75270423457651e-20	N/A	N/A
1157	LOC103161664	111.140046403462	-1.52009908399928	0.274318893195163	-3.40893976490649	0.000652158778016863	0.00771442520320802	N/A	N/A
1158	LOC103161665	30.6816566113634	3.0486822406487	0.78240824856363	3.14889285031251	0.00163890275081879	0.0173046586224951	N/A	N/A
1159	LOC103161678	150.259941131504	3.13265508317925	0.325144104257802	7.83557982167213	4.66684060882919e-15	2.22131736068928e-13	N/A	N/A
1160	LOC103161698	37.3128186248307	-1.8292690371606	0.433897573121665	-2.86774255842758	0.0041341177459589	0.0387401283777566	N/A	N/A
1161	LOC103161710	1706.62023952979	-1.0062506113906	0.109072749209902	-3.86245064620775	0.000112255248415823	0.00160293367420435	N/A	N/A
1162	LOC103161771	23.0361870308627	2.66733738727802	0.659814024466568	3.15600276644677	0.00159947343452206	0.0169780094595404	N/A	N/A
1163	LOC103161874	137.152821600005	1.52203334814192	0.232173622939258	4.03607798145926	5.43521570814606e-05	0.000822459218006425	N/A	N/A
1164	LOC103161879	23.0826213960781	2.66829184719302	0.657957367315497	3.16635917456471	0.00154360067124487	0.0164626338334544	N/A	N/A
1165	LOC103161938	721.483106514036	-1.00886273485264	0.146432611282639	-2.89484856152218	0.0037934149216173	0.0359863901176755	N/A	N/A
1166	LOC103161941	54.3440912436367	-2.33401627567836	0.398465860461205	-4.38946958450282	1.1362746883422e-05	0.000196386687729614	N/A	N/A
1167	LOC103162044	238.240443569349	1.22617875795502	0.168453386775005	3.80649074209656	0.000140952566317394	0.00196286267274192	N/A	N/A
1168	LOC103162078	181.759945332459	1.289098281781	0.204827333036936	3.43770419025507	0.000586668209954426	0.0070557048352273	N/A	N/A
1169	LOC103162142	474.144262618392	1.11046205646972	0.163204473299576	3.21988451127787	0.00128242249183351	0.0140093172271212	N/A	N/A
1170	LOC103162176	1942.69736186803	-1.11415039731767	0.145305571743325	-3.64189679891492	0.000270636573067023	0.003528473349726	N/A	N/A
1171	LOC103162280	82.3124501118957	1.48426900135899	0.329342355085554	2.73061295260433	0.00632166660624974	0.0551865238135106	N/A	N/A
1172	LOC103162295	32.2688950175918	2.35046599951936	0.530870695252613	3.3256751871717	0.000882046510094894	0.00999986188382314	N/A	N/A
1173	LOC103162297	185.77487996093	2.04359440679825	0.246901873308707	5.90773932384599	3.46834255943117e-09	9.84265289105451e-08	N/A	N/A
1174	LOC103162346	17.9104372143961	2.62020297867124	0.704428638495117	2.8892074608125	0.00386214176726198	0.0365724498297776	N/A	N/A
1175	LOC103162397	23.8706798377942	3.13349509725487	0.656424998550808	3.88244293279525	0.000103412290251855	0.00148609738515285	N/A	N/A
1176	LOC103162398	50.6958801517496	2.76339443307464	0.492230626865016	4.42563264750057	9.61600452820063e-06	0.000167322198715073	N/A	N/A
1177	LOC103162492	66.9297409431708	3.09279132437976	0.432627433244235	5.79674017630508	6.76163240001387e-09	1.83492141992533e-07	N/A	N/A
1178	LOC103162509	536.387022947055	1.12233174694416	0.20229691614929	2.65633928807119	0.00789940931029254	0.0668829046168392	N/A	N/A
1179	LOC103162569	94.9947831247343	1.7480885990564	0.416084497178672	2.79540839954868	0.00518341885754936	0.0468643578316724	ENSCGRG00000002297	N/A
1180	LOC103162637	29.3520444015043	3.79546660785186	0.647263926089641	4.96011592446768	7.04511243331563e-07	1.45528889667296e-05	N/A	N/A
1181	LOC103162770	774.91384997611	1.19092755522057	0.1300072790681	4.66100866692237	3.14663471450379e-06	5.98459321177085e-05	N/A	N/A
1182	LOC103162804	10.0701665961139	4.95060870759945	1.59763173116799	2.73257354727593	0.00628416394298699	0.0549925475010807	N/A	N/A
1183	LOC103162851	97.4495884176303	-1.49786731720779	0.283154601469629	-3.22405078973986	0.00126390980775803	0.0138322536300174	N/A	N/A
1184	LOC103162891	164.230978330223	5.67625815298486	0.524876056445627	9.69999600808829	3.01510430053552e-22	2.26978060984247e-20	N/A	N/A
1185	LOC103162918	28.170142316541	2.95000946098719	0.560594149164359	4.2188220547636	2.45581994449334e-05	0.000398064076047965	N/A	N/A
1186	LOC103162949	11.1553936608316	4.20904867701784	1.20289457233209	3.01280449646601	0.00258845612856474	0.0258443411016298	N/A	N/A
1187	LOC103163127	2871.86582248436	-1.19553247554682	0.104858029116485	-5.82282520442374	5.78610627324273e-09	1.59122161655978e-07	N/A	N/A
1188	LOC103163137	287.553538342928	-1.81293879732551	0.178265753396564	-6.88845879372377	5.64000652781729e-12	2.1229078964119e-10	N/A	N/A
1189	LOC103163214	19.0929982040694	3.78914243355634	0.999944776583334	3.20435688837078	0.00135364567674169	0.0147158870186927	N/A	N/A
1190	LOC103163222	312.774386360886	1.1917790531703	0.160441393473985	3.78216954683544	0.000155467407636144	0.00214178376584189	N/A	N/A
1191	LOC103163240	125.96414476747	1.17661817745617	0.231610388076848	2.55452996580924	0.0106331276760665	0.0860986647829834	N/A	N/A
1192	LOC103163260	470.736862753421	1.51802543818846	0.143665579934098	6.49468674330566	8.32063609632276e-11	2.76887588047112e-09	N/A	N/A
1193	LOC103163330	22.233265621654	2.98876654212817	0.774424354083711	3.10398818003492	0.00190930958604567	0.0197654189137708	N/A	N/A
1194	LOC103163338	33.1705115523042	3.33406094592279	0.596402675482983	4.60946698969004	4.03702623200817e-06	7.51906583501978e-05	N/A	N/A
1195	LOC103163357	305.562156332392	1.95093018310416	0.195300825644234	6.99417259439183	2.66828915712877e-12	1.03021155611719e-10	N/A	N/A
1196	LOC103163365	2124.26761624409	-2.58893460384427	0.128119338744785	-15.6414490018173	3.79982306814905e-55	1.02039427824086e-52	N/A	N/A
1197	LOC103163393	36.7075276943051	2.51570023386384	0.466788209526196	4.13621786870419	3.53076984003739e-05	0.000553303234463936	N/A	N/A
1198	LOC103163398	69.4062650827621	1.61820949193044	0.394361515548162	2.62005025965343	0.00879168087398197	0.0731298762296272	N/A	N/A
1199	LOC103163417	8506.69704000102	1.49606141198069	0.123427844081927	7.38163190029295	1.56361000988626e-13	6.68229722039755e-12	N/A	N/A
1200	LOC103163422	1189.49377388003	1.10142510488557	0.147237581638965	3.50768192750417	0.000452029157968057	0.00557430336542925	N/A	N/A
1201	LOC103163534	52.0708862903599	1.5473430730508	0.383317440778741	2.51066210390659	0.0120504980657898	0.0952603520209534	N/A	N/A
1202	LOC103163538	218.077641193913	1.9693510839752	0.229649897814683	6.02825690944216	1.6573744709401e-09	4.87246429430627e-08	N/A	N/A
1203	LOC103163594	117.329549041497	2.34267677385896	0.268145522951216	6.55507596693152	5.56135583049375e-11	1.90954034546266e-09	N/A	N/A
1204	LOC103163596	214.489299451946	1.11790798154245	0.181310503018047	2.93940765675473	0.0032884024416389	0.0318091057687995	N/A	N/A
1205	LOC103163626	45.7584876247352	3.55452617269889	0.528482705380274	5.61903661509785	1.92025162603347e-08	4.94265625974165e-07	N/A	N/A
1206	LOC103163634	20.3271653412651	-2.13602568614502	0.616164623612752	-2.5172869814069	0.0118262458154679	0.0936934454918095	N/A	N/A
1207	LOC103163687	87.0564984866544	1.46481115456382	0.28562785248754	3.0804021602937	0.00206721260375445	0.0211445646200967	N/A	N/A
1208	LOC103163716	23.0752139352964	2.10840231548851	0.57214594698312	2.66267693199668	0.00775218026947509	0.0658221932083038	N/A	N/A
1209	LOC103163719	460.231136676188	1.34268478406673	0.167762898620242	4.51662608107884	6.28327122425616e-06	0.000113275166199215	N/A	N/A
1210	LOC103163744	108.488409460801	-2.1355128337785	0.290947076827878	-5.32932088530532	9.85806881423759e-08	2.30945799616879e-06	N/A	N/A
1211	LOC103163761	34.5580407543247	2.02431437155161	0.456866834595202	3.15048447783644	0.00162999917814421	0.0172405525453014	N/A	N/A
1212	LOC103163831	175.514535902458	3.75092893171415	0.30250522353201	10.4658240080207	1.23992974843329e-25	1.16191750176103e-23	N/A	N/A
1213	LOC103163856	633.176352880315	1.10643657707085	0.133464374061281	3.90721553985824	9.33658606528024e-05	0.00135143890978698	N/A	N/A
1214	LOC103163873	270.221272311315	1.10261339045372	0.198155195547344	2.6123508308864	0.00899219242495842	0.0744535324941794	N/A	N/A
1215	LOC103163886	50.2546062068633	1.83950389365416	0.40356948352724	3.10861312398593	0.00187967672201562	0.0195260644240791	N/A	N/A
1216	LOC103163931	177.755642678658	1.63930159366987	0.287100410379713	3.67237055340418	0.000240310885741083	0.0031721742158867	N/A	N/A
1217	LOC103163988	25.6265181941507	4.14374828391092	0.946139904170275	3.76137373289489	0.000168982720124091	0.00230853234660034	N/A	N/A
1218	LOC103164010	8.45250672144014	5.69948549362962	1.63590857254625	3.12641126694986	0.00176953895814	0.0184779715234213	N/A	N/A
1219	LOC103164015	357.912646044203	-1.50844823107402	0.214672478309732	-4.30183569698418	1.69388900434431e-05	0.00028192831606071	N/A	N/A
1220	LOC103164032	191.13225324819	1.32952498090116	0.246382897940431	3.02197306064652	0.00251132896851087	0.0251860818291235	N/A	N/A
1221	LOC103164047	202.266932844053	4.2798114611797	0.339949496024403	10.8688172910052	1.62290951797521e-27	1.668536459852e-25	N/A	N/A
1222	LOC103164048	9.94073848305771	6.11036217031813	1.6092785981133	3.43346371229624	0.00059592196542903	0.00715626544778739	N/A	N/A
1223	LOC103164099	283.691187254889	1.14686647859368	0.21464719580576	2.61780255625144	0.00884979951053305	0.0735113540136245	N/A	N/A
1224	LOC103164106	484.587908213449	2.00467954691762	0.187404054150226	7.57570081732807	3.57194115412223e-14	1.6026524998745e-12	N/A	N/A
1225	LOC103164126	27.967498788177	-1.90068411185498	0.523289919473595	-2.51432630779011	0.0119260032068357	0.0944421873668082	N/A	N/A
1226	LOC103164151	207.876714217758	1.28948746954998	0.244594463426055	2.88037987025741	0.00397196285438938	0.037527440104384	N/A	N/A
1227	LOC103164155	3647.12294824914	-0.89800638916164	0.0943629319905146	-3.31744554601113	0.000908446219851063	0.0102668118012314	N/A	N/A
1228	LOC103164223	15.7860351624768	3.30129040475822	0.81047318120946	3.35153335978807	0.000803653557195776	0.00921860443206743	N/A	N/A
1229	LOC103164258	193.587054330698	3.89148341764958	0.342254418421728	9.66100286499181	4.41520307340958e-22	3.25566941380267e-20	N/A	N/A
1230	LOC103164268	4844.01387444366	1.39833728903395	0.214675682199174	3.78885386542364	0.000151343902438846	0.00209298961773998	N/A	N/A
1231	LOC103164289	116.765830805289	-1.51838915960458	0.243118777071719	-3.83938530016573	0.000123342735271363	0.00173780931323599	N/A	N/A
1232	LOC103164389	528.705885926348	-1.5779779182686	0.156674013245325	-6.33809906938777	2.32617244855548e-10	7.32968383439757e-09	N/A	N/A
1233	LOC103164426	201.532619840335	-1.06967686544981	0.19111665260768	-2.53622255368641	0.0112055495706856	0.089913691582267	N/A	N/A
1234	LOC103164484	141.197457822849	-1.24872714827926	0.22962121348079	-2.89069392804002	0.00384392286917936	0.0364190943982491	N/A	N/A
1235	LOC103164567	1118.77191732473	1.82498059835186	0.139547869284554	8.88596940955196	6.33657925635393e-19	3.85161263447027e-17	N/A	N/A
1236	LOC103164586	2300.69409957741	0.983281776261748	0.1306889241862	3.04784263870045	0.0023049059155099	0.0233238848323139	N/A	N/A
1237	LOC107976970	8.32197545369207	5.44036102177716	1.66527247235209	2.91567812575324	0.00354916445131251	0.0339640736725774	N/A	N/A
1238	LOC107976981	1908.02966407848	-0.8438127323609	0.100003015977855	-2.58842425009526	0.00964161504379473	0.0789585516012539	ENSCGRG00000008198	N/A
1239	LOC107977029	642.107944047477	1.10491588675116	0.14194861520748	3.66296906292469	0.000249308658820716	0.00327165461281328	N/A	N/A
1240	LOC107977038	227.14999013916	2.60402783108018	0.259674661139222	7.77536522624563	7.52300360888185e-15	3.50657722619177e-13	N/A	N/A
1241	LOC107977050	9.6948213179282	6.48683421852357	1.6108254876951	3.66388026691041	0.000248422947561875	0.00326488361762838	N/A	N/A
1242	LOC107977056	1765.00247892807	1.49387395196919	0.138928034319382	6.54231851548794	6.05723210112571e-11	2.0718958167957e-09	ENSCGRG00000019690	olfactory receptor 218 [Source:MGI Symbol;Acc:MGI:3030052]
1243	LOC107977072	239.542028988874	1.37965127950276	0.192828819393976	4.12121373391776	3.76881570250476e-05	0.000585774461968963	N/A	N/A
1244	LOC107977171	18.4020635936445	4.08574119509723	0.871009589072334	4.01921946474156	5.83912616684637e-05	0.000876209824803168	ENSCGRG00000010100	transmembrane protein 212 [Source:MGI Symbol;Acc:MGI:2685410]
1245	LOC107977204	19.4457976494682	4.38398383116522	1.16640776872872	3.25702677253656	0.00112585813493571	0.0124521541433587	N/A	N/A
1246	LOC107977206	245.252267697547	2.14782792054744	0.195862963335637	7.97938208025636	1.47067669522593e-15	7.17084420067883e-14	N/A	N/A
1247	LOC107977218	54.0919187746152	3.93656471038392	0.515356298600696	6.5034660850427	7.84901239874141e-11	2.62489648844155e-09	N/A	N/A
1248	LOC107977220	14.0692811203521	3.73494984242424	1.19340551866513	2.63949453260988	0.00830297625094137	0.0698723801248537	N/A	N/A
1249	LOC107977223	1425.81039993275	3.87487038043971	0.266330592252329	12.3527224262754	4.70904575332893e-35	6.67127174755071e-33	N/A	N/A
1250	LOC107977237	125.818578772183	1.71815354248904	0.293202280801443	3.86487799027485	0.000111144744326542	0.00158833696578486	N/A	N/A
1251	LOC107977246	123.338919043283	3.52768246654232	0.321241125098454	9.16047086100596	5.16713597386002e-20	3.36837356672788e-18	N/A	N/A
1252	LOC107977249	9.1457312560985	5.25334356456422	1.59498795270579	2.92690678692806	0.00342351470559194	0.0329389714347648	N/A	N/A
1253	LOC107977275	96.0951016732819	2.18910234728774	0.315950617377061	5.07718535220387	3.83067139346959e-07	8.17573424807886e-06	N/A	N/A
1254	LOC107977278	12.4563049799127	3.95772735829236	1.19293108489269	2.82729228895448	0.00469434584613371	0.0432048445568976	N/A	N/A
1255	LOC107977279	169.450885056894	-1.31689109013892	0.230733689529925	-3.17217910790974	0.00151299663037682	0.0161842065242211	N/A	N/A
1256	LOC107977285	482.353847209325	3.10950115736948	0.178027226327793	14.1806324163025	1.20753406728463e-45	2.49723596995231e-43	N/A	N/A
1257	LOC107977305	31.3161726205884	2.53728191903822	0.649962347885431	3.00374233164226	0.00266681075678214	0.0265383070442612	N/A	N/A
1258	LOC107977308	64.299033007769	1.49699706180861	0.349590539417296	2.6088651100446	0.00908430438063411	0.075147036513273	N/A	N/A
1259	LOC107977321	14.0499278923349	6.23567679454522	1.59065303095092	3.55244932984912	0.000381662516967853	0.0047997422216749	N/A	N/A
1260	LOC107977340	96.1296754724674	-1.68915335691093	0.315001351729245	-3.50535275524426	0.000456002658682375	0.00561423196902632	N/A	N/A
1261	LOC107977346	29.7893707031349	-1.92245251661509	0.530718064506318	-2.52015166873599	0.011730427730658	0.093057255612874	N/A	N/A
1262	LOC107977363	35.2902729090469	2.54163168654359	0.487128943108158	4.01673769030799	5.90093435659143e-05	0.000884010082795945	N/A	N/A
1263	LOC107977376	492.329442180449	2.12513419951827	0.141218818545797	10.906278034734	1.07570896859328e-27	1.12033861586477e-25	N/A	N/A
1264	LOC107977412	1980.18279526951	1.06626530958753	0.142214801559408	3.38433695781878	0.000713503806065249	0.00831974107500062	N/A	N/A
1265	LOC107977439	42.4887944149138	3.681356719477	0.566559047327287	5.46526303544691	4.6222088311406e-08	1.12534210135158e-06	N/A	N/A
1266	LOC107977446	29.4485568254559	4.04360526707548	0.71518483551734	4.83601244684174	1.32469630427075e-06	2.64234322687797e-05	N/A	N/A
1267	LOC107977447	74.2932055277229	2.53317051199094	0.387582004500297	5.02656983205806	4.99330705912881e-07	1.0483031576178e-05	N/A	N/A
1268	LOC107977455	127.888853771487	3.45262943588704	0.309577318781312	9.26316871809212	1.9845343759791e-20	1.34232114633894e-18	N/A	N/A
1269	LOC107977465	30.9101274033142	3.56123353897633	0.653909521115255	4.55150283357106	5.32640803179642e-06	9.77885033755931e-05	N/A	N/A
1270	LOC107977514	35.617005149156	2.79417535376131	0.496245369457507	4.45185585400071	8.51313083626398e-06	0.000150459970536406	N/A	N/A
1271	LOC107977526	16.6868607201825	2.36977742437418	0.703761498236311	2.53610765596858	0.0112092268907862	0.089913691582267	N/A	N/A
1272	LOC107977537	13.0196452657362	2.82515272554517	0.784526566856213	2.85546764056825	0.00429735018092549	0.0400403544563498	N/A	N/A
1273	LOC107977540	290.802872862361	2.65950987030566	0.194444200006935	10.6691141700833	1.41973391876985e-26	1.38074879278417e-24	N/A	N/A
1274	LOC107977551	297.563290890301	1.79499513360931	0.2183613555748	5.54142297616235	3.00023538732562e-08	7.41974503372807e-07	N/A	N/A
1275	LOC107977554	38.1992166310092	3.64990190378424	0.532117017837337	5.75989735400645	8.41651026427877e-09	2.25677872838902e-07	N/A	N/A
1276	LOC107977556	37.4763732679208	2.5688744090068	0.491975311975477	4.03254362565358	5.51763679254306e-05	0.000833529145016244	N/A	N/A
1277	LOC107977564	25.7588519457015	-3.98803089709163	0.638878196760978	-5.32663098165432	1.00051139006034e-07	2.34085837840904e-06	N/A	N/A
1278	LOC107977566	25.9942690290261	5.1455037330413	0.961624266295778	4.74253967184872	2.11055480858745e-06	4.10520022876814e-05	N/A	N/A
1279	LOC107977580	44.9786814715706	-2.1541667405495	0.422242844512032	-3.71635484229889	0.000202117673379222	0.00272193202053814	N/A	N/A
1280	LOC107977627	497.52870809171	1.848453306832	0.214648189993711	5.88633338183687	3.9485743585802e-09	1.11004296655586e-07	N/A	N/A
1281	LOC107977637	4198.82181849254	1.16654830447847	0.133406371365093	4.35950545544551	1.30356704254148e-05	0.000223369316470537	N/A	N/A
1282	LOC107977658	67.3573546356347	2.47121608649964	0.388216755665375	4.85876397206397	1.18120845986431e-06	2.36662612582167e-05	N/A	N/A
1283	LOC107977662	512.079128641521	1.53894225302033	0.316443736735306	3.01468994817599	0.0025724207668668	0.0257127746874819	N/A	N/A
1284	LOC107977664	150.551513715793	2.36786224494721	0.257153834662634	6.9332030244273	4.11417083175429e-12	1.5715957877903e-10	N/A	N/A
1285	LOC107977696	960.074419437495	0.930502180186652	0.130077782372444	2.65640813644972	0.00789779653791299	0.0668829046168392	N/A	N/A
1286	LOC107977761	31.0880861367182	-2.57251631274273	0.546721525031984	-3.63540435307591	0.000277544957012639	0.00359509637622131	N/A	N/A
1287	LOC107977777	14.0488708936089	5.84163822507578	1.54613399888095	3.39988366348536	0.000674145292229339	0.00792759614234658	N/A	N/A
1288	LOC107977778	7.09103780444904	6.33483782550216	1.703372474	3.375583093273	0.000736594451766573	0.00857232042443996	N/A	N/A
1289	LOC107977812	149.023542703864	-1.50643942479964	0.239586349474809	-3.84611613348768	0.000120004900464525	0.00169343385816293	N/A	N/A
1290	LOC107977813	45.1816385432869	1.7037958613278	0.443921190331945	2.52034231519794	0.0117240754942984	0.0930478898515291	N/A	N/A
1291	LOC107977816	63.8846549888403	2.39279520929342	0.435267062189364	4.15338734679115	3.27589520901777e-05	0.000519294331283239	N/A	N/A
1292	LOC107977820	37.3528189188202	-1.96695096114879	0.505822051865471	-2.73216332765814	0.00629199410125718	0.0550075597035079	N/A	N/A
1293	LOC107977822	126.899119525504	-1.78904326508293	0.280633824728971	-4.29057603987915	1.78210250909341e-05	0.000295789560365394	N/A	N/A
1294	LOC107977827	48.7974256099699	2.00167546152907	0.44544298506351	3.18045857340401	0.00147042161404613	0.0157850988543663	N/A	N/A
1295	LOC107977847	484.102023476987	1.32406799267712	0.180749934395158	4.08910517411377	4.33040485113904e-05	0.000665351358511474	N/A	N/A
1296	LOC107977861	173.17257383855	3.4155827651486	0.368244500916029	7.68679574952541	1.50865693725019e-14	6.92442745280751e-13	N/A	N/A
1297	LOC107977865	14.9865923325656	5.26497750051259	1.1480048321191	4.07665095899694	4.56889973458996e-05	0.000700201397144315	N/A	N/A
1298	LOC107977882	111.028605116202	1.4730677978806	0.3185417872032	2.78803388703573	0.00530289965286184	0.0477287496519711	N/A	N/A
1299	LOC107977893	15.1891483745726	2.38281867968522	0.674741711063864	2.66451021106934	0.00771005256326131	0.065557308940547	N/A	N/A
1300	LOC107977904	20.4368307165229	3.1592436052883	0.66094258903123	3.89486340763782	9.82540820872254e-05	0.00141649635009083	N/A	N/A
1301	LOC107977908	11.3835213840995	5.67570793130441	1.57667811935563	3.2287791452727	0.00124319863305518	0.0136471200768327	N/A	N/A
1302	LOC107977953	56.0379004300696	2.23845288467664	0.403617193219336	4.09667975431594	4.19118068540962e-05	0.000645061786928057	N/A	N/A
1303	LOC107977984	138.01399442434	3.52957080807188	0.369314355430688	7.97317587050408	1.54647854959248e-15	7.52006542277511e-14	N/A	N/A
1304	LOC107977988	47.8926470349911	5.27696219032091	0.722776520520159	6.49163269197382	8.49110759544911e-11	2.81867173168488e-09	N/A	N/A
1305	LOC107978001	503.591029481472	2.74827088462502	0.187892480509639	11.5135442250595	1.12747498703791e-30	1.31724220563546e-28	N/A	N/A
1306	LOC107978046	14.4933492028185	3.46697125111998	1.04421659981967	2.75997216563741	0.00578062864220795	0.0513351779519276	N/A	N/A
1307	LOC107978062	827.143593051442	1.02541988122363	0.158104175164221	2.7858681154054	0.00533845867873903	0.0480247742739363	N/A	N/A
1308	LOC107978123	126.156857084634	5.31942266853734	0.514280315767753	9.20599140713418	3.38531539836609e-20	2.24754961798534e-18	N/A	N/A
1309	LOC107978124	13.9586762875247	5.61874740394116	1.58663980356852	3.17260722433565	0.00151076760442288	0.0161746538498181	N/A	N/A
1310	LOC107978129	17.7553219413204	2.77595559279596	0.822479239907018	2.66388862571474	0.00772431319496514	0.0656475403891416	N/A	N/A
1311	LOC107978132	10.689501383423	3.61359494455223	0.966941998300154	3.13217592074322	0.00173515871743836	0.0181822805149394	N/A	N/A
1312	LOC107978133	86.4020554132682	1.86437528576162	0.2904951606174	4.40424818892432	1.06151361140973e-05	0.000184350896684208	N/A	N/A
1313	LOC107978151	20.6418707069702	4.70300079761228	1.13142544422836	3.63969037279312	0.000272966068081242	0.00355369428141657	N/A	N/A
1314	LOC107978153	495.549534338291	2.20926537037967	0.15590034276984	10.4188537420763	2.03389621210299e-25	1.87660823836702e-23	N/A	N/A
1315	LOC107978158	398.177639003223	6.99423571555614	0.655127090116363	9.78325169502084	1.32871685176928e-22	1.02602032605291e-20	N/A	N/A
1316	LOC107978188	160.820886704611	1.15527875871927	0.214525892746858	2.6584961409348	0.00784902495085502	0.0665502624485313	N/A	N/A
1317	LOC107978196	299.625482840268	1.2710234137187	0.212208933851234	3.23295018992227	0.00122518922955713	0.0134576340770402	N/A	N/A
1318	LOC107978217	318.939775679224	2.03705596308906	0.210933744107558	6.88412121309269	5.81453499834514e-12	2.18403160104856e-10	N/A	N/A
1319	LOC107978222	213.875973870527	-2.71196052787069	0.263629174822919	-8.06814355269386	7.13750979458966e-16	3.52796912704003e-14	N/A	N/A
1320	LOC107978225	70.8134490145847	1.65961835568783	0.340167236611952	3.15919859205194	0.00158203647299797	0.0168226951667727	N/A	N/A
1321	LOC107978226	30.1041866758999	2.17814087000172	0.544962964936183	2.92346172453596	0.00346162781163037	0.0332878715055338	N/A	N/A
1322	LOC107978230	12.8781880455153	3.24314869490371	0.889897116581017	2.98707136437895	0.00281663964106625	0.0278139299791789	N/A	N/A
1323	LOC107978232	60.9406742095351	3.37533565600839	0.434522524918674	6.42169967094223	1.34761098139349e-10	4.36083035561722e-09	N/A	N/A
1324	LOC107978243	13.8423004703959	3.89336974022842	1.22748578052657	2.69527133592377	0.00703313326162424	0.0605745015046163	N/A	N/A
1325	LOC107978244	64.4852912607174	4.61464495467712	0.620467093612622	6.4945949518345	8.32571060101642e-11	2.76887588047112e-09	N/A	N/A
1326	LOC107978248	124.715544765303	-1.66286137608182	0.236782316209453	-4.55227777401745	5.30682040788102e-06	9.75284093754803e-05	N/A	N/A
1327	LOC107978278	158.67106289008	2.07880608607757	0.284225068353792	5.2558473958987	1.47344433220664e-07	3.33042844535952e-06	N/A	N/A
1328	LOC107978293	13.423512409855	3.20876145063703	0.936066594257839	2.80300457895963	0.00506289505226235	0.0459362621181565	N/A	N/A
1329	LOC107978305	66.3236663182311	1.6327416183087	0.381736484056616	2.74477070269275	0.00605531904386933	0.0533532322415754	N/A	N/A
1330	LOC107978309	193.530825937284	2.4600822838523	0.219940235327735	8.52558778223094	1.52035789125106e-17	8.68389815218701e-16	N/A	N/A
1331	LOC107978312	241.286247875275	1.0391949924954	0.179302954180539	2.53332408186024	0.0112986437424774	0.0905005207750032	N/A	N/A
1332	LOC107978317	24.7466086632221	6.17690965105897	1.53992902226177	3.63130187787788	0.000281995096984859	0.00364225110190351	N/A	N/A
1333	LOC107978321	27.2419793132549	2.76808292120667	0.617905897067116	3.53309529953942	0.000410724388172456	0.00513891042559028	N/A	N/A
1334	LOC107978324	8.0061904894294	5.53389734265483	1.64577553025951	3.00705336234603	0.00263793451948978	0.0263091562498116	N/A	N/A
1335	LOC107978355	23.7632632921031	2.18786285685275	0.62265119622315	2.57431506733529	0.0100438764288043	0.0818059867392694	ENSCGRG00000019851	histone H1-like protein in spermatids 1 [Source:MGI Symbol;Acc:MGI:2136691]
1336	LOC107978357	230.905299594555	2.16273603773356	0.24653591057401	6.39977167358245	1.55609472849657e-10	4.99059828076833e-09	N/A	N/A
1337	LOC107978362	160.847695180456	1.94244765071679	0.207826020189393	6.53183441014051	6.49689653606055e-11	2.20551249956229e-09	N/A	N/A
1338	LOC107978371	25.6804778063523	5.01535313265946	0.939202594291779	4.71718312839533	2.3913243090513e-06	4.6114369741105e-05	N/A	N/A
1339	LOC107978385	51.7362306313379	-1.62566623509867	0.417666152989633	-2.49171192572873	0.0127129100268031	0.0997082289460511	N/A	N/A
1340	LOC107978397	11.4418551345642	3.61194099882976	1.21329822624561	2.4948346850182	0.012601582432273	0.099094261853783	N/A	N/A
1341	LOC107978407	93.6621869668096	-1.88588768881463	0.282622783352721	-4.6030442863125	4.16359649207579e-06	7.73878389312269e-05	N/A	N/A
1342	LOC107978429	43.6034561494964	3.8456989408646	0.584320671771652	5.58038864217645	2.39981755809882e-08	6.03881363710685e-07	N/A	N/A
1343	LOC107978438	52.6931315103623	2.60823983131762	0.50219246619756	4.02888825855168	5.60412461508607e-05	0.000845175273048019	N/A	N/A
1344	LOC107978440	44.8176810747418	4.05358141583754	0.601514229369369	5.76647857317175	8.0944995303859e-09	2.17367515747318e-07	N/A	N/A
1345	LOC107978452	40.2837568088845	2.44814769519952	0.528985006673872	3.52218904311413	0.000427998822229843	0.00532525540759961	N/A	N/A
1346	LOC107978458	51.4110371689861	3.31638208656525	0.421753786688997	6.47633683929022	9.39761322037087e-11	3.10812237244325e-09	N/A	N/A
1347	LOC107978460	19.0823506313732	2.28735562440242	0.632364008615183	2.69210945039289	0.00710016398699417	0.061034950049689	N/A	N/A
1348	LOC107978467	309.707955907491	-1.19109579341681	0.187798085539054	-3.22757972189021	0.0012484224805067	0.013687761894745	N/A	N/A
1349	LOC107978472	13.8518024732187	5.78640784891333	1.53471889745552	3.38918440166202	0.00070100851635904	0.00817934191072105	N/A	N/A
1350	LOC107978495	22.8534280532488	2.96808158086297	0.670242584135133	3.55560678558935	0.000377107735295525	0.00475467580479123	N/A	N/A
1351	LOC107978513	14.8881253413243	3.92826489339473	0.907404918519863	3.68446580400632	0.000229182790402153	0.0030431415239229	N/A	N/A
1352	LOC107978514	16.5909671064119	5.30145992044274	1.52518443858461	3.0924111867405	0.0019853763249378	0.0204587003655675	N/A	N/A
1353	LOC107978535	107.073569667311	1.92499082949047	0.273726450222733	4.89550179633327	9.80551961447617e-07	1.980032647628e-05	N/A	N/A
1354	LOC107978540	17.1295165046872	3.08645937614664	0.80084261063322	3.12358114092802	0.00178664595333764	0.0186457853784518	N/A	N/A
1355	LOC107978552	28.5926204659421	2.1487136595393	0.544520339504243	2.87179568028965	0.00408146760614413	0.0384067809465195	N/A	N/A
1356	LOC107978553	5.48106015558027	5.4391737833995	1.77261841958736	2.73844118341518	0.00617312013341446	0.0542053574623684	N/A	N/A
1357	LOC107978554	59.7899445934586	2.55711466959137	0.403560733445305	4.88687824514894	1.02447404762204e-06	2.06546965360207e-05	N/A	N/A
1358	LOC107978560	42.4149542741288	-1.76793980515083	0.458223941657282	-2.58165756278718	0.00983270956313275	0.0803771515038094	N/A	N/A
1359	LOC107978585	63.609917600228	-1.74844419677696	0.383107236565274	-3.03696089504061	0.00238976456257757	0.0240877557478407	N/A	N/A
1360	LOC107978594	9.54199768727693	3.37469237307049	1.00740591600099	2.76922125236615	0.00561904628938121	0.0501726455774425	N/A	N/A
1361	LOC107978611	219.973178290735	3.18916915423104	0.263324328790836	9.88973052914702	4.61267853546645e-23	3.65600494317675e-21	N/A	N/A
1362	LOC107978616	128.206996438838	2.40983388243354	0.732078710099287	2.4927256544107	0.012676675146543	0.0996200705353575	N/A	N/A
1363	LOC107978626	219.543865820742	4.73229245393273	1.46953588130286	2.82220393933807	0.00476948366701283	0.0437372834540749	N/A	N/A
1364	LOC107978639	62.8933713356458	3.84492813661208	0.580390057865296	5.61685299689875	1.9446673357697e-08	4.99122035737068e-07	N/A	N/A
1365	LOC107978651	36.0846786618745	1.90055542052968	0.474041005037858	2.77527240434287	0.00551554888326929	0.0493955975648487	N/A	N/A
1366	LOC107978660	68.9673499974009	2.61495379390521	0.385457719305587	5.26644348137883	1.39092042111083e-07	3.15977780512955e-06	N/A	N/A
1367	LOC107978675	753.820754821922	3.05386429433703	0.332684117967626	7.42115917254616	1.16099685313736e-13	5.0092698756948e-12	N/A	N/A
1368	LOC107978684	14.8659762992585	3.8895042583934	0.922325068524569	3.58283849202806	0.000339880766551783	0.0043125068771507	N/A	N/A
1369	LOC107978687	75.5099357810347	2.54573106393766	0.61590541859606	3.18355465630749	0.00145478645355907	0.015642786832764	N/A	N/A
1370	LOC107978698	25.376916746862	2.36205458886469	0.575060251398353	3.0902711217168	0.00199973862477658	0.0205831220463273	N/A	N/A
1371	LOC107978701	554.001269163018	1.1760652591954	0.183836407268901	3.21537375134637	0.00130274784194659	0.0142140928879946	N/A	N/A
1372	LOC107978708	19.2940332005582	4.45194893169526	1.13728638863061	3.40018703259983	0.000673397747571403	0.00792398448286767	N/A	N/A
1373	LOC107978737	13.093503947894	4.92745956927398	1.1733868520642	3.70082301579703	0.000214901328797933	0.00287045635317922	N/A	N/A
1374	LOC107978740	76.8256956167687	2.34358829691522	0.322960280599225	5.4453315216691	5.17089864751749e-08	1.25046785572762e-06	N/A	N/A
1375	LOC107978742	18.4905208252009	2.89960132843268	0.85047224208642	2.72159244378528	0.00649682111893229	0.0565509460918383	N/A	N/A
1376	LOC107978750	160.630803112165	1.28684780858013	0.232091883975739	3.02416997887072	0.00249316317356086	0.0250457799099425	N/A	N/A
1377	LOC107978751	2280.18657188758	0.94163875942109	0.11748648318671	3.03589186624219	0.00239825357190471	0.0241597862629953	N/A	N/A
1378	LOC107978757	18.1551350809717	7.79694447628713	1.53921439146908	4.68549541606261	2.79283549741339e-06	5.34560598611295e-05	N/A	N/A
1379	LOC107978759	31.9729223263415	3.10431541143238	0.559258060061845	4.50481287731932	6.64314539849071e-06	0.000119047282878132	N/A	N/A
1380	LOC107978760	12.9638066498846	3.64126522120241	1.05387772421779	2.90005438984842	0.00373097913716007	0.0354985598285478	N/A	N/A
1381	LOC107978761	9.04840306931641	3.96509340628486	1.27309056446722	2.65505927064841	0.00792944747402888	0.0670741038799847	N/A	N/A
1382	LOC107978812	26.9905042685192	2.79110523483169	0.57129904187413	3.86162512521175	0.000112635301410798	0.00160581168223699	N/A	N/A
1383	LOC107978813	62.2352352783521	2.53803424193571	0.549555022657772	3.55391482324929	0.000379542115357132	0.00477867161616901	N/A	N/A
1384	LOC107978815	9.95524061592692	7.0237220978769	1.60817674351904	4.00376365539668	6.23426492804537e-05	0.000930845598219023	N/A	N/A
1385	LOC107978822	11.8947503659877	5.17546898147282	1.56323942802614	2.93653447990879	0.00331901921123115	0.0320535661022388	N/A	N/A
1386	LOC107978825	42.5346711051497	3.34813137189383	0.522025787925369	5.29316546248423	1.20217056184391e-07	2.78013531474237e-06	N/A	N/A
1387	LOC107978829	310.297714721555	1.6529607490651	0.177356164716512	6.02177121979972	1.72518634214259e-09	5.04708173460643e-08	N/A	N/A
1388	LOC107978840	46.8216671168482	2.33696206075029	0.550255888255034	3.18397239797843	0.00145268863747262	0.0156413967477004	N/A	N/A
1389	LOC107978869	745.110540749086	1.95397590454066	0.162298375033856	8.43516395979889	3.30738806353126e-17	1.81977143850319e-15	N/A	N/A
1390	LOC107978871	68.9539258345996	3.19938268922397	0.405735966466008	6.44364908360138	1.16634588866925e-10	3.8085109308416e-09	N/A	N/A
1391	LOC107978872	41.3421514567194	4.25664709711248	0.82606051740726	4.44481308453716	8.79683151678324e-06	0.00015441228551216	N/A	N/A
1392	LOC107978907	9.75157219547894	5.43989958217414	1.61816578164249	3.00027174998416	0.00269738833540171	0.0267981088644973	N/A	N/A
1393	LOC107978925	32.9386383883842	-1.82760318612095	0.489103058084841	-2.54065204635103	0.0110645972801123	0.0889121189208487	N/A	N/A
1394	LOC107978944	72.491595725731	2.87204891398509	0.440050128595007	5.19733154167264	2.02169605488744e-07	4.49066116290554e-06	N/A	N/A
1395	LOC107978951	88.6889144926015	5.35411216054589	0.559807463811296	8.5192677270776	1.60565281651214e-17	9.14205869452104e-16	N/A	N/A
1396	LOC107978961	16.0398082763397	3.84587646186103	1.19932562013017	2.71895630878455	0.00654882577570309	0.0569485129804012	N/A	N/A
1397	LOC107978970	63.939714275942	2.44771379226096	0.353028431557973	5.27649085746205	1.31681079517525e-07	3.01425697541897e-06	N/A	N/A
1398	LOC107978974	16.4123865380495	3.83525717516875	1.17333540662679	2.77013261177537	0.00560334738280175	0.0500821788928808	N/A	N/A
1399	LOC107978981	102.475789119205	2.93331924917022	0.372426246264581	6.30556189850468	2.87150212941453e-10	8.98505501085673e-09	N/A	N/A
1400	LOC107979031	16.0780970765412	3.04303862071256	0.922380897934743	2.66492522286092	0.00770054435580052	0.0655464691671115	N/A	N/A
1401	LOC107979035	335.084978631058	1.68184733490134	0.24051227187085	4.56061898899357	5.10030511817492e-06	9.39249638548651e-05	N/A	N/A
1402	LOC107979057	66.0825509914527	3.05506334269743	0.555670747935159	4.44525980745798	8.77857123845297e-06	0.000154392152750589	N/A	N/A
1403	LOC107979065	73.3983967986812	1.8730466301421	0.313981213660513	4.10242420049267	4.08843815612617e-05	0.000630327157712272	N/A	N/A
1404	LOC107979113	329.577102209327	1.09653448586603	0.182210472719215	2.80758826597857	0.00499139990109965	0.0454020561276971	N/A	N/A
1405	LOC107979114	34.0256948199221	2.89863774324028	0.630009292727396	3.67244621504377	0.000240239724838362	0.0031721742158867	N/A	N/A
1406	LOC107979119	43.4991314594369	3.35887384701326	0.697181281391231	3.97875189757926	6.9277987085746e-05	0.00102588439806316	N/A	N/A
1407	LOC107979126	168.148681023531	-1.15360685379974	0.193492717206916	-2.93884111653923	0.00329441909230526	0.0318501817886922	N/A	N/A
1408	LOC107979145	18.5320281892966	3.74330472704605	1.17451459077667	2.68906172058398	0.00716531695983245	0.0614775311117336	N/A	N/A
1409	LOC107979146	59.6315343142265	3.41147308681655	0.48774241997798	5.7950886991191	6.82850813898186e-09	1.85027889211689e-07	N/A	N/A
1410	LOC107979148	74.0127900231569	-1.75057735669613	0.320744377006798	-3.63409287748877	0.000278960366612421	0.00360823502235132	N/A	N/A
1411	LOC107979171	77.9416375203089	1.67127065380642	0.39100171745636	2.77826951797599	0.00546492681283513	0.0490154353023578	N/A	N/A
1412	LOC107979173	31.8598799043038	6.38417307520304	1.09418427902679	5.30003097799934	1.1578303400139e-07	2.68104034459847e-06	N/A	N/A
1413	LOC107979182	37.021787913612	2.53720026554929	0.50733931315814	3.84799228878133	0.000119089800963315	0.00168183963809416	N/A	N/A
1414	LOC107979183	37.2562258221316	1.8074338990789	0.464613741836785	2.63115635264011	0.00850948773366409	0.0712436962792388	N/A	N/A
1415	LOC107979236	30.2531274944223	5.06136104564817	0.841634873480579	5.31869422949987	1.0451460893621e-07	2.44211278439e-06	N/A	N/A
1416	LOC107979261	18.0254274040269	4.87595758519722	1.16525141592018	3.68246287955595	0.000230991510715923	0.00306263762770884	N/A	N/A
1417	LOC107979266	27.8144216060831	3.13186851581473	0.550838913157891	4.62368571692307	3.76980908532642e-06	7.05866394308721e-05	N/A	N/A
1418	LOC107979269	201.188123946757	2.15340132019967	0.290498173961268	5.39913486577591	6.69630222448208e-08	1.60212592583619e-06	N/A	N/A
1419	LOC107979272	23.2066415462229	3.20031991702281	0.683485744507813	3.82649885139155	0.000129978755733993	0.00181848971474805	N/A	N/A
1420	LOC107979293	17.0269238480221	3.68015750540194	0.909175343379105	3.40439831240579	0.000663099841094385	0.00782840704788069	N/A	N/A
1421	LOC107979329	304.263485969621	1.54408078582818	0.171664087564407	5.58718074767485	2.30785489840541e-08	5.85654800170805e-07	N/A	N/A
1422	LOC107979334	32.2815096369701	3.06972217543283	0.580722407174041	4.27873910842051	1.87955009106089e-05	0.000310563710228087	N/A	N/A
1423	LOC107979335	20.1399224131696	5.84541772524207	1.51638456119559	3.46907727705518	0.000522249212187725	0.0063360133686322	N/A	N/A
1424	LOC107979337	205.325759677179	5.49996699094632	0.48908031743114	10.0494833160346	9.23503452183823e-24	7.69244171837562e-22	N/A	N/A
1425	LOC107979376	172.805149278415	1.49433990260304	0.242449029349039	3.75079827839899	0.000176272473178873	0.00240446879259612	N/A	N/A
1426	LOC107979384	257.023126186897	4.23122682297164	0.431777326461117	8.44477951664478	3.04619845762208e-17	1.6915803286894e-15	N/A	N/A
1427	LOC107979389	229.136698330943	1.20831514828901	0.224128533392976	2.78122842340158	0.00541536187815623	0.0486193567424087	N/A	N/A
1428	LOC107979400	40.9975656829841	3.08842717668205	0.5469264722157	4.57733315745148	4.70941123016344e-06	8.69935593974339e-05	N/A	N/A
1429	LOC107979403	96.5038478050674	3.35297778697502	0.358571520971273	7.71956255409258	1.16729622590501e-14	5.39897010192366e-13	N/A	N/A
1430	LOC107979420	12.6089715562517	3.72455634788727	0.923063055345562	3.40127776643684	0.000670716385936661	0.00789759765430131	N/A	N/A
1431	LOC107979428	35.1921720203134	3.28225902715674	0.76251258123113	3.53737970077898	0.000404118235503834	0.00506329755792826	N/A	N/A
1432	LOC107979430	15.0073181204996	2.52269447121003	0.729545994873959	2.65607923846344	0.00790550363066607	0.0669030203776782	N/A	N/A
1433	LOC107979455	61.0382210322688	2.06734365230233	0.341417926795222	4.34183748198521	1.41296035522445e-05	0.000240056493967879	N/A	N/A
1434	LOC107979458	38.210266588032	4.57681148074186	1.10333763094345	3.61797591967143	0.00029691601377964	0.00381852245884437	N/A	N/A
1435	LOC107979474	48.7595394192135	1.83285477413072	0.485879978191411	2.56831384173226	0.0102194585833998	0.0830856298384676	N/A	N/A
1436	LOC107979479	48.6250914202326	2.94471321773482	0.527613646253575	4.4724975060246	7.73113022449206e-06	0.000137721282177288	N/A	N/A
1437	LOC107979487	22.2639260076423	3.12774087924116	0.707168529517082	3.59571767179238	0.000323498498839391	0.00414557335549738	N/A	N/A
1438	LOC107979507	12.506110659807	5.4444853122139	1.54254874703188	3.15032041667616	0.0016309148750613	0.0172405525453014	N/A	N/A
1439	LOC107979530	31.054164702394	2.84230194273018	0.674822103328004	3.34508818083545	0.000822564136085034	0.00941448723692234	N/A	N/A
1440	LOC107979531	335.27120993591	1.60705399413685	0.199871420290476	5.11374508636741	3.15833508084739e-07	6.81352095618779e-06	N/A	N/A
1441	LOC107979567	76.3304776630363	1.61506132130776	0.381783132769387	2.6981255382197	0.00697311389884315	0.060259493404412	N/A	N/A
1442	LOC107979589	48.435699139199	4.0233393636605	0.922785021473019	3.72608655637989	0.000194475646077689	0.00262885486418466	N/A	N/A
1443	LOC107979613	409.730769708071	3.82458613529811	0.298341381308087	10.8587807040804	1.81151737957785e-27	1.84140229906015e-25	N/A	N/A
1444	LOC107979614	50.2359880126322	4.58588620567184	0.931850310054974	4.29352618309978	1.75857564839559e-05	0.000292424150332101	N/A	N/A
1445	LOC107979618	134.175027968589	1.32155101503422	0.251032533029458	2.93423527788976	0.00334370642688619	0.0322573544410383	N/A	N/A
1446	LOC107979619	7.32965063499498	6.11343651722087	1.63841562282373	3.37428057904604	0.000740088910968202	0.00859630709240793	N/A	N/A
1447	LOC107979661	12.7167807899063	3.42987006345846	1.09518918657056	2.59764029596179	0.00938667661025139	0.0772575871782447	N/A	N/A
1448	LOC107979685	38.5526050074459	3.26997673749583	0.519864009953464	5.16483962222164	2.40645165408497e-07	5.27367578079132e-06	N/A	N/A
1449	LOC107979694	18.6669428985575	4.53065223529006	0.906741454759773	4.35150473583923	1.35206400715996e-05	0.00023036302667445	N/A	N/A
1450	LOC107979695	24.4936946315441	-1.77720152822628	0.476457837259465	-2.50229702246636	0.0123390356920165	0.0972421945557431	N/A	N/A
1451	LOC107979697	101.752572918136	3.6989265783762	0.428690666724373	7.26389520315164	3.76099432797554e-13	1.55201398965449e-11	N/A	N/A
1452	LOC107979722	63.2945418761134	3.26490489842485	0.626342680510521	4.27871591876722	1.87974588949748e-05	0.000310563710228087	N/A	N/A
1453	LOC107979746	28.7829972769615	2.70575008206034	0.586925339262819	3.61338562073825	0.000302224708336892	0.00388401925171241	N/A	N/A
1454	LOC107979752	114.799237920448	2.16120530750314	0.297982392713255	5.28971793410216	1.22505134990549e-07	2.82577391193858e-06	N/A	N/A
1455	LOC107979857	31.5321196765591	3.71365926595547	0.753846257089374	4.15031146710779	3.32023155096297e-05	0.000525396711213068	N/A	N/A
1456	LOC107979861	120.197762567012	1.49269879657426	0.258176122915334	3.51595757811727	0.000438170989782162	0.00542945760892607	N/A	N/A
1457	LOC107979883	817.404821342087	1.12002159777121	0.179180392520252	2.98614758860728	0.00282516257139711	0.0278827893497404	N/A	N/A
1458	LOC107979897	40.3648961600522	2.36463178576438	0.683926695096075	2.6021345530214	0.00926454956759449	0.0763921979010816	N/A	N/A
1459	LOC107979936	83.9816730852579	1.94724912287878	0.452561654075327	3.01016802879829	0.00261103199603905	0.0260552898905904	N/A	N/A
1460	LOC107979942	18.801165510389	4.9955788984582	1.53178521177488	2.87939612148785	0.0039843753298955	0.0375717405322221	N/A	N/A
1461	LOC107979960	85.0362011960484	2.68810358607005	0.457539540219926	4.59663242293326	4.29374123259158e-06	7.9642260058544e-05	N/A	N/A
1462	LOC107979992	63.0811877477546	5.52449236273042	0.723678795401972	6.82558324686792	8.75688034378845e-12	3.23519078327396e-10	N/A	N/A
1463	LOC107979994	34.8449488510442	4.96655049267846	0.938345342250469	4.66948339238172	3.01958107660447e-06	5.7612198017251e-05	N/A	N/A
1464	LOC107980051	74.5763101289149	3.44120849629494	0.383026607109949	7.45704330340135	8.84856288426513e-14	3.86415882072083e-12	N/A	N/A
1465	LOC107980056	78.2334006649856	2.99451279364904	0.517631367623601	4.65495416939262	3.24052780125956e-06	6.137218547396e-05	N/A	N/A
1466	LOC107980061	151.441468180741	2.72161475136229	0.261821979068389	8.1607062105471	3.33071403380528e-16	1.69762625768342e-14	N/A	N/A
1467	LOC107980066	137.13714670594	3.54664480711607	0.33158964997463	8.93176945245881	4.19248475855789e-19	2.57444320054517e-17	N/A	N/A
1468	LOC107980075	516.606630454508	-1.84919052290037	0.14679238087412	-8.61235450130986	7.15751091182583e-18	4.1541269782442e-16	N/A	N/A
1469	LOC107980078	146.242504460131	2.50624012546265	0.285912394235431	6.7198123043223	1.81958793642605e-11	6.58712799842605e-10	N/A	N/A
1470	LOC107980089	20.8437720128227	2.54435241393827	0.667890206398695	2.93370062091832	0.00334947110974241	0.0322956507001529	N/A	N/A
1471	LOC107980098	1878.13764178732	0.941730383468414	0.134525064426438	2.65205509670912	0.0080003485755312	0.0676102731662552	N/A	N/A
1472	LOC107980107	3.9488210534119	6.05905512921189	1.80574181204213	3.03149242709291	0.00243348024620707	0.0245009382147497	N/A	N/A
1473	LOC107980121	49.4395475380951	3.38868939893809	0.532422524615454	5.26598099928614	1.39442707198537e-07	3.16374929119304e-06	N/A	N/A
1474	LOC107980136	15.8631971117195	3.2612594046463	0.709636012774418	3.77136568007843	0.00016235654402359	0.00222816090013152	N/A	N/A
1475	LOC107980157	11.0038656992544	6.1778526147352	1.59686455712011	3.50241984461138	0.000461052484175389	0.00566111816956987	N/A	N/A
1476	LOC107980160	90.640805981931	2.97176682390821	0.47126825678568	5.06464054987796	4.0917166243389e-07	8.69163701358979e-06	N/A	N/A
1477	LOC107980172	274.879488998415	3.49927967533076	0.263049165635506	11.078982773311	1.58664911471937e-28	1.72981694215357e-26	N/A	N/A
1478	LOC107980200	174.761735834198	-1.19270530787845	0.235524417775211	-2.58038131629026	0.00986912733824151	0.0806016064773678	N/A	N/A
1479	LOC107980210	40.4109622940701	2.29966005139548	0.526967814762456	3.25389426571956	0.00113834640537316	0.0125728229131208	N/A	N/A
1480	LOC107980214	7.47410784241478	5.99253406748351	1.64295362499085	3.29137200497213	0.000996999750991323	0.0111654801196957	N/A	N/A
1481	LOC107980240	91.3779770633971	2.13584159739733	0.40457722966636	3.833332632079	0.000126418824280692	0.00177975546671221	N/A	N/A
1482	LOC107980242	32.8423988845704	7.05371712608311	1.47817130164219	4.37618740004992	1.20773189652677e-05	0.000207540709477647	N/A	N/A
1483	LOC107980247	220.849067122749	1.38347925518589	0.210885113324868	3.78650129388042	0.000152783300889968	0.00211108378542733	N/A	N/A
1484	LOC107980259	472.566456904184	-1.31997334339433	0.209756157561175	-3.50412045691108	0.000458118084851538	0.00563206341086931	N/A	N/A
1485	LOC107980304	170.024801261975	-2.49620360898053	0.50026219857451	-3.82047876834473	0.000133192871244881	0.00186056377285551	N/A	N/A
1486	LOC107980309	21.6557409869949	2.91794051775948	0.632537779974698	3.68828248825176	0.000225772912645837	0.00300229581989941	N/A	N/A
1487	LOC107980315	23.5984398388869	2.78906579749732	0.71575169026064	3.07942450820276	0.00207400925334554	0.0212020309580642	N/A	N/A
1488	LOC107980326	190.872643310646	2.16521122335009	0.483831040424515	3.26611686848867	0.00109033240567156	0.0121094201499029	N/A	N/A
1489	LOC107980334	135.046906484305	1.31652944018644	0.236968206493394	3.08719448187105	0.00202055354767491	0.0207735996741526	N/A	N/A
1490	LOC107980338	22.3264962080132	3.07164916467172	0.714305208789785	3.48126631774623	0.000499049027727157	0.00609151296259635	N/A	N/A
1491	LOC107980349	167.916584987858	1.59557873468668	0.234118359276133	4.31668937493937	1.58386799625849e-05	0.000265334757808964	N/A	N/A
1492	LOC107980355	33.0717282088376	5.52870580457915	1.53535118349082	3.21994300523333	0.00128216085300231	0.0140093172271212	N/A	N/A
1493	LOC107980381	127.565179423806	-2.16949567096883	0.253865360117952	-6.24162811937579	4.33039524143683e-10	1.33870225401944e-08	N/A	N/A
1494	LOC107980383	31.4827890719949	2.37529532853767	0.475423918416215	3.76576095241624	0.000166042599607181	0.00227354524515403	N/A	N/A
1495	LOC107980420	81.5666447920742	-1.50385384075463	0.302503483079233	-3.03762234629473	0.00238452585462634	0.024048424426254	N/A	N/A
1496	LOC107980427	13.8544158483184	4.35306877023382	0.931977192058266	4.04313142169373	5.27420380927328e-05	0.000800523240224445	N/A	N/A
1497	Loxl2	1954.12956181525	2.97634985622101	0.106092362088812	22.5406175187048	1.65987532015312e-112	4.97741279336582e-109	ENSCGRG00000017482	lysyl oxidase-like 2 [Source:MGI Symbol;Acc:MGI:2137913]
1498	Lpar3	53.031620162034	3.91951445349655	0.499152158897566	6.68043179486617	2.38239241763055e-11	8.43779613740331e-10	ENSCGRG00000016350	lysophosphatidic acid receptor 3 [Source:MGI Symbol;Acc:MGI:1929469]
1499	Lpcat2	6.57234965275816	5.23088369458599	1.68842577597884	2.75162891964938	0.00592996737275782	0.0524542639973739	ENSCGRG00000006153	lysophosphatidylcholine acyltransferase 2 [Source:MGI Symbol;Acc:MGI:3606214]
1500	Lpin3	2218.14246629579	0.920728179064775	0.11862493323191	2.83048149487429	0.0046477999737955	0.0428837010915532	ENSCGRG00000010131	lipin 3 [Source:MGI Symbol;Acc:MGI:1891342]
1501	Lpo	261.469580765135	1.89292772511686	0.200156150331294	6.53472412529314	6.37268971193133e-11	2.17154229729296e-09	ENSCGRG00000016547	lactoperoxidase [Source:MGI Symbol;Acc:MGI:1923363]
1502	Lrig3	945.609251265605	1.30821510292255	0.11230379575848	6.44014387329186	1.19360303429541e-10	3.89045394801503e-09	ENSCGRG00000009015	leucine-rich repeats and immunoglobulin-like domains 3 [Source:MGI Symbol;Acc:MGI:2443955]
1503	Lrmp	10.000690812325	3.4284215016037	1.11634808110561	2.54710788597983	0.010861984660829	0.0876362457478182	ENSCGRG00000014093	lymphoid-restricted membrane protein [Source:MGI Symbol;Acc:MGI:108424]
1504	Lrp2	23.8380262780478	2.79555794139521	0.649531129480008	3.40337104773374	0.000665598236144424	0.00784760384319166	ENSCGRG00000008177	low density lipoprotein receptor-related protein 2 [Source:MGI Symbol;Acc:MGI:95794]
1505	Lrp8	2340.39029217376	-1.10210638130204	0.0969630285359943	-5.33341303782513	9.63837324623035e-08	2.26388526692136e-06	ENSCGRG00000003806	low density lipoprotein receptor-related protein 8, apolipoprotein e receptor [Source:MGI Symbol;Acc:MGI:1340044]
1506	Lrr1	137.458391738408	-2.89469441261506	0.282041807143765	-8.18932460859097	2.62696143403081e-16	1.35427765389921e-14	ENSCGRG00000005546	leucine rich repeat protein 1 [Source:MGI Symbol;Acc:MGI:1916956]
1507	Lrrc15	525.106283441238	1.27197600427342	0.15217728904166	4.51456001009578	6.34483545950309e-06	0.000114241409789248	ENSCGRG00000005841	leucine rich repeat containing 15 [Source:MGI Symbol;Acc:MGI:1921738]
1508	Lrrc59	6992.57141403498	-0.942053788173607	0.0789916929760471	-4.52061823210617	6.16592964138433e-06	0.000111382937859224	ENSCGRG00000002415	leucine rich repeat containing 59 [Source:MGI Symbol;Acc:MGI:2138133]
1509	Lrrc63	20.974267106878	3.28200987593191	0.683769389263457	3.94438156717714	8.00061813871695e-05	0.00117316317483126	N/A	N/A
1510	Lrrn3	240.501137630639	1.64943358357824	0.230961545916193	4.60886715420296	4.04868908823919e-06	7.53299008020677e-05	ENSCGRG00000004830	leucine rich repeat protein 3, neuronal [Source:MGI Symbol;Acc:MGI:106036]
1511	Lrrn4	15.6556357115881	4.3085118523911	0.820424870627726	4.53856225594548	5.66390747769532e-06	0.000103351950647763	N/A	N/A
1512	Lrrtm1	21.0399183319442	4.48001781161886	1.53684796838646	2.53444412916597	0.011262588553156	0.090261244208634	ENSCGRG00000001484	leucine rich repeat transmembrane neuronal 1 [Source:MGI Symbol;Acc:MGI:2389173]
1513	Lsm3	630.565776201018	-1.83436625143927	0.131622714261294	-9.49231109334084	2.25967848148508e-21	1.59435824466195e-19	ENSCGRG00000016159	LSM3 homolog, U6 small nuclear RNA and mRNA degradation associated [Source:MGI Symbol;Acc:MGI:1914928]
1514	Lsm6	545.913946196407	-1.34781555358734	0.169011549640098	-4.51361492448677	6.37318887024322e-06	0.000114551862291125	ENSCGRG00000008320	LSM6 homolog, U6 small nuclear RNA and mRNA degradation associated [Source:MGI Symbol;Acc:MGI:1925901]
1515	Ltf	27.6079343298183	2.44578458717226	0.535590961960076	3.47433436822972	0.000512122427533179	0.00622574778120065	ENSCGRG00000002959	lactotransferrin [Source:MGI Symbol;Acc:MGI:96837]
1516	Ly96	110.839094693601	-1.33094983579872	0.257430845544364	-2.89781643493457	0.00375770454380648	0.0356962091616506	ENSCGRG00000007875	Lymphocyte antigen 96 [Source:UniProtKB/Swiss-Prot;Acc:P58755]
1517	Lyar	978.01056761186	-0.890949097152104	0.107030824195288	-2.8588642452444	0.00425160689317289	0.0396552157708484	ENSCGRG00000016952	Ly1 antibody reactive clone [Source:MGI Symbol;Acc:MGI:107470]
1518	Lyrm1	182.436669364551	1.38911839418209	0.204848830533894	3.92560646485056	8.65114951650799e-05	0.00126238022790764	ENSCGRG00000004367	LYR motif containing 1 [Source:MGI Symbol;Acc:MGI:1921169]
1519	Lyst	2819.56613286686	1.19192418876389	0.0909377206143796	6.67447659719277	2.48116066852591e-11	8.7703423866637e-10	ENSCGRG00000005733	lysosomal trafficking regulator [Source:MGI Symbol;Acc:MGI:107448]
1520	Mad2l1	294.014231967595	-2.0325145946026	0.180065351967489	-8.03903737206923	9.05469641563658e-16	4.45115021612386e-14	ENSCGRG00000001784	MAD2 mitotic arrest deficient-like 1 [Source:MGI Symbol;Acc:MGI:1860374]
1521	Magoh	397.921139314879	-1.17729068022225	0.153833537667425	-3.85044892344384	0.000117901517077695	0.00167030243721408	ENSCGRG00000003807	mago homolog, exon junction complex core component [Source:MGI Symbol;Acc:MGI:1330312]
1522	Malrd1	472.569699087506	2.37792913000956	0.141331495983791	12.6862495638908	7.04807561956243e-37	1.07465234362006e-34	ENSCGRG00000004473	MAM and LDL receptor class A domain containing 1 [Source:MGI Symbol;Acc:MGI:1928271]
1523	Map1lc3a	448.96038030241	1.57659868405907	0.158172024447592	6.26935254069838	3.62552447388412e-10	1.12660511803321e-08	ENSCGRG00000007083	microtubule-associated protein 1 light chain 3 alpha [Source:MGI Symbol;Acc:MGI:1915661]
1524	Map2k3	1114.24535826891	-1.03663757986477	0.114013142716645	-3.9616053761991	7.44475124113297e-05	0.00109701854488505	ENSCGRG00000003305	mitogen-activated protein kinase kinase 3 [Source:MGI Symbol;Acc:MGI:1346868]
1525	Map2k5	729.253776943271	-0.869659680709736	0.110218121909577	-2.58303421484667	0.00979356099934452	0.0800935225000939	ENSCGRG00000002166	mitogen-activated protein kinase kinase 5 [Source:MGI Symbol;Acc:MGI:1346345]
1526	Map2k6	27.1702713915058	2.11482728869741	0.557166267725576	2.74579578232788	0.00603643259877281	0.0532389682927061	ENSCGRG00000016386	mitogen-activated protein kinase kinase 6 [Source:MGI Symbol;Acc:MGI:1346870]
1527	Map3k6	972.664695262422	-1.02694962654205	0.127742905780818	-3.45997394625775	0.00054022765519964	0.00654089903926778	ENSCGRG00000016073	mitogen-activated protein kinase kinase kinase 6 [Source:MGI Symbol;Acc:MGI:1855691]
1528	Map7d2	36.063421252862	4.27573939703817	0.694949073085365	5.31085951367785	1.09109416606111e-07	2.54616942098204e-06	ENSCGRG00000015312	MAP7 domain containing 2 [Source:MGI Symbol;Acc:MGI:1917474]
1529	Mapk1ip1l	3401.34233032157	-0.967883007453258	0.0849924712377823	-4.50534619308586	6.62648212630702e-06	0.000118867065220853	ENSCGRG00000016112	mitogen-activated protein kinase 1 interacting protein 1-like [Source:MGI Symbol;Acc:MGI:2444022]
1530	Mapk8ip1	896.128957683472	0.86950497710478	0.108663360279928	2.61856872132993	0.00882995041532451	0.0733803546755282	ENSCGRG00000005516	mitogen-activated protein kinase 8 interacting protein 1 [Source:MGI Symbol;Acc:MGI:1309464]
1531	Mapre3	452.218827988183	1.51907554607201	0.145118630209723	6.43689265810253	1.21944106582326e-10	3.96032195961952e-09	ENSCGRG00000011365	microtubule-associated protein, RP/EB family, member 3 [Source:MGI Symbol;Acc:MGI:2140967]
1532	March1	5165.13659234595	1.31589622810675	0.13654827702525	5.35293262799965	8.65400768460874e-08	2.04603030566991e-06	ENSCGRG00000003904	N/A
1533	Marco	16.0288566930473	4.65632014349996	1.20845215005535	3.36906814439638	0.000754227794692026	0.00873796940251058	ENSCGRG00000017882	macrophage receptor with collagenous structure [Source:MGI Symbol;Acc:MGI:1309998]
1534	Matn2	331.044314316311	-1.75204545838353	0.191564212016025	-6.09238513488494	1.11240660073872e-09	3.32465441204169e-08	ENSCGRG00000005702	matrilin 2 [Source:MGI Symbol;Acc:MGI:109613]
1535	Mb	25.8041525893772	3.58958569169233	0.734380963105516	4.09136857015651	4.28834956900461e-05	0.000659452867055819	ENSCGRG00000006911	myoglobin [Source:MGI Symbol;Acc:MGI:96922]
1536	Mbnl3	2104.95570476519	-0.966704477257126	0.104963236111196	-3.63691127178624	0.000275926925586855	0.00358187391425592	ENSCGRG00000010072	muscleblind like splicing factor 3 [Source:MGI Symbol;Acc:MGI:2444912]
1537	Mcf2l	704.020395541119	0.974058049307208	0.126548291688691	3.0746803721636	0.00210728255572963	0.0214933263847434	ENSCGRG00000009145	mcf.2 transforming sequence-like [Source:MGI Symbol;Acc:MGI:103263]
1538	Mcl1	5445.2045699601	-0.996231927391999	0.097080195195337	-4.23638854292906	2.27143590297569e-05	0.000368841830021107	N/A	N/A
1539	Mcm10	317.066186336155	-2.6105922422246	0.202821109724277	-9.98727274620067	1.73283698049323e-23	1.41714558877428e-21	ENSCGRG00000008746	minichromosome maintenance 10 replication initiation factor [Source:MGI Symbol;Acc:MGI:1917274]
1540	Mcm3	1506.36500728829	-2.78631761134061	0.128852063132367	-17.0843606000941	1.94058682891538e-65	8.119776331592e-63	ENSCGRG00000014554	minichromosome maintenance complex component 3 [Source:MGI Symbol;Acc:MGI:101845]
1541	Mcm4	1736.01976313272	-2.25635303669919	0.0971157659178315	-17.2102904217651	2.22314079186103e-66	9.75579247003992e-64	ENSCGRG00000007508	minichromosome maintenance complex component 4 [Source:MGI Symbol;Acc:MGI:103199]
1542	Mcm5	1648.8893885006	-3.13080479074551	0.12069600154159	-21.0930126723966	9.21989910451069e-99	1.5080402244396e-95	ENSCGRG00000002921	minichromosome maintenance complex component 5 [Source:MGI Symbol;Acc:MGI:103197]
1543	Mcm6	1756.47155840991	-2.01575820742709	0.103773312244257	-13.787703945868	3.02226787116938e-43	5.72385721453468e-41	ENSCGRG00000006899	minichromosome maintenance complex component 6 [Source:MGI Symbol;Acc:MGI:1298227]
1544	Mcm7	1850.67712699492	-1.58527389608815	0.10262905360544	-9.74686368260508	1.90255315301149e-22	1.46285197987105e-20	ENSCGRG00000003449	minichromosome maintenance complex component 7 [Source:MGI Symbol;Acc:MGI:1298398]
1545	Mcoln2	54.39891243577	2.85493832927759	0.431673949584619	5.25854254290939	1.45201596446324e-07	3.29026086053182e-06	ENSCGRG00000016328	mucolipin 2 [Source:MGI Symbol;Acc:MGI:1915529]
1546	Mdc1	757.270674094253	-0.964265191958838	0.108001665089834	-3.51200780952944	0.00044473493028142	0.00549565306704898	ENSCGRG00000016135	mediator of DNA damage checkpoint 1 [Source:MGI Symbol;Acc:MGI:3525201]
1547	Mecom	145.933644313836	3.00685036754685	0.337422279352366	7.17761693588866	7.09369793485856e-13	2.86808569087585e-11	ENSCGRG00000010011	MDS1 and EVI1 complex locus [Source:MGI Symbol;Acc:MGI:95457]
1548	Med6	935.142851343818	-0.945803563946406	0.116127602872548	-3.10728073515199	0.00188816996543231	0.0195803769556531	ENSCGRG00000010169	mediator complex subunit 6 [Source:MGI Symbol;Acc:MGI:1917042]
1549	Megf6	193.592095638408	1.65306967722487	0.224291116821683	4.76214658716458	1.91544458762872e-06	3.75001947993644e-05	ENSCGRG00000000493	multiple EGF-like-domains 6 [Source:MGI Symbol;Acc:MGI:1919351]
1550	Mei1	240.196098070612	2.97643046410093	0.200894499076376	11.904098790035	1.12673990785687e-32	1.44802174444006e-30	ENSCGRG00000015656	meiotic double-stranded break formation protein 1 [Source:MGI Symbol;Acc:MGI:3028590]
1551	Meis1	8.99793446001029	4.99158147670233	1.64971527378484	2.67113910261092	0.00755943129503416	0.0644288431360751	ENSCGRG00000008633	Meis homeobox 1 [Source:MGI Symbol;Acc:MGI:104717]
1552	Melk	349.429265707855	-2.07768389151694	0.162000410534542	-9.21430622225183	3.13297719725304e-20	2.08772317529544e-18	ENSCGRG00000005205	maternal embryonic leucine zipper kinase [Source:MGI Symbol;Acc:MGI:106924]
1553	Mep1a	18.0671661991113	5.13438536505871	1.52095178317168	2.99116836882924	0.00277912216802462	0.0274887114057718	ENSCGRG00000002960	meprin 1 alpha [Source:MGI Symbol;Acc:MGI:96963]
1554	Mfsd14a	1541.57357114491	-1.00748738467823	0.0970263590464615	-4.35474326883427	1.33222960100045e-05	0.000227198814987679	N/A	N/A
1555	Mfsd4a	21.6043690233364	2.61751059755812	0.62662853786763	3.24362516867422	0.00118018943202086	0.012987136551021	ENSCGRG00000010299	major facilitator superfamily domain containing 4A [Source:MGI Symbol;Acc:MGI:2442786]
1556	Mgarp	322.000118050831	1.29865077762423	0.161132571481803	4.42919932537457	9.45835766290574e-06	0.000164898033983527	ENSCGRG00000017429	mitochondria localized glutamic acid rich protein [Source:MGI Symbol;Acc:MGI:1914999]
1557	Mgea5	2559.0620511991	1.25946972862547	0.0929739996886105	7.25479413775228	4.02273186437417e-13	1.65622406644897e-11	ENSCGRG00000017121	meningioma expressed antigen 5 (hyaluronidase) [Source:MGI Symbol;Acc:MGI:1932139]
1558	Mgst2	41.917498880962	2.88322087422293	0.506992542899975	4.53312066555424	5.81185917428473e-06	0.000105623202286597	ENSCGRG00000015371	microsomal glutathione S-transferase 2 [Source:MGI Symbol;Acc:MGI:2448481]
1559	Mib2	1665.60180943258	1.25861556955311	0.147259823808837	4.57458831206026	4.77157310650965e-06	8.80514290587913e-05	ENSCGRG00000003649	mindbomb E3 ubiquitin protein ligase 2 [Source:MGI Symbol;Acc:MGI:2679684]
1560	Micalcl	50.0261743423616	3.23910119655881	0.427117537961612	6.2140709756484	5.16291892006322e-10	1.58517469641258e-08	ENSCGRG00000003574	N/A
1561	Miip	702.276184411679	-1.15850798277206	0.126623138187039	-4.52954720806002	5.91102263308851e-06	0.000106993077680612	ENSCGRG00000005212	migration and invasion inhibitory protein [Source:MGI Symbol;Acc:MGI:106506]
1562	Mir1949	14.1983135755992	-2.89938898666226	0.851292967190745	-2.71871914269265	0.00655352280421983	0.0569618271949387	N/A	N/A
1563	Mir21	201.741240228631	-1.8974305225957	0.19495434829835	-6.73218132003906	1.67138171133771e-11	6.06280236902985e-10	N/A	N/A
1564	Mir214	9.69579100377987	-3.04696093909918	0.980794647042883	-2.51020786644891	0.0120660111976398	0.0953410950671651	N/A	N/A
1565	Mir22	23.7752596714439	-2.56455787277655	0.545914310858519	-3.62620164498387	0.000287620787200249	0.00370692922872985	N/A	N/A
1566	Mir24	15.4763754936011	-3.92308221496691	0.830889515397442	-4.01752537778626	5.88125032449143e-05	0.000881795465318748	N/A	N/A
1567	Mir27a	13.7413876382551	-3.19682066932674	0.85859896017897	-3.04200015343736	0.0023501177465679	0.0237147047090576	N/A	N/A
1568	Mir412	11.4507357386697	-3.74636262124794	1.26513195659675	-2.4988698641611	0.0124590053851843	0.0981017176762523	N/A	N/A
1569	Mir496	20.2039369129859	-3.01403964208897	0.727516190329936	-3.33886334579882	0.000841219361399819	0.00960356519689438	N/A	N/A
1570	Mir92a	10.2215988846475	-3.46362227039008	1.06132081124182	-2.71233706074292	0.0066810618650125	0.0579025361634417	N/A	N/A
1571	Mirlet7d	61.0043185423943	-1.52911896420521	0.352533832767862	-2.67820100008889	0.00740187850896445	0.0632658423436049	N/A	N/A
1572	Mis18a	44.4508766131084	-2.20978063534563	0.462807176141069	-3.51078854950428	0.000446779628439317	0.00551713045633507	ENSCGRG00000014279	MIS18 kinetochore protein A [Source:MGI Symbol;Acc:MGI:1913828]
1573	Mis18bp1	651.714760161843	-2.48958605816217	0.1635419072051	-11.6460886997752	2.40234036740542e-31	2.9025939105147e-29	ENSCGRG00000015859	MIS18 binding protein 1 [Source:MGI Symbol;Acc:MGI:2145099]
1574	Mitf	374.892971803852	1.7432780173107	0.152823021908688	7.5794569569606	3.47004298661173e-14	1.56082533537796e-12	ENSCGRG00000018158	N/A
1575	Mki67	4979.68065058753	-2.5189703884319	0.100946045422696	-19.158827664941	8.16925654542511e-82	5.4437505098255e-79	ENSCGRG00000005751	antigen identified by monoclonal antibody Ki 67 [Source:MGI Symbol;Acc:MGI:106035]
1576	Mkl1	457.821956298516	1.2906638168142	0.139717410174111	5.05091896001812	4.39689596315211e-07	9.29599907979234e-06	ENSCGRG00000016476	MKL (megakaryoblastic leukemia)/myocardin-like 1 [Source:MGI Symbol;Acc:MGI:2384495]
1577	Mlkl	959.412049679854	-1.39649164221898	0.118068809588691	-6.87335753045107	6.27081352095189e-12	2.3359104941815e-10	ENSCGRG00000003699	mixed lineage kinase domain-like [Source:MGI Symbol;Acc:MGI:1921818]
1578	Mlxipl	24.2896374064225	1.97749510689147	0.504120193391145	2.76230276911334	0.00573952270349989	0.0510962357651509	ENSCGRG00000011900	MLX interacting protein-like [Source:MGI Symbol;Acc:MGI:1927999]
1579	Mmp12	794.620245338856	2.81857530937521	0.177168332667488	12.6072914669583	1.92495401652576e-36	2.88614772211095e-34	ENSCGRG00000006553	matrix metallopeptidase 12 [Source:MGI Symbol;Acc:MGI:97005]
1580	Mmp2	1888.82937929294	5.08463708193825	0.318808644638262	14.1140293931574	3.11272092976235e-45	6.29259269306563e-43	ENSCGRG00000010994	matrix metallopeptidase 2 [Source:MGI Symbol;Acc:MGI:97009]
1581	Mmp25	272.474059135441	1.51623113624198	0.242359943091517	3.84250228664713	0.000121786279110374	0.00171722471297324	ENSCGRG00000005820	matrix metallopeptidase 25 [Source:MGI Symbol;Acc:MGI:2443938]
1582	Mms22l	438.786176404887	-1.55579816299536	0.159550666219466	-6.08481108401515	1.16628745888117e-09	3.47990778775954e-08	ENSCGRG00000002710	MMS22-like, DNA repair protein [Source:MGI Symbol;Acc:MGI:2684980]
1583	Mnd1	126.802328180479	-1.30276409807492	0.234365873389084	-3.0627394124148	0.00219320956580332	0.0222687508509782	ENSCGRG00000008696	N/A
1584	Mns1	178.702789860386	-1.23093076244828	0.201343531189074	-3.20828912611309	0.0013352718910885	0.0145337034872742	ENSCGRG00000014094	meiosis-specific nuclear structural protein 1 [Source:MGI Symbol;Acc:MGI:107933]
1585	Morc1	35.8746594455458	2.16315774729867	0.500275452209833	3.15465258110559	0.00160689329397218	0.0170366671450486	ENSCGRG00000003426	microrchidia 1 [Source:MGI Symbol;Acc:MGI:1316740]
1586	Morf4l2	4278.09110558928	-0.832451155081725	0.0864167955464085	-2.86389529715505	0.00418466309067978	0.0391356844244425	N/A	N/A
1587	Mpeg1	556.77245949647	1.65361928488127	0.224450174514724	4.76122055360671	1.92425610767994e-06	3.76317564014973e-05	ENSCGRG00000008421	macrophage expressed gene 1 [Source:MGI Symbol;Acc:MGI:1333743]
1588	Mphosph6	743.796530146933	-1.08641667905264	0.136245008691814	-3.68053246974921	0.000232747417881359	0.00308364620215125	ENSCGRG00000014737	N/A
1589	Mpp6	89.9813515563679	1.80100464987245	0.31038428928111	3.91785986322892	8.93386154421405e-05	0.00129941824497574	ENSCGRG00000004947	membrane protein, palmitoylated 6 (MAGUK p55 subfamily member 6) [Source:MGI Symbol;Acc:MGI:1927340]
1590	Mpzl1	367.106323824601	1.18260194629187	0.182190184242916	3.28030540204007	0.00103694771680772	0.0115593329125183	ENSCGRG00000007597	myelin protein zero-like 1 [Source:MGI Symbol;Acc:MGI:1915731]
1591	Mrc1	36.5611823897654	4.05572923515573	0.601702416311941	5.76824463446267	8.01014735909645e-09	2.15423873370498e-07	ENSCGRG00000006589	mannose receptor, C type 1 [Source:MGI Symbol;Acc:MGI:97142]
1592	Mroh2b	69.8592326970933	2.12126068247292	0.338257237432417	4.54180431855124	5.57748002298913e-06	0.000101981728225224	ENSCGRG00000016263	maestro heat-like repeat family member 2B [Source:MGI Symbol;Acc:MGI:1921905]
1593	Mrpl38	606.373590593579	-0.912715519740314	0.12891547755865	-2.54238688190134	0.0110098232245664	0.0885906705976734	ENSCGRG00000013767	mitochondrial ribosomal protein L38 [Source:MGI Symbol;Acc:MGI:1926269]
1594	Mrpl49	637.339549216356	-0.907574657059391	0.125280025599118	-2.57512843564191	0.010020287044756	0.0816508172596245	ENSCGRG00000001386	mitochondrial ribosomal protein L49 [Source:MGI Symbol;Acc:MGI:108180]
1595	Msh6	1184.01785120491	-0.824230008515764	0.0927572688055761	-2.57950143288635	0.00989430480667506	0.0807705680951442	ENSCGRG00000010225	mutS homolog 6 [Source:MGI Symbol;Acc:MGI:1343961]
1596	Mtfr2	454.931571091588	-2.29884788574083	0.163918522359387	-10.4557151952725	1.37954003283043e-25	1.28604581713394e-23	ENSCGRG00000010692	mitochondrial fission regulator 2 [Source:MGI Symbol;Acc:MGI:1919054]
1597	Mthfd2	5783.1360928507	-0.940673720395221	0.078009186185299	-4.55986322981407	5.11869476234456e-06	9.4167235341619e-05	ENSCGRG00000011864	methylenetetrahydrofolate dehydrogenase (NAD+ dependent), methenyltetrahydrofolate cyclohydrolase [Source:MGI Symbol;Acc:MGI:1338850]
1598	Mtmr2	2393.16158683262	-0.835755413413309	0.0930842015857289	-2.69425862197655	0.00705454028046795	0.0607251118960436	ENSCGRG00000003283	myotubularin related protein 2 [Source:MGI Symbol;Acc:MGI:1924366]
1599	Mto1	1319.21262905889	-0.854697389413802	0.0986045772797639	-2.73552096803119	0.00622816182371192	0.0545555440760588	ENSCGRG00000018316	mitochondrial tRNA translation optimization 1 [Source:MGI Symbol;Acc:MGI:1915541]
1600	Mtus1	982.654102576307	1.76762588543493	0.124782974638111	9.47776239622169	2.59794040286005e-21	1.82586498938508e-19	ENSCGRG00000007841	mitochondrial tumor suppressor 1 [Source:MGI Symbol;Acc:MGI:2142572]
1601	Muc13	26.502501997465	2.42626079437756	0.556189360049001	3.3105600824406	0.000931094610127763	0.0105029807055917	N/A	N/A
1602	Mxd3	97.8086914794288	-2.98802385654073	0.352231978171292	-6.82238270442032	8.95427354722151e-12	3.30133790290183e-10	ENSCGRG00000008976	Max dimerization protein 3 [Source:MGI Symbol;Acc:MGI:104987]
1603	Mxra7	274.84635638716	1.11468554895934	0.170437494929639	3.10801944405992	0.00188345675994128	0.0195540415607983	N/A	N/A
1604	Mybl1	668.273285448829	-1.82409326314357	0.146667210054377	-8.44858753338939	2.94848151488055e-17	1.64238635962015e-15	ENSCGRG00000011115	myeloblastosis oncogene-like 1 [Source:MGI Symbol;Acc:MGI:99925]
1605	Mybl2	1059.83142771679	-3.32269292006259	0.131306640072375	-20.8499007958198	1.52738867376373e-96	2.29006475152976e-93	ENSCGRG00000003436	myeloblastosis oncogene-like 2 [Source:MGI Symbol;Acc:MGI:101785]
1606	Mybpc1	49.0434491557269	1.57020938026009	0.350401125678823	2.81176859129731	0.00492699359294338	0.0448842879616392	ENSCGRG00000009117	myosin binding protein C, slow-type [Source:MGI Symbol;Acc:MGI:1336213]
1607	Myf5	23.3137296386235	4.99289979168602	1.51791183369787	2.90394816952342	0.00368489156976688	0.035092428205428	ENSCGRG00000000706	myogenic factor 5 [Source:MGI Symbol;Acc:MGI:97252]
1608	Myf6	24.2479567251919	3.79316628181351	1.15920680112932	2.76758536782812	0.00564732530086028	0.0503751496346446	ENSCGRG00000000719	myogenic factor 6 [Source:MGI Symbol;Acc:MGI:97253]
1609	Myl9	238.729932445012	2.50329593673728	0.202486180550384	9.47389807443569	2.69591005049495e-21	1.88734683379398e-19	ENSCGRG00000011104	N/A
1610	Mylip	83.6895474499609	1.49097111405302	0.291547386363532	3.10758612736168	0.00188622015081488	0.0195714376894241	ENSCGRG00000017150	myosin regulatory light chain interacting protein [Source:MGI Symbol;Acc:MGI:2388271]
1611	Mylk2	147.612906380045	1.78280124604861	0.291938005068388	4.10305861015544	4.07723908901803e-05	0.0006291396714375	ENSCGRG00000014481	myosin, light polypeptide kinase 2, skeletal muscle [Source:MGI Symbol;Acc:MGI:2139434]
1612	Myo1b	4732.18831176782	-1.23259305903963	0.0880645766162784	-7.35404158178581	1.92301868500009e-13	8.12181976068581e-12	ENSCGRG00000008855	myosin IB [Source:MGI Symbol;Acc:MGI:107752]
1613	Myo3a	30.5407127627586	4.87815865867475	0.83103533959886	5.16608133659624	2.39052796386994e-07	5.24516818609122e-06	ENSCGRG00000002964	myosin IIIA [Source:MGI Symbol;Acc:MGI:2183924]
1614	Myo5c	45.9030588035453	1.83046163246496	0.381548789095425	3.26432468753638	0.00109725343940603	0.0121712600997493	ENSCGRG00000018185	myosin VC [Source:MGI Symbol;Acc:MGI:2442485]
1615	Myo7a	54.7947545589597	2.14326300472488	0.436501490462535	3.56997750993356	0.000357011877660402	0.00451395481578774	ENSCGRG00000005065	myosin VIIA [Source:MGI Symbol;Acc:MGI:104510]
1616	Myom1	89.0462035812622	1.98694531850603	0.292742479930184	4.78913350095016	1.67503021442749e-06	3.29728048336754e-05	ENSCGRG00000013220	N/A
1617	Myom3	444.498779329077	1.25388308395499	0.156991615251674	4.26086821363985	2.03634288381382e-05	0.000334592522060075	ENSCGRG00000011942	myomesin family, member 3 [Source:MGI Symbol;Acc:MGI:2685280]
1618	Mypn	31.0044170006624	2.96719558510215	0.562495812640288	4.23511256590352	2.28437244551535e-05	0.000370608016588929	ENSCGRG00000005992	myopalladin [Source:MGI Symbol;Acc:MGI:1916052]
1619	Myt1	17.3894972453866	2.46213058425937	0.660619106297961	2.84152859891938	0.00448978248082273	0.0416178085496974	ENSCGRG00000012011	myelin transcription factor 1 [Source:MGI Symbol;Acc:MGI:1100535]
1620	Nacc1	2648.30661909698	-0.812248742044673	0.0857107213815294	-2.65178308687642	0.00800679618506064	0.0676329938786906	ENSCGRG00000012988	nucleus accumbens associated 1, BEN and BTB (POZ) domain containing [Source:MGI Symbol;Acc:MGI:1914080]
1621	Nasp	1429.77778960849	-1.7908187387872	0.122291305447931	-9.86052306539056	6.17269813308041e-23	4.84974606158877e-21	ENSCGRG00000001930	nuclear autoantigenic sperm protein (histone-binding) [Source:MGI Symbol;Acc:MGI:1355328]
1622	Nav1	1070.57007572638	1.39360189839826	0.130938727301536	6.17570839691226	6.58674601853752e-10	2.00862261636487e-08	ENSCGRG00000007930	neuron navigator 1 [Source:MGI Symbol;Acc:MGI:2183683]
1623	Nbeal1	1681.35374222869	1.22935298769335	0.109934401725041	5.86159088384268	4.58453436530926e-09	1.27883631473867e-07	ENSCGRG00000005032	neurobeachin like 1 [Source:MGI Symbol;Acc:MGI:2444343]
1624	Ncapd2	2534.64139700022	-2.70398683548312	0.0881812565602875	-24.0303259152724	1.34070118564517e-127	8.04063191070932e-124	ENSCGRG00000016187	non-SMC condensin I complex, subunit D2 [Source:MGI Symbol;Acc:MGI:1915548]
1625	Ncapd3	1199.46183495571	-1.65371712685072	0.102760017128685	-10.400490930156	2.46659088741416e-25	2.26422975746713e-23	ENSCGRG00000006281	non-SMC condensin II complex, subunit D3 [Source:MGI Symbol;Acc:MGI:2142989]
1626	Ncapg	1391.58933690272	-2.47300609022007	0.142506241743556	-13.2488483760346	4.58180060916248e-40	7.77695816604257e-38	ENSCGRG00000000656	non-SMC condensin I complex, subunit G [Source:MGI Symbol;Acc:MGI:1930197]
1627	Ncapg2	1020.1967722019	-2.25214769519002	0.11253241434059	-14.8151552975925	1.16918744728805e-49	2.76789744100087e-47	ENSCGRG00000000345	non-SMC condensin II complex, subunit G2 [Source:MGI Symbol;Acc:MGI:1923294]
1628	Ncaph	807.594800998781	-2.71636086682251	0.149317356737881	-14.2742840662718	3.16521656878522e-46	6.69983253006867e-44	ENSCGRG00000006816	non-SMC condensin I complex, subunit H [Source:MGI Symbol;Acc:MGI:2444777]
1629	Ncaph2	910.543224714076	-0.91506916552477	0.110508287186885	-2.98716660267621	0.0028157622909251	0.0278139299791789	ENSCGRG00000004882	N/A
1630	Nceh1	2572.36879137198	0.918810541311627	0.0806639470635655	4.13875160767162	3.49200768018785e-05	0.000548717922986373	ENSCGRG00000012141	neutral cholesterol ester hydrolase 1 [Source:MGI Symbol;Acc:MGI:2443191]
1631	Ncf1	24.0679981923094	2.44462233021568	0.734341394410224	2.53241863205612	0.0113278657473866	0.0906229259790927	ENSCGRG00000001248	neutrophil cytosolic factor 1 [Source:MGI Symbol;Acc:MGI:97283]
1632	Ncf4	107.276856682497	4.99875858677329	0.587576298406554	7.51186883817793	5.82891753540052e-14	2.57675391392939e-12	ENSCGRG00000011023	neutrophil cytosolic factor 4 [Source:MGI Symbol;Acc:MGI:109186]
1633	Nckap1l	24.9988117041915	4.83008427335767	0.948195244926947	4.47705448360858	7.567994069829e-06	0.000134948810014235	ENSCGRG00000007783	NCK associated protein 1 like [Source:MGI Symbol;Acc:MGI:1926063]
1634	Nckap5	113.662710842204	2.00706400021496	0.338748014155752	4.1981102178209	2.69151634686201e-05	0.000433534128135553	ENSCGRG00000014095	NCK-associated protein 5 [Source:MGI Symbol;Acc:MGI:2686394]
1635	Ncor2	949.628281501661	1.47969473250827	0.152142442073232	5.88088517309619	4.0807820200257e-09	1.1418573888694e-07	ENSCGRG00000015717	nuclear receptor co-repressor 2 [Source:MGI Symbol;Acc:MGI:1337080]
1636	Ndc1	1810.87465014865	-0.907249062063579	0.10288949012121	-3.13235648230688	0.00173409184152226	0.0181822509992413	ENSCGRG00000011303	NDC1 transmembrane nucleoporin [Source:MGI Symbol;Acc:MGI:1920037]
1637	Ndc80	899.786468595333	-2.36334130486273	0.146806484321688	-12.1137619523993	8.93023831089667e-34	1.20806652398235e-31	ENSCGRG00000003859	NDC80 kinetochore complex component [Source:MGI Symbol;Acc:MGI:1914302]
1638	Nde1	1336.45027455331	-1.41873745939376	0.100400331616084	-8.30450403152887	1.00237265049177e-16	5.35153968179465e-15	ENSCGRG00000007515	nudE neurodevelopment protein 1 [Source:MGI Symbol;Acc:MGI:1914453]
1639	Ndp	145.870914389769	-2.09262306270193	0.255217697080813	-5.90735117205993	3.47652156401446e-09	9.8503269259446e-08	ENSCGRG00000001724	Norrie disease (pseudoglioma) (human) [Source:MGI Symbol;Acc:MGI:102570]
1640	Ndufs8	583.169791330582	-0.983510019913317	0.133054642437125	-2.9953672558287	0.0027411458344344	0.0271578721658281	ENSCGRG00000015722	NADH dehydrogenase (ubiquinone) Fe-S protein 8 [Source:MGI Symbol;Acc:MGI:2385079]
1641	Neb	1428.1449456534	1.79088168381807	0.12164392565499	9.91351747819429	3.63614349181712e-23	2.92985280556916e-21	ENSCGRG00000000284	N/A
1642	Nedd4l	32.6588943553217	2.2640322005939	0.486478256893899	3.45147943629256	0.000557522239556809	0.00673217458664839	ENSCGRG00000012144	neural precursor cell expressed, developmentally down-regulated gene 4-like [Source:MGI Symbol;Acc:MGI:1933754]
1643	Nek10	29.2647235290332	3.30675599887115	0.653049752105609	4.16781951049548	3.07527281148825e-05	0.000489648747117669	ENSCGRG00000013312	NIMA (never in mitosis gene a)- related kinase 10 [Source:MGI Symbol;Acc:MGI:2685128]
1644	Nek2	981.045542385433	-2.60786331747646	0.129952752332562	-15.566433033896	1.23082288570574e-54	3.16356647994539e-52	ENSCGRG00000012324	NIMA (never in mitosis gene a)-related expressed kinase 2 [Source:MGI Symbol;Acc:MGI:109359]
1645	Nemp1	239.991475284611	-1.86598313413638	0.21149122076339	-6.05708657215796	1.38609000818606e-09	4.10848952673536e-08	ENSCGRG00000004589	nuclear envelope integral membrane protein 1 [Source:MGI Symbol;Acc:MGI:2446113]
1646	Nes	11.7541269618245	3.40573036538818	0.892749602415945	3.15964057226517	0.00157963877817096	0.0168071324049982	ENSCGRG00000017039	nestin [Source:MGI Symbol;Acc:MGI:101784]
1647	Neu1	1914.87603320213	1.38140937101809	0.140578533359002	5.66549423490574	1.46601354099944e-08	3.83379587640435e-07	ENSCGRG00000014293	neuraminidase 1 [Source:MGI Symbol;Acc:MGI:97305]
1648	Neu2	685.70824281623	-1.01544723424853	0.149753517783712	-2.87462184460415	0.00404511657862257	0.0381245350877828	ENSCGRG00000003421	sialidase-2 [Source:RefSeq peptide;Acc:NP_001233664]
1649	Neurl2	422.738778780028	2.1067863572359	0.17274222732609	8.80979642367328	1.25373335030533e-18	7.46926173466672e-17	ENSCGRG00000014807	neuralized E3 ubiquitin protein ligase 2 [Source:MGI Symbol;Acc:MGI:3043305]
1650	Nexn	47.8648750069823	-2.05445650552825	0.412825082222029	-3.55960446225202	0.000371413774186333	0.00468616874134678	ENSCGRG00000017251	nexilin [Source:MGI Symbol;Acc:MGI:1916060]
1651	Nfe2	116.678345003963	1.49813308358945	0.264672695839946	3.4501880897473	0.000560196100199796	0.00675992504010378	ENSCGRG00000006697	nuclear factor, erythroid derived 2 [Source:MGI Symbol;Acc:MGI:97308]
1652	Nfe2l1	8259.89916403235	1.12347883416763	0.074240303687664	7.25369249177731	4.05560316100571e-13	1.66594548111449e-11	ENSCGRG00000005472	nuclear factor, erythroid derived 2,-like 1 [Source:MGI Symbol;Acc:MGI:99421]
1653	Nfkbiz	609.210414723771	-1.22534066328043	0.129018113769043	-4.96347484745918	6.92430122563664e-07	1.43197732932936e-05	ENSCGRG00000014889	nuclear factor of kappa light polypeptide gene enhancer in B cells inhibitor, zeta [Source:MGI Symbol;Acc:MGI:1931595]
1654	Ngef	511.276685146697	-1.62701666170032	0.148672656100605	-7.00905054305355	2.39940772345019e-12	9.30391029317153e-11	ENSCGRG00000004024	neuronal guanine nucleotide exchange factor [Source:MGI Symbol;Acc:MGI:1858414]
1655	Nkd1	252.238948399151	2.75172336175684	0.243457684594471	8.89994852553071	5.58725933858104e-19	3.4076600006695e-17	ENSCGRG00000012753	naked cuticle 1 homolog (Drosophila) [Source:MGI Symbol;Acc:MGI:2135954]
1656	Nlrc5	48.9978549202006	2.05967158115496	0.391647474426661	3.76539918351995	0.000166283208550556	0.00227510835607727	ENSCGRG00000005769	NLR family, CARD domain containing 5 [Source:MGI Symbol;Acc:MGI:3612191]
1657	Nlrp3	666.359255024961	1.33655233126098	0.274021016786635	2.74281819458047	0.00609144009151453	0.0535927580080828	ENSCGRG00000016221	NLR family, pyrin domain containing 3 [Source:MGI Symbol;Acc:MGI:2653833]
1658	Nmnat2	38.8200871541598	2.71175860251076	0.562175255343315	3.78315495314853	0.000154852942819106	0.00213524935055186	ENSCGRG00000016452	nicotinamide nucleotide adenylyltransferase 2 [Source:MGI Symbol;Acc:MGI:2444155]
1659	Nod2	1129.35965536664	1.13987017751401	0.128128151613317	4.33088021489243	1.48514461708477e-05	0.000250663432932357	ENSCGRG00000006598	nucleotide-binding oligomerization domain containing 2 [Source:MGI Symbol;Acc:MGI:2429397]
1660	Nol4l	73.5853301544765	1.85031425910604	0.2902670978962	4.35926692193471	1.30498861654641e-05	0.000223400144518583	ENSCGRG00000017953	nucleolar protein 4-like [Source:MGI Symbol;Acc:MGI:1918765]
1661	Nop56	4757.11272406105	-0.947052952258566	0.0996129303074398	-3.6349743996073	0.000278008240944458	0.00359850666983646	N/A	N/A
1662	Notch1	551.474272156854	2.22326995891125	0.325032317573306	5.04044480998601	4.64451058129448e-07	9.77357127235676e-06	ENSCGRG00000002375	notch 1 [Source:MGI Symbol;Acc:MGI:97363]
1663	Notch2	3808.52831344382	0.922824266741125	0.105144674290337	3.21330365327899	0.00131217481380982	0.0142996058449826	ENSCGRG00000006756	notch 2 [Source:MGI Symbol;Acc:MGI:97364]
1664	Npc1	1342.89997654041	1.01341630080753	0.108764681861522	3.93927323422758	8.17288097165015e-05	0.00119549979221081	ENSCGRG00000008143	Niemann-Pick C1 protein precursor [Source:RefSeq peptide;Acc:NP_001233616]
1665	Npepl1	35.5309582785697	3.15626978244762	0.554119031949495	4.64035186209021	3.47816437275803e-06	6.56654075494884e-05	ENSCGRG00000017932	aminopeptidase-like 1 [Source:MGI Symbol;Acc:MGI:2448523]
1666	Npffr2	18.7916886241689	4.13696695521036	0.796536567996424	4.45931121960135	8.22234573036334e-06	0.000145693088493257	ENSCGRG00000001075	neuropeptide FF receptor 2 [Source:MGI Symbol;Acc:MGI:1860130]
1667	Npm3	1919.98021020916	-1.16837673767926	0.0976146848425652	-5.97670563500819	2.27695088831619e-09	6.60756457783627e-08	ENSCGRG00000015351	nucleoplasmin 3 [Source:MGI Symbol;Acc:MGI:894653]
1668	Nppb	146.668354883105	2.05425651727496	0.401168343526358	3.66253728706105	0.000249729388372208	0.00327249173750383	ENSCGRG00000000797	natriuretic peptide type B [Source:MGI Symbol;Acc:MGI:97368]
1669	Nr4a3	88.7003062108342	1.84390499755761	0.296336292692779	4.24835745023522	2.15343603845048e-05	0.000351265831403454	ENSCGRG00000013687	nuclear receptor subfamily 4, group A, member 3 [Source:MGI Symbol;Acc:MGI:1352457]
1670	Nras	2564.61319622438	-0.922357075334836	0.0915428191370746	-3.68564763237705	0.000228121796771667	0.00303129052253754	ENSCGRG00000002586	neuroblastoma ras oncogene [Source:MGI Symbol;Acc:MGI:97376]
1671	Nrp2	3979.22649194753	0.893027310707281	0.0845585890893426	3.64321133197517	0.000269257590075098	0.00351304029052297	ENSCGRG00000014459	neuropilin 2 [Source:MGI Symbol;Acc:MGI:1100492]
1672	Nsl1	216.287100199255	-1.41925176537869	0.199906663577687	-4.17339397159872	3.00095351012702e-05	0.000479512926769142	ENSCGRG00000015894	NSL1, MIS12 kinetochore complex component [Source:MGI Symbol;Acc:MGI:2685830]
1673	Nsmce4a	555.604185771274	-1.06877068809832	0.12950377508159	-3.73586165401245	0.000187073502933792	0.00253833066725851	ENSCGRG00000000298	NSE4 homolog A, SMC5-SMC6 complex component [Source:MGI Symbol;Acc:MGI:1915122]
1674	Nt5dc1	1422.8839704323	1.15838402170159	0.111322261023128	5.15100498058781	2.59094307341084e-07	5.66418563509209e-06	ENSCGRG00000006869	5'-nucleotidase domain containing 1 [Source:MGI Symbol;Acc:MGI:2442446]
1675	Nt5e	63.7450341229712	1.74049345860444	0.33785240471443	3.420224162264	0.00062569554080407	0.00744013533546105	ENSCGRG00000004893	5' nucleotidase, ecto [Source:MGI Symbol;Acc:MGI:99782]
1676	Ntn1	187.405722595488	1.41614657945508	0.208311144234016	3.99010855511492	6.60430616137067e-05	0.000980401620918987	N/A	N/A
1677	Nucks1	6231.98770068374	-1.26233655504772	0.10965530027502	-6.17730335540266	6.52057127934607e-10	1.9918186495415e-08	ENSCGRG00000014213	N/A
1678	Nudt12	1044.11684072612	0.88441171710654	0.118294400649478	2.53138960712681	0.0113611573973251	0.090808504616914	ENSCGRG00000003336	nudix (nucleoside diphosphate linked moiety X)-type motif 12 [Source:MGI Symbol;Acc:MGI:1915243]
1679	Nudt18	461.623709391436	1.32298473237155	0.178346205236416	4.13814373382416	3.50127016075472e-05	0.000549693304819363	ENSCGRG00000003107	nudix (nucleoside diphosphate linked moiety X)-type motif 18 [Source:MGI Symbol;Acc:MGI:2385853]
1680	Nudt4	292.426529880976	-1.59640726118612	0.16466905294048	-6.14228807662213	8.13411628264306e-10	2.45964739760192e-08	ENSCGRG00000000955	nudix (nucleoside diphosphate linked moiety X)-type motif 4 [Source:MGI Symbol;Acc:MGI:1918457]
1681	Nuf2	254.630053579667	-3.97207127793225	0.267650711357671	-12.6549589949895	1.0503039877237e-36	1.58798902076679e-34	ENSCGRG00000001624	NUF2, NDC80 kinetochore complex component [Source:MGI Symbol;Acc:MGI:1914227]
1682	Nup107	857.848322083469	-0.980064126360672	0.120110194003275	-3.28949286043733	0.00100368102850417	0.0112232623150075	ENSCGRG00000016174	nucleoporin 107 [Source:MGI Symbol;Acc:MGI:2143854]
1683	Nup35	633.196587748804	-1.02460222051393	0.132085069265191	-3.32845886547625	0.000873278999926019	0.00991295631966494	ENSCGRG00000011313	N/A
1684	Nup37	890.613620528903	-0.88937106126443	0.105516776254534	-2.88493044754287	0.00391500144834461	0.0370340200097877	ENSCGRG00000009413	nucleoporin 37 [Source:MGI Symbol;Acc:MGI:1919964]
1685	Nup58	1641.83370600809	-0.962855980781341	0.0989229020217016	-3.82008081381683	0.000133407956163875	0.00186212253475596	ENSCGRG00000008906	N/A
1686	Nup85	439.836794757909	-1.00999916539528	0.14540785793921	-2.92306530539646	0.00346603812608742	0.0333124775451736	ENSCGRG00000014975	nucleoporin 85 [Source:MGI Symbol;Acc:MGI:3046173]
1687	Nusap1	1115.63285514227	-3.38962570887252	0.157865759763953	-17.7661274512282	1.29315588710724e-70	6.12275282127195e-68	ENSCGRG00000008626	nucleolar and spindle associated protein 1 [Source:MGI Symbol;Acc:MGI:2675669]
1688	Nutf2	2845.04232727366	-0.854198571407197	0.10170515635393	-2.64722144223553	0.0081156190258503	0.0684237195469066	ENSCGRG00000016446	N/A
1689	Nxf1	890.122617037947	-0.989319060207022	0.104224316700549	-3.87967580202649	0.000104595781157944	0.00150190526304367	ENSCGRG00000013649	nuclear RNA export factor 1 [Source:MGI Symbol;Acc:MGI:1858330]
1690	Nyap1	285.377311556465	1.3353729908034	0.173297904626682	4.33017636132867	1.48989968938625e-05	0.000251230320632028	ENSCGRG00000017829	neuronal tyrosine-phosphorylated phosphoinositide 3-kinase adaptor 1 [Source:MGI Symbol;Acc:MGI:2443880]
1691	Oard1	542.752535570683	-1.02056583969636	0.128373873558856	-3.39323981507416	0.000690711399150083	0.00809067675358613	ENSCGRG00000007500	O-acyl-ADP-ribose deacylase 1 [Source:MGI Symbol;Acc:MGI:2146818]
1692	Oasl	236.701757058599	2.07901083289319	0.195590656067007	7.6386488097887	2.19513148328139e-14	9.99868497397437e-13	ENSCGRG00000006960	2'-5' oligoadenylate synthetase-like 1 [Source:MGI Symbol;Acc:MGI:2180849]
1693	Oc90	13.783756667019	2.51317584912303	0.7048445956647	2.73565742046086	0.00622558009146834	0.0545555440760588	ENSCGRG00000006050	otoconin 90 [Source:MGI Symbol;Acc:MGI:1313269]
1694	Odf3l1	44.4082968790809	2.22597225795503	0.446428075301188	3.67586594128684	0.000237043983551553	0.00313364831157938	ENSCGRG00000002244	outer dense fiber of sperm tails 3-like 1 [Source:MGI Symbol;Acc:MGI:2681875]
1695	Oip5	107.007626069554	-2.17914389132699	0.280797814064448	-5.67732835071126	1.36814699816626e-08	3.59353296219086e-07	ENSCGRG00000011232	Opa interacting protein 5 [Source:MGI Symbol;Acc:MGI:1917895]
1696	Olfm2	355.330677915244	2.24718136760515	0.25740977445466	6.45748154049519	1.06459732922221e-10	3.48893172083169e-09	ENSCGRG00000012966	olfactomedin 2 [Source:MGI Symbol;Acc:MGI:3045350]
1697	Olfm4	34.9008342830211	3.37173032605674	0.88276755083847	3.15685349182654	0.00159481453612851	0.016941700920347	ENSCGRG00000002958	olfactomedin 4 [Source:MGI Symbol;Acc:MGI:2685142]
1698	Olr1	103.195811080823	4.05670572460747	0.584978056137034	5.9348264220582	2.94156538590539e-09	8.44093212491384e-08	ENSCGRG00000008979	oxidized low density lipoprotein (lectin-like) receptor 1 [Source:MGI Symbol;Acc:MGI:1261434]
1699	Opn1lw	7.50294889145441	6.95271991297522	1.63532220531176	3.89388549337291	9.86512306058003e-05	0.00142108321942318	ENSCGRG00000002275	opsin 1 (cone pigments), medium-wave-sensitive (color blindness, deutan) [Source:MGI Symbol;Acc:MGI:1097692]
1700	Opn1sw	19.9756955895426	-2.12043311089632	0.598584773637247	-2.56516817299748	0.0103125808228445	0.0836914542916639	ENSCGRG00000009183	opsin 1 (cone pigments), short-wave-sensitive (color blindness, tritan) [Source:MGI Symbol;Acc:MGI:99438]
1701	Oprm1	25.5607236928718	3.96163302148932	0.955659809286297	3.53333946657223	0.000410345210848583	0.00513773906303946	ENSCGRG00000006423	opioid receptor, mu 1 [Source:MGI Symbol;Acc:MGI:97441]
1702	Orc1	568.173381848208	-1.8112666324212	0.142227859253961	-8.62210918544702	6.57319836668412e-18	3.83977224069418e-16	ENSCGRG00000014882	origin recognition complex subunit 1 [Source:RefSeq peptide;Acc:NP_001233617]
1703	Orc6	351.27680140413	-1.00481591239754	0.161939748622034	-2.59265199093475	0.00952390879868318	0.0781368751052931	ENSCGRG00000009773	origin recognition complex, subunit 6 [Source:MGI Symbol;Acc:MGI:1929285]
1704	Osbp2	312.42050555368	4.18510203462782	0.270831055030823	13.2929347171687	2.54401025415306e-40	4.35922214216399e-38	ENSCGRG00000007280	oxysterol binding protein 2 [Source:MGI Symbol;Acc:MGI:1921559]
1705	Osm	72.9564879487285	1.8759321305521	0.327256328137801	3.94482709372497	7.98575797393687e-05	0.00117289597932304	ENSCGRG00000008006	oncostatin M [Source:MGI Symbol;Acc:MGI:104749]
1706	Otof	78.6877284255436	1.75426575551744	0.345662036438024	3.38279339798408	0.00071752588789571	0.00836122135687799	ENSCGRG00000018155	otoferlin [Source:MGI Symbol;Acc:MGI:1891247]
1707	Otogl	68.8340648127931	1.53603979042086	0.364011273732069	2.61276877484774	0.00898120422805726	0.0743967893513841	ENSCGRG00000000185	otogelin-like [Source:MGI Symbol;Acc:MGI:3647600]
1708	Ovgp1	15.7469790415837	2.56721695339999	0.771525617080481	2.56926589188295	0.0101914226820033	0.082895152303166	ENSCGRG00000007643	oviductal glycoprotein 1 [Source:MGI Symbol;Acc:MGI:106661]
1709	Oxtr	308.091341483352	1.76524026241555	0.221234721419039	5.33495716279924	9.55671162275231e-08	2.24763863420339e-06	ENSCGRG00000015885	oxytocin receptor [Source:MGI Symbol;Acc:MGI:109147]
1710	Pa2g4	7445.25641851449	-1.05471970394661	0.0888262572182138	-5.2884948430443	1.23326965580843e-07	2.83746645106207e-06	ENSCGRG00000014336	proliferation-associated 2G4 [Source:MGI Symbol;Acc:MGI:894684]
1711	Paics	3792.26517231939	-0.993298647954936	0.108008858464734	-3.78058015831271	0.0001564633327647	0.002153854845526	ENSCGRG00000013543	N/A
1712	Palb2	749.554691655667	-1.03083441011607	0.130977304409336	-3.40419213393992	0.000663600584144115	0.00782918144912847	ENSCGRG00000005204	partner and localizer of BRCA2 [Source:MGI Symbol;Acc:MGI:3040695]
1713	Palld	1177.5785376037	1.28967700708628	0.115021241901856	6.12682053082361	8.9652498210878e-10	2.69737081573598e-08	ENSCGRG00000002425	palladin, cytoskeletal associated protein [Source:MGI Symbol;Acc:MGI:1919583]
1714	Pamr1	826.951195010431	3.73222959104242	0.190037188581839	16.5613220959954	1.32646997486463e-61	4.66519055363513e-59	ENSCGRG00000004840	peptidase domain containing associated with muscle regeneration 1 [Source:MGI Symbol;Acc:MGI:2445082]
1715	Pank4	983.068795380309	-1.06604128214795	0.118464701255143	-4.06094622558219	4.88742287448404e-05	0.000745839799471729	ENSCGRG00000000502	pantothenate kinase 4 [Source:MGI Symbol;Acc:MGI:2387466]
1716	Papln	124.775460347358	2.87597121547004	0.236108738433052	9.70319324034039	2.92207293093363e-22	2.20898891484697e-20	ENSCGRG00000017393	papilin, proteoglycan-like sulfated glycoprotein [Source:MGI Symbol;Acc:MGI:2386139]
1717	Pappa2	22.7821246798494	2.87556557617929	0.694778611669545	3.2968819664063	0.000977645778154074	0.0109936267753426	ENSCGRG00000004550	pappalysin 2 [Source:MGI Symbol;Acc:MGI:3051647]
1718	Paqr8	794.536141454193	1.36358690461696	0.133718504860724	5.82286202427097	5.78483120161539e-09	1.59122161655978e-07	ENSCGRG00000014524	progestin and adipoQ receptor family member VIII [Source:MGI Symbol;Acc:MGI:1921479]
1719	Park2	275.900665858575	1.83994778366703	0.185035039159963	6.78241963599627	1.18179604834412e-11	4.33052433845363e-10	ENSCGRG00000008474	Parkinson disease (autosomal recessive, juvenile) 2, parkin [Source:MGI Symbol;Acc:MGI:1355296]
1720	Parp4	1147.88487918162	1.03432964338963	0.119835051296004	3.74988067187869	0.000176918738392487	0.00241102551183082	ENSCGRG00000011944	poly (ADP-ribose) polymerase family, member 4 [Source:MGI Symbol;Acc:MGI:2685589]
1721	Parpbp	275.156920206225	-3.14377463164927	0.223088723607107	-11.4699303916166	1.86809491187339e-30	2.16843636480168e-28	ENSCGRG00000009629	PARP1 binding protein [Source:MGI Symbol;Acc:MGI:1922567]
1722	Parvg	201.7451888097	3.19964388502428	0.273204760768946	9.57040930379103	1.06483270240189e-21	7.69416465125095e-20	ENSCGRG00000002905	parvin, gamma [Source:MGI Symbol;Acc:MGI:2158329]
1723	Pask	311.525323263051	-1.47442755431885	0.172932229734601	-5.14343136015049	2.69765244600298e-07	5.87604876616048e-06	ENSCGRG00000018280	PAS domain containing serine/threonine kinase [Source:MGI Symbol;Acc:MGI:2155936]
1724	Pate1	155.803611506816	-1.60966471334251	0.237505344323627	-4.31443854680205	1.60009034578696e-05	0.000267305714961922	ENSCGRG00000016967	prostate and testis expressed 1 [Source:MGI Symbol;Acc:MGI:4936886]
1725	Pbk	896.836076538832	-3.66598094318088	0.184236645459931	-16.7231575171607	8.88826700197273e-63	3.26362652856109e-60	ENSCGRG00000004250	PDZ binding kinase [Source:MGI Symbol;Acc:MGI:1289156]
1726	Pcbd2	6.51309309411228	4.99193346997763	1.69490881704639	2.60012274697835	0.00931904204262398	0.0767711558749499	N/A	N/A
1727	Pcbp2	4272.77824609482	0.902645995188909	0.117853063396702	2.69558962076705	0.00702641732933295	0.0605456420447119	ENSCGRG00000017884	poly(rC) binding protein 2 [Source:MGI Symbol;Acc:MGI:108202]
1728	Pcdh12	102.007666251432	3.09252901743932	0.330286754794303	7.59208923857643	3.1478809299755e-14	1.42303200231455e-12	ENSCGRG00000017000	protocadherin 12 [Source:MGI Symbol;Acc:MGI:1855700]
1729	Pcdh15	115.377482722998	1.53201675138634	0.276886039209919	3.42037559339415	0.000625347308692542	0.00744013533546105	ENSCGRG00000009734	protocadherin 15 [Source:MGI Symbol;Acc:MGI:1891428]
1730	Pcna	1589.61424065806	-2.73245581983763	0.118167087246394	-18.1733625593958	8.3895762563893e-74	4.57409866681686e-71	ENSCGRG00000004727	Proliferating cell nuclear antigen [Source:UniProtKB/Swiss-Prot;Acc:P57761]
1731	Pcolce2	2408.39947521512	-1.03726853095853	0.106397721931277	-4.25108754235844	2.12734989904202e-05	0.000348590886917705	ENSCGRG00000013993	procollagen C-endopeptidase enhancer 2 [Source:MGI Symbol;Acc:MGI:1923727]
1732	Pcsk1	22.7840151796353	2.42721833796977	0.622688582863527	2.95855085181862	0.00309089240076106	0.0301416455688309	ENSCGRG00000011029	proprotein convertase subtilisin/kexin type 1 [Source:MGI Symbol;Acc:MGI:97511]
1733	Pdcd10	1081.90916403163	-0.961763862815973	0.132822804236919	-2.83687251040649	0.00455577993251216	0.0421643994576949	ENSCGRG00000005385	programmed cell death 10 [Source:MGI Symbol;Acc:MGI:1928396]
1734	Pde11a	10.205445904343	5.69699070887456	1.61215586022057	3.17092679082158	0.00151953433395446	0.016244481126862	N/A	N/A
1735	Pde3b	38.8835657525833	3.30514348666439	0.569171380572267	4.77919494688622	1.75998482918143e-06	3.45694836753627e-05	ENSCGRG00000012625	phosphodiesterase 3B, cGMP-inhibited [Source:MGI Symbol;Acc:MGI:1333863]
1736	Pde4d	155.973206160147	3.6079915733245	0.287721177878695	10.5068006981324	8.03740158656266e-26	7.57114813326887e-24	ENSCGRG00000018430	phosphodiesterase 4D, cAMP specific [Source:MGI Symbol;Acc:MGI:99555]
1737	Pde6a	11.7866030648443	3.56312004620129	0.873128808038173	3.4109028565576	0.000647481554989281	0.00766413693247838	ENSCGRG00000006771	phosphodiesterase 6A, cGMP-specific, rod, alpha [Source:MGI Symbol;Acc:MGI:97524]
1738	Pdgfrb	979.04677241311	1.16395212707103	0.13210875619577	4.38267411655804	1.17231405918051e-05	0.000202226985165635	ENSCGRG00000011776	platelet derived growth factor receptor, beta polypeptide [Source:MGI Symbol;Acc:MGI:97531]
1739	Pdia2	5.48940440441096	-4.95531247345433	1.71731145637853	-2.54487906459867	0.0109315590543218	0.088060651138857	ENSCGRG00000009698	protein disulfide isomerase associated 2 [Source:MGI Symbol;Acc:MGI:1916441]
1740	Pdss1	307.00730830264	-1.43230093458993	0.179099788589057	-4.73109678433506	2.23310014525956e-06	4.33887017424513e-05	ENSCGRG00000000999	prenyl (solanesyl) diphosphate synthase, subunit 1 [Source:MGI Symbol;Acc:MGI:1889278]
1741	Pebp1	4065.4903735828	-0.861230410829507	0.0866055508598848	-3.18995615598949	0.00142294379554825	0.0153671097055847	ENSCGRG00000008754	N/A
1742	Pecam1	828.334653216501	3.17973337275807	0.161871243935746	16.0298445168365	7.90803708685765e-58	2.33248202076628e-55	ENSCGRG00000008836	platelet/endothelial cell adhesion molecule 1 [Source:MGI Symbol;Acc:MGI:97537]
1743	Per2	479.872176174155	1.31321126431941	0.154731628115212	4.70652815115474	2.5197120406299e-06	4.84862663476077e-05	ENSCGRG00000015527	period circadian clock 2 [Source:MGI Symbol;Acc:MGI:1195265]
1744	Perm1	180.144891165758	1.24432501281929	0.209913685215457	3.14111255500738	0.00168307336126007	0.0177086876700533	ENSCGRG00000001072	PPARGC1 and ESRR induced regulator, muscle 1 [Source:MGI Symbol;Acc:MGI:1921433]
1745	Pex26	601.352310717449	1.03392488216419	0.114544405188603	3.91954876105726	8.87149118068302e-05	0.00129139052850201	ENSCGRG00000014948	peroxisomal biogenesis factor 26 [Source:MGI Symbol;Acc:MGI:1921293]
1746	Pfas	1272.41569618905	-0.902180105717216	0.125902252283988	-2.5195546484787	0.0117503398747395	0.0931741361949378	ENSCGRG00000008551	phosphoribosylformylglycinamidine synthase (FGAR amidotransferase) [Source:MGI Symbol;Acc:MGI:2684864]
1747	Pfkfb1	156.203664419802	-1.24666606946711	0.212282706540236	-3.1170865471349	0.00182647943227875	0.0190173714962727	ENSCGRG00000010021	6-phosphofructo-2-kinase/fructose-2,6-biphosphatase 1 [Source:MGI Symbol;Acc:MGI:107816]
1748	Pfkfb3	1816.85338226334	0.847009563393549	0.0833815981276249	3.14274454504098	0.00167371839312238	0.0176205625096887	ENSCGRG00000007977	6-phosphofructo-2-kinase/fructose-2,6-biphosphatase 3 [Source:MGI Symbol;Acc:MGI:2181202]
1749	Pfkfb4	264.65827680743	2.20971107131146	0.197455232236216	8.22844019978469	1.89666948610824e-16	1.00072954234779e-14	ENSCGRG00000009404	6-phosphofructo-2-kinase/fructose-2,6-biphosphatase 4 [Source:MGI Symbol;Acc:MGI:2687284]
1750	Pfn1	1432.08303793496	-0.954229873022278	0.144522084058815	-2.55509304827659	0.0106159415248456	0.0859982079761465	ENSCGRG00000007052	profilin 1 [Source:MGI Symbol;Acc:MGI:97549]
1751	Phb2	1747.12602246309	-1.05006004426284	0.104760953014129	-4.43960779431776	9.01229663209121e-06	0.000157426447577267	ENSCGRG00000018210	prohibitin 2 [Source:MGI Symbol;Acc:MGI:102520]
1752	Phc3	2197.87552068711	0.910319533338685	0.115548387032998	2.81576438210785	0.00486613402063338	0.0444649483490279	ENSCGRG00000011137	polyhomeotic-like 3 (Drosophila) [Source:MGI Symbol;Acc:MGI:2181434]
1753	Phf13	539.225768438977	0.911811162966976	0.120514693356574	2.71210632614526	0.00668571435950785	0.0579149604026313	ENSCGRG00000008945	PHD finger protein 13 [Source:MGI Symbol;Acc:MGI:2446217]
1754	Phf19	362.219506480854	-2.83793358892916	0.1804449457268	-12.4856425273284	8.9418542549365e-36	1.29743420770014e-33	ENSCGRG00000004292	PHD finger protein 19 [Source:MGI Symbol;Acc:MGI:1921266]
1755	Phka2	380.08966219593	-2.12477307199608	0.158078048876273	-9.74082475220908	2.01908915790532e-22	1.54584902676734e-20	N/A	N/A
1756	Phldb3	117.108760519831	1.21231441691971	0.240660084151893	2.60679671250591	0.00913936022934124	0.0754783924228898	ENSCGRG00000018404	pleckstrin homology like domain, family B, member 3 [Source:MGI Symbol;Acc:MGI:3642959]
1757	Phyhd1	600.902608252578	2.50961394114068	0.129549856611289	14.856453652391	6.31824093280966e-50	1.55723001182344e-47	ENSCGRG00000004453	phytanoyl-CoA dioxygenase domain containing 1 [Source:MGI Symbol;Acc:MGI:3612860]
1758	Phykpl	1052.40804379426	-1.09703423597911	0.140808929996426	-3.63664247197214	0.000276214896037312	0.00358302697152366	ENSCGRG00000018407	5-phosphohydroxy-L-lysine phospholyase [Source:MGI Symbol;Acc:MGI:1920197]
1759	Pidd1	218.57625469765	-1.21784099657537	0.177295351094277	-3.5696282612491	0.000357488155745679	0.00451680259703389	ENSCGRG00000007237	p53 induced death domain protein 1 [Source:MGI Symbol;Acc:MGI:1889507]
1760	Pif1	284.35960734752	-1.40127248701193	0.175068608747522	-4.66280044224279	3.11935203997054e-06	5.93898221197354e-05	ENSCGRG00000007212	PIF1 5'-to-3' DNA helicase [Source:MGI Symbol;Acc:MGI:2143057]
1761	Pik3ap1	176.810403312826	1.44465115204825	0.247184690671457	3.47792029106585	0.000505320166134136	0.00615970218772722	ENSCGRG00000004673	phosphoinositide-3-kinase adaptor protein 1 [Source:MGI Symbol;Acc:MGI:1933177]
1762	Pik3cg	30.0574281452074	2.02579129809199	0.575166926111387	2.50506197759328	0.0122429937981244	0.096569901102961	ENSCGRG00000017520	phosphatidylinositol-4,5-bisphosphate 3-kinase catalytic subunit gamma [Source:MGI Symbol;Acc:MGI:1353576]
1763	Pik3r5	330.619226077517	1.28975052616804	0.23681136626131	2.97615792929968	0.0029188450637855	0.0286502238885045	ENSCGRG00000012612	phosphoinositide-3-kinase regulatory subunit 5 [Source:MGI Symbol;Acc:MGI:2443588]
1764	Pir	778.349887100107	-1.04413481666563	0.123684678689288	-3.71244297038585	0.000205268322423973	0.00276022993800607	ENSCGRG00000006372	pirin [Source:MGI Symbol;Acc:MGI:1916906]
1765	Pkd2l1	28.9652611670037	3.77014080512827	0.627347416052997	5.07721594590585	3.83005485837035e-07	8.17573424807886e-06	ENSCGRG00000009444	polycystic kidney disease 2-like 1 [Source:MGI Symbol;Acc:MGI:1352448]
1766	Pkn3	586.353569444414	-1.12588724910803	0.125135441122753	-4.32271420097724	1.54121328808998e-05	0.0002589123200683	ENSCGRG00000017297	protein kinase N3 [Source:MGI Symbol;Acc:MGI:2388285]
1767	Pkp1	77.8226192481131	1.78370008900602	0.321213132717691	3.73190715504904	0.000190035547893963	0.00257270096140571	ENSCGRG00000008172	plakophilin 1 [Source:MGI Symbol;Acc:MGI:1328359]
1768	Pla2g15	473.407188271355	1.17421630769349	0.138383161451551	4.25813228135153	2.06141961899137e-05	0.000338403848402306	ENSCGRG00000014272	phospholipase A2, group XV [Source:MGI Symbol;Acc:MGI:2178076]
1769	Pla2g4e	219.24782641169	2.11061851833479	0.241656071723295	6.3133361671151	2.73083403943231e-10	8.57472356674802e-09	ENSCGRG00000011525	phospholipase A2, group IVE [Source:MGI Symbol;Acc:MGI:1919144]
1770	Plac1	477.41972962705	1.47459115489795	0.19362519841022	4.59459131084791	4.33598231572858e-06	8.02602817125398e-05	ENSCGRG00000007734	placental specific protein 1 [Source:MGI Symbol;Acc:MGI:1926287]
1771	Plat	2823.11272568676	1.4808454481581	0.114972444046738	7.79215363181069	6.58765641724856e-15	3.086591517165e-13	ENSCGRG00000003681	plasminogen activator, tissue [Source:MGI Symbol;Acc:MGI:97610]
1772	Plau	183.214660163346	1.13044388258994	0.205129760447726	2.65920157405823	0.00783260852970764	0.0664423822095709	ENSCGRG00000004659	plasminogen activator, urokinase [Source:MGI Symbol;Acc:MGI:97611]
1773	Plcd1	448.316835823095	1.3181918670411	0.146252332043609	5.01345418616172	5.34615010300717e-07	1.11976638711647e-05	ENSCGRG00000007061	phospholipase C, delta 1 [Source:MGI Symbol;Acc:MGI:97614]
1774	Plcd4	165.713664557084	1.69586787872156	0.232324612142984	4.78169474922741	1.73823490899857e-06	3.41795874127893e-05	ENSCGRG00000012162	phospholipase C, delta 4 [Source:MGI Symbol;Acc:MGI:107469]
1775	Plce1	461.145243734964	1.31531806828851	0.152277810564335	4.79620481054123	1.61699953335287e-06	3.19352970407078e-05	ENSCGRG00000010854	phospholipase C, epsilon 1 [Source:MGI Symbol;Acc:MGI:1921305]
1776	Plcl2	145.707813250488	4.16163910658315	0.337032346553589	10.6122650909808	2.61335555006507e-26	2.5144113934102e-24	ENSCGRG00000017193	phospholipase C-like 2 [Source:MGI Symbol;Acc:MGI:1352756]
1777	Pld3	1365.5240315851	0.903598387125151	0.125536672154982	2.5381896854062	0.0111427571825261	0.0894602798875542	ENSCGRG00000012107	phospholipase D family, member 3 [Source:MGI Symbol;Acc:MGI:1333782]
1778	Pld4	24.8826612304389	2.82540104401742	0.590123893396987	3.79655622889528	0.000146720095166518	0.00203844629516292	ENSCGRG00000002992	phospholipase D family, member 4 [Source:MGI Symbol;Acc:MGI:2144765]
1779	Plekha6	236.489383889695	1.89893752971666	0.168548855789801	7.79581102961728	6.39960978631832e-15	3.01418270354553e-13	ENSCGRG00000001696	pleckstrin homology domain containing, family A member 6 [Source:MGI Symbol;Acc:MGI:2388662]
1780	Plekhm1	1317.54150758881	0.963244037527875	0.0926671431326878	4.0821538683357	4.46202379222476e-05	0.000684989181482149	ENSCGRG00000016125	pleckstrin homology domain containing, family M (with RUN domain) member 1 [Source:MGI Symbol;Acc:MGI:2443207]
1781	Plekhm2	2367.68076574095	0.963050281298789	0.122216847319595	3.09358152226706	0.001977562132112	0.0203898555191743	ENSCGRG00000008697	pleckstrin homology domain containing, family M (with RUN domain) member 2 [Source:MGI Symbol;Acc:MGI:1916832]
1782	Plin3	589.597909779084	0.990218663549958	0.145087436546512	2.79318576766558	0.00521917096648447	0.0471638995625256	ENSCGRG00000016659	perilipin 3 [Source:MGI Symbol;Acc:MGI:1914155]
1783	Plin4	1035.39645574612	2.3334647402771	0.126862902622479	13.782612595261	3.24319229588341e-43	6.07828289453483e-41	ENSCGRG00000009474	perilipin 4 [Source:MGI Symbol;Acc:MGI:1929709]
1784	Plk1	1390.90809369939	-3.48917588546245	0.137485617957353	-21.1237613642044	4.81077680371535e-99	8.65554962524465e-96	ENSCGRG00000001185	polo-like kinase 1 [Source:MGI Symbol;Acc:MGI:97621]
1785	Plk4	1349.11907184783	-1.44828539104636	0.104104576548891	-8.29284282156181	1.10573412116621e-16	5.86854522360542e-15	ENSCGRG00000003114	N/A
1786	Plk5	13.7557631466241	2.931518920999	0.822223572168347	2.85391528497482	0.00431840451609815	0.0402157008559202	ENSCGRG00000014257	polo-like kinase 5 [Source:MGI Symbol;Acc:MGI:3026984]
1787	Plod1	3144.69073170915	1.01881971734444	0.122824333211284	3.53233927903328	0.000411900520889912	0.00514646817489673	ENSCGRG00000017737	procollagen-lysine, 2-oxoglutarate 5-dioxygenase 1 [Source:MGI Symbol;Acc:MGI:99907]
1788	Plp2	1009.84365361942	-1.6156958950574	0.142835180102287	-7.21624318041337	5.34434503144513e-13	2.17055204979144e-11	ENSCGRG00000006358	N/A
1789	Plpp2	1087.05298129155	-1.09690097604368	0.122683076654207	-4.17285325151623	3.00808699895899e-05	0.000480226275823159	ENSCGRG00000016579	phospholipid phosphatase 2 [Source:MGI Symbol;Acc:MGI:1354945]
1790	Pltp	5163.51453518526	2.71885607041084	0.104596143052641	20.4012644005022	1.62947421138059e-92	1.83234375069747e-89	ENSCGRG00000009952	phospholipid transfer protein [Source:MGI Symbol;Acc:MGI:103151]
1791	Plvap	33.0502841407733	2.96698508676292	0.566120836532764	4.20762217591315	2.58071880904291e-05	0.000416806937273788	ENSCGRG00000005701	plasmalemma vesicle associated protein [Source:MGI Symbol;Acc:MGI:1890497]
1792	Plxdc2	263.637876671135	1.54654262684233	0.197352084409668	4.87240927298798	1.1024548811233e-06	2.2137687746842e-05	ENSCGRG00000004772	plexin domain containing 2 [Source:MGI Symbol;Acc:MGI:1914698]
1793	Plxna1	3005.64898123984	0.893621956938083	0.0954064954018631	3.23520379736011	0.00121555934569575	0.0133600145068771	ENSCGRG00000014091	plexin A1 [Source:MGI Symbol;Acc:MGI:107685]
1794	Plxna2	369.286198823545	1.20896982824864	0.160356314567894	3.89137982628857	9.96757546080294e-05	0.00143469294152613	ENSCGRG00000017174	plexin A2 [Source:MGI Symbol;Acc:MGI:107684]
1795	Plxna4	1409.32235965509	1.63757790415384	0.252407648000141	4.1702991639623	3.04200037737731e-05	0.000485209847427062	N/A	N/A
1796	Plxnd1	1535.96529443407	1.24694305445031	0.119109623238949	5.55774198362745	2.73286960567948e-08	6.8008008223216e-07	ENSCGRG00000003722	plexin D1 [Source:MGI Symbol;Acc:MGI:2154244]
1797	Pmch	76.1000944116841	-2.56324692182297	0.373972280586511	-5.28992260602635	1.22368128495341e-07	2.82577391193858e-06	ENSCGRG00000009176	pro-melanin-concentrating hormone [Source:MGI Symbol;Acc:MGI:97629]
1798	Pmf1	526.874411482242	-2.30308188236652	0.165543569553139	-10.3786537059892	3.10117476868053e-25	2.80383600191458e-23	ENSCGRG00000003780	polyamine-modulated factor 1 [Source:MGI Symbol;Acc:MGI:1914287]
1799	Pmm2	1056.49311183521	-0.892333273950035	0.105824656243881	-2.90452890789948	0.00367806236412188	0.0350506875292801	ENSCGRG00000003492	phosphomannomutase 2 [Source:MGI Symbol;Acc:MGI:1859214]
1800	Pnn	836.888583748828	-1.07984259684813	0.102767885648298	-4.81551306621799	1.46822155685046e-06	2.9221506914661e-05	ENSCGRG00000004932	pinin [Source:MGI Symbol;Acc:MGI:1100514]
1801	Pnpla2	518.89447479086	1.22633596236912	0.14255973222303	4.49898054413119	6.82801054845146e-06	0.000122238373918148	ENSCGRG00000009148	patatin-like phospholipase domain containing 2 [Source:MGI Symbol;Acc:MGI:1914103]
1802	Pnpt1	1168.21668185623	-1.08959551089495	0.130360290257069	-3.87106387365865	0.00010836139097357	0.00155225967069783	ENSCGRG00000007624	polyribonucleotide nucleotidyltransferase 1 [Source:MGI Symbol;Acc:MGI:1918951]
1803	Pnrc2	2470.62729725461	-1.11324364137996	0.095452506421535	-5.53449207845645	3.12131536882177e-08	7.69297344052619e-07	ENSCGRG00000011258	proline-rich nuclear receptor coactivator 2 [Source:MGI Symbol;Acc:MGI:106512]
1804	Pola1	2046.4341323698	-0.887153982607237	0.0937099032769586	-3.22475502928391	0.0012608050355808	0.0138066976263967	ENSCGRG00000003125	polymerase (DNA directed), alpha 1 [Source:MGI Symbol;Acc:MGI:99660]
1805	Pold1	919.689029977042	-1.48636430311721	0.128511122428911	-7.01419289909857	2.31280124696704e-12	9.04606957291977e-11	ENSCGRG00000014843	polymerase (DNA directed), delta 1, catalytic subunit [Source:MGI Symbol;Acc:MGI:97741]
1806	Pold3	835.044618385287	-0.895350973230617	0.112883519575989	-2.74963496598383	0.00596616872257746	0.0526967636998594	ENSCGRG00000016435	polymerase (DNA-directed), delta 3, accessory subunit [Source:MGI Symbol;Acc:MGI:1915217]
1807	Pole	762.534052299728	-2.40611979930032	0.129302358989768	-14.0844862600169	4.73086608616929e-45	9.45752695803976e-43	ENSCGRG00000007289	polymerase (DNA directed), epsilon [Source:MGI Symbol;Acc:MGI:1196391]
1808	Pole2	296.547875989392	-1.35659501837337	0.163116712235811	-4.73055462604406	2.23907264926199e-06	4.3457815647812e-05	ENSCGRG00000006489	N/A
1809	Polq	491.881637970774	-1.93524054837385	0.136210086013487	-9.91320163705783	3.64766022925462e-23	2.92985280556916e-21	ENSCGRG00000001328	polymerase (DNA directed), theta [Source:MGI Symbol;Acc:MGI:2155399]
1810	Polr3g	700.857185187614	-1.41996618658638	0.127755819868241	-6.53593461907564	6.32135277165068e-11	2.15813622519049e-09	ENSCGRG00000014922	polymerase (RNA) III (DNA directed) polypeptide G [Source:MGI Symbol;Acc:MGI:1914736]
1811	Pomgnt2	688.431900263661	1.38067286975869	0.183019785368433	4.34767403663874	1.37588884157295e-05	0.000233979130789986	ENSCGRG00000016028	protein O-linked mannose beta 1,4-N-acetylglucosaminyltransferase 2 [Source:MGI Symbol;Acc:MGI:2143424]
1812	Pop4	362.696640990348	-0.977036508526309	0.142079291492332	-2.7595436582418	0.00578821525203795	0.0513771923111331	ENSCGRG00000008155	processing of precursor 4, ribonuclease P/MRP family, (S. cerevisiae) [Source:MGI Symbol;Acc:MGI:1913411]
1813	Popdc3	30.2625106972989	4.21968395510912	0.763235156357498	4.76225632966711	1.91440292376094e-06	3.75001947993644e-05	ENSCGRG00000016359	N/A
1814	Postn	88.4529940640724	3.08844303535708	0.405963117644577	6.16676842261255	6.96997168697499e-10	2.11830626000091e-08	ENSCGRG00000000364	periostin, osteoblast specific factor [Source:MGI Symbol;Acc:MGI:1926321]
1815	Ppa1	2226.04188706665	-1.51418182742668	0.0977780860393777	-9.50334951669334	2.03245354605315e-21	1.44537170753313e-19	ENSCGRG00000014826	pyrophosphatase (inorganic) 1 [Source:MGI Symbol;Acc:MGI:97831]
1816	Ppargc1a	149.949552962557	4.54221450880854	0.448784285361502	8.81771518559247	1.16818943741141e-18	6.98274563385584e-17	ENSCGRG00000000200	peroxisome proliferative activated receptor, gamma, coactivator 1 alpha [Source:MGI Symbol;Acc:MGI:1342774]
1817	Ppat	780.039102609095	-0.903067941005018	0.107192622385187	-2.96760572887916	0.00300129040972677	0.0293237918440933	ENSCGRG00000002471	phosphoribosyl pyrophosphate amidotransferase [Source:MGI Symbol;Acc:MGI:2387203]
1818	Ppic	725.49610838565	-1.22346078475653	0.125049418325206	-5.10596764532627	3.29106002721309e-07	7.09134754606204e-06	ENSCGRG00000004574	peptidylprolyl isomerase C [Source:MGI Symbol;Acc:MGI:97751]
1819	Ppih	232.498995255028	-1.40417786662437	0.194909795773998	-4.20304871107204	2.63343890160532e-05	0.000424940203746035	ENSCGRG00000001340	predicted pseudogene 7879 [Source:MGI Symbol;Acc:MGI:3645078]
1820	Ppp1ca	3267.92775810976	-0.820851450938031	0.0808580984056681	-2.91732003185892	0.00353053322219491	0.0338599966597712	ENSCGRG00000013852	protein phosphatase 1, catalytic subunit, alpha isoform [Source:MGI Symbol;Acc:MGI:103016]
1821	Ppp1r27	134.362876605607	1.22577072332861	0.213739869542696	2.99807529581863	0.00271690539511911	0.0269325409746463	ENSCGRG00000018406	protein phosphatase 1, regulatory subunit 27 [Source:MGI Symbol;Acc:MGI:1915951]
1822	Ppp2r2a	1820.09142616995	1.14395816018602	0.11752296245806	4.75648033178495	1.96997422392591e-06	3.84006243086403e-05	ENSCGRG00000001875	protein phosphatase 2, regulatory subunit B, alpha [Source:MGI Symbol;Acc:MGI:1919228]
1823	Pqbp1	1204.72088252249	-0.952511657864679	0.104190468136094	-3.52766585771961	0.00041924101904289	0.00523091845674041	ENSCGRG00000013328	polyglutamine binding protein 1 [Source:MGI Symbol;Acc:MGI:1859638]
1824	Prc1	1998.16804662931	-3.09706218073418	0.126745152240455	-19.8200849153361	1.99771355938297e-87	1.56273314610514e-84	ENSCGRG00000000421	N/A
1825	Prdx1	9302.69012899532	-0.875349702385019	0.0930986233381607	-3.11913529171203	0.00181382655296414	0.0189075129437606	ENSCGRG00000003612	peroxiredoxin-1 [Source:RefSeq peptide;Acc:NP_001233694]
1826	Prdx4	1388.26549916053	-0.875301718636711	0.104131724432005	-2.78819177824273	0.00530031567943237	0.0477287496519711	ENSCGRG00000003212	peroxiredoxin 4 [Source:MGI Symbol;Acc:MGI:1859815]
1827	Prdx6	3242.40631902857	-0.949356419077117	0.0803008216208411	-4.53786039794874	5.68278580204732e-06	0.000103591369959914	ENSCGRG00000010007	N/A
1828	Prickle1	355.283814500641	1.85263094613062	0.157071152655411	8.07066367043555	6.99170693946728e-16	3.46542124669133e-14	ENSCGRG00000017144	prickle planar cell polarity protein 1 [Source:MGI Symbol;Acc:MGI:1916034]
1829	Prim1	356.650666660623	-1.32615158447118	0.157736882816701	-4.69889521407191	2.6157260958348e-06	5.01499855765682e-05	ENSCGRG00000005526	DNA primase, p49 subunit [Source:MGI Symbol;Acc:MGI:97757]
1830	Prim2	281.233719332164	-1.20773161008454	0.170025913367981	-3.6627893773789	0.000249483666561796	0.00327165461281328	ENSCGRG00000008312	DNA primase, p58 subunit [Source:MGI Symbol;Acc:MGI:97758]
1831	Prkag2	347.487392408744	1.07360313067835	0.150575794885198	3.24514727170954	0.00117389895549258	0.0129337354606384	ENSCGRG00000018388	protein kinase, AMP-activated, gamma 2 non-catalytic subunit [Source:MGI Symbol;Acc:MGI:1336153]
1832	Prkar1b	15.2488978258002	3.57377072104622	0.916568249609374	3.26086815858922	0.00111071671845273	0.0123054280778335	ENSCGRG00000014472	protein kinase, cAMP dependent regulatory, type I beta [Source:MGI Symbol;Acc:MGI:97759]
1833	Prkcb	62.5054354832085	2.43003054915613	0.585617652469659	3.15063598348508	0.00162915397926441	0.0172405525453014	ENSCGRG00000000328	protein kinase C, beta [Source:MGI Symbol;Acc:MGI:97596]
1834	Prkce	370.325680158385	1.39289712977092	0.159260333275606	5.07304369162408	3.91502563569492e-07	8.34586981486055e-06	ENSCGRG00000004421	protein kinase C, epsilon [Source:MGI Symbol;Acc:MGI:97599]
1835	Prkch	220.11412307007	5.55436370008759	0.38699750103257	12.8409128898954	9.67270976204338e-38	1.52659117577793e-35	ENSCGRG00000011905	protein kinase C, eta [Source:MGI Symbol;Acc:MGI:97600]
1836	Prkg1	9.90766330640862	3.27602304245748	0.983331033234657	2.73667813867738	0.006206298252587	0.0544435485911971	ENSCGRG00000007840	protein kinase, cGMP-dependent, type I [Source:MGI Symbol;Acc:MGI:108174]
1837	Prmt1	5322.548537092	-0.881919408868964	0.0907270414932939	-3.27308047589932	0.00106382183854671	0.0118295936459409	ENSCGRG00000014747	protein arginine N-methyltransferase 1 [Source:MGI Symbol;Acc:MGI:107846]
1838	Prom2	1310.50973341044	1.8155874973202	0.118449862969801	10.3894168025572	2.77041882389956e-25	2.51744320604045e-23	ENSCGRG00000007645	prominin 2 [Source:MGI Symbol;Acc:MGI:2138997]
1839	Prps1	3278.02360442873	-1.08357555433259	0.086724279375062	-5.74940555522002	8.95577627937908e-09	2.39423962583341e-07	ENSCGRG00000006157	N/A
1840	Prr11	210.995352439343	-2.08395732301943	0.280425782932698	-5.3454243993607	9.02054430566827e-08	2.12989019878718e-06	ENSCGRG00000006499	proline rich 11 [Source:MGI Symbol;Acc:MGI:2444496]
1841	Prrx1	323.461883542145	-1.66250210617572	0.168172309318493	-6.40735451526606	1.48066260007184e-10	4.75715741080222e-09	ENSCGRG00000010208	paired related homeobox 1 [Source:MGI Symbol;Acc:MGI:97712]
1842	Prss12	213.646567517932	-1.9858176417102	0.209598269112457	-6.68352437699489	2.33263035613762e-11	8.27784721254992e-10	ENSCGRG00000000565	protease, serine 12 neurotrypsin (motopsin) [Source:MGI Symbol;Acc:MGI:1100881]
1843	Prune2	31093.3627279551	0.878694801135769	0.0841038864245197	3.49249378241548	0.000478532736390795	0.00585931384479901	ENSCGRG00000007110	N/A
1844	Psat1	6900.35737873609	-1.21335349908182	0.110779386210936	-5.67245423407692	1.40766133540486e-08	3.68655644055376e-07	ENSCGRG00000000670	phosphoserine aminotransferase 1 [Source:MGI Symbol;Acc:MGI:2183441]
1845	Psma1	3387.73968342316	-0.835203036234159	0.0820772629370969	-3.04884113527013	0.00229725928129407	0.0232726852415782	ENSCGRG00000006702	proteasome (prosome, macropain) subunit, alpha type 1 [Source:MGI Symbol;Acc:MGI:1347005]
1846	Psma2	2373.91031314148	-0.900450991044818	0.107995209867493	-2.92131929472387	0.00348552409248811	0.0334629431364951	ENSCGRG00000010246	proteasome (prosome, macropain) subunit, alpha type 2 [Source:MGI Symbol;Acc:MGI:104885]
1847	Psma4	3815.89900358477	-1.26210548854524	0.0808747647709966	-8.3727351756938	5.62960237814949e-17	3.03256904154688e-15	ENSCGRG00000010130	proteasome (prosome, macropain) subunit, alpha type 4 [Source:MGI Symbol;Acc:MGI:1347060]
1848	Psma8	114.31412950874	2.72070622556237	0.315889871182785	6.76103895590053	1.37005676245428e-11	5.0101750548938e-10	ENSCGRG00000007659	proteasome (prosome, macropain) subunit, alpha type, 8 [Source:MGI Symbol;Acc:MGI:1920927]
1849	Psmb6	575.429480824669	-1.27189266384476	0.13810060365146	-4.97412860596387	6.55417882320043e-07	1.36012439892759e-05	ENSCGRG00000011685	proteasome (prosome, macropain) subunit, beta type 6 [Source:MGI Symbol;Acc:MGI:104880]
1850	Psmb7	2386.91364430022	-1.78455574701879	0.100294449521963	-11.9607141971993	5.7068956262714e-33	7.44046855854167e-31	ENSCGRG00000004822	proteasome (prosome, macropain) subunit, beta type 7 [Source:MGI Symbol;Acc:MGI:107637]
1851	Psmc1	3413.85838795423	-1.08115190444973	0.0926796696314148	-5.35381066529378	8.61209744931443e-08	2.03880075405349e-06	ENSCGRG00000014425	protease (prosome, macropain) 26S subunit, ATPase 1 [Source:MGI Symbol;Acc:MGI:106054]
1852	Psmc3	1957.3393313988	-0.852236081541801	0.0977243476383246	-2.73497431581552	0.00623851436157466	0.0546196352279568	ENSCGRG00000011150	proteasome (prosome, macropain) 26S subunit, ATPase 3 [Source:MGI Symbol;Acc:MGI:1098754]
1853	Psmc3ip	336.426856972099	-2.36932299593778	0.176319261839794	-10.1200542504421	4.50166034192102e-24	3.78476041457211e-22	ENSCGRG00000011239	proteasome (prosome, macropain) 26S subunit, ATPase 3, interacting protein [Source:MGI Symbol;Acc:MGI:1098610]
1854	Psmc6	4308.0674206584	-0.838091529749038	0.0964754108873324	-2.62376730712757	0.00869631754261628	0.0723700949244922	ENSCGRG00000003844	proteasome (prosome, macropain) 26S subunit, ATPase, 6 [Source:MGI Symbol;Acc:MGI:1914339]
1855	Psmd11	2900.51651087402	-1.07405790989911	0.0838841209639934	-5.83060779033369	5.52258509656153e-09	1.52630339565799e-07	ENSCGRG00000017912	proteasome (prosome, macropain) 26S subunit, non-ATPase, 11 [Source:MGI Symbol;Acc:MGI:1916327]
1856	Psmd14	1754.42199522983	-0.913874985968605	0.0888371243009686	-3.70242157021131	0.000213551387364977	0.00285959150813238	ENSCGRG00000004942	proteasome (prosome, macropain) 26S subunit, non-ATPase, 14 [Source:MGI Symbol;Acc:MGI:1913284]
1857	Psmd6	1065.51826540563	-0.983750244287708	0.114743727428575	-3.4754644328143	0.000509969612336681	0.00620796567331635	ENSCGRG00000007991	proteasome (prosome, macropain) 26S subunit, non-ATPase, 6 [Source:MGI Symbol;Acc:MGI:1913663]
1858	Psrc1	137.341846532857	-2.21542646529925	0.247927172379214	-6.57638268904322	4.82030971851418e-11	1.66462595883891e-09	ENSCGRG00000000749	proline/serine-rich coiled-coil 1 [Source:MGI Symbol;Acc:MGI:1913099]
1859	Pstpip1	2133.51701543976	1.13818173050835	0.121556357958988	4.5511336393761	5.33576422007817e-06	9.78604177855722e-05	ENSCGRG00000004304	proline-serine-threonine phosphatase-interacting protein 1 [Source:MGI Symbol;Acc:MGI:1321396]
1860	Ptafr	51.4897296048639	2.57563618986107	0.379431631782694	5.24646213545001	1.55047695948658e-07	3.48702268188531e-06	ENSCGRG00000014973	platelet-activating factor receptor [Source:MGI Symbol;Acc:MGI:106066]
1861	Ptbp1	2306.03250812887	-0.912316186805544	0.0946823774917678	-3.45738768666693	0.000545439548279993	0.00659069734899506	ENSCGRG00000015430	N/A
1862	Ptchd3	601.272273687271	4.4454653229553	0.358053311939394	10.781921835393	4.19038043812227e-27	4.16537706313237e-25	ENSCGRG00000017553	patched domain containing 3 [Source:MGI Symbol;Acc:MGI:1921925]
1863	Ptk2b	583.824669438652	1.76307136512719	0.149104038279535	7.9012539029785	2.76111558474578e-15	1.33184964077067e-13	ENSCGRG00000004082	PTK2 protein tyrosine kinase 2 beta [Source:MGI Symbol;Acc:MGI:104908]
1864	Ptma	5171.06263114578	-1.20502832022571	0.111046150574614	-5.58385694862892	2.35242223868734e-08	5.94449170203127e-07	ENSCGRG00000019784	prothymosin alpha [Source:MGI Symbol;Acc:MGI:97803]
1865	Ptpn18	97.9364837251549	1.63689923040835	0.268269020745592	3.92120091527368	8.81087594151791e-05	0.00128464570453639	ENSCGRG00000017858	protein tyrosine phosphatase, non-receptor type 18 [Source:MGI Symbol;Acc:MGI:108410]
1866	Ptpn21	554.559376560005	1.04087234614903	0.124456073118843	3.66321894948848	0.00024906546902774	0.0032709386268227	ENSCGRG00000017261	protein tyrosine phosphatase, non-receptor type 21 [Source:MGI Symbol;Acc:MGI:1344406]
1867	Ptpn7	53.9395539393418	1.82807079661511	0.387550971718714	3.20759948138178	0.00133847759625312	0.0145597877338489	ENSCGRG00000006568	protein tyrosine phosphatase, non-receptor type 7 [Source:MGI Symbol;Acc:MGI:2156893]
1868	Ptprf	304.705460928129	1.9201892449239	0.162996391627725	8.19175646079536	2.57441157129839e-16	1.33483610924497e-14	ENSCGRG00000007871	protein tyrosine phosphatase, receptor type, F [Source:MGI Symbol;Acc:MGI:102695]
1869	Ptprr	63.8528795444623	2.94453393114588	0.357541086673269	6.59944134638983	4.12709989193035e-11	1.43348998562955e-09	ENSCGRG00000004420	protein tyrosine phosphatase, receptor type, R [Source:MGI Symbol;Acc:MGI:109559]
1870	Ptpru	334.235907001542	1.35986016598055	0.184086068169945	4.2094313435171	2.56014220920374e-05	0.000414227325791311	ENSCGRG00000015362	protein tyrosine phosphatase, receptor type, U [Source:MGI Symbol;Acc:MGI:1321151]
1871	Ptprz1	1265.84998281658	0.978822508268092	0.126141978849968	3.12235475563126	0.00179410607058897	0.0187127863316155	ENSCGRG00000016564	protein tyrosine phosphatase, receptor type Z, polypeptide 1 [Source:MGI Symbol;Acc:MGI:97816]
1872	Pttg1	642.053989072679	-2.34549216623494	0.140583964962877	-12.5229763293323	5.58989728947424e-36	8.17670179123745e-34	ENSCGRG00000007464	pituitary tumor-transforming gene 1 [Source:MGI Symbol;Acc:MGI:1353578]
1873	Qsox1	1236.73701336595	1.14025017391057	0.10738035374822	5.17122223764904	2.32567774190892e-07	5.10910792825705e-06	ENSCGRG00000012103	quiescin Q6 sulfhydryl oxidase 1 [Source:MGI Symbol;Acc:MGI:1330818]
1874	Rab27b	384.586828440999	1.59008344581224	0.159264388988645	6.31102126139912	2.77200104703844e-10	8.68882279413164e-09	ENSCGRG00000013484	RAB27B, member RAS oncogene family [Source:MGI Symbol;Acc:MGI:1931295]
1875	Rab30	148.914890337211	1.71437337290607	0.213740185276709	5.28403618029418	1.26368277222006e-07	2.90372674812047e-06	ENSCGRG00000014842	RAB30, member RAS oncogene family [Source:MGI Symbol;Acc:MGI:1923235]
1876	Rab32	994.748865514577	0.875224923632494	0.106642563509987	2.72182525773731	0.00649224615519176	0.0565509460918383	ENSCGRG00000000927	RAB32, member RAS oncogene family [Source:MGI Symbol;Acc:MGI:1915094]
1877	Rab34	1934.30851893027	-1.12032403651942	0.107806202690363	-4.96596227710489	6.83612431891637e-07	1.41699940951548e-05	ENSCGRG00000017588	RAB34, member RAS oncogene family [Source:MGI Symbol;Acc:MGI:104606]
1878	Rab42	41.3260373787373	1.66363219702001	0.375904355287895	2.86953231886001	0.00411079319982344	0.0385923935663335	N/A	N/A
1879	Racgap1	1850.5388734677	-2.2671319920674	0.103907625473501	-16.189086062555	6.02163154218698e-59	1.93466419119693e-56	ENSCGRG00000007611	Rac GTPase-activating protein 1 [Source:MGI Symbol;Acc:MGI:1349423]
1880	Rad18	595.149483974679	-1.19170330996326	0.141513534316787	-4.28751081775598	1.80686460747262e-05	0.000299347219315353	ENSCGRG00000007283	N/A
1881	Rad21	2681.95675946938	-0.922580762591936	0.0919733049631169	-3.67082885633143	0.000241765188774359	0.00318669544060679	ENSCGRG00000014995	RAD21 cohesin complex component [Source:MGI Symbol;Acc:MGI:108016]
1882	Rad51	333.940011109814	-2.78566955181834	0.184998843054682	-11.8957881831007	1.24472300595456e-32	1.58830186688896e-30	ENSCGRG00000014580	DNA repair protein RAD51 homolog 1 [Source:UniProtKB/Swiss-Prot;Acc:P70099]
1883	Rad51ap1	245.230143837924	-2.47951387902384	0.199503652332011	-9.49632428357653	2.17429883588896e-21	1.54015687619347e-19	ENSCGRG00000015238	RAD51 associated protein 1 [Source:MGI Symbol;Acc:MGI:1098224]
1884	Rad51c	437.129340498408	-1.1026557473539	0.144014042101487	-3.59474145075326	0.000324713883180691	0.00415522915091536	ENSCGRG00000016784	DNA repair protein RAD51 homolog 3 [Source:UniProtKB/Swiss-Prot;Acc:Q8R2J9]
1885	Rad54l	467.224310294152	-3.31489058325594	0.170147446006057	-16.0444846315096	6.24753973989742e-58	1.87342891667057e-55	ENSCGRG00000016038	RAD54 like (S. cerevisiae) [Source:MGI Symbol;Acc:MGI:894697]
1886	Ralgds	1540.12772651937	1.25482668839794	0.109584934433037	6.11273977707325	9.79349979160643e-10	2.93185770799639e-08	ENSCGRG00000001377	ral guanine nucleotide dissociation stimulator [Source:MGI Symbol;Acc:MGI:107485]
1887	Ran	4118.06048879902	-0.963186502719595	0.0872074167330284	-4.33706232987398	1.44399686167989e-05	0.000244943315117283	ENSCGRG00000019639	RAS-like, family 2, locus 9 [Source:MGI Symbol;Acc:MGI:104605]
1888	Ranbp1	1927.28252093838	-1.0345791252531	0.131475597400689	-3.41977244006493	0.000626735396485186	0.00744305165251582	ENSCGRG00000003979	RAN binding protein 1 [Source:MGI Symbol;Acc:MGI:96269]
1889	Ranbp3l	171.535898906841	1.76742641745686	0.3374585228337	3.50402741885535	0.000458278169937343	0.00563206341086931	ENSCGRG00000006643	RAN binding protein 3-like [Source:MGI Symbol;Acc:MGI:2444654]
1890	Ranbp9	914.324010297271	1.10108810980362	0.140780491289648	3.66617280813836	0.000246207581184194	0.00323813362621784	ENSCGRG00000011080	RAN binding protein 9 [Source:MGI Symbol;Acc:MGI:1928741]
1891	Rangap1	2625.08701542257	-0.844437421066987	0.10286974857117	-2.5223637070165	0.011656911276778	0.0925965331972581	ENSCGRG00000005151	RAN GTPase activating protein 1 [Source:MGI Symbol;Acc:MGI:103071]
1892	Rap1b	1597.2068563653	0.983821185399067	0.125467091980875	3.17899042992652	0.00147788970536366	0.0158463597013724	ENSCGRG00000015435	RAS related protein 1b [Source:MGI Symbol;Acc:MGI:894315]
1893	Rasa3	1001.34253343931	0.927978608938724	0.100456799869177	3.41456336120873	0.000638843328839973	0.00757185057476205	ENSCGRG00000001637	RAS p21 protein activator 3 [Source:MGI Symbol;Acc:MGI:1197013]
1894	Rasgef1b	21.6775006299917	4.45108217393505	0.85159756044574	4.53984352795739	5.62959900150357e-06	0.000102830198208175	ENSCGRG00000000876	RasGEF domain family, member 1B [Source:MGI Symbol;Acc:MGI:2443755]
1895	Rasgrp3	120.135095829453	2.55109283187828	0.269444335928589	7.29698148740527	2.94295268157908e-13	1.22568529275395e-11	ENSCGRG00000004512	RAS, guanyl releasing protein 3 [Source:MGI Symbol;Acc:MGI:3028579]
1896	Rasl10a	46.9628763968829	1.64801339581615	0.409927877876729	2.5932632359653	0.00950699732927999	0.0780693272242837	ENSCGRG00000016777	RAS-like, family 10, member A [Source:MGI Symbol;Acc:MGI:1922918]
1897	Rasl11a	46.9148744448913	1.72637389018581	0.393720587536304	2.89903912977222	0.00374308177401418	0.035576084140551	ENSCGRG00000013361	RAS-like, family 11, member A [Source:MGI Symbol;Acc:MGI:1916145]
1898	Rassf5	156.530545068234	1.23467956713246	0.207086261506408	3.13742235571335	0.00170440410368147	0.0179226409312899	ENSCGRG00000011796	Ras association (RalGDS/AF-6) domain family member 5 [Source:MGI Symbol;Acc:MGI:1926375]
1899	Rbm25	2207.76691284491	-0.933997410452258	0.0937160272259646	-3.72438866715425	0.000195789091382787	0.00263867964955739	ENSCGRG00000017595	RNA binding motif protein 25 [Source:MGI Symbol;Acc:MGI:1914289]
1900	Rbm3	700.589766737115	-1.26062520444453	0.180477067338512	-3.74375932459087	0.000181287311566919	0.00246539781535299	ENSCGRG00000014636	RNA-binding protein 3 [Source:RefSeq peptide;Acc:NP_001233728]
1901	Rbmx	547.241328160324	-1.83199921617681	0.135289436787987	-9.2175468023412	3.03974912822271e-20	2.03312885929305e-18	ENSCGRG00000020016	RNA binding motif protein, X-linked like-1 [Source:MGI Symbol;Acc:MGI:1343045]
1902	Rbx1	967.01830166545	-0.960359560195322	0.114637701742163	-3.27463874248359	0.00105797172787822	0.0117718165293661	ENSCGRG00000010833	ring-box 1 [Source:MGI Symbol;Acc:MGI:1891829]
1903	Rcbtb2	694.491523235455	-1.11280813359367	0.122500527508093	-4.30892538677147	1.6404969671068e-05	0.000273801683044393	ENSCGRG00000013807	regulator of chromosome condensation (RCC1) and BTB (POZ) domain containing protein 2 [Source:MGI Symbol;Acc:MGI:1917200]
1904	Rcc1l	301.843987068002	-1.03785140916534	0.175604391824944	-2.57902950910053	0.00990783225751853	0.0808443165429811	ENSCGRG00000001807	reculator of chromosome condensation 1 like [Source:MGI Symbol;Acc:MGI:2137600]
1905	Rcc2	4021.46482623605	-0.808133242473993	0.0878861653616315	-2.53931595302333	0.0111069467075499	0.0892125826617133	ENSCGRG00000015004	regulator of chromosome condensation 2 [Source:MGI Symbol;Acc:MGI:1919784]
1906	Recql	834.47578301373	-1.14297730494784	0.111449489376128	-5.00688524775073	5.53178829474564e-07	1.15369128485544e-05	ENSCGRG00000003545	RecQ protein-like [Source:MGI Symbol;Acc:MGI:103021]
1907	Recql4	240.853852688718	-1.84532265095438	0.194430951921075	-6.48230200891492	9.03335871196992e-11	2.99315266935107e-09	ENSCGRG00000013535	RecQ protein-like 4 [Source:MGI Symbol;Acc:MGI:1931028]
1908	Reep1	66.1637847582243	1.73029680832358	0.334015856554098	3.42898184361173	0.000605850055732854	0.00724282671278772	ENSCGRG00000015475	receptor accessory protein 1 [Source:MGI Symbol;Acc:MGI:1098827]
1909	Reg4	11.7369782568207	2.71644222046311	0.749930669045864	2.84223569953984	0.00447983584191579	0.0415470136431695	ENSCGRG00000010831	regenerating islet-derived family, member 4 [Source:MGI Symbol;Acc:MGI:1914959]
1910	Rere	2511.10368303448	1.32204575494584	0.0982431374731104	7.50264367754366	6.25433994681342e-14	2.75425767336738e-12	ENSCGRG00000001232	arginine glutamic acid dipeptide (RE) repeats [Source:MGI Symbol;Acc:MGI:2683486]
1911	Rfc3	214.681202543103	-1.77929640690055	0.200607356806791	-5.95358976455526	2.62323867591587e-09	7.58799200274571e-08	ENSCGRG00000007178	replication factor C (activator 1) 3 [Source:MGI Symbol;Acc:MGI:1916513]
1912	Rfc4	734.080435822216	-1.40808251224392	0.128332463595701	-6.41396563628608	1.41782180112735e-10	4.57979350913522e-09	ENSCGRG00000014484	replication factor C (activator 1) 4 [Source:MGI Symbol;Acc:MGI:2146571]
1913	Rfc5	373.311695757747	-1.82885782235632	0.162323314546911	-7.66307246193944	1.81536850659086e-14	8.31096950905412e-13	ENSCGRG00000016121	replication factor C (activator 1) 5 [Source:MGI Symbol;Acc:MGI:1919401]
1914	Rfx2	239.862509596663	1.31524920588903	0.176300602981878	4.14228138086937	3.43868095092991e-05	0.00054223267019396	ENSCGRG00000005529	regulatory factor X, 2 (influences HLA class II expression) [Source:MGI Symbol;Acc:MGI:106583]
1915	Rfx4	14.0093925604336	2.85408662507763	0.768989453083335	2.95078705599694	0.00316965359319248	0.0307980080644976	ENSCGRG00000001333	regulatory factor X, 4 (influences HLA class II expression) [Source:MGI Symbol;Acc:MGI:1918387]
1916	Rgs17	553.430213216963	1.62854829483142	0.186943321016966	5.58236468911103	2.37270193916154e-08	5.98732865208897e-07	ENSCGRG00000003909	regulator of G-protein signaling 17 [Source:MGI Symbol;Acc:MGI:1927469]
1917	Rhod	242.141198631762	1.03136536224175	0.175424616593466	2.54469908607584	0.0109371944674639	0.088060651138857	ENSCGRG00000014923	ras homolog family member D [Source:MGI Symbol;Acc:MGI:108446]
1918	Rhpn1	248.78017248573	1.6025009841618	0.19968595802937	5.09569372569997	3.47466491428877e-07	7.45127188770959e-06	ENSCGRG00000013267	rhophilin, Rho GTPase binding protein 1 [Source:MGI Symbol;Acc:MGI:1098783]
1919	Ric3	7.10653575615862	5.55184028860792	1.63123475100053	3.04485775872559	0.00232790378935679	0.0235169258720423	ENSCGRG00000003483	RIC3 acetylcholine receptor chaperone [Source:MGI Symbol;Acc:MGI:2443887]
1920	Rilpl1	434.188087551856	0.940491526555348	0.133423559756943	2.66466452013316	0.00770651600773542	0.065557308940547	N/A	N/A
1921	Rims3	17.3179507377413	3.85956994174033	0.985214267498796	3.32375154222295	0.000888152851433432	0.0100627494351324	ENSCGRG00000004523	regulating synaptic membrane exocytosis 3 [Source:MGI Symbol;Acc:MGI:2443331]
1922	Rin1	199.408085576305	-1.16251057094501	0.228175440270582	-2.53115790875198	0.0113686654163897	0.0908281652627366	ENSCGRG00000012564	Ras and Rab interactor 1 [Source:MGI Symbol;Acc:MGI:2385695]
1923	Rin2	1010.79111813686	-0.908666640180709	0.127155329041019	-2.54573789318046	0.0109047032886064	0.0879414708958347	ENSCGRG00000017510	Ras and Rab interactor 2 [Source:MGI Symbol;Acc:MGI:1921280]
1924	Rnaseh2a	615.466919034856	-1.45912723859172	0.157901263313619	-5.53614784027611	3.09196601682025e-08	7.63109088815224e-07	ENSCGRG00000016602	ribonuclease H2, large subunit [Source:MGI Symbol;Acc:MGI:1916974]
1925	Rnaseh2c	306.109691446453	-1.61717446624902	0.183893228750114	-5.61310480295332	1.98728152795181e-08	5.09332895312093e-07	ENSCGRG00000012179	ribonuclease H2, subunit C [Source:MGI Symbol;Acc:MGI:1915459]
1926	Rnd1	26.7908980908829	3.0026789958458	0.540819080375227	4.47047188765456	7.80472027089248e-06	0.00013880777753028	ENSCGRG00000015978	Rho family GTPase 1 [Source:MGI Symbol;Acc:MGI:2444878]
1927	Rnf157	412.651794088044	1.05872264151846	0.134839027167563	3.51352387175393	0.000442204676976453	0.00546814195749852	ENSCGRG00000018070	ring finger protein 157 [Source:MGI Symbol;Acc:MGI:2442484]
1928	Rnf182	93.7469416018041	1.637560347396	0.287693158183911	3.6587517524555	0.000253446694700117	0.00331637304075964	ENSCGRG00000010534	ring finger protein 182 [Source:MGI Symbol;Acc:MGI:3045355]
1929	Rnf187	943.638351285432	-0.986700789844602	0.119019532917953	-3.37539796430211	0.000737090190236016	0.00857254473350123	N/A	N/A
1930	Rnft1	1059.58961760872	-1.20914338952399	0.126040157314129	-4.95223825567905	7.33647009017739e-07	1.51200194573278e-05	ENSCGRG00000011159	ring finger protein, transmembrane 1 [Source:MGI Symbol;Acc:MGI:1924142]
1931	Rorc	87.4154162056609	4.60886067745652	0.789076368611767	5.09950409972949	3.40544494249347e-07	7.32028260517832e-06	ENSCGRG00000009792	RAR-related orphan receptor gamma [Source:MGI Symbol;Acc:MGI:104856]
1932	Rpa1	2664.04887315964	-1.01031898500846	0.0995746090704328	-4.27173642214792	1.93956747593151e-05	0.000319566831748716	ENSCGRG00000000582	replication protein A1 [Source:MGI Symbol;Acc:MGI:1915525]
1933	Rpa2	1030.59957516064	-1.96112029937884	0.121683973549548	-11.3092772903025	1.18057919170241e-29	1.31931557870247e-27	ENSCGRG00000017486	replication protein A2 [Source:MGI Symbol;Acc:MGI:1339939]
1934	Rpa3	680.656563418623	-1.23581353898047	0.137737504726808	-4.72530005208259	2.29775824078721e-06	4.44052269261477e-05	ENSCGRG00000002990	replication protein A3 [Source:MGI Symbol;Acc:MGI:1915490]
1935	Rpia	911.198656542318	-0.899318291367926	0.112686465227757	-2.7896499372077	0.00527650582828918	0.0475864124624456	ENSCGRG00000006745	N/A
1936	Rpl10	5116.10004556955	-0.990247749190057	0.0985946087312137	-4.11062281887826	3.94593323635096e-05	0.000610974447404703	ENSCGRG00000002346	N/A
1937	Rpp30	910.854908063623	-1.00837336592622	0.109505757550359	-3.86656258699775	0.000110380146192608	0.00157866422122211	ENSCGRG00000002508	N/A
1938	Rps4x	10910.9027488479	-0.85458796915952	0.0804505313038191	-3.35144422378183	0.000803912314023666	0.00921860443206743	ENSCGRG00000007744	40S ribosomal protein S4 [Source:UniProtKB/Swiss-Prot;Acc:P47961]
1939	Rrm1	2900.15689219771	-2.72232224954042	0.112577492004018	-18.9856756512481	2.24035885558595e-80	1.43959059034652e-77	ENSCGRG00000011063	ribonucleotide reductase M1 [Source:MGI Symbol;Acc:MGI:98180]
1940	Rrm2	2260.70043518419	-3.16404788275851	0.128783493423851	-20.0265213613137	3.23480133455889e-89	2.77145455292303e-86	ENSCGRG00000012882	ribonucleotide reductase M2 [Source:MGI Symbol;Acc:MGI:98181]
1941	Rsg1	85.3241083522648	1.26401012089614	0.264224913301802	2.56996061306061	0.0101710078191211	0.0828039695391975	ENSCGRG00000010634	REM2 and RAB-like small GTPase 1 [Source:MGI Symbol;Acc:MGI:1923416]
1942	Rspo3	48.1910156735443	1.65806321859378	0.355546451797421	3.01817304728452	0.00254303645341306	0.0254614979798596	ENSCGRG00000017286	R-spondin 3 [Source:MGI Symbol;Acc:MGI:1920030]
1943	Rtel1	1343.16146333561	-1.82710236975579	0.107745451723227	-11.5284668556163	9.48171831529704e-31	1.12233602584753e-28	ENSCGRG00000013342	regulator of telomere elongation helicase 1 [Source:MGI Symbol;Acc:MGI:2139369]
1944	Rufy2	602.75925121993	0.9355830260058	0.125699271015136	2.78936005318937	0.00528123155106739	0.0476051693721465	ENSCGRG00000009650	RUN and FYVE domain-containing 2 [Source:MGI Symbol;Acc:MGI:1917682]
1945	Rufy4	136.610153214465	2.50481416634216	0.254792043878969	7.53497494032024	4.88428614868678e-14	2.1805974289621e-12	ENSCGRG00000007177	RUN and FYVE domain containing 4 [Source:MGI Symbol;Acc:MGI:3588214]
1946	Ruvbl1	1597.06631060212	-1.02204473028866	0.144324221680265	-3.02847453101677	0.0024579179460211	0.0247193178785979	ENSCGRG00000009801	RuvB-like protein 1 [Source:MGI Symbol;Acc:MGI:1928760]
1947	Rxra	2137.53022278269	1.33310977658234	0.111928232877345	6.68416945955927	2.32237947516476e-11	8.2577572168309e-10	ENSCGRG00000003691	retinoid X receptor alpha [Source:MGI Symbol;Acc:MGI:98214]
1948	Ryr2	37.9158543539653	3.78899929773557	0.523015422759574	6.12608473400082	9.00678531009003e-10	2.70534359430951e-08	ENSCGRG00000007302	ryanodine receptor 2, cardiac [Source:MGI Symbol;Acc:MGI:99685]
1949	S100a16	36.2786490498125	2.74497152769934	0.465871062997118	4.6364953708051	3.54366127660148e-06	6.68318172836624e-05	ENSCGRG00000017445	S100 calcium binding protein A16 [Source:MGI Symbol;Acc:MGI:1915110]
1950	Sapcd2	224.933467427384	-2.54024911243352	0.214928867427898	-9.09736618962227	9.2548882173838e-20	5.92576330274624e-18	ENSCGRG00000000919	suppressor APC domain containing 2 [Source:MGI Symbol;Acc:MGI:1919330]
1951	Sars2	556.490256532781	-1.20835793468483	0.131945388798078	-4.72464736844785	2.30515002066648e-06	4.4500278081364e-05	ENSCGRG00000006337	seryl-aminoacyl-tRNA synthetase 2 [Source:MGI Symbol;Acc:MGI:1919234]
1952	Sbsn	4841.48445341087	1.24762277154337	0.11595189500373	5.7149585248339	1.09730784165393e-08	2.90762337069773e-07	N/A	N/A
1953	Scg2	12.765925300978	4.98975818042172	1.62721887186342	2.70694726804415	0.00679050424463306	0.0587378617160759	ENSCGRG00000011136	secretogranin II [Source:MGI Symbol;Acc:MGI:103033]
1954	Scn1a	418.924173403658	1.52299232791271	0.159182992984256	5.89277666920318	3.79759510599869e-09	1.06926965801453e-07	ENSCGRG00000003836	sodium channel, voltage-gated, type I, alpha [Source:MGI Symbol;Acc:MGI:98246]
1955	Scn4a	87.2911363933544	2.62005156489421	0.399738316013986	5.09105327821976	3.56079946903267e-07	7.62689333890903e-06	ENSCGRG00000017952	sodium channel, voltage-gated, type IV, alpha [Source:MGI Symbol;Acc:MGI:98250]
1956	Scn7a	99.7384402496455	1.60770480505817	0.35003224459884	2.92185168686144	0.00347957190876293	0.0334246971609518	ENSCGRG00000003663	N/A
1957	Scn8a	373.309932908687	1.03061266215744	0.156793389233203	2.84227647361748	0.00447926289067207	0.0415470136431695	ENSCGRG00000007296	sodium channel, voltage-gated, type VIII, alpha [Source:MGI Symbol;Acc:MGI:103169]
1958	Scnn1b	145.142396875544	3.1208873689018	0.38950634826551	6.51061241870186	7.48450305788885e-11	2.52174492542202e-09	ENSCGRG00000012921	sodium channel, nonvoltage-gated 1 beta [Source:MGI Symbol;Acc:MGI:104696]
1959	Sdccag8	1522.97703026689	1.16456306549467	0.0967530062245334	5.99051737398671	2.09174526860055e-09	6.10952611569175e-08	N/A	N/A
1960	Sdhaf1	17.661222069151	4.73414650406107	1.54282665517423	2.68933907087012	0.00715936577363056	0.0614775311117336	N/A	N/A
1961	Sdhc	2408.16035560204	-0.852359491234171	0.0811616922465873	-3.29462069002459	0.000985546128004157	0.0110617254741427	ENSCGRG00000001908	Succinate dehydrogenase cytochrome b560 subunit, mitochondrial [Source:UniProtKB/Swiss-Prot;Acc:P70097]
1962	Sdhd	2858.78355653619	-1.23927503684875	0.102400268973297	-6.38975407670288	1.66152749833366e-10	5.30980510657536e-09	ENSCGRG00000001204	succinate dehydrogenase complex, subunit D, integral membrane protein [Source:MGI Symbol;Acc:MGI:1914175]
1963	Sdpr	102.824409336658	3.141204030294	0.533261560386031	4.7935979629253	1.63816408011492e-06	3.22964552767403e-05	N/A	N/A
1964	Sec14l1	713.120868408421	1.22215014740851	0.149931937924112	4.24984600018886	2.13917536825835e-05	0.000349573507953717	ENSCGRG00000010360	SEC14-like lipid binding 1 [Source:MGI Symbol;Acc:MGI:1921386]
1965	Sec16b	356.71915134274	1.2309565280384	0.170321442551153	3.79279330682766	0.000148962142274743	0.00206799912330801	ENSCGRG00000004960	SEC16 homolog B (S. cerevisiae) [Source:MGI Symbol;Acc:MGI:2148802]
1966	Sec24a	1294.96006097851	0.956723715222978	0.132089476908289	2.81446503690781	0.00488584921142801	0.0445997965560694	ENSCGRG00000013337	Sec24 related gene family, member A (S. cerevisiae) [Source:MGI Symbol;Acc:MGI:1924621]
1967	Sel1l3	1321.0760545744	-0.872867112089632	0.0999792461496704	-2.8796437506388	0.00398124755016107	0.0375619328382265	ENSCGRG00000000922	sel-1 suppressor of lin-12-like 3 (C. elegans) [Source:MGI Symbol;Acc:MGI:1916941]
1968	Selenbp1	234.694835869384	2.63039178940483	0.282857754816103	7.23130002220903	4.78392155531902e-13	1.95175321141269e-11	ENSCGRG00000016861	N/A
1969	Selm	738.300884385301	1.01027138179351	0.15189253907581	2.80006433271936	0.00510924230752756	0.046310069318406	N/A	N/A
1970	Sema3g	226.000797614482	2.47420469310286	0.230839427139945	8.18422665395181	2.74057846542118e-16	1.40480022079367e-14	ENSCGRG00000014142	sema domain, immunoglobulin domain (Ig), short basic domain, secreted, (semaphorin) 3G [Source:MGI Symbol;Acc:MGI:3041242]
1971	Sema4f	32.9265247240319	2.66949968400868	0.612023433442716	3.4059760940226	0.000659279518372103	0.00778841568913387	ENSCGRG00000016842	sema domain, immunoglobulin domain (Ig), TM domain, and short cytoplasmic domain [Source:MGI Symbol;Acc:MGI:1340055]
1972	Sema6c	98.0205323190516	1.33617286633087	0.285730947502318	2.62908296135343	0.00856154715846366	0.0715131645659602	ENSCGRG00000009772	sema domain, transmembrane domain (TM), and cytoplasmic domain, (semaphorin) 6C [Source:MGI Symbol;Acc:MGI:1338032]
1973	Sema6d	121.155117238178	2.5628279854526	0.363942199999784	5.43455934687602	5.49320125243266e-08	1.32662653602374e-06	ENSCGRG00000002814	sema domain, transmembrane domain (TM), and cytoplasmic domain, (semaphorin) 6D [Source:MGI Symbol;Acc:MGI:2387661]
1974	Sept11	3078.99805742462	-1.00371703415448	0.0934856972709602	-4.47934331836447	7.4873025478318e-06	0.000133642408175188	ENSCGRG00000002281	septin 11 [Source:MGI Symbol;Acc:MGI:1277214]
1975	Septin-12	317.449380631123	0.982269524706031	0.155982953508559	2.54711822701238	0.0108616627768427	0.0876362457478182	ENSCGRG00000006048	rogdi homolog [Source:MGI Symbol;Acc:MGI:1913299]
1976	Serpine1	4284.66572864173	1.361245455879	0.132713923219439	5.84929550966768	4.93659370398652e-09	1.37066657287231e-07	ENSCGRG00000011881	serine (or cysteine) peptidase inhibitor, clade E, member 1 [Source:MGI Symbol;Acc:MGI:97608]
1977	Serpinh1	19590.9781176711	-0.869273637242382	0.0815889713546032	-3.48467607571064	0.000492733151808785	0.00602668583775912	ENSCGRG00000004245	serpin H1 precursor [Source:RefSeq peptide;Acc:NP_001233689]
1978	Set	3488.08022086468	-0.906370110451441	0.104463009660355	-3.07676000122236	0.0020926371357367	0.021356056350638	ENSCGRG00000015675	N/A
1979	Setbp1	72.7169294560372	3.65205423832264	0.461523594318895	6.64557950093067	3.02026383825838e-11	1.05927070132446e-09	ENSCGRG00000004311	SET binding protein 1 [Source:MGI Symbol;Acc:MGI:1933199]
1980	Sf3a3	1552.04062078388	-0.923379853442991	0.100937202121014	-3.35275146933541	0.00080012518976043	0.00919275377660898	ENSCGRG00000012156	splicing factor 3a, subunit 3 [Source:MGI Symbol;Acc:MGI:1922312]
1981	Sf3b3	9767.59240901471	-0.956045263205433	0.0785108684351735	-4.72651455627039	2.2840642581842e-06	4.41880474551076e-05	ENSCGRG00000010180	splicing factor 3b, subunit 3 [Source:MGI Symbol;Acc:MGI:1289341]
1982	Sf3b6	991.167408251705	-0.96612159436206	0.115458966664512	-3.30125155847301	0.000962545386299531	0.0108305919889313	ENSCGRG00000005272	splicing factor 3B, subunit 6 [Source:MGI Symbol;Acc:MGI:1913305]
1983	Sfpq	1527.63871531117	-0.908103400493463	0.108892607483437	-2.96751916627083	0.00300213564788905	0.0293237918440933	ENSCGRG00000010128	N/A
1984	Sfrp4	26.4649120893539	2.59123013713472	0.509996831975702	3.93388254715501	8.35846388765679e-05	0.00122066138203507	ENSCGRG00000003196	secreted frizzled-related protein 4 [Source:MGI Symbol;Acc:MGI:892010]
1985	Sgca	237.50088532299	2.58760419888351	0.220642533837082	9.07640817631773	1.12216911954135e-19	7.10917845027744e-18	ENSCGRG00000017615	sarcoglycan, alpha (dystrophin-associated glycoprotein) [Source:MGI Symbol;Acc:MGI:894698]
1986	Sgip1	256.712387648827	1.45631563683004	0.195750401016058	4.45134789806845	8.53329645665503e-06	0.000150668370802883	ENSCGRG00000008534	SH3-domain GRB2-like (endophilin) interacting protein 1 [Source:MGI Symbol;Acc:MGI:1920344]
1987	Sgk1	2877.67760284379	-1.81693636109687	0.107796459538564	-11.4287042974262	3.00560110185172e-30	3.46645993746898e-28	ENSCGRG00000008308	serum/glucocorticoid regulated kinase 1 [Source:MGI Symbol;Acc:MGI:1340062]
1988	Sgk2	32.3830504297648	2.88617802632616	0.779878596146354	2.95073558496938	0.00317018179943584	0.0307980080644976	ENSCGRG00000010963	serum/glucocorticoid regulated kinase 2 [Source:MGI Symbol;Acc:MGI:1351318]
1989	Sgo1	801.921420036535	-1.36156226322441	0.138253802496436	-5.61720363910625	1.94072648331904e-08	4.98822155541088e-07	ENSCGRG00000002627	shugoshin 1 [Source:MGI Symbol;Acc:MGI:1919665]
1990	Sgo2	595.425184521711	-2.278495900419	0.164075997182433	-10.3216401471255	5.62538760207846e-25	5.01049374933642e-23	ENSCGRG00000003406	N/A
1991	Sh3bgrl2	756.971144721672	0.891207734183784	0.119627486998562	2.55999052681185	0.0104675016557291	0.0848721450157179	ENSCGRG00000005988	SH3 domain binding glutamic acid-rich protein like 2 [Source:MGI Symbol;Acc:MGI:1915350]
1992	Sh3bp4	1262.18735529652	0.85133504227774	0.0983667662209037	2.7079526123527	0.00676996881473686	0.058616592355508	ENSCGRG00000003992	SH3-domain binding protein 4 [Source:MGI Symbol;Acc:MGI:2138297]
1993	Sh3pxd2a	4646.47152051167	1.00539947281731	0.0942900861642513	4.45897325158624	8.23531964193211e-06	0.000145693088493257	ENSCGRG00000004964	SH3 and PX domains 2A [Source:MGI Symbol;Acc:MGI:1298393]
1994	Sh3tc1	28.42856088393	4.45423765354354	0.71510869753684	5.4107510734381	6.27609621342872e-08	1.50559364096013e-06	ENSCGRG00000014831	SH3 domain and tetratricopeptide repeats 1 [Source:MGI Symbol;Acc:MGI:2678949]
1995	Shcbp1	673.165776238112	-2.43506669849147	0.134742471486095	-13.730668417799	6.6517005637232e-43	1.22119792390314e-40	ENSCGRG00000000608	Shc SH2-domain binding protein 1 [Source:MGI Symbol;Acc:MGI:1338802]
1996	Shmt1	655.230043765334	-1.50285134096025	0.135231963595298	-6.78751395628634	1.14082226601502e-11	4.18891310411066e-10	ENSCGRG00000004572	serine hydroxymethyltransferase 1 (soluble) [Source:MGI Symbol;Acc:MGI:98299]
1997	Shroom3	289.852183012634	1.31673767103058	0.193057969659694	3.79044269241685	0.000150379026458223	0.0020828479168871	ENSCGRG00000013840	shroom family member 3 [Source:MGI Symbol;Acc:MGI:1351655]
1998	Sik2	706.044748325653	1.06502559754746	0.130014140398809	3.69239142260794	0.000222155195895135	0.00295856127649539	ENSCGRG00000001620	salt inducible kinase 2 [Source:MGI Symbol;Acc:MGI:2445031]
1999	Ska1	173.576253329072	-2.85711816257372	0.26912897856681	-8.44262730068107	3.1028320979582e-17	1.71772784942966e-15	ENSCGRG00000003130	spindle and kinetochore associated complex subunit 1 [Source:MGI Symbol;Acc:MGI:1913718]
[truncated: 295 more rows]
