# Supplementary material for: Defining lncRNAs Correlated with CHO Cell Growth and IgG Productivity by RNA-Seq
Source: iScience. 2019 Dec 18;23(1):100785. doi: 10.1016/j.isci.2019.100785 (PMC6971398; doi:10.1016/j.isci.2019.100785)
Supplement: Data S1. The Complete RNA-Seq Dataset Provided as a Reference for the Community to Investigate RNAseq Data from CHO Cells (See Also GEO Accession Number GSE140671), Related to Figure 2 [file mmc2.zip › D4_3077vs3068_0.1adj.csv]

	Symbol	baseMean	log2FoldChange	lfcSE	stat	pvalue	padj	ENSEMBL	description
1	Akap12	2015.92283679539	-1.03946936852961	0.115010793735545	-3.95186271693367	7.75452246033159e-05	0.00968303848090101	N/A	N/A
2	Alpk3	51.7451120544775	3.75526598186004	0.571703730425558	5.5453608441194	2.9334855997933e-08	6.07987572146851e-06	ENSCGRG00000017604	alpha-kinase 3 [Source:MGI Symbol;Acc:MGI:2151224]
3	Ankrd22	126.024416220004	-3.71923143307674	0.33839282878265	-9.26222031250174	2.00224537416692e-20	1.03213182057056e-17	ENSCGRG00000008546	ankyrin repeat domain 22 [Source:MGI Symbol;Acc:MGI:1277101]
4	Ano4	47.1693953467148	2.54144941998887	0.496559214793933	3.94008783037011	8.14517825876939e-05	0.00992428264935151	ENSCGRG00000008321	anoctamin 4 [Source:MGI Symbol;Acc:MGI:2443344]
5	Aqp1	7428.57181570842	-1.07094351524607	0.0747057754315608	-6.50526698528314	7.75555133547931e-11	2.10699464930373e-08	ENSCGRG00000012127	aquaporin 1 [Source:MGI Symbol;Acc:MGI:103201]
6	Arhgef16	81.1996322707919	-6.50416865420149	0.642690890299553	-9.21003587077676	3.26015964731236e-20	1.59859145242848e-17	ENSCGRG00000000466	Rho guanine nucleotide exchange factor (GEF) 16 [Source:MGI Symbol;Acc:MGI:2446219]
7	Atp6v0d2	167.806803132161	2.01639261041962	0.328864671636196	4.35264177990506	1.34506830328792e-05	0.00197381409994893	ENSCGRG00000001630	ATPase, H+ transporting, lysosomal V0 subunit D2 [Source:MGI Symbol;Acc:MGI:1924415]
8	Bcl3	17.0855380006912	-3.12992450204232	0.709427966807322	-3.58734377610513	0.000334063760657955	0.0353474623382501	N/A	N/A
9	C1qtnf6	34.5348884892107	-2.98732022873176	0.586747910112984	-4.0943609454834	4.23334388518985e-05	0.00559915430709585	ENSCGRG00000008889	C1q and tumor necrosis factor related protein 6 [Source:MGI Symbol;Acc:MGI:1919959]
10	C3ar1	281.61415451937	-1.25302894814748	0.170180147166827	-3.92564267071306	8.6498482529453e-05	0.0104756957395911	N/A	N/A
11	Ca5b	1229.25781383889	-3.0575382630936	0.112331234220557	-22.0114715157288	2.23615368297465e-107	1.49852112141741e-103	ENSCGRG00000003954	carbonic anhydrase 5b, mitochondrial [Source:MGI Symbol;Acc:MGI:1926249]
12	Cadps	153.996293420478	-1.30702128096001	0.215370958813407	-3.3526283405017	0.000800481189631685	0.0741607089232968	ENSCGRG00000008184	Ca2+-dependent secretion activator [Source:MGI Symbol;Acc:MGI:1350922]
13	Ccdc182	20.4482490985363	3.11517175131617	0.674707361401381	3.7500839554199	0.000176775375083344	0.0204039863667773	ENSCGRG00000018991	coiled-coil domain containing 182 [Source:MGI Symbol;Acc:MGI:1921547]
14	Cd38	180.46136673069	-1.39380059045743	0.241542618197664	-3.34863510121586	0.000812106759943177	0.0748926344123744	ENSCGRG00000006736	CD38 antigen [Source:MGI Symbol;Acc:MGI:107474]
15	Cdh13	270.971737781178	2.10470026032493	0.194981071278166	7.79428356630407	6.47749359295746e-15	2.41154687394105e-12	N/A	N/A
16	Celf2	134.766127374785	1.53802533887591	0.242928487124352	3.92322386491827	8.73718954412803e-05	0.0105181112931228	ENSCGRG00000011178	CUGBP, Elav-like family member 2 [Source:MGI Symbol;Acc:MGI:1338822]
17	Clcn1	49.7841352188927	1.91608535877661	0.39562991532742	3.36456573804292	0.000766642187345804	0.0720213763289722	ENSCGRG00000003865	chloride channel, voltage-sensitive 1 [Source:MGI Symbol;Acc:MGI:88417]
18	Clcn5	538.828983382115	-4.05938751422198	0.435730209838781	-7.97379877513278	1.53869996685242e-15	6.31306614971448e-13	ENSCGRG00000001430	chloride channel, voltage-sensitive 5 [Source:MGI Symbol;Acc:MGI:99486]
19	Cnksr1	361.647437584265	-1.49930010458569	0.152573261064562	-5.99277748594246	2.06287025038192e-09	4.60799372374202e-07	ENSCGRG00000014132	connector enhancer of kinase suppressor of Ras 1 [Source:MGI Symbol;Acc:MGI:2670958]
20	Col4a1	196.282146920984	1.83228848570751	0.270504735315422	4.61110591477042	4.00532386095965e-06	0.000649379281457522	ENSCGRG00000011704	collagen, type IV, alpha 1 [Source:MGI Symbol;Acc:MGI:88454]
21	Corin	481.017818229071	3.19101532402033	0.179933223784483	14.483444293871	1.54173882383672e-47	2.38423979341642e-44	ENSCGRG00000016765	corin [Source:MGI Symbol;Acc:MGI:1349451]
22	Cpn1	220.446351844888	-1.34391275865783	0.193907203437871	-3.91398691993331	9.07845554583022e-05	0.0108638851365102	ENSCGRG00000002501	carboxypeptidase N, polypeptide 1 [Source:MGI Symbol;Acc:MGI:2135874]
23	Crb1	46.5761323922384	4.89173749673764	0.686887596185039	6.26998510372909	3.61082647673959e-10	8.86560561546884e-08	ENSCGRG00000017565	crumbs family member 1, photoreceptor morphogenesis associated [Source:MGI Symbol;Acc:MGI:2136343]
24	Dapk1	169.98720278575	1.82456328986242	0.229128084362529	5.41007791598326	6.2997334054764e-08	1.25395881568017e-05	ENSCGRG00000012137	death associated protein kinase 1 [Source:MGI Symbol;Acc:MGI:1916885]
25	Dcn	1931.75118185223	-2.61518588154631	0.260449764606725	-7.79506705982536	6.43742821909805e-15	2.41154687394105e-12	ENSCGRG00000007335	decorin [Source:MGI Symbol;Acc:MGI:94872]
26	Dhrs9	899.750693225183	1.11982032711028	0.159332337397772	3.35686926536359	0.000788303772048403	0.0735672175981185	ENSCGRG00000003302	dehydrogenase/reductase (SDR family) member 9 [Source:MGI Symbol;Acc:MGI:2442798]
27	Dlc1	381.872996280398	2.37161481275786	0.19191083052121	9.30980449193171	1.28067867942484e-20	6.77546425556765e-18	ENSCGRG00000012317	deleted in liver cancer 1 [Source:MGI Symbol;Acc:MGI:1354949]
28	Dscam	23.3686518485514	5.70809722604906	1.12904440279528	4.53758480414417	5.69021508127334e-06	0.000879969876876302	ENSCGRG00000009426	DS cell adhesion molecule [Source:MGI Symbol;Acc:MGI:1196281]
29	Dthd1	143.636686932889	-3.97411840750603	0.319338304432943	-10.6130578754186	2.59126989767793e-26	1.73649633409723e-23	ENSCGRG00000012058	death domain containing 1 [Source:MGI Symbol;Acc:MGI:4937018]
30	Eda2r	53.4226290332873	8.48894502090131	1.48074658139765	5.33783607504245	9.40624414405201e-08	1.81829934876944e-05	ENSCGRG00000013098	ectodysplasin A2 receptor [Source:MGI Symbol;Acc:MGI:2442860]
31	Eif3e	2409.77537124852	-0.874497226746865	0.0862704300503261	-3.35612939285	0.000790415787962276	0.0735672175981185	ENSCGRG00000011002	eukaryotic translation initiation factor 3, subunit E [Source:MGI Symbol;Acc:MGI:99257]
32	Eif4h	3864.40101960105	0.893343157671494	0.0896893967571044	3.43831788483861	0.000585340114066188	0.0570522471063571	ENSCGRG00000002277	eukaryotic translation initiation factor 4H [Source:MGI Symbol;Acc:MGI:1341822]
33	Emilin3	441.377557095148	1.22484870278395	0.149645206796274	4.27602203747114	1.9026239791623e-05	0.00275182391921431	ENSCGRG00000006354	elastin microfibril interfacer 3 [Source:MGI Symbol;Acc:MGI:2389142]
34	Enpp6	556.79941381127	-1.64918592810983	0.226040117715878	-4.70811747110463	2.50015014392585e-06	0.000422378306667944	ENSCGRG00000008783	ectonucleotide pyrophosphatase/phosphodiesterase 6 [Source:MGI Symbol;Acc:MGI:2445171]
35	Eva1b	410.958163904646	1.69202329728151	0.327544624282189	3.3798777769181	0.000725180706252742	0.0687690232004959	ENSCGRG00000015417	eva-1 homolog B (C. elegans) [Source:MGI Symbol;Acc:MGI:1922063]
36	Evl	9.72862985392198	-6.47086595351632	1.61261993618531	-3.64990120779383	0.000262341186949589	0.0285086876888353	ENSCGRG00000017788	Ena-vasodilator stimulated phosphoprotein [Source:MGI Symbol;Acc:MGI:1194884]
37	Extl1	350.416932644794	3.09037738072826	0.175772808228316	14.2537113974578	4.25076267232017e-46	6.10409519745177e-43	ENSCGRG00000013081	exostoses (multiple)-like 1 [Source:MGI Symbol;Acc:MGI:1888742]
38	F13b	63.568535797272	-4.77696677599111	0.467927573695395	-8.95866050842905	3.28646309312385e-19	1.5016148641855e-16	ENSCGRG00000013915	coagulation factor XIII, beta subunit [Source:MGI Symbol;Acc:MGI:88379]
39	Fam13c	583.353170798899	-3.38476466917164	0.151820989038322	-18.4414696952328	6.10588114761362e-76	1.75360906559463e-72	ENSCGRG00000017409	family with sequence similarity 13, member C [Source:MGI Symbol;Acc:MGI:1918971]
40	Fbln5	642.403146512283	1.69834861295336	0.171671329201555	6.48556819249066	8.8398005745592e-11	2.36953801001251e-08	ENSCGRG00000001395	fibulin 5 [Source:MGI Symbol;Acc:MGI:1346091]
41	Fgfr2	243.836381152719	-1.87321115055776	0.193643697061628	-6.65267534851196	2.87812599224144e-11	8.14955562648196e-09	ENSCGRG00000005851	fibroblast growth factor receptor 2 [Source:MGI Symbol;Acc:MGI:95523]
42	Fis1	856.452162818898	1.01700309412568	0.11492285354645	3.75939667413409	0.000170323602508413	0.0197929809527696	ENSCGRG00000008476	mitochondrial fission 1 protein [Source:RefSeq peptide;Acc:NP_001233643]
43	Gabra3	176.928180960065	-5.24820561728595	0.304186493774899	-15.3302109462349	4.80423872091606e-53	9.65844152452965e-50	ENSCGRG00000006940	gamma-aminobutyric acid (GABA) A receptor, subunit alpha 3 [Source:MGI Symbol;Acc:MGI:95615]
44	Ggt1	1349.25786658067	-2.09624765283689	0.123075740245841	-12.2793098712791	1.16991961349575e-34	8.71113478137728e-32	ENSCGRG00000004448	gamma-glutamyltransferase 1 [Source:MGI Symbol;Acc:MGI:95706]
45	Glra2	58.8069699817883	2.04925135665824	0.367243869557473	3.98723839202965	6.68468492785175e-05	0.00850562694870453	ENSCGRG00000011558	glycine receptor, alpha 2 subunit [Source:MGI Symbol;Acc:MGI:95748]
46	Gnat1	555.108210433036	-1.22525219939156	0.146385002700775	-4.37401159174218	1.21983897310212e-05	0.00180320902317978	ENSCGRG00000006881	guanine nucleotide binding protein, alpha transducing 1 [Source:MGI Symbol;Acc:MGI:95778]
47	Got1	1160.39309851291	-1.07478061837226	0.0999654898706662	-4.89987212871981	9.58990494695634e-07	0.000167648216568357	ENSCGRG00000013953	glutamic-oxaloacetic transaminase 1, soluble [Source:MGI Symbol;Acc:MGI:95791]
48	Gpnmb	1533.67495803137	-0.956808409162923	0.0994467516457738	-3.73914584727986	0.00018464658126145	0.0208546902791022	ENSCGRG00000005342	glycoprotein (transmembrane) nmb [Source:MGI Symbol;Acc:MGI:1934765]
49	Gpr68	447.155243339901	-2.87374704782928	0.259380999672452	-8.82402546832043	1.10417097141494e-18	4.93294515762801e-16	ENSCGRG00000018842	G protein-coupled receptor 68 [Source:MGI Symbol;Acc:MGI:2441763]
50	Hgf	598.912360221689	-1.13538112402832	0.159973122076567	-3.4406943876717	0.000580223487984232	0.0569015268411463	ENSCGRG00000011162	hepatocyte growth factor [Source:MGI Symbol;Acc:MGI:96079]
51	Il10	444.055513019823	-2.59820843279088	0.328879976204522	-6.1215217639694	9.26858557379558e-10	2.166693539251e-07	ENSCGRG00000016042	interleukin 10 [Source:MGI Symbol;Acc:MGI:96537]
52	Il21	97.2601179749959	2.50119048638125	0.3240427699592	5.91350328816584	3.34906838412246e-09	7.31844247765195e-07	ENSCGRG00000011729	interleukin 21 [Source:MGI Symbol;Acc:MGI:1890474]
53	Kcnh2	28.2556151177963	3.70170367089248	0.738698071068935	4.21923556083102	2.45132052179096e-05	0.00335247263742078	ENSCGRG00000015083	potassium voltage-gated channel, subfamily H (eag-related), member 2 [Source:MGI Symbol;Acc:MGI:1341722]
54	Kiaa0408	64.4300488144425	2.30190839864885	0.408047637224945	4.20770944687813	2.57972263085422e-05	0.00348072105843579	ENSCGRG00000001472	RIKEN cDNA 9330159F19 gene [Source:MGI Symbol;Acc:MGI:3036239]
55	Kif21b	445.823642920134	1.26308265732108	0.177556388406816	3.81918196627328	0.000133894966740864	0.0157416632243178	ENSCGRG00000013075	kinesin family member 21B [Source:MGI Symbol;Acc:MGI:109234]
56	Kng1	48.6038354670189	2.49907724534988	0.519978923016452	3.68113909987879	0.000232194279977223	0.0256485373882533	ENSCGRG00000001578	N/A
57	Lat2	961.326222485299	1.04800123371437	0.123666797421607	3.74424455591436	0.000180937353085608	0.0205512121267405	ENSCGRG00000001795	linker for activation of T cells family, member 2 [Source:MGI Symbol;Acc:MGI:1926479]
58	LOC100750550	57.7387671782934	2.44893410121174	0.441217555784016	4.22460887164479	2.39356118513657e-05	0.00329590096342367	ENSCGRG00000018568	N/A
59	LOC100750842	184.713847474388	-1.57419686786617	0.221861444208479	-4.4587935081476	8.24222759901335e-06	0.00123658017649675	N/A	N/A
60	LOC100750854	18.6487719834013	3.20689129708833	0.766187306618732	3.42204676809126	0.000621516220098602	0.0600719331195303	ENSCGRG00000019505	N/A
61	LOC100751726	229.267172841879	2.66182921172903	0.516699730081019	4.01948479958024	5.83255444636684e-05	0.00746864169361522	ENSCGRG00000019880	histone cluster 1, H2ag [Source:MGI Symbol;Acc:MGI:2448293]
62	LOC100751767	54.3303018758224	-3.57354096437252	0.500980954253776	-5.96545325381267	2.43955885650314e-09	5.38954848913616e-07	N/A	N/A
63	LOC100752114	6.82982648757942	-6.46750369576089	1.6726243113574	-3.51695306297791	0.000436530967183298	0.0438800928212651	ENSCGRG00000019986	N/A
64	LOC100752189	30.8767512342492	3.21600727362244	0.651753998850238	4.03686786355392	5.41695583202633e-05	0.0069809282081447	N/A	N/A
65	LOC100752407	6.0851312713665	-7.29894964239623	1.70089355493076	-3.94732940354307	7.90277915560606e-05	0.00980725136693236	N/A	N/A
66	LOC100752556	1179.76900101811	-0.966290709306985	0.108160222731746	-3.52558638429935	0.000422546343984466	0.0431211761394097	ENSCGRG00000003349	N/A
67	LOC100752592	24.8987607531182	-5.97964829935799	1.53321012279709	-3.51855607944665	0.000433902098277507	0.043835013988799	N/A	N/A
68	LOC100754639	139.452962894188	-4.44665604341956	0.451403409458236	-8.55486126552104	1.1801057466371e-17	5.04783955965791e-15	N/A	N/A
69	LOC100754659	687.781245595938	-1.42800453377713	0.122317717960524	-6.89223153532059	5.49238805853212e-12	1.7252963988864e-09	ENSCGRG00000008116	creatine kinase, mitochondrial 1, ubiquitous [Source:MGI Symbol;Acc:MGI:99441]
70	LOC100754805	8.05929240111518	-6.31492187398667	1.64330942511136	-3.48684142237985	0.000488761073149427	0.0488858339034631	N/A	N/A
71	LOC100756639	56.9433113202835	-2.91374466397861	0.430380591464918	-5.41098323075119	6.26796420670511e-08	1.25395881568017e-05	ENSCGRG00000018794	RIKEN cDNA 1810011O10 gene [Source:MGI Symbol;Acc:MGI:1916318]
72	LOC100757380	61.5674505565503	-3.72652842196223	0.465875775873164	-6.74335538342388	1.54770020322209e-11	4.50941520080824e-09	N/A	N/A
73	LOC100757772	214.136927512888	2.83342221321573	0.645960643875594	3.48079985028872	0.000499918908900677	0.0497543056660356	ENSCGRG00000019141	N/A
74	LOC100757822	401.463953351039	-4.08638664635475	0.25267321848148	-13.8575198696424	1.14564724876993e-43	1.43950576807942e-40	N/A	N/A
75	LOC100758657	349.634204016885	-2.26384747108266	0.184420967449355	-9.10354713773289	8.74287180649704e-20	4.18492130470992e-17	ENSCGRG00000017638	N/A
76	LOC100759960	166.730577805161	-2.316549374842	0.276180811069998	-6.269758088595	3.61609461036831e-10	8.86560561546884e-08	ENSCGRG00000018553	N/A
77	LOC100761404	291.142909845443	-1.2316646177779	0.177314772312443	-3.64719819236043	0.000265115430718841	0.0286552721460838	ENSCGRG00000000261	N/A
78	LOC100762090	33.5487324476089	4.60349258528861	0.752348382203418	5.34131551236716	9.22744929875113e-08	1.80105476409799e-05	N/A	N/A
79	LOC100762389	158.709000184364	-1.34952103306007	0.210296196883438	-3.63562700452775	0.000277305329813524	0.0296790409964333	ENSCGRG00000013705	N/A
80	LOC100762789	120.489889613148	-1.64987484359991	0.249263902318413	-4.27222848143662	1.93529129122691e-05	0.00277115904837038	N/A	N/A
81	LOC100764079	131.227200773947	-1.47459194459974	0.262322476763112	-3.39135805233327	0.000695471783517986	0.0665798320754552	ENSCGRG00000003906	N/A
82	LOC100765588	26.4842118192899	-3.77295976645638	0.871674105714606	-3.65732702719404	0.000254859133535767	0.0278461305467557	N/A	N/A
83	LOC100765968	730.178867271171	-1.15172165291278	0.126489621248809	-4.48067712272445	7.44066014259816e-06	0.00112471452260747	N/A	N/A
84	LOC100766630	89.1646501345427	2.76609973379335	0.538016581517123	4.0540334777819	5.03420071678405e-05	0.00652952072324042	ENSCGRG00000003941	carboxylesterase 1A [Source:MGI Symbol;Acc:MGI:3648919]
85	LOC100767111	198.014808895593	1.6138230497582	0.23359425475575	4.40447711401479	1.06039334275719e-05	0.00157912205650301	ENSCGRG00000001242	enhancer trap locus 4 [Source:MGI Symbol;Acc:MGI:95454]
86	LOC100767824	250.108040146884	3.34142448161813	0.212752315831527	12.9562020047751	2.16714662016911e-38	2.07468169770856e-35	ENSCGRG00000014344	N/A
87	LOC100767863	363.962758179996	-1.2514566067275	0.135249009645806	-4.92790378097242	8.31165285729937e-07	0.00014657672723083	N/A	N/A
88	LOC100767982	27.5618882791779	6.05049990009806	1.48367701202629	3.68377844711127	0.000229801997577957	0.0255245268470013	ENSCGRG00000015232	N-acetyltransferase 8 (GCN5-related) [Source:MGI Symbol;Acc:MGI:1915646]
89	LOC100769134	6.96446491917717	-6.27497056231188	1.63885895039379	-3.47193274944345	0.000516725763406207	0.0511736687069871	N/A	N/A
90	LOC100769236	129.086063191976	-2.28395518408257	0.245345162698655	-6.92490801397297	4.36258901040407e-12	1.39215062643117e-09	ENSCGRG00000017063	aldo-keto reductase family 1, member C19 [Source:MGI Symbol;Acc:MGI:2653678]
91	LOC100769250	1152.14737917105	-1.5388685706376	0.119676004884106	-7.9707379172642	1.57729692220341e-15	6.34199546479545e-13	ENSCGRG00000002344	N/A
92	LOC100771648	253.886521465208	1.59575787744604	0.222079181424411	4.55150892686861	5.32625374615162e-06	0.000836554729004938	ENSCGRG00000000750	cytochrome P450, family 11, subfamily b, polypeptide 1 [Source:MGI Symbol;Acc:MGI:88583]
93	LOC100771979	50.0917293713152	-1.9189581767238	0.394439756566949	-3.38200106300954	0.000719598661587495	0.0685630876424408	ENSCGRG00000007258	N/A
94	LOC100772016	79.0128667061602	2.06677288287253	0.418859578733808	3.53772590477891	0.000403588778339154	0.0415726660238154	N/A	N/A
95	LOC100772695	41.3086007535488	4.18835690325361	0.563956515631062	6.38948979692219	1.66440142273752e-10	4.28988797470706e-08	ENSCGRG00000018508	N/A
96	LOC100773771	104.71386682307	5.35059819830265	1.45958112292345	3.26507079513074	0.00109436720401986	0.0986599025543281	N/A	N/A
97	LOC100774334	28.7350550217122	4.1155095616407	0.929723674721648	3.79741546538176	0.000146212614930734	0.0170898744800435	N/A	N/A
98	LOC100774994	619.030309583531	-2.02605952236228	0.140206172964951	-10.2784135046706	8.81669037806003e-25	5.37123464728845e-22	ENSCGRG00000001734	zinc finger protein 933 [Source:MGI Symbol;Acc:MGI:1922865]
99	LOC103158614	821.644228178969	1.35088124119802	0.167549081805716	4.57130968562987	4.84685362735991e-06	0.00077334242320987	N/A	N/A
100	LOC103158763	273.008824874199	-1.61337433085444	0.160497567243742	-6.40764746652805	1.47782125879506e-10	3.85845695932673e-08	N/A	N/A
101	LOC103158802	116.605322107795	1.98624062416314	0.303141045029531	4.62252851079759	3.79090689517459e-06	0.000619612944882846	N/A	N/A
102	LOC103158846	150.263487073857	-2.1718655401226	0.233555705955929	-6.79453765818458	1.08660431425509e-11	3.21251369614476e-09	N/A	N/A
103	LOC103158848	88.9865788852569	5.8905148544266	0.871388106989683	6.08862148926284	1.13887015718806e-09	2.57256692585492e-07	N/A	N/A
104	LOC103158858	181.08707676381	-1.57259802679429	0.217290333071227	-4.54523453535043	5.48741175551608e-06	0.000855185472348026	ENSCGRG00000007129	N/A
105	LOC103158866	81.5088734554623	-2.14601654330304	0.288979753877664	-5.40194951942114	6.59205034212528e-08	1.29928019684399e-05	N/A	N/A
106	LOC103158886	221.919206113205	-1.92491994838536	0.184575613503426	-7.25966676870525	3.88045099303986e-13	1.36864187305392e-10	N/A	N/A
107	LOC103158887	184.303273598604	-1.45467994392413	0.193974698782117	-4.48366435758662	7.33720406045722e-06	0.00111747841235933	N/A	N/A
108	LOC103158934	63.3671014977797	-2.47722266150172	0.348582089045372	-5.42844919531785	5.6845822094909e-08	1.15437212868288e-05	N/A	N/A
109	LOC103159033	42.6450673458665	7.68919108002866	1.48590932850243	4.78106466056546	1.74369261682457e-06	0.000297077935327467	N/A	N/A
110	LOC103159449	212.542033021371	-2.0112976181863	0.241774924360235	-5.8994336209158	3.64751479379818e-09	7.88490724887296e-07	N/A	N/A
111	LOC103159587	720.821191309127	5.75390823746412	0.236907396167625	21.8184228114417	1.55117389737838e-105	7.79620000822375e-102	N/A	N/A
112	LOC103159957	28.8236725044955	2.46794935621135	0.565754063456818	3.32827809310806	0.000873845900638716	0.0802182556458481	N/A	N/A
113	LOC103160017	118.676310619314	1.71321262395111	0.266618555599556	4.23170143088056	2.31930153517463e-05	0.00323800264327436	N/A	N/A
114	LOC103160018	197.762071179326	1.37664334169032	0.223853306438636	3.53660552780885	0.000405304543407671	0.0415726660238154	N/A	N/A
115	LOC103160025	95.872144644696	-2.29122845231284	0.370754753176905	-4.60214181199598	4.18168313046083e-06	0.000672548461238276	N/A	N/A
116	LOC103160274	514.845689721857	7.53678885372257	0.47018489842322	14.7853033483521	1.82234420350188e-49	3.33058253338199e-46	N/A	N/A
117	LOC103160324	900.525910865234	-1.39504578629979	0.127073386761109	-6.37492480704516	1.83052740379278e-10	4.65834467415823e-08	N/A	N/A
118	LOC103160386	64.1503512355376	6.4847382081074	1.4889527208888	3.96236604736817	7.42106451154652e-05	0.00932456755875821	N/A	N/A
119	LOC103160471	179.924562458389	1.31809866812657	0.198252180986615	3.69799799304559	0.000217306606878204	0.0242707334704412	N/A	N/A
120	LOC103160583	38.446285744565	6.09567096401012	1.47025439307845	3.74813262876944	0.000178156045208964	0.0204039863667773	N/A	N/A
121	LOC103160608	1777.00478480088	-0.994687718386148	0.100114491312854	-4.09256654348485	4.26624759233229e-05	0.00560579356838224	N/A	N/A
122	LOC103160835	695.146716806244	3.57232419002847	0.151594188770271	19.70630743527	1.90361139692457e-86	7.65404070475433e-83	N/A	N/A
123	LOC103160858	1457.23470234139	-2.39565966834198	0.138254359055528	-13.0968540882938	3.43190112621884e-39	3.44974701207518e-36	N/A	N/A
124	LOC103160921	873.288616072513	1.02952160809305	0.122770408758794	3.62106074147981	0.000293397614462431	0.0312088129161519	N/A	N/A
125	LOC103161079	60.0204615769775	-3.5893771172471	0.436061697942247	-6.88988423129943	5.58378102338229e-12	1.72702051837042e-09	N/A	N/A
126	LOC103161223	145.610521422208	-3.79964448178991	0.284142524614109	-11.3136250388237	1.12349822459912e-29	8.06671725262169e-27	N/A	N/A
127	LOC103161593	191.688103799304	-2.00406243897248	0.303581831486073	-4.6745219610299	2.94639107844883e-06	0.000489539225133349	N/A	N/A
128	LOC103161874	137.152821600005	-2.17439534015364	0.352464130438989	-4.50948820651019	6.498420691108e-06	0.000997284347893399	N/A	N/A
129	LOC103162602	16.6830799918	6.29892120299576	1.57175119673725	3.635409162809	0.000277539778518178	0.0296790409964333	N/A	N/A
130	LOC103162843	64.2043199119413	-2.87718703083524	0.357377421525852	-6.41401608508799	1.41735243683978e-10	3.74927018292459e-08	N/A	N/A
131	LOC103163260	470.736862753421	-3.61036278747757	0.226199935156421	-13.3748945801611	8.47738041267842e-41	1.00252503421463e-37	N/A	N/A
132	LOC103163422	1189.49377388003	1.13567052565022	0.146954565305534	3.74747136153329	0.000178626223664584	0.0204039863667773	N/A	N/A
133	LOC103163999	31.9025493482017	-2.22371736911004	0.458169848158059	-3.57674097275722	0.000347904605480989	0.0365278041212223	N/A	N/A
134	LOC103164105	68.9120677817058	-2.5863063618568	0.360786867897432	-5.54716382222815	2.90340680923607e-08	6.07987572146851e-06	N/A	N/A
135	LOC103164201	91.1347241682428	3.35645972512693	0.376063354353586	7.36976148385872	1.70933581393022e-13	6.13651557200948e-11	N/A	N/A
136	LOC107977043	67.920598466141	-2.36420067564665	0.366536682931756	-4.85418856495945	1.20880674703288e-06	0.000207708126857683	N/A	N/A
137	LOC107977215	112.751686129241	6.65862739272464	0.586185039965306	10.3613440772268	3.71701653253973e-25	2.33521563656808e-22	N/A	N/A
138	LOC107977333	318.47582388343	-3.78743078530838	0.283988321165402	-11.2767605070704	1.7092483247059e-29	1.18492166620301e-26	N/A	N/A
139	LOC107977606	133.964722612795	-1.66380677680325	0.273461677597053	-3.94513880541529	7.97537660919398e-05	0.00983662400927827	N/A	N/A
140	LOC107977660	77.589265205777	-2.57452766125421	0.326762752291116	-6.08871466096763	1.13820768464551e-09	2.57256692585492e-07	N/A	N/A
141	LOC107977672	73.4230901141978	-9.50929858843237	1.465500806847	-6.08961526736501	1.13182350017498e-09	2.57256692585492e-07	N/A	N/A
142	LOC107977696	960.074419437495	1.48079980814984	0.128280253780537	6.98343884602299	2.88040860725792e-12	9.65128910671887e-10	N/A	N/A
143	LOC107977780	27.2788316359777	-4.1038525884982	0.836136260908058	-4.20851271771837	2.57057063680317e-05	0.00348072105843579	N/A	N/A
144	LOC107977876	180.272138678122	2.35930627627826	0.224959808426597	7.8873812525319	3.08593552567468e-15	1.19307015015699e-12	N/A	N/A
145	LOC107977961	27.9102678009835	-8.12168099465856	1.49844350002316	-5.0296981459901	4.91252598771163e-07	8.89742544657249e-05	N/A	N/A
146	LOC107977973	641.500778389319	1.18349046087575	0.156413137794017	3.82658367830207	0.000129933993368157	0.0153658411921966	N/A	N/A
147	LOC107977996	73.3385538635452	7.12618948008443	1.0584741694658	6.17986453336366	6.41566291457834e-10	1.53548199088908e-07	N/A	N/A
148	LOC107978048	1905.81650202028	-6.12435671838474	0.200704585125762	-27.5997392595321	1.12075297810359e-167	1.12658089358973e-163	N/A	N/A
149	LOC107978104	116.986271215199	-3.25639894982877	0.355582052426537	-7.51285513674661	5.78515339723509e-14	2.11463134360026e-11	N/A	N/A
150	LOC107978189	363.290248642333	4.53402020971971	0.298365066829333	13.2356570793103	5.46169758079575e-40	6.1001093424621e-37	N/A	N/A
151	LOC107978190	77.7375541892258	4.10256966256971	0.619790058347035	5.67548174494751	1.38298892285625e-08	2.95783077713852e-06	N/A	N/A
152	LOC107978196	299.625482840268	-2.88100194972505	0.278663771930614	-8.23946160312363	1.72987313535249e-16	7.24528531523467e-14	N/A	N/A
153	LOC107978208	160.757231578976	-3.5076481369528	0.287189102813019	-10.1768681597035	2.51526466260444e-24	1.48726119932352e-21	N/A	N/A
154	LOC107978256	123.913828103242	-1.94934015256365	0.257577147454078	-5.2969670070818	1.17741958835824e-07	2.25436603850992e-05	N/A	N/A
155	LOC107978439	300.34827385403	-1.53491207487369	0.204506400899308	-4.64508479918069	3.39936794989632e-06	0.000560171256268161	N/A	N/A
156	LOC107978489	141.168053301712	-3.46988476279923	0.30257024162453	-9.53471910055873	1.50291885627991e-21	8.16612991531115e-19	N/A	N/A
157	LOC107978616	128.206996438838	7.66949887498691	0.674278273943475	10.5068436104759	8.03374631855488e-26	5.21001406413636e-23	N/A	N/A
158	LOC107978675	753.820754821922	1.96460238485033	0.334378577349263	4.1259816794068	3.69156656540575e-05	0.00494768361539449	N/A	N/A
159	LOC107978701	554.001269163018	-3.78482136860043	0.25180375752871	-12.707748682084	5.3554111061474e-37	4.89387203990851e-34	N/A	N/A
160	LOC107978713	1164.14511209435	3.64087126250897	0.163596731773802	18.6795220702397	7.26668328266473e-78	2.43482334524486e-74	N/A	N/A
161	LOC107978994	531.021553098072	3.46572075657644	0.202314841209921	14.2389863176979	5.24828156997922e-46	7.03409684552415e-43	N/A	N/A
162	LOC107979247	310.455401556281	-5.96966820037831	0.365360497531543	-14.7380620949375	3.67170317386005e-49	6.15132671727353e-46	N/A	N/A
163	LOC107979337	205.325759677179	2.5121733777326	0.515997140768829	3.73492549617605	0.000187770768192085	0.0210890699649926	N/A	N/A
164	LOC107979344	854.196636979792	2.57966848227582	0.126821600088957	15.7284404246241	9.656023825984e-56	2.15694114441758e-52	N/A	N/A
165	LOC107979376	172.805149278415	-2.18086699909246	0.3097192029374	-5.15274636908408	2.56699042682363e-07	4.73456656338185e-05	N/A	N/A
166	LOC107979389	229.136698330943	1.51711533714549	0.219981380904267	4.23741696952977	2.26105993419019e-05	0.00317876565852864	N/A	N/A
167	LOC107979574	76.7067992626716	-7.77093519980443	1.44741224098877	-4.96470355548074	6.88060864912412e-07	0.000122413943612382	N/A	N/A
168	LOC107979591	23.8668281959359	3.46982839371771	0.723949049669194	3.98490183019756	6.75080289847953e-05	0.00853573216798946	N/A	N/A
169	LOC107979655	416.422747001682	-3.47741659632723	0.227787864077247	-12.6980166714465	6.06472362677395e-37	5.30109581707232e-34	N/A	N/A
170	LOC107979878	20.9150538307524	5.88323327399851	1.54138241523309	3.43734995346769	0.000587436089883403	0.0570522471063571	N/A	N/A
171	LOC107980085	67.934438706849	3.30593816803295	0.397643668328664	6.84274863157844	7.76879050482456e-12	2.33110095983572e-09	N/A	N/A
172	LOC107980205	202.364798423555	-2.90062171414863	0.270435641467691	-8.56269980118034	1.10254743004895e-17	4.81861163776177e-15	N/A	N/A
173	LOC107980257	73.7361393009974	-2.20089867991391	0.378326166146558	-4.27127786494885	1.94356061390879e-05	0.00277115904837038	N/A	N/A
174	Lpin3	2218.14246629579	1.1894011653305	0.118219426811672	5.11285396073047	3.17327623257264e-07	5.79959503451276e-05	ENSCGRG00000010131	lipin 3 [Source:MGI Symbol;Acc:MGI:1891342]
175	Lpo	261.469580765135	-1.74843653900366	0.271809923442552	-4.28046932042348	1.86499597124887e-05	0.00271694775405705	ENSCGRG00000016547	lactoperoxidase [Source:MGI Symbol;Acc:MGI:1923363]
176	Lrrc2	320.442746879805	1.19494598024981	0.179048689577731	3.4068022556727	0.000657287286009358	0.0632253760666609	ENSCGRG00000002151	leucine rich repeat containing 2 [Source:MGI Symbol;Acc:MGI:1921499]
177	Mat1a	60.9707159814872	-2.2719570617741	0.337686577389965	-4.99574064830176	5.86103850811089e-07	0.00010520564122059	ENSCGRG00000013233	methionine adenosyltransferase I, alpha [Source:MGI Symbol;Acc:MGI:88017]
178	Megf10	3214.45934457642	-7.58438749291479	0.186911426289641	-37.4478175633159	6.51854902551572e-307	1.31048909608968e-302	ENSCGRG00000011574	multiple EGF-like-domains 10 [Source:MGI Symbol;Acc:MGI:2685177]
179	Mir412	11.4507357386697	-6.34733611651647	1.62446051939132	-3.54725371716295	0.000389269514951821	0.0403395583948011	N/A	N/A
180	Mir496	20.2039369129859	-4.99009574821786	1.13004370293189	-3.89819724322841	9.69114664544316e-05	0.011528450423668	N/A	N/A
181	Mmp25	272.474059135441	2.71371948673609	0.230026198662207	9.25441101229086	2.15414754059563e-20	1.08267455390337e-17	ENSCGRG00000005820	matrix metallopeptidase 25 [Source:MGI Symbol;Acc:MGI:2443938]
182	Mmp9	2332.94685258729	-2.12917282903584	0.124113056031333	-12.4419652347037	1.54651451658913e-35	1.24364511366031e-32	ENSCGRG00000013903	matrix metallopeptidase 9 [Source:MGI Symbol;Acc:MGI:97011]
183	Mxra8	39.77806580343	2.36774316928634	0.51698971167036	3.44838713096463	0.000563945111191791	0.055576237820587	ENSCGRG00000014161	matrix-remodelling associated 8 [Source:MGI Symbol;Acc:MGI:1922011]
184	Myo1a	119.443799459025	-5.47197242442406	0.394778913385193	-12.3791057678264	3.39099921557691e-35	2.62202493192147e-32	ENSCGRG00000003965	myosin IA [Source:MGI Symbol;Acc:MGI:107732]
185	Myom2	104.546529329542	5.71677943291002	0.513760265571656	9.98873847606478	1.70740773518184e-23	9.80735003088446e-21	ENSCGRG00000001592	myomesin 2 [Source:MGI Symbol;Acc:MGI:1328358]
186	Nfkbiz	609.210414723771	-1.256689682832	0.128250538982862	-5.23761683528368	1.62663326634672e-07	3.02794770246616e-05	ENSCGRG00000014889	nuclear factor of kappa light polypeptide gene enhancer in B cells inhibitor, zeta [Source:MGI Symbol;Acc:MGI:1931595]
187	Osbp2	312.42050555368	-3.55867642966927	0.698057799908204	-4.25998238160102	2.04443018353905e-05	0.00289445242323021	ENSCGRG00000007280	oxysterol binding protein 2 [Source:MGI Symbol;Acc:MGI:1921559]
188	Ostn	52.7420075367878	1.98497815922039	0.355040768029827	3.94325323896781	8.03836959705583e-05	0.00985386477922015	ENSCGRG00000017564	osteocrin [Source:MGI Symbol;Acc:MGI:2677164]
189	Papln	124.775460347358	-1.78075016996026	0.326799682835279	-3.65908454642482	0.000253117829954364	0.027806999198921	ENSCGRG00000017393	papilin, proteoglycan-like sulfated glycoprotein [Source:MGI Symbol;Acc:MGI:2386139]
190	Pcdh17	17.3107673201103	-3.27912307093764	0.658754392073385	-4.08978004949128	4.31782449272007e-05	0.00563672361049639	ENSCGRG00000003925	protocadherin 17 [Source:MGI Symbol;Acc:MGI:2684924]
191	Pde1c	460.765325042857	6.04216534695592	1.03587688707142	5.26819636034461	1.37770693864255e-07	2.61296417872358e-05	ENSCGRG00000011815	phosphodiesterase 1C [Source:MGI Symbol;Acc:MGI:108413]
192	Pik3r5	330.619226077517	-1.98433812707166	0.298311800516215	-4.69098313888	2.71895379847819e-06	0.00045551539303838	ENSCGRG00000012612	phosphoinositide-3-kinase regulatory subunit 5 [Source:MGI Symbol;Acc:MGI:2443588]
193	Pla1a	366.746830020385	-1.54361036461905	0.173946091226432	-5.51117795829045	3.56440111363852e-08	7.31211428454987e-06	ENSCGRG00000006687	phospholipase A1 member A [Source:MGI Symbol;Acc:MGI:1934677]
194	Plekha6	236.489383889695	-2.02630513735422	0.21432811850155	-6.72493486487001	1.75671007725854e-11	5.04527134188654e-09	ENSCGRG00000001696	pleckstrin homology domain containing, family A member 6 [Source:MGI Symbol;Acc:MGI:2388662]
195	Plxdc2	263.637876671135	-2.4127216933387	0.265687678489994	-6.87935249013204	6.01252196176805e-12	1.83145062908159e-09	ENSCGRG00000004772	plexin domain containing 2 [Source:MGI Symbol;Acc:MGI:1914698]
196	Ppfia3	101.365921174783	-2.2544006343173	0.298092045224784	-5.60041155186565	2.13843497351361e-08	4.52537860079132e-06	ENSCGRG00000002755	protein tyrosine phosphatase, receptor type, f polypeptide (PTPRF), interacting protein (liprin), alpha 3 [Source:MGI Symbol;Acc:MGI:1924037]
197	Prnd	8.58676075893226	-5.98993935812446	1.62916915807719	-3.31762778015174	0.000907853790556466	0.0829613300243054	ENSCGRG00000014966	N/A
198	Prr5	90.9518961959384	-4.02276469520684	0.382869076638745	-8.97905421003592	2.7310419757708e-19	1.27685739257898e-16	ENSCGRG00000011636	proline rich 5 (renal) [Source:MGI Symbol;Acc:MGI:1924714]
199	Ptprf	304.705460928129	-2.19829031830142	0.232414079112551	-6.94160966384044	3.87657122287126e-12	1.25700948168716e-09	ENSCGRG00000007871	protein tyrosine phosphatase, receptor type, F [Source:MGI Symbol;Acc:MGI:102695]
200	Ranbp3l	171.535898906841	2.09654275251089	0.331525964420754	4.5594626485162	5.12846770619643e-06	0.000811832399727346	ENSCGRG00000006643	RAN binding protein 3-like [Source:MGI Symbol;Acc:MGI:2444654]
201	Rarres2	377.241906180446	1.84234700595443	0.1582942002404	7.94333906942705	1.96809989070564e-15	7.75817258877378e-13	ENSCGRG00000018398	retinoic acid receptor responder protein 2 precursor [Source:RefSeq peptide;Acc:NP_001231216]
202	Sema5b	6.27392993575412	6.00597763774025	1.65898175638398	3.26767616108996	0.00108434360754832	0.0981965940817636	ENSCGRG00000014717	sema domain, seven thrombospondin repeats (type 1 and type 1-like), transmembrane domain (TM) and short cytoplasmic domain, (semaphorin) 5B [Source:MGI Symbol;Acc:MGI:107555]
203	She	59.455579502033	-3.96830970098523	0.480309248572456	-7.04410171221943	1.8666176077768e-12	6.47008282530084e-10	ENSCGRG00000010199	src homology 2 domain-containing transforming protein E [Source:MGI Symbol;Acc:MGI:1099462]
204	Slc44a5	289.746843019993	4.39829217399395	0.236890390825813	16.097443463111	2.65864870774871e-58	6.68118420257251e-55	ENSCGRG00000007785	solute carrier family 44, member 5 [Source:MGI Symbol;Acc:MGI:3035141]
205	Slc6a13	103.613794207882	9.85629963847256	1.4614515692086	6.34392362572231	2.23985900387718e-10	5.62876567674335e-08	ENSCGRG00000012728	solute carrier family 6 (neurotransmitter transporter, GABA), member 13 [Source:MGI Symbol;Acc:MGI:95629]
206	Snx10	407.541317061979	-2.02682405179255	0.151190462287582	-9.53672294703884	1.47417018649224e-21	8.16612991531115e-19	ENSCGRG00000009588	sorting nexin 10 [Source:MGI Symbol;Acc:MGI:1919232]
207	Speg	37.0034447944191	3.83504661025214	0.52744967372776	6.1618847662962	7.18841561247671e-10	1.7001871467439e-07	ENSCGRG00000014247	SPEG complex locus [Source:MGI Symbol;Acc:MGI:109282]
208	Spp1	19532.1929948929	-1.29335592655483	0.198478074282765	-3.56912685894184	0.000358172968023283	0.0373093748660108	ENSCGRG00000000743	secreted phosphoprotein 1 [Source:MGI Symbol;Acc:MGI:98389]
209	Stmn4	72.9344103590542	3.27630670608175	0.384514775086401	6.99932585101793	2.57197051816449e-12	8.7638805588439e-10	ENSCGRG00000004858	stathmin-like 4 [Source:MGI Symbol;Acc:MGI:1931224]
210	Stra6	507.273418249016	2.38677880426068	0.144610075284744	12.4598254996525	1.23640860300758e-35	1.03569827311935e-32	ENSCGRG00000011831	stimulated by retinoic acid gene 6 [Source:MGI Symbol;Acc:MGI:107742]
211	Svil	1118.64038184742	-1.03396550801804	0.109319954995091	-4.10723739610982	4.00419623244094e-05	0.00533114973887368	ENSCGRG00000012877	supervillin [Source:MGI Symbol;Acc:MGI:2147319]
212	Sycp2l	107.67886349245	-2.27492345915707	0.321122690436939	-5.26266442317251	1.41982589150001e-07	2.66768034791739e-05	N/A	N/A
213	Tdgf1	1027.22272513437	1.544355474624	0.137848095707253	6.95978402153848	3.40794794536983e-12	1.12317025399533e-09	ENSCGRG00000002726	teratocarcinoma-derived growth factor 1 [Source:MGI Symbol;Acc:MGI:98658]
214	Tenm3	887.354530687251	-4.27300431702869	0.279765841611019	-13.1826022614845	1.10512039853739e-39	1.16933371011556e-36	ENSCGRG00000008893	teneurin transmembrane protein 3 [Source:MGI Symbol;Acc:MGI:1345183]
215	Thsd7b	20.1690170678761	-4.72846454816096	0.852584240993875	-4.85993271774486	1.17425653604425e-06	0.000203510805177875	ENSCGRG00000014014	thrombospondin, type I, domain containing 7B [Source:MGI Symbol;Acc:MGI:2443925]
216	Tmem248	760.944670841429	1.04617213237538	0.109075101561998	4.22836765723367	2.35392912309194e-05	0.00326368214418209	ENSCGRG00000006624	transmembrane protein 248 [Source:MGI Symbol;Acc:MGI:1918917]
217	Tpo	69.8797014833186	5.52905354791203	1.5074318010239	3.27981076413054	0.00103876736691093	0.094494928255101	ENSCGRG00000015011	thyroid peroxidase [Source:MGI Symbol;Acc:MGI:98813]
218	Trem1	209.032028693524	-2.51030102089662	0.309443530270582	-6.22193819496538	4.91050485192232e-10	1.18940710292827e-07	ENSCGRG00000004813	N/A
219	Usp18	580.663160701514	1.45221729051566	0.132454591671772	6.54756304668996	5.84835343052961e-11	1.63299024121343e-08	ENSCGRG00000012104	ubiquitin specific peptidase 18 [Source:MGI Symbol;Acc:MGI:1344364]
220	Wdfy4	1241.23986955567	-1.13346783857492	0.153383914956432	-3.57602906412685	0.000348852884564002	0.0365278041212223	ENSCGRG00000015574	WD repeat and FYVE domain containing 4 [Source:MGI Symbol;Acc:MGI:3584510]
221	Yap1	620.365173468389	0.988340702067098	0.114489004221638	3.52329207584902	0.00042622137641569	0.043276538138692	ENSCGRG00000016253	yes-associated protein 1 [Source:MGI Symbol;Acc:MGI:103262]
222	Zdhhc9	69.6995614055473	2.92331406353604	0.358225856345787	6.52759012615137	6.68362918399609e-11	1.84065316595969e-08	ENSCGRG00000015497	zinc finger, DHHC domain containing 9 [Source:MGI Symbol;Acc:MGI:2444393]
223	Zmat4	435.487446919923	1.03341716917113	0.133144325978469	3.36818460084051	0.000756649150790668	0.0714163123356601	ENSCGRG00000002696	zinc finger, matrin type 4 [Source:MGI Symbol;Acc:MGI:2443497]
