# Supplementary material for: Defining lncRNAs Correlated with CHO Cell Growth and IgG Productivity by RNA-Seq
Source: iScience. 2019 Dec 18;23(1):100785. doi: 10.1016/j.isci.2019.100785 (PMC6971398; doi:10.1016/j.isci.2019.100785)
Supplement: Data S1. The Complete RNA-Seq Dataset Provided as a Reference for the Community to Investigate RNAseq Data from CHO Cells (See Also GEO Accession Number GSE140671), Related to Figure 2 [file mmc2.zip › D4_3080vs3478_0.1adj.csv]

	Symbol	baseMean	log2FoldChange	lfcSE	stat	pvalue	padj	ENSEMBL	description
1	Abcg1	20.9307995543964	7.07152906647166	1.54007589914755	4.21184862988953	2.53289259907169e-05	0.00161031108277377	ENSCGRG00000006270	ATP-binding cassette, sub-family G (WHITE), member 1 [Source:MGI Symbol;Acc:MGI:107704]
2	Abhd4	1961.39387036265	-0.941096173088446	0.0922638992973152	-3.85994603609445	0.000113412067796496	0.00635672873456247	ENSCGRG00000011698	abhydrolase domain containing 4 [Source:MGI Symbol;Acc:MGI:1915938]
3	Acp5	706.313148717102	-1.13635605080961	0.143542156631886	-3.84133527756936	0.000122366839690376	0.00675344840401606	ENSCGRG00000015090	acid phosphatase 5, tartrate resistant [Source:MGI Symbol;Acc:MGI:87883]
4	Acvr1c	15.4083908755367	-5.74838309990463	0.996518152324895	-5.18146165941596	2.2015384637446e-07	1.98050400198464e-05	ENSCGRG00000014290	activin A receptor, type IC [Source:MGI Symbol;Acc:MGI:2661081]
5	Adamts7	614.407852045599	-1.22445313404486	0.141606811413461	-4.51595955689255	6.3030694099019e-06	0.000444325134251818	ENSCGRG00000004537	a disintegrin-like and metallopeptidase (reprolysin type) with thrombospondin type 1 motif, 7 [Source:MGI Symbol;Acc:MGI:1347346]
6	Add2	53.1788917659907	2.16366400004996	0.396759764036616	3.97898588119714	6.9209850367815e-05	0.00405610302220758	ENSCGRG00000001564	adducin 2 (beta) [Source:MGI Symbol;Acc:MGI:87919]
7	Adgrg2	167.153786765	-3.33969766192825	0.404073559233905	-6.81741009342428	9.2696377781716e-12	1.40150691516692e-09	ENSCGRG00000013548	adhesion G protein-coupled receptor G2 [Source:MGI Symbol;Acc:MGI:2446854]
8	Adgrv1	113.044040770879	-1.899092168449	0.279739840244412	-4.69768505830157	2.63126744991818e-06	0.000197257349828866	ENSCGRG00000005614	adhesion G protein-coupled receptor V1 [Source:MGI Symbol;Acc:MGI:1274784]
9	Adh7	65.8771709332155	-3.62813999665452	0.470406083780797	-6.46925624659106	9.84864607092143e-11	1.41757472086415e-08	ENSCGRG00000000570	alcohol dehydrogenase 7 (class IV), mu or sigma polypeptide [Source:MGI Symbol;Acc:MGI:87926]
10	Aebp1	9096.66128540308	-1.04910611829503	0.128488720065159	-3.61232968418158	0.000303458414009823	0.0150408368729056	ENSCGRG00000003786	AE binding protein 1 [Source:MGI Symbol;Acc:MGI:1197012]
11	Akt3	435.124333603397	-1.59584781975997	0.200225358516271	-5.04873771499158	4.44738831433806e-07	3.86557538896475e-05	ENSCGRG00000003052	thymoma viral proto-oncogene 3 [Source:MGI Symbol;Acc:MGI:1345147]
12	Ankrd22	126.024416220004	-3.98128237621989	0.450475717857337	-7.53940721078851	4.72112588180345e-14	8.84817675681331e-12	ENSCGRG00000008546	ankyrin repeat domain 22 [Source:MGI Symbol;Acc:MGI:1277101]
13	Apobr	36.2050064795229	-2.43995244284509	0.502370106319727	-3.69247675924281	0.000222080641200126	0.0115481933424066	ENSCGRG00000015289	apolipoprotein B receptor [Source:MGI Symbol;Acc:MGI:2176230]
14	Aqp1	7428.57181570842	0.828062885322982	0.075876333628016	3.20390262652419	0.00135578322342585	0.0558197980683703	ENSCGRG00000012127	aquaporin 1 [Source:MGI Symbol;Acc:MGI:103201]
15	Asb9	9.05256911338396	-6.32498697924332	1.59916558485932	-3.58938719846646	0.000331456217164847	0.0162494829951769	ENSCGRG00000008313	ankyrin repeat and SOCS box-containing 9 [Source:MGI Symbol;Acc:MGI:1916549]
16	Asph	2472.75272280099	-0.84235085394947	0.0833661379636559	-3.08744484889685	0.00201885229430481	0.0779467606848328	ENSCGRG00000000587	aspartate-beta-hydroxylase [Source:MGI Symbol;Acc:MGI:1914186]
17	Atp6v0d2	167.806803132161	-2.08109882511261	0.335696974591911	-4.45680610083014	8.31897839030831e-06	0.000577895981461108	ENSCGRG00000001630	ATPase, H+ transporting, lysosomal V0 subunit D2 [Source:MGI Symbol;Acc:MGI:1924415]
18	B3glct	1162.06037035389	-1.17043817820249	0.0866225016611626	-6.75893291296889	1.39011738493069e-11	2.08424933247275e-09	ENSCGRG00000006934	beta-3-glucosyltransferase [Source:MGI Symbol;Acc:MGI:2685903]
19	B4gat1	326.733047847678	-1.33321302175568	0.154117958060435	-4.85505083541987	1.20355864029937e-06	9.61780006377553e-05	ENSCGRG00000012492	beta-1,4-glucuronyltransferase 1 [Source:MGI Symbol;Acc:MGI:1919680]
20	Bgn	3603.29002156507	-0.976007215264343	0.118655950136323	-3.29561824833832	0.000982053643047049	0.0418699268855509	ENSCGRG00000012775	biglycan [Source:MGI Symbol;Acc:MGI:88158]
21	Bpifa3	41.6749620651408	5.52573694835017	0.918274560268451	5.38049801377991	7.42800587349773e-08	7.26329791717235e-06	ENSCGRG00000000350	BPI fold containing family A, member 3 [Source:MGI Symbol;Acc:MGI:1920638]
22	Brinp3	154.562696748976	3.23049548343437	0.220631917702074	11.9907083719662	3.97491279165564e-33	2.86066523789873e-30	ENSCGRG00000015127	bone morphogenetic protein/retinoic acid inducible neural specific 3 [Source:MGI Symbol;Acc:MGI:2443035]
23	Btg2	509.993795852925	-1.51948140955052	0.164175540679143	-5.69219327655968	1.25417766397205e-08	1.41919273774749e-06	ENSCGRG00000006140	B cell translocation gene 2, anti-proliferative [Source:MGI Symbol;Acc:MGI:108384]
24	C1qtnf1	189.765994589228	2.41817909997878	0.240093340715588	7.63543292701828	2.25062853719881e-14	4.3541192087399e-12	ENSCGRG00000017330	C1q and tumor necrosis factor related protein 1 [Source:MGI Symbol;Acc:MGI:1919254]
25	C1qtnf3	44.3581397176664	-2.82641655265055	0.551794684375276	-4.06211606490391	4.86298867469664e-05	0.00290680705100139	ENSCGRG00000007617	C1q and tumor necrosis factor related protein 3 [Source:MGI Symbol;Acc:MGI:1932136]
26	C3ar1	281.61415451937	1.0400539467277	0.144077583706159	3.15865545701186	0.00158498751038798	0.0626749346964847	N/A	N/A
27	Ca3	52.6594755004682	-4.76808850864013	0.532261756970642	-7.85915191752111	3.86742956503941e-15	7.90713553797603e-13	ENSCGRG00000003496	carbonic anhydrase 3 [Source:MGI Symbol;Acc:MGI:88270]
28	Ca5b	1229.25781383889	-1.72487830267503	0.104913494614238	-10.8652924597097	1.68681841072122e-27	8.67121052734175e-25	ENSCGRG00000003954	carbonic anhydrase 5b, mitochondrial [Source:MGI Symbol;Acc:MGI:1926249]
29	Camsap3	348.694525849605	1.90016697473346	0.146738199282045	8.96293180948982	3.16158097101212e-19	9.02907378261112e-17	ENSCGRG00000013931	calmodulin regulated spectrin-associated protein family, member 3 [Source:MGI Symbol;Acc:MGI:1916947]
30	Ccdc181	110.319882675314	-1.48933392433392	0.271927207179825	-3.32578498853447	0.000881699137986746	0.038109133043839	ENSCGRG00000017476	coiled-coil domain containing 181 [Source:MGI Symbol;Acc:MGI:1922145]
31	Ccdc190	55.4631746751092	6.54234870064523	0.624113125060036	9.54536278875887	1.3563204531281e-21	4.51905881345939e-19	ENSCGRG00000001059	coiled-coil domain containing 190 [Source:MGI Symbol;Acc:MGI:1925715]
32	Ccdc80	4760.22490323013	-0.86651893946477	0.0850536942688172	-3.31033755986821	0.000931835207257991	0.039918045354728	ENSCGRG00000011447	coiled-coil domain containing 80 [Source:MGI Symbol;Acc:MGI:1915146]
33	Ccdc81	39.5828952473776	-2.13239373018862	0.504626935103096	-3.06648559921066	0.00216591241320722	0.0827369344764848	ENSCGRG00000017084	coiled-coil domain containing 81 [Source:MGI Symbol;Acc:MGI:1918134]
34	Cd109	2182.2489543976	-1.37442809291013	0.100659510225468	-7.84293099003408	4.40149908596516e-15	8.79908572829834e-13	ENSCGRG00000009383	CD109 antigen [Source:MGI Symbol;Acc:MGI:2445221]
35	Cd36	668.066924079783	-2.68969066333847	0.191298009552092	-11.0023526514748	3.72290135351244e-28	2.1607239081418e-25	ENSCGRG00000013582	CD36 antigen [Source:MGI Symbol;Acc:MGI:107899]
36	Cd38	180.46136673069	-2.14580582738654	0.251351384394716	-6.20980596714866	5.3050063332328e-10	7.01821131967092e-08	ENSCGRG00000006736	CD38 antigen [Source:MGI Symbol;Acc:MGI:107474]
37	Cdh18	45.1976893589665	-2.09284598640715	0.415226927277217	-3.63146844924942	0.0002818131148153	0.0141236255202141	ENSCGRG00000003978	cadherin 18 [Source:MGI Symbol;Acc:MGI:1344366]
38	Celf2	134.766127374785	-2.80262495612307	0.298643492704437	-7.42578529108182	1.1211273657896e-13	2.03750743083701e-11	ENSCGRG00000011178	CUGBP, Elav-like family member 2 [Source:MGI Symbol;Acc:MGI:1338822]
39	Chd1	1595.81131062637	-1.08690089540913	0.0938703228435323	-5.34714678167911	8.93515538187478e-08	8.68980084490222e-06	ENSCGRG00000008652	chromodomain helicase DNA binding protein 1 [Source:MGI Symbol;Acc:MGI:88393]
40	Chl1	73.7536653469482	-1.96043226497094	0.391834733590586	-3.51033138804627	0.000447548546957751	0.0209328207921098	ENSCGRG00000002334	cell adhesion molecule L1-like [Source:MGI Symbol;Acc:MGI:1098266]
41	Clcn1	49.7841352188927	-2.97847536690719	0.415257754623806	-5.76392093714032	8.21819251553988e-09	9.47831536792266e-07	ENSCGRG00000003865	chloride channel, voltage-sensitive 1 [Source:MGI Symbol;Acc:MGI:88417]
42	Clcn5	538.828983382115	-4.75997964870928	0.201281020540466	-20.7422296288923	1.44089559592093e-95	5.18491871236189e-92	ENSCGRG00000001430	chloride channel, voltage-sensitive 5 [Source:MGI Symbol;Acc:MGI:99486]
43	Clec4f	209.894149774841	3.77776205564446	0.377422881416644	8.4594753315942	2.68583153229975e-17	6.80612407452635e-15	ENSCGRG00000010874	C-type lectin domain family 4, member f [Source:MGI Symbol;Acc:MGI:1859834]
44	Clhc1	573.720215398883	1.65477176446519	0.128290575666379	8.33895442581914	7.49502901850945e-17	1.82230489325705e-14	ENSCGRG00000016597	clathrin heavy chain linker domain containing 1 [Source:MGI Symbol;Acc:MGI:1920574]
45	Cntf	68.1307835126721	1.61515470328634	0.282474144042442	3.64703185864117	0.000265287042710008	0.0134074282933665	ENSCGRG00000005842	ciliary neurotrophic factor [Source:MGI Symbol;Acc:MGI:88439]
46	Cntnap4	25.5405965063863	2.70655106088736	0.65614962767119	3.23339139533792	0.00122329838686417	0.0511850804103723	ENSCGRG00000015988	contactin associated protein-like 4 [Source:MGI Symbol;Acc:MGI:2183572]
47	Col12a1	2536.99138043601	-0.914723805712719	0.0984982766785516	-3.34788908102155	0.000814295950876392	0.0356467463459077	ENSCGRG00000008582	collagen, type XII, alpha 1 [Source:MGI Symbol;Acc:MGI:88448]
48	Col25a1	56.365771087947	-3.50708229909738	0.405988230674713	-7.19754805088794	6.13049485020553e-13	1.04056474853677e-10	ENSCGRG00000011334	collagen, type XXV, alpha 1 [Source:MGI Symbol;Acc:MGI:1924268]
49	Col6a1	5869.6034331948	-1.48483529443942	0.102541947567099	-8.77565537878464	1.69911410835928e-18	4.56275537874629e-16	ENSCGRG00000001617	collagen, type VI, alpha 1 [Source:MGI Symbol;Acc:MGI:88459]
50	Col6a2	4935.89823356151	-1.01152887164246	0.119375045807741	-3.5733294846924	0.000352470798291379	0.0171860558343048	ENSCGRG00000011810	collagen, type VI, alpha 2 [Source:MGI Symbol;Acc:MGI:88460]
51	Col6a3	1384.51349489007	-2.37941813347928	0.461731556915809	-3.8863612544579	0.000101758042224575	0.00577549115364212	N/A	N/A
52	Crb1	46.5761323922384	2.2763010202785	0.470984703159788	3.59106889928765	0.000329324554474966	0.0161890912134251	ENSCGRG00000017565	crumbs family member 1, photoreceptor morphogenesis associated [Source:MGI Symbol;Acc:MGI:2136343]
53	Crtap	1523.27391728189	-0.944973715999219	0.109947668884398	-3.27438697819586	0.00105891489170734	0.0449339545556567	ENSCGRG00000017250	N/A
54	Csmd3	103.555340339196	-4.36492975526904	0.539378167379549	-7.00800937663463	2.41732611200408e-12	3.84889658470596e-10	ENSCGRG00000002669	CUB and Sushi multiple domains 3 [Source:MGI Symbol;Acc:MGI:2386403]
55	Cspg4	7280.9246177227	-1.3363170891716	0.103618516676466	-7.25116140000774	4.13212920029745e-13	7.14858351651459e-11	ENSCGRG00000002310	chondroitin sulfate proteoglycan 4 [Source:MGI Symbol;Acc:MGI:2153093]
56	Ctsf	769.328442054884	-1.05182343405857	0.124238302712183	-3.75778582889183	0.000171423503627528	0.00915208212838718	ENSCGRG00000009158	cathepsin F [Source:MGI Symbol;Acc:MGI:1861434]
57	Cxcl12	145.155387205968	-1.96122841841776	0.240311794055247	-5.72700113661589	1.02221484170804e-08	1.16403097670956e-06	ENSCGRG00000016265	chemokine (C-X-C motif) ligand 12 [Source:MGI Symbol;Acc:MGI:103556]
58	Cxcl3	468.983313052155	2.35813901313037	0.299407623945285	5.92228243571129	3.17503709814871e-09	3.88607261699943e-07	ENSCGRG00000016792	C-X-C motif chemokine 3 precursor [Source:RefSeq peptide;Acc:NP_001231068]
59	Cyr61	620.522218849529	-1.44382742009703	0.142177227574162	-6.04080508552526	1.53347135147163e-09	1.9293857731243e-07	ENSCGRG00000015911	cysteine rich protein 61 [Source:MGI Symbol;Acc:MGI:88613]
60	Ddr1	588.1592872212	-1.16520604386672	0.179806374203337	-3.22704657004756	0.00125075101699685	0.0520914636523318	ENSCGRG00000017100	discoidin domain receptor family, member 1 [Source:MGI Symbol;Acc:MGI:99216]
61	Dffa	391.639814067884	1.19681068294431	0.148936765559287	4.10810708776672	3.98915143206613e-05	0.00241659301568128	N/A	N/A
62	Dhfr	30.240661991002	2.54664941097557	0.552083316997581	3.55324431993842	0.000380510886978208	0.0182564050093651	ENSCGRG00000002677	dihydrofolate reductase [Source:RefSeq peptide;Acc:NP_001230945]
63	Dhrs9	899.750693225183	-1.41309486986479	0.156322309172992	-5.2975955481005	1.17337509501275e-07	1.12294493135476e-05	ENSCGRG00000003302	dehydrogenase/reductase (SDR family) member 9 [Source:MGI Symbol;Acc:MGI:2442798]
64	Dlc1	381.872996280398	1.37121240180465	0.1816056327615	4.32943565201011	1.49491942606078e-05	0.000981627383711152	ENSCGRG00000012317	deleted in liver cancer 1 [Source:MGI Symbol;Acc:MGI:1354949]
65	Dmrt1	51.6077711982594	-2.77571599381163	0.375925252030761	-5.82763057617424	5.62198582631979e-09	6.74338459914304e-07	N/A	N/A
66	Dnah12	1144.58325002565	0.942032070076184	0.106813810945656	3.34291573527598	0.000829030700077582	0.0361160299171813	N/A	N/A
67	Dpp10	184.056100568215	-1.48428922301701	0.229668303553681	-3.91576333512497	9.01186186036074e-05	0.00514734662195588	ENSCGRG00000000756	dipeptidylpeptidase 10 [Source:MGI Symbol;Acc:MGI:2442409]
68	Dpt	3639.13912928898	-3.3430530905887	0.137029124508823	-20.1277691859584	4.21549528798548e-90	1.26408652035725e-86	ENSCGRG00000010859	dermatopontin [Source:MGI Symbol;Acc:MGI:1928392]
69	Dpysl3	606.623052072371	-2.24865584519978	0.347117954570317	-4.79287608887313	1.64407176774524e-06	0.000125872932958606	N/A	N/A
70	Drgx	33.5335172744904	3.5785450969232	0.575666604574588	5.20020194399547	1.99072114208695e-07	1.81306704298194e-05	ENSCGRG00000013305	paired related homeobox protein-like 1 [Source:MGI Symbol;Acc:MGI:2148204]
71	Dtna	117.280726593348	-2.01823813932354	0.297273943071907	-4.82139680253002	1.42556464748638e-06	0.000111033589340151	ENSCGRG00000015488	dystrobrevin alpha [Source:MGI Symbol;Acc:MGI:106039]
72	Ebi3	86.2127698207179	2.38028132926702	0.356755934122615	5.03234468393965	4.84517109770584e-07	4.17102001865663e-05	ENSCGRG00000012083	Epstein-Barr virus induced gene 3 [Source:MGI Symbol;Acc:MGI:1354171]
73	Ece1	19.1162544993139	2.93652625074824	0.590418816125668	3.98287399689946	6.80868586125484e-05	0.00400332928155873	ENSCGRG00000005435	endothelin converting enzyme 1 [Source:MGI Symbol;Acc:MGI:1101357]
74	Ecm1	1047.88103031943	-1.1599593225019	0.170050341376592	-3.38133294603248	0.000721350798700474	0.0319668560842831	ENSCGRG00000011489	extracellular matrix protein 1 [Source:MGI Symbol;Acc:MGI:103060]
75	Efhd2	3978.75817331372	0.834586935988066	0.0825741268716194	3.02303451122176	0.00250253702158798	0.0930520979287137	N/A	N/A
76	Egfr	114.915401172904	-2.12895385892324	0.308768962657838	-5.00047461024462	5.71893592316572e-07	4.83075563988721e-05	ENSCGRG00000007806	epidermal growth factor receptor [Source:MGI Symbol;Acc:MGI:95294]
77	Enpp1	989.748708124453	-1.03736081751024	0.115351552663589	-3.92190921008626	8.78500960207465e-05	0.00506602220386305	ENSCGRG00000008073	ectonucleotide pyrophosphatase/phosphodiesterase 1 [Source:MGI Symbol;Acc:MGI:97370]
78	Enpp6	556.79941381127	-3.62199590343892	0.254671660836324	-11.9252899704049	8.73792479092002e-33	6.04664395531665e-30	ENSCGRG00000008783	ectonucleotide pyrophosphatase/phosphodiesterase 6 [Source:MGI Symbol;Acc:MGI:2445171]
79	Ext2	2369.6889853738	-0.870263904528968	0.0822897502765328	-3.46703450732398	0.000526234328926593	0.0240304772742316	ENSCGRG00000008793	exostoses (multiple) 2 [Source:MGI Symbol;Acc:MGI:108050]
80	Extl1	350.416932644794	-3.63427395303996	0.340205394099119	-8.96314845446097	3.15537329853837e-19	9.02907378261112e-17	ENSCGRG00000013081	exostoses (multiple)-like 1 [Source:MGI Symbol;Acc:MGI:1888742]
81	Eya1	137.197117542141	-3.33122040206399	0.354286049626263	-7.75152706193164	9.07939905924634e-15	1.77561465080391e-12	ENSCGRG00000005994	EYA transcriptional coactivator and phosphatase 1 [Source:MGI Symbol;Acc:MGI:109344]
82	F13b	63.568535797272	-4.34054779247732	0.595106813149855	-6.31077515627512	2.7764131219184e-10	3.78433521890575e-08	ENSCGRG00000013915	coagulation factor XIII, beta subunit [Source:MGI Symbol;Acc:MGI:88379]
83	Fa2h	200.051290682503	-2.51692830893931	0.382333626305131	-5.05308891317945	4.34721395768334e-07	3.79684822944848e-05	ENSCGRG00000003457	fatty acid 2-hydroxylase [Source:MGI Symbol;Acc:MGI:2443327]
84	Fabp4	23.5380329577513	-5.98191440531772	1.52652738329552	-3.53544388633595	0.000407090694855938	0.0193255297674091	ENSCGRG00000009928	fatty acid binding protein 4, adipocyte [Source:MGI Symbol;Acc:MGI:88038]
85	Fam117a	310.17882586537	-1.30520402820776	0.155921129670256	-4.61926827370849	3.8509568720126e-06	0.000281652097728662	ENSCGRG00000015163	family with sequence similarity 117, member A [Source:MGI Symbol;Acc:MGI:2144564]
86	Fam13c	583.353170798899	-3.59198418525128	0.181266532545603	-16.5889513210257	8.3770278673815e-62	1.0765677527852e-58	ENSCGRG00000017409	family with sequence similarity 13, member C [Source:MGI Symbol;Acc:MGI:1918971]
87	Fam234a	1261.08309346509	-0.932630115667039	0.0979624252440399	-3.54898946284545	0.000386712554878089	0.0185046071472515	ENSCGRG00000013636	family with sequence similarity 234, member A [Source:MGI Symbol;Acc:MGI:2146854]
88	Fam71f1	257.800603408604	1.58101574649244	0.177635815169683	5.60727714070402	2.05534407400749e-08	2.18815092186643e-06	ENSCGRG00000010330	family with sequence similarity 71, member F1 [Source:MGI Symbol;Acc:MGI:3032524]
89	Fbln5	642.403146512283	-2.47528043066174	0.201106914430214	-9.39956706757863	5.47880359018439e-21	1.72937954727364e-18	ENSCGRG00000001395	fibulin 5 [Source:MGI Symbol;Acc:MGI:1346091]
90	Fbn1	298.098521774018	-1.18122439276027	0.18679868911277	-3.19200255029171	0.00141290085173263	0.0578558007693195	ENSCGRG00000016650	fibrillin 1 [Source:MGI Symbol;Acc:MGI:95489]
91	Fibin	135.872870328143	-3.86354790189934	0.526634067926323	-6.22554749275519	4.798772555285e-10	6.39551968997687e-08	ENSCGRG00000020061	fin bud initiation factor homolog (zebrafish) [Source:MGI Symbol;Acc:MGI:1914856]
92	Flnc	780.107374299191	3.45275446718888	0.15286912633175	18.7597851527205	1.61049140261498e-78	3.6219951644811e-75	ENSCGRG00000008723	filamin C, gamma [Source:MGI Symbol;Acc:MGI:95557]
93	Fn1	20281.0962572966	-1.03617332160359	0.113022719586766	-3.99221344639513	6.54594108994627e-05	0.00387416355560241	ENSCGRG00000004728	fibronectin 1 [Source:MGI Symbol;Acc:MGI:95566]
94	Fos	429.972443573257	-1.88563002902275	0.173376498553378	-7.50198290514646	6.28595719387706e-14	1.16594785394058e-11	ENSCGRG00000002655	proto-oncogene c-Fos [Source:RefSeq peptide;Acc:NP_001233612]
95	Fstl4	16.1598260358	7.13630522732701	1.56479369008204	4.1867134102914	2.83022818664333e-05	0.00178047082287017	ENSCGRG00000010263	follistatin-like 4 [Source:MGI Symbol;Acc:MGI:2443199]
96	Ggh	898.798856239864	-1.17013744022479	0.127014592001649	-4.60714733859898	4.08230748317781e-06	0.000297363871406215	ENSCGRG00000008229	gamma-glutamyl hydrolase [Source:MGI Symbol;Acc:MGI:1329035]
97	Ggt1	1349.25786658067	2.25260364943883	0.122972390915935	13.5611021002079	6.81050509806511e-42	6.12673038621937e-39	ENSCGRG00000004448	gamma-glutamyltransferase 1 [Source:MGI Symbol;Acc:MGI:95706]
98	Ggt7	1185.29759671361	-1.10953485645667	0.128522378472465	-4.08156433121022	4.47335918461409e-05	0.00268282261498589	ENSCGRG00000005146	gamma-glutamyltransferase 7 [Source:MGI Symbol;Acc:MGI:1913385]
99	Gimap6	45.3012331803331	8.03748774996268	1.0728981860548	6.9461625959547	3.75356134019367e-12	5.82190307179005e-10	ENSCGRG00000014388	GTPase, IMAP family member 6 [Source:MGI Symbol;Acc:MGI:1918876]
100	Gjb3	193.822480765569	-1.36930118229315	0.258357008424785	-3.03587151110839	0.00239841547666582	0.0902767599501493	ENSCGRG00000014160	gap junction protein, beta 3 [Source:MGI Symbol;Acc:MGI:95721]
101	Gla	1826.53605649339	-1.01400139168661	0.0978161828401713	-4.38617495089219	1.15361346133947e-05	0.000771591576075081	N/A	N/A
102	Glra2	58.8069699817883	-2.8665894104216	0.401832385219945	-5.67805630810863	1.36233873124091e-08	1.52243468648984e-06	ENSCGRG00000011558	glycine receptor, alpha 2 subunit [Source:MGI Symbol;Acc:MGI:95748]
103	Gpnmb	1533.67495803137	-0.918842795208808	0.105084042585601	-3.17726922444647	0.00148668956135127	0.0599516573786203	ENSCGRG00000005342	glycoprotein (transmembrane) nmb [Source:MGI Symbol;Acc:MGI:1934765]
104	Gpr156	90.9936350331002	1.38834785031703	0.264533218744741	3.03699230443754	0.00238951556140477	0.0902294238208169	ENSCGRG00000010085	G protein-coupled receptor 156 [Source:MGI Symbol;Acc:MGI:2653880]
105	Grhl2	42.1650948166758	2.06901417494399	0.467834917940516	3.17216953526228	0.00151304650582054	0.0604949616282735	ENSCGRG00000010909	grainyhead-like 2 (Drosophila) [Source:MGI Symbol;Acc:MGI:2182543]
106	Hdac9	23.3371192747394	-3.8800889403123	0.6790568399577	-4.85250460005146	1.2191195530177e-06	9.66273083607686e-05	ENSCGRG00000008247	N/A
107	Hexa	1436.85415703528	-0.961859288690519	0.114440944798441	-3.29337361407819	0.00098992835706932	0.0421058888898137	ENSCGRG00000001404	hexosaminidase A [Source:MGI Symbol;Acc:MGI:96073]
108	Hmcn1	74.5547759940521	-2.33985207561684	0.397693192591875	-4.41267189779789	1.02102669568025e-05	0.000698490962307191	N/A	N/A
109	Hmgcs2	1289.90713675756	-2.0338340102039	0.151078180570876	-9.59021020777405	8.79057327845729e-22	2.98415083822648e-19	ENSCGRG00000010687	3-hydroxy-3-methylglutaryl-Coenzyme A synthase 2 [Source:MGI Symbol;Acc:MGI:101939]
110	Hnf4a	106.335995466246	1.44721062738293	0.280333910595845	3.075789599728	0.00209945935997263	0.0807125487278366	ENSCGRG00000001884	hepatic nuclear factor 4, alpha [Source:MGI Symbol;Acc:MGI:109128]
111	Hook1	79.4823543407695	2.11029757556656	0.288970828781665	5.27850884214299	1.30239382707967e-07	1.2398237955988e-05	ENSCGRG00000014648	hook microtubule tethering protein 1 [Source:MGI Symbol;Acc:MGI:1925213]
112	Hsd11b1	727.593285068947	-3.32937932016252	0.317341570568343	-8.64814784437555	5.23419919356151e-18	1.364836404211e-15	ENSCGRG00000012490	hydroxysteroid 11-beta dehydrogenase 1 [Source:MGI Symbol;Acc:MGI:103562]
113	Hsd17b7	2379.11318035856	0.966414884287774	0.107229654422159	3.55734041690421	0.000374628546566071	0.0180614147440583	ENSCGRG00000001131	hydroxysteroid (17-beta) dehydrogenase 7 [Source:MGI Symbol;Acc:MGI:1330808]
114	Htr3a	169.053696407064	2.23975713532561	0.403097074735279	4.10520129844947	4.0396295748368e-05	0.00243896024531757	ENSCGRG00000006099	5-hydroxytryptamine (serotonin) receptor 3A [Source:MGI Symbol;Acc:MGI:96282]
115	Ifi30	890.004449741299	-1.42799697004531	0.119643338029609	-7.04622992978951	1.83830398591528e-12	3.034382138953e-10	ENSCGRG00000014259	N/A
116	Ifi44	262.211059798508	-1.30996676851875	0.212678588990789	-3.40891986935741	0.000652206341186755	0.0293362412265802	ENSCGRG00000017256	interferon-induced protein 44 [Source:MGI Symbol;Acc:MGI:2443016]
117	Igsf8	1007.37787526773	-1.31489745939766	0.159734475094602	-4.56967701082813	4.88476443918472e-06	0.000350146142588891	ENSCGRG00000014486	immunoglobulin superfamily, member 8 [Source:MGI Symbol;Acc:MGI:2154090]
118	Igsf9b	39.3366316477607	3.55235632602378	0.496200485974971	5.98023159826632	2.22820588749995e-09	2.74588221423967e-07	ENSCGRG00000011603	immunoglobulin superfamily, member 9B [Source:MGI Symbol;Acc:MGI:2685354]
119	Il13ra2	119.619872658427	-1.67726410258607	0.224707285099243	-4.86099772591928	1.16795595623193e-06	9.38118909130578e-05	ENSCGRG00000009677	interleukin 13 receptor, alpha 2 [Source:MGI Symbol;Acc:MGI:1277954]
120	Il19	319.029343791631	-2.0530023406968	0.185740758850678	-7.9037032531769	2.70737119264793e-15	5.73070852919077e-13	ENSCGRG00000010507	interleukin 19 [Source:MGI Symbol;Acc:MGI:1890472]
121	Il1rap	247.997245994774	-1.14909533857725	0.177619170082375	-3.17608081151636	0.00149279360302478	0.0599516573786203	ENSCGRG00000011803	interleukin 1 receptor accessory protein [Source:MGI Symbol;Acc:MGI:104975]
122	Itga7	1138.38709615679	-2.04782925640554	0.150428067063827	-9.7246928996547	2.36618304948901e-22	8.51447308528124e-20	ENSCGRG00000015340	integrin alpha 7 [Source:MGI Symbol;Acc:MGI:102700]
123	Itgb5	3216.3952711702	-1.32330165508903	0.233349328338646	-3.1640937628771	0.00155566668908622	0.061787097284855	ENSCGRG00000014776	integrin beta 5 [Source:MGI Symbol;Acc:MGI:96614]
124	Itm2b	4744.39522126647	-0.908854885508721	0.0900277720358526	-3.59769410553199	0.000321050885693711	0.0158256096860308	ENSCGRG00000015806	integral membrane protein 2B [Source:MGI Symbol;Acc:MGI:1309517]
125	Kazald1	428.016470719764	-1.45562307364156	0.156768238737961	-5.55380719927406	2.79513769477535e-08	2.8573930343408e-06	ENSCGRG00000001113	Kazal-type serine peptidase inhibitor domain 1 [Source:MGI Symbol;Acc:MGI:2147606]
126	Kif26b	92.4143500886688	-1.93483734894983	0.384568164973673	-3.51010554480267	0.000447928857545702	0.0209328207921098	ENSCGRG00000008516	kinesin family member 26B [Source:MGI Symbol;Acc:MGI:2447076]
127	L3mbtl4	60.8082404582033	-2.23286289009978	0.521373984693183	-3.16068779371179	0.00157397106383778	0.0623764039219588	ENSCGRG00000001618	l(3)mbt-like 4 (Drosophila) [Source:MGI Symbol;Acc:MGI:2444889]
128	Lama3	534.253858933214	-1.73679522831201	0.160530276956911	-7.17517436227949	7.22150890740304e-13	1.21429334824295e-10	ENSCGRG00000006528	laminin, alpha 3 [Source:MGI Symbol;Acc:MGI:99909]
129	Lnx1	165.055704349284	-2.94143277271348	0.221942173093514	-10.6174966170104	2.47098920069599e-26	1.11145094247306e-23	ENSCGRG00000001114	ligand of numb-protein X 1 [Source:MGI Symbol;Acc:MGI:1278335]
130	LOC100751053	1979.97422323629	-1.7753821165852	0.102556111443246	-11.6074956344539	3.77510766993355e-31	2.42577632848016e-28	N/A	N/A
131	LOC100751767	54.3303018758224	-2.4284155082132	0.527473053126288	-3.49487617721143	0.000474281731474362	0.0218561396218664	N/A	N/A
132	LOC100752448	1318.73704000934	-1.04656519419379	0.0944104609598578	-4.8893172300991	1.01186320357921e-06	8.16387567659064e-05	ENSCGRG00000012813	prolylcarboxypeptidase (angiotensinase C) [Source:MGI Symbol;Acc:MGI:1919711]
133	LOC100752547	2857.10858730248	-0.880684156678712	0.0954871842341698	-3.09697744602393	0.00195504747950259	0.0759723849918155	N/A	N/A
134	LOC100752592	24.8987607531182	2.84357417632476	0.538390559215698	4.19511753492455	2.72730126674881e-05	0.00172281124500937	N/A	N/A
135	LOC100752637	23.5756153132089	-7.18985939009511	1.5269224109762	-4.32562705340822	1.52098570078956e-05	0.000995111808312937	N/A	N/A
136	LOC100752936	25.081926439672	-8.10599050438216	1.51467364130825	-4.96544456742837	6.85438698113598e-07	5.66925325362361e-05	N/A	N/A
137	LOC100753152	47.6053598491416	-2.1282676495932	0.433906395830853	-3.55676976348064	0.000375442925426735	0.0180614147440583	N/A	N/A
138	LOC100753466	31.8368552359566	-3.04393662021544	0.661330051810207	-3.71822528367421	0.000200627313647807	0.0105546392606764	N/A	N/A
139	LOC100753550	285.683924815806	-1.32566592810242	0.193616318967703	-3.82562498517917	0.000130440733492375	0.00717703265136026	ENSCGRG00000001881	RIKEN cDNA 9030617O03 gene [Source:MGI Symbol;Acc:MGI:2444813]
140	LOC100753682	31.2488641383505	2.45851722503384	0.436046927655974	4.29668140166523	1.73374097430029e-05	0.00112611796424588	N/A	N/A
141	LOC100754051	13.8896459296327	6.50388899465923	1.57137632041523	3.76671483274868	0.000165409752585954	0.00885729841823361	ENSCGRG00000000340	BPI fold containing family A, member 1 [Source:MGI Symbol;Acc:MGI:1338036]
142	LOC100754805	8.05929240111518	-5.82081936420974	1.646928673136	-3.17916431287744	0.00147700338377809	0.0598519028849898	N/A	N/A
143	LOC100754807	278.397115794583	-1.43516730872371	0.204366145587739	-4.16020376348266	3.17963790019008e-05	0.0019795171314955	ENSCGRG00000016841	cytochrome P450, family 4, subfamily f, polypeptide 17 [Source:MGI Symbol;Acc:MGI:3646233]
144	LOC100755428	106.217685120662	-1.63497535407223	0.276225090906474	-3.80129426296975	0.000143942231198786	0.00780062838472455	N/A	N/A
145	LOC100755477	83.5255020380039	1.80839348266904	0.396562233834051	3.08509201725914	0.00203489186804384	0.0783978040467766	ENSCGRG00000019999	olfactory receptor 1006 [Source:MGI Symbol;Acc:MGI:3030840]
146	LOC100755596	63.5611545195937	-5.14471281630082	1.51931732232689	-3.00118365569362	0.00268932310606366	0.098546438542357	ENSCGRG00000018195	aldehyde dehydrogenase 3 family, member B1 [Source:MGI Symbol;Acc:MGI:1914939]
147	LOC100756621	44.3735722826243	-2.55203714463972	0.502680400681151	-3.91317155244784	9.10917717454638e-05	0.00518646568748223	N/A	N/A
148	LOC100756726	37.9702254707822	-2.21707358695596	0.523463657970142	-3.11790715818499	0.00182140169967247	0.0712405638706675	N/A	N/A
149	LOC100756748	125.517947153151	1.48605426016259	0.244796981057183	3.68097578470929	0.000232343072650535	0.0119727780920469	ENSCGRG00000016278	cytochrome P450, family 26, subfamily b, polypeptide 1 [Source:MGI Symbol;Acc:MGI:2176159]
150	LOC100757382	22.4945637684397	2.18865375887856	0.52978847109927	3.02704068820121	0.00246960713830283	0.0925691075673843	N/A	N/A
151	LOC100757762	166.349886283086	1.54826818287946	0.245183999402849	3.92890924572752	8.53320334572517e-05	0.00495256111600926	ENSCGRG00000008040	N/A
152	LOC100758264	366.361327407806	-1.65939988361694	0.165975741338669	-6.47346036372526	9.57835486100745e-11	1.38978839241327e-08	N/A	N/A
153	LOC100758313	37.33652321818	-2.26788968525628	0.503931935361447	-3.33959224736975	0.000839014804718981	0.0363748297988046	ENSCGRG00000004168	N/A
154	LOC100758409	3029.13122705941	-1.47555078980033	0.0909019580315092	-9.79723988751122	1.15704048549036e-22	4.24846375815156e-20	ENSCGRG00000002367	MAM domain containing 2 [Source:MGI Symbol;Acc:MGI:1918988]
155	LOC100758641	882.216060767825	-1.57101151237991	0.153742102836871	-6.41365633397769	1.42070280247744e-10	1.98870456464657e-08	ENSCGRG00000019210	histone cluster 2, H2be [Source:MGI Symbol;Acc:MGI:2448415]
156	LOC100759066	29.6172077386472	4.29447412430238	0.754910399017363	4.91384358780824	8.93080078830892e-07	7.2379715217682e-05	N/A	N/A
157	LOC100759179	550.688673061864	-2.18623166564878	0.17935180170922	-8.92809076723817	4.33423963481877e-19	1.21846311733843e-16	N/A	N/A
158	LOC100759681	1195.92328571764	-0.966975100212625	0.112733433400888	-3.38863625427788	0.00070241121274332	0.0312816399496975	N/A	N/A
159	LOC100759741	146.844748961807	-2.55132863970222	0.232698242255205	-8.45028359442656	2.9059607935942e-17	7.26167313865929e-15	ENSCGRG00000019110	N/A
160	LOC100760157	128.23479818396	-1.48028619290147	0.253184432715278	-3.53625095578907	0.000405848959111255	0.0193175515140997	ENSCGRG00000016260	N/A
161	LOC100760210	21.1898426583756	-2.74133946728537	0.710114477577268	-3.03666103797972	0.00239214290587648	0.0902294238208169	ENSCGRG00000019394	olfactory receptor 992 [Source:MGI Symbol;Acc:MGI:3030826]
162	LOC100760342	230.240628346739	1.29406316053339	0.23448623131888	3.02406096862856	0.00249406171117956	0.0930520979287137	N/A	N/A
163	LOC100760616	323.765352656714	-2.14772049294184	0.145865665640633	-10.7136795033783	8.78012368496553e-27	4.15715750894473e-24	ENSCGRG00000019595	N/A
164	LOC100760639	19.2462219644118	4.52998381982175	0.89472153319969	4.40921691578436	1.03745072169025e-05	0.000707038385782233	ENSCGRG00000019653	N/A
165	LOC100760728	76.3250403533365	-1.61881490373649	0.310905583747789	-3.32529377746401	0.000883254139577637	0.038109133043839	ENSCGRG00000002634	guanylate cyclase 2g [Source:MGI Symbol;Acc:MGI:106025]
166	LOC100760928	11.9942034114503	4.95871440761635	1.20541319465958	3.62842544471267	0.000285155071827587	0.0142514168120054	N/A	N/A
167	LOC100760967	14.9232497161822	4.23783584972822	1.0077253967841	3.62486979157645	0.000289107075165839	0.0144089044221157	N/A	N/A
168	LOC100761082	54.7778200668164	-2.56399309127522	0.554321048780186	-3.57018842223118	0.000356724539393589	0.0173464538182958	N/A	N/A
169	LOC100761506	14.022953999364	6.01099325862421	1.56979572006682	3.45652029021464	0.000547198010507744	0.024924523050773	ENSCGRG00000018966	N/A
170	LOC100761699	84.5935517153535	-5.82200684495711	1.49301259810995	-3.50770271521196	0.000451993840663543	0.0210680652363173	N/A	N/A
171	LOC100761756	117.118117751623	-4.86593893712184	0.394211967681776	-10.8595800923438	1.79573015098544e-27	8.97466024348056e-25	ENSCGRG00000011192	olfactory receptor 1178 [Source:MGI Symbol;Acc:MGI:3031012]
172	LOC100761793	13.705247493559	7.71581285689407	1.57280925758172	4.53383035596889	5.79235569113707e-06	0.000410299462972197	ENSCGRG00000019099	olfactory receptor 32 [Source:MGI Symbol;Acc:MGI:109303]
173	LOC100761862	307.704388715173	2.46207466901835	0.195676849700098	9.59291899462879	8.56275377953782e-22	2.96271280772009e-19	N/A	N/A
174	LOC100762389	158.709000184364	-2.11637166942411	0.30007349314171	-5.10344700116428	3.33521947922526e-07	2.97065687476341e-05	ENSCGRG00000013705	N/A
175	LOC100763037	11.677157658219	-7.23551863923973	1.59763978354229	-4.16273818856273	3.14453846791286e-05	0.00196446305953778	ENSCGRG00000019378	olfactory receptor 853 [Source:MGI Symbol;Acc:MGI:3030687]
176	LOC100763328	8.10427773279567	-6.36661225450237	1.6674007333974	-3.46746264288901	0.000525396765029443	0.0240304772742316	N/A	N/A
177	LOC100763560	648.876649248519	1.7519786000296	0.128208818148921	9.10246359148949	8.83056115153355e-20	2.69287213963376e-17	N/A	N/A
178	LOC100763719	17.6485353361787	4.14281317168785	0.78295271189404	4.54414502551489	5.51586736981231e-06	0.000392258836828708	N/A	N/A
179	LOC100763934	25.0123302833039	-2.6863662501728	0.619284422451908	-3.39327726205617	0.000690616975809754	0.0308327062748613	ENSCGRG00000018512	olfactory receptor 701 [Source:MGI Symbol;Acc:MGI:3030535]
180	LOC100764006	14.0889362720525	4.9259317178705	1.04690907037932	4.14646251519866	3.37651427785574e-05	0.00208048783860207	N/A	N/A
181	LOC100764398	36.1628951111826	2.0189738680001	0.402778401315895	3.56029857259963	0.000370433367268613	0.0179162288814433	ENSCGRG00000018585	N/A
182	LOC100764870	27.5977101028062	-4.25112214171921	0.661495510434766	-5.54222906001053	2.98645281558788e-08	3.03572085073769e-06	ENSCGRG00000009297	olfactory receptor 994 [Source:MGI Symbol;Acc:MGI:3030828]
183	LOC100765028	93.8898897390131	2.91408915837652	0.332140101037876	7.01248253486186	2.34126094613605e-12	3.76106847704283e-10	N/A	N/A
184	LOC100765968	730.178867271171	-1.15562688942948	0.1245824107344	-4.58061764372926	4.63604743381266e-06	0.000334987009755652	N/A	N/A
185	LOC100766081	488.497615149225	-1.25968322127764	0.203572958640066	-3.31439266326846	0.000918424336494134	0.0394374478811515	N/A	N/A
186	LOC100767729	1022.21317322362	2.39841479799529	0.171157545527086	10.595222616038	3.13593979775632e-26	1.37614216685931e-23	ENSCGRG00000010429	predicted gene 4952 [Source:MGI Symbol;Acc:MGI:3643569]
187	LOC100767982	27.5618882791779	-3.39783324030196	0.676852173458258	-4.15581252433443	3.24133536189676e-05	0.00201096916659471	ENSCGRG00000015232	N-acetyltransferase 8 (GCN5-related) [Source:MGI Symbol;Acc:MGI:1915646]
188	LOC100768367	669.275072370086	-2.21013488975057	0.127144159415485	-12.7821238230742	2.06356506220452e-37	1.68762102723563e-34	ENSCGRG00000006278	N/A
189	LOC100768654	437.792316868001	-2.83213187615759	0.204743643691471	-10.9755269317308	5.01128226022142e-28	2.8175934508095e-25	ENSCGRG00000008374	N/A
190	LOC100768826	241.698361802684	2.52337764090523	0.23512276960603	8.24426806230663	1.66174247926548e-16	3.8828663229798e-14	N/A	N/A
191	LOC100769029	40.2158757147401	-4.19057858963821	0.64877344402411	-5.55758889659956	2.73526684583108e-08	2.81251203590215e-06	ENSCGRG00000009315	glycosylation dependent cell adhesion molecule 1 [Source:MGI Symbol;Acc:MGI:95759]
192	LOC100769145	1599.09486812724	1.19468101865329	0.122277844877	4.98633680161317	6.1534837522267e-07	5.17352708738611e-05	N/A	N/A
193	LOC100769236	129.086063191976	-1.61188120119764	0.28696561462923	-3.57854268290401	0.0003455154467858	0.0168927008656796	ENSCGRG00000017063	aldo-keto reductase family 1, member C19 [Source:MGI Symbol;Acc:MGI:2653678]
194	LOC100769250	1152.14737917105	-2.34934304095829	0.116439908390753	-15.152713228837	7.27021526165188e-52	8.17535706172754e-49	ENSCGRG00000002344	N/A
195	LOC100769909	95.6895416906719	2.26413674221292	0.297625066942422	5.64191134416985	1.68172693999584e-08	1.82274886171116e-06	ENSCGRG00000003134	N/A
196	LOC100770930	1044.29761492024	-0.988910971342183	0.105770367341819	-3.8191081374955	0.00013393504275741	0.00730230087664036	ENSCGRG00000019749	brain expressed X-linked 3 [Source:MGI Symbol;Acc:MGI:1338016]
197	LOC100771285	840.63044983296	-1.71697518709898	0.107846832817262	-10.4964852171035	8.96564957561806e-26	3.84071350391715e-23	N/A	N/A
198	LOC100771813	2323.39385223866	2.65364925205633	0.121469210276178	17.030544173554	4.87487877907489e-65	7.97352899937412e-62	ENSCGRG00000001227	RIKEN cDNA 3830417A13 gene [Source:MGI Symbol;Acc:MGI:1917946]
199	LOC100771923	1336.46744413824	-1.55721193910485	0.123093027670936	-7.89849317040771	2.82295244706314e-15	5.90587911948373e-13	N/A	N/A
200	LOC100771938	71.6042102100853	-1.92556962163416	0.324802819505849	-4.12744914884848	3.66809511173943e-05	0.00224477439627265	ENSCGRG00000018111	N/A
201	LOC100771977	9.46907472606252	5.59766919155066	1.59798958673498	3.13688320151791	0.00170754135356579	0.06707878609903	N/A	N/A
202	LOC100772232	12078.7582006313	-0.798326818286752	0.0706610343766817	-3.01954704523837	0.00253152973264006	0.0939119236075462	N/A	N/A
203	LOC100772303	58.71985620326	-1.98688879255818	0.400597859384203	-3.49958508014012	0.000465982870907054	0.0215526062040096	ENSCGRG00000002798	N/A
204	LOC100772575	1009.83444500735	-1.01651051061948	0.136252881511263	-3.16725785988351	0.00153883802333436	0.0612833219633949	N/A	N/A
205	LOC100772588	534.177004393367	-1.93696674532027	0.232386639010523	-5.81790868165139	5.95884383313333e-09	7.05338935827203e-07	ENSCGRG00000016374	N/A
206	LOC100773073	1306.63825046996	-1.51917920722088	0.154109128704649	-6.06204651439014	1.34400330531227e-09	1.7029089767027e-07	ENSCGRG00000014515	annexin A8 [Source:MGI Symbol;Acc:MGI:1201374]
207	LOC100773458	23.3490172006372	3.4274985685161	0.732059727010155	3.8829291694604	0.000103205638700131	0.0058392322373986	ENSCGRG00000010546	protocadherin beta 13 [Source:MGI Symbol;Acc:MGI:2136748]
208	LOC100773771	104.71386682307	7.10942672692332	0.588220587176682	11.0918665011676	1.37390725224011e-28	8.23977976076799e-26	N/A	N/A
209	LOC100774045	125.673821501074	-3.31784587891616	0.28153564372247	-9.70705997315566	2.81334948788657e-22	9.92505568354021e-20	N/A	N/A
210	LOC100774464	15.5352492806897	3.54840467653914	0.768957280594186	3.85384500622464	0.000116277220086192	0.00649707994966078	N/A	N/A
211	LOC100774594	287.541716722116	-1.21675413198398	0.179580623151683	-3.51815034481298	0.0004345660826913	0.0204143941508665	ENSCGRG00000005592	cytochrome P450, family 4, subfamily f, polypeptide 13 [Source:MGI Symbol;Acc:MGI:2158641]
212	LOC100775101	40.8937394303309	-2.94128889794727	0.699689693794969	-3.36767343884386	0.000758053287086168	0.0334286635815057	N/A	N/A
213	LOC103158614	821.644228178969	-1.44016899230786	0.199945052211087	-4.27720757342792	1.89252319577156e-05	0.00122483012008352	N/A	N/A
214	LOC103158764	83.9292968003411	-3.36631216584483	0.433697962679632	-6.41310290677621	1.42587199221547e-10	1.98870456464657e-08	N/A	N/A
215	LOC103158805	86.0187580552053	-4.19332976159444	1.06203375391899	-3.39760129803606	0.000679794150078774	0.0304250157915853	N/A	N/A
216	LOC103158848	88.9865788852569	1.76690407622403	0.271590972751644	4.35191775163935	1.34951890844877e-05	0.000892667066206257	N/A	N/A
217	LOC103158869	128.194149044043	1.2920002731856	0.207142816436674	3.41328646885803	0.000641844348934396	0.0289425151028262	N/A	N/A
218	LOC103158925	141.365286468606	2.41742894328381	0.211065223464723	8.6819913412639	3.88899036976205e-18	1.02898109901116e-15	N/A	N/A
219	LOC103158939	406.35164428726	6.21434576106993	0.247356499482463	22.7581780633498	1.19092319139013e-114	7.14236335316374e-111	N/A	N/A
220	LOC103159033	42.6450673458665	1.8067258600972	0.380055530419842	3.21469696290534	0.00130582295412396	0.0542595071376404	N/A	N/A
221	LOC103159189	139.897814497518	-5.52770410227473	0.351183626889778	-14.0745217689345	5.4472132433444e-45	5.76507415730897e-42	N/A	N/A
222	LOC103159210	20.7361607036019	5.48081775608653	0.801302051372829	6.1098748555274	9.97092948146605e-10	1.29997799442418e-07	N/A	N/A
223	LOC103159353	736.948218990252	1.72386025192471	0.142823298263321	7.97417343705218	1.53403991306555e-15	3.28576739474706e-13	N/A	N/A
224	LOC103159449	212.542033021371	-1.32029746175073	0.196454683071077	-3.74302587006051	0.000181817501737633	0.00964973596242918	N/A	N/A
225	LOC103159510	72.5870232807712	-2.27568696597548	0.519511274325876	-3.25445192204584	0.00113611388674226	0.0478711031622171	N/A	N/A
226	LOC103159564	18.2797647927609	8.24405932691842	1.54519390890035	4.95672211887498	7.16923976482023e-07	5.88990693372811e-05	N/A	N/A
227	LOC103159577	460.802838074379	-1.82395394737313	0.220017028759819	-5.6313434175339	1.78811273771894e-08	1.92645056149935e-06	N/A	N/A
228	LOC103159587	720.821191309127	2.85747742269042	0.163723072596519	13.8802362179561	8.34684193583337e-44	8.34313222830634e-41	N/A	N/A
229	LOC103159589	763.033989665909	-1.23406598980377	0.123063448233224	-5.2745433221769	1.33087078092576e-07	1.26026458370612e-05	N/A	N/A
230	LOC103159655	70.2489136046939	3.55935576880315	0.319906286335068	9.29770184311613	1.43514027079737e-20	4.45190409520453e-18	N/A	N/A
231	LOC103160089	206.892950024584	-1.35905003500732	0.210178681245494	-3.6829973891691	0.000230507521236273	0.0119175037990891	N/A	N/A
232	LOC103160099	153.244204734387	2.16482797893543	0.268773538887195	5.87805438271715	4.15116554505092e-09	5.04647097882137e-07	N/A	N/A
233	LOC103160169	83.7528267227084	-2.54908308063134	0.595808312124857	-3.29656458283614	0.000978751090053422	0.0418282413592427	N/A	N/A
234	LOC103160224	419.711417498975	-1.25028025986635	0.157939118333431	-4.21249508143145	2.52565216256922e-05	0.00161031108277377	N/A	N/A
235	LOC103160274	514.845689721857	3.45970418036541	0.146816140496309	19.5805561290894	2.26533780299878e-85	5.82256539307915e-82	N/A	N/A
236	LOC103160358	6.51891365470153	-7.50446685363749	1.68001208186741	-4.11872297086398	3.80977823224466e-05	0.00232357728659477	N/A	N/A
237	LOC103160471	179.924562458389	-5.10416789130241	0.451636049595827	-10.0062990866773	1.43002332084606e-23	5.59325643231788e-21	N/A	N/A
238	LOC103160553	2155.28719437139	-1.71074590306785	0.215857929233421	-5.21539054110593	1.83430352399852e-07	1.70998906755344e-05	N/A	N/A
239	LOC103160835	695.146716806244	-1.08401092165175	0.127056461929128	-3.92776890961253	8.57375327337607e-05	0.0049600954628483	N/A	N/A
240	LOC103160858	1457.23470234139	-1.21592781093664	0.133387495840032	-4.73031828239869	2.24168104747835e-06	0.000170178588211943	N/A	N/A
241	LOC103160969	41.726095330251	-5.78779596296936	0.753089765072582	-6.90864980982282	4.89288111736998e-12	7.52416385160006e-10	N/A	N/A
242	LOC103161069	523.775880475125	-2.92537045899318	0.177264332504844	-13.2029265289907	8.43915985036943e-40	7.2303506679927e-37	N/A	N/A
243	LOC103161076	176.28036695008	-1.87930273089189	0.248922181212431	-5.19977859693483	1.9952605297378e-07	1.81306704298194e-05	N/A	N/A
244	LOC103161117	358.434977523239	2.20141075582743	0.150961144893524	10.7077106247862	9.36490599424135e-27	4.32034329867668e-24	N/A	N/A
245	LOC103161223	145.610521422208	-6.08021275536774	0.686871804260536	-8.00040156046673	1.24014104078332e-15	2.6882671814185e-13	N/A	N/A
246	LOC103161263	57.0094513337861	2.95361233724121	0.368424676167177	6.42912918092723	1.2833702880767e-10	1.83257128754572e-08	N/A	N/A
247	LOC103161335	449.437544194386	-1.48150662249556	0.203850114582382	-4.3980555204058	1.09225041457614e-05	0.000733274979815446	N/A	N/A
248	LOC103161381	255.420669038857	-6.27507735554592	0.522387553353618	-10.892516137292	1.25134447115673e-27	6.62182050736821e-25	N/A	N/A
249	LOC103161537	66.5877556179261	-2.58694382566794	0.348469664136036	-5.74506630271623	9.18849750978821e-09	1.05299010952936e-06	N/A	N/A
250	LOC103161582	478.457310159689	2.95058979230748	0.155696411858979	15.1938459168152	3.88444577174176e-52	4.65926322167852e-49	N/A	N/A
251	LOC103161678	150.259941131504	1.65522409731791	0.271440933258712	3.9428894667728	8.05057649137774e-05	0.00470279130626196	N/A	N/A
252	LOC103161680	66.0819682172142	-3.31184334650142	0.481231529647581	-5.66646339190875	1.45774958012647e-08	1.60906935249298e-06	N/A	N/A
253	LOC103161756	14.8107985314504	-5.23990215871761	1.18766007027695	-3.91942086333759	8.87619996197735e-05	0.00508600604190753	N/A	N/A
254	LOC103162015	24.0611730165156	2.66546971016304	0.527997348535977	3.94037435076271	8.13545541571047e-05	0.00473699397538715	N/A	N/A
255	LOC103162297	185.77487996093	1.39364091680551	0.269054363189326	3.0056320458751	0.00265029494539736	0.0981154457975087	N/A	N/A
256	LOC103162488	293.736658273898	1.2816184111267	0.180399753546329	3.86173426909161	0.000112584984264379	0.00633009074026473	N/A	N/A
257	LOC103162492	66.9297409431708	-2.59275978364042	0.440275323877629	-4.56032208490821	5.10752203176993e-06	0.000364660858712717	N/A	N/A
258	LOC103162603	148.860725873609	-1.41851571103226	0.25963825699674	-3.21044063364502	0.00132531641233579	0.05494261034734	N/A	N/A
259	LOC103162635	68.8193341738866	-1.76901368152575	0.354538190920545	-3.33969995652723	0.000838689494093567	0.0363748297988046	N/A	N/A
260	LOC103162843	64.2043199119413	-1.709811061954	0.352440568056472	-3.19159785559252	0.00141488174402515	0.0578558007693195	N/A	N/A
261	LOC103162856	1621.59173199139	1.02956577686476	0.121769057879572	3.65120075564114	0.00026101710420314	0.0132600768109626	N/A	N/A
262	LOC103162920	98.2366409325705	-3.02617453218003	0.277561260427587	-8.79521885618384	1.42769431642153e-18	3.89198123349335e-16	N/A	N/A
263	LOC103162926	62.4947615267152	1.63639458139502	0.327910514002795	3.2064604084787	0.00134378795069601	0.0554528275434005	N/A	N/A
264	LOC103163356	232.151503604802	-2.29921926890036	0.207438696063334	-8.26391989880138	1.40965222503636e-16	3.38166171104722e-14	N/A	N/A
265	LOC103163357	305.562156332392	-1.18371690010199	0.161944402729935	-3.69728369296803	0.000217918766730249	0.0113646215971323	N/A	N/A
266	LOC103163594	117.329549041497	-2.42288491810732	0.360676323418788	-5.09576675276274	3.47332561603615e-07	3.07842731446908e-05	N/A	N/A
267	LOC103163701	43.7832347346416	2.48482818339326	0.39162773544929	4.85120309595158	1.22714805943723e-06	9.68370521289242e-05	N/A	N/A
268	LOC103163750	544.092038662246	1.16743050148993	0.133830243662501	4.35228977268894	1.34723034158933e-05	0.000892667066206257	N/A	N/A
269	LOC103163886	50.2546062068633	2.34032944945594	0.584278846107227	3.00433082667628	0.0026616573429918	0.0983337554725019	N/A	N/A
270	LOC103163908	14.2438749286403	3.79291997554724	1.02921617151778	3.11689377178686	0.00182767416242981	0.0713308319532259	N/A	N/A
271	LOC103163999	31.9025493482017	-3.45560723925855	0.948671494787271	-3.02596289053789	0.00247842718830564	0.0927065737463515	N/A	N/A
272	LOC103164105	68.9120677817058	-1.90402656670053	0.439233491473234	-3.00310447993184	0.00267240668110693	0.0985285676362209	N/A	N/A
273	LOC103164106	484.587908213449	2.12241151277771	0.153991332953504	9.98399703781235	1.79103154569922e-23	6.85622118515328e-21	N/A	N/A
274	LOC103164274	491.168415658123	-1.49341021171504	0.18140911917442	-5.00772902226837	5.50759990728452e-07	4.67418573263505e-05	N/A	N/A
275	LOC103164567	1118.77191732473	-2.23952422063402	0.286165443026975	-5.78183620779432	7.38896323153918e-09	8.57691783624858e-07	N/A	N/A
276	LOC107977008	17.6528578870084	-7.07038522629034	1.54599734716636	-4.19497661975697	2.72899735897993e-05	0.00172281124500937	N/A	N/A
277	LOC107977038	227.14999013916	-2.31832518568157	0.577387851618028	-3.00207681907919	0.0026814450088899	0.098546438542357	N/A	N/A
278	LOC107977157	123.555094385953	-5.67778666382015	0.89794318034953	-5.67165526121216	1.4142434719464e-08	1.570683243658e-06	ENSCGRG00000019830	N/A
279	LOC107977215	112.751686129241	-2.53242874946146	0.556224272492905	-3.50122485667892	0.000463124912028119	0.0214756273639431	N/A	N/A
280	LOC107977223	1425.81039993275	2.51416117744674	0.262182779413914	7.35822040272108	1.86378140654827e-13	3.32011436303133e-11	N/A	N/A
281	LOC107977271	52.2947471776969	-5.31380859687446	0.624896385976556	-7.56740829723844	3.80743765281648e-14	7.21088613152358e-12	N/A	N/A
282	LOC107977285	482.353847209325	-2.0168808959729	0.173593716377825	-8.24867642176163	1.60158445813923e-16	3.7915404698475e-14	N/A	N/A
283	LOC107977308	64.299033007769	-2.53191422297566	0.350324441861383	-5.55756747062735	2.73560252491594e-08	2.81251203590215e-06	N/A	N/A
284	LOC107977323	3.61531058569422	-6.63157126600867	1.8846739398658	-3.20830496850722	0.00133519833351048	0.055225030842576	N/A	N/A
285	LOC107977333	318.47582388343	-1.5159333969067	0.209272752275861	-4.44860062316356	8.64315561150007e-06	0.000595814773034901	N/A	N/A
286	LOC107977369	122.911824787764	-2.3711415893038	0.32716562898685	-5.45955604845774	4.77326635783948e-08	4.74478498951646e-06	N/A	N/A
287	LOC107977378	64.9381237532956	4.83580910851828	0.56040597989858	7.58529844482821	3.31722615808188e-14	6.34931202512863e-12	N/A	N/A
288	LOC107977508	33.1234875552543	-2.20839219986464	0.458122349534165	-3.54365968129309	0.000394614262539368	0.0188326254949823	N/A	N/A
289	LOC107977512	282.372150715242	1.50596945575085	0.153361782850854	6.00545284430724	1.9079861429507e-09	2.36748184027372e-07	N/A	N/A
290	LOC107977516	151.665649614609	2.91336365783287	0.262474193380505	8.87097175963606	7.25103425432493e-19	2.00708628159714e-16	N/A	N/A
291	LOC107977531	117.839661117972	4.79840953620866	0.350818916194642	12.0103188311254	3.13633536114078e-33	2.3512060757352e-30	N/A	N/A
292	LOC107977606	133.964722612795	1.78847681395015	0.228866039151845	5.25859720249057	1.45158451505096e-07	1.360255655979e-05	N/A	N/A
293	LOC107977636	21.5503086666046	4.78447212448585	1.15642098800705	3.63147129576231	0.000281810005906157	0.0141236255202141	N/A	N/A
294	LOC107977658	67.3573546356347	2.48731819878701	0.384524701977685	4.94729126186607	7.52533325538396e-07	6.15435436049401e-05	N/A	N/A
295	LOC107977664	150.551513715793	-2.30472491200159	0.390369295723282	-4.40547561020145	1.0555202852924e-05	0.000713944397480485	N/A	N/A
296	LOC107977672	73.4230901141978	-1.75261896024244	0.34501463703971	-3.38436789099731	0.000713423417446599	0.0316936151276524	N/A	N/A
297	LOC107977783	322.477928401685	-2.64234051235651	0.217591314270376	-9.45523960151682	3.22283011235159e-21	1.0542756251169e-18	N/A	N/A
298	LOC107977866	7.25155978988256	-7.21479650652255	1.66449399583046	-3.98309277318456	6.8024185325581e-05	0.00400332928155873	N/A	N/A
299	LOC107977996	73.3385538635452	2.84978619650508	0.471198537791482	4.80651681645534	1.53582570190112e-06	0.000118087931746175	N/A	N/A
300	LOC107978001	503.591029481472	3.26055470024158	0.160893007960681	16.6296362622189	4.25167471518039e-62	5.88431780580966e-59	N/A	N/A
301	LOC107978045	4189.17329403051	1.17621842620762	0.0972841469112988	6.07761844307022	1.21980577515781e-09	1.55650677352052e-07	N/A	N/A
302	LOC107978047	22.2151126934951	-2.61749292277053	0.625698159114464	-3.24842001281571	0.00116047831217926	0.0487834714783393	N/A	N/A
303	LOC107978048	1905.81650202028	2.24786588277055	0.136142719641467	12.2144128340367	2.60374483260241e-34	2.0368076968775e-31	N/A	N/A
304	LOC107978054	2747.45815111946	1.37291046583658	0.112953999690368	6.97583057948686	3.04068981831416e-12	4.75722532270508e-10	N/A	N/A
305	LOC107978104	116.986271215199	-2.23990565005451	0.240685767250006	-6.87594936851552	6.15783700339741e-12	9.38913587840053e-10	N/A	N/A
306	LOC107978140	25.7402924304122	-2.67044922321136	0.617279882729288	-3.37851075474755	0.000728795817288744	0.0322174308222582	N/A	N/A
307	LOC107978153	495.549534338291	1.43860836403664	0.151149276962816	5.64770060742989	1.62608037896549e-08	1.78392915721629e-06	N/A	N/A
308	LOC107978189	363.290248642333	1.91523063563172	0.17160303564158	7.75200817361435	9.04505671341916e-15	1.77561465080391e-12	N/A	N/A
309	LOC107978197	86.1499209112924	-4.22309330592906	0.402122873975495	-9.0473112589701	1.46531876538972e-19	4.32196970932654e-17	N/A	N/A
310	LOC107978217	318.939775679224	1.84946020757178	0.172668012060052	7.32328873057765	2.41966408729147e-13	4.26809767240668e-11	N/A	N/A
311	LOC107978231	14.7123548475022	-3.65341828400554	0.923961728501323	-3.32097714508312	0.000897028826592958	0.0386108675790921	N/A	N/A
312	LOC107978267	474.708220576776	5.6858713109096	0.21938188890668	23.2512758259559	1.38087823143599e-119	1.24223805699982e-115	N/A	N/A
313	LOC107978281	13.5166056262293	3.66776555799141	0.840597156675648	3.66739648449677	0.000245032696951184	0.0125245121691639	N/A	N/A
314	LOC107978300	15.1167911391337	5.96776235878111	1.58208739554804	3.40234039738072	0.000668113658877121	0.0299768103504169	N/A	N/A
315	LOC107978312	241.286247875275	1.52008354432834	0.186042227279965	5.02639135898952	4.99795411176159e-07	4.28205668470545e-05	N/A	N/A
316	LOC107978351	18.9665218992215	2.40375249864474	0.557784897326404	3.26073726026193	0.00111122956038458	0.0469324935456323	N/A	N/A
317	LOC107978368	268.793381960978	-1.45998094807753	0.227522006868716	-3.84586290969765	0.000120128917619971	0.00667086261055098	N/A	N/A
318	LOC107978393	73.3602114476729	1.58463631593194	0.313835808825423	3.18534019094955	0.00144583934572171	0.0588019097651787	N/A	N/A
319	LOC107978394	234.994446545908	2.037633895565	0.17675411594355	8.21860009929153	2.05892348810018e-16	4.68913308834157e-14	N/A	N/A
320	LOC107978509	74.1141639373956	1.62565309865431	0.282555197192049	3.68314088105697	0.000230377753875711	0.0119175037990891	N/A	N/A
321	LOC107978554	59.7899445934586	-2.55615649379255	0.391177253256425	-5.03913245635281	4.67646765346264e-07	4.04514452024518e-05	N/A	N/A
322	LOC107978616	128.206996438838	-3.44622479080891	0.597951434827576	-4.78510816001775	1.70895278834879e-06	0.000130285926135472	N/A	N/A
323	LOC107978626	219.543865820742	4.75965431845703	0.356258029013496	11.7181690733986	1.02871280906835e-31	6.85503735583619e-29	N/A	N/A
324	LOC107978701	554.001269163018	2.64596980991605	0.198583068053833	10.3785651485462	3.10405239373576e-25	1.29879327135102e-22	N/A	N/A
325	LOC107978750	160.630803112165	-2.07310722618684	0.285916043419795	-5.20483113737245	1.9417309052159e-07	1.7915703818792e-05	N/A	N/A
326	LOC107978836	831.941148757096	1.32578736628073	0.148729240673788	4.98103037575809	6.32466102813801e-07	5.26820838973421e-05	N/A	N/A
327	LOC107978855	96.7675881471895	-4.3886965079953	0.483526149302734	-7.86665625583909	3.64245694198116e-15	7.53276842530173e-13	N/A	N/A
328	LOC107978951	88.6889144926015	-3.53877722556816	0.723232254944474	-4.08418554987399	4.42316776657153e-05	0.00266159312562391	N/A	N/A
329	LOC107978994	531.021553098072	1.84815405657428	0.15366234039243	8.22056694325446	2.02543390489813e-16	4.67200087396502e-14	N/A	N/A
330	LOC107979090	12.5753697451509	-6.23707706619124	1.57078013233086	-3.59828498536138	0.000320322513350501	0.0158256096860308	N/A	N/A
331	LOC107979171	77.9416375203089	-2.15490164748733	0.445312893864053	-3.52547426404737	0.000422725248793754	0.019910137896066	N/A	N/A
332	LOC107979233	22.774885112965	-7.42958608148767	1.5208570341916	-4.50050427284554	6.77924419344835e-06	0.000472760316002026	N/A	N/A
333	LOC107979247	310.455401556281	-1.86566048722325	0.181516466458267	-7.05554714396418	1.71922880576691e-12	2.86410784012576e-10	N/A	N/A
334	LOC107979254	30.5667952219811	-3.12496037304022	0.537710220390868	-4.72372994969802	2.31557859374857e-06	0.000175049958229934	N/A	N/A
335	LOC107979329	304.263485969621	-1.68514186290428	0.20311295275206	-5.41658888454109	6.07467985857589e-08	6.00525494590645e-06	N/A	N/A
336	LOC107979429	14.5160690614303	-2.88250911167856	0.650317313244278	-3.53296239261336	0.000410930922493117	0.01940543085957	N/A	N/A
337	LOC107979487	22.2639260076423	-6.30166004704345	1.51597729643797	-3.77096514555633	0.000162617387283348	0.00873376725970747	N/A	N/A
338	LOC107979493	347.63538219439	1.43644141979071	0.163686014251077	5.20190391931394	1.9725720384663e-07	1.81074061816764e-05	N/A	N/A
339	LOC107979574	76.7067992626716	-4.68309840285552	0.500188549928465	-8.19318215644972	2.5440869816927e-16	5.65101394748334e-14	N/A	N/A
340	LOC107979589	48.435699139199	4.45473919321256	0.691629345657888	5.59515977276878	2.20418690105769e-08	2.31916553940526e-06	N/A	N/A
341	LOC107979615	81.2002702385624	-2.07521038280858	0.29687673828901	-5.01975294755718	5.17379763994691e-07	4.41170460369312e-05	N/A	N/A
342	LOC107979722	63.2945418761134	-2.477131001066	0.389791954892885	-4.85430362682784	1.20810516585886e-06	9.61780006377553e-05	N/A	N/A
343	LOC107979848	18.3128289284552	-7.27860528577095	1.54779014104414	-4.3246449292759	1.52777736888756e-05	0.0009959337109067	N/A	N/A
344	LOC107979882	90.2210559994248	-1.85677415168211	0.330495277883956	-3.84819916067762	0.000118989302409167	0.00662803569333041	N/A	N/A
345	LOC107979891	33.3358343875418	-2.00736416093778	0.438161549250132	-3.24629503125256	0.0011691760538204	0.0490345351056798	N/A	N/A
346	LOC107979908	42.5311662489633	3.43172593347075	0.553654714264427	5.14176680773276	2.7216679791644e-07	2.43623135726995e-05	N/A	N/A
347	LOC107979955	10.3888008669706	-3.98780937725686	0.986364774696205	-3.44988686116022	0.000560821539372051	0.0254805584252069	N/A	N/A
348	LOC107980085	67.934438706849	-1.8733618693133	0.419075085724913	-3.0743878900925	0.00210934983211527	0.0809198767151767	N/A	N/A
349	LOC107980095	155.810421286028	2.00559178144015	0.226172908730748	6.28116465712618	3.36045995505373e-10	4.5459695873178e-08	N/A	N/A
350	LOC107980153	73.4961955475725	1.77231118820657	0.339973842617804	3.49247070993111	0.000478574078788874	0.0219655735346159	N/A	N/A
351	LOC107980160	90.640805981931	3.27980861804826	0.368733615795469	7.30838199146426	2.70378246487717e-13	4.72295670952136e-11	N/A	N/A
352	LOC107980172	274.879488998415	1.78500357480694	0.236255412672692	5.07942256437663	3.78583794642729e-07	3.33896060451568e-05	N/A	N/A
353	LOC107980240	91.3779770633971	-3.49305741577472	0.3548600676976	-8.19504694884899	2.50495371949733e-16	5.6336409151495e-14	N/A	N/A
354	LOC107980257	73.7361393009974	1.93337626417997	0.29449138264098	4.57878852469747	4.67676730738717e-06	0.00033657758957804	N/A	N/A
355	LOC107980304	170.024801261975	-2.07372676128876	0.482154177148952	-3.0877348597722	0.00201688330267936	0.0779467606848328	N/A	N/A
356	LOC107980354	116.30614370444	-1.76429542618794	0.269712428947	-4.37255683792951	1.22799832697962e-05	0.000818301699963603	N/A	N/A
357	LOC107980355	33.0717282088376	5.03450969977157	0.7596974773245	5.8569987815687	4.71306582965662e-09	5.6911060675961e-07	N/A	N/A
358	Loxl4	2314.27938550055	-1.14107468349103	0.119050799418427	-4.67121754315407	2.99419621764194e-06	0.000222609827883528	ENSCGRG00000011813	lysyl oxidase-like 4 [Source:MGI Symbol;Acc:MGI:1914823]
359	Lrp10	8371.96366875415	-0.93283943293863	0.0905507484247912	-3.84178969549225	0.000122140467572304	0.00675344840401606	ENSCGRG00000008218	low-density lipoprotein receptor-related protein 10 [Source:MGI Symbol;Acc:MGI:1929480]
360	Lrpap1	2562.74372090513	-0.941110835517993	0.117814564572152	-3.02295676336964	0.00250318004654832	0.0930520979287137	ENSCGRG00000009472	low density lipoprotein receptor-related protein associated protein 1 [Source:MGI Symbol;Acc:MGI:96829]
361	Lrrc15	525.106283441238	-3.97602431870777	0.341662696443315	-9.92517431164517	3.23536927566385e-23	1.21272425016133e-20	ENSCGRG00000005841	leucine rich repeat containing 15 [Source:MGI Symbol;Acc:MGI:1921738]
362	Luzp1	3591.29185293448	1.04809091446588	0.0813915855599698	5.6901264492935	1.26945330386061e-08	1.42750024019125e-06	ENSCGRG00000005366	leucine zipper protein 1 [Source:MGI Symbol;Acc:MGI:107629]
363	Malrd1	472.569699087506	-4.23773800702286	0.208059314883759	-17.5564141809391	5.31271392682642e-69	9.5586348971461e-66	ENSCGRG00000004473	MAM and LDL receptor class A domain containing 1 [Source:MGI Symbol;Acc:MGI:1928271]
364	Maob	51.7310767294726	-1.93437318240004	0.422260171867224	-3.19568543656822	0.00139499108560223	0.0573029214889393	ENSCGRG00000002629	monoamine oxidase B [Source:MGI Symbol;Acc:MGI:96916]
365	Map1a	69.2856642093995	-3.61041013451375	0.501109411444769	-6.03749912632811	1.56521009778088e-09	1.95564306106066e-07	ENSCGRG00000012713	microtubule-associated protein 1 A [Source:MGI Symbol;Acc:MGI:1306776]
366	Mapt	39.5294523148763	2.2777667022328	0.551939644882211	3.06700962180911	0.00216211897380931	0.0827369344764848	N/A	N/A
367	Mat1a	60.9707159814872	-2.75782503646652	0.396252537505569	-5.48352964355421	4.16922376285019e-08	4.16737077451115e-06	ENSCGRG00000013233	methionine adenosyltransferase I, alpha [Source:MGI Symbol;Acc:MGI:88017]
368	Mc3r	20.441924596742	5.51134267823172	0.97323473431942	5.06186226589577	4.15180931873352e-07	3.64387089086115e-05	ENSCGRG00000018880	melanocortin 3 receptor [Source:MGI Symbol;Acc:MGI:96929]
369	Megf10	3214.45934457642	-7.29491244273847	0.216378591602146	-31.0102302281127	3.92403124749212e-211	7.06011702048782e-207	ENSCGRG00000011574	multiple EGF-like-domains 10 [Source:MGI Symbol;Acc:MGI:2685177]
370	Meis1	8.99793446001029	-7.07012688958065	1.6028740353099	-4.04596009792227	5.21091092756672e-05	0.00310446057644968	ENSCGRG00000008633	Meis homeobox 1 [Source:MGI Symbol;Acc:MGI:104717]
371	Micalcl	50.0261743423616	-2.32307168892372	0.518560574721514	-3.35179586133404	0.000802891978815147	0.0352332499581515	ENSCGRG00000003574	N/A
372	Mmp14	3150.82421057449	-0.916299492869518	0.0904297299765087	-3.66402722019003	0.00024828038226326	0.0126545627129761	ENSCGRG00000017920	matrix metalloproteinase-14 precursor [Source:RefSeq peptide;Acc:NP_001233698]
373	Mmp16	147.853577863214	-1.48403674127843	0.207129606326692	-4.3406360708243	1.42070857913704e-05	0.000936314606440795	ENSCGRG00000003820	matrix metallopeptidase 16 [Source:MGI Symbol;Acc:MGI:1276107]
374	Mogs	990.286112046319	-1.11199611223291	0.116721190353046	-4.51532073925598	6.32210062074618e-06	0.000444325134251818	ENSCGRG00000009214	mannosyl-oligosaccharide glucosidase [Source:MGI Symbol;Acc:MGI:1929872]
375	Mpeg1	556.77245949647	-1.30332534471565	0.192070224308514	-3.74010519631934	0.000183943255710165	0.00973384428452146	ENSCGRG00000008421	macrophage expressed gene 1 [Source:MGI Symbol;Acc:MGI:1333743]
376	Murc	531.869426932713	-1.65243813282924	0.168260484978663	-6.34418492400902	2.23606107948671e-10	3.07108480474236e-08	N/A	N/A
377	Myl9	238.729932445012	-2.16761877734471	0.281329514327125	-5.62563185170564	1.8483016273491e-08	1.97944302852768e-06	ENSCGRG00000011104	N/A
378	Myo1g	455.037630142191	1.20760824653735	0.195415827641005	3.18626056718419	0.00144124728225627	0.0588002746085142	ENSCGRG00000016686	myosin IG [Source:MGI Symbol;Acc:MGI:1927091]
379	Myom2	104.546529329542	1.90867690683818	0.346260394671374	3.82288712913101	0.000131898165716007	0.00721310576766689	ENSCGRG00000001592	myomesin 2 [Source:MGI Symbol;Acc:MGI:1328358]
380	Myom3	444.498779329077	1.27713889272159	0.165774633870901	4.17540594624069	2.97455134489767e-05	0.00186474312882923	ENSCGRG00000011942	myomesin family, member 3 [Source:MGI Symbol;Acc:MGI:2685280]
381	Nedd9	30.8076049138428	4.89844857012677	0.646035997859612	6.67685095520476	2.44131002446241e-11	3.5710609723681e-09	ENSCGRG00000010789	neural precursor cell expressed, developmentally down-regulated gene 9 [Source:MGI Symbol;Acc:MGI:97302]
382	Nkain3	57.2025206916543	-3.2307022583865	0.455666598458082	-5.8063061163978	6.3866149824629e-09	7.51032527872369e-07	ENSCGRG00000016102	Na+/K+ transporting ATPase interacting 3 [Source:MGI Symbol;Acc:MGI:2444830]
383	Nol8	2495.71916078487	1.04197675520757	0.097793151441787	4.67327463885303	2.96434945906054e-06	0.000221305292395922	N/A	N/A
384	Notch3	543.70240821449	-1.49964839218164	0.164406845838356	-5.56355112097825	2.64339377813536e-08	2.74912952926078e-06	ENSCGRG00000013309	notch 3 [Source:MGI Symbol;Acc:MGI:99460]
385	Nppb	146.668354883105	1.8539291697395	0.272874052020425	4.65037499763211	3.31332019913083e-06	0.00024532204536116	ENSCGRG00000000797	natriuretic peptide type B [Source:MGI Symbol;Acc:MGI:97368]
386	Nptxr	2346.72334392967	-1.16825513199257	0.112428817349313	-5.1881060836844	2.12443578237219e-07	1.92074616062515e-05	ENSCGRG00000017235	N/A
387	Olfml2b	1372.27260304691	-1.88302535992841	0.120448606540356	-10.7769022530978	4.42538661648974e-27	2.1519339460509e-24	ENSCGRG00000003910	olfactomedin-like 2B [Source:MGI Symbol;Acc:MGI:2443310]
388	Olfml3	968.30868543672	-2.11892863545503	0.140808451211175	-10.8939919553077	1.23122400727635e-27	6.62182050736821e-25	ENSCGRG00000004872	olfactomedin-like 3 [Source:MGI Symbol;Acc:MGI:1914877]
389	Osbpl6	13.7795738433166	-3.4510324750827	0.787757077722157	-3.63826623132215	0.000274479610044565	0.0138331572658874	ENSCGRG00000001153	oxysterol binding protein-like 6 [Source:MGI Symbol;Acc:MGI:2139014]
390	Ostn	52.7420075367878	2.62148626711577	0.386957837087876	5.26290869754923	1.4179400389798e-07	1.33568466917929e-05	ENSCGRG00000017564	osteocrin [Source:MGI Symbol;Acc:MGI:2677164]
391	Pamr1	826.951195010431	-1.21845779921411	0.208290091442604	-3.04140871082926	0.00235473957546706	0.0891925777722177	ENSCGRG00000004840	peptidase domain containing associated with muscle regeneration 1 [Source:MGI Symbol;Acc:MGI:2445082]
392	Pcdh15	115.377482722998	-2.51063636948179	0.285725213606972	-6.73960076694347	1.58822417128019e-11	2.36159746195646e-09	ENSCGRG00000009734	protocadherin 15 [Source:MGI Symbol;Acc:MGI:1891428]
393	Pcdh7	397.011388484485	-1.88549007117665	0.174005850034145	-7.47404509791073	7.77664699547174e-14	1.427728905536e-11	ENSCGRG00000009271	protocadherin 7 [Source:MGI Symbol;Acc:MGI:1860487]
394	Pcolce	2980.11888910469	-1.20211094423413	0.0965595248834746	-6.39137821212078	1.64397191993979e-10	2.27525713719667e-08	ENSCGRG00000016630	procollagen C-endopeptidase enhancer protein [Source:MGI Symbol;Acc:MGI:105099]
395	Pcp4l1	186.4638268207	-1.36428919861336	0.257433599984481	-3.02729207818709	0.00246755404830347	0.0925691075673843	ENSCGRG00000005197	Purkinje cell protein 4-like 1 [Source:MGI Symbol;Acc:MGI:1913675]
396	Pde1b	338.609304590666	-1.09555862281797	0.140964446964564	-3.62216241819589	0.000292150587076329	0.014520368405186	ENSCGRG00000012953	phosphodiesterase 1B, Ca2+-calmodulin dependent [Source:MGI Symbol;Acc:MGI:97523]
397	Pde1c	460.765325042857	3.27328693842061	0.158415071380113	16.9701305202766	1.36628056505484e-64	2.04850999387222e-61	ENSCGRG00000011815	phosphodiesterase 1C [Source:MGI Symbol;Acc:MGI:108413]
398	Pde3b	38.8835657525833	-2.71674775758412	0.572316328496	-3.72483738576029	0.000195441165695545	0.0103119573407456	ENSCGRG00000012625	phosphodiesterase 3B, cGMP-inhibited [Source:MGI Symbol;Acc:MGI:1333863]
399	Pecam1	828.334653216501	1.19383307974889	0.177158133539518	3.43687623516262	0.000588464432492496	0.0266691487894332	ENSCGRG00000008836	platelet/endothelial cell adhesion molecule 1 [Source:MGI Symbol;Acc:MGI:97537]
400	Phyhd1	600.902608252578	2.05263026055459	0.145140719819091	10.1120330784	4.88596566988784e-24	1.99791578028687e-21	ENSCGRG00000004453	phytanoyl-CoA dioxygenase domain containing 1 [Source:MGI Symbol;Acc:MGI:3612860]
401	Pik3ap1	176.810403312826	-1.6223352314723	0.223779634553554	-4.63568873378815	3.55750959066842e-06	0.00026232259243978	ENSCGRG00000004673	phosphoinositide-3-kinase adaptor protein 1 [Source:MGI Symbol;Acc:MGI:1933177]
402	Pik3r5	330.619226077517	-1.36553697416915	0.245082691958127	-3.1849432826589	0.00144782381202613	0.0588019097651787	ENSCGRG00000012612	phosphoinositide-3-kinase regulatory subunit 5 [Source:MGI Symbol;Acc:MGI:2443588]
403	Pla1a	366.746830020385	-1.51547510042148	0.174613134490985	-5.32899545279259	9.87574690289681e-08	9.55292678908169e-06	ENSCGRG00000006687	phospholipase A1 member A [Source:MGI Symbol;Acc:MGI:1934677]
404	Plat	2823.11272568676	-1.54760976263751	0.11917736635731	-8.0774335877687	6.61440304195577e-16	1.45129682354717e-13	ENSCGRG00000003681	plasminogen activator, tissue [Source:MGI Symbol;Acc:MGI:97610]
405	Plek	98.3155926501248	-2.31541715677245	0.31237752407006	-5.53962600607331	3.03118280410565e-08	3.06387870850949e-06	ENSCGRG00000009141	pleckstrin [Source:MGI Symbol;Acc:MGI:1860485]
406	Plin4	1035.39645574612	-1.23777257134071	0.147895697283898	-4.41398960624545	1.0148283310425e-05	0.000696900432523538	ENSCGRG00000009474	perilipin 4 [Source:MGI Symbol;Acc:MGI:1929709]
407	Plxnb3	90.9266792859688	-1.64872918510892	0.304412894820538	-3.49448627994188	0.000474975021795785	0.0218561396218664	ENSCGRG00000003374	plexin B3 [Source:MGI Symbol;Acc:MGI:2154240]
408	Postn	88.4529940640724	-2.25288488365625	0.555754359924337	-3.00118632116925	0.0026892995639527	0.098546438542357	ENSCGRG00000000364	periostin, osteoblast specific factor [Source:MGI Symbol;Acc:MGI:1926321]
409	Pparg	941.144276457118	-1.12797185444838	0.140421485835992	-3.86699621140205	0.000110184139009687	0.00621452360207616	ENSCGRG00000012652	peroxisome proliferator-activated receptor gamma [Source:RefSeq peptide;Acc:NP_001231210]
410	Prr5	90.9518961959384	2.35552865634582	0.264910319346937	6.68364358168267	2.33073276721243e-11	3.43725770063e-09	ENSCGRG00000011636	proline rich 5 (renal) [Source:MGI Symbol;Acc:MGI:1924714]
411	Pstpip1	2133.51701543976	-1.52380707700166	0.133476185800627	-7.03379835623151	2.00985529001218e-12	3.25777625026118e-10	ENSCGRG00000004304	proline-serine-threonine phosphatase-interacting protein 1 [Source:MGI Symbol;Acc:MGI:1321396]
412	Ptgfr	25.5048602243754	-5.32473319484044	1.53423621450581	-3.08933568984095	0.00200604634766365	0.0777861764809579	ENSCGRG00000002397	prostaglandin F receptor [Source:MGI Symbol;Acc:MGI:97796]
413	Pthlh	119.75930253039	-1.7881094227932	0.261243119358329	-4.60546836612288	4.11538545475688e-06	0.000298564577024136	ENSCGRG00000007492	parathyroid hormone-like peptide [Source:MGI Symbol;Acc:MGI:97800]
414	Ptk2b	583.824669438652	-1.34739102388599	0.158242213592175	-4.81811083058897	1.44923866788348e-06	0.000112390957381723	ENSCGRG00000004082	PTK2 protein tyrosine kinase 2 beta [Source:MGI Symbol;Acc:MGI:104908]
415	Ptprg	51.4695120086775	1.86687490274811	0.349480282416159	3.66805358277827	0.000244403971744579	0.0125245121691639	ENSCGRG00000004852	protein tyrosine phosphatase, receptor type, G [Source:MGI Symbol;Acc:MGI:97814]
416	Ptprm	2708.42772883085	-0.938321185435328	0.100829862493269	-3.50450428054251	0.000457458213720012	0.0212676697189934	ENSCGRG00000016662	protein tyrosine phosphatase, receptor type, M [Source:MGI Symbol;Acc:MGI:102694]
417	Ptprr	63.8528795444623	-2.36145776271273	0.498883328575938	-3.56094333130469	0.000369524835829281	0.0179162288814433	ENSCGRG00000004420	protein tyrosine phosphatase, receptor type, R [Source:MGI Symbol;Acc:MGI:109559]
418	Ptprs	2990.54927651801	-0.908155403304007	0.105764858877758	-3.05576829593651	0.00224484660223107	0.0853895984510388	ENSCGRG00000010714	protein tyrosine phosphatase, receptor type, S [Source:MGI Symbol;Acc:MGI:97815]
419	Ptprt	55.2677442688145	4.09907820904095	0.576663817302753	6.0938723791558	1.1021153538854e-09	1.41637567479329e-07	ENSCGRG00000012828	protein tyrosine phosphatase, receptor type, T [Source:MGI Symbol;Acc:MGI:1321152]
420	Pusl1	325.161020110921	1.27461559659242	0.146557469882031	4.70568369136274	2.53016562798573e-06	0.000190471715392131	ENSCGRG00000006466	pseudouridylate synthase-like 1 [Source:MGI Symbol;Acc:MGI:3047787]
421	Pvrig	144.721034785057	3.32105533810321	0.24237502840828	11.2886746433841	1.49270494418853e-29	9.26094736408277e-27	ENSCGRG00000007569	poliovirus receptor related immunoglobulin domain containing [Source:MGI Symbol;Acc:MGI:5596028]
422	Pxdn	5619.63086629363	-1.17048295040789	0.0939378170035347	-6.23306425850521	4.57398434109074e-10	6.14142733320184e-08	ENSCGRG00000013232	peroxidasin [Source:MGI Symbol;Acc:MGI:1916925]
423	Rab7b	323.721118389412	-1.42047692441392	0.180330047244284	-4.63325128818348	3.59967156534906e-06	0.000264348125729634	ENSCGRG00000014151	RAB7B, member RAS oncogene family [Source:MGI Symbol;Acc:MGI:2442295]
424	Ranbp3l	171.535898906841	1.66903725372024	0.296958449125916	3.65059406859785	0.000261634463533332	0.0132600768109626	ENSCGRG00000006643	RAN binding protein 3-like [Source:MGI Symbol;Acc:MGI:2444654]
425	Rapgef4	74.8904036643737	-1.68494273107713	0.340295115694027	-3.23243026310436	0.00122742090756049	0.051238415240901	ENSCGRG00000015862	Rap guanine nucleotide exchange factor (GEF) 4 [Source:MGI Symbol;Acc:MGI:1917723]
426	Rarres2	377.241906180446	-1.70196599419754	0.192489271443352	-5.80293896434175	6.51625166791764e-09	7.61301298760871e-07	ENSCGRG00000018398	retinoic acid receptor responder protein 2 precursor [Source:RefSeq peptide;Acc:NP_001231216]
427	Rasa4b	179.331288445649	-1.42854355766655	0.26557864660294	-3.17638886911949	0.0014912091146053	0.0599516573786203	ENSCGRG00000011700	RAS p21 protein activator 4 [Source:MGI Symbol;Acc:MGI:1858600]
428	Rfng	404.888054084351	-1.06344217520987	0.15059076005116	-3.17735081704987	0.00148627132234346	0.0599516573786203	N/A	N/A
429	Rnase4	2047.42466752917	-0.933036244021025	0.103727442919581	-3.35565722534707	0.000791766365887186	0.034829976662695	N/A	N/A
430	Rnf182	93.7469416018041	2.28136225522664	0.352536078966686	4.811989057908	1.49435537265861e-06	0.000115392454355681	ENSCGRG00000010534	ring finger protein 182 [Source:MGI Symbol;Acc:MGI:3045355]
431	Rnf19a	435.838144007572	-1.16906334762898	0.152748499777969	-3.82393835459502	0.00013133676556817	0.00720430209177594	ENSCGRG00000013032	ring finger protein 19A [Source:MGI Symbol;Acc:MGI:1353623]
432	Rorc	87.4154162056609	5.20746768012119	1.48988698306417	3.10258780158826	0.00191836632370728	0.0747083266150246	ENSCGRG00000009792	RAR-related orphan receptor gamma [Source:MGI Symbol;Acc:MGI:104856]
433	Rufy4	136.610153214465	-2.26130989304981	0.337631067545338	-4.9650270767916	6.86914856208285e-07	5.66925325362361e-05	ENSCGRG00000007177	RUN and FYVE domain containing 4 [Source:MGI Symbol;Acc:MGI:3588214]
434	Sars2	556.490256532781	-1.41589484277432	0.118071935529944	-7.03750928045412	1.95706505510943e-12	3.20104677013898e-10	ENSCGRG00000006337	seryl-aminoacyl-tRNA synthetase 2 [Source:MGI Symbol;Acc:MGI:1919234]
435	Scn4a	87.2911363933544	-2.43486506301659	0.420210032416463	-4.40232840624334	1.07095284711119e-05	0.000721669798697547	ENSCGRG00000017952	sodium channel, voltage-gated, type IV, alpha [Source:MGI Symbol;Acc:MGI:98250]
436	Sdpr	102.824409336658	2.16263166117352	0.354101188718287	4.45541898959145	8.37295088441166e-06	0.000579408201201287	N/A	N/A
437	Serpini1	547.557515061112	-1.24608072040671	0.132666880261185	-4.98329514030924	6.25104908243954e-07	5.23111046936057e-05	ENSCGRG00000015630	serine (or cysteine) peptidase inhibitor, clade I, member 1 [Source:MGI Symbol;Acc:MGI:1194506]
438	Sgsh	516.972375670715	-0.976750488577063	0.128108436997417	-3.0582528133085	0.00222631666354468	0.084864172479864	ENSCGRG00000001415	N-sulfoglucosamine sulfohydrolase (sulfamidase) [Source:MGI Symbol;Acc:MGI:1350341]
439	Shank2	57.0005655634631	-5.19852008725807	0.660218983099867	-6.98792022743013	2.7899093345158e-12	4.40316217075511e-10	ENSCGRG00000000697	SH3/ankyrin domain gene 2 [Source:MGI Symbol;Acc:MGI:2671987]
440	Si	42.1219396032696	4.16888136821034	0.495947453457055	7.22640844812709	4.95934685866887e-13	8.49795892201623e-11	ENSCGRG00000008168	sucrase isomaltase (alpha-glucosidase) [Source:MGI Symbol;Acc:MGI:1917233]
441	Skap2	31.040568797473	4.16391047955558	1.12718095703838	3.17513169157679	0.0014976851403316	0.060014144866027	ENSCGRG00000006979	src family associated phosphoprotein 2 [Source:MGI Symbol;Acc:MGI:1889206]
442	Slc14a1	1144.21414861975	-0.92604398366036	0.108327931760325	-3.14860144929053	0.00164053768863888	0.0645876457198921	ENSCGRG00000017124	solute carrier family 14 (urea transporter), member 1 [Source:MGI Symbol;Acc:MGI:1351654]
443	Slc22a17	428.357734897248	-1.47536802348228	0.167584408935964	-5.31317637729268	1.07730673423283e-07	1.03651886429503e-05	ENSCGRG00000012452	solute carrier family 22 (organic cation transporter), member 17 [Source:MGI Symbol;Acc:MGI:1926225]
444	Slc37a1	16.3819960148724	4.93771762575186	1.18269911847612	3.68035712298419	0.000232907532915541	0.0119727780920469	ENSCGRG00000012375	solute carrier family 37 (glycerol-3-phosphate transporter), member 1 [Source:MGI Symbol;Acc:MGI:2446181]
445	Slc44a5	289.746843019993	-3.60117194333618	0.518373005359649	-5.81860824431312	5.93396270835409e-09	7.05338935827203e-07	ENSCGRG00000007785	solute carrier family 44, member 5 [Source:MGI Symbol;Acc:MGI:3035141]
446	Slc6a13	103.613794207882	7.78834997075524	1.46078357901913	4.93118047977439	8.17341741054593e-07	6.65412335070328e-05	ENSCGRG00000012728	solute carrier family 6 (neurotransmitter transporter, GABA), member 13 [Source:MGI Symbol;Acc:MGI:95629]
447	Smpd1	2809.98774747769	-0.922607310516037	0.0911270862323669	-3.70520800954738	0.000211217324193891	0.01104715725842	ENSCGRG00000000881	sphingomyelin phosphodiesterase 1, acid lysosomal [Source:MGI Symbol;Acc:MGI:98325]
448	Snph	273.048708273641	-1.14781458404098	0.17965910508683	-3.13288927409383	0.00173094727387613	0.0678501162343777	ENSCGRG00000006477	syntaphilin [Source:MGI Symbol;Acc:MGI:2139270]
449	Spon2	553.234231974654	-1.71918274878533	0.217865594852217	-5.20605490203047	1.9289759568453e-07	1.78897605234848e-05	ENSCGRG00000004494	spondin 2, extracellular matrix protein [Source:MGI Symbol;Acc:MGI:1923724]
450	Spp1	19532.1929948929	-1.21520732943774	0.19899629956673	-3.16711833380217	0.00153957656333117	0.0612833219633949	ENSCGRG00000000743	secreted phosphoprotein 1 [Source:MGI Symbol;Acc:MGI:98389]
451	Spp2	31.7826019217694	-4.46588545431138	1.09796751735285	-3.53464277608774	0.000408326770865829	0.0193331980563632	ENSCGRG00000006313	secreted phosphoprotein 2 [Source:MGI Symbol;Acc:MGI:1922646]
452	Spta1	158.352510181324	-1.6771627209822	0.225646359803788	-4.8403183690212	1.29631287254049e-06	0.000101848302195409	ENSCGRG00000002237	spectrin alpha, erythrocytic 1 [Source:MGI Symbol;Acc:MGI:98385]
453	Srgap1	595.858809967652	1.39686564466663	0.143892123399402	5.64244327461805	1.67653781636916e-08	1.82274886171116e-06	ENSCGRG00000000715	SLIT-ROBO Rho GTPase activating protein 1 [Source:MGI Symbol;Acc:MGI:2152936]
454	Srpx	926.614205021	-0.91557191578933	0.104908955995346	-3.15139362441888	0.0016249334046436	0.0641136004744464	ENSCGRG00000016681	retinitis pigmentosa GTPase regulator [Source:MGI Symbol;Acc:MGI:1344037]
455	Srpx2	506.80871720356	-1.69345402143791	0.141202082199445	-7.85039075522293	4.14743005826732e-15	8.38433276498266e-13	ENSCGRG00000004629	sushi-repeat-containing protein, X-linked 2 [Source:MGI Symbol;Acc:MGI:1916042]
456	Sspn	607.594404610422	-1.31521367894742	0.132705326145597	-5.5028023323274	3.73801446318905e-08	3.7572266045641e-06	ENSCGRG00000004365	sarcospan [Source:MGI Symbol;Acc:MGI:1353511]
457	Stap2	229.213384512289	1.50434226092331	0.234549054924945	3.91977601656232	8.86313018767769e-05	0.00508600604190753	ENSCGRG00000010106	signal transducing adaptor family member 2 [Source:MGI Symbol;Acc:MGI:2147039]
458	Stra6	507.273418249016	3.3595042774132	0.151273825203254	18.3411887216055	3.88214795246252e-75	7.76084510674507e-72	ENSCGRG00000011831	stimulated by retinoic acid gene 6 [Source:MGI Symbol;Acc:MGI:107742]
459	Sucnr1	192.157416283849	-1.52505672086856	0.24778593656264	-3.79397730633412	0.000148253229803597	0.00801012645833727	ENSCGRG00000017168	succinate receptor 1 [Source:MGI Symbol;Acc:MGI:1934135]
460	Sulf1	19.6662404851014	-5.22098569388061	1.52305007886006	-3.04390726050802	0.00233527117425683	0.0886417699730568	ENSCGRG00000005074	sulfatase 1 [Source:MGI Symbol;Acc:MGI:2138563]
461	Sytl2	137.720929594226	-1.91209651284467	0.217514133021232	-6.10136910962916	1.05163739288141e-09	1.36122733616707e-07	ENSCGRG00000009112	synaptotagmin-like 2 [Source:MGI Symbol;Acc:MGI:1933366]
462	Tbxas1	37.3429578022937	-3.72548165918036	0.651224476695752	-4.82248329238773	1.41781908904329e-06	0.000110910439348117	ENSCGRG00000017821	thromboxane A synthase 1, platelet [Source:MGI Symbol;Acc:MGI:98497]
463	Tceb3	2783.35552363399	0.963726610781542	0.0916950581602682	4.1306927293548	3.61671734362785e-05	0.0022208866364011	N/A	N/A
464	Thbs2	415.834591674396	-1.3242696373018	0.221098062410122	-3.34379744680564	0.000826400506970454	0.0360888299063408	ENSCGRG00000003728	thrombospondin 2 [Source:MGI Symbol;Acc:MGI:98738]
465	Themis	864.214245579248	-1.71646269026864	0.12021661045034	-9.41217844446616	4.85958807817364e-21	1.56131622683036e-18	ENSCGRG00000007777	thymocyte selection associated [Source:MGI Symbol;Acc:MGI:2443552]
466	Thsd7a	305.353490367824	-1.16994708703015	0.179293597734888	-3.262718767984	0.00110348966079257	0.0467152611223055	ENSCGRG00000003566	thrombospondin, type I, domain containing 7A [Source:MGI Symbol;Acc:MGI:2685683]
467	Tigit	66.1011628519337	-2.58913818925036	0.371319425124498	-5.39744369112183	6.75970784613352e-08	6.64593789987073e-06	ENSCGRG00000005897	T cell immunoreceptor with Ig and ITIM domains [Source:MGI Symbol;Acc:MGI:3642260]
468	Tlr2	773.406622061284	-1.62506978793967	0.275620307806705	-3.77369612382827	0.00016084666290619	0.00866453041619215	N/A	N/A
469	Tmcc2	250.20867396858	-1.37191292349683	0.186561591490711	-4.218180261476	2.46281895918618e-05	0.0015769052923017	ENSCGRG00000012965	transmembrane and coiled-coil domains 2 [Source:MGI Symbol;Acc:MGI:1916125]
470	Tmem176a	134.323142245356	-2.87829045448924	0.310801757909807	-7.37874833524459	1.59784532392886e-13	2.87484330681281e-11	ENSCGRG00000015426	transmembrane protein 176A [Source:MGI Symbol;Acc:MGI:1913308]
471	Tmem176b	266.069142529619	-2.62942503429572	0.203898066804526	-10.0268853237072	1.16121940136174e-23	4.6428132154001e-21	ENSCGRG00000014371	transmembrane protein 176B [Source:MGI Symbol;Acc:MGI:1916348]
472	Tmem57	907.58832896669	1.02002041952642	0.105845823907868	4.11029838252241	3.95148172244731e-05	0.00240186010642811	ENSCGRG00000013929	transmembrane protein 57 [Source:MGI Symbol;Acc:MGI:1913396]
473	Tnc	3426.88100599186	-3.00962500009828	0.289189795647975	-8.38432937768182	5.10157592830377e-17	1.25736375482248e-14	ENSCGRG00000014015	tenascin C [Source:MGI Symbol;Acc:MGI:101922]
474	Tnfaip2	227.694451345061	-1.35596218884238	0.205544286417448	-3.75101493483196	0.000176120207541969	0.00937501412454172	ENSCGRG00000011103	tumor necrosis factor, alpha-induced protein 2 [Source:MGI Symbol;Acc:MGI:104960]
475	Tnfaip6	484.814123033806	-1.36325602322831	0.183420176727377	-4.24322741583636	2.20327955632441e-05	0.0014157644920496	ENSCGRG00000002653	tumor necrosis factor alpha induced protein 6 [Source:MGI Symbol;Acc:MGI:1195266]
476	Trem1	209.032028693524	1.77669881089552	0.264528562800352	4.50513282028378	6.63314408365149e-06	0.00046437170565392	ENSCGRG00000004813	N/A
477	Treml4	228.071312427964	1.79676332739013	0.274958275009234	4.40721715550579	1.04707198694734e-05	0.000710902610911568	ENSCGRG00000008499	triggering receptor expressed on myeloid cells-like 4 [Source:MGI Symbol;Acc:MGI:1923239]
478	Trim54	25.5613071125879	-3.00524730412129	0.599904792120861	-4.03444819109317	5.47307638838635e-05	0.00324988747128209	ENSCGRG00000007705	tripartite motif-containing 54 [Source:MGI Symbol;Acc:MGI:1889623]
479	Ttc13	2389.46347357913	-1.1836784303833	0.0974865502208874	-6.14152340302903	8.17337804988576e-10	1.0733972107558e-07	ENSCGRG00000013818	tetratricopeptide repeat domain 13 [Source:MGI Symbol;Acc:MGI:2384573]
480	Tuba8	32.8869810154828	-5.79418820311879	0.812083903702736	-6.41463976646491	1.41156237366067e-10	1.98870456464657e-08	ENSCGRG00000016212	tubulin, alpha 8 [Source:MGI Symbol;Acc:MGI:1858225]
481	Unc5d	449.962715318115	4.46237654908185	0.174046972865582	22.2779746439787	6.04292655878004e-110	2.71810836613926e-106	ENSCGRG00000008230	unc-5 netrin receptor D [Source:MGI Symbol;Acc:MGI:2389364]
482	Vcam1	407.689907605812	-1.19721539878968	0.165112425482743	-3.70809705131802	0.000208822627106173	0.0109537513320533	N/A	N/A
483	Veph1	25.1308253371369	-3.10094407075196	0.606354965450477	-4.14935427825122	3.33414455202621e-05	0.0020614408515483	ENSCGRG00000005218	ventricular zone expressed PH domain-containing 1 [Source:MGI Symbol;Acc:MGI:1920039]
484	Vnn1	1937.04964333743	-1.11066865020769	0.0938621425711495	-5.60083261564204	2.13324652464004e-08	2.25772773360727e-06	ENSCGRG00000010058	vanin 1 [Source:MGI Symbol;Acc:MGI:108395]
485	Wdfy4	1241.23986955567	-2.40919504341692	0.133049781239094	-13.7109022330339	8.73646645694695e-43	8.27297392070471e-40	ENSCGRG00000015574	WD repeat and FYVE domain containing 4 [Source:MGI Symbol;Acc:MGI:3584510]
486	Zadh2	457.793797212054	-1.01328242785896	0.124922265078148	-3.42869164972201	0.000606498160610353	0.0274173741349283	ENSCGRG00000017509	zinc binding alcohol dehydrogenase, domain containing 2 [Source:MGI Symbol;Acc:MGI:2444835]
487	Zbtb5	560.785674999838	-1.70200509284418	0.131322895049876	-8.5060765047768	1.79918264924718e-17	4.62441346075074e-15	ENSCGRG00000005417	zinc finger and BTB domain containing 5 [Source:MGI Symbol;Acc:MGI:1924601]
488	Zcwpw1	279.013244912575	1.37519340701614	0.185270627207768	4.2652789500669	1.99652598095323e-05	0.00128750879746633	ENSCGRG00000008380	zinc finger, CW type with PWWP domain 1 [Source:MGI Symbol;Acc:MGI:2685899]
489	Zdhhc9	69.6995614055473	-2.00462741710873	0.372188063344158	-3.81437519417387	0.00013652791281771	0.00742117887436929	ENSCGRG00000015497	zinc finger, DHHC domain containing 9 [Source:MGI Symbol;Acc:MGI:2444393]
490	Zfpm2	106.539765013608	-5.40870818777626	0.863862464750527	-5.58392786338753	2.35146271138523e-08	2.45973936646762e-06	N/A	N/A
491	Zmat4	435.487446919923	1.79884903778588	0.133780503935132	9.07371777918638	1.15023781012024e-19	3.44917977994723e-17	ENSCGRG00000002696	zinc finger, matrin type 4 [Source:MGI Symbol;Acc:MGI:2443497]
