# Supplementary material for: Defining lncRNAs Correlated with CHO Cell Growth and IgG Productivity by RNA-Seq
Source: iScience. 2019 Dec 18;23(1):100785. doi: 10.1016/j.isci.2019.100785 (PMC6971398; doi:10.1016/j.isci.2019.100785)
Supplement: Data S1. The Complete RNA-Seq Dataset Provided as a Reference for the Community to Investigate RNAseq Data from CHO Cells (See Also GEO Accession Number GSE140671), Related to Figure 2 [file mmc2.zip › 3077_D12vsD4_0.1adj.csv]

	Symbol	baseMean	log2FoldChange	lfcSE	stat	pvalue	padj	ENSEMBL	description
1	A2ml1	3.9727472371426	5.42677296945019	1.93196312607439	2.50616091134578	0.0122050061814205	0.0922204979700837	ENSCGRG00000015099	alpha-2-macroglobulin like 1 [Source:MGI Symbol;Acc:MGI:3039594]
2	Aatk	207.424480355112	2.05101961540305	0.218621536143937	6.70591351858704	2.00150239096418e-11	6.80546941129823e-10	ENSCGRG00000018248	apoptosis-associated tyrosine kinase [Source:MGI Symbol;Acc:MGI:1197518]
3	Abca13	446.173161449567	4.65067906281274	0.255590817728697	15.9071307734037	5.65462080728024e-57	2.73118184991635e-54	N/A	N/A
4	Abca8	23.9034911974071	1.95018871933622	0.51538787296518	2.64892965129449	0.00807471378903364	0.0649182175177238	ENSCGRG00000017761	ATP-binding cassette, sub-family A (ABC1), member 8a [Source:MGI Symbol;Acc:MGI:2386846]
5	Abcb11	14.2323762505088	5.30850958057087	1.55151888611976	3.0444663755676	0.00233093484868727	0.0223335807450265	ENSCGRG00000006532	ATP-binding cassette, sub-family B (MDR/TAP), member 11 [Source:MGI Symbol;Acc:MGI:1351619]
6	Abcb1b	839.882323569414	-1.26238385077497	0.128178882407399	-5.28496845448163	1.25726420712584e-07	2.72219377811833e-06	ENSCGRG00000003944	multidrug resistance protein 2 [Source:RefSeq peptide;Acc:NP_001230918]
7	Abcb8	641.160705922882	-1.07535580500184	0.136497327607703	-3.59269527744955	0.000327275225673431	0.00389443046494657	ENSCGRG00000015543	ATP-binding cassette, sub-family B (MDR/TAP), member 8 [Source:MGI Symbol;Acc:MGI:1351667]
8	Abcc8	4.7728687728869	5.07547839901378	1.77425892515103	2.53092479042222	0.0113762238931307	0.0869699389102694	ENSCGRG00000013709	ATP-binding cassette, sub-family C (CFTR/MRP), member 8 [Source:MGI Symbol;Acc:MGI:1352629]
9	Abcd2	234.982474600446	1.59285722459744	0.191661093367978	5.25873408194111	1.45050461608445e-07	3.10490402877077e-06	ENSCGRG00000017652	ATP-binding cassette, sub-family D (ALD), member 2 [Source:MGI Symbol;Acc:MGI:1349467]
10	Abcf2	2533.5529814118	-0.913073894430883	0.0956595254802497	-3.42999185980146	0.000603599357011352	0.00676785779048979	ENSCGRG00000018112	ATP-binding cassette, sub-family F (GCN20), member 2 [Source:MGI Symbol;Acc:MGI:1351657]
11	Abhd12b	45.9719050442796	1.98185820525421	0.421139331928255	3.31694429522207	0.000910077596509701	0.00970038443107452	ENSCGRG00000006040	abhydrolase domain containing 12B [Source:MGI Symbol;Acc:MGI:2685650]
12	Abhd15	59.1578000404485	1.63394375877431	0.338811861868823	3.09605824385006	0.00196111836004503	0.019260472652851	ENSCGRG00000015447	abhydrolase domain containing 15 [Source:MGI Symbol;Acc:MGI:1914727]
13	Abhd17a	473.249763654302	-1.03169530125074	0.175360408736289	-2.54751231334886	0.0108494024185643	0.0835528182168826	ENSCGRG00000011307	abhydrolase domain containing 17A [Source:MGI Symbol;Acc:MGI:106388]
14	Ablim1	181.479269133003	3.4863998628704	0.243752778696592	11.9031970739532	1.13898424763982e-32	1.51091875160503e-30	ENSCGRG00000002184	N/A
15	Ablim2	27.2532321035017	2.90112332912335	0.515604605849905	4.49212594713795	7.05156987943712e-06	0.000115806819371366	ENSCGRG00000017508	actin-binding LIM protein 2 [Source:MGI Symbol;Acc:MGI:2385758]
16	Acacb	23.5703308011898	3.36817978760914	0.548135631272169	5.0776069426985	3.82218378022942e-07	7.75010504501416e-06	ENSCGRG00000015763	acetyl-Coenzyme A carboxylase beta [Source:MGI Symbol;Acc:MGI:2140940]
17	Acap1	178.346333109365	2.17452211484306	0.22399250688668	7.09648566470162	1.27969213815444e-12	4.79235801320382e-11	ENSCGRG00000011550	ArfGAP with coiled-coil, ankyrin repeat and PH domains 1 [Source:MGI Symbol;Acc:MGI:2388270]
18	Acap3	745.925487852081	1.08541455203841	0.124029635755012	4.03493929713512	5.46164157785263e-05	0.000768341616146453	ENSCGRG00000015604	ArfGAP with coiled-coil, ankyrin repeat and PH domains 3 [Source:MGI Symbol;Acc:MGI:2153589]
19	Ace2	25.0090383689904	2.89586076440554	0.583092850652477	3.96317372284448	7.39599212779537e-05	0.00102064691363576	ENSCGRG00000017881	angiotensin I converting enzyme (peptidyl-dipeptidase A) 2 [Source:MGI Symbol;Acc:MGI:1917258]
20	Acin1	2402.18533478624	-1.19857588597036	0.0987777388157491	-6.21206146856415	5.22939614615221e-10	1.53197721936344e-08	ENSCGRG00000012504	apoptotic chromatin condensation inducer 1 [Source:MGI Symbol;Acc:MGI:1891824]
21	Ackr2	59.5274784208841	2.32305694891113	0.322267978731546	5.39332035106668	6.91674764292584e-08	1.55478252207391e-06	ENSCGRG00000017137	atypical chemokine receptor 2 [Source:MGI Symbol;Acc:MGI:1891697]
22	Acot11	16.641013178247	5.73314101858645	0.978932613516379	5.25897129872174	1.44863495405463e-07	3.10442965068567e-06	ENSCGRG00000017197	acyl-CoA thioesterase 11 [Source:MGI Symbol;Acc:MGI:1913736]
23	Acp5	706.313148717102	0.995116258054913	0.145298847216898	2.82282870917407	0.00476019966337896	0.041188737280234	ENSCGRG00000015090	acid phosphatase 5, tartrate resistant [Source:MGI Symbol;Acc:MGI:87883]
24	Acsl1	4255.48234663314	1.21342671582244	0.0897720522801166	7.00066667898248	2.54747361247837e-12	9.33594561055545e-11	ENSCGRG00000007839	acyl-CoA synthetase long-chain family member 1 [Source:MGI Symbol;Acc:MGI:102797]
25	Acsl5	5224.15646062885	-1.04427482102482	0.0954809180890945	-4.81051428386008	1.50542444210539e-06	2.78289305357598e-05	ENSCGRG00000003121	acyl-CoA synthetase long-chain family member 5 [Source:MGI Symbol;Acc:MGI:1919129]
26	Actg1	9551.36017045861	-1.41887567334291	0.0958649805695832	-8.69883003852964	3.35323307202849e-18	1.94953244993212e-16	ENSCGRG00000017024	actin, cytoplasmic 1 [Source:RefSeq peptide;Acc:NP_001231504]
27	Actg2	30.04740837164	1.93937554454999	0.492148553327867	2.75204109545869	0.00592250882503944	0.049826841776359	ENSCGRG00000013012	actin, gamma 2, smooth muscle, enteric [Source:MGI Symbol;Acc:MGI:104589]
28	Actn2	31.4294763063544	2.61208646386942	0.455921903842431	4.44620876089527	8.73990187285173e-06	0.000141437741906278	ENSCGRG00000016820	actinin alpha 2 [Source:MGI Symbol;Acc:MGI:109192]
29	Acvr1	421.580983332335	1.26471021975654	0.15672057015035	4.3373229077923	1.44228657517292e-05	0.000224717553486619	ENSCGRG00000013954	activin A receptor, type 1 [Source:MGI Symbol;Acc:MGI:87911]
30	Adam10	7840.37305230491	1.23941229343581	0.0971469803451998	6.73669722300321	1.62027318365488e-11	5.54928835645581e-10	ENSCGRG00000013660	a disintegrin and metallopeptidase domain 10 [Source:MGI Symbol;Acc:MGI:109548]
31	Adam12	75.1109843107565	3.50603520140813	0.361639309686605	8.07730969074783	6.62112446128354e-16	3.2227938366201e-14	ENSCGRG00000003881	N/A
32	Adamts15	13.2349134576013	3.21316747077089	0.770924083939192	3.40916184200705	0.000651628089697745	0.00725456165817756	ENSCGRG00000004679	a disintegrin-like and metallopeptidase (reprolysin type) with thrombospondin type 1 motif, 15 [Source:MGI Symbol;Acc:MGI:2449569]
33	Adamts3	51.3847131268158	1.61790922066721	0.36518341314326	2.82856965231559	0.0046756525363541	0.0406438702479475	ENSCGRG00000001128	a disintegrin-like and metallopeptidase (reprolysin type) with thrombospondin type 1 motif, 3 [Source:MGI Symbol;Acc:MGI:3045353]
34	Adgrb2	242.366613365075	2.35811965672872	0.177957326214201	9.96394581627552	2.19186740883208e-23	1.77966406811077e-21	ENSCGRG00000014999	adhesion G protein-coupled receptor B2 [Source:MGI Symbol;Acc:MGI:2451244]
35	Adgrd1	807.603894068182	1.05513031261398	0.140068283347337	3.35670432061282	0.000788774163735858	0.00856870756764266	ENSCGRG00000009326	adhesion G protein-coupled receptor D1 [Source:MGI Symbol;Acc:MGI:3041203]
36	Adgre1	37.153832506324	4.42509927772498	0.932238764041173	4.11926313850881	3.80085902846758e-05	0.000551168448954917	ENSCGRG00000015943	adhesion G protein-coupled receptor E1 [Source:MGI Symbol;Acc:MGI:106912]
37	Adgrf2	6.42543728330833	4.1185090460574	1.32473331683907	2.66736444265447	0.00764487223277049	0.0619349717754301	ENSCGRG00000003398	adhesion G protein-coupled receptor F2 [Source:MGI Symbol;Acc:MGI:2182728]
38	Adgrf3	89.4216595698683	2.02918462855726	0.297145273141709	4.86032341206839	1.17194140303904e-06	2.20317966158148e-05	ENSCGRG00000007690	adhesion G protein-coupled receptor F3 [Source:MGI Symbol;Acc:MGI:2685887]
39	Adgrf4	36.7996082145798	5.02253510312958	0.550812653791517	8.0564100549659	7.85677591481533e-16	3.8045780953053e-14	ENSCGRG00000005652	adhesion G protein-coupled receptor F4 [Source:MGI Symbol;Acc:MGI:1925499]
40	Adgrf5	495.175887619765	4.51997197208593	0.220299792697411	17.8620661562294	2.32857670885992e-71	2.30859997183128e-68	ENSCGRG00000004336	adhesion G protein-coupled receptor F5 [Source:MGI Symbol;Acc:MGI:2182928]
41	Adgrg6	109.212570807972	2.2308714423861	0.283537576782189	5.80490586236942	6.44021773248837e-09	1.64605673577861e-07	ENSCGRG00000005791	adhesion G protein-coupled receptor G6 [Source:MGI Symbol;Acc:MGI:1916151]
42	Adgrv1	113.044040770879	2.29662613453646	0.333082128032626	5.13886363079691	2.76404891277907e-07	5.71530069923373e-06	ENSCGRG00000009203	N/A
43	Adh5	2733.52236705518	-0.899622074885614	0.0934140544730363	-3.36843932039459	0.000755950350933192	0.00823588013911425	ENSCGRG00000000512	alcohol dehydrogenase 5 (class III), chi polypeptide [Source:MGI Symbol;Acc:MGI:87929]
44	Adh7	65.8771709332155	3.03350754812465	0.469923859902907	5.21051441803657	1.88317744314143e-07	3.97238672972622e-06	ENSCGRG00000000570	alcohol dehydrogenase 7 (class IV), mu or sigma polypeptide [Source:MGI Symbol;Acc:MGI:87926]
45	Adipoq	7.24449698709001	4.75955552473765	1.6490049339829	2.5315831008058	0.0113548907473297	0.0868420937910876	ENSCGRG00000006609	adiponectin, C1Q and collagen domain containing [Source:MGI Symbol;Acc:MGI:106675]
46	Adk	1244.68468629856	-0.90812973700027	0.103063654005069	-3.1356081772845	0.00171498165376768	0.0170655622884426	ENSCGRG00000001893	adenosine kinase [Source:RefSeq peptide;Acc:NP_001231779]
47	Adnp	2868.10196652111	1.26839596378202	0.103389508983845	6.61027864217491	3.83597307374044e-11	1.26768815421138e-09	ENSCGRG00000017298	activity-dependent neuroprotective protein [Source:MGI Symbol;Acc:MGI:1338758]
48	Adora1	8.76073275242531	2.97012109523771	0.949392634338968	2.51229945150908	0.0119947259354783	0.0908868272110238	ENSCGRG00000011857	adenosine A1 receptor [Source:MGI Symbol;Acc:MGI:99401]
49	Aebp1	9096.66128540308	1.01166339144716	0.127796654000691	3.33890502895092	0.000841093146357223	0.00908467408138246	ENSCGRG00000003786	AE binding protein 1 [Source:MGI Symbol;Acc:MGI:1197012]
50	Aff1	807.691672112178	0.916276696124173	0.107981984954331	3.06823583158931	0.00215326613843578	0.0208754885484894	ENSCGRG00000004837	AF4/FMR2 family, member 1 [Source:MGI Symbol;Acc:MGI:1100819]
51	Aff2	581.056541329965	1.11060302883664	0.130086600468802	4.04069693743401	5.32925908608068e-05	0.000750949077074254	ENSCGRG00000000059	AF4/FMR2 family, member 2 [Source:MGI Symbol;Acc:MGI:1202294]
52	Aff3	8.31179494966143	3.52680404589212	1.13242845864545	2.59781668564726	0.00938185644762053	0.074130046100599	ENSCGRG00000003408	AF4/FMR2 family, member 3 [Source:MGI Symbol;Acc:MGI:106927]
53	Aggf1	578.432136584465	-0.896484870179939	0.124465317325788	-2.50288494941424	0.0123185581125395	0.0929666182555714	ENSCGRG00000010170	angiogenic factor with G patch and FHA domains 1 [Source:MGI Symbol;Acc:MGI:1913799]
54	Agtrap	197.365227639257	1.28219828208903	0.177909904586951	3.9190385885858	8.89028816375772e-05	0.00120827098225616	ENSCGRG00000001312	angiotensin II, type I receptor-associated protein [Source:MGI Symbol;Acc:MGI:1339977]
55	Ahcy	1955.57767422732	-1.25782742023153	0.115658650957252	-5.81767912682175	5.96703042953269e-09	1.53134812263089e-07	ENSCGRG00000003880	N/A
56	Ahdc1	550.119279342883	0.942884658393807	0.144689479245636	2.47372621381139	0.0133712122928162	0.099358392883542	ENSCGRG00000013866	AT hook, DNA binding motif, containing 1 [Source:MGI Symbol;Acc:MGI:2444218]
57	Ahnak2	2314.54631690533	1.59327967477997	0.148956343721037	6.76921270266392	1.29485061709217e-11	4.44282351077689e-10	N/A	N/A
58	Ahsa1	2229.6560941764	-1.38966350543666	0.105386148391403	-7.63573787445821	2.2453073197551e-14	9.70065458307955e-13	ENSCGRG00000009559	AHA1, activator of heat shock protein ATPase 1 [Source:MGI Symbol;Acc:MGI:2387603]
59	Aim1l	42.545304190092	2.51130160187382	0.415148509832743	4.64012047623332	3.48206116928577e-06	6.10722404523613e-05	N/A	N/A
60	Aimp2	647.471775246065	-0.92765067643072	0.124145955498737	-2.76036520346449	0.0057736778963903	0.0486834245901093	N/A	N/A
61	Ak1	34.2918484108235	2.56308300725787	0.479820096262322	4.12262954791968	3.74571827903992e-05	0.000544429747085455	ENSCGRG00000013875	adenylate kinase 1 [Source:MGI Symbol;Acc:MGI:87977]
62	Ak5	735.75415204856	0.882522544984988	0.108546314240727	2.74131872966154	0.00611931154898172	0.0513221156047056	ENSCGRG00000010694	adenylate kinase 5 [Source:MGI Symbol;Acc:MGI:2677491]
63	Ak9	54.8664476584045	1.63525479840294	0.354830990500162	2.95997904862063	0.00307659964621474	0.0284785786416448	N/A	N/A
64	Akain1	25.8611271963524	2.88488572614671	0.525639468077172	4.37547666243336	1.21167405953614e-05	0.000191800876130102	ENSCGRG00000000857	A kinase (PRKA) anchor inhibitor 1 [Source:MGI Symbol;Acc:MGI:2444600]
65	Akap12	2015.92283679539	1.01195965438957	0.115192765491442	3.70680530020032	0.000209890177268598	0.00260626319657784	N/A	N/A
66	Akap3	81.4434295074961	1.75433443333687	0.295977088485831	3.95088666693098	7.78621915013309e-05	0.00106607763452713	ENSCGRG00000015321	A kinase (PRKA) anchor protein 3 [Source:MGI Symbol;Acc:MGI:1341149]
67	Akap8	1485.83815662995	-1.05579801165853	0.0906813452061818	-5.19219812924957	2.07825665377398e-07	4.35947890725395e-06	ENSCGRG00000010539	A kinase (PRKA) anchor protein 8 [Source:MGI Symbol;Acc:MGI:1928488]
68	Akr1b8	2762.89752742101	-2.25799551135714	0.101832534152152	-16.4292583364	1.1809445722524e-60	7.67084583017879e-58	ENSCGRG00000008616	Aldose reductase-related protein 2 [Source:UniProtKB/Swiss-Prot;Acc:O08782]
69	Akr1d1	65.4929317053096	2.22782210664659	0.347947700899987	4.72157051670721	2.34030462078243e-06	4.21456196383161e-05	ENSCGRG00000013684	aldo-keto reductase family 1, member D1 [Source:MGI Symbol;Acc:MGI:2384785]
70	Akt3	435.124333603397	2.87993649445779	0.170971288298182	13.4231543587254	4.4247104544061e-41	9.47139441245997e-39	ENSCGRG00000003052	thymoma viral proto-oncogene 3 [Source:MGI Symbol;Acc:MGI:1345147]
71	Aldh4a1	813.937000453016	1.27303589343522	0.138469479281818	4.96913396571435	6.72525954745473e-07	1.31687852490026e-05	ENSCGRG00000005305	aldehyde dehydrogenase 4 family, member A1 [Source:MGI Symbol;Acc:MGI:2443883]
72	Aldh8a1	196.288382524664	1.95533136992578	0.222888330292208	6.14823067411406	7.83520297106462e-10	2.25330867734266e-08	ENSCGRG00000018136	aldehyde dehydrogenase 8 family, member A1 [Source:MGI Symbol;Acc:MGI:2653900]
73	Alg6	682.386305840859	-0.934108550324231	0.125487841769291	-2.78230978141276	0.00539734944493267	0.0458592113189882	ENSCGRG00000012523	asparagine-linked glycosylation 6 (alpha-1,3,-glucosyltransferase) [Source:MGI Symbol;Acc:MGI:2444031]
74	Alg8	563.779044140432	-0.958098648865318	0.130134438056468	-2.86731286288915	0.00413973547796586	0.0368004705986045	ENSCGRG00000010375	asparagine-linked glycosylation 8 (alpha-1,3-glucosyltransferase) [Source:MGI Symbol;Acc:MGI:2141959]
75	Alox5	19.7498526151248	1.95586552705346	0.537568037647342	2.55019445042164	0.010766285133391	0.0831166037121669	ENSCGRG00000002396	arachidonate 5-lipoxygenase [Source:MGI Symbol;Acc:MGI:87999]
76	Alpk1	542.436323552183	1.2979914995884	0.135396469723867	5.26623035535138	1.39253533311722e-07	2.99101346293377e-06	ENSCGRG00000000471	alpha-kinase 1 [Source:MGI Symbol;Acc:MGI:1918731]
77	Alpl	412.133094077507	3.80914504221408	0.157255742440098	20.5027968547545	2.03268311327012e-93	5.46995025780988e-90	ENSCGRG00000005012	alkaline phosphatase, liver/bone/kidney [Source:MGI Symbol;Acc:MGI:87983]
78	Als2cl	857.289976343556	0.927939571014779	0.121329769066661	2.82681713590985	0.00470131662170208	0.04075411928348	ENSCGRG00000002548	ALS2 C-terminal like [Source:MGI Symbol;Acc:MGI:2447532]
79	Alyref	553.486554770474	-1.59291308902	0.141641713025121	-7.11619880027908	1.10944240874877e-12	4.20494298865203e-11	N/A	N/A
80	Amdhd2	716.09164808514	2.18964060285355	0.151606728095908	10.5844781579697	3.51735178080583e-26	3.34628058055755e-24	ENSCGRG00000018028	amidohydrolase domain containing 2 [Source:MGI Symbol;Acc:MGI:2443978]
81	Amn1	560.288965830025	1.17234516872619	0.139965478689838	4.19662529291716	2.70921611966124e-05	0.000403108246809311	ENSCGRG00000011189	antagonist of mitotic exit network 1 [Source:MGI Symbol;Acc:MGI:2442933]
82	Amotl2	658.060948428983	-1.21806687888809	0.134531913494842	-4.70597913699642	2.5265035739826e-06	4.51534609327422e-05	ENSCGRG00000016244	angiomotin-like 2 [Source:MGI Symbol;Acc:MGI:1929286]
83	Anapc16	1158.27553287363	-0.849123731072297	0.0945343467720994	-2.79434130949223	0.00520055580656543	0.0444447664639961	ENSCGRG00000013181	anaphase promoting complex subunit 16 [Source:MGI Symbol;Acc:MGI:1289325]
84	Angpt4	306.277973103762	2.94574674910697	0.231096845898696	10.2155623942211	1.68896859891208e-24	1.47292136563458e-22	ENSCGRG00000003019	angiopoietin 4 [Source:MGI Symbol;Acc:MGI:1336887]
85	Angptl6	51.5367029309256	1.88551651726739	0.341558594774831	3.80770396775878	0.000140263038150857	0.00181304897929617	ENSCGRG00000005578	angiopoietin-like 6 [Source:MGI Symbol;Acc:MGI:1917976]
86	Angptl8	580.623597866425	7.47194188937996	0.580466264294361	11.8645644239651	1.80841183285923e-32	2.38217158710275e-30	ENSCGRG00000013398	angiopoietin-like 8 [Source:MGI Symbol;Acc:MGI:3643534]
87	Ank2	5781.52755489885	0.80551812728115	0.08553986158863	2.57839587841127	0.00992602086506432	0.0778744085944259	ENSCGRG00000014694	ankyrin 2, brain [Source:MGI Symbol;Acc:MGI:88025]
88	Ankdd1a	27.9908293389528	4.04953881150482	0.758746717212483	4.56618293323493	4.96685365185554e-06	8.46702463710433e-05	ENSCGRG00000012140	ankyrin repeat and death domain containing 1A [Source:MGI Symbol;Acc:MGI:2686319]
89	Ankle1	362.325963226929	-3.41623749206021	0.202922906819225	-13.9524661642134	3.03911975846758e-44	7.5326182750334e-42	ENSCGRG00000007375	ankyrin repeat and LEM domain containing 1 [Source:MGI Symbol;Acc:MGI:1918775]
90	Ankrd1	112.46289696112	1.43404002577986	0.25508654302491	3.32858611430469	0.000872880153119761	0.00934760855276688	ENSCGRG00000002721	ankyrin repeat domain-containing protein 1 [Source:RefSeq peptide;Acc:NP_001233635]
91	Ankrd12	4183.59878736854	0.90945471838346	0.0851398029314602	3.81128692444271	0.000138245189890528	0.00179100731909758	ENSCGRG00000012368	ankyrin repeat domain 12 [Source:MGI Symbol;Acc:MGI:1914357]
92	Ankrd13b	48.978194075025	2.08737484541017	0.37583701949184	3.99751026846793	6.40122150092616e-05	0.000892522645543642	ENSCGRG00000011889	ankyrin repeat domain 13b [Source:MGI Symbol;Acc:MGI:2144501]
93	Ankrd22	126.024416220004	1.65168581682634	0.359648694812206	2.96601470126891	0.00301686068127752	0.0280358187731745	ENSCGRG00000008546	ankyrin repeat domain 22 [Source:MGI Symbol;Acc:MGI:1277101]
94	Anln	2910.29889583807	-2.18913374219645	0.107208846721581	-14.963049137552	1.28023309171415e-50	4.55014165068292e-48	ENSCGRG00000003078	anillin, actin binding protein [Source:MGI Symbol;Acc:MGI:1920174]
95	Ano6	2778.58719308411	0.79899697044632	0.0861140743084082	2.48547605538466	0.0129378290577507	0.0966494607895143	N/A	N/A
96	Anp32b	1947.44460598221	-1.48291954062208	0.113689169585133	-7.89835164754644	2.82615885987109e-15	1.29844766935102e-13	ENSCGRG00000007588	acidic (leucine-rich) nuclear phosphoprotein 32 family, member B [Source:MGI Symbol;Acc:MGI:1914878]
97	Anp32e	454.77857166997	-1.45448418610357	0.14833350799315	-5.86193704407349	4.57498492305594e-09	1.1919639141854e-07	ENSCGRG00000008209	N/A
98	Aoah	10.5556661805756	4.48106926188118	1.56758639740634	2.48541756142203	0.0129399554128128	0.0966494607895143	ENSCGRG00000004086	acyloxyacyl hydrolase [Source:MGI Symbol;Acc:MGI:1350928]
99	Aoc2	109.59672388403	1.62352726012076	0.253154193357723	4.10249874048914	4.08712080944297e-05	0.00058950302210932	ENSCGRG00000011475	amine oxidase, copper containing 2 (retina-specific) [Source:MGI Symbol;Acc:MGI:2668431]
100	Ap1s3	11.522216013487	2.89275338244999	0.893896676140959	2.58171994966106	0.00983093242348905	0.0771926944815603	ENSCGRG00000012550	adaptor-related protein complex AP-1, sigma 3 [Source:MGI Symbol;Acc:MGI:1891304]
101	Ap3b2	42.2079304986394	4.77087254270148	0.567845007176	7.37157144833876	1.68628347401931e-13	6.77281914714325e-12	ENSCGRG00000001925	adaptor-related protein complex 3, beta 2 subunit [Source:MGI Symbol;Acc:MGI:1100869]
102	Ap4s1	84.525487819686	-1.71040076843239	0.282620466066557	-3.98215417083841	6.82934544965648e-05	0.000946276819207454	ENSCGRG00000004983	adaptor-related protein complex AP-4, sigma 1 [Source:MGI Symbol;Acc:MGI:1337065]
103	Apba1	521.410772036085	0.924873115052279	0.130040424044269	2.61388423506993	0.00895193626248057	0.0711208871262532	ENSCGRG00000003395	amyloid beta (A4) precursor protein binding, family A, member 1 [Source:MGI Symbol;Acc:MGI:1860297]
104	Aph1b	247.735709325962	1.03492282156602	0.16896949275498	2.66296781453528	0.00774548221765306	0.0625918698129261	ENSCGRG00000015673	N/A
105	Apobec1	9.42043839956195	3.27637056926992	0.864216459421131	3.11427541006512	0.00184397280077264	0.0182048824151751	ENSCGRG00000008644	apolipoprotein B mRNA editing enzyme, catalytic polypeptide 1 [Source:MGI Symbol;Acc:MGI:103298]
106	Aqp1	7428.57181570842	0.879549205167437	0.0748864620457154	3.93377783378853	8.36210793740204e-05	0.00113977588434763	ENSCGRG00000012127	aquaporin 1 [Source:MGI Symbol;Acc:MGI:103201]
107	Arhgap11a	821.575878326066	-1.40981593500947	0.137037290361397	-6.0191896097259	1.75292439787983e-09	4.84161831127014e-08	ENSCGRG00000001847	Rho GTPase activating protein 11A [Source:MGI Symbol;Acc:MGI:2444300]
108	Arhgap19	824.458424369895	-1.39997906234619	0.134214314364349	-6.07250102558003	1.25933294150917e-09	3.54589755145117e-08	ENSCGRG00000012294	Rho GTPase activating protein 19 [Source:MGI Symbol;Acc:MGI:1918335]
109	Arhgap20	330.573280364703	1.4944476399329	0.199035599429631	4.56945964349105	4.88983309337746e-06	8.35841978039486e-05	ENSCGRG00000017072	Rho GTPase activating protein 20 [Source:MGI Symbol;Acc:MGI:2445175]
110	Arhgap25	8198.86272606557	0.933268348444011	0.108486270549483	3.21059840990648	0.00132458905047505	0.0135826259900917	ENSCGRG00000007725	Rho GTPase activating protein 25 [Source:MGI Symbol;Acc:MGI:2443687]
111	Arhgap26	368.923788372907	3.57086544397556	0.244390521638646	12.2177526494638	2.49897692822487e-34	3.64908747263348e-32	ENSCGRG00000002394	Rho GTPase activating protein 26 [Source:MGI Symbol;Acc:MGI:1918552]
112	Arhgap27	105.421509901028	2.38046298984168	0.31530361941175	5.69451277619434	1.23724721729335e-08	3.04256211908027e-07	ENSCGRG00000017279	Rho GTPase activating protein 27 [Source:MGI Symbol;Acc:MGI:1916903]
113	Arhgap42	16.0943784124202	2.46771037821481	0.613322287239025	3.06975291240297	0.00214235930539856	0.020780443993714	ENSCGRG00000017065	Rho GTPase activating protein 42 [Source:MGI Symbol;Acc:MGI:1918794]
114	Arhgap44	10.023238772206	2.98876620247593	0.796843498553413	3.0166572308347	0.00255578633323881	0.0242780368932019	ENSCGRG00000008517	Rho GTPase activating protein 44 [Source:MGI Symbol;Acc:MGI:2144423]
115	Arhgef16	81.1996322707919	3.48906287778248	0.66605693269663	4.36013835229317	1.29980236177398e-05	0.000204540887923883	ENSCGRG00000000466	Rho guanine nucleotide exchange factor (GEF) 16 [Source:MGI Symbol;Acc:MGI:2446219]
116	Arhgef18	1200.54552281336	0.971576413802384	0.122758271022732	3.1493919705796	0.00163610586424046	0.0163324462981969	ENSCGRG00000016021	rho/rac guanine nucleotide exchange factor (GEF) 18 [Source:MGI Symbol;Acc:MGI:2142567]
117	Arhgef25	69.7374899017351	2.36272855528218	0.314654740325303	5.64989439765977	1.60546433257529e-08	3.89216623329738e-07	ENSCGRG00000012351	Rho guanine nucleotide exchange factor (GEF) 25 [Source:MGI Symbol;Acc:MGI:1277173]
118	Arhgef3	11.4729615340511	3.81760555304445	0.947291091298956	3.41251288227633	0.000643668846082589	0.00717596234384769	ENSCGRG00000017756	Rho guanine nucleotide exchange factor (GEF) 3 [Source:MGI Symbol;Acc:MGI:1918954]
119	Arl11	431.113138463408	1.11980784976856	0.158941162442346	3.36505245607101	0.000765291081263689	0.00833282549003706	ENSCGRG00000006897	ADP-ribosylation factor-like 11 [Source:MGI Symbol;Acc:MGI:2444054]
120	Arl5b	1771.09700371616	1.01469616283626	0.127313303968984	3.37540263835894	0.000737077670231547	0.00806291061216704	ENSCGRG00000017854	ADP-ribosylation factor-like 5B [Source:MGI Symbol;Acc:MGI:1923119]
121	Arl6ip6	494.822311109982	-1.24563334042148	0.13136896376298	-5.02912423738322	4.92725075679377e-07	9.83205746882673e-06	ENSCGRG00000003081	ADP-ribosylation factor-like 6 interacting protein 6 [Source:MGI Symbol;Acc:MGI:1929507]
122	Arl8b	2240.59756861403	0.862152908040315	0.0993824960636633	2.78912704246826	0.00528503288995682	0.0450267591805141	ENSCGRG00000016383	ADP-ribosylation factor-like 8B [Source:MGI Symbol;Acc:MGI:1914416]
123	Arnt2	89.2032998094622	3.79058466828446	0.451413505077811	7.10129876821196	1.23589869149312e-12	4.6654556416144e-11	ENSCGRG00000010377	aryl hydrocarbon receptor nuclear translocator 2 [Source:MGI Symbol;Acc:MGI:107188]
124	Arrb1	415.521567223597	1.77142020295134	0.169409464834166	7.00349123581495	2.49661536278701e-12	9.1673964110758e-11	ENSCGRG00000002096	arrestin, beta 1 [Source:MGI Symbol;Acc:MGI:99473]
125	Arsa	1657.84139011973	1.24521323100298	0.0958013788068299	6.89187085306071	5.50633537760861e-12	1.95703470769836e-10	ENSCGRG00000006931	arylsulfatase A [Source:MGI Symbol;Acc:MGI:88077]
126	Ascc1	1273.08378354381	-0.835908565198411	0.0993812607076672	-2.52508433370976	0.0115670527622576	0.0881426265706495	ENSCGRG00000009484	activating signal cointegrator 1 complex subunit 1 [Source:MGI Symbol;Acc:MGI:1916340]
127	Asf1b	617.907678855559	-2.68428764478507	0.166214292624908	-12.6302324000585	1.43852754631899e-36	2.31602934957358e-34	ENSCGRG00000014458	anti-silencing function 1B histone chaperone [Source:MGI Symbol;Acc:MGI:1914179]
128	Asip	681.813634721295	1.65077844633475	0.131701909515224	8.09263851630335	5.83859451964672e-16	2.86410429600482e-14	ENSCGRG00000003294	nonagouti [Source:MGI Symbol;Acc:MGI:87853]
129	Asl	58.4133727969889	1.45069678475169	0.319723489072904	2.70775940341726	0.00677391101396717	0.0558914418616292	ENSCGRG00000001689	argininosuccinate lyase [Source:MGI Symbol;Acc:MGI:88084]
130	Asns	3678.07355012079	-0.86718568336133	0.087245102313156	-3.23483124161133	0.00121714647388709	0.0126182653432092	ENSCGRG00000011278	Asparagine synthetase [glutamine-hydrolyzing] [Source:UniProtKB/Swiss-Prot;Acc:P19891]
131	Aspm	1616.83148479468	-1.77777962037862	0.111880249520732	-10.6615521932352	1.54005410375539e-26	1.4876922642277e-24	ENSCGRG00000014020	asp (abnormal spindle)-like, microcephaly associated (Drosophila) [Source:MGI Symbol;Acc:MGI:1334448]
132	Atad2	310.28372104887	-1.67392291348089	0.172425619820112	-6.31553718000736	2.69224648380226e-10	8.1928670461039e-09	N/A	N/A
133	Atad5	720.800155722056	-1.84187113384795	0.131977697513686	-9.52364419750888	1.67210247435494e-21	1.2351919337029e-19	ENSCGRG00000011319	ATPase family, AAA domain containing 5 [Source:MGI Symbol;Acc:MGI:2442925]
134	Atf5	1669.45987739158	-1.21375208168046	0.137148706457639	-4.58472848341092	4.54576757443153e-06	7.8414490658944e-05	ENSCGRG00000017257	activating transcription factor 5 [Source:MGI Symbol;Acc:MGI:2141857]
135	Atp13a2	2914.31162598458	1.62564563137218	0.122141519826621	8.52030605258773	1.59132241229619e-17	8.81639420012449e-16	ENSCGRG00000003035	ATPase type 13A2 [Source:MGI Symbol;Acc:MGI:1922022]
136	Atp2a2	8007.71048399482	-0.821955621353493	0.0639122213067246	-3.70810332964286	0.000208817450945418	0.00259465324766415	ENSCGRG00000015653	ATPase, Ca++ transporting, cardiac muscle, slow twitch 2 [Source:MGI Symbol;Acc:MGI:88110]
137	Atp2b2	19.8552591283407	3.07873380855388	0.826808889111046	3.01613993351467	0.00256015080135846	0.024307238228422	ENSCGRG00000015912	ATPase, Ca++ transporting, plasma membrane 2 [Source:MGI Symbol;Acc:MGI:105368]
138	Atp2b4	1180.07189994729	1.31529687737523	0.123362873508674	5.9202121017611	3.21526681233937e-09	8.57875084193155e-08	ENSCGRG00000003061	ATPase, Ca++ transporting, plasma membrane 4 [Source:MGI Symbol;Acc:MGI:88111]
139	Atp2c2	9.87296823695388	3.29964763406561	0.914200775563455	2.96946273281304	0.00298320995130626	0.0277779168822323	ENSCGRG00000017570	ATPase, Ca++ transporting, type 2C, member 2 [Source:MGI Symbol;Acc:MGI:1916297]
140	Atp5g1	2865.80064377935	-0.938067499852454	0.103482561789318	-3.4122174115692	0.000644366983334335	0.00717796621234115	ENSCGRG00000014092	ATP synthase, H+ transporting, mitochondrial F0 complex, subunit C1 (subunit 9) [Source:MGI Symbol;Acc:MGI:107653]
141	Atp6v0d2	167.806803132161	2.9638324073709	0.228582257968809	10.4070627693876	2.30215244132747e-25	2.08488680467719e-23	ENSCGRG00000001630	ATPase, H+ transporting, lysosomal V0 subunit D2 [Source:MGI Symbol;Acc:MGI:1924415]
142	Atp6v1b2	3924.06542514443	0.849999075419131	0.0864549836171675	3.06560204639662	0.00217232233857076	0.0210417253179207	ENSCGRG00000011218	ATPase, H+ transporting, lysosomal V1 subunit B2 [Source:MGI Symbol;Acc:MGI:109618]
143	Atp6v1e2	109.207360167333	1.47866489749823	0.236818040694027	3.77379355963743	0.00016078382348139	0.0020505652558693	ENSCGRG00000003624	ATPase, H+ transporting, lysosomal V1 subunit E2 [Source:MGI Symbol;Acc:MGI:1922165]
144	Atp7a	1030.70594854972	1.05506668033137	0.0983130556343648	4.78170652490522	1.73813306676196e-06	3.18494285783998e-05	ENSCGRG00000006974	ATPase, Cu++ transporting, alpha polypeptide [Source:MGI Symbol;Acc:MGI:99400]
145	Atp8b1	7.01466442733796	3.89747201573892	1.30497101400565	2.53837784860057	0.011136767274509	0.0853471461146974	ENSCGRG00000012515	ATPase, class I, type 8B, member 1 [Source:MGI Symbol;Acc:MGI:1859665]
146	Atp8b3	27.3671895404193	2.4473125724156	0.522601760958634	3.56361231595976	0.000365786076333719	0.00430644519993642	ENSCGRG00000013900	ATPase, class I, type 8B, member 3 [Source:MGI Symbol;Acc:MGI:1914581]
147	Atp8b4	272.763668008865	2.44349193529665	0.266102420520431	6.98426354386656	2.8635408465331e-12	1.03931635695846e-10	ENSCGRG00000006066	ATPase, class I, type 8B, member 4 [Source:MGI Symbol;Acc:MGI:1859664]
148	Aurka	812.202838314577	-1.75517054831295	0.119381843879036	-9.80222795668587	1.10129281425942e-22	8.79027658567992e-21	ENSCGRG00000002139	aurora kinase A [Source:MGI Symbol;Acc:MGI:894678]
149	Aurkb	385.081130723782	-2.8844966074273	0.176528136522414	-13.026445256868	8.65466912349085e-39	1.59831374783527e-36	ENSCGRG00000011117	aurora kinase B [Source:MGI Symbol;Acc:MGI:107168]
150	Awat2	3.65054547259914	6.98934940954936	1.88805288814824	3.39205906202631	0.000693694853602878	0.00765054447149732	ENSCGRG00000001646	acyl-CoA wax alcohol acyltransferase 2 [Source:MGI Symbol;Acc:MGI:3045345]
151	B4galt2	277.543159601964	-1.05249757657654	0.183299328739753	-2.55066441906719	0.0107517796095985	0.0830386521139836	ENSCGRG00000007365	Beta-1,4-galactosyltransferase 2 Lactose synthase A protein N-acetyllactosamine synthase Beta-N-acetylglucosaminylglycopeptide beta-1,4-galactosyltransferase Beta-N-acetylglucosaminyl-glycolipid beta-1,4-galactosyltransferase [Source:UniProtKB/Swiss-Prot;Acc:Q80WN9]
152	Baiap2	1061.47532897272	-1.18748083576127	0.115834274684513	-5.20155486518252	1.97628111091331e-07	4.15482224177165e-06	ENSCGRG00000015849	brain-specific angiogenesis inhibitor 1-associated protein 2 [Source:MGI Symbol;Acc:MGI:2137336]
153	Banf1	1289.98432481751	-1.01372481540305	0.093701820624018	-4.57581626297661	4.74366745223962e-06	8.13811145699798e-05	ENSCGRG00000013349	barrier to autointegration factor 1 [Source:MGI Symbol;Acc:MGI:1346330]
154	Banf2	16.1602957471521	2.83308720994043	0.696840590022286	3.22616785159915	0.00125459756622141	0.0129637160476757	ENSCGRG00000004954	barrier to autointegration factor 2 [Source:MGI Symbol;Acc:MGI:2684961]
155	Bard1	305.40228495529	-1.65335278936547	0.181188838243827	-5.89655686851181	3.71164876538951e-09	9.83352008349398e-08	ENSCGRG00000013939	BRCA1 associated RING domain 1 [Source:MGI Symbol;Acc:MGI:1328361]
156	Baz2b	696.95233133612	0.988318748191916	0.117805555802179	3.42391532151577	0.000617258514469021	0.00690867417531369	ENSCGRG00000009116	bromodomain adjacent to zinc finger domain, 2B [Source:MGI Symbol;Acc:MGI:2442782]
157	Bbox1	24.2291589418134	3.23803686687058	0.592096300080984	4.48081564736438	7.43583196989631e-06	0.000121587471195258	ENSCGRG00000016874	butyrobetaine (gamma), 2-oxoglutarate dioxygenase 1 (gamma-butyrobetaine hydroxylase) [Source:MGI Symbol;Acc:MGI:1891372]
158	Bcas1	8.78276985928064	3.77968766511191	1.0965218290422	2.91350803949002	0.00357392634428504	0.0325070258557688	N/A	N/A
159	Bcl2l12	657.578521494931	-2.28008468780933	0.149347568584137	-11.3501826856538	7.4007910733596e-30	8.71304384055467e-28	ENSCGRG00000017315	BCL2-like 12 (proline rich) [Source:MGI Symbol;Acc:MGI:1922986]
160	Bcr	1245.55335398824	0.880317108669017	0.108316704870838	2.72676876849286	0.00639578415835594	0.0533085779605978	ENSCGRG00000017971	breakpoint cluster region [Source:MGI Symbol;Acc:MGI:88141]
161	Bdh1	590.925660630456	-1.35494621309071	0.136803262289096	-5.62840168783696	1.81887121745969e-08	4.39821272442723e-07	ENSCGRG00000018405	3-hydroxybutyrate dehydrogenase, type 1 [Source:MGI Symbol;Acc:MGI:1919161]
162	Bend3	517.424571044599	-1.17249761390629	0.142589660220303	-4.12046085443633	3.78115309106377e-05	0.00054873328795353	ENSCGRG00000008860	BEN domain containing 3 [Source:MGI Symbol;Acc:MGI:2677212]
163	Bgn	3603.29002156507	1.32745524094397	0.11665409533004	6.36490933406271	1.95405127587033e-10	5.99486382468558e-09	ENSCGRG00000012775	biglycan [Source:MGI Symbol;Acc:MGI:88158]
164	Bhlhe40	2611.3271347083	1.67224064737295	0.247275479983562	4.39703179111843	1.09741276474465e-05	0.000174630218140157	ENSCGRG00000016348	basic helix-loop-helix family, member e40 [Source:MGI Symbol;Acc:MGI:1097714]
165	Bicc1	8.31853982869134	4.8025123261536	1.28033161320627	3.29410738743742	0.000987347695389284	0.0104077607935355	ENSCGRG00000005736	BicC family RNA binding protein 1 [Source:MGI Symbol;Acc:MGI:1933388]
166	Bicdl1	36.1692567466571	2.3488227658116	0.50325588991257	3.50489740993767	0.000456783263595089	0.00527555262804457	ENSCGRG00000016044	BICD family like cargo adaptor 1 [Source:MGI Symbol;Acc:MGI:1922915]
167	Birc5	289.379768641206	-1.71432631743041	0.181614983839701	-6.21845066322315	5.02087763345582e-10	1.47318180656398e-08	N/A	N/A
168	Blm	997.849784277663	-1.08109174511425	0.115300328588816	-4.30293001299576	1.68554105941998e-05	0.000259188056622809	ENSCGRG00000016261	Bloom syndrome, RecQ helicase-like [Source:MGI Symbol;Acc:MGI:1328362]
169	Bmp2	13.7629079648655	2.90130428294019	0.830144294260997	2.7902881441606	0.00526611516391353	0.0449062070360522	ENSCGRG00000020041	bone morphogenetic protein 2 [Source:MGI Symbol;Acc:MGI:88177]
170	Bnip3l	2647.56781012458	0.925930581405946	0.0902972968661187	3.77606077389375	0.000159328131923801	0.00203337670802754	ENSCGRG00000001201	BCL2/adenovirus E1B interacting protein 3-like [Source:MGI Symbol;Acc:MGI:1332659]
171	Bok	9.50114133482785	3.02610094982551	0.860017992622383	2.83847369478956	0.00453298555384396	0.0395901624011166	ENSCGRG00000014385	BCL2-related ovarian killer [Source:MGI Symbol;Acc:MGI:1858494]
172	Bora	475.324538421837	-1.21559369688141	0.144137279451643	-4.37521228761518	1.21314356674231e-05	0.000191872253289041	ENSCGRG00000009288	bora, aurora kinase A activator [Source:MGI Symbol;Acc:MGI:1924994]
173	Bpi	28.2089530038962	3.03605675623859	0.56456525348306	4.34156059090693	1.41474251830176e-05	0.000221157716325727	ENSCGRG00000013399	bactericidal permeablility increasing protein [Source:MGI Symbol;Acc:MGI:3045315]
174	Bpifa3	41.6749620651408	4.25454073524254	0.755701489705673	4.85585682244797	1.19867292235854e-06	2.24670665059381e-05	ENSCGRG00000000350	BPI fold containing family A, member 3 [Source:MGI Symbol;Acc:MGI:1920638]
175	Bpifb4	6.96859039648381	2.93750160706016	0.946678079232085	2.48504656223509	0.0129534490647441	0.0966735816293919	ENSCGRG00000012149	BPI fold containing family B, member 4 [Source:MGI Symbol;Acc:MGI:2685852]
176	Bpifc	89.0219981838606	4.97653570286877	0.46521230776331	9.43993340000358	3.73016418376853e-21	2.66155692157757e-19	ENSCGRG00000009261	BPI fold containing family C [Source:MGI Symbol;Acc:MGI:3026884]
177	Brca2	845.052376686068	-1.73759005503754	0.121282062263509	-9.50369356197187	2.02574720697733e-21	1.47903101309427e-19	ENSCGRG00000011581	breast cancer 2, early onset [Source:MGI Symbol;Acc:MGI:109337]
178	Brip1	470.931576885589	-2.35976726337308	0.159691108045485	-11.1139861472212	1.07262051815768e-28	1.17470655235675e-26	ENSCGRG00000001032	BRCA1 interacting protein C-terminal helicase 1 [Source:MGI Symbol;Acc:MGI:2442836]
179	Brix1	1007.69333427862	-1.00977763384817	0.119971728770213	-3.54096033691974	0.000398673504515734	0.00465003888827423	ENSCGRG00000016743	BRX1, biogenesis of ribosomes [Source:MGI Symbol;Acc:MGI:1915082]
180	Bscl2	578.979971939237	1.6925074471395	0.12796493148945	8.65506614606874	4.92625883756787e-18	2.81199811282624e-16	ENSCGRG00000007619	Berardinelli-Seip congenital lipodystrophy 2 (seipin) [Source:MGI Symbol;Acc:MGI:1298392]
181	Btbd11	31.4694816713581	3.19943784236879	0.55416961791562	4.71782511549691	2.38379269074275e-06	4.2846853927024e-05	ENSCGRG00000010732	BTB (POZ) domain containing 11 [Source:MGI Symbol;Acc:MGI:1921257]
182	Btbd16	130.334276352608	3.23782716422923	0.290820766677929	9.12199185021064	7.37560770843119e-20	4.74178574756718e-18	N/A	N/A
183	Btbd19	262.238109001265	1.10197392327525	0.195353417079764	2.64654404454565	0.00813189147047814	0.0652943050423686	ENSCGRG00000003619	BTB (POZ) domain containing 19 [Source:MGI Symbol;Acc:MGI:1925861]
184	Btn1a1	40.3751944408752	2.09093774376807	0.387438622946947	3.88700339576918	0.000101489334890202	0.00135489340987012	ENSCGRG00000009202	butyrophilin, subfamily 1, member A1 [Source:MGI Symbol;Acc:MGI:103118]
185	Bub1	1185.62938077506	-2.03886720722562	0.140198371186047	-10.3703394997014	3.38320629082996e-25	3.0492563110222e-23	ENSCGRG00000016981	BUB1, mitotic checkpoint serine/threonine kinase [Source:MGI Symbol;Acc:MGI:1100510]
186	Bub1b	1117.13320953936	-2.42150096672944	0.129195915990453	-14.2151433497634	7.38001652262672e-46	2.0147445106771e-43	N/A	N/A
187	Bub3	2466.47299618291	-0.861434254932722	0.0920334903979487	-3.00403421641529	0.00266425360154302	0.0251561629535168	ENSCGRG00000005938	BUB3 mitotic checkpoint protein [Source:MGI Symbol;Acc:MGI:1343463]
188	Bzw2	2745.1154319515	-0.951151036315883	0.0974632118969063	-3.75719749501042	0.000171826886809114	0.00217666648744	ENSCGRG00000009735	N/A
189	C1qbp	1157.70870930083	-1.06568040393026	0.111265393795825	-4.32046197662528	1.55702884977926e-05	0.000241000430922694	ENSCGRG00000010192	complement component 1, q subcomponent binding protein [Source:MGI Symbol;Acc:MGI:1194505]
190	C1ql4	19.3487365814244	-2.39399529851764	0.653711173546665	-2.76732733201071	0.00565179758711348	0.0477198167406798	ENSCGRG00000002056	complement component 1, q subcomponent-like 4 [Source:MGI Symbol;Acc:MGI:3579909]
191	C1qtnf1	189.765994589228	1.8615535145855	0.204511441531432	6.24214960446671	4.31597839907809e-10	1.27629646944166e-08	ENSCGRG00000017330	C1q and tumor necrosis factor related protein 1 [Source:MGI Symbol;Acc:MGI:1919254]
192	C1qtnf5	633.788555195622	1.11133837714323	0.14504524120657	3.62904616548176	0.000284470369843621	0.00344159817388843	ENSCGRG00000013924	C1q and tumor necrosis factor related protein 5 [Source:MGI Symbol;Acc:MGI:2385958]
193	C1rl	427.45751156644	2.39984522014764	0.176707425137499	10.2705515516074	9.56561976528045e-25	8.49941412823528e-23	ENSCGRG00000018350	complement component 1, r subcomponent-like [Source:MGI Symbol;Acc:MGI:2660692]
194	C2	113.31689175144	4.92006197499494	0.346194259352265	12.5221587509418	5.64778580100907e-36	8.79234224244693e-34	ENSCGRG00000014575	complement component 2 (within H-2S) [Source:MGI Symbol;Acc:MGI:88226]
195	C3	582.23377473729	3.50848291068594	0.483511334526369	6.04643614575977	1.48084883540843e-09	4.11426983961484e-08	ENSCGRG00000012620	complement component 3 [Source:MGI Symbol;Acc:MGI:88227]
196	C3ar1	281.61415451937	1.54162635393922	0.16854589511885	5.67598429225154	1.37893432478057e-08	3.36899946509618e-07	N/A	N/A
197	C6	27.9417829946114	2.80111594668001	0.589909238252173	3.75677019828514	0.00017212041652859	0.00217891954714318	ENSCGRG00000017344	complement component 6 [Source:MGI Symbol;Acc:MGI:88233]
198	C7	69.7075121232082	1.77529939947624	0.308624371689012	3.85691153372208	0.000114828697154787	0.00152111685534791	ENSCGRG00000016316	complement component 7 [Source:MGI Symbol;Acc:MGI:88235]
199	Cacna1g	662.44808648686	1.27107580861601	0.142455967688661	4.81631846687085	1.462310751744e-06	2.71117594789388e-05	ENSCGRG00000003530	calcium channel, voltage-dependent, T type, alpha 1G subunit [Source:MGI Symbol;Acc:MGI:1201678]
200	Cacna1s	21.2585287084609	2.33006860874869	0.573095126728351	3.0450548724605	0.00232637861295671	0.0223012691767255	N/A	N/A
201	Cacng5	3.98755771645776	5.63684661447407	1.86008405004163	2.71594399921866	0.0066087095598259	0.0547441785305367	ENSCGRG00000011766	calcium channel, voltage-dependent, gamma subunit 5 [Source:MGI Symbol;Acc:MGI:2157946]
202	Cad	5778.95577050692	-1.16014058171714	0.0996834784625382	-5.77004424270904	7.92507228730152e-09	1.99845497558097e-07	ENSCGRG00000008756	carbamoyl-phosphate synthetase 2, aspartate transcarbamylase, and dihydroorotase [Source:MGI Symbol;Acc:MGI:1916969]
203	Calcoco1	509.840831340091	1.02749513546508	0.156587437780433	2.82610559963591	0.00471177280243868	0.040825972529686	N/A	N/A
204	Calcr	1759.79706663852	1.98818382931752	0.0937470003462943	14.9681730979442	1.1853280534715e-50	4.29385087370052e-48	ENSCGRG00000009098	calcitonin receptor [Source:MGI Symbol;Acc:MGI:101950]
205	Camk1d	12.4140322599607	4.10136677126829	1.02336785013558	3.43610977233775	0.00059013181164985	0.00664056925689859	ENSCGRG00000016941	calcium/calmodulin-dependent protein kinase ID [Source:MGI Symbol;Acc:MGI:2442190]
206	Camk2a	12.2679653541044	2.74774938571044	0.845271869424276	2.55868787691039	0.0105068029055012	0.0815814700457239	ENSCGRG00000007047	calcium/calmodulin-dependent protein kinase II alpha [Source:MGI Symbol;Acc:MGI:88256]
207	Camk2b	75.435369485264	1.58230861384313	0.278480481587573	3.58138605419046	0.00034177619367833	0.00404399381929567	ENSCGRG00000003423	calcium/calmodulin-dependent protein kinase II, beta [Source:MGI Symbol;Acc:MGI:88257]
208	Cand2	547.607410510246	1.34610569812205	0.153852647715042	4.94722196013581	7.52801199103173e-07	1.46644427999033e-05	ENSCGRG00000004327	cullin-associated and neddylation-dissociated 2 (putative) [Source:MGI Symbol;Acc:MGI:1914338]
209	Cap2	9.46157948411141	4.09352884251326	1.11504088055048	3.14658090388575	0.00165191553099877	0.016481532233805	ENSCGRG00000008522	CAP, adenylate cyclase-associated protein, 2 (yeast) [Source:MGI Symbol;Acc:MGI:1914502]
210	Capn6	34.2023433005584	2.9513505571739	0.498876601250295	4.74343364776389	2.1012578970814e-06	3.80224735901271e-05	ENSCGRG00000017669	calpain 6 [Source:MGI Symbol;Acc:MGI:1100850]
211	Caps2	137.362933639354	1.45033623459062	0.258570959672252	3.34675531608948	0.000817633462195755	0.00885158708470197	ENSCGRG00000002497	calcyphosphine 2 [Source:MGI Symbol;Acc:MGI:2441980]
212	Card6	306.207780833456	1.1641491033575	0.176132373956219	3.2883597127937	0.00100772993027984	0.0106166715305824	ENSCGRG00000007157	caspase recruitment domain family, member 6 [Source:MGI Symbol;Acc:MGI:3032959]
213	Casc5	1349.08280462006	-2.48191527640766	0.135933490347845	-13.955006752437	2.93273951282994e-44	7.36586856042368e-42	N/A	N/A
214	Casp1	1100.92921314033	-0.900017713661801	0.118246716376699	-2.66438868320853	0.0077128388415719	0.062381599509957	ENSCGRG00000000732	caspase 1 [Source:MGI Symbol;Acc:MGI:96544]
215	Casq1	141.920459055031	2.48571485750901	0.245756433975544	7.73429336534481	1.03979013560087e-14	4.65238165898185e-13	ENSCGRG00000013474	calsequestrin 1 [Source:MGI Symbol;Acc:MGI:1309468]
216	Cav1	6358.90440164848	-1.62209467335317	0.199315097412387	-5.20348024859431	1.95590549306404e-07	4.11658008635166e-06	ENSCGRG00000010238	caveolin 1, caveolae protein [Source:MGI Symbol;Acc:MGI:102709]
217	Cbx4	345.573401826124	0.997437754280054	0.165135733765329	2.49779526304741	0.0124968345709553	0.0939732027197944	ENSCGRG00000016960	N/A
218	Cbx5	624.262669555379	-1.75200573875846	0.12389847855118	-9.41935084017367	4.53885433759251e-21	3.2142255322267e-19	ENSCGRG00000006068	heterochromatin protein 1 alpha [Source:RefSeq peptide;Acc:NP_001233632]
219	Ccdc122	452.063643292005	1.87981066191649	0.161204463783536	8.03233440814668	9.56352698260653e-16	4.58392258960202e-14	ENSCGRG00000011070	coiled-coil domain containing 122 [Source:MGI Symbol;Acc:MGI:1918358]
220	Ccdc14	295.073249856886	-1.15866135633417	0.172145055416727	-3.3326478894454	0.000860237374871667	0.00926488932559039	ENSCGRG00000013084	coiled-coil domain containing 14 [Source:MGI Symbol;Acc:MGI:2443448]
221	Ccdc151	142.735319235707	-1.35240921151704	0.244605729868874	-3.13748460106512	0.00170404224975023	0.0169656680013452	ENSCGRG00000015502	coiled-coil domain containing 151 [Source:MGI Symbol;Acc:MGI:1924859]
222	Ccdc158	476.559541016605	1.25839606457646	0.131579498653402	5.11807364177013	3.08672087210421e-07	6.32006098563337e-06	ENSCGRG00000000423	coiled-coil domain containing 158 [Source:MGI Symbol;Acc:MGI:2444555]
223	Ccdc18	483.753865606721	-1.23130758885653	0.171501992420216	-3.76873224044941	0.000164078780974109	0.00208693585226826	ENSCGRG00000014937	coiled-coil domain containing 18 [Source:MGI Symbol;Acc:MGI:1922974]
224	Ccdc180	15.5503574689501	5.24802263660649	1.15963824012492	4.02113346605665	5.79187756796023e-05	0.000812372284048152	N/A	N/A
225	Ccdc181	110.319882675314	1.55760226139	0.288278888526746	3.37395417902273	0.000740967004945176	0.00810075187008258	ENSCGRG00000017476	coiled-coil domain containing 181 [Source:MGI Symbol;Acc:MGI:1922145]
226	Ccdc24	24.4363755597967	-2.30607362907165	0.656195092029475	-2.62286498216171	0.00871938193048515	0.0695372554718666	ENSCGRG00000007111	coiled-coil domain containing 24 [Source:MGI Symbol;Acc:MGI:2685874]
227	Ccdc40	198.608660018219	1.94964867082843	0.207909938459263	6.56383326463569	5.24418392787159e-11	1.70025288553041e-09	N/A	N/A
228	Ccdc67	733.212598099924	5.02389375122159	0.185940785337043	23.8728218903361	5.86868261268657e-126	5.52741871875885e-122	N/A	N/A
229	Ccdc77	1462.09195908181	-1.15236240917644	0.107279577230333	-5.28898344963704	1.22998018711472e-07	2.6692553899401e-06	ENSCGRG00000009876	coiled-coil domain containing 77 [Source:MGI Symbol;Acc:MGI:1914450]
230	Ccdc80	4760.22490323013	-1.57536747864229	0.0872567272572376	-11.3504712937648	7.37640249395694e-30	8.71304384055467e-28	ENSCGRG00000011447	coiled-coil domain containing 80 [Source:MGI Symbol;Acc:MGI:1915146]
231	Ccdc81	39.5828952473776	2.25649652432089	0.634939736590533	2.63258688545067	0.00847373462246856	0.0677790824133505	ENSCGRG00000017084	coiled-coil domain containing 81 [Source:MGI Symbol;Acc:MGI:1918134]
232	Ccdc88b	53.1686213205498	1.9432303379762	0.354312295643847	3.83353288597234	0.000126315904833267	0.00164779272807773	ENSCGRG00000004261	coiled-coil domain containing 88B [Source:MGI Symbol;Acc:MGI:1925567]
233	Ccdc88c	195.043374350785	2.39888899576186	0.25985035160107	6.98065822833865	2.93800254703123e-12	1.06429142266206e-10	ENSCGRG00000002550	coiled-coil domain containing 88C [Source:MGI Symbol;Acc:MGI:1915589]
234	Ccl16	19.362602065534	3.94518631501007	0.76298199175582	4.40406700367353	1.06240106130513e-05	0.000169453419066933	N/A	N/A
235	Ccna2	1821.85463299724	-2.87216334461367	0.144741502150783	-15.8019697868676	3.01545049116986e-56	1.32097769539923e-53	ENSCGRG00000003248	cyclin A2 [Source:MGI Symbol;Acc:MGI:108069]
236	Ccnb1	2245.2075432131	-2.60493375828093	0.120413228390296	-16.7753268022383	3.69818883518689e-63	2.78651132353662e-60	ENSCGRG00000008384	G2/mitotic-specific cyclin-B1 [Source:UniProtKB/Swiss-Prot;Acc:Q08301]
237	Ccnb2	954.472717830368	-2.41367218078153	0.138313044391538	-13.2215272110102	6.5911917659901e-40	1.33503526124683e-37	ENSCGRG00000014994	cyclin B2 [Source:MGI Symbol;Acc:MGI:88311]
238	Ccnd1	2250.94526533114	-0.917771771376102	0.0802815487353389	-4.14552628714358	3.39034100865105e-05	0.000498157984243057	ENSCGRG00000000704	G1/S-specific cyclin-D1 [Source:RefSeq peptide;Acc:NP_001230977]
239	Ccnd2	2825.23945610197	1.39745442244715	0.108807522415402	7.46724034965239	8.18941057586318e-14	3.40538470237384e-12	ENSCGRG00000015532	cyclin D2 [Source:MGI Symbol;Acc:MGI:88314]
240	Ccne1	90.0861150128359	-1.30403796408826	0.260515934790729	-2.76019762071266	0.00577664062060587	0.0486866126936702	ENSCGRG00000006182	cyclin E1 [Source:MGI Symbol;Acc:MGI:88316]
241	Ccne2	204.527724538779	-2.96902579232615	0.268303559565502	-8.88569385909681	6.35230563100907e-19	3.88501237569214e-17	N/A	N/A
242	Ccnf	854.299743446891	-2.13569970416687	0.114451432717437	-13.5493035484688	7.99854164559088e-42	1.8374210850975e-39	ENSCGRG00000010143	cyclin F [Source:MGI Symbol;Acc:MGI:102551]
243	Ccnyl1	698.72015141329	-0.971058597501221	0.114367067860755	-3.37593770656207	0.000735645732711974	0.00805192252591252	ENSCGRG00000012778	cyclin Y-like 1 [Source:MGI Symbol;Acc:MGI:2138614]
244	Ccr7	275.348100519976	2.75278074443535	0.237536723399922	9.12624461887689	7.09166402202928e-20	4.59057303034246e-18	ENSCGRG00000004923	chemokine (C-C motif) receptor 7 [Source:MGI Symbol;Acc:MGI:103011]
245	Ccrl2	308.236701115054	1.22607099462505	0.160688241810961	3.98976606302105	6.6138493494986e-05	0.000920126146207571	N/A	N/A
246	Ccsap	275.371954241722	-1.47168107209496	0.176931353450523	-5.01165313032982	5.3964414752758e-07	1.07115667091433e-05	ENSCGRG00000016772	centriole, cilia and spindle associated protein [Source:MGI Symbol;Acc:MGI:1920670]
247	Ccser2	1182.44052392329	0.852373642898699	0.107965578564325	2.4768184983904	0.0132559293459209	0.0986184601457787	ENSCGRG00000004020	coiled-coil serine rich 2 [Source:MGI Symbol;Acc:MGI:101859]
248	Cd200r1	71.8095068765932	2.85805930223038	0.360802805588215	6.3001084423482	2.97437475074073e-10	9.03682212575857e-09	ENSCGRG00000004418	N/A
249	Cd244	5.98271819816631	3.90036217230184	1.32895398614802	2.49474376550115	0.0126048115104329	0.0946746603477564	ENSCGRG00000015705	CD244 natural killer cell receptor 2B4 [Source:MGI Symbol;Acc:MGI:109294]
250	Cd276	1868.94795977192	1.23791504004017	0.107173241700084	6.09249593425803	1.11163668599564e-09	3.15359943585842e-08	ENSCGRG00000013307	CD276 antigen [Source:MGI Symbol;Acc:MGI:2183926]
251	Cd320	315.381574463895	-1.21826493152488	0.186599705994561	-3.3939090494718	0.000689025718382043	0.00761242079598976	ENSCGRG00000005124	CD320 antigen [Source:MGI Symbol;Acc:MGI:1860083]
252	Cd38	180.46136673069	1.51141019487988	0.241213948762209	3.84077164240621	0.000122648168868321	0.00160662277953586	ENSCGRG00000006736	CD38 antigen [Source:MGI Symbol;Acc:MGI:107474]
253	Cd3eap	484.920258014946	-0.994013627783004	0.160076473608558	-2.55534818977909	0.010608162346205	0.0821990761478667	ENSCGRG00000018205	CD3E antigen, epsilon polypeptide associated protein [Source:MGI Symbol;Acc:MGI:1917583]
254	Cd59	630.13322000692	1.23327616978499	0.142006411174591	4.56538309574458	4.98582985556037e-06	8.49168869703351e-05	ENSCGRG00000004026	N/A
255	Cd68	574.589854209876	2.48691124120762	0.130971491043331	14.5218530027822	8.80961888257956e-48	2.59872605722649e-45	ENSCGRG00000017877	CD68 antigen [Source:MGI Symbol;Acc:MGI:88342]
256	Cda	155.228513744057	1.52434750680556	0.213625423740579	4.39734648449507	1.095823388708e-05	0.000174630218140157	ENSCGRG00000006873	cytidine deaminase [Source:MGI Symbol;Acc:MGI:1919519]
257	Cdc20	1313.14784629622	-1.95624419578616	0.130867491502213	-10.4783982586067	1.08566857871891e-25	1.00248720673177e-23	ENSCGRG00000017241	cell division cycle 20 [Source:MGI Symbol;Acc:MGI:1859866]
258	Cdc25a	578.21568804362	-1.29055525402068	0.1213588138486	-5.81410390332077	6.09595436730328e-09	1.56230601927744e-07	ENSCGRG00000010280	M-phase inducer phosphatase 1 [Source:RefSeq peptide;Acc:NP_001278990]
259	Cdc25b	423.114959897773	-2.12266208607447	0.150151040721686	-10.2410184968584	1.29862016925144e-24	1.14845578066617e-22	ENSCGRG00000008443	M-phase inducer phosphatase 2 [Source:RefSeq peptide;Acc:NP_001278987]
260	Cdc25c	123.2313723061	-1.96143632900297	0.269282625308305	-5.11163253368414	3.19386632966869e-07	6.53234093941033e-06	ENSCGRG00000009976	cell division cycle 25C [Source:MGI Symbol;Acc:MGI:88350]
261	Cdc45	274.493576962798	-1.92850902932539	0.17197407868214	-7.81249441136711	5.60671308752634e-15	2.54490733565623e-13	ENSCGRG00000003462	cell division control protein 45 homolog [Source:RefSeq peptide;Acc:NP_001233719]
262	Cdc6	313.745578986857	-3.33364704520834	0.208483054831606	-13.1842108065201	1.08180131528385e-39	2.14504119747389e-37	ENSCGRG00000006112	cell division control protein 6 homolog [Source:RefSeq peptide;Acc:NP_001231207]
263	Cdca2	929.007749320945	-2.3813769711258	0.127522932277941	-14.0869915576384	4.56602585767865e-45	1.16230039298774e-42	ENSCGRG00000012202	cell division cycle associated 2 [Source:MGI Symbol;Acc:MGI:1919787]
264	Cdca3	767.011951371395	-2.59527946364156	0.149044794766277	-13.4880051736987	1.84012172458993e-41	4.07792622660007e-39	ENSCGRG00000018411	cell division cycle associated 3 [Source:MGI Symbol;Acc:MGI:1315198]
265	Cdca4	377.220388775658	-1.17616678521995	0.16738984900215	-3.53190045885758	0.000412584630628101	0.00479744239947009	ENSCGRG00000004474	cell division cycle associated 4 [Source:MGI Symbol;Acc:MGI:1919213]
266	Cdca5	395.198000390374	-3.46379982030875	0.203545587008586	-14.1434523926385	2.04976503949184e-45	5.43822873928278e-43	ENSCGRG00000001446	cell division cycle associated 5 [Source:MGI Symbol;Acc:MGI:1915099]
267	Cdca7	1619.7588444397	-1.42710767502865	0.0925241918798114	-9.10189170202579	8.87719297031136e-20	5.68774435312092e-18	ENSCGRG00000010342	cell division cycle associated 7 [Source:MGI Symbol;Acc:MGI:1914203]
268	Cdca8	444.973605147136	-3.31301616615495	0.171589433379244	-15.8987276297154	6.4664802903844e-57	3.04522723074927e-54	ENSCGRG00000002304	cell division cycle associated 8 [Source:MGI Symbol;Acc:MGI:1196274]
269	Cdh13	270.971737781178	-1.60137858785571	0.190092411789559	-5.34695771159859	8.94449035625054e-08	1.99157641655664e-06	N/A	N/A
270	Cdh15	2.81339858016626	5.7076636974625	1.89821195200403	2.69869820982482	0.00696112707720271	0.0571856741183024	ENSCGRG00000015455	cadherin 15 [Source:MGI Symbol;Acc:MGI:106672]
271	Cdhr2	38.3610738493039	3.93312251725519	0.687663991180468	4.86888954413108	1.12227112623558e-06	2.1161382587487e-05	ENSCGRG00000017117	cadherin-related family member 2 [Source:MGI Symbol;Acc:MGI:2687323]
272	Cdhr3	46.9579047710289	3.77041111485472	0.597274373965917	5.3333086986172	9.64391556107635e-08	2.13720514616465e-06	ENSCGRG00000011875	cadherin-related family member 3 [Source:MGI Symbol;Acc:MGI:1916014]
273	Cdk1	2884.09458526969	-2.0476924769034	0.112169658098285	-13.0403355148018	7.21388941948977e-39	1.37260641409019e-36	ENSCGRG00000016747	cyclin-dependent kinase 1 [Source:MGI Symbol;Acc:MGI:88351]
274	Cdk15	180.794588788344	1.40939376366744	0.213845672955591	3.85526277689749	0.000115605384797941	0.00153032932778553	ENSCGRG00000016935	cyclin-dependent kinase 15 [Source:MGI Symbol;Acc:MGI:3583944]
275	Cdk2	609.476178182989	-1.17250709601261	0.120686315499014	-4.86836136194954	1.12527423664363e-06	2.1196790795656e-05	ENSCGRG00000010044	cyclin-dependent kinase 2 [Source:RefSeq peptide;Acc:NP_001230956]
276	Cdk2ap1	1571.79994177012	-1.1803058993217	0.10131184305375	-5.8763455550274	4.19422347435291e-09	1.09883988298172e-07	N/A	N/A
277	Cdkn3	2422.92692441057	-2.19704783565316	0.122510274013097	-13.1587766652098	1.51519254538186e-39	2.97309187264147e-37	ENSCGRG00000011579	cyclin-dependent kinase inhibitor 3 [Source:MGI Symbol;Acc:MGI:1919641]
278	Cdr2l	562.847640160988	1.30573091452815	0.121428104248921	5.93576271543747	2.92482559601885e-09	7.8594778533819e-08	ENSCGRG00000008642	cerebellar degeneration-related protein 2-like [Source:MGI Symbol;Acc:MGI:2684867]
279	Cdsn	230.631119332764	1.08364659315319	0.168800564555211	2.95427976645733	0.00313399753214186	0.0289529727871291	ENSCGRG00000010127	corneodesmosin [Source:MGI Symbol;Acc:MGI:3505689]
280	Cdt1	214.959437709553	-1.66745885998604	0.195678027653639	-5.53202815995757	3.16549068068889e-08	7.39805805857775e-07	ENSCGRG00000013691	DNA replication factor Cdt1 [Source:RefSeq peptide;Acc:NP_001233647]
281	Ceacam16	3.90484780227733	5.42533484542858	1.78784797566868	2.70737356340215	0.00678178979633842	0.0559074723823312	ENSCGRG00000009519	carcinoembryonic antigen-related cell adhesion molecule 16 [Source:MGI Symbol;Acc:MGI:2685615]
282	Celsr3	131.233623100834	2.28987216964548	0.266660051282644	6.39356986816603	1.62056895264577e-10	4.98801590865822e-09	ENSCGRG00000014840	cadherin, EGF LAG seven-pass G-type receptor 3 [Source:MGI Symbol;Acc:MGI:1858236]
283	Cemip	7.34610637212531	3.78131573275163	1.29331919413223	2.47143415680543	0.0134572330241794	0.0999187617171725	ENSCGRG00000000344	cell migration inducing protein, hyaluronan binding [Source:MGI Symbol;Acc:MGI:2443629]
284	Cenpa	1160.42220066058	-2.79404694461875	0.132742079369135	-16.6419303840681	3.46272841883334e-62	2.50874673944475e-59	ENSCGRG00000006875	Histone H3-like centromeric protein A [Source:UniProtKB/Swiss-Prot;Acc:Q8R565]
285	Cenpe	2181.43275493129	-1.46467739573726	0.106871043082127	-8.23155524307994	1.8479826387065e-16	9.38287034105509e-15	ENSCGRG00000000825	centromere protein E [Source:MGI Symbol;Acc:MGI:1098230]
286	Cenpf	979.719066478843	-0.957464021120941	0.129048049079334	-2.88653352807205	0.00389511243935379	0.0348727343251461	ENSCGRG00000014069	centromere protein F [Source:MGI Symbol;Acc:MGI:1313302]
287	Cenph	217.876519848807	-1.45395432615925	0.188720516330411	-4.60464946967751	4.13161183467401e-06	7.15981344339966e-05	ENSCGRG00000009578	centromere protein H [Source:MGI Symbol;Acc:MGI:1349448]
288	Cenpi	495.699077072984	-2.69403295509929	0.18860215405175	-11.1826424516839	4.95910182134662e-29	5.52749118394711e-27	ENSCGRG00000013046	centromere protein I [Source:MGI Symbol;Acc:MGI:2147897]
289	Cenpk	257.522009804151	-2.35837548435569	0.201984955912146	-8.77992608719773	1.63582123377546e-18	9.65955002527531e-17	ENSCGRG00000002181	centromere protein K [Source:MGI Symbol;Acc:MGI:1926210]
290	Cenpl	207.301856319501	-2.04933033130535	0.217757507080754	-6.72476393680035	1.75877343068453e-11	6.00181433221097e-10	ENSCGRG00000009894	centromere protein L [Source:MGI Symbol;Acc:MGI:1917704]
291	Cenpm	404.407708336709	-1.1985891600408	0.166769694850241	-3.67948541172711	0.000233705057210691	0.0028829745662592	ENSCGRG00000003864	centromere protein M [Source:MGI Symbol;Acc:MGI:1913820]
292	Cenpn	231.946528713373	-2.05215257838521	0.21408965382099	-6.85315731740512	7.22375682367797e-12	2.519887171993e-10	ENSCGRG00000016154	centromere protein N [Source:MGI Symbol;Acc:MGI:1919405]
293	Cenpo	250.481247238943	-1.82406528491835	0.182346111664829	-6.79533428425828	1.08061666697309e-11	3.74183385216398e-10	ENSCGRG00000012038	centromere protein O [Source:MGI Symbol;Acc:MGI:1923800]
294	Cenpt	413.906411140649	-1.44079005453552	0.147854614773089	-5.78830464729017	7.11003736136017e-09	1.80258107370042e-07	ENSCGRG00000013946	centromere protein T [Source:MGI Symbol;Acc:MGI:2443939]
295	Cenpu	195.164884441014	-1.15180585880404	0.226066281732328	-2.50742107022419	0.0121615739620616	0.0920030396479338	ENSCGRG00000008300	centromere protein U [Source:MGI Symbol;Acc:MGI:1919126]
296	Cenpv	150.057849869016	-1.22197448044915	0.219691128322566	-2.8995798992515	0.00373663097504697	0.0337425300464812	N/A	N/A
297	Cenpw	960.794844526334	-2.30167505324531	0.173162115139802	-9.91390380706637	3.62210545211885e-23	2.92830903010999e-21	ENSCGRG00000003280	centromere protein W [Source:MGI Symbol;Acc:MGI:1913561]
298	Cep128	308.549121667505	-1.58908023172405	0.178739624233042	-5.61776794211968	1.93440058166176e-08	4.65367864071042e-07	ENSCGRG00000007757	centrosomal protein 128 [Source:MGI Symbol;Acc:MGI:1922466]
299	Cep295	2071.66967568325	-1.28563470309948	0.0939660743139157	-7.45665079119469	8.87495139494536e-14	3.67422987750738e-12	ENSCGRG00000012587	centrosomal protein 295 [Source:MGI Symbol;Acc:MGI:2442521]
300	Cep44	490.662257134389	-1.43192611605477	0.143898030326299	-5.88585968420177	3.95990173558505e-09	1.04179705297787e-07	ENSCGRG00000001744	centrosomal protein 44 [Source:MGI Symbol;Acc:MGI:3525111]
301	Cep55	1344.20164037908	-1.19879385024804	0.11482693816502	-5.34570858838658	9.0064011156737e-08	2.002993834899e-06	ENSCGRG00000006319	centrosomal protein 55 [Source:MGI Symbol;Acc:MGI:1921357]
302	Cers4	5.46921888392807	5.0187596180421	1.74105846985375	2.54661011912678	0.0108774886152508	0.0837006752636765	N/A	N/A
303	Cfap161	42.6288690683901	3.88111152587168	0.575283296306537	5.72961017000254	1.00661695576824e-08	2.50153609443355e-07	ENSCGRG00000000799	cilia and flagella associated protein 161 [Source:MGI Symbol;Acc:MGI:1922806]
304	Cfap43	2.84177001358638	5.70127326267551	1.87925574743445	2.72251968309215	0.0064786173991847	0.0538085167321173	N/A	N/A
305	Cfap57	61.299739159584	2.79621284284853	0.335789452055813	6.58522871576034	4.54185675258002e-11	1.48275486392287e-09	ENSCGRG00000012146	cilia and flagella associated protein 57 [Source:MGI Symbol;Acc:MGI:2686209]
306	Cfap77	24.9126361739835	3.37586695955268	0.584280919825003	4.77664829388477	1.78241120027262e-06	3.26290376866232e-05	N/A	N/A
307	Cfap99	9.68072816475199	6.31143799163831	1.60082639228643	3.57719957548809	0.000347295013296281	0.00410413812136892	ENSCGRG00000006525	cilia and flagella associated protein 99 [Source:MGI Symbol;Acc:MGI:5434801]
308	Cgnl1	19.7127030588046	2.12557334627177	0.526327939211747	2.92709303606019	0.00342146513641208	0.0312275484691901	ENSCGRG00000015389	cingulin-like 1 [Source:MGI Symbol;Acc:MGI:1915428]
309	Chaf1a	530.090675642175	-1.81677665300953	0.149311608342057	-8.24995568640865	1.58453271482624e-16	8.11082683401682e-15	ENSCGRG00000014179	chromatin assembly factor 1, subunit A (p150) [Source:MGI Symbol;Acc:MGI:1351331]
310	Chaf1b	190.493177064622	-1.2708524734801	0.193318112764324	-3.54798607823739	0.00038818873916929	0.00453617325045404	ENSCGRG00000015477	chromatin assembly factor 1, subunit B (p60) [Source:MGI Symbol;Acc:MGI:1314881]
311	Chd3	596.776620631131	-1.04513009393152	0.131126211748164	-3.50934864262035	0.000449205649707692	0.0051944056620895	ENSCGRG00000007878	chromodomain helicase DNA binding protein 3 [Source:MGI Symbol;Acc:MGI:1344395]
312	Chek1	904.488646515677	-1.02743103400061	0.126677252254527	-3.49288072960741	0.000477839881842036	0.00550187643903327	ENSCGRG00000002859	checkpoint kinase 1 [Source:MGI Symbol;Acc:MGI:1202065]
313	Chek2	617.091935768929	-0.929933746067742	0.128945911219651	-2.67531744189197	0.00746585214843684	0.0608016674968028	ENSCGRG00000004061	checkpoint kinase 2 [Source:MGI Symbol;Acc:MGI:1355321]
314	Chi3l1	15.5580615634661	3.21344872592924	1.03117120593831	2.54902988957716	0.0108023041553579	0.0832581846867742	ENSCGRG00000008335	chitinase-like 1 [Source:MGI Symbol;Acc:MGI:1340899]
315	Chp1	2485.65793021757	-1.10119492192826	0.0863415276229505	-5.97895862419143	2.24568582750226e-09	6.13072230908116e-08	ENSCGRG00000011436	calcineurin-like EF hand protein 1 [Source:MGI Symbol;Acc:MGI:1927185]
316	Chrna1	29.0118789697351	8.68644121415836	1.49651126578434	5.4135768294341	6.17780688860023e-08	1.4003772365892e-06	ENSCGRG00000002036	cholinergic receptor, nicotinic, alpha polypeptide 1 (muscle) [Source:MGI Symbol;Acc:MGI:87885]
317	Chrnb2	145.739173043285	2.56788462813321	0.237999754134049	8.33161418433738	7.97474703696257e-17	4.18440974750039e-15	ENSCGRG00000010906	cholinergic receptor, nicotinic, beta polypeptide 2 (neuronal) [Source:MGI Symbol;Acc:MGI:87891]
318	Chrne	9.26826907817453	3.28512004607418	1.04002208862822	2.59625019014213	0.00942474110550773	0.0743499056683828	ENSCGRG00000010609	cholinergic receptor, nicotinic, epsilon polypeptide [Source:MGI Symbol;Acc:MGI:87894]
319	Chst11	1877.63066935817	1.02025662661834	0.0890728532101825	4.88694490194484	1.02412739477055e-06	1.94577886732854e-05	ENSCGRG00000016623	carbohydrate sulfotransferase 11 [Source:MGI Symbol;Acc:MGI:1927166]
320	Chtf18	220.906840550846	-2.09376714972644	0.217295768967037	-6.9435528182519	3.82359555652207e-12	1.36669961097166e-10	ENSCGRG00000009394	CTF18, chromosome transmission fidelity factor 18 [Source:MGI Symbol;Acc:MGI:2384887]
321	Ciart	451.712264080579	1.49175381542383	0.138417756449128	6.55111987049104	5.71071943730252e-11	1.83885165881141e-09	N/A	N/A
322	Cilp	23.2716061471899	4.64763970581744	0.981022758233776	4.14126703075746	3.45392571558026e-05	0.000507105212037299	ENSCGRG00000015923	cartilage intermediate layer protein, nucleotide pyrophosphohydrolase [Source:MGI Symbol;Acc:MGI:2444507]
323	Cish	58.4860727611942	2.95875839120443	0.392276958766592	6.05132633317804	1.43658099557243e-09	4.00308819727778e-08	ENSCGRG00000006912	cytokine inducible SH2-containing protein [Source:MGI Symbol;Acc:MGI:103159]
324	Cit	1180.02110352219	-1.24184779809512	0.0997076340664981	-6.58811437583472	4.45447451603383e-11	1.45928585145268e-09	ENSCGRG00000007958	citron [Source:MGI Symbol;Acc:MGI:105313]
325	Cited1	183.75234202334	-1.44822014082677	0.210997828512223	-4.09131054187891	4.28942291362922e-05	0.000616322344958303	ENSCGRG00000014143	Cbp/p300-interacting transactivator with Glu/Asp-rich carboxy-terminal domain 1 [Source:MGI Symbol;Acc:MGI:108023]
326	Ckap2	1024.6085249031	-1.54306559847244	0.13784717109104	-6.95047341318681	3.64062409367205e-12	1.30625592480953e-10	ENSCGRG00000008750	cytoskeleton associated protein 2 [Source:MGI Symbol;Acc:MGI:1931797]
327	Ckap2l	414.787797965138	-1.72079515614518	0.172376152112208	-6.58926795560825	4.42000444858387e-11	1.45051609404137e-09	ENSCGRG00000009870	cytoskeleton associated protein 2-like [Source:MGI Symbol;Acc:MGI:1917716]
328	Ckap4	1428.07271790904	-1.13621028933735	0.114401604415409	-4.81853197280814	1.44618353186501e-06	2.68391716155086e-05	N/A	N/A
329	Cks1b	588.952678369728	-1.86211242992156	0.138778226554183	-9.20281200381078	3.48702624359231e-20	2.32102874030206e-18	N/A	N/A
330	Cks2	446.214983201288	-1.79489662358377	0.313507200572778	-3.85935034554889	0.000113688853442845	0.00150707736263397	ENSCGRG00000002641	CDC28 protein kinase regulatory subunit 2 [Source:MGI Symbol;Acc:MGI:1913447]
331	Clcn4	81.5083838205866	2.16244803726026	0.296252793617954	5.32479548048895	1.01066688557061e-07	2.22405749106233e-06	ENSCGRG00000003527	chloride channel, voltage-sensitive 4 [Source:MGI Symbol;Acc:MGI:104571]
332	Clcn5	538.828983382115	4.67876338672771	0.432126375568724	9.47361956469027	2.70311047925161e-21	1.93606433831417e-19	ENSCGRG00000001430	chloride channel, voltage-sensitive 5 [Source:MGI Symbol;Acc:MGI:99486]
333	Cldn23	30.417553956612	3.02710302382074	0.524192038454554	4.6588661100226	3.1795591421556e-06	5.61086498491891e-05	ENSCGRG00000019626	claudin 23 [Source:MGI Symbol;Acc:MGI:1919158]
334	Clec12a	85.0398153926396	1.37394049154822	0.276614742624299	2.85226298259404	0.00434091712692652	0.0381389253357812	ENSCGRG00000005058	C-type lectin domain family 12, member a [Source:MGI Symbol;Acc:MGI:3040968]
335	Clec12b	16.8038589394935	2.46521218538676	0.684670460511375	2.74621119664088	0.00602879397479727	0.0506305805186162	ENSCGRG00000006913	C-type lectin domain family 12, member B [Source:MGI Symbol;Acc:MGI:1918433]
336	Clic5	236.744893283397	1.53513211236288	0.201801213504142	4.70844349814685	2.49615535082381e-06	4.46958919614716e-05	ENSCGRG00000005957	chloride intracellular channel 5 [Source:MGI Symbol;Acc:MGI:1917912]
337	Clic6	334.946598692795	4.92480889430606	0.262938879101896	16.5051528644537	3.36878937684078e-61	2.35029205524258e-58	ENSCGRG00000007263	chloride intracellular channel 6 [Source:MGI Symbol;Acc:MGI:2146607]
338	Cln5	2248.80006368447	1.12287207419823	0.093745182745366	5.73799695860814	9.5802836054194e-09	2.39341912831943e-07	ENSCGRG00000007787	ceroid-lipofuscinosis, neuronal 5 [Source:MGI Symbol;Acc:MGI:2442253]
339	Cln8	972.395946757507	2.16503021160043	0.109182039401743	14.4718647823137	1.82457561021463e-47	5.20750466206256e-45	ENSCGRG00000000680	ceroid-lipofuscinosis, neuronal 8 [Source:MGI Symbol;Acc:MGI:1349447]
340	Clspn	589.048529234588	-2.86726283898561	0.153766222050122	-14.8426638037613	7.76118013788897e-50	2.52064396995542e-47	ENSCGRG00000012297	claspin [Source:MGI Symbol;Acc:MGI:2445153]
341	Clu	19904.240977821	1.04990017242725	0.106109461595384	4.38167967979132	1.17767864360848e-05	0.000187048335663179	ENSCGRG00000005462	clusterin [Source:MGI Symbol;Acc:MGI:88423]
342	Cmas	1664.69683143383	-0.973620665977204	0.0896018355196596	-4.33761387813056	1.44037909288657e-05	0.000224694627322923	ENSCGRG00000005365	cytidine monophospho-N-acetylneuraminic acid synthetase [Source:MGI Symbol;Acc:MGI:1337124]
343	Cmip	637.865110352127	1.13905592392914	0.203818680056341	2.71856055124497	0.00655666536728327	0.0544087689530903	ENSCGRG00000014929	c-Maf inducing protein [Source:MGI Symbol;Acc:MGI:1921690]
344	Cnbd1	490.232709777577	1.03577984643403	0.156348093608397	2.883420803595	0.00393381549829758	0.0351690947040491	N/A	N/A
345	Cndp2	1423.29444566919	0.909684434567786	0.106195492232855	3.05777511850137	0.00222986846905517	0.0215074410402418	ENSCGRG00000000693	CNDP dipeptidase 2 (metallopeptidase M20 family) [Source:MGI Symbol;Acc:MGI:1913304]
346	Cnot9	979.640603466628	-0.841858660496488	0.100906150871661	-2.54589197542644	0.0108998913100706	0.0838388128247449	ENSCGRG00000018113	CCR4-NOT transcription complex, subunit 9 [Source:MGI Symbol;Acc:MGI:1928902]
347	Cnpy4	434.701073586262	-1.09215822316546	0.152322142030671	-3.32975702470213	0.000869217988508355	0.00931898648237443	ENSCGRG00000003602	canopy FGF signaling regulator 4 [Source:MGI Symbol;Acc:MGI:1913705]
348	Cntn2	45.0425721123883	3.06572651928176	0.409010316099836	6.065284715105	1.31720100788591e-09	3.69227907523018e-08	ENSCGRG00000008724	contactin 2 [Source:MGI Symbol;Acc:MGI:104518]
349	Cntn6	24.7973513995473	6.85602551736163	1.526530548876	4.10804947287687	3.99014645080947e-05	0.000577284091350982	ENSCGRG00000001106	contactin 6 [Source:MGI Symbol;Acc:MGI:1858223]
350	Cntrl	2245.60560797193	-0.847847971340703	0.0892210802371402	-2.94645021020621	0.0032144416422633	0.0296466266206168	ENSCGRG00000002642	centriolin [Source:MGI Symbol;Acc:MGI:1889576]
351	Cobl	41.3372385832065	3.03543703390609	0.450527356741819	5.43912483119025	5.35429311327945e-08	1.22699293643364e-06	ENSCGRG00000014412	cordon-bleu WH2 repeat [Source:MGI Symbol;Acc:MGI:105056]
352	Col11a1	27.9278835737545	2.73405211358467	0.550760208643407	3.90204226655552	9.53844965777307e-05	0.00128799839572381	ENSCGRG00000006595	collagen, type XI, alpha 1 [Source:MGI Symbol;Acc:MGI:88446]
353	Col11a2	110.954555838023	1.73523188227929	0.305819401014431	3.76127014094785	0.00016905273110999	0.00214585329913671	ENSCGRG00000014642	collagen, type XI, alpha 2 [Source:MGI Symbol;Acc:MGI:88447]
354	Col15a1	113.497130855649	1.92168125390094	0.28161336875258	4.74664522888541	2.06818241804501e-06	3.74599540468402e-05	ENSCGRG00000008138	collagen, type XV, alpha 1 [Source:MGI Symbol;Acc:MGI:88449]
355	Col18a1	963.417165240421	1.55436699456694	0.171412408973728	5.6553927434411	1.55490305629018e-08	3.77444701950234e-07	ENSCGRG00000003055	collagen, type XVIII, alpha 1 [Source:MGI Symbol;Acc:MGI:88451]
356	Col19a1	9.30555935211426	5.18294497657684	1.62452722134464	2.83035114182321	0.00464969423127758	0.0404368837648088	ENSCGRG00000012491	collagen, type XIX, alpha 1 [Source:MGI Symbol;Acc:MGI:1095415]
357	Col6a3	1384.51349489007	2.51292843638839	0.363538162289299	5.30333850929517	1.13703792675077e-07	2.48185207719632e-06	N/A	N/A
358	Col8a2	47.3295618547085	1.50727745102977	0.370723888170762	2.48787569330785	0.0128508641586508	0.0961365084021072	ENSCGRG00000016898	collagen, type VIII, alpha 2 [Source:MGI Symbol;Acc:MGI:88464]
359	Coq7	358.424177316133	-1.19193661006045	0.155778848060504	-3.89638334662447	9.76398026000979e-05	0.0013128058255375	N/A	N/A
360	Coq9	820.736203575838	0.856442324718121	0.108498238944445	2.50215880587678	0.0123438541710682	0.0931202166681667	ENSCGRG00000010370	coenzyme Q9 [Source:MGI Symbol;Acc:MGI:1915164]
361	Corin	481.017818229071	1.46075253898497	0.143682975259982	6.09529442635182	1.09236209353609e-09	3.10828168518721e-08	ENSCGRG00000016765	corin [Source:MGI Symbol;Acc:MGI:1349451]
362	Coro2a	62.3422348350655	4.91179120787046	0.470113481506503	9.20379626911306	3.45522038295307e-20	2.30801370048536e-18	ENSCGRG00000004406	coronin, actin binding protein 2A [Source:MGI Symbol;Acc:MGI:1345966]
363	Coro2b	14.6667412709298	3.78396913417733	0.816182697799981	3.91947371842002	8.87425372222911e-05	0.00120696258025725	ENSCGRG00000002619	coronin, actin binding protein, 2B [Source:MGI Symbol;Acc:MGI:2444283]
364	Cpeb3	307.547067519283	1.4511492457247	0.184260332039009	4.70088561883285	2.5903558836121e-06	4.61632296874183e-05	ENSCGRG00000002839	N/A
365	Cpeb4	669.130524093668	1.48476560149885	0.151406246102506	5.94297212922444	2.79900039292085e-09	7.53211005735002e-08	ENSCGRG00000014167	cytoplasmic polyadenylation element binding protein 4 [Source:MGI Symbol;Acc:MGI:1914829]
366	Cpn1	220.446351844888	1.58094548053629	0.192564492534779	5.172204733618	2.31347895995358e-07	4.82068619122185e-06	ENSCGRG00000002501	carboxypeptidase N, polypeptide 1 [Source:MGI Symbol;Acc:MGI:2135874]
367	Cpt1a	446.795566654173	1.22130075843828	0.14790966966846	4.30220863276534	1.69103966312166e-05	0.000259720691974398	ENSCGRG00000008813	carnitine palmitoyltransferase 1a, liver [Source:MGI Symbol;Acc:MGI:1098296]
368	Crebrf	958.950548578037	1.06005308550405	0.12502976679377	3.79981981064179	0.000144801335336443	0.00186313029626542	ENSCGRG00000015578	CREB3 regulatory factor [Source:MGI Symbol;Acc:MGI:1924378]
369	Crhr2	108.415979739423	5.52012589923631	0.595371496157302	8.28921678375285	1.13996609762579e-16	5.89932455521348e-15	ENSCGRG00000007668	corticotropin releasing hormone receptor 2 [Source:MGI Symbol;Acc:MGI:894312]
370	Crip1	676.953665016655	-1.0175238473824	0.151125643786989	-2.86226305358826	0.00420627639428685	0.0372163590602074	ENSCGRG00000014433	N/A
371	Crip2	554.78627728698	-0.92529826690701	0.127537621609846	-2.66851272502937	0.00761878924329293	0.0618333188177117	ENSCGRG00000009586	N/A
372	Crisp2	13.2103417591572	3.00687137146399	0.848116374115214	2.85563272289071	0.00429511668171387	0.0378247372292867	ENSCGRG00000014632	cysteine-rich secretory protein 2 [Source:MGI Symbol;Acc:MGI:98815]
373	Crispld2	55.7081062859502	2.80392691146654	0.395192698886927	5.61489222092202	1.96684802387055e-08	4.72570360021041e-07	ENSCGRG00000015609	cysteine-rich secretory protein LCCL domain containing 2 [Source:MGI Symbol;Acc:MGI:1926142]
374	Csdc2	62.5971460394451	1.55702548882988	0.340518324882942	2.85465690706333	0.00430833438172124	0.0379056958190019	ENSCGRG00000010845	cold shock domain containing C2, RNA binding [Source:MGI Symbol;Acc:MGI:2146027]
375	Csf1	889.016727403169	1.41888503110005	0.110240916866486	7.56454639604338	3.89220400689626e-14	1.65876576646844e-12	ENSCGRG00000007535	colony stimulating factor 1 (macrophage) [Source:MGI Symbol;Acc:MGI:1339753]
376	Csf1r	33.739257236002	1.92218504037378	0.438999624328458	3.04606761725181	0.00231855687408556	0.0222376048050661	ENSCGRG00000010479	colony stimulating factor 1 receptor [Source:MGI Symbol;Acc:MGI:1339758]
377	Csf2	74.0201246732727	4.08743968331886	0.449799489355242	7.78675224291221	6.87535840408716e-15	3.09095766725035e-13	ENSCGRG00000010073	colony stimulating factor 2 (granulocyte-macrophage) [Source:MGI Symbol;Acc:MGI:1339752]
378	Csgalnact1	11.3039175003042	4.52638080897743	1.20510304524032	3.27060687782951	0.00107316981293385	0.0112432145529672	ENSCGRG00000011453	chondroitin sulfate N-acetylgalactosaminyltransferase 1 [Source:MGI Symbol;Acc:MGI:2442354]
379	Csmd3	103.555340339196	2.22595531840575	0.439690934585213	3.73215067359222	0.000189851878541803	0.00238415989072796	ENSCGRG00000002669	CUB and Sushi multiple domains 3 [Source:MGI Symbol;Acc:MGI:2386403]
380	Csrnp3	16.9004177191392	2.18282604096676	0.623957984295465	2.56085117982713	0.0104416073583262	0.0811766892062269	ENSCGRG00000002076	cysteine-serine-rich nuclear protein 3 [Source:MGI Symbol;Acc:MGI:1925021]
381	Ctbs	219.443934176819	1.21599208624508	0.227462545820861	2.77421314901175	0.00553354096297302	0.0468683952875552	ENSCGRG00000016229	chitobiase, di-N-acetyl- [Source:MGI Symbol;Acc:MGI:1921495]
382	Ctnnal1	313.326131313861	1.71249820470894	0.169406655444001	6.65579342814252	2.81775782917579e-11	9.47823289789006e-10	ENSCGRG00000016101	catenin (cadherin associated protein), alpha-like 1 [Source:MGI Symbol;Acc:MGI:1859649]
383	Ctsa	8043.41161416508	0.897633458733671	0.104484750170053	2.99250328400681	0.00276699690095407	0.0260609603116359	ENSCGRG00000014927	cathepsin A [Source:MGI Symbol;Acc:MGI:97748]
384	Ctsb	24069.2375183585	1.49041242408965	0.0833126194426229	10.8681005281808	1.63570764518722e-27	1.67455570176042e-25	ENSCGRG00000018351	cathepsin B [Source:MGI Symbol;Acc:MGI:88561]
385	Ctsd	3332.69827630175	0.954188082802675	0.109164910473363	3.38227348403875	0.000718885372734935	0.00788680475609084	ENSCGRG00000005040	N/A
386	Cutc	367.585475020146	-1.04476811920738	0.165844182403548	-2.77251581467826	0.00556248164929572	0.0470500524597142	ENSCGRG00000007704	cutC copper transporter [Source:MGI Symbol;Acc:MGI:1913638]
387	Cux2	73.577382454797	2.01983404736316	0.34449357232953	4.16516202882723	3.11131518154941e-05	0.000460030173271948	ENSCGRG00000015446	cut-like homeobox 2 [Source:MGI Symbol;Acc:MGI:107321]
388	Cxcl13	15.2081241129345	6.36012467652012	1.55236504859109	3.72023460657044	0.000199037799836332	0.00248132034117604	ENSCGRG00000006366	chemokine (C-X-C motif) ligand 13 [Source:MGI Symbol;Acc:MGI:1888499]
389	Cxcl3	468.983313052155	-1.85223403679382	0.323713595247024	-3.91479244208332	9.04820099439356e-05	0.00122707676120512	ENSCGRG00000016792	C-X-C motif chemokine 3 precursor [Source:RefSeq peptide;Acc:NP_001231068]
390	Cyld	1064.27308892977	0.914320817077002	0.0990677281891591	3.32457726018478	0.000885526940877354	0.00946152636716207	ENSCGRG00000010051	CYLD lysine 63 deubiquitinase [Source:MGI Symbol;Acc:MGI:1921506]
391	Cyr61	620.522218849529	-1.2196828690814	0.138818544736428	-4.57230242231236	4.82394015841595e-06	8.26077825128011e-05	ENSCGRG00000015911	cysteine rich protein 61 [Source:MGI Symbol;Acc:MGI:88613]
392	Cyth4	13.3441540234529	4.42083343000646	1.06920810514921	3.58758123026948	0.000333759770610877	0.00396158336420737	ENSCGRG00000009031	cytohesin 4 [Source:MGI Symbol;Acc:MGI:2441702]
393	Dagla	872.378018791102	1.14170431395678	0.129142201285945	4.31107575751238	1.62462228852602e-05	0.00025105012345336	ENSCGRG00000014476	diacylglycerol lipase, alpha [Source:MGI Symbol;Acc:MGI:2677061]
394	Dao	10.9950080250316	4.60363786428264	1.25384835880082	3.20507287452603	0.00135028288689756	0.0138069995771547	ENSCGRG00000010069	D-amino-acid oxidase [Source:RefSeq peptide;Acc:NP_001231338]
395	Dazap1	1409.62458571422	-1.03645754458186	0.145977028924245	-3.09291843509852	0.00198198601391434	0.0194249066306475	ENSCGRG00000017446	DAZ associated protein 1 [Source:MGI Symbol;Acc:MGI:1917498]
396	Dbf4	1181.85600292386	-1.00731093350013	0.121851671783563	-3.4660864852898	0.000528093379601179	0.00601796481722395	ENSCGRG00000009100	protein DBF4 homolog A [Source:RefSeq peptide;Acc:NP_001233700]
397	Dbp	60.7226638137003	1.40368017125653	0.309564313559819	2.64474176987835	0.00817532801442485	0.0656151060109591	N/A	N/A
398	Dbr1	481.379444950141	-1.25864725253838	0.152887707826404	-4.40640232883967	1.05101667036503e-05	0.000167779669658187	ENSCGRG00000005958	debranching RNA lariats 1 [Source:MGI Symbol;Acc:MGI:1931520]
399	Dclk1	2803.32658002788	-0.937943164570039	0.111781667296774	-3.15776882189223	0.00158981579144511	0.0159294468422615	ENSCGRG00000013862	doublecortin-like kinase 1 [Source:MGI Symbol;Acc:MGI:1330861]
400	Dcn	1931.75118185223	2.18618007104582	0.263239611067845	6.08273794293057	1.18147369740182e-09	3.33664468335204e-08	ENSCGRG00000007335	decorin [Source:MGI Symbol;Acc:MGI:94872]
401	Ddc	88.2215744100335	1.73721527511797	0.296073949766836	3.89177357651436	9.951409447781e-05	0.0013341971513726	ENSCGRG00000007012	dopa decarboxylase [Source:MGI Symbol;Acc:MGI:94876]
402	Ddx11	1362.69931853112	-1.15185057114882	0.109436911607877	-5.18004448498037	2.21832992197278e-07	4.62753939537113e-06	ENSCGRG00000014177	DEAD/H (Asp-Glu-Ala-Asp/His) box helicase 11 [Source:MGI Symbol;Acc:MGI:2443590]
403	Ddx39a	1033.7340937932	-1.74432566235897	0.125307720304268	-9.25212875010968	2.20065414168997e-20	1.48579648985713e-18	ENSCGRG00000014915	DEAD (Asp-Glu-Ala-Asp) box polypeptide 39 [Source:MGI Symbol;Acc:MGI:1915528]
404	Ddx39b	1307.15305057164	-0.82793968883585	0.0980929998735134	-2.47700843513811	0.0132488770755452	0.0986049377605866	N/A	N/A
405	Ddx4	107.746985161336	2.06119953570935	0.282251811248282	5.23021279636581	1.69315030176427e-07	3.59165227864116e-06	ENSCGRG00000001251	DEAD (Asp-Glu-Ala-Asp) box polypeptide 4 [Source:MGI Symbol;Acc:MGI:102670]
406	Ddx60	399.740871415466	2.05577350826043	0.166993541271506	8.80759217596305	1.27862654522039e-18	7.62198994693559e-17	ENSCGRG00000005295	DEAD (Asp-Glu-Ala-Asp) box polypeptide 60 [Source:MGI Symbol;Acc:MGI:2384570]
407	Dek	1179.58125214051	-1.7211848822063	0.151305232467695	-7.5094718335517	5.93663897724202e-14	2.50175544551024e-12	ENSCGRG00000009529	N/A
408	Depdc1	1148.37339274683	-2.39134212678308	0.142618237560176	-12.6658389345173	9.14375732986595e-37	1.52425625506801e-34	ENSCGRG00000005768	DEP domain containing 1a [Source:MGI Symbol;Acc:MGI:1923381]
409	Depdc1b	352.419399202261	-2.43255609934126	0.181488867075758	-10.1802034934125	2.43052570977189e-24	2.0716657373291e-22	ENSCGRG00000015634	DEP domain containing 1B [Source:MGI Symbol;Acc:MGI:2145425]
410	Dffb	406.379702476957	-0.957059014314935	0.145482608629992	-2.55767006859312	0.010537601712157	0.0817532139422984	ENSCGRG00000017367	DNA fragmentation factor, beta subunit [Source:MGI Symbol;Acc:MGI:1196287]
411	Dfna5	2227.07776968947	0.950558323200186	0.11223200473281	3.2575005975292	0.0011239802174922	0.0117104067239494	ENSCGRG00000004052	deafness, autosomal dominant 5 (human) [Source:MGI Symbol;Acc:MGI:1889850]
412	Dgka	2057.90148277112	1.92160655865881	0.107537057990288	12.4296134087876	1.80505164642433e-35	2.72014062909561e-33	ENSCGRG00000012475	diacylglycerol kinase, alpha [Source:MGI Symbol;Acc:MGI:102952]
413	Dgke	617.755911660503	0.963086492853644	0.118437972835362	3.19259088179523	0.00141002565762174	0.0143338657920241	ENSCGRG00000002817	diacylglycerol kinase, epsilon [Source:MGI Symbol;Acc:MGI:1889276]
414	Dgkh	221.854967445347	1.15798533756123	0.217547388325111	2.63401386360806	0.00843820424512857	0.0675522538739851	ENSCGRG00000002380	diacylglycerol kinase, eta [Source:MGI Symbol;Acc:MGI:2444188]
415	Dgki	29.681701818044	2.46038669463561	0.589712975112367	3.18023220289007	0.00147157083395483	0.0148712337978579	ENSCGRG00000004379	diacylglycerol kinase, iota [Source:MGI Symbol;Acc:MGI:2443430]
416	Dhrs9	899.750693225183	2.92661027854179	0.125090863931118	18.7195747493604	3.42877525154739e-78	4.61341710095701e-75	ENSCGRG00000003302	dehydrogenase/reductase (SDR family) member 9 [Source:MGI Symbol;Acc:MGI:2442798]
417	Dhx15	3240.86723439363	-0.884938328258607	0.0946004900679552	-3.17097540744203	0.00151928004685341	0.0153204915645491	ENSCGRG00000014616	DEAH (Asp-Glu-Ala-His) box polypeptide 15 [Source:MGI Symbol;Acc:MGI:1099786]
418	Diaph3	954.076401819655	-1.01815862779451	0.115495932494857	-3.75074790701085	0.000176307891805214	0.00222743914013066	ENSCGRG00000013659	diaphanous related formin 3 [Source:MGI Symbol;Acc:MGI:1927222]
419	Dip2b	616.393465070141	1.08487781928294	0.141369169142562	3.53624005569173	0.000405865706117435	0.00473099771419191	ENSCGRG00000009147	disco interacting protein 2 homolog B [Source:MGI Symbol;Acc:MGI:2145977]
420	Dis3	1015.02404847551	-0.881580533016828	0.110897091333581	-2.67471426643137	0.00747929653905292	0.0608585351646393	ENSCGRG00000012184	DIS3 homolog, exosome endoribonuclease and 3'-5' exoribonuclease [Source:MGI Symbol;Acc:MGI:1919912]
421	Dkc1	2823.88699853531	-0.987848675234111	0.0895794458825492	-4.49752921045296	6.87477182025005e-06	0.000113298404880184	ENSCGRG00000016075	N/A
422	Dkk3	3106.47571315545	2.03326244559992	0.121177423287938	11.9518958695578	6.34608056681771e-33	8.6000805494349e-31	ENSCGRG00000013280	dickkopf WNT signaling pathway inhibitor 3 [Source:MGI Symbol;Acc:MGI:1354952]
423	Dlgap5	1835.41408457102	-2.37294951551025	0.110559863092831	-16.1721167589347	7.93253504346778e-59	4.52803523072129e-56	ENSCGRG00000012422	discs, large (Drosophila) homolog-associated protein 5 [Source:MGI Symbol;Acc:MGI:2183453]
424	Dmxl2	17.4107080808005	3.411030953199	0.721645713893232	3.91614388898866	8.99765591873381e-05	0.00122198157563943	ENSCGRG00000002999	Dmx-like 2 [Source:MGI Symbol;Acc:MGI:2444630]
425	Dna2	237.107893908509	-2.47134636863508	0.215718784063958	-8.74464352327627	2.23720838704826e-18	1.31284406189496e-16	ENSCGRG00000014801	DNA replication helicase/nuclease 2 [Source:MGI Symbol;Acc:MGI:2443732]
426	Dnah12	1144.58325002565	1.45029462277379	0.101386025887092	8.53502358418024	1.40126841684854e-17	7.83254990153587e-16	N/A	N/A
427	Dnah5	143.200055276001	3.42868336072764	0.327898171457187	8.67257309599782	4.22463412355888e-18	2.43362180383727e-16	ENSCGRG00000006844	dynein, axonemal, heavy chain 5 [Source:MGI Symbol;Acc:MGI:107718]
428	Dnah6	33.487905268141	3.59005091211381	0.496701017310902	6.05009514106083	1.44760317354479e-09	4.02784357164892e-08	ENSCGRG00000016024	dynein, axonemal, heavy chain 6 [Source:MGI Symbol;Acc:MGI:107744]
429	Dnah8	1314.2617460573	0.943630108586852	0.134336976874481	2.66990977622506	0.00758716310940218	0.0616031859878486	ENSCGRG00000014453	dynein, axonemal, heavy chain 8 [Source:MGI Symbol;Acc:MGI:107714]
430	Dnajb13	109.923801753969	1.37015686247708	0.271777252291894	2.8891099425518	0.00386333973826894	0.0346376633268787	ENSCGRG00000003098	DnaJ heat shock protein family (Hsp40) member B13 [Source:MGI Symbol;Acc:MGI:1916637]
431	Dnajb9	812.859870335998	-1.0336086376185	0.127559515210772	-3.51715147361625	0.000436204779011122	0.00504716794977426	ENSCGRG00000005047	DnaJ heat shock protein family (Hsp40) member B9 [Source:MGI Symbol;Acc:MGI:1351618]
432	Dnase1	81.2230806777233	1.51891459693586	0.286303323222122	3.2621070747758	0.00110587363904281	0.0115537114468382	ENSCGRG00000005860	deoxyribonuclease I [Source:MGI Symbol;Acc:MGI:103157]
433	Dnmt1	3788.43273086601	-1.12747306087443	0.0934719440385341	-5.80399354837021	6.47537693448339e-09	1.65280047852119e-07	ENSCGRG00000005288	DNA methyltransferase (cytosine-5) 1 [Source:MGI Symbol;Acc:MGI:94912]
434	Dnmt3l	8.67322881836968	3.14697380194079	0.950785130000206	2.6946270196917	0.0070467462296452	0.0577654341897539	ENSCGRG00000006467	DNA (cytosine-5-)-methyltransferase 3-like [Source:MGI Symbol;Acc:MGI:1859287]
435	Dock6	907.027196155541	2.24827932441463	0.152341519907543	10.9183420560786	9.41996141586551e-28	9.69638323446221e-26	ENSCGRG00000007238	dedicator of cytokinesis 6 [Source:MGI Symbol;Acc:MGI:1914789]
436	Dopey2	874.266010959603	1.02597675315615	0.124344701009884	3.54670724890752	0.000390077792108838	0.00455259936180556	ENSCGRG00000006746	dopey family member 2 [Source:MGI Symbol;Acc:MGI:1917278]
437	Dpp4	14.966865892113	2.45902426858987	0.693635019569536	2.70179808544232	0.00689656298531004	0.0567542843836982	ENSCGRG00000011614	dipeptidylpeptidase 4 [Source:MGI Symbol;Acc:MGI:94919]
438	Dpt	3639.13912928898	1.26967071383121	0.0978491219619501	6.99759179623816	2.60399450757059e-12	9.52455233769071e-11	ENSCGRG00000010859	dermatopontin [Source:MGI Symbol;Acc:MGI:1928392]
439	Drc7	639.427935762371	2.55096748688057	0.147296099402247	13.3472983611773	1.228231142867e-40	2.54243846573469e-38	ENSCGRG00000017025	dynein regulatory complex subunit 7 [Source:MGI Symbol;Acc:MGI:2685616]
440	Drgx	33.5335172744904	2.02327696965199	0.421990416969592	3.408405525556	0.000653437074262132	0.00727040411569745	ENSCGRG00000013305	paired related homeobox protein-like 1 [Source:MGI Symbol;Acc:MGI:2148204]
441	Dsn1	839.383694373602	-2.36551457355063	0.138458670409598	-12.8598091225498	7.5763525738189e-38	1.34637503238704e-35	ENSCGRG00000015341	DSN1 homolog, MIS12 kinetochore complex component [Source:MGI Symbol;Acc:MGI:1914184]
442	Dtl	177.214408815033	-1.38937164665919	0.237856030082334	-3.38191613498126	0.000719821165818793	0.00789247456375355	ENSCGRG00000009837	denticleless E3 ubiquitin protein ligase [Source:MGI Symbol;Acc:MGI:1924093]
443	Dtymk	378.993694462934	-0.968259174258247	0.150121316960908	-2.55324614316367	0.0106724044864203	0.0825610198401232	ENSCGRG00000013955	deoxythymidylate kinase [Source:MGI Symbol;Acc:MGI:108396]
444	Duox2	110.358352113076	1.65226385194229	0.253485393214526	4.21050435169599	2.54801215293515e-05	0.000380324127772103	ENSCGRG00000008461	dual oxidase 2 [Source:MGI Symbol;Acc:MGI:3036280]
445	Dusp14	109.476250508182	3.05203244645977	0.313188015227556	7.87728082106238	3.34582377759433e-15	1.52973986646952e-13	ENSCGRG00000001770	dual specificity phosphatase 14 [Source:MGI Symbol;Acc:MGI:1927168]
446	Dusp4	759.982601972765	-1.42587856549634	0.112870970873229	-7.45024215056733	9.31690651335118e-14	3.83193379895188e-12	ENSCGRG00000015508	dual specificity phosphatase 4 [Source:MGI Symbol;Acc:MGI:2442191]
447	Dusp5	1960.40661761826	-1.02215541066048	0.134325766987108	-3.25472111379261	0.00113503765489068	0.0118125438150142	ENSCGRG00000011093	dual specificity phosphatase 5 [Source:MGI Symbol;Acc:MGI:2685183]
448	Dusp6	1078.04171458361	-1.77674313115463	0.246282317744979	-4.83908321695893	1.30439425405692e-06	2.44000740453527e-05	ENSCGRG00000004755	dual specificity phosphatase 6 [Source:MGI Symbol;Acc:MGI:1914853]
449	Dut	730.32939572404	-2.24107502453485	0.147010558962687	-11.2652624103963	1.94770851661557e-29	2.25085799555138e-27	ENSCGRG00000009756	deoxyuridine triphosphatase [Source:MGI Symbol;Acc:MGI:1346051]
450	Dysf	27.3278420239118	3.62822707217131	0.655352653835507	4.64370526866594	3.4221565737006e-06	6.01335479279835e-05	ENSCGRG00000006144	dysferlin [Source:MGI Symbol;Acc:MGI:1349385]
451	Dzank1	143.265792965426	1.41812150132831	0.236670100782835	3.52033906205857	0.000430995459310137	0.0049899578777044	ENSCGRG00000010000	double zinc ribbon and ankyrin repeat domains 1 [Source:MGI Symbol;Acc:MGI:2139080]
452	E2f2	255.167297844331	-1.17817973073575	0.187323028761367	-3.16681421359197	0.00154118746496675	0.0155330916412941	ENSCGRG00000006936	E2F transcription factor 2 [Source:MGI Symbol;Acc:MGI:1096341]
453	E2f7	265.931132742387	-2.40473297145581	0.212341645958975	-8.57001207895996	1.03474186581666e-17	5.81833806757863e-16	ENSCGRG00000010458	E2F transcription factor 7 [Source:MGI Symbol;Acc:MGI:1289147]
454	E2f8	432.949673272158	-1.91839678239102	0.160680179502988	-8.29868553666302	1.05269602001833e-16	5.47779970416723e-15	ENSCGRG00000012511	E2F transcription factor 8 [Source:MGI Symbol;Acc:MGI:1922038]
455	Eaf2	71.5868924523231	2.21002597545418	0.339819391861376	4.78213872913981	1.73439910302726e-06	3.18119531681835e-05	ENSCGRG00000002099	ELL associated factor 2 [Source:MGI Symbol;Acc:MGI:2146616]
456	Ear10	3.4695825951791	5.99417097891589	1.9028398037149	2.8427030313505	0.00447327294449314	0.0391738923549128	ENSCGRG00000013443	eosinophil-associated, ribonuclease A family, member 10 precursor [Source:RefSeq peptide;Acc:NP_001231444]
457	Ebi3	86.2127698207179	4.13635307590478	0.426095208004951	8.33473483968953	7.76720637028842e-17	4.08689570941684e-15	ENSCGRG00000012083	Epstein-Barr virus induced gene 3 [Source:MGI Symbol;Acc:MGI:1354171]
458	Ebp	1948.69422046174	-1.19774896612154	0.0974345866075188	-6.28920886038943	3.19087926974664e-10	9.6479282189755e-09	ENSCGRG00000012040	phenylalkylamine Ca2+ antagonist (emopamil) binding protein [Source:MGI Symbol;Acc:MGI:107822]
459	Ebpl	449.642664855515	1.11459082408855	0.136175550875596	3.88930553217466	0.000100531488597771	0.00134401110767651	ENSCGRG00000006634	emopamil binding protein-like [Source:MGI Symbol;Acc:MGI:1915427]
460	Ece2	848.637437833385	-1.0805308383456	0.111677289133267	-4.43750328711035	9.10083326046626e-06	0.000146900082371382	ENSCGRG00000015498	endothelin converting enzyme 2 [Source:MGI Symbol;Acc:MGI:1101356]
461	Ecm1	1047.88103031943	1.49101824875375	0.159230204168675	5.69022537377895	1.268718065139e-08	3.10780733525358e-07	ENSCGRG00000011489	extracellular matrix protein 1 [Source:MGI Symbol;Acc:MGI:103060]
462	Ect2	1787.72071155801	-2.10683893922507	0.140440965542233	-10.8364139524964	2.31363205054811e-27	2.34311220086961e-25	ENSCGRG00000010518	ect2 oncogene [Source:MGI Symbol;Acc:MGI:95281]
463	Eda2r	53.4226290332873	2.12643694597997	0.339236803942089	4.54394814284937	5.52102456169838e-06	9.28567318470647e-05	ENSCGRG00000013098	ectodysplasin A2 receptor [Source:MGI Symbol;Acc:MGI:2442860]
464	Eef1akmt1	375.569023198306	-0.987567776414687	0.153977352582463	-2.61470449349305	0.00893046832074867	0.0710102286863414	ENSCGRG00000015343	eukaryotic translation elongation factor 1 alpha lysine methyltransferase 1 [Source:MGI Symbol;Acc:MGI:1915293]
465	Eef1b2	4042.37834065541	-0.979263766532245	0.0916529101603809	-4.3021139767533	1.69176243060246e-05	0.000259720691974398	ENSCGRG00000009744	eukaryotic translation elongation factor 1 beta 2 [Source:MGI Symbol;Acc:MGI:1929520]
466	Efcab1	158.663396836425	2.2483070343708	0.257969081744675	6.44784453392728	1.13452051021371e-10	3.55921509938546e-09	ENSCGRG00000008050	EF-hand calcium binding domain 1 [Source:MGI Symbol;Acc:MGI:1914043]
467	Efcab11	119.39143864065	-1.59567567404441	0.247343014696458	-4.08628145235318	4.383419952689e-05	0.00062695885838119	ENSCGRG00000004734	EF-hand calcium binding domain 11 [Source:MGI Symbol;Acc:MGI:1926017]
468	Efcab3	25.5398686329399	3.65843291638494	0.97073383412182	3.1661309286126	0.00154481243698885	0.0155613004682134	ENSCGRG00000003335	N/A
469	Efcab8	83.2947590291364	3.15466475881288	0.357578247627054	7.18640542355324	6.65193297093955e-13	2.56767338880304e-11	N/A	N/A
470	Efna5	504.660001932224	1.57861018545691	0.144678980640479	6.86794778575969	6.51320498302218e-12	2.29755135328069e-10	ENSCGRG00000001238	ephrin A5 [Source:MGI Symbol;Acc:MGI:107444]
471	Efs	882.394943876137	-1.21045238614167	0.118542250454356	-5.27651434845467	1.31664208513648e-07	2.8474841512877e-06	ENSCGRG00000018275	embryonal Fyn-associated substrate [Source:MGI Symbol;Acc:MGI:105311]
472	Egfr	114.915401172904	1.89327004317589	0.291095943211747	4.49442038944204	6.97596949703713e-06	0.000114865679559168	ENSCGRG00000007806	epidermal growth factor receptor [Source:MGI Symbol;Acc:MGI:95294]
473	Egr3	98.1538016848224	-1.67495152288473	0.348077263686988	-3.13145710988971	0.00173941190938995	0.0172721677054183	ENSCGRG00000015251	early growth response 3 [Source:MGI Symbol;Acc:MGI:1306780]
474	Ehd3	328.541693518102	1.09536074803642	0.148464276486012	3.43785225237909	0.000586347532331259	0.0066058782694521	ENSCGRG00000013157	EH-domain containing 3 [Source:MGI Symbol;Acc:MGI:1928900]
475	Ehd4	5243.31919749271	-1.49907920747633	0.0984268504093379	-9.28726971302587	1.58296717283026e-20	1.0843037321674e-18	ENSCGRG00000007631	EH-domain containing 4 [Source:MGI Symbol;Acc:MGI:1919619]
476	Ehhadh	16.7148509867313	2.64569093901094	0.695514501611704	2.96288349633903	0.00304771898165801	0.0282946685349886	ENSCGRG00000010631	enoyl-Coenzyme A, hydratase/3-hydroxyacyl Coenzyme A dehydrogenase [Source:MGI Symbol;Acc:MGI:1277964]
477	Eif4a1	6262.15275256282	-1.07222314093906	0.0849713111215515	-5.73441357778837	9.7850301470942e-09	2.43810334498431e-07	ENSCGRG00000007204	eukaryotic translation initiation factor 4A1 [Source:MGI Symbol;Acc:MGI:95303]
478	Eif4e2	988.697464709703	-1.29930167354727	0.109378468560744	-6.53089389736156	6.53783038439052e-11	2.09088473600618e-09	ENSCGRG00000014565	eukaryotic translation initiation factor 4E member 2 [Source:MGI Symbol;Acc:MGI:1914440]
479	Eif4ebp1	4112.98095126984	-1.03183803245661	0.110268442073178	-4.05261490353595	5.06483345225669e-05	0.000717340358948566	ENSCGRG00000008497	eukaryotic translation initiation factor 4E binding protein 1 [Source:MGI Symbol;Acc:MGI:103267]
480	Eif4g3	1554.57836129917	1.09570090159083	0.121228418767642	4.21302534555533	2.51972775940182e-05	0.000376699300030572	ENSCGRG00000012487	eukaryotic translation initiation factor 4 gamma, 3 [Source:MGI Symbol;Acc:MGI:1923935]
481	Elovl4	795.238281757326	0.958404813821438	0.108800501341325	3.4323583852682	0.000598356283307126	0.00671306569902105	ENSCGRG00000003205	elongation of very long chain fatty acids (FEN1/Elo2, SUR4/Elo3, yeast)-like 4 [Source:MGI Symbol;Acc:MGI:1933331]
482	Eme1	115.379230662757	-2.38268854153266	0.298450917499309	-6.02352325090662	1.70660580054741e-09	4.72754903895757e-08	ENSCGRG00000002468	essential meiotic structure-specific endonuclease 1 [Source:MGI Symbol;Acc:MGI:3576783]
483	Emilin2	677.952905182105	2.9430992483067	0.158421819908119	14.8851764798132	4.11399500456016e-50	1.3595670859807e-47	ENSCGRG00000013899	elastin microfibril interfacer 2 [Source:MGI Symbol;Acc:MGI:2389136]
484	Eml1	17.2707274002507	4.90385098248895	0.884487709916873	4.88292650462458	1.04522837132242e-06	1.97879063624125e-05	ENSCGRG00000010427	echinoderm microtubule associated protein like 1 [Source:MGI Symbol;Acc:MGI:1915769]
485	Emp1	1156.67942218164	-2.01152354321355	0.150205456897642	-9.49739824342416	2.15199707660497e-21	1.5591218820003e-19	ENSCGRG00000013556	epithelial membrane protein 1 [Source:MGI Symbol;Acc:MGI:107941]
486	Emp3	340.33353539036	-1.18114363033537	0.174972350872841	-3.407287646535	0.00065611941134575	0.00729166496164579	ENSCGRG00000006054	epithelial membrane protein 3 [Source:MGI Symbol;Acc:MGI:1098729]
487	Eno2	979.325711494347	0.908478017473827	0.111879285335473	2.89164804532493	0.00383226990372086	0.0344130947606658	ENSCGRG00000016207	enolase 2, gamma neuronal [Source:MGI Symbol;Acc:MGI:95394]
488	Enosf1	102.871847587966	-1.94441227135927	0.256877049839032	-5.29221964940035	1.20840630488177e-07	2.62849302136928e-06	N/A	N/A
489	Enpp6	556.79941381127	3.25250650309029	0.214263953153887	12.4498029794739	1.40190800737823e-35	2.12965654314385e-33	ENSCGRG00000008783	ectonucleotide pyrophosphatase/phosphodiesterase 6 [Source:MGI Symbol;Acc:MGI:2445171]
490	Enthd1	63.6476473452923	2.32762039744986	0.430207929282015	4.05073402444505	5.10572169968185e-05	0.000722045643069873	ENSCGRG00000016883	ENTH domain containing 1 [Source:MGI Symbol;Acc:MGI:2686088]
491	Epas1	9.54865928964203	3.15238525912234	0.948251893148977	2.70753243621294	0.00677854464582936	0.0559051862931207	ENSCGRG00000001492	endothelial PAS domain protein 1 [Source:MGI Symbol;Acc:MGI:109169]
492	Epb41	13.1909601847031	5.07836846679671	1.16886908387388	3.844233736753	0.000120929704557363	0.00158901809368532	ENSCGRG00000015686	erythrocyte membrane protein band 4.1 [Source:MGI Symbol;Acc:MGI:95401]
493	Ephx2	44.9887071697251	3.50986181188622	0.684349740753879	4.27398322375779	1.92011489207978e-05	0.000293105382675096	ENSCGRG00000004290	epoxide hydrolase 2, cytoplasmic [Source:MGI Symbol;Acc:MGI:99500]
494	Epm2aip1	2071.03819549322	0.91369143923059	0.108148854195611	3.03959705310291	0.00236894861662475	0.0226172757685557	ENSCGRG00000019638	EPM2A (laforin) interacting protein 1 [Source:MGI Symbol;Acc:MGI:1925031]
495	Eppk1	13.1407245515207	2.63491234612429	0.745723481628153	2.74894098939655	0.00597881489774132	0.0502556609677614	N/A	N/A
496	Erc2	33.7492264866773	2.23226111761021	0.619185067343366	2.66043014240773	0.00780409143686114	0.0629582523398474	ENSCGRG00000014618	ELKS/RAB6-interacting/CAST family member 2 [Source:MGI Symbol;Acc:MGI:1098749]
497	Ercc6l	584.06422959592	-2.80911742855083	0.162614254464518	-13.6774905444404	1.38386655918087e-42	3.3420377404218e-40	ENSCGRG00000006223	excision repair cross-complementing rodent repair deficiency complementation group 6 like [Source:MGI Symbol;Acc:MGI:2654144]
498	Erich6	31.7601705580394	2.63080815923577	0.499376099380778	4.0968033132772	4.18894521493903e-05	0.000603265756986289	N/A	N/A
499	Ern1	1485.40239054529	1.34089017688288	0.0918270928434649	8.23207675157849	1.83995296513055e-16	9.36734973085518e-15	ENSCGRG00000010036	endoplasmic reticulum (ER) to nucleus signalling 1 [Source:MGI Symbol;Acc:MGI:1930134]
500	Esco2	665.030998545093	-2.69583910092645	0.165051151516396	-12.7892267385702	1.88338481089716e-37	3.28493700767312e-35	ENSCGRG00000005092	establishment of sister chromatid cohesion N-acetyltransferase 2 [Source:MGI Symbol;Acc:MGI:1919238]
501	Espl1	1523.81355703055	-2.57651219842231	0.104342370345321	-19.0866825347184	3.25814773530979e-81	4.72105606846388e-78	ENSCGRG00000002376	extra spindle pole bodies 1, separase [Source:MGI Symbol;Acc:MGI:2146156]
502	Esr2	240.949233558467	1.94952392219356	0.190962330735225	7.14570992204956	8.95319509820483e-13	3.4209195956366e-11	ENSCGRG00000018149	estrogen receptor 2 (beta) [Source:MGI Symbol;Acc:MGI:109392]
503	Etaa1	676.476409991908	-1.2701785197325	0.139957940180652	-4.89587098900496	9.78712615431603e-07	1.86599286810578e-05	ENSCGRG00000011008	Ewing tumor-associated antigen 1 [Source:MGI Symbol;Acc:MGI:1915395]
504	Etnk1	2257.07675462387	1.44202502299339	0.114287752532498	7.4991633248587	6.42264612476253e-14	2.69450746218601e-12	ENSCGRG00000014141	ethanolamine kinase 1 [Source:MGI Symbol;Acc:MGI:1922570]
505	Ets2	1870.19823830411	2.42340155748962	0.123062926632152	14.9390162178066	1.83666697894944e-50	6.40690664490197e-48	ENSCGRG00000006623	E26 avian leukemia oncogene 2, 3' domain [Source:MGI Symbol;Acc:MGI:95456]
506	Etv3l	251.475959876627	1.50564001532471	0.207443331530171	4.4382121508189	9.07091894845751e-06	0.000146542796082413	ENSCGRG00000010982	N/A
507	Etv4	610.021105056053	-0.97740105540936	0.136671613705609	-2.87139768125894	0.00408661054417012	0.0363797177790797	ENSCGRG00000000957	N/A
508	Etv6	562.916675128191	1.09655025360206	0.134279603506783	3.80986940324906	0.000139040217683578	0.00179883281628129	ENSCGRG00000006017	ets variant 6 [Source:MGI Symbol;Acc:MGI:109336]
509	Exo1	232.820426136394	-2.82190500920082	0.230913259987556	-9.68737139045288	3.41196877774075e-22	2.60207513628755e-20	N/A	N/A
510	Exosc8	888.05253831946	-1.02000885952158	0.126655987871622	-3.43486609761702	0.00059284668805248	0.00665918489138018	ENSCGRG00000003184	exosome component 8 [Source:MGI Symbol;Acc:MGI:1916889]
511	Eya1	137.197117542141	1.2979330575628	0.228194993741799	3.1243917543974	0.00178173064465812	0.0176458781037987	ENSCGRG00000005994	EYA transcriptional coactivator and phosphatase 1 [Source:MGI Symbol;Acc:MGI:109344]
512	Ezh2	767.144811835169	-1.22194441358431	0.116459354620428	-5.46956416630716	4.51143573839154e-08	1.04017031828741e-06	ENSCGRG00000011414	enhancer of zeste 2 polycomb repressive complex 2 subunit [Source:MGI Symbol;Acc:MGI:107940]
513	F2rl2	226.881041475939	1.47188569737001	0.218781356955269	4.05392492757139	5.03653853472081e-05	0.000713869649198916	ENSCGRG00000006051	coagulation factor II (thrombin) receptor-like 2 [Source:MGI Symbol;Acc:MGI:1298208]
514	F7	9.23818077230701	3.52605192945912	0.917034001045392	3.20717598844232	0.00134044965395791	0.0137228533323941	ENSCGRG00000008866	coagulation factor VII [Source:MGI Symbol;Acc:MGI:109325]
515	Fa2h	200.051290682503	3.15999556189417	0.218844826504365	11.7664790267347	5.80991377392833e-32	7.54767901789572e-30	ENSCGRG00000003457	fatty acid 2-hydroxylase [Source:MGI Symbol;Acc:MGI:2443327]
516	Fahd1	217.163044972069	-1.31209449418496	0.191942806130975	-3.78827426836533	0.000151697333484256	0.00194239920701485	N/A	N/A
517	Fam120c	1293.23240047361	1.1746290480167	0.141749455654164	4.15992107041453	3.1835759316751e-05	0.000469976644396268	ENSCGRG00000012352	family with sequence similarity 120, member C [Source:MGI Symbol;Acc:MGI:2387687]
518	Fam122b	690.199138039059	1.90164304530788	0.142193539498479	9.25977754847863	2.04858563657767e-20	1.39311218903298e-18	ENSCGRG00000010548	family with sequence similarity 122, member B [Source:MGI Symbol;Acc:MGI:1926005]
519	Fam13c	583.353170798899	1.93182198902884	0.158263882525876	8.51021387073249	1.73612822567081e-17	9.56241151665526e-16	ENSCGRG00000017409	family with sequence similarity 13, member C [Source:MGI Symbol;Acc:MGI:1918971]
520	Fam151a	14.1546192811161	7.01602059905598	1.5398898918564	4.1763103533214	2.96275531153126e-05	0.000438753316063791	ENSCGRG00000016170	family with sequence simliarity 151, member A [Source:MGI Symbol;Acc:MGI:2657115]
521	Fam169b	33.4972160595867	1.87322150107347	0.460224926883253	2.79919431804073	0.00512302973007186	0.043904691094342	ENSCGRG00000005312	family with sequence similarity 169, member B [Source:MGI Symbol;Acc:MGI:3644026]
522	Fam178b	53.4232570626687	3.0621153365872	0.399065970811333	6.20737676737957	5.3876325741081e-10	1.5710036346513e-08	ENSCGRG00000013579	family with sequence similarity 178, member B [Source:MGI Symbol;Acc:MGI:3026913]
523	Fam179a	13.8166318701255	2.65717369243296	0.781915406703948	2.65017311840282	0.00804505357429368	0.0647903694651432	N/A	N/A
524	Fam180a	7.76090825756472	3.31261549183814	1.00121998293357	2.72432935579748	0.00644322170255713	0.0535800728214799	ENSCGRG00000012655	family with sequence similarity 180, member A [Source:MGI Symbol;Acc:MGI:3039626]
525	Fam186a	33.5542609542609	2.39349508086125	0.624777301005922	2.89468355721033	0.00379540932508603	0.0341913560290031	ENSCGRG00000007405	family with sequence similarity 186, member A [Source:MGI Symbol;Acc:MGI:2685766]
526	Fam189a2	50.7688643994071	1.79571137647321	0.45291588022903	2.67323123035519	0.00751244481639456	0.0610754954710507	N/A	N/A
527	Fam19a3	35.6973508595692	2.1786415337978	0.431156567855477	3.69628842952208	0.000218774414091164	0.00270943697451365	ENSCGRG00000013772	family with sequence similarity 19, member A3 [Source:MGI Symbol;Acc:MGI:3046463]
528	Fam20c	482.745149886107	1.08891142903321	0.176120197747771	2.86139201952167	0.00421785155562406	0.0373012534053006	ENSCGRG00000008074	family with sequence similarity 20, member C [Source:MGI Symbol;Acc:MGI:2136853]
529	Fam214a	248.596873881466	1.04738867692393	0.18587177668889	2.48787731220099	0.0128508056636176	0.0961365084021072	ENSCGRG00000014900	family with sequence similarity 214, member A [Source:MGI Symbol;Acc:MGI:2387648]
530	Fam25a	831.588795166618	1.34665009373957	0.15998660079336	4.76094616199902	1.92687450634794e-06	3.50014803047985e-05	ENSCGRG00000014057	family with sequence similarity 25, member C [Source:MGI Symbol;Acc:MGI:1916384]
531	Fam63b	2884.34278095225	1.00054794157476	0.0984778815474707	4.22008916442084	2.44205712299639e-05	0.000366542071919387	N/A	N/A
532	Fam69c	330.775935781163	1.66692197487701	0.171041812591426	6.32570163846648	2.52084484664514e-10	7.69613523115955e-09	ENSCGRG00000006679	family with sequence similarity 69, member C [Source:MGI Symbol;Acc:MGI:3041188]
533	Fam71f1	257.800603408604	1.14450497063596	0.178883209208277	3.12797647353988	0.00176014269667996	0.0174504252512423	ENSCGRG00000010330	family with sequence similarity 71, member F1 [Source:MGI Symbol;Acc:MGI:3032524]
534	Fam73a	12.410931172492	3.55936461622716	0.942545054273603	3.1557134611441	0.00160106063379982	0.0160250686285266	N/A	N/A
535	Fam83d	528.436622506291	-2.5762051993696	0.155867942057561	-12.7751907952508	2.25593829911177e-37	3.89863392113472e-35	ENSCGRG00000015926	family with sequence similarity 83, member D [Source:MGI Symbol;Acc:MGI:1919128]
536	Fam83e	72.7845059315316	2.14146007040029	0.322808675300809	4.82173401389761	1.42315633214119e-06	2.64639642927381e-05	ENSCGRG00000002432	family with sequence similarity 83, member E [Source:MGI Symbol;Acc:MGI:1921063]
537	Fanca	567.307118698251	-1.22095240517502	0.134216882962036	-4.73852387582087	2.15280667277017e-06	3.88805554122451e-05	ENSCGRG00000016046	Fanconi anemia, complementation group A [Source:MGI Symbol;Acc:MGI:1341823]
538	Fancb	302.269757196108	-1.72586341347629	0.18978042302973	-6.01168916446352	1.83600106118188e-09	5.04886890357416e-08	ENSCGRG00000010471	Fanconi anemia, complementation group B [Source:MGI Symbol;Acc:MGI:2448558]
539	Fancd2	935.001634573663	-1.97167037235235	0.1296479386674	-10.6959500157474	1.06324417751498e-26	1.037737335329e-24	ENSCGRG00000015861	Fanconi anemia, complementation group D2 [Source:MGI Symbol;Acc:MGI:2448480]
540	Fanci	483.619440899621	-2.11531640174725	0.149905060768983	-10.2088207908104	1.81051738348053e-24	1.57164589643423e-22	ENSCGRG00000012764	Fanconi anemia, complementation group I [Source:MGI Symbol;Acc:MGI:2384790]
541	Fancm	516.004580235873	-1.44354319335264	0.140394481384964	-6.11548747615828	9.62622428924939e-10	2.75995718320534e-08	ENSCGRG00000005570	Fanconi anemia, complementation group M [Source:MGI Symbol;Acc:MGI:2442306]
542	Fank1	110.518738508717	4.22100243694282	0.33521654325294	10.8468391832263	2.06441369471656e-27	2.10201950093924e-25	ENSCGRG00000010083	fibronectin type 3 and ankyrin repeat domains 1 [Source:MGI Symbol;Acc:MGI:1914180]
543	Fas	1534.03629716426	2.19832335810241	0.119725891035512	13.4754550033184	2.18136464167426e-41	4.7779495064207e-39	ENSCGRG00000008803	Fas (TNF receptor superfamily member 6) [Source:MGI Symbol;Acc:MGI:95484]
544	Fastkd3	435.565606929911	-1.19267609779193	0.149630582013973	-4.06142640689606	4.87737937503335e-05	0.000692874775923856	ENSCGRG00000004241	FAST kinase domains 3 [Source:MGI Symbol;Acc:MGI:1916827]
545	Fat4	540.725514009126	1.75322626398846	0.170454673568735	6.85380892648982	7.19091165490033e-12	2.51308354069309e-10	ENSCGRG00000012661	FAT atypical cadherin 4 [Source:MGI Symbol;Acc:MGI:3045256]
546	Faxdc2	169.530605268407	2.53478732301452	0.216516635481581	9.00542731026891	2.14827564509609e-19	1.35341365641054e-17	ENSCGRG00000011956	predicted gene 12248 [Source:MGI Symbol;Acc:MGI:3651124]
547	Fbln5	642.403146512283	3.30820428229015	0.132977646086942	20.478944106053	3.31772339256956e-93	7.73171492252015e-90	ENSCGRG00000001395	fibulin 5 [Source:MGI Symbol;Acc:MGI:1346091]
548	Fbn1	298.098521774018	1.14208814156951	0.199603877918367	2.79115639765378	0.00525200878389305	0.0448265017952847	ENSCGRG00000016650	fibrillin 1 [Source:MGI Symbol;Acc:MGI:95489]
549	Fbn3	6.19525413634434	5.27033782794844	1.63499772702052	2.8656769668821	0.00416118621173869	0.0369040794117334	N/A	N/A
550	Fbxl19	686.8787255555	-1.34445365808804	0.15224848068215	-4.98849744814516	6.08507151942523e-07	1.20025646294673e-05	N/A	N/A
551	Fbxo31	482.336176128799	1.66298580636668	0.146101111693386	7.37861124498431	1.59949114837173e-13	6.4517376363765e-12	ENSCGRG00000015522	F-box protein 31 [Source:MGI Symbol;Acc:MGI:1354708]
552	Fbxo4	388.027318080141	-1.2896490392685	0.152046074508316	-4.63469077268943	3.57471436716309e-06	6.25226504496297e-05	ENSCGRG00000007074	F-box protein 4 [Source:MGI Symbol;Acc:MGI:2146220]
553	Fbxo48	160.766411120486	-1.62252945829067	0.246103768874684	-4.21597345832539	2.48703012264998e-05	0.000372402117808884	ENSCGRG00000008969	F-box protein 48 [Source:MGI Symbol;Acc:MGI:2442569]
554	Fbxo5	369.857954201507	-2.33911405423353	0.17930404682186	-9.78311189627042	1.33055398505427e-22	1.05753778128554e-20	ENSCGRG00000003734	F-box protein 5 [Source:MGI Symbol;Acc:MGI:1914391]
555	Fdft1	4369.99587089798	0.925323389009386	0.0984921822439742	3.45571476368678	0.000548835772872923	0.00622046898532325	ENSCGRG00000015590	farnesyl diphosphate farnesyl transferase 1 [Source:MGI Symbol;Acc:MGI:102706]
556	Fdxr	540.504333140301	-1.25105111790599	0.158120637232287	-4.21253435885356	2.52521287957799e-05	0.000377219944588506	ENSCGRG00000006784	ferredoxin reductase [Source:MGI Symbol;Acc:MGI:104724]
557	Fen1	593.11087489623	-2.32378531912714	0.145519442146588	-11.9490756201112	6.5651380734342e-33	8.83339327780571e-31	ENSCGRG00000017086	flap structure specific endonuclease 1 [Source:MGI Symbol;Acc:MGI:102779]
558	Fer1l4	39.1320894274631	3.31351774546159	0.521383589072997	5.23329713846904	1.66512737159094e-07	3.54018107208335e-06	ENSCGRG00000012428	fer-1-like 4 (C. elegans) [Source:MGI Symbol;Acc:MGI:1921812]
559	Fer1l5	335.269900677696	1.46099219189739	0.168267364189699	5.20617705872319	1.92770720727876e-07	4.0617696491622e-06	ENSCGRG00000015646	fer-1-like 5 (C. elegans) [Source:MGI Symbol;Acc:MGI:3616091]
560	Fgf12	57.3148404820212	2.87753827186846	0.475594286400036	4.82044430874207	1.4323884089247e-06	2.66093692888703e-05	ENSCGRG00000016889	fibroblast growth factor 12 [Source:MGI Symbol;Acc:MGI:109183]
561	Fgfbp1	11.6091670515768	4.86493663421883	1.22790696102731	3.48558503969786	0.000491062110443146	0.00563689029519655	ENSCGRG00000000225	fibroblast growth factor binding protein 1 [Source:MGI Symbol;Acc:MGI:1096350]
562	Fgfr4	39.9481154602126	2.7559410361449	0.479454371436933	4.52801906658454	5.95392105441405e-06	9.92513370814138e-05	ENSCGRG00000016993	fibroblast growth factor receptor 4 [Source:MGI Symbol;Acc:MGI:95525]
563	Fh	1896.66469437033	-0.92732380486828	0.0902777667514868	-3.79231029373559	0.000149252258969149	0.00191386303757785	ENSCGRG00000017765	fumarate hydratase 1 [Source:MGI Symbol;Acc:MGI:95530]
564	Fhad1	60.6204821344583	2.12571332491694	0.365214952075466	4.21875067118668	2.45659747490309e-05	0.000368430944544184	N/A	N/A
565	Fhod1	519.854292245939	-1.18670308741279	0.147116999238106	-4.09021792048468	4.30968068832066e-05	0.000618289833403627	ENSCGRG00000008020	formin homology 2 domain containing 1 [Source:MGI Symbol;Acc:MGI:2679008]
566	Fibin	135.872870328143	1.26136233778294	0.203267433773606	3.32763504957286	0.000875865246804889	0.00936892314256882	ENSCGRG00000020061	fin bud initiation factor homolog (zebrafish) [Source:MGI Symbol;Acc:MGI:1914856]
567	Figf	196.812612887155	3.0334199431151	0.264444096319718	9.2588848700699	2.06578336336606e-20	1.3997540005657e-18	N/A	N/A
568	Fignl1	267.431788795528	-2.12963736566839	0.198337990988996	-7.7880937345631	6.80277086429031e-15	3.06564102322097e-13	ENSCGRG00000005469	fidgetin-like 1 [Source:MGI Symbol;Acc:MGI:1890648]
569	Fjx1	98.6982050092106	-1.72959221228829	0.287247713567318	-3.984817485062	6.75320115669386e-05	0.000936745583126967	N/A	N/A
570	Flna	23353.441157352	-1.00993976588651	0.0870797908628781	-4.88032023221727	1.05913719332687e-06	2.00110003116331e-05	ENSCGRG00000002222	filamin, alpha [Source:MGI Symbol;Acc:MGI:95556]
571	Flt1	414.426860718794	1.02069555613204	0.138177789000229	3.15342327130568	0.00161367643140681	0.0161427631112109	ENSCGRG00000017797	FMS-like tyrosine kinase 1 [Source:MGI Symbol;Acc:MGI:95558]
572	Flvcr2	113.439320688987	1.5831315030676	0.254394170386172	3.92371020464509	8.71956152565768e-05	0.00118678020562727	ENSCGRG00000003984	major facilitator superfamily domain containing 7C [Source:MGI Symbol;Acc:MGI:2384974]
573	Fmnl1	32.4731411698067	2.26130801847346	0.471216486561239	3.55748486218223	0.000374422670919413	0.00440262163052995	N/A	N/A
574	Fmo1	11.2357947901706	3.78347471329603	1.04842851479699	3.05076804706539	0.00228256835853372	0.0219371123314795	ENSCGRG00000006110	flavin containing monooxygenase 1 [Source:MGI Symbol;Acc:MGI:1310002]
575	Fmo4	264.064868461723	1.08212553918774	0.198955375364256	2.49886708291424	0.012459103162386	0.0937643333079765	ENSCGRG00000011267	flavin containing monooxygenase 4 [Source:MGI Symbol;Acc:MGI:2429497]
576	Fmo5	136.397711326358	1.43314977044712	0.237705041333017	3.568234249343	0.000359395125712246	0.00423915214968163	ENSCGRG00000007196	flavin containing monooxygenase 5 [Source:MGI Symbol;Acc:MGI:1310004]
577	Fn1	20281.0962572966	1.29556315993671	0.113059211284369	6.28520799979968	3.27415022716001e-10	9.86802685264208e-09	ENSCGRG00000004728	fibronectin 1 [Source:MGI Symbol;Acc:MGI:95566]
578	Fn3k	140.865687085787	2.17483030641821	0.277617454720173	5.72682941459706	1.0232496662257e-08	2.53617815298598e-07	ENSCGRG00000009813	fructosamine 3 kinase [Source:MGI Symbol;Acc:MGI:1926834]
579	Fnip1	1808.42474110862	0.872594249181305	0.113402189262379	2.53638620498458	0.0112003137341166	0.0857643535811197	ENSCGRG00000010194	folliculin interacting protein 1 [Source:MGI Symbol;Acc:MGI:2444668]
580	Fnip2	3086.8848759881	1.75638079911934	0.108782913143482	10.7684034610575	4.85344159168836e-27	4.8372634530494e-25	ENSCGRG00000015930	folliculin interacting protein 2 [Source:MGI Symbol;Acc:MGI:2683054]
581	Folr1	19.1363733662518	4.19934416226956	0.998009416820873	3.62159073915545	0.000292797070030515	0.0035332597105476	ENSCGRG00000010186	folate receptor alpha precursor [Source:RefSeq peptide;Acc:NP_001233692]
582	Fos	429.972443573257	-1.42863261833756	0.171285264867316	-4.9255265376735	8.41334908259933e-07	1.6237936134111e-05	ENSCGRG00000002655	proto-oncogene c-Fos [Source:RefSeq peptide;Acc:NP_001233612]
583	Foxm1	695.1649992925	-2.19452126177348	0.127908425780527	-12.583680482583	2.59645107717068e-36	4.07577907838867e-34	ENSCGRG00000015123	forkhead box M1 [Source:MGI Symbol;Acc:MGI:1347487]
584	Foxn2	860.299777689794	0.952452595765597	0.144595146371379	2.54151058501353	0.0110374604078617	0.0846894670887536	ENSCGRG00000011206	forkhead box N2 [Source:MGI Symbol;Acc:MGI:1347478]
585	Fras1	645.661689987171	1.66151533601691	0.14153310586455	7.60636763193794	2.81906668314967e-14	1.20963004807495e-12	N/A	N/A
586	Frg1	639.423127160927	-0.900028337109219	0.122386760866214	-2.57434573934411	0.010042985979753	0.0786283154200359	ENSCGRG00000011860	FSHD region gene 1 [Source:MGI Symbol;Acc:MGI:893597]
587	Frmd4b	233.228257456094	-1.49323067558799	0.199118102372107	-4.56145455408912	5.08004722419358e-06	8.62875108765865e-05	ENSCGRG00000015587	FERM domain containing 4B [Source:MGI Symbol;Acc:MGI:2141794]
588	Frmd7	102.787323564161	2.25963893115184	0.265042319638503	6.3185246518926	2.64072176058934e-10	8.04907375472839e-09	ENSCGRG00000009355	FERM domain containing 7 [Source:MGI Symbol;Acc:MGI:2686379]
589	Frmpd2	137.089147360616	4.79688679374792	0.461713593398699	9.12237446167128	7.34960858103772e-20	4.74125263154135e-18	N/A	N/A
590	Fry	1051.24195729135	1.35836105698064	0.135947141042311	5.68896521346325	1.27811499581395e-08	3.1267340488503e-07	ENSCGRG00000008996	FRY microtubule binding protein [Source:MGI Symbol;Acc:MGI:2443895]
591	Fth1	22841.4221612192	1.42307612481393	0.10009340457789	8.37331518122732	5.60195134085535e-17	2.98934723534539e-15	ENSCGRG00000003282	Ferritin heavy chain [Source:UniProtKB/Swiss-Prot;Acc:P29389]
592	Ftsj1	1259.22640362192	-0.966966146642538	0.103407251170958	-3.69416691378667	0.000220608861560608	0.00273036079186411	ENSCGRG00000007253	FtsJ RNA methyltransferase homolog 1 (E. coli) [Source:MGI Symbol;Acc:MGI:1859648]
593	Fut11	335.21095032599	-1.67547426411821	0.169869469766067	-6.41970428764411	1.36539313696412e-10	4.23721754876327e-09	ENSCGRG00000002841	fucosyltransferase 11 [Source:MGI Symbol;Acc:MGI:1920318]
594	Fut2	11.1596523041537	3.46285967079739	0.885615587929361	3.24960085312521	0.00115567091218376	0.0120140027443739	ENSCGRG00000018717	secretory blood group 1 [Source:MGI Symbol;Acc:MGI:1928893]
595	Fzd7	311.927542189394	-1.10284611573888	0.160193888286012	-3.23285501437536	0.00122559747042432	0.0126919073943831	ENSCGRG00000020015	frizzled class receptor 7 [Source:MGI Symbol;Acc:MGI:108570]
596	Fzr1	917.673085477233	-1.03729443310294	0.151814255966834	-2.97950893676681	0.00288710808046708	0.0270032050207341	ENSCGRG00000002475	fizzy/cell division cycle 20 related 1 (Drosophila) [Source:MGI Symbol;Acc:MGI:1926790]
597	G6pd	2370.83928892441	-0.961310506926646	0.0898167515361795	-4.19017610600058	2.78738035572025e-05	0.000414411079405701	ENSCGRG00000003467	glucose-6-phosphate 1-dehydrogenase [Source:RefSeq peptide;Acc:NP_001233656]
598	Gabarapl1	3600.9019959545	0.953686896428332	0.0863595533303814	4.26964222819177	1.95786768234606e-05	0.00029838473731677	ENSCGRG00000005696	gamma-aminobutyric acid (GABA) A receptor-associated protein-like 1 [Source:MGI Symbol;Acc:MGI:1914980]
599	Gabbr2	9.2110000057251	3.61121896014568	1.07828662308283	2.80654178086012	0.00500764180007549	0.0431119509086024	ENSCGRG00000005135	gamma-aminobutyric acid (GABA) B receptor, 2 [Source:MGI Symbol;Acc:MGI:2386030]
600	Gabrg3	31.5460561090116	2.74699397582196	0.533767338543123	4.05051287139805	5.11054982707158e-05	0.000722186249756544	ENSCGRG00000013992	gamma-aminobutyric acid (GABA) A receptor, subunit gamma 3 [Source:MGI Symbol;Acc:MGI:95624]
601	Gabrp	32.7161509873935	2.52781840190433	0.602579134209154	3.22423361660713	0.00126310310353183	0.0130444480050598	ENSCGRG00000003747	gamma-aminobutyric acid (GABA) A receptor, pi [Source:MGI Symbol;Acc:MGI:2387597]
602	Gabrr1	75.7548033195068	2.81071861706369	0.345201386619992	6.44770329034835	1.13557799794588e-10	3.55921509938546e-09	ENSCGRG00000006132	gamma-aminobutyric acid (GABA) C receptor, subunit rho 1 [Source:MGI Symbol;Acc:MGI:95625]
603	Gabrr3	312.332899545716	3.82127191335621	0.254587826055046	12.7119566665192	5.07485273312439e-37	8.61216224629407e-35	ENSCGRG00000002193	gamma-aminobutyric acid (GABA) receptor, rho 3 [Source:MGI Symbol;Acc:MGI:3588203]
604	Gadd45b	283.198106908649	1.62782347290887	0.212508915783349	4.90737514867802	9.23033757665182e-07	1.76878808678932e-05	ENSCGRG00000004613	growth arrest and DNA-damage-inducible 45 beta [Source:MGI Symbol;Acc:MGI:107776]
605	Gadl1	155.30654248473	3.75292403673329	0.28934844078979	10.9486041375064	6.74794478357002e-28	7.06172421600603e-26	ENSCGRG00000016291	glutamate decarboxylase-like 1 [Source:MGI Symbol;Acc:MGI:1920998]
606	Galm	924.611276161899	1.51976559636023	0.126785385114263	7.3731139815256	1.66687853574363e-13	6.70918610636813e-12	ENSCGRG00000006410	galactose mutarotase [Source:MGI Symbol;Acc:MGI:2442420]
607	Gamt	304.07362330337	1.5511520279076	0.161857148376961	5.9693966987248	2.38132475203405e-09	6.46354673689702e-08	ENSCGRG00000017379	guanidinoacetate methyltransferase [Source:MGI Symbol;Acc:MGI:1098221]
608	Ganc	247.233442068436	1.17430568094003	0.176903398277081	3.33144069564902	0.000863977067584226	0.00928923288931739	ENSCGRG00000011260	glucosidase, alpha; neutral C [Source:MGI Symbol;Acc:MGI:1923301]
609	Gas2	228.209335934367	-2.39183905734646	0.215887184204009	-8.36954061579608	5.78432888658374e-17	3.07794924397113e-15	ENSCGRG00000007786	growth arrest specific 2 [Source:MGI Symbol;Acc:MGI:95657]
610	Gas6	4.27216131711509	6.13034871182213	1.80065735488007	3.07964543952357	0.002072471545763	0.0201752695129393	ENSCGRG00000001403	growth arrest specific 6 [Source:MGI Symbol;Acc:MGI:95660]
611	Gas7	692.953791785482	2.95838858335564	0.180720612875844	13.13312324956	2.12699570419291e-39	4.13053794637956e-37	ENSCGRG00000007856	growth arrest specific 7 [Source:MGI Symbol;Acc:MGI:1202388]
612	Gatad2b	2189.85074912645	0.852146893146322	0.0941178928154133	2.83882675687582	0.00452797330314793	0.0395793193092332	ENSCGRG00000015094	GATA zinc finger domain containing 2B [Source:MGI Symbol;Acc:MGI:2443225]
613	Gba	1898.76342126415	1.03805676490245	0.108690392979995	4.16866892978009	3.0638363994051e-05	0.000453365956446142	ENSCGRG00000016846	glucosidase, beta, acid [Source:MGI Symbol;Acc:MGI:95665]
614	Gcc1	612.047385202399	1.28481805727582	0.120202114325279	5.82232318027938	5.80351867423336e-09	1.49141720691042e-07	ENSCGRG00000016672	golgi coiled coil 1 [Source:MGI Symbol;Acc:MGI:1921625]
615	Gclc	1858.90345132788	-1.12066320057777	0.0960363372545855	-5.57810423815424	2.43153940723766e-08	5.76862818817831e-07	ENSCGRG00000016919	glutamate-cysteine ligase, catalytic subunit [Source:MGI Symbol;Acc:MGI:104990]
616	Gclm	1650.2803493683	-1.23905954686095	0.140240018561964	-4.66412549603866	3.09932205598482e-06	5.481871320994e-05	ENSCGRG00000001077	glutamate-cysteine ligase, modifier subunit [Source:MGI Symbol;Acc:MGI:104995]
617	Gcsam	3.56892929571203	5.48680340607121	1.87503519639963	2.61426607605146	0.00894193692872262	0.0710714202220877	ENSCGRG00000003650	germinal center associated, signaling and motility [Source:MGI Symbol;Acc:MGI:102969]
618	Gda	132.291140714413	2.39377025794481	0.30960387188131	5.84232925199684	5.1475937868573e-09	1.32829074195933e-07	ENSCGRG00000002091	guanine deaminase [Source:MGI Symbol;Acc:MGI:95678]
619	Gdf11	1805.98970577931	1.0501911963473	0.105806244889122	4.39698711653242	1.09763857449671e-05	0.000174630218140157	ENSCGRG00000015542	growth differentiation factor 11 [Source:MGI Symbol;Acc:MGI:1338027]
620	Gdpd5	409.246714170063	1.53548641746497	0.149459382800993	6.35974737035712	2.02085838159262e-10	6.18974135513173e-09	N/A	N/A
621	Gen1	389.035888763079	-2.90667883691627	0.204710092119472	-11.3414844972085	8.17458755435621e-30	9.56426743859676e-28	ENSCGRG00000008503	GEN1, Holliday junction 5' flap endonuclease [Source:MGI Symbol;Acc:MGI:2443149]
622	Gfpt2	100.118569895989	1.41388474077902	0.296390767181496	2.79672085584998	0.0051624114285881	0.0441818919038228	ENSCGRG00000004350	glutamine fructose-6-phosphate transaminase 2 [Source:MGI Symbol;Acc:MGI:1338883]
623	Ggt5	14.4539817353019	2.5498487354068	0.780842483216645	2.51636697146829	0.0118571652301558	0.0900618634840506	ENSCGRG00000005395	gamma-glutamyltransferase 5 [Source:MGI Symbol;Acc:MGI:1346063]
624	Gins1	188.336338316156	-1.92514461713439	0.222602575288371	-6.02051487803808	1.73863123242644e-09	4.80919185392317e-08	ENSCGRG00000001775	GINS complex subunit 1 (Psf1 homolog) [Source:MGI Symbol;Acc:MGI:1916520]
625	Gins4	287.30825951699	-1.54167582174746	0.172762468094159	-5.53773821120036	3.06402793336623e-08	7.18768296149685e-07	ENSCGRG00000007520	GINS complex subunit 4 (Sld5 homolog) [Source:MGI Symbol;Acc:MGI:1923847]
626	Gja1	3045.37281475317	-1.1749403892406	0.110949879838062	-5.31751714720698	1.05192774021134e-07	2.30945953873671e-06	ENSCGRG00000014102	gap junction alpha-1 protein [Source:RefSeq peptide;Acc:NP_001231004]
627	Gja8	91.1103810749524	2.3357838271824	0.332408024332892	5.26708502291713	1.38607021807175e-07	2.98052565043578e-06	ENSCGRG00000019855	gap junction protein, alpha 8 [Source:MGI Symbol;Acc:MGI:99953]
628	Gjb4	67.7617499766373	2.37935167404697	0.389175295743491	4.61074788906568	4.01222885809446e-06	6.97217297047282e-05	ENSCGRG00000019527	gap junction protein, beta 4 [Source:MGI Symbol;Acc:MGI:95722]
629	Gli2	781.657939580388	1.02623584007661	0.141070910675596	3.12802502827957	0.0017598519473772	0.0174504252512423	ENSCGRG00000014620	GLI-Kruppel family member GLI2 [Source:MGI Symbol;Acc:MGI:95728]
630	Glis3	978.715741654626	1.02525100385838	0.117350167602617	3.75192053093754	0.00017548509468875	0.00221916309841891	ENSCGRG00000007768	GLIS family zinc finger 3 [Source:MGI Symbol;Acc:MGI:2444289]
631	Glp2r	3.45044553800331	5.61741156543973	1.86057338516856	2.70478396865956	0.00683488231052262	0.0562958802288214	ENSCGRG00000016462	glucagon-like peptide 2 receptor [Source:MGI Symbol;Acc:MGI:2136733]
632	Glt8d2	495.074474636903	1.49909116869146	0.159136048772834	5.74432176128253	9.22901499795406e-09	2.31487290967324e-07	ENSCGRG00000013282	glycosyltransferase 8 domain containing 2 [Source:MGI Symbol;Acc:MGI:1922032]
633	Gm2a	851.424084000495	1.15556409391753	0.112245921056932	5.08349513125707	3.70552081633733e-07	7.52976220251848e-06	ENSCGRG00000016474	GM2 ganglioside activator protein [Source:MGI Symbol;Acc:MGI:95762]
634	Gmppb	281.299219028796	-1.19301843264774	0.18534917918446	-3.28059684214432	0.00103587696244701	0.010890293531136	ENSCGRG00000008216	GDP-mannose pyrophosphorylase B [Source:MGI Symbol;Acc:MGI:2660880]
635	Gnb3	155.118525606185	-1.552282500722	0.215236964490456	-4.49420945092235	6.98288729410512e-06	0.000114879168523195	ENSCGRG00000018303	guanine nucleotide binding protein (G protein), beta 3 [Source:MGI Symbol;Acc:MGI:95785]
636	Gns	3027.38334945507	0.968904980829746	0.0855355552703879	4.48868869670516	7.16629299561424e-06	0.000117486041042981	ENSCGRG00000015927	glucosamine (N-acetyl)-6-sulfatase [Source:MGI Symbol;Acc:MGI:1922862]
637	Got1	1160.39309851291	-0.868888104288661	0.107083369337214	-2.65144443366738	0.00801482998401214	0.0645745733143014	ENSCGRG00000013953	glutamic-oxaloacetic transaminase 1, soluble [Source:MGI Symbol;Acc:MGI:95791]
638	Gpd1	57.9501902999409	3.66961585959367	0.442975797852807	6.96348056445622	3.319669785947e-12	1.19794290723915e-10	ENSCGRG00000013069	glycerol-3-phosphate dehydrogenase 1 (soluble) [Source:MGI Symbol;Acc:MGI:95679]
639	Gphb5	19.519919073598	2.54770657122587	0.654734401536658	2.99777141066388	0.00271961576824905	0.0256403414547084	ENSCGRG00000002877	glycoprotein hormone beta 5 [Source:MGI Symbol;Acc:MGI:2156540]
640	Gpn1	1054.20448317763	-1.0267594220871	0.118277947908402	-3.73524337527466	0.000187533733330105	0.00235661970296143	ENSCGRG00000003560	GPN-loop GTPase 1 [Source:MGI Symbol;Acc:MGI:1921504]
641	Gpnmb	1533.67495803137	1.27332240989314	0.0990084901476861	6.95253415283065	3.58781936826681e-12	1.2897662870237e-10	ENSCGRG00000005342	glycoprotein (transmembrane) nmb [Source:MGI Symbol;Acc:MGI:1934765]
642	Gpr132	53.1542891949592	3.66205465345702	0.526628495866819	5.84300351554475	5.12679352341478e-09	1.3247381289515e-07	ENSCGRG00000004536	G protein-coupled receptor 132 [Source:MGI Symbol;Acc:MGI:1890220]
643	Gpr137b	2376.59147945008	1.24016804728581	0.110387876544109	5.93548464810671	2.92978739489256e-09	7.86159617629503e-08	ENSCGRG00000012799	G protein-coupled receptor 137B [Source:MGI Symbol;Acc:MGI:1891463]
644	Gpr146	182.065183383593	1.96198284683101	0.213324733018057	6.45504310085455	1.08188107350725e-10	3.40792538154783e-09	ENSCGRG00000018887	G protein-coupled receptor 146 [Source:MGI Symbol;Acc:MGI:1933113]
645	Gpr152	90.4208389598503	2.17618316604168	0.281831426793234	5.64600152447839	1.64222389187065e-08	3.97616599629402e-07	ENSCGRG00000014277	G protein-coupled receptor 152 [Source:MGI Symbol;Acc:MGI:2685519]
646	Gpr156	90.9936350331002	1.98247270162848	0.40534555477197	3.44770081836349	0.000565379929814912	0.00639259408038626	ENSCGRG00000010085	G protein-coupled receptor 156 [Source:MGI Symbol;Acc:MGI:2653880]
647	Gpr158	246.79777297837	1.70052326001725	0.201037402211801	5.54902096337677	2.87273734957952e-08	6.75577446367409e-07	ENSCGRG00000007745	G protein-coupled receptor 158 [Source:MGI Symbol;Acc:MGI:2441697]
648	Gpr37l1	68.0796275253073	2.15306796265666	0.321646414861869	4.87524620042454	1.08672833673392e-06	2.05117251293156e-05	ENSCGRG00000006432	G protein-coupled receptor 37-like 1 [Source:MGI Symbol;Acc:MGI:1928503]
649	Gpr68	447.155243339901	3.51688464898609	0.25549884635234	11.4752852708451	1.75597595515712e-30	2.19055093160892e-28	ENSCGRG00000018842	G protein-coupled receptor 68 [Source:MGI Symbol;Acc:MGI:2441763]
650	Gpx7	17.0209789122231	3.37717796685373	0.898308543324402	3.10830336289503	0.00188164814120131	0.0185282833433398	ENSCGRG00000014358	glutathione peroxidase 7 precursor [Source:RefSeq peptide;Acc:NP_001243771]
651	Gpx8	2244.98974339144	-0.936254812993092	0.097201858443213	-3.61404933916122	0.000301451657251974	0.00362608229096771	ENSCGRG00000003601	glutathione peroxidase 8 (putative) [Source:MGI Symbol;Acc:MGI:1916840]
652	Grasp	169.800771274782	1.52631328481614	0.215025866289494	4.3778490482983	1.19856313734412e-05	0.000190044897459185	ENSCGRG00000012525	GRP1 (general receptor for phosphoinositides 1)-associated scaffold protein [Source:MGI Symbol;Acc:MGI:1860303]
653	Grid1	15.2574737845551	3.24050342858436	0.766650121284166	3.46382378889483	0.000532555242728581	0.00605415999232244	ENSCGRG00000018132	glutamate receptor, ionotropic, delta 1 [Source:MGI Symbol;Acc:MGI:95812]
654	Grid2	141.29576602375	1.70579984577391	0.234303574411863	4.78369716666178	1.72099912453614e-06	3.1627766350134e-05	ENSCGRG00000014689	glutamate receptor, ionotropic, delta 2 [Source:MGI Symbol;Acc:MGI:95813]
655	Grik5	309.508674263001	2.06900556787055	0.186984417784893	7.93672052853428	2.07597094967037e-15	9.67947147993584e-14	ENSCGRG00000012476	glutamate receptor, ionotropic, kainate 5 (gamma 2) [Source:MGI Symbol;Acc:MGI:95818]
656	Grina	1281.23599212787	1.13046641178755	0.115103282976006	4.73925588360596	2.14504485225898e-06	3.8777552669868e-05	ENSCGRG00000004486	glutamate receptor, ionotropic, N-methyl D-aspartate-associated protein 1 (glutamate binding) [Source:MGI Symbol;Acc:MGI:1913418]
657	Grk6	3237.87462188764	-1.23000352027977	0.0939458404636496	-6.86609451121149	6.59833679140313e-12	2.32323121756375e-10	ENSCGRG00000010284	G protein-coupled receptor kinase 6 [Source:MGI Symbol;Acc:MGI:1347078]
658	Grn	5960.98074835445	1.45925877156845	0.0812813089756309	10.7564245933762	5.52732616230813e-27	5.45121690677478e-25	ENSCGRG00000005488	granulin [Source:MGI Symbol;Acc:MGI:95832]
659	Gsap	474.845117576684	1.05318974146558	0.145237739673909	3.22386758287277	0.00126471866582385	0.0130539756208897	ENSCGRG00000013150	gamma-secretase activating protein [Source:MGI Symbol;Acc:MGI:2442259]
660	Gse1	580.978033007586	1.15405427574982	0.154180553105467	3.69107363779772	0.000223309470911753	0.00276015781073798	ENSCGRG00000015890	genetic suppressor element 1, coiled-coil protein [Source:MGI Symbol;Acc:MGI:1098275]
661	Gsg1l	7.62798070131014	3.28611875520488	0.952981487714262	2.83442678510207	0.00459079760792167	0.0399985451158281	N/A	N/A
662	Gspt1	3244.7768501554	-0.77526799740514	0.0761124387557299	-2.50032057565173	0.0124080968612368	0.0935299402061294	ENSCGRG00000002048	G1 to S phase transition 1 [Source:MGI Symbol;Acc:MGI:1316728]
663	Gstm3	1656.37781522511	-0.872453575681665	0.109293518735939	-2.6304494382243	0.00852720529722748	0.0681231606748782	ENSCGRG00000004008	glutathione S-transferase, mu 5 [Source:MGI Symbol;Acc:MGI:1309466]
664	Gsto1	2348.68168982879	-2.19671516780758	0.154460955615752	-10.4346930954896	1.7216920505062e-25	1.56673976596065e-23	ENSCGRG00000001193	glutathione S-transferase omega 1 [Source:MGI Symbol;Acc:MGI:1342273]
665	Gstp1	5794.67519579108	-1.05355524682637	0.129703562417575	-3.61279780887286	0.000302910898757296	0.00363435197445298	ENSCGRG00000014774	glutathione S-transferase P 1 [Source:RefSeq peptide;Acc:NP_001233673]
666	Gtf2h4	250.253680419024	-1.05011273300161	0.180420959386892	-2.57813855918474	0.00993341579911367	0.0778999806027911	ENSCGRG00000015237	general transcription factor II H, polypeptide 4 [Source:MGI Symbol;Acc:MGI:1338799]
667	Gtse1	653.961605221599	-2.40100581169129	0.136123984200136	-13.3410972477863	1.33480277787271e-40	2.73300868769437e-38	ENSCGRG00000003064	G two S phase expressed protein 1 [Source:MGI Symbol;Acc:MGI:1352755]
668	Gxylt2	26.9621826313313	4.32236976631829	0.948262030758934	3.94132333085817	8.10333080549797e-05	0.00110530371023291	ENSCGRG00000008911	glucoside xylosyltransferase 2 [Source:MGI Symbol;Acc:MGI:2682940]
669	H3f3a	2916.87196819123	-0.954690605511401	0.10394522344254	-3.55695136866609	0.000375183577522713	0.00440405792654527	ENSCGRG00000012481	N/A
670	Hao2	36.6448803062931	2.04264741038075	0.52486477786894	2.77725801220287	0.00548196434236793	0.0464524346905914	ENSCGRG00000001296	hydroxyacid oxidase 2 [Source:MGI Symbol;Acc:MGI:96012]
671	Hat1	792.99006825788	-1.80289333557164	0.125641155834497	-9.69372517119169	3.20616483051603e-22	2.45506206961099e-20	ENSCGRG00000013743	histone aminotransferase 1 [Source:MGI Symbol;Acc:MGI:96013]
672	Haus6	298.679016743666	-1.44923997185735	0.175307935792014	-4.93005332149698	8.22071757103339e-07	1.59150726501085e-05	N/A	N/A
673	Hbegf	171.022596619249	1.1655632304232	0.198263311148185	2.92843252914348	0.0034067576258905	0.0311368721003878	N/A	N/A
674	Hcfc1	1618.26447414007	-0.999816754092401	0.0970170636480881	-4.27609574822893	1.90199446834044e-05	0.000290810631494553	ENSCGRG00000001954	host cell factor C1 [Source:MGI Symbol;Acc:MGI:105942]
675	Hdac4	2716.60609518627	0.998735211391497	0.0922281240947573	4.48640493050928	7.24350161359291e-06	0.000118545473410295	ENSCGRG00000016736	histone deacetylase 4 [Source:MGI Symbol;Acc:MGI:3036234]
676	Hdgf	4159.03850520315	-1.22466392717136	0.118379876036686	-5.40380213147005	6.52429140313754e-08	1.471833259412e-06	ENSCGRG00000004104	hepatoma-derived growth factor [Source:MGI Symbol;Acc:MGI:1194494]
677	Heatr9	33.4696142817413	-1.94234776830071	0.446080821829679	-3.04291330439179	0.00234299823825118	0.0224283967472315	ENSCGRG00000016701	HEAT repeat containing 9 [Source:MGI Symbol;Acc:MGI:3650286]
678	Hecw2	47.9729387123367	1.93392713876295	0.4565123286112	2.95493583304882	0.00312734087481289	0.0289056526294654	ENSCGRG00000000575	HECT, C2 and WW domain containing E3 ubiquitin protein ligase 2 [Source:MGI Symbol;Acc:MGI:2685817]
679	Hells	1325.9722531413	-1.70076159718911	0.132144170547508	-8.4438011290616	3.0718163010724e-17	1.65325153323716e-15	N/A	N/A
680	Heph	135.708995355311	5.64642436514187	0.399481337467204	12.6700834049256	8.66222481709372e-37	1.45687793642495e-34	ENSCGRG00000016210	hephaestin [Source:MGI Symbol;Acc:MGI:1332240]
681	Hephl1	215.876287164514	1.24876247132934	0.178030346459188	3.72857764875695	0.000192563576357487	0.00241017946036278	ENSCGRG00000015241	hephaestin-like 1 [Source:MGI Symbol;Acc:MGI:2685355]
682	Herc3	729.665605687819	1.10585178184371	0.131786887140704	3.95251221440887	7.73349802902149e-05	0.00106100438727369	N/A	N/A
683	Herpud1	1906.56135534312	-1.26277364874385	0.0869472008691547	-7.79566381950261	6.4070755650156e-15	2.89424658077216e-13	ENSCGRG00000008776	homocysteine-inducible, endoplasmic reticulum stress-inducible, ubiquitin-like domain member 1 [Source:MGI Symbol;Acc:MGI:1927406]
684	Hfe	562.23817872052	0.927554084009529	0.123540001411758	2.77312270821915	0.00555211805815803	0.0469834896053562	ENSCGRG00000012694	hemochromatosis [Source:MGI Symbol;Acc:MGI:109191]
685	Hfm1	16.7902496563932	3.04126375303715	0.643648173877506	3.8162172317193	0.000135513210215033	0.00175803191516569	ENSCGRG00000017181	HFM1, ATP-dependent DNA helicase homolog [Source:MGI Symbol;Acc:MGI:3036246]
686	Hgf	598.912360221689	1.16400960547758	0.160210307008262	3.61429370912176	0.000301167499553012	0.00362497903455596	ENSCGRG00000011162	hepatocyte growth factor [Source:MGI Symbol;Acc:MGI:96079]
687	Hhat	457.921937387981	3.18807711196795	0.205771629496395	12.6505029756417	1.11160882585189e-36	1.82081525674539e-34	ENSCGRG00000017038	hedgehog acyltransferase [Source:MGI Symbol;Acc:MGI:2444681]
688	Hif1a	11715.2856026213	1.85164635858769	0.0971598376525387	13.0371137753073	7.5252188491623e-39	1.41123544124419e-36	ENSCGRG00000016708	hypoxia inducible factor 1, alpha subunit [Source:MGI Symbol;Acc:MGI:106918]
689	Hirip3	981.670081635338	-1.43797205257629	0.105266670713741	-8.10332032039645	5.34791876109262e-16	2.6302544569896e-14	ENSCGRG00000010381	HIRA interacting protein 3 [Source:MGI Symbol;Acc:MGI:2142364]
690	Hivep1	2170.07182216215	1.48501188260821	0.103856152778414	8.66630775171678	4.46359420668878e-18	2.5634367094938e-16	ENSCGRG00000010653	human immunodeficiency virus type I enhancer binding protein 1 [Source:MGI Symbol;Acc:MGI:96100]
691	Hjurp	786.204619960562	-1.34199840553653	0.12095222832594	-6.25896616617364	3.87537930043994e-10	1.15690205835796e-08	ENSCGRG00000005524	Holliday junction recognition protein [Source:MGI Symbol;Acc:MGI:2685821]
692	Hmcn1	74.5547759940521	2.05075559277287	0.297984565584783	4.91902353793107	8.69770111560515e-07	1.675241267021e-05	N/A	N/A
693	Hmga1	3599.93522198517	-1.11547798178591	0.134043388886684	-3.9577892313155	7.5646661467131e-05	0.00104011398690244	ENSCGRG00000003845	High mobility group protein HMG-I/HMG-Y [Source:UniProtKB/Swiss-Prot;Acc:Q9QXP3]
694	Hmga2	106.410885283819	-2.87518007502435	0.322521400742355	-7.10097862973354	1.23876533814193e-12	4.66692453491591e-11	N/A	N/A
695	Hmgb1	1149.91346863061	-2.01443035795742	0.145679718476601	-9.81240128814405	9.95704172687656e-23	7.98131042592229e-21	ENSCGRG00000016163	high mobility group box 1 [Source:MGI Symbol;Acc:MGI:96113]
696	Hmgb2	1414.31188584689	-2.36411120032372	0.126090490755421	-14.1100941787402	3.29138138911724e-45	8.61107655927799e-43	ENSCGRG00000000753	high mobility group box 2 [Source:MGI Symbol;Acc:MGI:96157]
697	Hmgcr	6463.73815978037	1.17469033775626	0.114337440113776	5.15778415581352	2.49889444370673e-07	5.18982079780635e-06	ENSCGRG00000003265	3-hydroxy-3-methylglutaryl-coenzyme A reductase [Source:UniProtKB/Swiss-Prot;Acc:P00347]
698	Hmgcs2	1289.90713675756	0.911241845785122	0.131681040848297	2.47780047121481	0.0132195048560793	0.0984641411522203	ENSCGRG00000010687	3-hydroxy-3-methylglutaryl-Coenzyme A synthase 2 [Source:MGI Symbol;Acc:MGI:101939]
699	Hmmr	572.862688053702	-2.18507736301238	0.166636803808623	-9.60240970613494	7.80968563401763e-22	5.81466594023676e-20	ENSCGRG00000009592	hyaluronan mediated motility receptor (RHAMM) [Source:MGI Symbol;Acc:MGI:104667]
700	Hmox1	12173.8882117064	-1.26262705763807	0.0851621886728778	-7.95734078089435	1.75776094682681e-15	8.28406932901197e-14	ENSCGRG00000003557	heme oxygenase 1 [Source:MGI Symbol;Acc:MGI:96163]
701	Hnf4a	106.335995466246	2.7674085866665	0.269048309149992	8.11172570770051	4.99058551182083e-16	2.47388577068866e-14	ENSCGRG00000001884	hepatic nuclear factor 4, alpha [Source:MGI Symbol;Acc:MGI:109128]
702	Hnrnpa1	8322.07627819083	-1.28384979678634	0.0761936886963141	-9.17250900990949	4.62135181345975e-20	3.05447031965408e-18	ENSCGRG00000006222	N/A
703	Hnrnpa2b1	6505.25629522017	-0.972049660194594	0.105820299512013	-3.65796696152326	0.000254223807105398	0.00310357346367102	ENSCGRG00000015964	heterogeneous nuclear ribonucleoprotein A2/B1 [Source:MGI Symbol;Acc:MGI:104819]
704	Hnrnpab	1579.65733431267	-1.61523333528785	0.124726076780977	-8.26026811037985	1.45345625690013e-16	7.46015136545713e-15	ENSCGRG00000018216	heterogeneous nuclear ribonucleoprotein A/B [Source:MGI Symbol;Acc:MGI:1330294]
705	Hnrnpdl	1981.84415642465	-0.893704328429428	0.11028663728782	-2.7994491019119	0.00511898860446151	0.043904691094342	ENSCGRG00000011361	heterogeneous nuclear ribonucleoprotein D-like [Source:MGI Symbol;Acc:MGI:1355299]
706	Hnrnph1	2541.22059365771	-1.12018892506715	0.107593552136052	-4.97452136973037	6.5409048799737e-07	1.28344817941734e-05	ENSCGRG00000015591	N/A
707	Hnrnph3	534.745574563824	-1.29392188603793	0.133667669010085	-5.3038957779931	1.13357047661438e-07	2.47715395220244e-06	ENSCGRG00000017341	heterogeneous nuclear ribonucleoprotein H3 [Source:MGI Symbol;Acc:MGI:1926462]
708	Hnrnpm	1301.47451774073	-1.08052919941617	0.108972108182746	-4.5476471636572	5.42489850678934e-06	9.15670368928232e-05	ENSCGRG00000012441	heterogeneous nuclear ribonucleoprotein M [Source:MGI Symbol;Acc:MGI:1926465]
709	Hnrnpu	10056.2609377144	-0.869013313536666	0.0798589260843066	-3.5569074960467	0.000375246216069711	0.00440405792654527	N/A	N/A
710	Hoga1	897.157468621757	1.00138507754944	0.106732320777683	3.90156021900499	9.55746783587002e-05	0.00128871883768277	ENSCGRG00000016717	4-hydroxy-2-oxoglutarate aldolase 1 [Source:MGI Symbol;Acc:MGI:1914682]
711	Homer2	83.5455576796921	4.13400224413451	0.547699768444083	6.47990002532873	9.17834138237594e-11	2.90087947348684e-09	ENSCGRG00000008769	homer scaffolding protein 2 [Source:MGI Symbol;Acc:MGI:1347354]
712	Hoxb7	414.132148509891	-1.39124809138323	0.14475290826565	-5.57008215118127	2.54619251997497e-08	6.02545584155383e-07	ENSCGRG00000016382	homeobox B7 [Source:MGI Symbol;Acc:MGI:96188]
713	Hoxc9	55.8681823327074	-1.60236899706631	0.353094035579784	-2.88140380132606	0.00395908067943894	0.0353781796767511	ENSCGRG00000013716	homeobox C9 [Source:MGI Symbol;Acc:MGI:96199]
714	Hpx	105.978594713069	2.70082010777113	0.490939099818919	4.30981685473901	1.63389802603396e-05	0.000252276533740997	ENSCGRG00000000275	hemopexin [Source:MGI Symbol;Acc:MGI:105112]
715	Hr	1821.69191549168	1.9616666675193	0.447746796962292	3.07473816929188	0.00210687426296865	0.0204995818654651	ENSCGRG00000003331	hairless [Source:MGI Symbol;Acc:MGI:96223]
716	Hsd11b1	727.593285068947	2.68837729624649	0.144816852529931	14.5246548228259	8.45672094429125e-48	2.56934278109055e-45	ENSCGRG00000012490	hydroxysteroid 11-beta dehydrogenase 1 [Source:MGI Symbol;Acc:MGI:103562]
717	Hsd17b10	2213.63034694886	-1.22215986803276	0.107194589617916	-5.94430530106819	2.77631735569785e-09	7.4817582302261e-08	ENSCGRG00000006150	hydroxysteroid (17-beta) dehydrogenase 10 [Source:MGI Symbol;Acc:MGI:1333871]
718	Hsd3b7	579.706397662594	1.88358656239263	0.131162446016258	9.90088322621329	4.12614770457104e-23	3.32154890217969e-21	ENSCGRG00000015384	hydroxy-delta-5-steroid dehydrogenase, 3 beta- and steroid delta-isomerase 7 [Source:MGI Symbol;Acc:MGI:2141879]
719	Hsf2bp	404.439488170485	1.19090674063957	0.132865172053769	4.56059500433415	5.10088775587481e-06	8.64855289445669e-05	ENSCGRG00000006024	heat shock transcription factor 2 binding protein [Source:MGI Symbol;Acc:MGI:1921627]
720	Hspa8	13071.3175037705	-1.76782590135381	0.0965779564732239	-12.2477576025395	1.72705401680988e-34	2.54160285270686e-32	N/A	N/A
721	Hspd1	11715.0098046034	-0.777732714512814	0.0770913568366182	-2.50054249531761	0.0124003255012674	0.093508779610638	ENSCGRG00000003149	60 kDa heat shock protein, mitochondrial [Source:UniProtKB/Swiss-Prot;Acc:P18687]
722	Hspg2	13485.0754882207	1.20197906642418	0.104759413554175	5.88984364048532	3.86561188858659e-09	1.01983937178299e-07	ENSCGRG00000012498	perlecan (heparan sulfate proteoglycan 2) [Source:MGI Symbol;Acc:MGI:96257]
723	Htra1	3644.87685696383	0.818365242041395	0.0852184486542556	2.73887573648741	0.00616496700505696	0.0516360531232805	N/A	N/A
724	Htra3	49.0568392636947	2.09312502047129	0.517106411528727	2.91654190728662	0.0035393517269448	0.0322236677044269	ENSCGRG00000015869	HtrA serine peptidase 3 [Source:MGI Symbol;Acc:MGI:1925808]
725	Hyal1	163.589027554129	1.16959974583755	0.219975184801488	2.65774180684964	0.00786661346186079	0.0634346737076506	ENSCGRG00000016340	hyaluronoglucosaminidase 1 [Source:MGI Symbol;Acc:MGI:96298]
726	Hypk	589.00713894426	-0.998917808607346	0.142968720609853	-2.89542569955447	0.00378644655599733	0.0341269348207281	ENSCGRG00000010842	huntingtin interacting protein K [Source:MGI Symbol;Acc:MGI:1914943]
727	Iars	8018.99557525233	-0.779133066222617	0.0667944233780864	-2.90698767473997	0.00364927576077261	0.0330964889290677	ENSCGRG00000007869	isoleucine-tRNA synthetase [Source:MGI Symbol;Acc:MGI:2145219]
728	Ica1	6.96446267479149	3.70286941930497	1.18109426748258	2.63984595000145	0.00829437202171046	0.0665138721894253	ENSCGRG00000007819	islet cell autoantigen 1 [Source:MGI Symbol;Acc:MGI:96391]
729	Icam5	622.029955694933	1.42725016510983	0.282942370715781	2.97688770422709	0.00291190645736499	0.0271946365579495	ENSCGRG00000009450	intercellular adhesion molecule 5, telencephalin [Source:MGI Symbol;Acc:MGI:109430]
730	Ict1	309.070814530477	-1.00469582248889	0.162513728260798	-2.58275609242163	0.00980145889517076	0.077025482356417	N/A	N/A
731	Ids	32.1243555182546	2.98074852313018	0.532014991109665	4.50323028945473	6.69282912287629e-06	0.00011049327097951	ENSCGRG00000018339	iduronate 2-sulfatase [Source:MGI Symbol;Acc:MGI:96417]
732	Ier3	2257.33590002148	-1.49096208635002	0.131754637173055	-6.87641516889357	6.13774562524166e-12	2.1732465102007e-10	ENSCGRG00000005504	immediate early response 3 [Source:MGI Symbol;Acc:MGI:104814]
733	Ier5l	67.5579941615677	-1.96072908672112	0.384421108952215	-3.57880083575478	0.000345174382823326	0.00408163832344193	ENSCGRG00000000648	N/A
734	Ifi44l	21.1299611206744	2.44604297075723	0.616746654145767	3.01757692161912	0.00254804364676709	0.0242166993815094	ENSCGRG00000017182	N/A
735	Ifit2	16.5869449176671	3.22584350644834	0.743616392002729	3.55140235493558	0.000383184144996631	0.00448325449646059	ENSCGRG00000009037	N/A
736	Ifrd2	1203.09290013611	-1.37007032488385	0.146102324848327	-5.37368467598126	7.7143716256569e-08	1.72583869729809e-06	ENSCGRG00000017045	interferon-related developmental regulator 2 [Source:MGI Symbol;Acc:MGI:1316708]
737	Ift122	437.799124641135	1.43127660974696	0.161679004819707	5.23453314157615	1.65402393120698e-07	3.52054788611819e-06	ENSCGRG00000018160	intraflagellar transport 122 [Source:MGI Symbol;Acc:MGI:1932386]
738	Igf2r	5906.70338254217	1.19388524390865	0.0968548800218794	6.28695986252773	3.2374303380646e-10	9.77299283303252e-09	ENSCGRG00000007824	insulin-like growth factor 2 receptor [Source:MGI Symbol;Acc:MGI:96435]
739	Igsf10	20.04173533446	6.82370452123331	1.53867512640017	4.05461940176293	5.02159957194585e-05	0.000712288186270663	ENSCGRG00000005534	immunoglobulin superfamily, member 10 [Source:MGI Symbol;Acc:MGI:1923481]
740	Igsf9b	39.3366316477607	4.32518538310051	1.1036305572525	3.38901714690709	0.000701436241176138	0.00771784724009048	ENSCGRG00000011603	immunoglobulin superfamily, member 9B [Source:MGI Symbol;Acc:MGI:2685354]
741	Ikzf2	349.841375632463	1.22856610735535	0.17181529116825	3.74590411748595	0.0001797452393482	0.00226479001578732	ENSCGRG00000003122	IKAROS family zinc finger 2 [Source:MGI Symbol;Acc:MGI:1342541]
742	Il10	444.055513019823	2.96527552737635	0.325621306094579	7.31006534923672	2.67012495567445e-13	1.05224150188367e-11	ENSCGRG00000016042	interleukin 10 [Source:MGI Symbol;Acc:MGI:96537]
743	Il12a	43.6613781137015	1.85727321395283	0.446603088117703	2.84886232783137	0.00438758619655065	0.0384950913760711	ENSCGRG00000003997	interleukin 12a [Source:MGI Symbol;Acc:MGI:96539]
744	Il17d	143.595746026915	-2.11068043038228	0.234573631760595	-6.50421753804907	7.80988120736613e-11	2.48504615376952e-09	N/A	N/A
745	Il19	319.029343791631	1.18697404382758	0.16298819271329	3.69358990418043	0.000221110286621619	0.00273476984181972	ENSCGRG00000010507	interleukin 19 [Source:MGI Symbol;Acc:MGI:1890472]
746	Il1rap	247.997245994774	-1.88383551521938	0.207793438126321	-6.25078937145562	4.08383323073288e-10	1.21145144200496e-08	ENSCGRG00000011803	interleukin 1 receptor accessory protein [Source:MGI Symbol;Acc:MGI:104975]
747	Il1rl2	332.48641283109	1.99854222056801	0.192681438771764	7.33635646929791	2.19486955129626e-13	8.7409635809234e-12	N/A	N/A
748	Il21r	13.4746032962986	2.36729643444824	0.71649887864803	2.48755997649319	0.0128622763740907	0.0961836840249092	ENSCGRG00000009347	interleukin 21 receptor [Source:MGI Symbol;Acc:MGI:1890475]
749	Il31ra	243.335874677884	2.31592425528049	0.213583304827709	8.10438697891506	5.30121231925766e-16	2.61410828423708e-14	ENSCGRG00000001044	interleukin 31 receptor A [Source:MGI Symbol;Acc:MGI:2180511]
750	Il4r	1227.41593410944	1.26161422198475	0.126880585397742	5.33298076409753	9.66135495779047e-08	2.138553975792e-06	ENSCGRG00000016665	interleukin 4 receptor, alpha [Source:MGI Symbol;Acc:MGI:105367]
751	Imp4	1459.11892228091	-1.23579489133528	0.106965785295768	-6.08449130546297	1.16861743498058e-09	3.30529228569508e-08	ENSCGRG00000017820	IMP4, U3 small nucleolar ribonucleoprotein [Source:MGI Symbol;Acc:MGI:106572]
752	Incenp	1321.75134234945	-1.40579282086505	0.093033132259357	-8.82298918900835	1.11444110143793e-18	6.70694154242375e-17	ENSCGRG00000011794	inner centromere protein [Source:MGI Symbol;Acc:MGI:1313288]
753	Ing5	822.500923799437	-0.912773519411418	0.113324867191187	-2.89266625071108	0.0038198696192642	0.0343624087956446	ENSCGRG00000012958	inhibitor of growth family, member 5 [Source:MGI Symbol;Acc:MGI:1922816]
754	Ip6k3	285.976134034509	1.2623949254788	0.174146684127073	3.89001047107696	0.000100239896567203	0.00134201771971315	ENSCGRG00000006661	inositol hexaphosphate kinase 3 [Source:MGI Symbol;Acc:MGI:3045325]
755	Iqca1l	2.76171296734962	5.29305621860229	1.87053277128413	2.51698007656343	0.0118365522231861	0.0899778588491347	ENSCGRG00000018202	RIKEN cDNA 4931409K22 gene [Source:MGI Symbol;Acc:MGI:3045319]
756	Iqcc	553.283458618647	1.06643254108513	0.116266591836556	4.14108672799847	3.45664221293808e-05	0.000507108795678462	ENSCGRG00000016958	IQ motif containing C [Source:MGI Symbol;Acc:MGI:2446212]
757	Iqch	49.6059295243122	1.70008594608869	0.363976154208258	3.06372665482226	0.0021859854395837	0.0211491565102405	ENSCGRG00000001272	IQ motif containing H [Source:MGI Symbol;Acc:MGI:1925500]
758	Iqgap1	7393.25973393013	-1.0505416307847	0.0752902401556428	-6.18379127362439	6.25801013707657e-10	1.80523946327889e-08	ENSCGRG00000001244	IQ motif containing GTPase activating protein 1 [Source:MGI Symbol;Acc:MGI:1352757]
759	Iqgap3	777.077735192451	-2.7680899413425	0.13563721609417	-16.0953424398334	2.75045519740361e-58	1.48029498724262e-55	ENSCGRG00000008429	IQ motif containing GTPase activating protein 3 [Source:MGI Symbol;Acc:MGI:3028642]
760	Irak1	1352.8900625602	-0.957291333366321	0.0943006926168948	-3.94831493081165	7.87032247526063e-05	0.00107663953860918	ENSCGRG00000005470	interleukin-1 receptor-associated kinase 1 [Source:MGI Symbol;Acc:MGI:107420]
761	Irak2	331.197966579318	1.44597593262177	0.155301466453634	5.54414231598822	2.95398508696453e-08	6.93818168119088e-07	ENSCGRG00000015780	interleukin-1 receptor-associated kinase 2 [Source:MGI Symbol;Acc:MGI:2429603]
762	Irf1	306.81643469497	1.07669565291696	0.165671016615639	2.96813022724812	0.00299617360131617	0.0278710726557989	ENSCGRG00000006545	interferon regulatory factor 1 [Source:MGI Symbol;Acc:MGI:96590]
763	Isg20	546.128236796484	3.38257379548645	0.175033731390825	15.9832694677498	1.6714443734919e-57	8.50945882796402e-55	ENSCGRG00000000609	N/A
764	Islr	69.4024868551051	2.16334922710841	0.31232040118126	5.05374199193353	4.33236776699832e-07	8.7282151472671e-06	ENSCGRG00000017425	immunoglobulin superfamily containing leucine-rich repeat [Source:MGI Symbol;Acc:MGI:1349645]
765	Isyna1	578.332097884074	-1.10243180063349	0.130758350884043	-3.95744743195196	7.57549518638204e-05	0.00104084320077227	ENSCGRG00000009935	myo-inositol 1-phosphate synthase A1 [Source:MGI Symbol;Acc:MGI:1919030]
766	Itga6	742.277236810658	0.885204265620029	0.117775348288944	2.54927511793279	0.0107947105290051	0.0832581846867742	ENSCGRG00000009486	integrin alpha 6 [Source:MGI Symbol;Acc:MGI:96605]
767	Itga7	1138.38709615679	1.14520989549553	0.144622227591827	3.87386782864099	0.000107121524685794	0.001425034011657	ENSCGRG00000015340	integrin alpha 7 [Source:MGI Symbol;Acc:MGI:102700]
768	Itga8	291.312593530391	2.54149202654661	0.202156078404015	9.67831163560299	3.72821784064292e-22	2.83179191387866e-20	ENSCGRG00000002683	integrin alpha 8 [Source:MGI Symbol;Acc:MGI:109442]
769	Itga9	36.0840801594965	2.98106991708307	0.49084634549569	4.88158349012899	1.05237349915758e-06	1.99031722928025e-05	ENSCGRG00000004906	integrin alpha 9 [Source:MGI Symbol;Acc:MGI:104756]
770	Itgav	4868.03962393307	1.63635290944756	0.103921689613562	10.1171412111951	4.63763569722935e-24	3.91745038693763e-22	ENSCGRG00000000190	integrin alpha V [Source:MGI Symbol;Acc:MGI:96608]
771	Itgb3bp	183.621559728517	-1.16429220464574	0.203458922224865	-2.84740377855882	0.00440774167037203	0.0386359375731959	ENSCGRG00000011195	integrin beta 3 binding protein (beta3-endonexin) [Source:MGI Symbol;Acc:MGI:1914983]
772	Itih3	12.750485920442	3.48450260315812	0.756254829694014	3.83407812894252	0.000126036080150621	0.0016452818030473	ENSCGRG00000014108	inter-alpha trypsin inhibitor, heavy chain 3 [Source:MGI Symbol;Acc:MGI:96620]
773	Itpa	839.778896536251	-0.888064073823286	0.111071047272357	-2.72889812913077	0.00635463311648546	0.0529890323219286	ENSCGRG00000007099	inosine triphosphatase (nucleoside triphosphate pyrophosphatase) [Source:MGI Symbol;Acc:MGI:96622]
774	Iyd	285.235607014135	1.98647173548406	0.187973534803645	7.45588593749063	8.92659475442088e-14	3.68750581993478e-12	ENSCGRG00000004409	iodotyrosine deiodinase [Source:MGI Symbol;Acc:MGI:1917587]
775	Jup	113.124879534201	3.17685121605414	0.298002817180849	8.69753091548811	3.39183349442912e-18	1.96590669337112e-16	ENSCGRG00000016984	junction plakoglobin [Source:MGI Symbol;Acc:MGI:96650]
776	Kcnf1	6.60098971974706	6.80945013460026	1.7098963507224	3.64027189791322	0.000272350289818346	0.00330984671568269	ENSCGRG00000008115	potassium voltage-gated channel, subfamily F, member 1 [Source:MGI Symbol;Acc:MGI:2687399]
777	Kcng2	187.126557987672	1.10315237847615	0.20963312198414	2.47188933146833	0.0134401115406357	0.0998309862346037	ENSCGRG00000010886	potassium voltage-gated channel, subfamily G, member 2 [Source:MGI Symbol;Acc:MGI:3694646]
778	Kcnh2	28.2556151177963	2.01537191513098	0.452543991538489	3.16081848650103	0.00157326505117367	0.0157972248235386	ENSCGRG00000015083	potassium voltage-gated channel, subfamily H (eag-related), member 2 [Source:MGI Symbol;Acc:MGI:1341722]
779	Kcnk15	218.932400454008	2.08130837392569	0.262466111255461	5.70110124330725	1.19035908252997e-08	2.93876723953041e-07	ENSCGRG00000017455	potassium channel, subfamily K, member 15 [Source:MGI Symbol;Acc:MGI:2675209]
780	Kcnk5	752.610615839855	1.40137868198479	0.129717026329248	6.2938243680625	3.09738267295873e-10	9.39539410797482e-09	ENSCGRG00000000432	potassium channel, subfamily K, member 5 [Source:MGI Symbol;Acc:MGI:1336175]
781	Kcns2	4.8395635965986	4.97826592802602	1.72348653977542	2.54907904756677	0.0108007815716572	0.0832581846867742	N/A	N/A
782	Kdsr	1874.69577149435	1.18088131808378	0.0841061402281069	7.08531880961853	1.38724565510191e-12	5.1745636445851e-11	ENSCGRG00000008819	3-ketodihydrosphingosine reductase [Source:MGI Symbol;Acc:MGI:1918000]
783	Kiaa0101	928.589216727783	-2.96887094815835	0.148753232552945	-16.0259270102833	8.42254040791191e-58	4.4070942684399e-55	N/A	N/A
784	Kiaa0355	63.9246563986452	3.48707131603033	0.40876847840245	7.09963945030988	1.25082777557619e-12	4.69726268791864e-11	N/A	N/A
785	Kiaa0930	663.042636952838	0.97298333099691	0.118905908572261	3.26325945392316	0.00110138638004392	0.0115132160049319	ENSCGRG00000004501	RIKEN cDNA 5031439G07 gene [Source:MGI Symbol;Acc:MGI:2444899]
786	Kiaa1024	672.010400242354	1.13829776511333	0.127602497243037	4.33639839617144	1.4483632942864e-05	0.000225477846070024	ENSCGRG00000012074	cDNA sequence AF529169 [Source:MGI Symbol;Acc:MGI:2667167]
787	Kiaa1257	523.939319534687	3.33372340011461	0.163647675984	16.7968220927391	2.57474381027434e-63	2.02085204808907e-60	N/A	N/A
788	Kiaa1524	727.715917022926	-2.58198542183757	0.173325133846953	-11.521831120464	1.02411180118635e-30	1.31232612237736e-28	ENSCGRG00000003223	RIKEN cDNA C330027C09 gene [Source:MGI Symbol;Acc:MGI:2146335]
789	Kiaa1549l	119.155498131354	4.99960131228714	0.383078702254232	11.5241040172372	9.97444073437385e-31	1.28690780899589e-28	N/A	N/A
790	Kiaa1644	5.56328691351152	5.05951947347121	1.73621104883072	2.57719646224087	0.0099605320209431	0.0780476462888957	ENSCGRG00000006522	RIKEN cDNA 1810041L15 gene [Source:MGI Symbol;Acc:MGI:1919551]
791	Kiaa1755	758.167488079219	3.35644696998002	0.302799306216323	9.15287588961281	5.54376561973768e-20	3.63860323968636e-18	ENSCGRG00000014495	RIKEN cDNA D630003M21 gene [Source:MGI Symbol;Acc:MGI:3606579]
792	Kidins220	2485.51710181214	0.805453321042598	0.0862335765899039	2.55690218405318	0.0105608909649525	0.0818986612883962	ENSCGRG00000001045	kinase D-interacting substrate 220 [Source:MGI Symbol;Acc:MGI:1924730]
793	Kif14	922.000854892924	-2.55323246547057	0.138474915060861	-14.2139098903533	7.51119711010444e-46	2.02126314232911e-43	ENSCGRG00000017959	kinesin family member 14 [Source:MGI Symbol;Acc:MGI:1098226]
794	Kif15	1533.72634318751	-2.61617106838317	0.125260799032064	-16.2158359467439	3.89738437617175e-59	2.29421967168585e-56	ENSCGRG00000010504	kinesin family member 15 [Source:MGI Symbol;Acc:MGI:1098258]
795	Kif17	18.1256349783492	3.51685752168588	1.00038502768479	2.93076659468811	0.00338126726269213	0.0309339152148284	ENSCGRG00000014133	kinesin family member 17 [Source:MGI Symbol;Acc:MGI:1098229]
796	Kif18a	495.018183847877	-1.80569613855926	0.153245322506419	-7.96587861784145	1.64053916519023e-15	7.76453172228349e-14	ENSCGRG00000016344	kinesin family member 18A [Source:MGI Symbol;Acc:MGI:2446977]
797	Kif18b	313.26576045151	-2.24158623080968	0.184948373645965	-8.95722248014842	3.32959432018e-19	2.09065227364102e-17	ENSCGRG00000003417	kinesin family member 18B [Source:MGI Symbol;Acc:MGI:2446979]
798	Kif20a	860.414797794266	-1.25852006235064	0.123937947804379	-5.43463542491936	5.49085816507038e-08	1.25523416572125e-06	ENSCGRG00000011257	N/A
799	Kif20b	2509.95958963841	-2.03732279162806	0.120722407548819	-12.030577590325	2.45437677968115e-33	3.3746784962667e-31	ENSCGRG00000002141	kinesin family member 20B [Source:MGI Symbol;Acc:MGI:2444576]
800	Kif21b	445.823642920134	1.52539913909401	0.159616740774126	5.89184213267245	3.81913951008175e-09	1.01040914257598e-07	ENSCGRG00000013075	kinesin family member 21B [Source:MGI Symbol;Acc:MGI:109234]
801	Kif22	1263.31336713121	-2.396190457314	0.119676697422284	-15.1343410672661	9.613881788102e-52	3.69585084168321e-49	ENSCGRG00000010282	kinesin family member 22 [Source:MGI Symbol;Acc:MGI:109233]
802	Kif23	1419.07804460553	-1.19097002570183	0.120880910271331	-5.01326076731569	5.35152925363745e-07	1.06336241087309e-05	ENSCGRG00000004628	kinesin-like protein KIF23 [Source:RefSeq peptide;Acc:NP_001230910]
803	Kif24	141.814160208919	-1.80606082233701	0.243844264948264	-5.00769752315042	5.50850105368625e-07	1.09110025602826e-05	ENSCGRG00000003119	kinesin family member 24 [Source:MGI Symbol;Acc:MGI:1918345]
804	Kif26b	92.4143500886688	3.11428299470696	0.335020059591557	7.54975835497567	4.36066553036637e-14	1.85421798183998e-12	ENSCGRG00000008516	kinesin family member 26B [Source:MGI Symbol;Acc:MGI:2447076]
805	Kif2c	1321.92835411351	-2.46432515705563	0.118563920382751	-15.8510502205685	1.38250958385334e-56	6.35178854415741e-54	ENSCGRG00000003827	Kinesin-like protein KIF2C [Source:UniProtKB/Swiss-Prot;Acc:P70096]
806	Kif4a	505.804595445393	-1.94153711081462	0.143877383632184	-9.42868556437943	4.15259998654053e-21	2.95179343194203e-19	ENSCGRG00000003685	kinesin family member 4 [Source:MGI Symbol;Acc:MGI:108389]
807	Kif5c	11.0402575268835	2.8178349009669	0.824262772964569	2.70893272568277	0.00675000250653413	0.0557430062321716	ENSCGRG00000001065	kinesin family member 5C [Source:MGI Symbol;Acc:MGI:1098269]
808	Kif6	51.199717181669	2.97549760373626	0.615891256912471	3.88142399520187	0.000103846608090798	0.00138342189293237	ENSCGRG00000007887	kinesin family member 6 [Source:MGI Symbol;Acc:MGI:1098238]
809	Kifc1	724.352239452162	-2.11226073005933	0.144654690407079	-10.5582350979435	4.65328316040308e-26	4.38269474462564e-24	ENSCGRG00000003183	N/A
810	Klf11	1004.4320729729	0.905282854503429	0.10765607491397	2.97540435166567	0.00292602581626097	0.0272859150004495	ENSCGRG00000006197	Kruppel-like factor 11 [Source:MGI Symbol;Acc:MGI:2653368]
811	Klhl11	1286.06283544497	0.822208329807398	0.0950027186899011	2.49725305083781	0.0125159606482966	0.0940794695658272	ENSCGRG00000000905	kelch-like 11 [Source:MGI Symbol;Acc:MGI:2388648]
812	Klhl13	56.5266668358027	1.94501496389072	0.480942335489604	2.82789091915773	0.00468557690849882	0.0406925828609462	ENSCGRG00000018288	kelch-like 13 [Source:MGI Symbol;Acc:MGI:1914705]
813	Klln	120.419257321138	1.69147824366867	0.259873798201801	4.25789652748394	2.06359417359963e-05	0.000313736266732011	N/A	N/A
814	Kng1	48.6038354670189	2.29613217131569	0.391080445746698	4.3754927897951	1.21158447182707e-05	0.000191800876130102	ENSCGRG00000001578	N/A
815	Knstrn	579.637038616357	-1.99278892307533	0.157554401731825	-8.93549406985434	4.05362744560652e-19	2.52841656267847e-17	ENSCGRG00000002552	kinetochore-localized astrin/SPAG5 binding [Source:MGI Symbol;Acc:MGI:1289298]
816	Kpna2	2833.70365273364	-1.7866867088792	0.0976771681761737	-12.3030205584029	8.72492444223055e-35	1.29410552534092e-32	ENSCGRG00000012376	N/A
817	Krt8	9.21617454381517	3.2972602017661	0.938087966987872	2.89130422358356	0.00383646541367511	0.0344130947606658	ENSCGRG00000016224	N/A
818	Krt80	96.2599455912121	2.08487236533698	0.296915198578507	5.0516439434448	4.38023653687884e-07	8.81522603046867e-06	ENSCGRG00000009378	keratin 80 [Source:MGI Symbol;Acc:MGI:1921377]
819	Lad1	24.9909955296051	4.9345733710491	0.899581653291566	4.83514848753611	1.33046283744084e-06	2.48630242746758e-05	ENSCGRG00000010453	ladinin [Source:MGI Symbol;Acc:MGI:109343]
820	Lama1	110.22144389594	1.53751638051246	0.277919003305455	3.42745141016632	0.000609275329320798	0.0068274356801998	ENSCGRG00000000990	laminin, alpha 1 [Source:MGI Symbol;Acc:MGI:99892]
821	Lama3	534.253858933214	1.23721976810734	0.193366462324113	3.37316647130305	0.000743090113658724	0.0081192508532421	ENSCGRG00000006528	laminin, alpha 3 [Source:MGI Symbol;Acc:MGI:99909]
822	Lama5	13840.7000207016	1.04026542270383	0.126814518190531	3.59030597189676	0.000330290018604345	0.00392782391442553	ENSCGRG00000013808	laminin, alpha 5 [Source:MGI Symbol;Acc:MGI:105382]
823	Lamb3	40.2285643124836	2.95061994296449	0.516338222326774	4.5816043437245	4.61422274582071e-06	7.95225195453109e-05	ENSCGRG00000016698	laminin, beta 3 [Source:MGI Symbol;Acc:MGI:99915]
824	Lancl2	444.359272483441	-0.974458890405318	0.135309383340441	-2.8785615606878	0.0039949330237946	0.0356647172365966	ENSCGRG00000007798	LanC (bacterial lantibiotic synthetase component C)-like 2 [Source:MGI Symbol;Acc:MGI:1919085]
825	Las1l	842.328035138075	-0.913803090803916	0.106759803818929	-3.08019102995443	0.00206867865237819	0.0201591825012147	ENSCGRG00000007678	LAS1-like (S. cerevisiae) [Source:MGI Symbol;Acc:MGI:1923380]
826	Lat	612.078351394259	2.45456575738111	0.292086225105101	6.40086075948026	1.54503427017162e-10	4.77111648315128e-09	ENSCGRG00000001506	linker for activation of T cells [Source:MGI Symbol;Acc:MGI:1342293]
827	Lax1	50.0245566387423	1.77309202686378	0.409403655201807	2.90209799313336	0.00370672570236605	0.0335365218610063	ENSCGRG00000000973	lymphocyte transmembrane adaptor 1 [Source:MGI Symbol;Acc:MGI:2443362]
828	Lbhd1	396.177693992012	-1.34094961796689	0.167884610968637	-4.50301616618664	6.69957854188886e-06	0.000110507846754431	N/A	N/A
829	Lbp	8.25885352285432	3.59829899901921	1.01083405400943	2.98103975261396	0.00287271499467623	0.0269068610336603	ENSCGRG00000009759	lipopolysaccharide binding protein [Source:MGI Symbol;Acc:MGI:1098776]
830	Lcn2	112.926358823943	4.29882077532255	0.448149615532293	8.28709463510356	1.1604830070284e-16	5.98904613791615e-15	ENSCGRG00000014050	lipocalin 2 [Source:MGI Symbol;Acc:MGI:96757]
831	Lcp1	1911.43543922253	4.79265963597222	0.160081134370816	26.284778351859	2.86315472807108e-152	5.39332456126749e-148	ENSCGRG00000003926	lymphocyte cytosolic protein 1 [Source:MGI Symbol;Acc:MGI:104808]
832	Lgals1	6093.83042478645	-1.06412566371778	0.115854251429594	-4.13591350411351	3.53545352651449e-05	0.000516379900434174	ENSCGRG00000013185	Galectin-1 [Source:UniProtKB/Swiss-Prot;Acc:P48538]
833	Lgmn	10890.2238661004	1.0610621988253	0.105649964964179	4.50638765725636	6.59405714079723e-06	0.0001089581178607	ENSCGRG00000012811	legumain [Source:MGI Symbol;Acc:MGI:1330838]
834	Lgr6	98.1827397675276	2.36968635807572	0.276850720382842	6.44652054683683	1.14447107082836e-10	3.58112982744084e-09	ENSCGRG00000011351	leucine-rich repeat-containing G protein-coupled receptor 6 [Source:MGI Symbol;Acc:MGI:2441805]
835	Lifr	67.405101777022	4.58857310193786	0.469161929668547	8.53353681967581	1.41940252960566e-17	7.9104394823023e-16	ENSCGRG00000013888	leukemia inhibitory factor receptor [Source:MGI Symbol;Acc:MGI:96788]
836	Lig1	489.851102517644	-1.74369883620855	0.139848858873101	-8.28563311009091	1.17482430668662e-16	6.04649329646336e-15	ENSCGRG00000011829	ligase I, DNA, ATP-dependent [Source:MGI Symbol;Acc:MGI:101789]
837	Lima1	810.937554100807	1.21554334012964	0.137667320121584	4.58046861703686	4.63935231886808e-06	7.96640652967347e-05	ENSCGRG00000016638	LIM domain and actin binding 1 [Source:MGI Symbol;Acc:MGI:1920992]
838	Limch1	14.8096281331051	2.58065720485996	0.761803274298375	2.61969824949473	0.00880076018361249	0.0700675906926071	ENSCGRG00000001766	LIM and calponin homology domains 1 [Source:MGI Symbol;Acc:MGI:1924819]
839	Lingo1	45.3575406016137	3.26662790630643	0.442302691403565	6.06296424983423	1.33635377791504e-09	3.74040061137974e-08	ENSCGRG00000002075	leucine rich repeat and Ig domain containing 1 [Source:MGI Symbol;Acc:MGI:1915522]
840	Lipa	9632.73565466183	0.977251646442676	0.101468049236342	3.86613469632976	0.000110573884019565	0.00146888593319926	ENSCGRG00000010480	lysosomal acid lipase A [Source:MGI Symbol;Acc:MGI:96789]
841	Lipc	14.7008242660731	5.95036994962227	1.53192725982548	3.50239047871786	0.000461103308592216	0.00531892408080317	ENSCGRG00000013188	lipase, hepatic [Source:MGI Symbol;Acc:MGI:96216]
842	Lmnb1	429.311935657131	-1.33835713472157	0.158608052400575	-4.75004025708393	2.03376157725819e-06	3.68719603761429e-05	ENSCGRG00000016666	lamin B1 [Source:MGI Symbol;Acc:MGI:96795]
843	Lmntd1	44.7545721762003	1.70025354667116	0.363151036409017	3.07114928537296	0.00213236507691394	0.0207048252339319	ENSCGRG00000015215	lamin tail domain containing 1 [Source:MGI Symbol;Acc:MGI:1921321]
844	LOC100689011	2224.57642945434	0.884102876093201	0.115360261444754	2.59309723838744	0.00951158737497648	0.0749664315407665	ENSCGRG00000015633	MHC class I antigen Hm1-C3 precursor [Source:RefSeq peptide;Acc:NP_001230926]
845	LOC100750351	293.595864737458	0.975424808347739	0.153295974425235	2.54711390230941	0.0108617973902828	0.0836140896774655	ENSCGRG00000006516	RIKEN cDNA 1700029I15 gene [Source:MGI Symbol;Acc:MGI:1916742]
846	LOC100750402	107.169120902285	2.3037189547026	0.26518436115162	6.48136431016284	9.08968937805159e-11	2.87768871956904e-09	N/A	N/A
847	LOC100750418	3.16080180257431	6.01509200931879	1.87796792627588	2.89149214564378	0.00383417176414382	0.0344130947606658	N/A	N/A
848	LOC100750500	233.373989536197	-1.32399799533513	0.186596817160974	-3.96060075331522	7.47614403012017e-05	0.00102944535888431	ENSCGRG00000003401	zinc finger protein 101 [Source:MGI Symbol;Acc:MGI:107547]
849	LOC100750512	11.0861705523456	3.87187212891029	0.895665646265935	3.66979535487644	0.000242744722621235	0.00297694162761472	N/A	N/A
850	LOC100750550	57.7387671782934	-4.92232603283838	0.581668985474815	-7.45675571575583	8.86788977402883e-14	3.67422987750738e-12	ENSCGRG00000018568	N/A
851	LOC100750637	234.243270198808	1.17043808595067	0.175570640862534	3.33470096340264	0.000853911734505037	0.00921256319752084	N/A	N/A
852	LOC100750644	535.877715674247	1.41833988113381	0.130303527491656	6.39566246942948	1.59852767838745e-10	4.9282268212413e-09	ENSCGRG00000003515	glutathione S-transferase, mu 7 [Source:MGI Symbol;Acc:MGI:1915562]
853	LOC100750653	65.8449875990082	-2.30662725703413	0.448532890410845	-3.83843591656338	0.000123820519892291	0.00162085276804107	ENSCGRG00000019141	N/A
854	LOC100750669	503.940968864319	-0.961690903546777	0.147804335660778	-2.54883188061709	0.0108084390727339	0.0832713974695656	ENSCGRG00000013664	N/A
855	LOC100750693	4.83310657303273	5.00270715500888	1.44250947392692	3.06254117157468	0.00219466282468295	0.0212222092549038	N/A	N/A
856	LOC100750764	81.1261934133521	2.18357686375874	0.335700855715354	4.76202051862828	1.91664188850811e-06	3.48492116349684e-05	ENSCGRG00000007364	RIKEN cDNA 6430571L13 gene [Source:MGI Symbol;Acc:MGI:2445137]
857	LOC100750792	492.088964084606	1.51695188731972	0.176741697893859	5.27317207939389	1.3408573025324e-07	2.89321065381476e-06	ENSCGRG00000013429	N/A
858	LOC100750843	132.740995840074	-4.47171856162081	0.602442748336316	-6.45166046339371	1.10631225050812e-10	3.47906575339257e-09	ENSCGRG00000018577	N/A
859	LOC100750854	18.6487719834013	-4.09319384888125	0.85624454280873	-4.0972306073357	4.18122318399786e-05	0.000602614392631734	ENSCGRG00000019883	histone cluster 1, H2ad [Source:MGI Symbol;Acc:MGI:2448289]
860	LOC100750884	34.6231807475025	2.73414360257045	0.502087501170891	4.28049114315195	1.86481309117167e-05	0.00028535730461739	ENSCGRG00000014207	ATP-binding cassette, sub-family A (ABC1), member 12 [Source:MGI Symbol;Acc:MGI:2676312]
861	LOC100750890	186.253198582006	1.9139038867937	0.203401730264761	6.53357955383518	6.42160583755203e-11	2.06071191076606e-09	ENSCGRG00000001679	stearoyl-coenzyme A desaturase 3 [Source:MGI Symbol;Acc:MGI:1353437]
862	LOC100750900	92.7058126906699	2.88814116784706	0.339950920903791	6.77503288122501	1.24377969091005e-11	4.28635826538102e-10	N/A	N/A
863	LOC100750905	24.6637258308993	3.15328494239736	0.522188860805829	4.91837845355957	8.72640753573005e-07	1.67905351124154e-05	ENSCGRG00000005840	trace amine-associated receptor 3 [Source:MGI Symbol;Acc:MGI:3527427]
864	LOC100751039	2391.24541283962	-0.894918350387747	0.0940582343167827	-3.29536113364278	0.000982952712307625	0.0103672341779052	ENSCGRG00000002624	family with sequence similarity 149, member A [Source:MGI Symbol;Acc:MGI:2387177]
865	LOC100751148	116.002256085357	-2.32120673632453	0.604052464423311	-2.8743268803	0.00404889672067768	0.0361122478822942	ENSCGRG00000012326	N/A
866	LOC100751267	111.863360860522	1.29037892121654	0.275414621467729	2.56128892771237	0.0104284588026018	0.0811403876351138	ENSCGRG00000011005	testicular cell adhesion molecule 1 [Source:MGI Symbol;Acc:MGI:1923120]
867	LOC100751377	51.129122016945	1.60871272260633	0.386675874827516	2.6475668344756	0.00810733323986957	0.0651248768611612	ENSCGRG00000014703	left right determination factor 1 [Source:MGI Symbol;Acc:MGI:107405]
868	LOC100751393	3803.79883052401	1.13810790885229	0.119455755434445	4.63054631498847	3.64702191433872e-06	6.35512967626258e-05	ENSCGRG00000010175	schlafen 2 [Source:MGI Symbol;Acc:MGI:1313258]
869	LOC100751440	19.5499295663929	-5.1268472634527	1.13306582420029	-4.00849153308207	6.11078292917379e-05	0.000854556926776887	ENSCGRG00000020028	N/A
870	LOC100751446	31.1250595229516	4.082132555543	0.954828167931134	3.66261718315171	0.000249651486120957	0.00305567579211207	N/A	N/A
871	LOC100751512	143.694624752019	-1.72772584855351	0.22993443487377	-4.96995305839993	6.69691128981727e-07	1.3126921744671e-05	N/A	N/A
872	LOC100751610	21.7403714342883	2.83145280403119	0.62652278674101	3.58564820123403	0.00033624198592891	0.00398853292754589	N/A	N/A
873	LOC100751691	2.65491369172516	5.52931183231555	1.96904830666997	2.51103505934612	0.0120377740994863	0.0911396908006527	N/A	N/A
874	LOC100751726	229.267172841879	-3.44181581116469	0.523976290728533	-5.45225683107033	4.97345554327842e-08	1.14110818597729e-06	ENSCGRG00000019880	histone cluster 1, H2ag [Source:MGI Symbol;Acc:MGI:2448293]
875	LOC100751767	54.3303018758224	2.47685953470977	0.514597650759348	3.67645874635631	0.00023649407887591	0.00290975765106826	N/A	N/A
876	LOC100751887	46.656189210705	2.26718783504118	0.406741413444395	4.13585948889367	3.53628535095867e-05	0.000516379900434174	ENSCGRG00000000149	N/A
877	LOC100751985	11.6976872635275	3.12024809873051	0.841906388938706	3.01136282052128	0.00260077887588356	0.024606163578613	N/A	N/A
878	LOC100752010	3843.61627979626	-1.12225153586646	0.131336125865882	-4.09094627698986	4.2961665170166e-05	0.000616820797873794	ENSCGRG00000020028	N/A
879	LOC100752025	6.45094506054866	4.04729860371923	1.34389095879442	2.57635195797736	0.00998489527302433	0.0782060175708771	N/A	N/A
880	LOC100752211	1422.49760352914	-0.820197960327759	0.0948948880179972	-2.47890549764903	0.0131786217596533	0.098198456521594	ENSCGRG00000016321	cytochrome b5 reductase 1 [Source:MGI Symbol;Acc:MGI:1919267]
881	LOC100752250	26.604520356588	2.9283751787254	0.800598495618393	2.92707604477093	0.00342165206988418	0.0312275484691901	ENSCGRG00000011229	expressed sequence AI467606 [Source:MGI Symbol;Acc:MGI:2141979]
882	LOC100752328	8.28959727646691	5.12909350723353	1.64410112245989	2.76389994778028	0.005711504937398	0.0481807516819373	N/A	N/A
883	LOC100752605	1149.333107908	-2.08769779456598	0.466718009672209	-3.21979281429538	0.00128283274436265	0.0131975534710864	ENSCGRG00000009900	histone cluster 1, H4j [Source:MGI Symbol;Acc:MGI:2448436]
884	LOC100752631	91.228928429843	2.48585915693648	0.398318517512419	4.77230300033957	1.82131223367449e-06	3.32442427768666e-05	N/A	N/A
885	LOC100752747	38.9003471546633	2.5436277028747	0.422526074516001	4.6356078838381	3.5589004771197e-06	6.23190374736585e-05	N/A	N/A
886	LOC100752806	10.6245445904075	5.91745160747426	1.61001194218537	3.31208046787218	0.000926049054511062	0.0098442359141224	N/A	N/A
887	LOC100752852	1409.40629336932	-0.860074061891894	0.099363807658454	-2.76873006030914	0.00562752391851806	0.0475575002481492	ENSCGRG00000011760	N/A
888	LOC100752904	3486.29666715667	-1.84783324405128	0.302272876634896	-4.17791618417521	2.94192020166105e-05	0.000436010628156485	ENSCGRG00000019559	histone cluster 1, H1c [Source:MGI Symbol;Acc:MGI:1931526]
889	LOC100753012	521.426631572463	-1.24622694941796	0.143734796638704	-4.60058708232622	4.21301843911983e-06	7.28747734965108e-05	N/A	N/A
890	LOC100753152	47.6053598491416	2.49774812558435	0.438621225276015	4.36090529741126	1.29525421782176e-05	0.000204002539306927	N/A	N/A
891	LOC100753203	698.484840623697	-4.25400054734762	0.590655651785868	-6.21180553429565	5.23792253679945e-10	1.53209234201384e-08	ENSCGRG00000012413	histone cluster 1, H3b [Source:MGI Symbol;Acc:MGI:2448319]
892	LOC100753288	1018.16984266143	1.00727447334507	0.106873702535366	3.95150502514087	7.76612411700485e-05	0.00106470509455619	N/A	N/A
893	LOC100753375	11.5650485501002	2.89372341613614	0.773860704106116	2.98343216442529	0.00285035212150808	0.0267124790611183	ENSCGRG00000013570	sulfotransferase family 5A, member 1 [Source:MGI Symbol;Acc:MGI:1931463]
894	LOC100753428	21.7596776873512	-2.06768673062047	0.584904572665914	-2.53498484913746	0.0112452189544939	0.0860732179787899	N/A	N/A
895	LOC100753460	5.55307491943358	4.93989712629827	1.69818631669213	2.56446220463019	0.0103335833068722	0.0806687562169711	N/A	N/A
896	LOC100753502	536.312677252689	-4.37070559462513	0.370997883553629	-10.2042174948331	1.8984523944053e-24	1.64041962171618e-22	ENSCGRG00000019964	histone cluster 1, H2bb [Source:MGI Symbol;Acc:MGI:2448377]
897	LOC100753615	14.7762088166999	3.03447073086835	0.83349978429409	2.93882287230792	0.00329461301238582	0.0302292378540242	N/A	N/A
898	LOC100753628	2758.14439315029	0.888563269398139	0.115304398619378	2.6330371808206	0.00846250828203377	0.0677180409977358	N/A	N/A
899	LOC100753804	374.341003080495	-4.14608085260354	0.66584153488309	-5.34829710271478	8.87856341810476e-08	1.97923667582058e-06	ENSCGRG00000019883	histone cluster 1, H2ad [Source:MGI Symbol;Acc:MGI:2448289]
900	LOC100753866	1373.00755715252	-1.00601891949036	0.120079671084715	-3.50647545055441	0.000454083321340418	0.00524758743809169	ENSCGRG00000006631	asparagine-linked glycosylation 10B (alpha-1,2-glucosyltransferase) [Source:MGI Symbol;Acc:MGI:2146159]
901	LOC100753868	59.0830757480088	3.01279392400485	0.444364165847725	5.46360757657417	4.66554312445373e-08	1.07307491862436e-06	N/A	N/A
902	LOC100753928	48.2222395105713	-1.63582935694816	0.411779868635153	-2.55201124744178	0.0107103061187135	0.0827862274756692	N/A	N/A
903	LOC100754051	13.8896459296327	3.67215798269761	1.03586182527827	2.98031591341549	0.0028795125151775	0.0269455425973168	ENSCGRG00000000340	BPI fold containing family A, member 1 [Source:MGI Symbol;Acc:MGI:1338036]
904	LOC100754104	803.756705882274	-3.65652319001218	0.379956157893692	-8.08398712714223	6.26829516093977e-16	3.05896051675188e-14	ENSCGRG00000012413	histone cluster 1, H3b [Source:MGI Symbol;Acc:MGI:2448319]
905	LOC100754377	16.9854782290798	3.75766249456469	0.828609370533696	3.82894534706992	0.00012869357962124	0.00167764772271648	ENSCGRG00000000933	N/A
906	LOC100754396	865.303319127367	-2.46255386567083	0.605574564102596	-3.10051226760504	0.00193186211157329	0.0189830394343798	ENSCGRG00000019045	N/A
907	LOC100754526	41.981069561826	-1.81855143547464	0.456752426812381	-2.70078244217014	0.00691765726353985	0.0568781797788302	N/A	N/A
908	LOC100754535	30.4915344146768	5.4208514882103	1.55334301698765	3.11321384562388	0.00185061873477159	0.0182609246238306	ENSCGRG00000004425	glycoprotein galactosyltransferase alpha 1, 3 [Source:MGI Symbol;Acc:MGI:95704]
909	LOC100754639	139.452962894188	2.22192118696761	0.484172757230993	3.38093926558013	0.000722385080815437	0.00791137660890721	N/A	N/A
910	LOC100754683	696.695913333349	-4.06127058903907	0.524875460417252	-6.62311033850661	3.51718276582701e-11	1.17055073780713e-09	ENSCGRG00000019932	N/A
911	LOC100754707	488.677753001752	-1.81085392327269	0.309243708608908	-3.96415962046907	7.36549583259746e-05	0.00101718361435952	N/A	N/A
912	LOC100754807	278.397115794583	1.16078249814236	0.176043808141238	3.27089037382806	0.00107209461109425	0.0112382004391666	ENSCGRG00000016841	cytochrome P450, family 4, subfamily f, polypeptide 17 [Source:MGI Symbol;Acc:MGI:3646233]
913	LOC100754872	242.324035063691	-1.40280373146373	0.266110273988556	-3.0733170068351	0.00211693476432028	0.0205656009053642	N/A	N/A
914	LOC100755027	3.48856726140773	5.20527351795195	1.84214270940947	2.50811785299301	0.012137617727295	0.0918587003330877	N/A	N/A
915	LOC100755045	7.71279010389095	3.72835289721368	1.16000873826155	2.70979889444918	0.00673240148276337	0.0556464443750828	ENSCGRG00000008173	cDNA sequence BC027072 [Source:MGI Symbol;Acc:MGI:2385061]
916	LOC100755064	167.880830500031	2.10201135663295	0.301724183046078	5.02793259922464	4.95796067505204e-07	9.88286827893708e-06	N/A	N/A
917	LOC100755128	12.540633263213	3.28710354059804	0.83843544147466	3.22283733035461	0.00126927613629005	0.0130938415001619	ENSCGRG00000010786	guanine nucleotide binding protein (G protein), gamma 2 [Source:MGI Symbol;Acc:MGI:102705]
918	LOC100755249	58.0783081474289	2.5083718540008	0.353829030128781	5.43598514960627	5.44944937269523e-08	1.24728162616598e-06	N/A	N/A
919	LOC100755317	17.0870581334231	3.15296908215262	0.804900889457039	3.19046309311916	0.00142044982256967	0.0144242659340943	N/A	N/A
920	LOC100755357	664.865210983721	-1.74772632886348	0.367719080936617	-3.16209815705142	0.00156636755934655	0.0157447522494189	ENSCGRG00000001813	histone cluster 2, H4 [Source:MGI Symbol;Acc:MGI:2140113]
921	LOC100755384	8.09411385245173	3.55715733054384	1.02134827449865	2.91006985964866	0.00361347977293122	0.0328192470987008	ENSCGRG00000010640	cytochrome P450, family 4, subfamily f, polypeptide 15 [Source:MGI Symbol;Acc:MGI:2146921]
922	LOC100755418	8127.00515780156	-1.72788711443035	0.0906520007043606	-12.6078255838673	1.91195508253418e-36	3.05216083810986e-34	N/A	N/A
923	LOC100755447	181.103380161133	-1.46567649974853	0.255519972969843	-3.44675208278659	0.000567368973735036	0.00641123536787455	N/A	N/A
924	LOC100755503	13.264381907922	2.58359701088697	0.718736755599172	2.7807601247548	0.00542317926518517	0.0460448577431817	N/A	N/A
925	LOC100755596	63.5611545195937	2.73773409518869	0.362938612923245	5.93150333916883	3.00173457452835e-09	8.04319689621488e-08	ENSCGRG00000018195	aldehyde dehydrogenase 3 family, member B1 [Source:MGI Symbol;Acc:MGI:1914939]
926	LOC100755687	16.2632308772014	4.34854595781623	1.17552191031049	3.20162765498859	0.00136653510951991	0.0139519901669521	N/A	N/A
927	LOC100755694	28.2243260016715	-2.51229986540766	0.742361846102197	-2.59622362707091	0.00942546980602527	0.0743499056683828	N/A	N/A
928	LOC100755759	9.96601974790935	2.82500678925898	0.89667943452889	2.49815508450323	0.0124841564640067	0.0939153575529132	N/A	N/A
929	LOC100755839	5.76487549045086	4.75619599192528	1.67849852093901	2.48509810355423	0.0129515737055759	0.0966735816293919	N/A	N/A
930	LOC100755841	500.18508675289	1.69162461570836	0.144411625935432	7.66324807866924	1.81288682589854e-14	7.90494193042845e-13	N/A	N/A
931	LOC100756190	323.115390292201	-1.86855932595838	0.199315761122115	-6.44001667510277	1.19460376833533e-10	3.72562105697559e-09	N/A	N/A
932	LOC100756252	70.8620670789854	-1.45826717888678	0.297077050886172	-2.93965715480406	0.00328575595124734	0.0301773695044593	ENSCGRG00000004119	bile acid-Coenzyme A: amino acid N-acyltransferase [Source:MGI Symbol;Acc:MGI:106642]
933	LOC100756343	189.514265176037	1.45031872391577	0.201043897981271	4.30431478838135	1.67503354585962e-05	0.000257782736138543	N/A	N/A
934	LOC100756432	23.2918942767612	-4.0779752069442	0.920425546241595	-3.79499756442678	0.000147644905602645	0.00189583305169531	ENSCGRG00000019442	histone cluster 1, H2ba [Source:MGI Symbol;Acc:MGI:2448375]
935	LOC100756610	5.09601073013851	7.4509261248546	1.76502237594631	3.89001506026362	0.000100238000907174	0.00134201771971315	N/A	N/A
936	LOC100756612	416.247708913192	1.19823428308997	0.137967028796716	4.44506044464017	8.78671592741774e-06	0.000142073277188642	N/A	N/A
937	LOC100756615	5.30125357558802	5.18147126841507	1.76645963742372	2.60210234658837	0.00926541967784563	0.0733022723526158	N/A	N/A
938	LOC100756639	56.9433113202835	1.8161329805285	0.448716316757826	2.74376133389376	0.00607396802284551	0.0509645147645171	ENSCGRG00000018794	RIKEN cDNA 1810011O10 gene [Source:MGI Symbol;Acc:MGI:1916318]
939	LOC100756663	108.305524399088	1.63527130318605	0.264809198959828	3.96628518416472	7.30015092122394e-05	0.00100889906752088	ENSCGRG00000000807	N/A
940	LOC100756710	23.9325075617802	2.30730357985273	0.525014450375518	3.28055937869837	0.00103601454625448	0.010890293531136	ENSCGRG00000017589	RIKEN cDNA 1700007K13 gene [Source:MGI Symbol;Acc:MGI:1916577]
941	LOC100756726	37.9702254707822	2.19490718805853	0.402733271297133	3.99754577552539	6.40026167643304e-05	0.000892522645543642	N/A	N/A
942	LOC100756748	125.517947153151	2.40630622030376	0.262375475078087	6.94174529475571	3.87285031107273e-12	1.38168335813782e-10	ENSCGRG00000016278	cytochrome P450, family 26, subfamily b, polypeptide 1 [Source:MGI Symbol;Acc:MGI:2176159]
943	LOC100756887	46.7717301615297	4.84153564739167	0.662112422105551	6.42877705440776	1.286346275686e-10	3.99849914110514e-09	N/A	N/A
944	LOC100756916	114.355274908515	1.46519413519914	0.24749017284994	3.55663267087252	0.000375638816514565	0.00440592053965433	ENSCGRG00000004535	cDNA sequence AB124611 [Source:MGI Symbol;Acc:MGI:3043001]
945	LOC100757072	83.1804350219746	5.1305181015168	0.51566721151829	8.81490135355334	1.19790488854924e-18	7.18628483617901e-17	N/A	N/A
946	LOC100757077	934.266540890772	1.63941214291115	0.170440655019908	6.18660871766086	6.14722944379687e-10	1.77873058422122e-08	ENSCGRG00000014297	N/A
947	LOC100757489	118.655700557989	2.37423455334459	0.259856745983236	6.88560939933754	5.75406743997543e-12	2.04123104268959e-10	N/A	N/A
948	LOC100757491	563.580604428605	-3.34646922631041	0.624436202580853	-4.42240010136454	9.76104850066424e-06	0.000156884701883116	N/A	N/A
949	LOC100757539	1700.05076478612	-3.04087079854515	0.282872225454506	-8.68204113669329	3.88728768672578e-18	2.24616067959673e-16	ENSCGRG00000019706	N/A
950	LOC100757562	354.49684498005	1.34344244043316	0.156121190739534	4.8582766767224	1.18411866819192e-06	2.2238527769423e-05	ENSCGRG00000018289	N/A
951	LOC100757615	36.4024048228518	1.87100586636584	0.451835568720296	2.84626411614088	0.0044235488563103	0.0387564603750312	ENSCGRG00000014359	histocompatibility 2, T region locus 24 [Source:MGI Symbol;Acc:MGI:95958]
952	LOC100757673	8.72975158791689	4.1359232635905	1.26563083632019	2.80568445471329	0.00502098346523491	0.0431873358605617	N/A	N/A
953	LOC100757748	45.2694399216626	4.92231948625335	0.582775828956399	7.44258215598832	9.87360142832045e-14	4.05204858617151e-12	ENSCGRG00000015831	N/A
954	LOC100757754	768.555556530668	1.05949248060768	0.136933123998032	3.46541410895838	0.000529415602711616	0.00602574121346146	N/A	N/A
955	LOC100757762	166.349886283086	1.40107791925848	0.226505908102173	3.60306459719008	0.000314487332993629	0.00375888191091433	ENSCGRG00000008040	N/A
956	LOC100757772	214.136927512888	-3.63303125360805	0.653688724592903	-4.6628749100501	3.11822307275146e-06	5.5101283322157e-05	ENSCGRG00000018568	N/A
957	LOC100757788	5.63863072833644	5.93104254256579	1.70372908240661	3.13786980397906	0.00170180450213056	0.0169523487078971	N/A	N/A
958	LOC100757816	15.606464597122	2.47060521809928	0.731593087829973	2.5774474209034	0.00995330228363891	0.0780234519837312	N/A	N/A
959	LOC100757822	401.463953351039	2.12867342461428	0.269127981730948	5.73597332378616	9.69539220024743e-09	2.41896825001405e-07	N/A	N/A
960	LOC100757967	512.678168055121	1.31308693663763	0.160233562879991	4.54414432800084	5.51588563252022e-06	9.28532061302801e-05	N/A	N/A
961	LOC100758065	274.234807104312	-2.94419722234479	0.678802686898797	-3.47558247360823	0.000509745227506013	0.00583357888853631	ENSCGRG00000019238	N/A
962	LOC100758111	21.1645619209195	3.67057953089605	0.748213078476415	4.12398168240808	3.72378521702114e-05	0.000542078378153224	ENSCGRG00000015378	N/A
963	LOC100758141	11.9692741090022	-3.40722195694367	1.03375251027171	-2.73011134500725	0.00633129376478189	0.0528177947950383	N/A	N/A
964	LOC100758335	172.877098537246	1.0843029416487	0.200581891696101	2.48945922637966	0.0127937592500382	0.09583892160211	N/A	N/A
965	LOC100758340	8.95677091365954	4.60857014772744	1.60510693889416	2.5067536308692	0.0121845606160475	0.0921399310816884	ENSCGRG00000018964	N/A
966	LOC100758350	92.8823678876316	-4.14319520676213	0.926408587422011	-3.84088916526858	0.000122589459005897	0.00160662277953586	ENSCGRG00000019238	N/A
967	LOC100758363	3.75100315906997	5.05936648585611	1.79587202419566	2.49149378399552	0.0127207192950757	0.0954281917010519	ENSCGRG00000009534	sperm associated antigen 6-like [Source:MGI Symbol;Acc:MGI:1354388]
968	LOC100758417	338.002912485994	1.84080274479387	0.176193246343584	7.12762986172451	1.02111919864484e-12	3.88582269593389e-11	N/A	N/A
969	LOC100758614	17.2908623016146	2.51775834478186	0.585284547322972	3.30231825340529	0.000958892061587396	0.0101418583740156	ENSCGRG00000001993	RIKEN cDNA 8430408G22 gene [Source:MGI Symbol;Acc:MGI:1918730]
970	LOC100758631	5.24579992855336	4.16946631789396	1.28454599659988	2.79048303965821	0.0052629457512612	0.0448995059404471	N/A	N/A
971	LOC100758657	349.634204016885	1.10646152875132	0.19197937680117	2.71643254978512	0.00659896399473204	0.0546874987984019	ENSCGRG00000017638	N/A
972	LOC100758825	215.939698329224	-1.09185144455638	0.178874279439755	-2.83377210755417	0.00460021249113988	0.0400620447043929	N/A	N/A
973	LOC100758862	28.0667981044114	-4.19911265422145	0.748702020751863	-4.8272210483296	1.38451419338829e-06	2.58218751097576e-05	ENSCGRG00000018626	N/A
974	LOC100758961	33.8031982995171	4.17493928612521	0.592628805730413	6.05771564036517	1.38068186723889e-09	3.85873951530845e-08	N/A	N/A
975	LOC100759078	28.933135315563	1.99733096465778	0.49150065325932	2.87358410323709	0.00405843005639931	0.0361801452779904	N/A	N/A
976	LOC100759179	550.688673061864	1.57222312719607	0.14892299939075	6.62933617046289	3.37199849957583e-11	1.12421833161965e-09	N/A	N/A
977	LOC100759306	236.511144015425	-1.3192774518478	0.220066065004195	-3.33679320849692	0.000847509806729094	0.00914873480192318	ENSCGRG00000008316	N/A
978	LOC100759357	119.594257656003	2.46986032606361	0.264811478353881	7.1178856636402	1.09595223716401e-12	4.1621879619876e-11	ENSCGRG00000013667	calcium binding protein 4 [Source:MGI Symbol;Acc:MGI:1920910]
979	LOC100759458	92.1388741705225	1.44103687592002	0.296559911694748	2.88668272898607	0.00389326601825518	0.0348727343251461	N/A	N/A
980	LOC100759556	511.957443246037	-1.72117587725676	0.143817463995241	-7.90038528681888	2.78042625648251e-15	1.28369826944513e-13	N/A	N/A
981	LOC100759668	3.41273968940273	5.18102172665463	1.85069009305111	2.48342996117532	0.0130123920398489	0.0970750213285676	ENSCGRG00000014462	sulfotransferase family, cytosolic, 1C, member 2 [Source:MGI Symbol;Acc:MGI:1916333]
982	LOC100759960	166.730577805161	1.78389077030773	0.281631876522202	4.25707588356765	2.07118070290384e-05	0.000314635733069352	ENSCGRG00000018553	N/A
983	LOC100759972	200.439985822453	1.81126874598892	0.211600865105722	5.79537444071915	6.8168913340847e-09	1.73059005471905e-07	N/A	N/A
984	LOC100760022	55.6812836574692	2.07851256089964	0.37004843034541	4.03609348858575	5.43485666600203e-05	0.000765144955287595	ENSCGRG00000006070	nephrocan [Source:MGI Symbol;Acc:MGI:1913900]
985	LOC100760024	390.138246509948	1.89483781917103	0.17788564587258	7.36358075450416	1.79041402328497e-13	7.16051570204224e-12	N/A	N/A
986	LOC100760143	59.5309797833657	3.64465556861106	0.417426706087174	7.32989294472915	2.30336654922088e-13	9.11523438816674e-12	N/A	N/A
987	LOC100760157	128.23479818396	1.42782516181448	0.30149945842667	2.79556940331393	0.00518083765006399	0.0443194545023866	ENSCGRG00000016260	N/A
988	LOC100760167	370.424968799855	-1.00904042236676	0.154447147618022	-2.74578021145741	0.00603671908485473	0.0506745442965278	ENSCGRG00000017061	RIKEN cDNA E130311K13 gene [Source:MGI Symbol;Acc:MGI:3607716]
989	LOC100760197	151.821975779062	-1.23051869207974	0.216351196803972	-2.98383462118536	0.0028466058456124	0.0266906492353413	N/A	N/A
990	LOC100760212	42.2830369566442	5.86338421114435	1.48217914588112	3.56125757476185	0.000369082789902747	0.00434254373104188	N/A	N/A
991	LOC100760293	60.8870900109904	2.51669099679667	0.59278482822699	3.25873471130037	0.001119102622203	0.0116725006060011	ENSCGRG00000010212	Fc receptor-like 5 [Source:MGI Symbol;Acc:MGI:3053558]
992	LOC100760308	11.977876753719	-4.64654405705194	1.2458185120943	-3.26017113801193	0.00111345007289084	0.0116264185271866	ENSCGRG00000012326	N/A
993	LOC100760342	230.240628346739	1.77713906919082	0.211984715994517	5.62387982962175	1.86715562132986e-08	4.4976483937328e-07	N/A	N/A
994	LOC100760345	114.016041641251	3.29551434341454	0.254249285196163	10.6610008386143	1.54921218729218e-26	1.48890357000117e-24	ENSCGRG00000003227	N/A
995	LOC100760352	2128.56388656816	-0.938398542859688	0.107128538308329	-3.29917730344923	0.000969686438403297	0.0102445224005625	ENSCGRG00000017939	N/A
996	LOC100760362	348.894282024113	1.25278340998617	0.164142560709603	4.06854204283134	4.73082257076599e-05	0.000674598824871454	N/A	N/A
997	LOC100760401	49.9519944450324	1.5082060041993	0.361802063742931	2.55179170048662	0.0107170570078515	0.0828044310323619	N/A	N/A
998	LOC100760504	15.9117003118111	4.88851959678923	1.18301741625074	3.63777999964452	0.000274998163524403	0.00333557012640643	ENSCGRG00000016897	aldehyde oxidase 3 [Source:MGI Symbol;Acc:MGI:1918974]
999	LOC100760690	418.714041277615	-3.17620135602902	0.681860922385811	-3.80024543163611	0.00014455284863408	0.00186120438121679	ENSCGRG00000019586	N/A
1000	LOC100760804	79.384346253083	1.92727556409009	0.308863851626234	4.34597009750858	1.3866145974652e-05	0.000217301657008752	ENSCGRG00000020038	heat shock protein 1-like [Source:MGI Symbol;Acc:MGI:96231]
1001	LOC100760831	34.0466006173127	4.88313997930466	0.690244367136114	6.22703738448026	4.75337729255958e-10	1.39905262593664e-08	N/A	N/A
1002	LOC100761037	94.2043411391063	1.39578541064729	0.271488303210116	2.98658505850473	0.00282112346007159	0.0265044900834755	N/A	N/A
1003	LOC100761069	689.937496026576	-1.02885936649553	0.147212505200361	-3.01534754245382	0.00256684946966333	0.0243462958006285	ENSCGRG00000016309	telomerase RNA component interacting RNase [Source:MGI Symbol;Acc:MGI:1922833]
1004	LOC100761082	54.7778200668164	2.99294300223535	0.451164758366892	5.33725309182062	9.4365276079761e-08	2.09370872263187e-06	N/A	N/A
1005	LOC100761160	1064.57464893506	-0.936807570010823	0.129801805859931	-2.71063308371334	0.00671548930754508	0.0555554115442366	N/A	N/A
1006	LOC100761179	20.7537492997905	-4.18900109507016	1.0884014839531	-3.31131356166391	0.000928590936743063	0.00986568949544787	N/A	N/A
1007	LOC100761223	4.55153324561675	6.5760797213616	1.79892148840604	3.33039393839747	0.00086723195066253	0.00930828960377782	ENSCGRG00000013023	ubiquilin 5 [Source:MGI Symbol;Acc:MGI:1918230]
1008	LOC100761248	9.35701571758589	3.72512552606226	1.08606800129701	2.89131345513451	0.00383635271050013	0.0344130947606658	ENSCGRG00000005377	fructose bisphosphatase 2 [Source:MGI Symbol;Acc:MGI:95491]
1009	LOC100761268	832.073565479162	-2.79822079033955	0.322767216094955	-6.85713473752328	7.02553634327377e-12	2.45985182338751e-10	ENSCGRG00000019616	N/A
1010	LOC100761653	248.972092532725	2.25325838415628	0.202234438484695	8.24931646625248	1.59303059914941e-16	8.13222693663348e-15	ENSCGRG00000001706	neuroligin 1 [Source:MGI Symbol;Acc:MGI:2179435]
1011	LOC100761654	833.12036129558	-1.2456467186279	0.186863546782897	-3.53565063535019	0.000406772258606564	0.00473863267493621	ENSCGRG00000002976	N/A
1012	LOC100761661	135.791963734393	-2.27579429408656	0.255041832724043	-6.62962532579861	3.36539997494298e-11	1.12400778950356e-09	ENSCGRG00000010335	RIKEN cDNA 4833420G17 gene [Source:MGI Symbol;Acc:MGI:1914642]
1013	LOC100761686	25.7358302789659	-2.04499398809865	0.574868952495424	-2.53976402976662	0.0110927282417433	0.0850788769909275	N/A	N/A
1014	LOC100761692	406.587433829714	-1.89204097346454	0.207806936997475	-6.28986929709316	3.17733375637389e-10	9.62241735833038e-09	N/A	N/A
1015	LOC100761699	84.5935517153535	3.56395104793934	0.369541605815394	8.06130757765432	7.54826388583581e-16	3.66460429941982e-14	N/A	N/A
1016	LOC100761720	2264.77733527794	-1.02002569993516	0.126360859129532	-3.44302185194882	0.000575252830619451	0.00649642540190564	ENSCGRG00000005915	N/A
1017	LOC100761791	4438.22515072426	-1.04080605102901	0.0932483391304785	-4.88848975283099	1.01612485840495e-06	1.93536339310152e-05	ENSCGRG00000009086	N/A
1018	LOC100761862	307.704388715173	1.68420458331209	0.241750785244744	4.54700522059557	5.44146489980509e-06	9.17575162745715e-05	N/A	N/A
1019	LOC100761951	5.54148674251595	6.0637597208105	1.73593050802798	3.15611552118713	0.00159885522694143	0.0160115023444422	ENSCGRG00000013583	N/A
1020	LOC100762181	12.5050263297965	4.35708972311629	1.22343625162861	3.08322335338174	0.00204771402289222	0.0199755510353292	N/A	N/A
1021	LOC100762188	18.4932383869557	6.05204771837963	1.5906264576944	3.43706417758381	0.000588056248723106	0.00662116889252668	N/A	N/A
1022	LOC100762197	8.25686215807919	3.06526174036202	0.929913055806506	2.66723778546127	0.00764775411953339	0.0619349717754301	N/A	N/A
1023	LOC100762232	57.2977604374824	-3.69912931189115	0.540680481579704	-5.75971746209767	8.42548474185163e-09	2.11897004115166e-07	ENSCGRG00000004499	cDNA sequence BC030867 [Source:MGI Symbol;Acc:MGI:2387601]
1024	LOC100762307	85.3689353150805	1.45149241375482	0.29312082985954	2.95622086444316	0.00311433987945887	0.0288137624309267	ENSCGRG00000012751	N/A
1025	LOC100762373	15.3175395938851	2.28140347130528	0.620035374463998	2.73603900753348	0.00621836543177985	0.0520139207985954	N/A	N/A
1026	LOC100762675	86.7441629998356	1.33476768939547	0.291459904963509	2.57258434489708	0.0100942356552625	0.0788983888125231	ENSCGRG00000013981	guanine nucleotide binding protein, alpha 14 [Source:MGI Symbol;Acc:MGI:95769]
1027	LOC100762705	59.9748008779448	5.20389010836358	0.661808359357007	6.97925244119012	2.96754838388138e-12	1.07293107307435e-10	N/A	N/A
1028	LOC100762720	274.559699332568	-3.72765322914616	0.788249658638543	-3.98692304396684	6.69357246130558e-05	0.00092984383815349	ENSCGRG00000019741	N/A
1029	LOC100762728	117.374078457786	1.2379685141729	0.240966856412731	2.70994120591121	0.00672951358488859	0.0556464443750828	N/A	N/A
1030	LOC100762779	14.3469315724663	6.65545946209788	1.57596397700315	3.85192621783168	0.000117192336697326	0.00154915933078422	ENSCGRG00000019416	olfactory receptor 19 [Source:MGI Symbol;Acc:MGI:109316]
1031	LOC100762783	515.717224610791	-2.36079570347793	0.162281926297188	-10.94288959514	7.18719968823253e-28	7.47984975288598e-26	ENSCGRG00000010657	N/A
1032	LOC100762926	21.2314271899714	6.67628264559378	1.50509263517671	4.04713969260601	5.18473021789858e-05	0.00073157125928506	ENSCGRG00000015937	amine oxidase, copper containing 3 [Source:MGI Symbol;Acc:MGI:1306797]
1033	LOC100762940	574.678902056379	-1.82476496380885	0.14849679365597	-8.34901840345459	6.88326131585439e-17	3.63193258842435e-15	N/A	N/A
1034	LOC100762947	72.6514178794964	2.57463322274811	0.429219278921815	4.63555767351585	3.55976452310116e-06	6.23190374736585e-05	N/A	N/A
1035	LOC100762989	201.804626789782	1.19264469467685	0.214938319406864	2.82723990600017	0.00469511387580978	0.0407190884339912	N/A	N/A
1036	LOC100763051	514.886501150357	3.35334077923356	0.221161658546221	12.5174422036351	5.99356187695108e-36	9.2541577931252e-34	N/A	N/A
1037	LOC100763130	28.8993947826084	1.88379979697653	0.472602716320071	2.74826456007024	0.00599116455287432	0.0503370056567768	ENSCGRG00000001070	N/A
1038	LOC100763185	17.8257143221352	5.06021308755997	1.52147741316082	2.9413848330102	0.00326748319082735	0.0300245065505422	ENSCGRG00000006472	RIKEN cDNA 1500015O10 gene [Source:MGI Symbol;Acc:MGI:1926146]
1039	LOC100763477	1093.92310999363	-1.7024107569935	0.131424392790616	-8.50259402037072	1.85400391002251e-17	1.01818867793277e-15	ENSCGRG00000010579	RIKEN cDNA 4930579G24 gene [Source:MGI Symbol;Acc:MGI:1923189]
1040	LOC100763488	5.48606284352527	5.0774752722777	1.68749249996134	2.662241622798	0.00776221367997109	0.062673304367602	N/A	N/A
1041	LOC100763560	648.876649248519	-1.04927113416863	0.156334587117524	-2.9699674397607	0.00297831314683985	0.0277460359777558	N/A	N/A
1042	LOC100763617	140.19190395073	3.22176701497375	0.342689188264361	7.69444909425763	1.42105106701115e-14	6.23970604878533e-13	ENSCGRG00000001911	N/A
1043	LOC100763657	73.9699560258127	1.29102466612101	0.282505989622074	2.49928210847633	0.0124445200834252	0.0937294781333388	ENSCGRG00000019543	N/A
1044	LOC100763833	3861.22546337301	1.44458358833889	0.13156246379699	6.53393880601222	6.40621288636064e-11	2.0592804119518e-09	ENSCGRG00000017183	chemokine (C-C motif) ligand 2 [Source:MGI Symbol;Acc:MGI:98259]
1045	LOC100763852	2053.21519992401	-1.30428731681179	0.121701513885988	-5.91056588469812	3.40934451777153e-09	9.07087890978282e-08	ENSCGRG00000007853	H2A histone family, member V [Source:MGI Symbol;Acc:MGI:1924855]
1046	LOC100764052	6.37251112637686	3.45091868126434	1.15134867041044	2.48921656332092	0.0128024954995012	0.0958507979825535	ENSCGRG00000009019	RIKEN cDNA 2410004P03 gene [Source:MGI Symbol;Acc:MGI:1920917]
1047	LOC100764089	616.127726949704	-1.61037325310085	0.13841045344108	-7.40847766109081	1.27757427310098e-13	5.19776816034628e-12	ENSCGRG00000008749	cDNA sequence BC055324 [Source:MGI Symbol;Acc:MGI:3590554]
1048	LOC100764228	9.95755135948488	2.75114818228999	0.811980399583766	2.6677807526872	0.0076354066044761	0.06191483177293	ENSCGRG00000000594	olfactory receptor 699 [Source:MGI Symbol;Acc:MGI:3030533]
1049	LOC100764471	85.7188660955971	2.03184765253824	0.317114247950303	4.56266207264151	5.0509075723654e-06	8.59475573086242e-05	ENSCGRG00000010258	N/A
1050	LOC100764653	37.3988833893005	2.25440985331313	0.403223834063042	4.14024968655738	3.46927993661958e-05	0.000508566740592241	N/A	N/A
1051	LOC100764740	1447.08490202996	-1.20737632579183	0.120392187809365	-5.16988549170841	2.34237477156461e-07	4.87012291081265e-06	ENSCGRG00000000852	RIKEN cDNA D030056L22 gene [Source:MGI Symbol;Acc:MGI:3583960]
1052	LOC100764833	72.1079431878119	5.62892166160877	1.75991713152258	2.86602083163078	0.0041566689222929	0.0368813812949748	ENSCGRG00000018690	N/A
1053	LOC100765028	93.8898897390131	3.00601319346418	0.437217348567093	5.53740765474566	3.06981459015832e-08	7.19230067597168e-07	N/A	N/A
1054	LOC100765128	83.7576648666328	-1.8372977748151	0.315404493300563	-3.97056890657717	7.17012144879218e-05	0.000991656224162248	ENSCGRG00000014175	N/A
1055	LOC100765166	9.69552493944013	3.83534005510146	1.10365720392249	2.94509703087897	0.00322853396667541	0.029753372960012	N/A	N/A
1056	LOC100765237	232.824202312527	3.76459397586453	0.288206088283556	11.0324923879298	2.66378692104512e-28	2.83490136902412e-26	ENSCGRG00000013641	orofacial cleft 1 candidate 1 [Source:MGI Symbol;Acc:MGI:2658851]
1057	LOC100765464	12.2163116786841	4.0590418534255	1.20660951073048	2.87920766561929	0.00398675719257843	0.0356086037157894	ENSCGRG00000004252	N/A
1058	LOC100765472	18.1737355900416	6.60639470886319	1.54325706644475	3.90176875846991	9.54923595710364e-05	0.00128853121578769	ENSCGRG00000019721	hydroxycarboxylic acid receptor 2 [Source:MGI Symbol;Acc:MGI:1933383]
1059	LOC100765487	561.607429519563	-1.27283835802597	0.145733935443985	-4.72008015984176	2.35751720636866e-06	4.24150445237502e-05	N/A	N/A
1060	LOC100765498	1206.857716563	-0.954073765052206	0.125449158121696	-2.94231758791863	0.00325765645195074	0.0299631223561504	N/A	N/A
1061	LOC100765569	18.1628309803384	4.4887676990388	1.13637539557005	3.43531302555116	0.000591869732430146	0.00665614934315622	N/A	N/A
1062	LOC100765650	7.64460410084599	4.02639324561706	1.12261177241619	3.06555732752468	0.00217264722319667	0.0210417253179207	N/A	N/A
1063	LOC100765753	6.95652128811443	4.77602496142094	1.63509689406993	2.56318905374946	0.0103715556548711	0.0807977642145606	ENSCGRG00000004503	carboxylesterase 1D [Source:MGI Symbol;Acc:MGI:2148202]
1064	LOC100765774	29.4346930534097	4.87295086989002	0.693393498903822	6.18406197339274	6.24728231554125e-10	1.80490884935354e-08	N/A	N/A
1065	LOC100765811	15.9882432123876	5.91038355488528	1.53789653650553	3.4627954012204	0.000534594733074802	0.00607367972673706	ENSCGRG00000010068	N/A
1066	LOC100765818	1479.14046006921	1.06333564460232	0.130582020679112	3.66339210707045	0.000248897082465254	0.00304842284941352	ENSCGRG00000007303	expressed sequence AW549877 [Source:MGI Symbol;Acc:MGI:2146232]
1067	LOC100765833	864.911305352472	-0.871499090240802	0.114906508192203	-2.49364978561839	0.0126437225391186	0.0948883671192735	ENSCGRG00000008273	zinc finger, CCHC domain containing 3 [Source:MGI Symbol;Acc:MGI:1915167]
1068	LOC100766053	1035.12415910385	-2.40900016872452	0.125607725704029	-14.5216996628166	8.82935009091126e-48	2.59872605722649e-45	ENSCGRG00000015066	kinetochore associated 1 [Source:MGI Symbol;Acc:MGI:2673709]
1069	LOC100766081	488.497615149225	4.82222677336902	0.204003039911357	20.7705937837447	7.98649208495752e-96	3.0088310280869e-92	N/A	N/A
1070	LOC100766092	217.329346990671	-1.41662624641934	0.291616791220129	-2.85190623701226	0.00434579172788329	0.0381639528103205	ENSCGRG00000009205	N/A
1071	LOC100766264	183.829470578011	-1.2433504075333	0.205279058292276	-3.20728238082001	0.00133995397009741	0.0137228533323941	ENSCGRG00000007086	small integral membrane protein 26 [Source:MGI Symbol;Acc:MGI:2685407]
1072	LOC100766315	44.0160036588261	5.06075626187228	1.54754485345097	2.89219000739802	0.00382566503585174	0.03439811564694	N/A	N/A
1073	LOC100766402	1067.15124942322	-1.02021513550475	0.120457819925394	-3.6133198745683	0.000302301385682925	0.00363166530746764	ENSCGRG00000013754	melanoma associated antigen (mutated) 1 [Source:MGI Symbol;Acc:MGI:1915364]
1074	LOC100766630	89.1646501345427	2.60655107676471	0.324378571659203	6.23218903056107	4.59961969526577e-10	1.35804131974485e-08	ENSCGRG00000003941	carboxylesterase 1A [Source:MGI Symbol;Acc:MGI:3648919]
1075	LOC100766662	78.878374498926	-2.61960895589341	0.348863116606925	-5.83222002647173	5.46947292644719e-09	1.40941807818722e-07	ENSCGRG00000014289	N/A
1076	LOC100766731	679.546037190585	-0.987669941734202	0.118515391584974	-3.39793368293694	0.000678968768620959	0.00751895043769136	ENSCGRG00000014845	RIKEN cDNA 9430015G10 gene [Source:MGI Symbol;Acc:MGI:2444364]
1077	LOC100766789	29.290166716948	2.29725746157083	0.492956717303322	3.47351988672888	0.000513679295088577	0.00587146655435894	N/A	N/A
1078	LOC100766840	50.4005071290737	2.8221575854906	0.419734284598212	5.33002703582098	9.81981471100665e-08	2.16599355633762e-06	ENSCGRG00000007701	expressed sequence AW551984 [Source:MGI Symbol;Acc:MGI:2143322]
1079	LOC100766956	652.19538117574	-0.935762624296632	0.130877493690467	-2.68037012081802	0.00735407966416257	0.0599951488236597	N/A	N/A
1080	LOC100766997	69.8427045553876	-1.58996658902206	0.301597289073702	-3.33227162415013	0.000861401371157855	0.00926682902826986	N/A	N/A
1081	LOC100767072	2349.30095415646	1.0185320946978	0.104732197003561	4.13979278943133	3.47619670944851e-05	0.000509184427806234	N/A	N/A
1082	LOC100767186	58.0092369921955	4.59336074536213	0.791347780838137	5.06528019879651	4.07800070568419e-07	8.24219949495419e-06	N/A	N/A
1083	LOC100767189	93.4689081511345	1.80899646343926	0.271225730618509	4.51297139075553	6.392564791858e-06	0.000105907425667748	N/A	N/A
1084	LOC100767397	850.370288960624	1.72508607233484	0.181926561235484	6.26694400131004	3.68202488754218e-10	1.10267572029622e-08	N/A	N/A
1085	LOC100767428	61.8082970946612	2.26554716055841	0.333284758914603	5.04248878739716	4.59515689655845e-07	9.18885036735367e-06	N/A	N/A
1086	LOC100767496	862.163941906406	-1.22417961028871	0.173479871293319	-3.68467595002285	0.00022899379261978	0.00282670777954049	N/A	N/A
1087	LOC100767522	22.3197923833945	4.14264538647178	0.785702551108118	4.52802766229159	5.95367892210489e-06	9.92513370814138e-05	N/A	N/A
1088	LOC100767536	8.25202461020545	3.55938478928035	1.13806002806813	2.61358998225104	0.00895964872213331	0.0711521513401455	ENSCGRG00000018561	N/A
1089	LOC100767606	130.80780578213	4.66774210533553	0.434572229130678	9.39493904794976	5.72509613876764e-21	4.02401626738679e-19	N/A	N/A
1090	LOC100767612	71.9363473945162	-3.61910807826463	0.91649271233316	-3.3106052418238	0.000930944377758042	0.00988511795029776	ENSCGRG00000019045	N/A
1091	LOC100767633	15.3399789853803	4.83238325317067	1.18087104101003	3.59685402126264	0.00032208911935055	0.00383999540582678	ENSCGRG00000016584	N/A
1092	LOC100767638	206.588050242951	1.7205158554882	0.21719424666886	5.22828469070058	1.71089923063129e-07	3.62522033829039e-06	N/A	N/A
1093	LOC100767639	5.07394834320543	6.0735708663512	1.79606084457259	3.05591449321761	0.00224375233790362	0.0216192137028596	ENSCGRG00000002846	N/A
1094	LOC100767690	3264.94753034562	2.10891561684964	0.104146687915002	14.6327564192175	1.73608621030789e-48	5.45044265726161e-46	ENSCGRG00000012085	N/A
1095	LOC100767729	1022.21317322362	2.1944766668083	0.172584045495581	9.32597310177406	1.09969786189504e-20	7.56022212573606e-19	ENSCGRG00000010429	predicted gene 4952 [Source:MGI Symbol;Acc:MGI:3643569]
1096	LOC100767734	11.0806224059684	3.78434038639783	1.00400692433082	3.1866093830071	0.00143951043973234	0.0145706921833628	ENSCGRG00000000156	N/A
1097	LOC100767822	3.42442210321681	5.38964257284752	1.86745432463307	2.57285011405589	0.0100864879260126	0.0788983888125231	N/A	N/A
1098	LOC100767827	1167.38583792477	-0.842355507792667	0.0962749621879765	-2.67351969008258	0.00750598696942282	0.0610493422033755	N/A	N/A
1099	LOC100767904	72.1385334545626	3.02461882272581	0.526777953630786	4.63128022953402	3.63411609764176e-06	6.34437858491917e-05	ENSCGRG00000018279	thyrotropin releasing hormone receptor 2 [Source:MGI Symbol;Acc:MGI:2177284]
1100	LOC100767915	751.150390640242	1.57129153283338	0.153036858598506	6.44504233257868	1.15568154866109e-10	3.61021116619055e-09	N/A	N/A
1101	LOC100767921	82.6513410696496	1.92277041683216	0.358775637221347	3.72881482832026	0.000192382450226962	0.00241017946036278	ENSCGRG00000018352	N/A
1102	LOC100767931	255.725646393677	-1.20521737729163	0.177027834073282	-3.50371386407925	0.000458818069596378	0.0052958063584479	N/A	N/A
1103	LOC100767982	27.5618882791779	1.66158302792995	0.420197805261101	2.56217551288686	0.0104018737255388	0.0810004528185091	ENSCGRG00000015232	N-acetyltransferase 8 (GCN5-related) [Source:MGI Symbol;Acc:MGI:1915646]
1104	LOC100768011	74.3673213318405	1.68861433168888	0.366227637801347	3.013567838827	0.00258195308675942	0.0244649146354564	N/A	N/A
1105	LOC100768019	866.880048693897	-2.16018680577592	0.128993793918865	-12.2116286156027	2.69441054479806e-34	3.90420087941239e-32	ENSCGRG00000010632	family with sequence similarity 111, member A [Source:MGI Symbol;Acc:MGI:1915508]
1106	LOC100768041	22.874288940992	3.70502048300743	0.968860692573031	3.22033704763091	0.0012803996161405	0.013186925953657	N/A	N/A
1107	LOC100768063	284.720175315355	1.14331532587267	0.167677861301813	3.329913805058	0.000868728721773803	0.00931898648237443	N/A	N/A
1108	LOC100768137	2.38058005943408	5.84948815122324	2.09337696829088	2.51484836713393	0.011908358863593	0.0904142506704962	N/A	N/A
1109	LOC100768165	822.030010246282	1.23073724449165	0.133865818188914	4.82404509610637	1.40675589100793e-06	2.6184842607625e-05	ENSCGRG00000008112	nuclear RNA export factor 7 [Source:MGI Symbol;Acc:MGI:2159343]
1110	LOC100768182	163.185075067748	-1.08732788581114	0.199014972231533	-2.52425925274372	0.0115942388806605	0.0883140629983829	ENSCGRG00000001231	RIKEN cDNA 9430038I01 gene [Source:MGI Symbol;Acc:MGI:1924502]
1111	LOC100768184	52.6767839781982	2.65873865777316	0.427683656820143	4.84885527885416	1.24175970454182e-06	2.32515184437916e-05	N/A	N/A
1112	LOC100768185	438.10665112848	-3.55296687751956	0.497048343073675	-5.97125896938857	2.35429687549919e-09	6.39940696158417e-08	N/A	N/A
1113	LOC100768452	5.02298508365556	5.97949819550024	1.73861213320666	3.10278272637469	0.00191710331781218	0.0188478471803904	ENSCGRG00000012950	cDNA sequence BC048502 [Source:MGI Symbol;Acc:MGI:2652828]
1114	LOC100768462	427.917113369504	-3.2494529012291	0.52397462935152	-5.08515155362688	3.67332632724561e-07	7.47240259463558e-06	ENSCGRG00000019489	N/A
1115	LOC100768487	865.423370481264	-1.44743658404779	0.130388689431574	-6.61463879333832	3.72460061221819e-11	1.23385317210932e-09	N/A	N/A
1116	LOC100768654	437.792316868001	2.05970205258057	0.163371233441336	9.02692304388441	1.76566503039914e-19	1.11985966928043e-17	ENSCGRG00000008374	N/A
1117	LOC100768666	14.9539721086151	5.56110768318856	1.55266730569523	3.20490111707431	0.00135108888100633	0.0138069995771547	ENSCGRG00000007147	aldo-keto reductase family 1, member C18 [Source:MGI Symbol;Acc:MGI:2145420]
1118	LOC100768693	8772.64822392449	0.853020761533023	0.0867141797273042	3.09128520450574	0.00199292111674538	0.0194915135390097	ENSCGRG00000000161	cathepsin L [Source:MGI Symbol;Acc:MGI:88564]
1119	LOC100768756	802.826534645779	-3.42316596304354	0.72965517439128	-3.88978734330251	0.000100332105018458	0.00134229819760844	ENSCGRG00000001813	histone cluster 2, H4 [Source:MGI Symbol;Acc:MGI:2140113]
1120	LOC100768810	1355.84917638978	1.18805709366277	0.109486661214451	5.5083841835339	3.6214237806081e-08	8.42182219201417e-07	ENSCGRG00000012454	sodium channel, voltage-gated, type II, alpha [Source:MGI Symbol;Acc:MGI:98248]
1121	LOC100768826	241.698361802684	1.45420823321583	0.239787574677205	3.62506578443369	0.000288887905440846	0.00348832145819821	N/A	N/A
1122	LOC100768899	206.863585166045	1.23132873656446	0.215160758899724	3.00410836598947	0.00266360434619174	0.0251561629535168	N/A	N/A
1123	LOC100769016	10.4531380604001	3.63713892707186	1.13941787604096	2.67871558848616	0.00739051387043873	0.0602402032788638	N/A	N/A
1124	LOC100769039	154.216322244299	-5.95948235437371	0.898241331569029	-5.98338070712518	2.18553120012431e-09	5.97515982826438e-08	ENSCGRG00000019883	histone cluster 1, H2ad [Source:MGI Symbol;Acc:MGI:2448289]
1125	LOC100769106	109.017678066496	1.9822265749837	0.334408874775272	4.17831038485903	2.93682691281717e-05	0.000435598492572733	ENSCGRG00000007258	N/A
1126	LOC100769145	1599.09486812724	2.76029965418831	0.120027789844315	18.1236125091426	2.07511789394149e-73	2.29935269224564e-70	N/A	N/A
1127	LOC100769160	26.2917314761197	3.11930140288056	0.66488196473907	3.81171250923311	0.000138007334429343	0.00178915633767758	N/A	N/A
1128	LOC100769162	27.3319208959956	-2.58075807727366	0.566328433675584	-3.52409566229862	0.000424930805767193	0.0049349085007624	ENSCGRG00000018496	N/A
1129	LOC100769188	35.3909878529982	2.20152634111979	0.444274875409742	3.63865689885731	0.000274063637346512	0.00332817167421639	N/A	N/A
1130	LOC100769218	548.080767837804	0.989263300219596	0.133449109936508	3.02962529829382	0.00244857313141364	0.0233301831443797	ENSCGRG00000006002	zinc finger protein 810 [Source:MGI Symbol;Acc:MGI:2384563]
1131	LOC100769250	1152.14737917105	2.0161615351837	0.118314841119928	12.0965300795345	1.10170286754196e-33	1.54871469521552e-31	ENSCGRG00000002344	N/A
1132	LOC100769295	778.588169372658	-2.65119283105568	0.457636610170351	-4.51500226252745	6.33160898372787e-06	0.000104989892981058	N/A	N/A
1133	LOC100769330	96.805916717522	-4.32531351788194	0.506148343312293	-7.38983159103811	1.47014897627737e-13	5.96836126425363e-12	ENSCGRG00000019374	histone cluster 1, H2bc [Source:MGI Symbol;Acc:MGI:1915274]
1134	LOC100769520	110.157158773417	-1.56326463318664	0.300823345867719	-3.25208181447351	0.00114563040311614	0.0119162009406398	N/A	N/A
1135	LOC100769533	12.343585846813	6.12072657958216	1.54247697301436	3.58887955911772	0.00033210221496637	0.00394688291692208	ENSCGRG00000016523	N/A
1136	LOC100769555	216.665882413707	2.15976339308955	0.215784350698484	7.29803105401684	2.92009252067007e-13	1.14834619648982e-11	ENSCGRG00000017352	threonine aldolase 1 [Source:MGI Symbol;Acc:MGI:1919026]
1137	LOC100769617	16.1543227392928	2.5493997569857	0.692191239176696	2.8379978611129	0.0045397486846693	0.0396270833981073	ENSCGRG00000002973	N/A
1138	LOC100769715	481.451956001522	1.20397267431523	0.185851644896816	3.33066825390621	0.000866377871229433	0.00930442415071199	ENSCGRG00000011899	carboxylesterase 1G [Source:MGI Symbol;Acc:MGI:88378]
1139	LOC100769818	1256.55542663655	-0.831180905174591	0.0987008907108539	-2.49459151462711	0.0126102204603982	0.0946746603477564	N/A	N/A
1140	LOC100769836	13.5887894424572	3.12308521401088	0.83831282374014	3.02765583611839	0.00246458601948711	0.0234590231678013	N/A	N/A
1141	LOC100769844	30.7645785128294	4.56322863194159	0.939468024383544	4.23459450238434	2.28964484017273e-05	0.000344489136216722	N/A	N/A
1142	LOC100770067	749.989262565273	-1.13702400947883	0.162023799465452	-3.4072865256773	0.00065612210596112	0.00729166496164579	ENSCGRG00000019639	RAS-like, family 2, locus 9 [Source:MGI Symbol;Acc:MGI:104605]
1143	LOC100770126	225.411446075749	4.07798858738197	0.290523352340173	12.0232196776073	2.68309062723557e-33	3.66241870617655e-31	ENSCGRG00000015716	collagen, type VI, alpha 5 [Source:MGI Symbol;Acc:MGI:3648134]
1144	LOC100770382	262.824557658491	2.23392271270041	0.181319847580008	9.09420691660163	9.52792866182402e-20	6.08398617636539e-18	ENSCGRG00000009843	doublecortin domain containing 2a [Source:MGI Symbol;Acc:MGI:2652818]
1145	LOC100770645	68.2072389808788	2.96626911959778	0.396352913791951	6.00804620330504	1.87772337005168e-09	5.1560750906215e-08	ENSCGRG00000007071	t-complex 11 family, X-linked 2 [Source:MGI Symbol;Acc:MGI:1919091]
1146	LOC100770670	2820.52051634642	-0.948265441843689	0.0976287886232715	-3.72126855454942	0.000198224493301842	0.00247281773531575	ENSCGRG00000018204	cytochrome c oxidase subunit 4I1 [Source:MGI Symbol;Acc:MGI:88473]
1147	LOC100770717	38.9062230371348	2.74542340163406	0.456191568191703	4.73586328979458	2.18124592802145e-06	3.93564459254215e-05	N/A	N/A
1148	LOC100770873	78.4534639248134	3.84489896708015	0.454681921206741	7.16970768863432	7.51580690711551e-13	2.89519948280848e-11	ENSCGRG00000019866	RIKEN cDNA 3425401B19 gene [Source:MGI Symbol;Acc:MGI:3588196]
1149	LOC100770935	703.970010967097	-1.20155289785922	0.133310847204063	-4.62520800122309	3.74222665926062e-06	6.5150021793431e-05	N/A	N/A
1150	LOC100771018	430.101475741078	2.76974872923312	0.179227446303541	12.1900204102211	3.51333381936432e-34	4.99900773528068e-32	N/A	N/A
1151	LOC100771285	840.63044983296	-2.76966862414055	0.147815294713467	-14.7799733962195	1.9724408365813e-49	6.29743526079356e-47	N/A	N/A
1152	LOC100771616	138.438323212774	1.4518922747143	0.322501449573295	2.68814225529896	0.00718507797036102	0.0587436257498657	N/A	N/A
1153	LOC100771648	253.886521465208	1.68435546558295	0.183947622686076	5.97666307836993	2.27754551417003e-09	6.19972902462729e-08	ENSCGRG00000000750	cytochrome P450, family 11, subfamily b, polypeptide 1 [Source:MGI Symbol;Acc:MGI:88583]
1154	LOC100771660	239.136531947928	-1.53660451633726	0.207747843847628	-4.58075519818191	4.63299896402271e-06	7.96275560997224e-05	N/A	N/A
1155	LOC100771811	34.7212988381715	2.13478558811835	0.615702717105491	2.51716135781103	0.0118304635156227	0.0899678810027391	N/A	N/A
1156	LOC100771838	65.2837044529796	3.41726450111056	0.433600778308577	6.53205008403782	6.48754517178366e-11	2.07833143538926e-09	N/A	N/A
1157	LOC100771991	12.4562533301023	4.42014311292823	0.981764558181686	3.90641583080792	9.36752522815146e-05	0.00126855551921416	N/A	N/A
1158	LOC100772016	79.0128667061602	1.49256199893806	0.298798039111672	3.03750152081052	0.00238548200950465	0.0227635889630391	N/A	N/A
1159	LOC100772028	275.847758507763	-1.03281362505246	0.177289280764349	-2.52610379150101	0.0115335401322318	0.087922822934379	ENSCGRG00000007199	RIKEN cDNA 1700001O22 gene [Source:MGI Symbol;Acc:MGI:1923631]
1160	LOC100772077	10.3202837522195	4.125452283625	0.972225498195627	3.64163436309242	0.000270912667306404	0.00329662914344362	N/A	N/A
1161	LOC100772193	137.662939476124	2.73279237451219	0.277934078964264	7.72783921207155	1.09387383378548e-14	4.88277284526471e-13	N/A	N/A
1162	LOC100772282	117.728912162618	1.23343655023732	0.23711986387451	2.73479428893125	0.00624192711280773	0.0521878300150729	N/A	N/A
1163	LOC100772312	430.164154549808	1.98911447563009	0.15272058987179	9.19425452774719	3.77603696691361e-20	2.50454958963914e-18	N/A	N/A
1164	LOC100772500	138.616958894261	2.84600167543363	0.308427229635827	7.33086756763395	2.28667546085463e-13	9.06823276970921e-12	N/A	N/A
1165	LOC100772509	27.4709443604571	2.49947762629117	0.49745066232571	3.8486532847683	0.00011876896890262	0.00156670242802427	ENSCGRG00000003287	N/A
1166	LOC100772574	860.090137975786	3.31556398251487	0.291674704785431	9.36180421885564	7.8386535413049e-21	5.4285557631456e-19	N/A	N/A
1167	LOC100772588	534.177004393367	4.52066480782492	0.216758512962554	18.1570829828662	1.12864511277499e-73	1.3287679993339e-70	ENSCGRG00000016374	N/A
1168	LOC100772721	63.2100934969047	2.51550730060934	0.40504683068433	4.76622615865555	1.87708554432594e-06	3.4162956906732e-05	N/A	N/A
1169	LOC100772735	1350.12207716438	-4.06243536796738	0.365511021525289	-9.51400275902656	1.83464062682864e-21	1.34996583935824e-19	ENSCGRG00000020028	N/A
1170	LOC100772859	1566.98156673748	-1.220242890484	0.0959241449857363	-6.62273705809214	3.52607928772196e-11	1.17144189669874e-09	ENSCGRG00000009406	N/A
1171	LOC100772948	293.956203823113	1.94811203316399	0.153604443374018	8.87441471418664	7.03021353471566e-19	4.2581393039691e-17	N/A	N/A
1172	LOC100773005	70.50256640613	7.09867893540955	0.874212578746843	7.45095254065733	9.26686966730331e-14	3.81969417774601e-12	N/A	N/A
1173	LOC100773020	256.842274916307	-5.63207714360715	0.892190502529906	-5.65699212060019	1.54048832689509e-08	3.7442811114481e-07	ENSCGRG00000019880	histone cluster 1, H2ag [Source:MGI Symbol;Acc:MGI:2448293]
1174	LOC100773087	7.20427900884928	3.90100349579451	1.14295517549646	2.9012870024697	0.00371633331451744	0.0335753336429568	N/A	N/A
1175	LOC100773242	13.1771237410704	2.90766308103464	0.812906982888233	2.85727719063379	0.00427292507715226	0.0376469081750782	ENSCGRG00000015723	N/A
1176	LOC100773314	210.178130833513	-4.59105341804845	0.661819573963194	-6.05314662021478	1.42043470367321e-09	3.96395977971737e-08	ENSCGRG00000012413	histone cluster 1, H3b [Source:MGI Symbol;Acc:MGI:2448319]
1177	LOC100773349	161.366161631459	1.79064357967817	0.23105101820447	5.2182461186561	1.80625346939274e-07	3.81439423799899e-06	ENSCGRG00000007497	killer cell lectin-like receptor family E member 1 [Source:MGI Symbol;Acc:MGI:2662547]
1178	LOC100773400	58.0996022207968	1.94157913613217	0.434518609144095	3.12211400584948	0.00179557391222739	0.017764299256632	N/A	N/A
1179	LOC100773404	2494.07652760521	1.52239305706839	0.138469153184713	6.76995948041033	1.28818468281649e-11	4.4280173120829e-10	ENSCGRG00000014188	N/A
1180	LOC100773579	3.74609695228258	5.86061763265488	1.81393976500887	2.90839598629557	0.00363288004347564	0.0329636615505543	N/A	N/A
1181	LOC100773612	51.6919913512984	4.97002632250824	0.497572921570765	8.81290687592902	1.21941842486776e-18	7.29212218070922e-17	ENSCGRG00000004525	ribosomal protein S6 kinase, polypeptide 2 [Source:MGI Symbol;Acc:MGI:1342290]
1182	LOC100773640	119.293835522153	-1.4063446010771	0.256738719749508	-3.1992918760261	0.00137765616398658	0.0140579139550462	ENSCGRG00000018095	killer cell lectin-like receptor, subfamily D, member 1 [Source:MGI Symbol;Acc:MGI:1196275]
1183	LOC100773723	691.693887521353	-0.897414074578022	0.117209688318997	-2.6657486965284	0.00768170911099898	0.0621832206806566	ENSCGRG00000009329	N/A
1184	LOC100774011	252.42519725889	1.08911729876246	0.167325262770608	3.01302259858073	0.00258659655348445	0.0244965908888821	N/A	N/A
1185	LOC100774067	460.566196573722	1.1423234327081	0.140772490617266	3.95930291169108	7.51688476628057e-05	0.00103429918438588	ENSCGRG00000012881	N/A
1186	LOC100774159	169.571557808161	1.59862953377219	0.202063315359307	5.01658121984459	5.25990461796264e-07	1.04626001360678e-05	ENSCGRG00000002527	keratin 78 [Source:MGI Symbol;Acc:MGI:1917529]
1187	LOC100774306	5.95385150075085	4.41347714366329	1.34450757047009	2.84752181916203	0.00440610736949238	0.0386359375731959	ENSCGRG00000005453	cytochrome P450, family 4, subfamily f, polypeptide 14 [Source:MGI Symbol;Acc:MGI:1927669]
1188	LOC100774550	16.431020467828	2.86754902895018	0.620617428839824	3.67792849855356	0.000235135848853299	0.00289683059833198	N/A	N/A
1189	LOC100774594	287.541716722116	1.07650741037259	0.15922274628744	3.08715256527523	0.00202083850105118	0.0197338179597206	ENSCGRG00000005592	cytochrome P450, family 4, subfamily f, polypeptide 13 [Source:MGI Symbol;Acc:MGI:2158641]
1190	LOC100774692	130.367095792748	-1.24573066560314	0.257714457099439	-2.56395458880688	0.0103487083410631	0.080723141064582	N/A	N/A
1191	LOC100774703	12.5942417484707	3.51628741346898	0.919859791863386	3.18670838607888	0.00143901782993007	0.0145706921833628	N/A	N/A
1192	LOC100774731	12.2100194406516	3.17230275815399	0.790473912433377	3.27315072229016	0.00106355747373899	0.0111611321074214	N/A	N/A
1193	LOC100774795	98.3760835572205	-1.35033866377086	0.263750353583912	-2.90189625397487	0.00370911354567119	0.0335365218610063	ENSCGRG00000004089	RIKEN cDNA 1600002H07 gene [Source:MGI Symbol;Acc:MGI:1919266]
1194	LOC100774845	2700.67167253328	-2.98333097860568	0.268107502896963	-8.94554778202625	3.70109504198706e-19	2.31619692046214e-17	ENSCGRG00000019090	histone cluster 2, H2bb [Source:MGI Symbol;Acc:MGI:2448413]
1195	LOC100774944	219.010816642431	1.06376424925261	0.170632582810601	2.80603938969214	0.00501545609180776	0.0431595004117784	N/A	N/A
1196	LOC100775037	6.24429581957849	5.75266199178037	1.68979804941533	3.05817579375667	0.00222688897644748	0.0214897067875723	N/A	N/A
1197	LOC100775043	383.588723172071	-3.87740080492233	0.647164392385091	-5.08748371038627	3.62845540852364e-07	7.38910427355241e-06	ENSCGRG00000019240	N/A
1198	LOC100775101	40.8937394303309	3.13792958235007	0.672130834371619	3.79831864731471	0.000145680961780745	0.0018731687898047	N/A	N/A
1199	LOC103158589	182.164037613633	1.59112252028729	0.238817719816118	4.21308779072524	2.51903095817776e-05	0.000376699300030572	N/A	N/A
1200	LOC103158614	821.644228178969	1.57718207180756	0.158408211838861	6.2636877190163	3.75978053685025e-10	1.12417438051822e-08	N/A	N/A
1201	LOC103158631	20.5141221711316	2.32466312887618	0.624063839558134	2.78769657506003	0.00530842375459677	0.0451824447831971	N/A	N/A
1202	LOC103158648	274.867750531501	1.96362774509157	0.197287632674436	6.98809766066529	2.78638414413248e-12	1.01522472191535e-10	N/A	N/A
1203	LOC103158712	30.8701495443766	3.8850387527164	0.654291413710445	5.04374072904414	4.56517786091759e-07	9.14832503894731e-06	N/A	N/A
1204	LOC103158723	5336.50522927989	1.85464845978517	0.193769867219648	6.55254595197075	5.65643044785826e-11	1.82448938949154e-09	ENSCGRG00000000157	ribosomal protein S9 [Source:MGI Symbol;Acc:MGI:1924096]
1205	LOC103158730	679.28750013011	-2.16810737827731	0.275082021329652	-5.75517392922946	8.65526341190265e-09	2.17385595853347e-07	N/A	N/A
1206	LOC103158805	86.0187580552053	4.59956700666778	0.973974459693392	4.12187862422021	3.75795197223034e-05	0.000545786748657695	N/A	N/A
1207	LOC103158811	411.98265535833	3.27936188604375	0.250192689080681	10.7692970375074	4.80656967280222e-27	4.81602941098805e-25	N/A	N/A
1208	LOC103158817	10.7565676624096	-2.96551548628048	0.956245335861578	-2.48947931695211	0.0127930361945462	0.09583892160211	N/A	N/A
1209	LOC103158904	46.4148500479941	-2.33296021050278	0.419771539243774	-4.16416442365453	3.12494864333964e-05	0.000461683588977167	N/A	N/A
1210	LOC103158913	833.041044329841	-0.981619771851294	0.105270404827638	-3.7679846655819	0.00016457080914658	0.00209178160046837	N/A	N/A
1211	LOC103159003	20.4890267913211	2.45696779577974	0.547074879227735	3.42184473485815	0.000621978208500083	0.00695323650653772	N/A	N/A
1212	LOC103159091	41.361533243849	1.78121764831964	0.430499874280289	2.77875841334075	0.00545670913823093	0.0462592394405293	ENSCGRG00000007762	RNA binding motif protein 47 [Source:MGI Symbol;Acc:MGI:2384294]
1213	LOC103159102	2685.62372673196	-1.08348094278035	0.0875322257841712	-5.69525609103551	1.23186876756569e-08	3.03329568295882e-07	N/A	N/A
1214	LOC103159193	26.3222170504821	2.66946663082065	0.504553439420666	4.1313842444379	3.60585258251786e-05	0.000525723259263846	N/A	N/A
1215	LOC103159214	84.1208058224159	2.48191892405946	0.305686319516197	6.2055653204912	5.45006277889479e-10	1.58675166253541e-08	N/A	N/A
1216	LOC103159236	74.2370417906593	1.47636582891936	0.284444811414657	3.13383578264235	0.00172537385531049	0.017159908823909	N/A	N/A
1217	LOC103159238	208.185864591801	3.66818436475856	0.235419005626022	13.0967415134499	3.43699395814413e-39	6.60639338668989e-37	N/A	N/A
1218	LOC103159241	140.785055882161	-1.33974086139574	0.229920357048448	-3.28278178741496	0.00102788197904093	0.010822925007934	N/A	N/A
1219	LOC103159265	149.907085267326	-1.69777383728859	0.256072138119218	-4.34569471220391	1.38835552923406e-05	0.00021739362513867	N/A	N/A
1220	LOC103159349	573.276336936394	-1.05824298662489	0.135155665417082	-3.5017435964909	0.000462224213513279	0.00532859088736208	N/A	N/A
1221	LOC103159403	17.5150503396309	2.95165988452076	0.661737245013959	3.57649112488701	0.000348237133787926	0.00411269146655998	N/A	N/A
1222	LOC103159449	212.542033021371	1.25652056448673	0.251460430878155	2.67063116618524	0.00757087856540655	0.0614974728488845	N/A	N/A
1223	LOC103159461	170.152775883186	-2.57190150658804	0.238650482205396	-8.32572801657619	8.38120394795973e-17	4.38546496576993e-15	N/A	N/A
1224	LOC103159484	909.04136079472	1.22664252419464	0.145597988683657	4.40720389941422	1.04713604815421e-05	0.00016744398759831	N/A	N/A
1225	LOC103159510	72.5870232807712	1.93389181335064	0.315993283574957	4.2688543799682	1.9647948027419e-05	0.000299198380753833	N/A	N/A
1226	LOC103159560	23.5358758903818	2.43644468431446	0.606345523510474	3.05351010571339	0.002261811036981	0.0217598235462774	N/A	N/A
1227	LOC103159577	460.802838074379	2.74718373529936	0.148338024530286	14.5763113768361	3.97417148224451e-48	1.22723718378754e-45	N/A	N/A
1228	LOC103159590	330.488453642041	1.94245254852175	0.171857829517604	7.89891302369517	2.81346110291292e-15	1.29577424928046e-13	N/A	N/A
1229	LOC103159606	7.16181458936237	3.3816584810556	1.07274914165326	2.60703632540255	0.00913296708331369	0.0723151328072215	N/A	N/A
1230	LOC103159629	179.881257849867	-1.24966512827885	0.233873216761186	-2.8421494207968	0.00448104843683909	0.0392237497233912	N/A	N/A
1231	LOC103159681	125.695368229769	2.68815149499347	0.280352805491	7.50193667792577	6.28817498815921e-14	2.64398107705257e-12	N/A	N/A
1232	LOC103159702	27.1107873384674	2.95607931990998	0.63708580892602	3.72181703934982	0.000197794322105378	0.00246908657753414	N/A	N/A
1233	LOC103159722	31.8065867146982	2.20648898530993	0.542800841946836	2.98733229442483	0.00281423650727253	0.0264529805825812	N/A	N/A
1234	LOC103159787	162.352351489854	2.07672429893631	0.221997785330883	6.71971477549524	1.8208061998103e-11	6.20226516922724e-10	N/A	N/A
1235	LOC103159890	107.679255492437	1.45333246829033	0.278576698255937	3.11716655774049	0.00182598377528008	0.0180367364315422	N/A	N/A
1236	LOC103159899	9.8613338665813	3.32575052744102	1.06238979052089	2.57983279882241	0.00988481620959201	0.0775834512250353	N/A	N/A
1237	LOC103159900	397.873447753173	-1.10061064516953	0.151107687057309	-3.41245474992157	0.000643806145410766	0.00717596234384769	N/A	N/A
1238	LOC103159937	660.741671775317	-1.61075381020132	0.153078262050817	-6.70109064303093	2.06869663013317e-11	7.02126818411145e-10	N/A	N/A
1239	LOC103159946	48.6915160055655	3.57515129887093	0.468653041789698	6.380389182434	1.76638508226693e-10	5.42796016226137e-09	N/A	N/A
1240	LOC103159976	82.5638712720685	4.12227759136765	0.498509009861437	7.09578968618784	1.28614942550509e-12	4.80698347782526e-11	N/A	N/A
1241	LOC103160023	8.69019797311516	4.58783800684959	1.26169442085122	3.17261885285014	0.00151070710175826	0.0152422012189718	N/A	N/A
1242	LOC103160033	207.946405814024	-1.17291849843427	0.187740320452272	-3.13175132702827	0.00173766987390256	0.0172639701554338	N/A	N/A
1243	LOC103160057	100.687330201094	2.00921210237713	0.253180078845203	5.6254410226595	1.85034618618215e-08	4.46286441858043e-07	N/A	N/A
1244	LOC103160067	116.291466831275	2.02334487905104	0.318846054605193	4.51121272336563	6.44580376424755e-06	0.000106695611166196	N/A	N/A
1245	LOC103160099	153.244204734387	1.85601419083139	0.32807726462342	3.87424496351246	0.000106955786325508	0.0014238347328718	N/A	N/A
1246	LOC103160142	488.157969602633	1.48238507817706	0.154388831341721	5.8127428626593	6.14574271128718e-09	1.57292602517006e-07	N/A	N/A
1247	LOC103160169	83.7528267227084	4.67475763225326	0.545985900772211	7.49066070341329	6.85277617824728e-14	2.86857210821431e-12	N/A	N/A
1248	LOC103160179	2432.03625495206	2.37207308451733	0.161576937797953	11.0604310748289	1.95157313108471e-28	2.10067331829958e-26	N/A	N/A
1249	LOC103160221	346.9487204388	-1.26325143345228	0.200010344461303	-3.39126925938753	0.00069569715881077	0.00766365343889969	N/A	N/A
1250	LOC103160224	419.711417498975	-1.44566967382636	0.173989056682734	-4.94690407267791	7.54031114267844e-07	1.46732273754787e-05	N/A	N/A
1251	LOC103160317	182.788696515284	4.72880334311585	0.308386091663505	13.4371846020742	3.66102400231195e-41	7.92674817604024e-39	N/A	N/A
1252	LOC103160324	900.525910865234	1.96953478397687	0.125377700238687	11.0432100813769	2.36432551499054e-28	2.53049998442481e-26	N/A	N/A
1253	LOC103160415	28.130693974334	-2.36349435535915	0.562765673902385	-3.16034174988878	0.00157584182858681	0.015814668367123	N/A	N/A
1254	LOC103160461	33.5005346278318	4.02385962706298	0.674816346015178	5.09604894227691	3.46815501162918e-07	7.08564381280465e-06	N/A	N/A
1255	LOC103160478	33.2334174250001	2.79619215583376	0.50012052379153	4.42139354399766	9.80663767093243e-06	0.000157483063774385	N/A	N/A
1256	LOC103160500	93.2098989401675	-2.07178153795102	0.336995729286169	-4.41198183840275	1.02428707217563e-05	0.000163929444167989	N/A	N/A
1257	LOC103160557	194.838669842331	-1.18665210645485	0.217340503059811	-2.7684191269591	0.00563289637158982	0.0475815555836939	N/A	N/A
1258	LOC103160568	64.7751702229231	1.69778855930372	0.34377599106857	3.23706741452053	0.00120764879202024	0.0125266961978443	N/A	N/A
1259	LOC103160587	94.475825799319	-1.41990778738766	0.290668973068855	-2.87249539519554	0.00407244013953802	0.0362878689254861	N/A	N/A
1260	LOC103160609	187.081260984081	1.19007895847191	0.210775658233434	2.870902944023	0.00409301173120568	0.0364194907797455	N/A	N/A
1261	LOC103160688	6.74794569151158	3.62995835604484	1.1491252673174	2.64983804805906	0.00805303633552918	0.0648269425010099	N/A	N/A
1262	LOC103160691	21.8280512860004	2.7706498991681	0.66031865856687	3.31004942854511	0.000932794973575382	0.00989918812238843	N/A	N/A
1263	LOC103160722	79.3870019962595	2.76030099773512	0.346792411673901	6.27273960959532	3.54749915505944e-10	1.06408027999769e-08	N/A	N/A
1264	LOC103160761	18.5100106131207	2.60462463683308	0.630200683585478	3.20479204278424	0.00135160095664242	0.0138069995771547	N/A	N/A
1265	LOC103160770	21.9563869841661	2.15425428150689	0.582644254785987	2.69339612961971	0.00707281798824827	0.0579515756609972	N/A	N/A
1266	LOC103160836	61.3587127124388	1.59278175070487	0.344822734589544	2.92271694667512	0.00346991797097531	0.0316220826411524	N/A	N/A
1267	LOC103160853	1081.58025221454	1.88877637354001	0.133945994591964	9.73387727487203	2.16191779979269e-22	1.68979442301639e-20	ENSCGRG00000006360	predicted gene, 19410 [Source:MGI Symbol;Acc:MGI:5011595]
1268	LOC103160858	1457.23470234139	0.967978154248868	0.141919566041535	2.6988220455495	0.00695853745648413	0.0571856741183024	N/A	N/A
1269	LOC103160859	212.714254560166	1.26356586162098	0.221811605063032	3.05936815482214	0.00221804393639346	0.0214153222090434	N/A	N/A
1270	LOC103160860	38.6457622194467	2.20048098308732	0.475042774540172	3.40078529545037	0.000671925800686824	0.007445333122081	N/A	N/A
1271	LOC103160957	474.085427428858	-1.60099081069773	0.137966680791938	-7.36430204846926	1.78076080827368e-13	7.1370619883939e-12	N/A	N/A
1272	LOC103160967	328.924187224513	-1.53635970726701	0.160049754981893	-5.94438402391488	2.7749835505173e-09	7.4817582302261e-08	N/A	N/A
1273	LOC103160968	184.015179990711	-1.70294264665685	0.218032907039608	-5.12757528721387	2.93497624916801e-07	6.03560563379671e-06	N/A	N/A
1274	LOC103161007	7.98962884907377	3.51535139158966	1.07856267790876	2.71693889552184	0.00658887709255814	0.0546279391692419	N/A	N/A
1275	LOC103161022	314.693064327642	1.56284963759381	0.209470769081306	4.66837039440615	3.0359820119149e-06	5.3799429123651e-05	N/A	N/A
1276	LOC103161044	154.365863356788	1.53457786902248	0.224778950900276	4.22466322802005	2.39298356228805e-05	0.000359462770038436	N/A	N/A
1277	LOC103161058	48.3834408527266	2.35541963454255	0.384240467960947	4.607680037495	4.07186596427529e-06	7.06928471604182e-05	N/A	N/A
1278	LOC103161061	46.2040225476393	2.52367833903695	0.447713779222718	4.33025724980282	1.48935248812619e-05	0.000231094998507685	N/A	N/A
1279	LOC103161069	523.775880475125	2.83387385511995	0.174847916784828	12.862099793653	7.35511255481227e-38	1.31950719233332e-35	N/A	N/A
1280	LOC103161079	60.0204615769775	2.36493198092967	0.452916873716334	3.93001361508851	8.49410517279979e-05	0.00115693029023883	N/A	N/A
1281	LOC103161082	29.4044803212634	2.37356516946868	0.462745731769486	3.86519538907061	0.00011100030367711	0.00147351143084265	N/A	N/A
1282	LOC103161245	18.931906183406	2.48998898137653	0.74852047472617	2.54505594032319	0.0109260233089361	0.0839940787705323	N/A	N/A
1283	LOC103161246	27.0348353918234	3.34360560342619	0.607131016070817	4.54373607950093	5.52658456354799e-06	9.2867326872037e-05	N/A	N/A
1284	LOC103161264	31.349233885257	1.98316448820671	0.515559153427702	2.71201079098216	0.00668764156730281	0.0553493427958185	N/A	N/A
1285	LOC103161282	11.9022418406145	8.59499578485533	1.60002061147261	5.00620631178118	5.55132560494659e-07	1.09842773550818e-05	N/A	N/A
1286	LOC103161318	153.840448520535	1.57318994121315	0.230471234236134	4.28785589562768	1.80406064175569e-05	0.000276285287063024	ENSCGRG00000008544	zinc finger protein 420 [Source:MGI Symbol;Acc:MGI:2444666]
1287	LOC103161391	77.6923430330119	1.62400322222021	0.317257487270559	3.27507076487987	0.00105635508884341	0.0110917284328558	N/A	N/A
1288	LOC103161423	162.249257206856	1.54077845614723	0.19449565781857	4.91433056216443	8.90863312048896e-07	1.71236655194541e-05	N/A	N/A
1289	LOC103161452	34.0785257493392	2.12442496382534	0.487467524384641	3.15808210002817	0.00158810825187796	0.0159208063547765	N/A	N/A
1290	LOC103161518	50.5792898345024	3.00101390393973	0.424310022704505	5.69407101868331	1.24045447211398e-08	3.04647208490365e-07	ENSCGRG00000016223	histocompatibility 2, O region beta locus [Source:MGI Symbol;Acc:MGI:95925]
1291	LOC103161538	26.6234679327368	2.13988603077056	0.533593565589252	2.91405974570231	0.00356761621518172	0.0324653075581537	N/A	N/A
1292	LOC103161543	32.5919261616976	3.5380107596057	0.595634921781493	4.95781585480621	7.12900840183763e-07	1.39159721518565e-05	N/A	N/A
1293	LOC103161553	72.4919027383141	3.01793185388781	0.437519706721321	5.56082232592174	2.68506447827033e-08	6.33816536054864e-07	N/A	N/A
1294	LOC103161582	478.457310159689	1.55120616061878	0.182686907349106	5.28906900838375	1.22940505008959e-07	2.6692553899401e-06	N/A	N/A
1295	LOC103161593	191.688103799304	2.40661243502345	0.299339877618729	6.08555715594479	1.1608690122774e-09	3.2883142231984e-08	N/A	N/A
1296	LOC103161596	9.43851971275948	-3.21224378775979	0.996896549925968	-2.63546030652202	0.00840232524856592	0.0672936227496752	N/A	N/A
1297	LOC103161621	66.05215145419	1.43054584829608	0.307167670009895	2.75283967074948	0.00590808222042995	0.0497499082638529	N/A	N/A
1298	LOC103161628	186.550605021703	1.36043827865948	0.205530327128833	3.77304794271179	0.000161265283943623	0.00205531404170909	N/A	N/A
1299	LOC103161638	138.513089836981	2.6172154706222	0.412251603472452	4.92964236593163	8.23802843704308e-07	1.59322116702855e-05	N/A	N/A
1300	LOC103161640	1481.46375717922	2.10381744978527	0.120596042359624	12.5945671130302	2.26197476767875e-36	3.58057299989619e-34	N/A	N/A
1301	LOC103161664	111.140046403462	-1.24473284516318	0.255151875190641	-2.58579461330263	0.00971548038306455	0.0764135715974058	N/A	N/A
1302	LOC103161665	30.6816566113634	1.96905492670971	0.53211287453274	2.60112561118532	0.00929184247110002	0.0734804519849333	N/A	N/A
1303	LOC103161678	150.259941131504	3.41101853076732	0.301417040064935	9.37590001360687	6.85880755038243e-21	4.77944470840897e-19	N/A	N/A
1304	LOC103161707	98.3131071074127	1.39449529668148	0.271163955546116	2.98539971630799	0.00283207982574583	0.0265941613547229	N/A	N/A
1305	LOC103161710	1706.62023952979	-1.08300451280574	0.110509210503075	-4.50679187569365	6.58151312385344e-06	0.00010884632371732	N/A	N/A
1306	LOC103161740	8.44001699905039	4.38175641154615	1.24237385409714	3.0560800183486	0.00224251399752924	0.0216183399035099	N/A	N/A
1307	LOC103161771	23.0361870308627	2.2319284833116	0.618364487689209	2.6634226501995	0.00773501926757409	0.06253414504004	N/A	N/A
1308	LOC103161874	137.152821600005	2.27398581830407	0.352224373935505	4.79530504578933	1.62427469000155e-06	2.99378300739328e-05	N/A	N/A
1309	LOC103161879	23.0826213960781	2.83370262478716	0.569179003149828	3.95084869895324	7.78745461118719e-05	0.00106607763452713	N/A	N/A
1310	LOC103161904	97.9036905005644	1.92153668529285	0.295706037821691	4.51994215071672	6.18565315008606e-06	0.000102750571770874	N/A	N/A
1311	LOC103161905	28.5491738282442	2.09496879243808	0.534356903586886	2.82583846410697	0.00471570384956326	0.0408412475467692	N/A	N/A
1312	LOC103161938	721.483106514036	-0.997497515513101	0.144359478835186	-2.8576926026654	0.00426733569023351	0.0376378210432888	N/A	N/A
1313	LOC103161941	54.3440912436367	-2.01060428831501	0.370773556645349	-3.84504709691988	0.000120529286814235	0.00158548196628474	N/A	N/A
1314	LOC103162044	238.240443569349	1.35925406445605	0.174874916960976	4.42768795657344	9.52485621451052e-06	0.000153219228448108	N/A	N/A
1315	LOC103162051	173.127983234086	-1.20785229673913	0.195461710961122	-3.18676119714242	0.00143875512136061	0.0145706921833628	N/A	N/A
1316	LOC103162142	474.144262618392	1.16662072901699	0.152999042858571	3.80171154948668	0.000143699967952931	0.00185148857478069	N/A	N/A
1317	LOC103162176	1942.69736186803	-1.28081208398754	0.149906506911601	-4.64189045293893	3.45235893085483e-06	6.06077215102633e-05	N/A	N/A
1318	LOC103162280	82.3124501118957	1.73242095459416	0.307732144719044	3.72875721163488	0.000192426435441278	0.00241017946036278	N/A	N/A
1319	LOC103162295	32.2688950175918	2.00894206681573	0.513485679615292	2.77316315259548	0.00555142803119303	0.0469834896053562	N/A	N/A
1320	LOC103162297	185.77487996093	1.79102090971944	0.221994281003038	5.43283549264846	5.5465537991365e-08	1.26642950199193e-06	N/A	N/A
1321	LOC103162346	17.9104372143961	3.03205447478573	0.720561941841608	3.39608829160517	0.000683563061969714	0.00756093799079478	N/A	N/A
1322	LOC103162387	360.706168137796	-1.21098061835812	0.170365022954011	-3.674569502485	0.000238250784812166	0.00292373292085131	N/A	N/A
1323	LOC103162397	23.8706798377942	2.6950005756133	0.540463584410831	3.9041262644778	9.45664031735213e-05	0.00127878487909521	N/A	N/A
1324	LOC103162398	50.6958801517496	2.39721428667892	0.426038134165232	4.25373139310322	2.10237472190873e-05	0.000318347529233077	N/A	N/A
1325	LOC103162415	6.45380936095419	4.89180486223158	1.29484010323874	3.32615768598597	0.00088052100260232	0.0094133791861634	N/A	N/A
1326	LOC103162488	293.736658273898	1.0639658526454	0.168932656072912	2.83546925182723	0.00457584196222457	0.0399051551122334	N/A	N/A
1327	LOC103162492	66.9297409431708	2.03711637037212	0.335857941302721	4.32371455627452	1.53423782441406e-05	0.000237668074823089	N/A	N/A
1328	LOC103162569	94.9947831247343	2.16629914211339	0.287756354075701	5.49540129694659	3.89822930053507e-08	9.02100065530455e-07	ENSCGRG00000002297	N/A
1329	LOC103162601	342.093627378665	1.0838575620855	0.173837625399753	2.86989114247907	0.00410613132852575	0.0365189782037014	N/A	N/A
1330	LOC103162603	148.860725873609	1.68201422979266	0.261115959463713	4.20139669488091	2.6527329111209e-05	0.000395016046219639	N/A	N/A
1331	LOC103162637	29.3520444015043	3.49514213050637	0.771772301912139	3.77077490676326	0.000162741416066124	0.00207272485087057	N/A	N/A
1332	LOC103162690	13.5090241210106	3.6963870026277	0.712563725516401	4.36652104294485	1.26241130891778e-05	0.000199329772221997	ENSCGRG00000012217	WAP four-disulfide core domain 6A [Source:MGI Symbol;Acc:MGI:2684968]
1333	LOC103162804	10.0701665961139	5.94305573027891	1.62077128799917	3.30589100956513	0.000946749062166081	0.010030321757043	N/A	N/A
1334	LOC103162849	416.780861314625	-1.82978412631162	0.359874497999362	-3.45904372916326	0.000542096884743887	0.00615149338428952	N/A	N/A
1335	LOC103162857	122.970919571092	1.19080804881598	0.239452483087341	2.53012848429656	0.0114020764614525	0.0870968833351097	N/A	N/A
1336	LOC103162891	164.230978330223	6.46055325901886	0.4811950371043	12.2104142919998	2.73492973333264e-34	3.93266193792267e-32	N/A	N/A
1337	LOC103162918	28.170142316541	2.79788491067524	0.521800474035885	4.24093599003112	2.22589614138756e-05	0.000335618131524735	N/A	N/A
1338	LOC103162920	98.2366409325705	-1.57723061763106	0.387008987186878	-2.56394076045258	0.0103491206493054	0.080723141064582	N/A	N/A
1339	LOC103162949	11.1553936608316	3.57081362089369	1.05603558237423	2.82741525949304	0.00469254332057032	0.0407155405479425	N/A	N/A
1340	LOC103163022	32.0329950516098	2.42621614241107	0.473598262184769	3.88779644839906	0.000101158402264631	0.00135143320812684	N/A	N/A
1341	LOC103163029	51.0604044371947	2.07349461305534	0.396746248504372	3.75184924355444	0.000175535011766426	0.00221916309841891	N/A	N/A
1342	LOC103163048	11.4460984959585	3.69866665502281	1.21470623959153	2.56333922788501	0.0103670701877175	0.0807962354679495	N/A	N/A
1343	LOC103163083	6.28218485739957	6.68555604687869	1.68283099837182	3.62519679757504	0.000288741486330177	0.00348832145819821	N/A	N/A
1344	LOC103163127	2871.86582248436	-1.28111915831305	0.103965468655232	-6.69603731504808	2.14147062591621e-11	7.25519463675966e-10	N/A	N/A
1345	LOC103163137	287.553538342928	-1.56134927300577	0.174977306566608	-5.58007659074884	2.40412698193293e-08	5.71078688003412e-07	N/A	N/A
1346	LOC103163200	889.226503909812	-0.871798336082315	0.107350739611496	-2.67195024830963	0.00754118282887802	0.0612826837565036	N/A	N/A
1347	LOC103163214	19.0929982040694	2.64121131923155	0.572042979715048	3.59457049806761	0.000324927156595422	0.00386893353273575	N/A	N/A
1348	LOC103163222	312.774386360886	1.24567784115586	0.169105588165662	3.90711713079195	9.3403881038556e-05	0.00126579058066423	N/A	N/A
1349	LOC103163240	125.96414476747	1.3926801450473	0.219784635648423	3.6750414420151	0.000237810810089784	0.00292023613406862	N/A	N/A
1350	LOC103163260	470.736862753421	3.94684358701098	0.22523872296504	14.9258575170116	2.23740666622883e-50	7.66291443122771e-48	N/A	N/A
1351	LOC103163274	31.7010636932571	1.78213484749457	0.439266919708998	2.72538698695205	0.00642261595908593	0.0535085434857592	N/A	N/A
1352	LOC103163279	31.9480690147511	2.41865765237736	0.619487993442911	2.9600172579054	0.0030762180939132	0.0284785786416448	N/A	N/A
1353	LOC103163310	485.118259016396	1.27371683396089	0.179940527852836	3.82767763026145	0.000129358025339384	0.00168514323880911	N/A	N/A
1354	LOC103163330	22.233265621654	3.28586815688627	0.888323807700218	3.0404517280219	0.00236223554955773	0.0225646202063991	N/A	N/A
1355	LOC103163338	33.1705115523042	2.34162488589264	0.486199458363102	3.61304883202806	0.000302617685060158	0.00363314807742396	N/A	N/A
1356	LOC103163365	2124.26761624409	-2.66417724526568	0.128160660852978	-16.2235020536429	3.44008033064987e-59	2.0903481673694e-56	N/A	N/A
1357	LOC103163393	36.7075276943051	2.30705582260638	0.44835677212955	3.84089954458776	0.00012258427517422	0.00160662277953586	N/A	N/A
1358	LOC103163404	284.917102746749	1.172310786208	0.173342904197429	3.3883607073866	0.000703117315518331	0.00773182771302907	N/A	N/A
1359	LOC103163407	139.913064585587	1.66674883430399	0.248468312108729	4.35382010849516	1.33785503383536e-05	0.000209834931493395	N/A	N/A
1360	LOC103163417	8506.69704000102	1.49402239798616	0.123971125935631	7.33283569382931	2.25333135157008e-13	8.95485288386615e-12	N/A	N/A
1361	LOC103163538	218.077641193913	1.5207927588016	0.206053211417519	4.54169217573707	5.58044835015995e-06	9.36888641461346e-05	N/A	N/A
1362	LOC103163594	117.329549041497	2.66414935577638	0.271493656509927	7.65832572953395	1.88372627781172e-14	8.19486186954718e-13	N/A	N/A
1363	LOC103163626	45.7584876247352	3.6055106777967	0.48318826983845	6.2512862286277	4.0708602277325e-10	1.21136345821714e-08	N/A	N/A
1364	LOC103163687	87.0564984866544	1.73106939048212	0.280346824348596	4.08817503969956	4.34780049018242e-05	0.000622810021548032	N/A	N/A
1365	LOC103163713	29.2189807569627	-2.0899165628822	0.505441959847885	-2.97750123993261	0.00290608469067559	0.0271537288285	N/A	N/A
1366	LOC103163716	23.0752139352964	2.21455140433785	0.56097172402229	2.9049394716942	0.00367324127593704	0.0332817921668235	N/A	N/A
1367	LOC103163719	460.231136676188	1.79388117948072	0.160513875951214	7.53155246918964	5.01405554210521e-14	2.12246661228395e-12	N/A	N/A
1368	LOC103163744	108.488409460801	-2.19690649374578	0.299838894929547	-5.37603366435625	7.61445610751503e-08	1.70551141138241e-06	N/A	N/A
1369	LOC103163761	34.5580407543247	1.83423119517552	0.436308082944788	2.86327194770867	0.00419290523425935	0.0371154867940524	N/A	N/A
1370	LOC103163820	89.1237920894119	1.51560236355282	0.295290402525847	3.15160890726954	0.00162373597020739	0.0162347741352423	N/A	N/A
1371	LOC103163831	175.514535902458	4.2082071351076	0.37234302346185	9.73093197960156	2.22544535343395e-22	1.73226091415849e-20	N/A	N/A
1372	LOC103163847	50.680556204289	1.89750551674484	0.347149713444914	3.78091343645012	0.000156254001456461	0.00199549601724431	N/A	N/A
1373	LOC103163856	633.176352880315	0.958232303546435	0.133902462443675	2.78762463373137	0.00530960259793184	0.0451824447831971	N/A	N/A
1374	LOC103163886	50.2546062068633	2.27067697539998	0.371528454683935	4.53724190819485	5.69947162828605e-06	9.54319529440217e-05	N/A	N/A
1375	LOC103163930	22.0716047692118	2.09750492011467	0.563824628147151	2.68264695063793	0.00730420539132355	0.0596140888025831	N/A	N/A
1376	LOC103163931	177.755642678658	1.38738350731321	0.275050642859367	2.9173573210019	0.00353011112582124	0.0321550789541077	N/A	N/A
1377	LOC103163988	25.6265181941507	3.91162388041741	1.13263996413467	2.93708635138774	0.00331311836230368	0.0303694455429267	N/A	N/A
1378	LOC103164010	8.45250672144014	4.91140224135166	1.60734026077583	2.69167633400921	0.00710939041062371	0.0581500595592353	N/A	N/A
1379	LOC103164015	357.912646044203	-2.53824691743897	0.230683898624427	-8.46736347168264	2.51009872014253e-17	1.37051390119782e-15	N/A	N/A
1380	LOC103164035	265.576195947236	2.57393561148769	0.239864863785962	8.29205694978882	1.11306611645397e-16	5.7759852439789e-15	N/A	N/A
1381	LOC103164047	202.266932844053	3.62496358254939	0.288330146135122	10.5434728993047	5.44502255678094e-26	5.07761831198428e-24	N/A	N/A
1382	LOC103164048	9.94073848305771	5.58577118794057	1.58184884642579	3.16136949400621	0.00157029167048764	0.015775778238387	N/A	N/A
1383	LOC103164106	484.587908213449	1.48624907939013	0.16592849035485	5.43177712725228	5.57955818435986e-08	1.27242297238241e-06	N/A	N/A
1384	LOC103164188	11.2497386958144	2.70720386193568	0.8170669242947	2.59738988094086	0.00939352344161194	0.0741911115595992	N/A	N/A
1385	LOC103164223	15.7860351624768	2.93268843250015	0.736610021068747	3.18720335676764	0.00143655733277809	0.0145706921833628	N/A	N/A
1386	LOC103164258	193.587054330698	2.85844303428307	0.268898403093874	8.45479373400454	2.79581134133937e-17	1.52210110511011e-15	N/A	N/A
1387	LOC103164289	116.765830805289	-1.7727657117728	0.258002142920805	-4.60385017583459	4.14750890586398e-06	7.18075599813968e-05	N/A	N/A
1388	LOC103164389	528.705885926348	-2.39589697661228	0.170672770816506	-10.610564691881	2.66135715753296e-26	2.54477080083494e-24	N/A	N/A
1389	LOC103164390	2909.09437384198	-1.33237142847025	0.141719240359577	-5.27387054751863	1.33576145710145e-07	2.88552047791514e-06	N/A	N/A
1390	LOC103164428	25.0958315745102	-2.83146007325329	0.624745908644062	-3.59585799834671	0.00032332414424991	0.00385228140748612	ENSCGRG00000012615	RIKEN cDNA 1110002E22 gene [Source:MGI Symbol;Acc:MGI:1915066]
1391	LOC103164437	15.2899254788721	-2.75314795591574	0.767657313487061	-2.82441841835085	0.00473665048956896	0.0410038075698578	N/A	N/A
1392	LOC103164492	162.52779141198	1.20482505593408	0.221282684168365	2.80122485653372	0.00509090329349349	0.0437236254863511	N/A	N/A
1393	LOC103164567	1118.77191732473	2.18554143148271	0.144300078483543	11.0920170493469	1.37159659252287e-28	1.48487155249157e-26	N/A	N/A
1394	LOC107976970	8.32197545369207	4.93491580771065	1.28199854031278	3.39310316681655	0.00069105606235154	0.00762733192652127	N/A	N/A
1395	LOC107976996	884.098795742637	0.917383594075114	0.115234997287979	2.88472340154805	0.00391757692965657	0.0350571955458151	N/A	N/A
1396	LOC107977029	642.107944047477	1.51420581291211	0.139791629371867	6.64734588448802	2.98425186804935e-11	9.98478728924433e-10	N/A	N/A
1397	LOC107977038	227.14999013916	2.98375872598858	0.270007963515051	8.88416842984598	6.44006583115353e-19	3.92593916056437e-17	N/A	N/A
1398	LOC107977050	9.6948213179282	3.26795002991488	0.955331765487299	2.80843537933147	0.00497828724118132	0.0428984431665748	N/A	N/A
1399	LOC107977056	1765.00247892807	1.2588151171383	0.137450938750094	4.90249555619488	9.4626756392652e-07	1.80962863976486e-05	ENSCGRG00000019690	olfactory receptor 218 [Source:MGI Symbol;Acc:MGI:3030052]
1400	LOC107977072	239.542028988874	1.81527962658606	0.181565794610145	6.77615036745562	1.2342022751409e-11	4.26581068932643e-10	N/A	N/A
1401	LOC107977157	123.555094385953	-3.64187226106137	1.06292195106627	-2.87594941215927	0.00402814264078319	0.0359441605516025	ENSCGRG00000012194	N/A
1402	LOC107977171	18.4020635936445	4.05483197505493	0.759880866208504	4.56633352494716	4.96328859814468e-06	8.46702463710433e-05	ENSCGRG00000010100	transmembrane protein 212 [Source:MGI Symbol;Acc:MGI:2685410]
1403	LOC107977204	19.4457976494682	6.41406652435397	1.55467644874809	3.74940009435836	0.000177258094865832	0.00223794285052793	N/A	N/A
1404	LOC107977206	245.252267697547	2.74935438661753	0.192272010658516	11.2569264683066	2.14096014937586e-29	2.44419795962382e-27	N/A	N/A
1405	LOC107977218	54.0919187746152	3.29142419471219	0.602917235259031	4.48894398055856	7.1577115361995e-06	0.000117447571609225	N/A	N/A
1406	LOC107977220	14.0692811203521	2.95417462244508	0.87924007429089	2.69461344062906	0.00704703337941575	0.0577654341897539	N/A	N/A
1407	LOC107977223	1425.81039993275	2.93797333615794	0.264002072017288	8.91284987824907	4.97373045729167e-19	3.07180854504928e-17	N/A	N/A
1408	LOC107977237	125.818578772183	2.02774598241045	0.270985152238222	5.32421599402224	1.01389375044289e-07	2.22855502649857e-06	N/A	N/A
1409	LOC107977246	123.338919043283	4.04509259938818	0.306379593805607	11.2936049548471	1.41127137098008e-29	1.64099498858962e-27	N/A	N/A
1410	LOC107977275	96.0951016732819	2.14986492627109	0.30823138652182	5.07703788121252	3.83364462478131e-07	7.76498535451672e-06	N/A	N/A
1411	LOC107977279	169.450885056894	-1.24142611832264	0.223371376618717	-2.93888871322145	0.00329391323051477	0.0302292378540242	N/A	N/A
1412	LOC107977285	482.353847209325	3.19686711100471	0.193557234703621	13.4942236299406	1.69127354300682e-41	3.7926809201928e-39	N/A	N/A
1413	LOC107977321	14.0499278923349	3.54743634733066	0.810631721141282	3.65452494560497	0.00025765861197594	0.0031414338341688	N/A	N/A
1414	LOC107977340	96.1296754724674	-1.99157186362329	0.31556072074067	-4.45749191978203	8.29241618584852e-06	0.000134542845557992	N/A	N/A
1415	LOC107977363	35.2902729090469	2.24279077411012	0.475410493641465	3.48715119998852	0.000488195269571504	0.00561082019092033	N/A	N/A
1416	LOC107977376	492.329442180449	2.08892189437928	0.148421373926317	10.1330378089934	3.94208364040218e-24	3.3449112402818e-22	N/A	N/A
1417	LOC107977378	64.9381237532956	2.69132925532976	0.633635368588653	3.32425691340476	0.000886544837438855	0.00946703237122205	N/A	N/A
1418	LOC107977380	40.6542950421176	2.53433611052887	0.429535827638383	4.53832598906941	5.67025578646719e-06	9.50272315388633e-05	N/A	N/A
1419	LOC107977412	1980.18279526951	1.04483204621658	0.145269646075215	3.16562721752159	0.00154748975743732	0.0155799383008267	N/A	N/A
1420	LOC107977418	19.9584971606093	2.68736290577119	0.742075223444134	2.83313650507334	0.00460936978266985	0.040123243343878	N/A	N/A
1421	LOC107977435	50.5283884201714	3.21296082916998	0.478115168913383	5.49658011148548	3.87227224460797e-08	8.97195476896437e-07	N/A	N/A
1422	LOC107977439	42.4887944149138	3.90596344952903	0.50572012138741	6.56687525047831	5.13820575247150e-11	1.66876520274665e-09	N/A	N/A
1423	LOC107977446	29.4485568254559	7.87264237533399	1.5001989381042	4.85780898086908	1.18691831219599e-06	2.22689046283226e-05	N/A	N/A
1424	LOC107977447	74.2932055277229	3.09092932040199	0.386454474893905	6.48450718643848	8.90222815943336e-11	2.82308538449909e-09	N/A	N/A
1425	LOC107977455	127.888853771487	3.82127235019766	0.333740516568457	9.69708407823079	3.10238157647743e-22	2.39506400639776e-20	N/A	N/A
1426	LOC107977505	567.545672347452	1.25022855875073	0.16628463975692	4.00076675152971	6.31375690235407e-05	0.000881632607632644	N/A	N/A
1427	LOC107977526	16.6868607201825	5.51177251251263	1.52592529860026	3.22873604383573	0.00124338600252869	0.0128549188417305	N/A	N/A
1428	LOC107977540	290.802872862361	2.31723412315954	0.177367387045542	9.76657350200237	1.56660965668809e-22	1.23473749385078e-20	N/A	N/A
1429	LOC107977541	24.712800501111	-2.19202988928028	0.606536641653198	-2.64958005534315	0.00805918762042618	0.0648487472045998	N/A	N/A
1430	LOC107977547	6.11539695083387	5.30101848097756	1.73843437387611	2.71281795339862	0.00667137457790085	0.055238981505019	N/A	N/A
1431	LOC107977554	38.1992166310092	3.11069832014743	0.468210630844836	5.3944435538955	6.87362303075069e-08	1.54693473154421e-06	N/A	N/A
1432	LOC107977556	37.4763732679208	4.04807921789786	0.584178703008648	5.92818036559858	3.06309947639785e-09	8.18434111161792e-08	N/A	N/A
1433	LOC107977564	25.7588519457015	-3.11825902906097	0.701464768718361	-3.61143800987807	0.000304503874573905	0.00365113907406025	N/A	N/A
1434	LOC107977566	25.9942690290261	4.80875428386715	0.673237535687651	6.27385069792904	3.52226280234974e-10	1.0581956045911e-08	N/A	N/A
1435	LOC107977580	44.9786814715706	-2.07348475654086	0.418459669127171	-3.55714628108482	0.000374905412068291	0.00440405792654527	N/A	N/A
1436	LOC107977627	497.52870809171	1.31339826347283	0.206392230682384	3.52937588950553	0.00041654103057371	0.00484045860142935	N/A	N/A
1437	LOC107977634	20.9663215091181	6.77697346623837	1.60719744841876	3.8526759556576	0.000116833963104016	0.00154550657513367	N/A	N/A
1438	LOC107977644	30.2760693380183	-2.280622747875	0.527052237751489	-3.21725272316056	0.00129424538987578	0.0132931845196784	N/A	N/A
1439	LOC107977646	291.011053866729	-1.07741152172808	0.180361154302471	-2.73034968594774	0.00632671773619826	0.0528030048722936	N/A	N/A
1440	LOC107977652	15.2554802168429	4.64655962391209	1.1802047521181	3.44143430697226	0.000578638957561139	0.00652683954705339	N/A	N/A
1441	LOC107977658	67.3573546356347	1.70421695921137	0.351273773180468	3.18627390925422	0.00144118081318986	0.014579765294338	N/A	N/A
1442	LOC107977664	150.551513715793	2.2284976233758	0.255411365331565	6.43485508376292	1.23591188662999e-10	3.84807805098334e-09	N/A	N/A
1443	LOC107977738	4.76318418858846	5.40461344773632	1.78981399339554	2.69282225125058	0.00708500301217565	0.057975760964532	N/A	N/A
1444	LOC107977761	31.0880861367182	-2.51054000820826	0.510926509751107	-3.76879545440914	0.000164037239237709	0.00208693585226826	N/A	N/A
1445	LOC107977777	14.0488708936089	4.39308669082106	1.19209549365419	3.19447914229309	0.00140083407263513	0.0142558138445316	N/A	N/A
1446	LOC107977778	7.09103780444904	6.27082382450575	1.7055791492614	3.33368365006506	0.000857040724799717	0.00923574149488116	N/A	N/A
1447	LOC107977780	27.2788316359777	3.12811169288914	0.856624741870901	2.9688019360889	0.00298963228557314	0.0278239641123228	N/A	N/A
1448	LOC107977813	45.1816385432869	3.03622983275924	0.429430387132431	5.70818322477525	1.14188459954596e-08	2.82279267738152e-07	N/A	N/A
1449	LOC107977815	23.208661850958	1.9227837027545	0.508944355111493	2.628619786421	0.00857321555146896	0.0684295175182291	N/A	N/A
1450	LOC107977820	37.3528189188202	-1.83439227377322	0.493046735130664	-2.53410008428704	0.0112736527372085	0.0862558069093407	N/A	N/A
1451	LOC107977861	173.17257383855	2.31864781669726	0.333947224097647	5.19149491558333	2.08612285439495e-07	4.36625513424862e-06	N/A	N/A
1452	LOC107977904	20.4368307165229	3.31873070648818	0.685138728444222	3.99009440317982	6.60470023216596e-05	0.000919532433653438	N/A	N/A
1453	LOC107977908	11.3835213840995	5.02164773197414	1.58232476847142	2.80390304168654	0.00504880854416948	0.0433870467821717	N/A	N/A
1454	LOC107977952	70.5562906782286	1.42758301318493	0.316464585720375	2.66260602444883	0.00775381381972453	0.0626323288688469	N/A	N/A
1455	LOC107977953	56.0379004300696	1.98226643713232	0.404403007205822	3.45522637446659	0.000549830967455562	0.00622800116293471	N/A	N/A
1456	LOC107977984	138.01399442434	2.64371581808739	0.35039395278352	5.87553894983505	4.21469849743311e-09	1.10267049439094e-07	N/A	N/A
1457	LOC107977988	47.8926470349911	6.46564285478716	0.892690413740041	6.58759214118603	4.47016574043482e-11	1.46188388980157e-09	N/A	N/A
1458	LOC107978001	503.591029481472	2.10316861382435	0.233829885434113	6.49278046852137	8.4266440148377e-11	2.67677391749575e-09	N/A	N/A
1459	LOC107978046	14.4933492028185	3.6571294556085	0.776386297495393	3.95700821201777	7.58943227050845e-05	0.00104199807346624	N/A	N/A
1460	LOC107978112	25.2763043130889	1.94480013053243	0.520915295001545	2.61047744779166	0.00904159333330832	0.0716820259341451	N/A	N/A
1461	LOC107978113	20.6986381245899	2.22027901906973	0.600881628347547	2.72152856935529	0.00649807680485808	0.0539463520375106	N/A	N/A
1462	LOC107978123	126.156857084634	4.21482729199283	0.470560044867301	7.71392478147035	1.22006397183983e-14	5.42036439564786e-13	N/A	N/A
1463	LOC107978124	13.9586762875247	5.68899499041304	1.58674343222956	3.21667157148408	0.00129686964694335	0.0133128793130637	N/A	N/A
1464	LOC107978132	10.689501383423	3.01259660770182	0.79671041875321	3.04707212286708	0.00231082256788946	0.0221747145753102	N/A	N/A
1465	LOC107978133	86.4020554132682	1.98191536664749	0.297385201521984	4.69745252546826	2.63426387257715e-06	4.69013502530585e-05	N/A	N/A
1466	LOC107978151	20.6418707069702	3.05761254809559	0.884624528333163	2.79514072714384	0.00518771274542933	0.0443581230075589	N/A	N/A
1467	LOC107978153	495.549534338291	2.25328839151777	0.157905762676855	10.5653261952874	4.31466010290044e-26	4.08418353559476e-24	N/A	N/A
1468	LOC107978154	21.3432591098563	2.52044137082893	0.611440111748864	3.16544307924426	0.00154846955358147	0.0155814748829136	N/A	N/A
1469	LOC107978155	53.7102560609326	2.00994316964903	0.397510819900199	3.58475945204621	0.000337389021517811	0.00399710503039686	N/A	N/A
1470	LOC107978156	8.59723191233172	4.29625553979613	1.23502911204618	3.00502474223151	0.00265559246279506	0.025099546021912	N/A	N/A
1471	LOC107978158	398.177639003223	5.94454731708635	0.555566533840524	9.64706203470432	5.05841733236323e-22	3.81141629158905e-20	N/A	N/A
1472	LOC107978189	363.290248642333	0.976982381398146	0.153082137703361	2.56084665760703	0.0104417432683913	0.0811766892062269	N/A	N/A
1473	LOC107978190	77.7375541892258	1.41898188172131	0.304511480319551	2.73887664309056	0.00616495000541857	0.0516360531232805	N/A	N/A
1474	LOC107978208	160.757231578976	2.89754448065564	0.29198461118271	7.92021870799	2.37093169697611e-15	1.09772210690654e-13	N/A	N/A
1475	LOC107978217	318.939775679224	1.29272653422147	0.213451228023498	3.31581148562143	0.000913774458037502	0.00973022581461415	N/A	N/A
1476	LOC107978222	213.875973870527	-2.31628766348834	0.239749664678997	-7.22138721272155	5.14598929752933e-13	1.99865980201155e-11	N/A	N/A
1477	LOC107978226	30.1041866758999	2.39928288429854	0.542671833528138	3.34331039770707	0.000827852442143682	0.00894679085063714	N/A	N/A
1478	LOC107978242	8.07862326867698	4.88168022577932	1.63308085754353	2.63105020502247	0.00851214603457326	0.068057425659277	N/A	N/A
1479	LOC107978243	13.8423004703959	6.73485985456482	1.59134719412532	3.86458553893635	0.000111277988916101	0.00147615737831873	N/A	N/A
1480	LOC107978244	64.4852912607174	4.4196881199578	0.542012960668131	7.07497033744292	1.49480731584009e-12	5.56475996215014e-11	N/A	N/A
1481	LOC107978247	26.9097640993767	2.78492990077735	0.571518453627844	3.84933747299216	0.000118437738390803	0.00156342794538721	N/A	N/A
1482	LOC107978248	124.715544765303	-1.19626670094317	0.219157276891781	-2.78934018934662	0.00528155551364532	0.0450174937604239	N/A	N/A
1483	LOC107978251	27.3717793447483	2.06504178076546	0.56546707860614	2.61744553492425	0.0088590624957694	0.0704721960442602	N/A	N/A
1484	LOC107978277	64.6954257025967	1.85354876458815	0.31781372940476	3.99160308852281	6.56281483249485e-05	0.0009143767973351	N/A	N/A
1485	LOC107978278	158.67106289008	1.68981120045262	0.36966189196942	2.98880875668641	0.0028006737069297	0.0263517935152021	N/A	N/A
1486	LOC107978305	66.3236663182311	2.9589513579722	0.51823575469476	4.58090518792806	4.62967709278817e-06	7.96275560997224e-05	N/A	N/A
1487	LOC107978309	193.530825937284	1.54755199232972	0.215175461349837	4.47350959802783	7.69461025912591e-06	0.000125600843545195	N/A	N/A
1488	LOC107978312	241.286247875275	2.11260992021655	0.196680443779989	7.76715462979252	8.02688303239832e-15	3.60005704003065e-13	N/A	N/A
1489	LOC107978321	27.2419793132549	1.92374754482915	0.513372472236969	2.60782398065556	0.00911197966156905	0.0721792938961212	N/A	N/A
1490	LOC107978355	23.7632632921031	2.19097170925558	0.571405615178515	2.81062902756509	0.0049444759188938	0.0426851938057756	ENSCGRG00000019851	histone H1-like protein in spermatids 1 [Source:MGI Symbol;Acc:MGI:2136691]
1491	LOC107978360	8.895330947214	3.52072679104844	0.959088803635146	3.06099318353017	0.00220604116629352	0.0213103576663954	N/A	N/A
1492	LOC107978362	160.847695180456	1.67012994461329	0.207588392072916	5.22749578170523	1.7182131735381e-07	3.63662714044239e-06	N/A	N/A
1493	LOC107978371	25.6804778063523	2.34112833919773	0.577203861496885	3.04254000297614	0.00234590634459659	0.0224283967472315	N/A	N/A
1494	LOC107978407	93.6621869668096	-1.65449473243481	0.2908811155339	-3.67687063407528	0.000236112703862531	0.00290696405402517	N/A	N/A
1495	LOC107978429	43.6034561494964	4.14603665281699	0.608094944838499	5.85611536869724	4.73819131216232e-09	1.23108013444416e-07	N/A	N/A
1496	LOC107978438	52.6931315103623	1.78235361925539	0.469136065349472	2.55233226983363	0.0107004417494023	0.0827439331828782	N/A	N/A
1497	LOC107978440	44.8176810747418	3.40511097585992	0.584254122191511	4.82692097158085	1.38660112532279e-06	2.58352179997085e-05	N/A	N/A
1498	LOC107978452	40.2837568088845	2.06972282680078	0.46082696645444	3.22194757286717	0.0012732243029734	0.0131273816065188	N/A	N/A
1499	LOC107978458	51.4110371689861	4.90372201639472	0.599053679173152	7.20930304882621	5.62389749705397e-13	2.17978101135814e-11	N/A	N/A
1500	LOC107978467	309.707955907491	-1.16273724219223	0.172734097742247	-3.34487949410676	0.000823183281231156	0.00890143712316377	N/A	N/A
1501	LOC107978472	13.8518024732187	5.86304173362637	1.53376170564987	3.44126418951686	0.000579002905461968	0.00652703634361885	N/A	N/A
1502	LOC107978479	21.1869117896111	2.45069055235449	0.587114515406421	3.17779241131827	0.00148400961598251	0.014980862345264	N/A	N/A
1503	LOC107978489	141.168053301712	1.64124182737705	0.323025624025004	3.26995522365783	0.00107564509350863	0.0112628830608239	N/A	N/A
1504	LOC107978513	14.8881253413243	4.63665268633534	0.897353499389132	4.51515505135083	6.32704565183646e-06	0.000104989892981058	N/A	N/A
1505	LOC107978514	16.5909671064119	3.18548754213729	0.702193416684434	3.70343124789621	0.000212702845939155	0.00263771132913486	N/A	N/A
1506	LOC107978530	24.8839113796505	2.21205577456593	0.547337955915263	2.97273970544202	0.00295154639998672	0.0275102818092775	N/A	N/A
1507	LOC107978535	107.073569667311	2.79866268857942	0.299583416976979	7.38926142907425	1.47646621346572e-13	5.98111700280726e-12	N/A	N/A
1508	LOC107978552	28.5926204659421	2.31573504880466	0.639128587630414	2.70801929624271	0.0067686086877354	0.055872165578822	N/A	N/A
1509	LOC107978584	104.558646813048	1.49322596814646	0.26446153371709	3.43438780929452	0.000593893858098532	0.00666697175506678	N/A	N/A
1510	LOC107978585	63.609917600228	-1.63068975831221	0.351375592245013	-2.97609532554518	0.00291944099445192	0.0272379940626502	N/A	N/A
1511	LOC107978594	9.54199768727693	4.72598162212675	1.2314441272989	3.36273406937973	0.000771746686918885	0.00839341359208489	N/A	N/A
1512	LOC107978611	219.973178290735	3.3718364819749	0.254479813282978	10.9512575685317	6.55314216798693e-28	6.89617536415474e-26	N/A	N/A
1513	LOC107978639	62.8933713356458	2.61516122264702	0.581811213644924	3.489445844825	0.000484023120941829	0.00556626589083103	N/A	N/A
1514	LOC107978640	10.3205909395317	2.82763023988925	0.907578706206458	2.47104490644355	0.0134718900384202	0.0999881767745162	N/A	N/A
1515	LOC107978651	36.0846786618745	1.88057952869175	0.44293908023758	2.92504564572551	0.00344405701140262	0.0314015982206153	N/A	N/A
1516	LOC107978660	68.9673499974009	2.21947220865165	0.412622557286505	3.96127084927053	7.45519077905987e-05	0.00102731110976701	N/A	N/A
1517	LOC107978675	753.820754821922	2.4188247006009	0.320197061543422	5.72729240874391	1.02046191442282e-08	2.53260093306755e-07	N/A	N/A
1518	LOC107978684	14.8659762992585	6.42056403017305	1.53332189287663	3.80585548055004	0.000141314884967956	0.00182450204807497	N/A	N/A
1519	LOC107978687	75.5099357810347	1.93159345459167	0.529439774194218	2.54350167763656	0.0109747529955138	0.0842769760197692	N/A	N/A
1520	LOC107978701	554.001269163018	2.63527383238906	0.258043608969827	7.94560012492944	1.93252886491949e-15	9.03301395247853e-14	N/A	N/A
1521	LOC107978708	19.2940332005582	2.80734680443884	0.895287875313387	2.48231252203629	0.0130532735946372	0.0973414547514572	N/A	N/A
1522	LOC107978740	76.8256956167687	2.44912885155737	0.349613168859739	5.33208276140221	9.7092666994792e-08	2.14663681711373e-06	N/A	N/A
1523	LOC107978742	18.4905208252009	2.99504911253539	0.803646049709496	2.99894040751577	0.00270920291125549	0.0255549600597494	N/A	N/A
1524	LOC107978757	18.1551350809717	7.3139152454114	1.54335086020017	4.35996306362734	1.30084399709514e-05	0.000204540887923883	N/A	N/A
1525	LOC107978759	31.9729223263415	5.02256461479675	1.10698766646656	4.00871865920618	6.10490956881445e-05	0.000854369848051693	N/A	N/A
1526	LOC107978760	12.9638066498846	5.98647946932449	1.59269158373321	3.39143938711749	0.000695265398165113	0.0076633787625724	N/A	N/A
1527	LOC107978761	9.04840306931641	4.05372722002683	0.972503017237433	3.5668421154716	0.000361309016556321	0.00425639646333422	N/A	N/A
1528	LOC107978812	26.9905042685192	2.05150839313922	0.538336759631966	2.72421651722366	0.00644542363505194	0.0535800728214799	N/A	N/A
1529	LOC107978815	9.95524061592692	6.35498416597441	1.58732036649649	3.63507064297848	0.00027790447377171	0.00336648654176057	N/A	N/A
1530	LOC107978822	11.8947503659877	4.23979402573806	1.20120302719116	3.04264261934406	0.00234510660958446	0.0224283967472315	N/A	N/A
1531	LOC107978829	310.297714721555	1.79447959171957	0.183507558622319	6.59110229616071	4.36572934266422e-11	1.43520494987375e-09	N/A	N/A
1532	LOC107978836	831.941148757096	1.18345662382351	0.147055488213184	4.06985234195903	4.70429438496405e-05	0.000671324191890666	N/A	N/A
1533	LOC107978840	46.8216671168482	4.07236094828363	0.583371908843705	5.97800201671487	2.25890938907376e-09	6.15789814211033e-08	N/A	N/A
1534	LOC107978845	4.86033542454413	4.86428615322245	1.72529452910172	2.48034383713565	0.0131255744347151	0.0978418858831534	N/A	N/A
1535	LOC107978869	745.110540749086	1.49717956166804	0.158282004154773	5.7632392628469	8.25146876831598e-09	2.07798017632043e-07	N/A	N/A
1536	LOC107978870	13.7400996896408	3.17823025076622	0.815386764276795	3.18041433054798	0.00147064615763033	0.0148698667049288	N/A	N/A
1537	LOC107978871	68.9539258345996	4.09059691787663	0.570718675303648	6.14249115869621	8.12372009197604e-10	2.33272127092306e-08	N/A	N/A
1538	LOC107978872	41.3421514567194	2.76458147650942	0.693714893652784	3.1419521127929	0.00167825481868136	0.0167354611008474	N/A	N/A
1539	LOC107978907	9.75157219547894	4.85856800238273	1.58467906918675	2.69682712718277	0.00700036016042581	0.0574829051185445	N/A	N/A
1540	LOC107978925	32.9386383883842	-1.86306979404231	0.458502356946814	-2.78756973428038	0.00531050234910008	0.0451824447831971	N/A	N/A
1541	LOC107978930	18.1416645079549	3.15212852779341	0.623936182203769	4.11446891572294	3.88071846534248e-05	0.000561883887253315	N/A	N/A
1542	LOC107978944	72.491595725731	3.90388421624541	0.460832012219474	7.2020207527241	5.93266601699598e-13	2.29473572406886e-11	N/A	N/A
1543	LOC107978951	88.6889144926015	3.9271796040958	0.568612225645336	5.87784953019864	4.15630450112862e-09	1.09168899683556e-07	N/A	N/A
1544	LOC107978961	16.0398082763397	5.30145572339871	1.6007863505498	2.94636021918705	0.00321537708689919	0.0296466266206168	N/A	N/A
1545	LOC107978970	63.939714275942	1.53440166778353	0.347198853799959	2.73456884051064	0.00624620328572011	0.0522004131735181	N/A	N/A
1546	LOC107978972	18.4317190960944	2.19966750086477	0.621848357943842	2.59662179616054	0.00941455216416696	0.0743260348350431	N/A	N/A
1547	LOC107978974	16.4123865380495	3.68762028601294	0.718292377669074	4.31949145187953	1.56389166006786e-05	0.000241863934324288	N/A	N/A
1548	LOC107978981	102.475789119205	3.62100633430475	0.412828615085526	7.35424755610659	1.92005601761763e-13	7.66273203471681e-12	N/A	N/A
1549	LOC107979031	16.0780970765412	3.73757383664098	0.909593549566789	3.46595612669121	0.000528349488103261	0.00601796481722395	N/A	N/A
1550	LOC107979034	50.5649463751502	1.67517564154398	0.35254131506366	3.09244078421266	0.00198517835728518	0.0194359691872042	N/A	N/A
1551	LOC107979042	37.91289374296	2.07516754489911	0.565073352162693	2.63718867377929	0.00835963210055576	0.0670086765439017	N/A	N/A
1552	LOC107979114	34.0256948199221	3.8341243465207	0.644308214911434	5.04286887952557	4.58603518074169e-07	9.18035544098101e-06	N/A	N/A
1553	LOC107979126	168.148681023531	-1.55621142956619	0.203093600576684	-4.78227244032885	1.73324548745813e-06	3.18119531681835e-05	N/A	N/A
1554	LOC107979146	59.6315343142265	3.90567762327016	0.568238349977605	5.84387717351334	5.09996376424615e-09	1.31961562399869e-07	N/A	N/A
1555	LOC107979148	74.0127900231569	-1.76404538221256	0.325924458064909	-3.61765695183449	0.00029728205881353	0.00358508459786841	N/A	N/A
1556	LOC107979171	77.9416375203089	2.09042309843605	0.391451450492099	3.84584243032531	0.000120138952737552	0.00158255765924285	N/A	N/A
1557	LOC107979173	31.8598799043038	5.20967600240094	0.928139543273061	4.9827782203642	6.26777751839484e-07	1.23371081623828e-05	N/A	N/A
1558	LOC107979184	460.668727961027	1.10711440990761	0.191653427349027	2.72445902172957	0.00644069223660644	0.0535800728214799	N/A	N/A
1559	LOC107979236	30.2531274944223	5.74935765272334	0.938110481289054	5.50510334870772	3.68951763739426e-08	8.569598487743e-07	N/A	N/A
1560	LOC107979244	77.0228229612646	-1.79105717183849	0.316761215026243	-3.8075831696043	0.000140331550236971	0.00181304897929617	N/A	N/A
1561	LOC107979267	50.0254503759323	1.99857054585031	0.444755104300679	3.17839645112533	0.00148092105036924	0.0149576996385015	N/A	N/A
1562	LOC107979272	23.2066415462229	3.52126386475441	0.710693847537043	4.13159811951264	3.60249855706475e-05	0.000525641094650881	N/A	N/A
1563	LOC107979293	17.0269238480221	7.13176351574821	1.54502823724283	4.23733421643485	2.26189317240506e-05	0.000340585784880849	N/A	N/A
1564	LOC107979334	32.2815096369701	4.76918780536744	0.709503179672945	5.8974017658033	3.69269973529558e-09	9.79709646672716e-08	N/A	N/A
1565	LOC107979335	20.1399224131696	2.59295495522399	0.797932647908985	2.51649366618206	0.0118529030609233	0.0900618634840506	N/A	N/A
1566	LOC107979337	205.325759677179	3.43952604782624	0.283491960303942	10.0692927730458	7.5519152939198e-24	6.29448798192775e-22	N/A	N/A
1567	LOC107979345	51.9169596586234	2.24251040958419	0.385881226018449	4.29548730827291	1.74310010101899e-05	0.00026716661190313	N/A	N/A
1568	LOC107979376	172.805149278415	1.54015033303528	0.319561175036703	2.98906095899921	0.00279836295156185	0.0263432098543581	N/A	N/A
1569	LOC107979384	257.023126186897	3.18769793484028	0.320401521706635	8.12335540810018	4.53468907849712e-16	2.25978672411773e-14	N/A	N/A
1570	LOC107979400	40.9975656829841	2.33853725813689	0.503029162799104	3.48603000998585	0.000490246004254553	0.00563095364764818	N/A	N/A
1571	LOC107979403	96.5038478050674	2.24384162062945	0.337018761042986	4.92221594659744	8.55697148571487e-07	1.64982263947197e-05	N/A	N/A
1572	LOC107979425	26.59844845803	-3.29060774803875	0.945870294619098	-2.86048231211993	0.00422997148523533	0.0373908835604777	N/A	N/A
1573	LOC107979430	15.0073181204996	2.39192008833204	0.718693967990091	2.51422395079263	0.011929465342403	0.0904651121798894	N/A	N/A
1574	LOC107979451	5.0558754754094	6.37308780293698	1.72981504194812	3.34609490717415	0.000819583380605733	0.00886760031043664	N/A	N/A
1575	LOC107979455	61.0382210322688	2.599118866301	0.354918325473405	5.67498554179549	1.38700369824428e-08	3.38432495645434e-07	N/A	N/A
1576	LOC107979458	38.210266588032	3.40133633387221	0.648792007989944	4.34095025596355	1.41867841084799e-05	0.0002215890980526	N/A	N/A
1577	LOC107979474	48.7595394192135	1.75237411085762	0.42596548814826	2.74062486895685	0.00613224758365133	0.0514077203975257	N/A	N/A
1578	LOC107979479	48.6250914202326	2.75310702783908	0.763473664721452	2.83984193208414	0.00451358931453132	0.0394719043258247	N/A	N/A
1579	LOC107979487	22.2639260076423	2.88922087509467	0.713215662618394	3.23080169876528	0.00123443550200263	0.0127693912966631	N/A	N/A
1580	LOC107979507	12.506110659807	4.37492734394405	1.18234018848408	3.20547747605715	0.00134838599454167	0.0137966034650633	N/A	N/A
1581	LOC107979530	31.054164702394	2.89055529626836	0.639086534663133	3.60763788703903	0.000308997332099613	0.00369795600048311	N/A	N/A
1582	LOC107979531	335.27120993591	2.99830230465146	0.209885397383401	11.4983692720738	1.34431236191182e-30	1.69951758129752e-28	N/A	N/A
1583	LOC107979567	76.3304776630363	1.92211495593767	0.342750444319391	3.90124207678778	9.57003907934367e-05	0.00128949088796564	N/A	N/A
1584	LOC107979589	48.435699139199	4.81757034234213	1.49162840381365	2.83757525051108	0.00454576300666202	0.0396612032220901	N/A	N/A
1585	LOC107979613	409.730769708071	2.80873215017587	0.246689845645562	9.01443528668696	1.97887341719924e-19	1.2508737771739e-17	N/A	N/A
1586	LOC107979614	50.2359880126322	4.2509643050694	0.940743104920946	3.89692125849417	9.7423276899556e-05	0.00131083019068353	N/A	N/A
1587	LOC107979662	15.2277953216008	2.46709095904731	0.735631373834638	2.55852119046412	0.0105118413356453	0.0815869613677591	N/A	N/A
1588	LOC107979694	18.6669428985575	5.76530729109113	1.53208341702743	3.38124199557029	0.000721589622594823	0.00790726219942914	N/A	N/A
1589	LOC107979697	101.752572918136	1.7976830510399	0.367656147446706	3.2985183540132	0.000971965256957799	0.0102628416733823	N/A	N/A
1590	LOC107979701	38.1754087984992	-2.15599761009147	0.498675694138559	-3.15041444336727	0.00163039001317856	0.0162840173267468	N/A	N/A
1591	LOC107979722	63.2945418761134	3.11593728692515	0.579557243025626	4.36708334968058	1.25916685888409e-05	0.00019898427953691	N/A	N/A
1592	LOC107979728	33.7341880198457	1.78873421636456	0.454518542229965	2.64845458171506	0.00808607136510175	0.0649817944984734	N/A	N/A
1593	LOC107979746	28.7829972769615	2.77499511730525	0.515484362778084	4.24849476477118	2.15211675225613e-05	0.000325095615575371	N/A	N/A
1594	LOC107979752	114.799237920448	2.0559525305315	0.264660199550805	5.5580326483052	2.72832360078696e-08	6.43221923254367e-07	N/A	N/A
1595	LOC107979857	31.5321196765591	3.81496696941528	0.6307675653567	5.12075231209384	3.04319142107409e-07	6.23771455917005e-06	N/A	N/A
1596	LOC107979861	120.197762567012	1.49112647196683	0.250929231666706	3.61123319601628	0.000304744488360841	0.00365169969927046	N/A	N/A
1597	LOC107979868	2627.38053265028	0.874256745262588	0.10404333925264	2.78051672139206	0.00542724646045986	0.0460509196286858	N/A	N/A
1598	LOC107979942	18.801165510389	3.1090935874649	0.847346480323404	2.97886537013804	0.00289317867349518	0.0270465541799646	N/A	N/A
1599	LOC107979949	193.168346302268	1.1617434571744	0.201847942384817	2.85750228433653	0.00426989560808559	0.0376378210432888	N/A	N/A
1600	LOC107979953	31.3627795474333	2.06817469188446	0.549122959595704	2.70105659441982	0.00691195758855651	0.0568561332295366	N/A	N/A
1601	LOC107979960	85.0362011960484	4.62469956480269	1.48270610389465	2.72457033357473	0.00643852152679852	0.0535800728214799	N/A	N/A
1602	LOC107979981	41.6287683174259	2.44188128403889	0.458388931471004	4.05096776084611	5.10062355655631e-05	0.000721866611080776	N/A	N/A
1603	LOC107979992	63.0811877477546	4.77982979943328	0.561136324646594	7.4756652072989	7.68142891498936e-14	3.20121850601006e-12	N/A	N/A
1604	LOC107979994	34.8449488510442	6.84208642661737	1.48769098924527	4.20592984102872	2.60010891775695e-05	0.000387792966617479	N/A	N/A
1605	LOC107980030	24.0448966457848	3.44375842955232	0.981690990582062	2.91211384871337	0.00358991764538283	0.0326367175125852	N/A	N/A
1606	LOC107980051	74.5763101289149	2.92035388734067	0.341148946244125	6.84566495758223	7.6121446913797e-12	2.65046154439038e-10	N/A	N/A
1607	LOC107980056	78.2334006649856	1.85255975105406	0.442167410933966	2.86678126652398	0.00414669502079028	0.036827578550979	N/A	N/A
1608	LOC107980061	151.441468180741	2.73160415355916	0.248649362233317	8.63320795821599	5.96548366174837e-18	3.39491890442157e-16	N/A	N/A
1609	LOC107980066	137.13714670594	2.81907131176247	0.302739244579373	7.37964717506446	1.58709553129489e-13	6.41547607789738e-12	N/A	N/A
1610	LOC107980068	21.4281722360414	2.54020597478519	0.66016118902368	2.96176677237822	0.00305879385183368	0.0283695222978784	N/A	N/A
1611	LOC107980075	516.606630454508	-1.73179932478348	0.144124840137644	-7.95724611362658	1.7591058722752e-15	8.28406932901197e-14	N/A	N/A
1612	LOC107980078	146.242504460131	2.52927100600481	0.254522353900441	7.63904810515853	2.1883354194827e-14	9.47624696478058e-13	N/A	N/A
1613	LOC107980086	9.59456967840275	5.52928388238306	1.64053143959694	3.01385347596671	0.00257952353938434	0.0244541947213804	N/A	N/A
1614	LOC107980089	20.8437720128227	4.29285814307746	0.98653910229833	3.75848826845085	0.000170943052016264	0.00216692750392353	N/A	N/A
1615	LOC107980098	1878.13764178732	1.17125306402009	0.133507446385017	4.39144466600128	1.12599993390419e-05	0.000178991229999605	N/A	N/A
1616	LOC107980100	33.6433269056634	2.19635325346157	0.494964214520876	3.25557021187932	0.00113164912216243	0.0117837891178406	N/A	N/A
1617	LOC107980110	22.9010871018848	2.02083079678896	0.540754481351583	2.65530540307116	0.00792366355354816	0.0638673728533105	N/A	N/A
1618	LOC107980121	49.4395475380951	3.17524291746504	0.520569161843701	4.97586220353485	6.49578463289005e-07	1.27592382825599e-05	N/A	N/A
1619	LOC107980136	15.8631971117195	4.74783862285674	1.17348938919314	3.54743396955456	0.000389003248417751	0.00454287302569447	N/A	N/A
1620	LOC107980148	47.5486682873156	-1.8778497523767	0.394099535224245	-3.28061095256019	0.00103582514659114	0.010890293531136	N/A	N/A
1621	LOC107980153	73.4961955475725	-1.8600454197062	0.348364487425621	-3.66019776702206	0.000252020658874628	0.00308267087741647	N/A	N/A
1622	LOC107980160	90.640805981931	3.38803063154044	0.905680442127256	3.09498582550315	0.00196822302951373	0.0193201757201408	N/A	N/A
1623	LOC107980170	167.992587381961	1.56877423771006	0.239578794219571	4.10642244107485	4.01834300092321e-05	0.000580471833653301	N/A	N/A
1624	LOC107980172	274.879488998415	3.52339155913319	0.225652260565274	13.021934950047	9.18144304262401e-39	1.67913439411562e-36	N/A	N/A
1625	LOC107980210	40.4109622940701	2.19470922562697	0.477614808204295	3.37038696718394	0.000750626936197525	0.00819684614327697	N/A	N/A
1626	LOC107980240	91.3779770633971	2.03094139236581	0.306626694150029	4.71576323663832	2.40806332017299e-06	4.32418386673963e-05	N/A	N/A
1627	LOC107980242	32.8423988845704	8.50703578321361	1.49345538014335	5.30452626025699	1.12965981243731e-07	2.47147524818601e-06	N/A	N/A
1628	LOC107980247	220.849067122749	1.15820690730759	0.204648561779907	2.80111622383615	0.00509261741875322	0.0437236254863511	N/A	N/A
1629	LOC107980259	472.566456904184	-1.91067401695142	0.210945423382191	-6.28461852821685	3.28659703262642e-10	9.88971698140317e-09	N/A	N/A
1630	LOC107980304	170.024801261975	-2.44613143406172	0.499870970925277	-3.72329869425201	0.000196636655760872	0.00245626305342675	N/A	N/A
1631	LOC107980315	23.5984398388869	3.33660311005366	0.603123686805703	4.56231560711186	5.05925200987687e-06	8.6011850279829e-05	N/A	N/A
1632	LOC107980347	38.7732707487648	1.7963436991039	0.398107881699824	3.04284656010938	0.00234351794952957	0.0224283967472315	N/A	N/A
1633	LOC107980381	127.565179423806	-2.15474062958414	0.281204459805026	-5.58233724298466	2.37307651462248e-08	5.64414675580096e-07	N/A	N/A
1634	LOC107980383	31.4827890719949	2.69435403577534	0.568346649541714	3.71145239750263	0.000206073425319917	0.00256393996879212	N/A	N/A
1635	LOC107980392	12.518497672162	2.72942477494356	0.796306612996176	2.69301075643924	0.00708099844885577	0.0579681737423278	N/A	N/A
1636	LOC107980427	13.8544158483184	5.37790745896362	1.55209614357519	3.08804643197046	0.00201476988698961	0.0196847615981449	N/A	N/A
1637	Loxl2	1954.12956181525	2.15671554866987	0.10170639644769	15.4538269257932	7.10941090030386e-54	2.9759994028672e-51	ENSCGRG00000017482	lysyl oxidase-like 2 [Source:MGI Symbol;Acc:MGI:2137913]
1638	Lpar3	53.031620162034	3.47975377833538	0.434652313954929	6.66001579808544	2.73798152616195e-11	9.24289570041447e-10	ENSCGRG00000016350	lysophosphatidic acid receptor 3 [Source:MGI Symbol;Acc:MGI:1929469]
1639	Lpar6	544.412319920238	-0.970213315062534	0.137626051435271	-2.79925791900359	0.00512202068558873	0.043904691094342	ENSCGRG00000019942	lysophosphatidic acid receptor 6 [Source:MGI Symbol;Acc:MGI:1914418]
1640	Lpl	1976.61913207935	1.12427696626265	0.140587335098482	3.83615256071039	0.000124976790227771	0.00163371811070127	ENSCGRG00000008147	lipoprotein lipase [Source:MGI Symbol;Acc:MGI:96820]
1641	Lpo	261.469580765135	2.85470666181999	0.260719202212501	8.70570384473968	3.15609971039949e-18	1.84060217476146e-16	ENSCGRG00000016547	lactoperoxidase [Source:MGI Symbol;Acc:MGI:1923363]
1642	Lrp1	5956.83641468587	1.20412313035617	0.119284082324941	5.19063916632535	2.0957341468975e-07	4.38150323253143e-06	ENSCGRG00000003039	low density lipoprotein receptor-related protein 1 [Source:MGI Symbol;Acc:MGI:96828]
1643	Lrp2	23.8380262780478	2.15143435997043	0.548016275627833	2.85844039477595	0.00425729082309945	0.0375970873111694	ENSCGRG00000008177	low density lipoprotein receptor-related protein 2 [Source:MGI Symbol;Acc:MGI:95794]
1644	Lrp8	2340.39029217376	-1.01359636534334	0.0962607825917461	-4.45284001523311	8.47418961515275e-06	0.00013737376056853	ENSCGRG00000003806	low density lipoprotein receptor-related protein 8, apolipoprotein e receptor [Source:MGI Symbol;Acc:MGI:1340044]
1645	Lrr1	137.458391738408	-2.64445629354693	0.270864717786026	-7.60340368306185	2.88441948280276e-14	1.23485931358081e-12	ENSCGRG00000005546	leucine rich repeat protein 1 [Source:MGI Symbol;Acc:MGI:1916956]
1646	Lrrc15	525.106283441238	1.85420330978054	0.147350893890261	8.61372995812737	7.07211623456861e-18	4.01257390092075e-16	ENSCGRG00000005841	leucine rich repeat containing 15 [Source:MGI Symbol;Acc:MGI:1921738]
1647	Lrrc59	6992.57141403498	-1.21273312959109	0.0792622265757776	-7.92017403485074	2.37178371030929e-15	1.09772210690654e-13	ENSCGRG00000002415	leucine rich repeat containing 59 [Source:MGI Symbol;Acc:MGI:2138133]
1648	Lrrc61	115.445092088011	1.39871973884636	0.242538964631591	3.35516084750041	0.000793188503749315	0.00861169558796878	ENSCGRG00000018020	leucine rich repeat containing 61 [Source:MGI Symbol;Acc:MGI:2652848]
1649	Lrrc63	20.974267106878	2.37433224022532	0.528637643900188	3.38487007149648	0.000712119535994668	0.00782168845453736	N/A	N/A
1650	Lsm2	249.629157790735	-1.39435962516718	0.195112530918558	-4.14836054166031	3.34864736703082e-05	0.000492800550412184	ENSCGRG00000013311	LSM2 homolog, U6 small nuclear RNA and mRNA degradation associated [Source:MGI Symbol;Acc:MGI:90676]
1651	Lsm3	630.565776201018	-1.94555813778895	0.131342977681908	-10.3591045450709	3.80507502583454e-25	3.41315229817358e-23	ENSCGRG00000016159	LSM3 homolog, U6 small nuclear RNA and mRNA degradation associated [Source:MGI Symbol;Acc:MGI:1914928]
1652	Lsm5	257.75096830363	-1.16911851355762	0.204661611355691	-2.8542529738087	0.00431381655631238	0.0379185079193916	ENSCGRG00000007677	LSM5 homolog, U6 small nuclear RNA and mRNA degradation associated [Source:MGI Symbol;Acc:MGI:1913623]
1653	Lsm6	545.913946196407	-1.45247954726519	0.16776328519597	-5.1710780790365	2.32747285178246e-07	4.84448686287582e-06	ENSCGRG00000008320	LSM6 homolog, U6 small nuclear RNA and mRNA degradation associated [Source:MGI Symbol;Acc:MGI:1925901]
1654	Ltf	27.6079343298183	4.26815047476162	0.643965633127722	5.71954120618415	1.06812069642026e-08	2.64391452805104e-07	ENSCGRG00000002959	lactotransferrin [Source:MGI Symbol;Acc:MGI:96837]
1655	Ly6g6c	17.1097197176453	2.31551287002588	0.687177143741161	2.51834681212355	0.0117907159932074	0.0897380675410294	ENSCGRG00000015774	lymphocyte antigen 6 complex, locus G6C [Source:MGI Symbol;Acc:MGI:2148930]
1656	Lyar	978.01056761186	-0.906262819306908	0.106012727241023	-3.03077118141926	0.00243930029495034	0.0232535929433095	ENSCGRG00000016952	Ly1 antibody reactive clone [Source:MGI Symbol;Acc:MGI:107470]
1657	Lyrm1	182.436669364551	1.96696504311856	0.195827181712334	7.05725594533417	1.69822662052214e-12	6.30956505932456e-11	ENSCGRG00000004367	LYR motif containing 1 [Source:MGI Symbol;Acc:MGI:1921169]
1658	Lyst	2819.56613286686	1.05873295430359	0.091255320330661	5.19170226859917	2.08380040169286e-07	4.36624562477069e-06	ENSCGRG00000005733	lysosomal trafficking regulator [Source:MGI Symbol;Acc:MGI:107448]
1659	Mad2l1	294.014231967595	-1.8654176004151	0.178911487379194	-7.1569194267559	8.25101591060829e-13	3.1654661244018e-11	ENSCGRG00000001784	MAD2 mitotic arrest deficient-like 1 [Source:MGI Symbol;Acc:MGI:1860374]
1660	Magoh	397.921139314879	-1.23880739575032	0.153604824087227	-4.25666901358427	2.07495189483262e-05	0.000314954624036762	ENSCGRG00000003807	mago homolog, exon junction complex core component [Source:MGI Symbol;Acc:MGI:1330312]
1661	Malrd1	472.569699087506	2.1364546866905	0.154535125089649	10.0397381182388	1.01944445404765e-23	8.3857096859806e-22	ENSCGRG00000004473	MAM and LDL receptor class A domain containing 1 [Source:MGI Symbol;Acc:MGI:1928271]
1662	Manf	2770.70402446031	-0.829556143565669	0.0908194208603297	-2.69318655115266	0.00707726573557963	0.0579628063743972	ENSCGRG00000009653	mesencephalic astrocyte-derived neurotrophic factor [Source:MGI Symbol;Acc:MGI:1922090]
1663	Map1a	69.2856642093995	2.43385253822357	0.424125397079588	4.3593004574434	1.3047886676516e-05	0.000204990026126382	ENSCGRG00000012713	microtubule-associated protein 1 A [Source:MGI Symbol;Acc:MGI:1306776]
1664	Map1lc3a	448.96038030241	1.31980432152383	0.158144921719905	4.64663558469603	3.37392409151048e-06	5.93413707859784e-05	ENSCGRG00000007083	microtubule-associated protein 1 light chain 3 alpha [Source:MGI Symbol;Acc:MGI:1915661]
1665	Map2k6	27.1702713915058	2.23670152290266	0.509797818988045	3.23998840454089	0.00119534560426498	0.0124127481518961	ENSCGRG00000016386	mitogen-activated protein kinase kinase 6 [Source:MGI Symbol;Acc:MGI:1346870]
1666	Map3k14	416.396546021175	1.08618605118366	0.148737904637306	3.3698441004983	0.000752107219061971	0.00820825242495385	ENSCGRG00000003211	N/A
1667	Map3k6	972.664695262422	-1.08604611712062	0.125722129454964	-3.9856437253472	6.72974264498438e-05	0.000934179529871561	ENSCGRG00000016073	mitogen-activated protein kinase kinase kinase 6 [Source:MGI Symbol;Acc:MGI:1855691]
1668	Map7d2	36.063421252862	3.43965093568366	0.475672884916268	6.00136885133786	1.95660945613675e-09	5.36486933409722e-08	ENSCGRG00000015312	MAP7 domain containing 2 [Source:MGI Symbol;Acc:MGI:1917474]
1669	Mapk8ip1	896.128957683472	0.950607893097314	0.109003571014519	3.35443498752399	0.000795272383591837	0.00862934671066787	ENSCGRG00000005516	mitogen-activated protein kinase 8 interacting protein 1 [Source:MGI Symbol;Acc:MGI:1309464]
1670	Mapre3	452.218827988183	1.54249153488613	0.145765054683637	6.56898895447303	5.0658041582108e-11	1.64809245126454e-09	ENSCGRG00000011365	microtubule-associated protein, RP/EB family, member 3 [Source:MGI Symbol;Acc:MGI:2140967]
1671	Marco	16.0288566930473	5.52767217331739	1.61298563385689	3.06432343155931	0.00218162912200762	0.0211178559975629	ENSCGRG00000017882	macrophage receptor with collagenous structure [Source:MGI Symbol;Acc:MGI:1309998]
1672	Matn4	1901.52822363116	-1.61027340156714	0.275890215945526	-3.71637282363226	0.00020210329654694	0.00251620607868785	ENSCGRG00000010846	matrilin 4 [Source:MGI Symbol;Acc:MGI:1328314]
1673	Mb	25.8041525893772	3.70865883580681	0.613575341110581	5.09097436906724	3.56228182897321e-07	7.26219727406584e-06	ENSCGRG00000006911	myoglobin [Source:MGI Symbol;Acc:MGI:96922]
1674	Mbnl3	2104.95570476519	-1.04916439792584	0.105088390409508	-4.4172519475822	9.99636861872718e-06	0.000160393182002525	ENSCGRG00000010072	muscleblind like splicing factor 3 [Source:MGI Symbol;Acc:MGI:2444912]
1675	Mcc	481.728153610577	1.0844719368299	0.140033997769415	3.56705831487619	0.000361011164120628	0.00425554899783496	ENSCGRG00000014839	mutated in colorectal cancers [Source:MGI Symbol;Acc:MGI:96930]
1676	Mcm10	317.066186336155	-2.92375729665837	0.212726844180084	-10.994356659366	4.06804085219244e-28	4.30503851307578e-26	ENSCGRG00000008746	minichromosome maintenance 10 replication initiation factor [Source:MGI Symbol;Acc:MGI:1917274]
1677	Mcm3	1506.36500728829	-2.6893203440663	0.129396006581169	-16.262927264491	1.80885407730139e-59	1.13577947513754e-56	ENSCGRG00000014554	minichromosome maintenance complex component 3 [Source:MGI Symbol;Acc:MGI:101845]
1678	Mcm4	1736.01976313272	-2.33607895571063	0.0983156586545668	-17.8111653723649	5.78918205025092e-71	5.45254111402883e-68	ENSCGRG00000007508	minichromosome maintenance complex component 4 [Source:MGI Symbol;Acc:MGI:103199]
1679	Mcm5	1648.8893885006	-2.74686679367534	0.116043754196693	-18.6300788691287	1.83254065002685e-77	2.30130454830372e-74	ENSCGRG00000002921	minichromosome maintenance complex component 5 [Source:MGI Symbol;Acc:MGI:103197]
1680	Mcm6	1756.47155840991	-2.16913315156352	0.105449799635992	-15.0229839820545	5.19169596406418e-51	1.95591953750154e-48	ENSCGRG00000006899	minichromosome maintenance complex component 6 [Source:MGI Symbol;Acc:MGI:1298227]
1681	Mcm7	1850.67712699492	-1.71082673923796	0.100597297573123	-11.1917940707942	4.47290468872264e-29	5.01524438223026e-27	ENSCGRG00000003449	minichromosome maintenance complex component 7 [Source:MGI Symbol;Acc:MGI:1298398]
1682	Mcoln2	54.39891243577	2.17643295544796	0.331953107140567	4.79426286572725	1.63274069169386e-06	3.00644539681693e-05	ENSCGRG00000016328	mucolipin 2 [Source:MGI Symbol;Acc:MGI:1915529]
1683	Mcoln3	15.111951709946	2.28286732540338	0.675280443805478	2.51436990402661	0.0119245288729619	0.0904640960048261	ENSCGRG00000017490	mucolipin 3 [Source:MGI Symbol;Acc:MGI:1890500]
1684	Mecom	145.933644313836	3.17843604370208	0.372868097291222	6.95547181918151	3.51384020060794e-12	1.26558714835281e-10	ENSCGRG00000010011	MDS1 and EVI1 complex locus [Source:MGI Symbol;Acc:MGI:95457]
1685	Medag	3837.16361558659	-1.23113253872632	0.0935293566967815	-6.9087403231054	4.88976079179177e-12	1.74118003846846e-10	ENSCGRG00000013004	mesenteric estrogen dependent adipogenesis [Source:MGI Symbol;Acc:MGI:1917967]
1686	Megf10	3214.45934457642	1.80352630662518	0.207694425918568	5.86709922769809	4.43485293489884e-09	1.15705435920623e-07	ENSCGRG00000011574	multiple EGF-like-domains 10 [Source:MGI Symbol;Acc:MGI:2685177]
1687	Megf6	193.592095638408	2.34846389174342	0.2371078641282	7.43754914037252	1.0257043372018e-13	4.19114806938617e-12	ENSCGRG00000000493	multiple EGF-like-domains 6 [Source:MGI Symbol;Acc:MGI:1919351]
1688	Mei1	240.196098070612	2.44041777351229	0.208562850189456	8.89638433261563	5.76955347765054e-19	3.5401002885506e-17	ENSCGRG00000015656	meiotic double-stranded break formation protein 1 [Source:MGI Symbol;Acc:MGI:3028590]
1689	Melk	349.429265707855	-1.50160406896138	0.158680639614544	-5.77664402202352	7.62052750728579e-09	1.92681713630527e-07	ENSCGRG00000005205	maternal embryonic leucine zipper kinase [Source:MGI Symbol;Acc:MGI:106924]
1690	Mepce	702.147755766083	-1.02948099487426	0.129999203339327	-3.41939398653706	0.000627607826640287	0.00701200986383338	N/A	N/A
1691	Mfng	2.99962845335557	5.41167130088498	1.87563834906318	2.57336858279455	0.0100713887135931	0.0788179265467193	ENSCGRG00000001865	MFNG O-fucosylpeptide 3-beta-N-acetylglucosaminyltransferase [Source:MGI Symbol;Acc:MGI:1095404]
1692	Mfrp	34.8780550029055	1.85043595689108	0.42989519387386	2.94367900409988	0.00324336201409392	0.0298608065784395	ENSCGRG00000013882	membrane frizzled-related protein [Source:MGI Symbol;Acc:MGI:2385957]
1693	Mfsd4a	21.6043690233364	2.63259717367711	0.571121798514482	3.58528544748591	0.000336709720996755	0.003991567661684	ENSCGRG00000010299	major facilitator superfamily domain containing 4A [Source:MGI Symbol;Acc:MGI:2442786]
1694	Mfsd7	10.9445442216176	3.45648309497643	1.00565511446438	2.85537313235331	0.00429862931407239	0.0378379814902718	ENSCGRG00000012531	major facilitator superfamily domain containing 7A [Source:MGI Symbol;Acc:MGI:2442629]
1695	Mgarp	322.000118050831	2.23835871913252	0.163546825016934	10.1096197877285	5.00782423916667e-24	4.21126719612422e-22	ENSCGRG00000017429	mitochondria localized glutamic acid rich protein [Source:MGI Symbol;Acc:MGI:1914999]
1696	Mgea5	2559.0620511991	1.2717966202365	0.0923396016359	7.43813171539956	1.02119214455852e-13	4.18178183196713e-12	ENSCGRG00000017121	meningioma expressed antigen 5 (hyaluronidase) [Source:MGI Symbol;Acc:MGI:1932139]
1697	Mgst2	41.917498880962	3.34104433772814	0.468908225557928	5.87765726166922	4.16113340621081e-09	1.09168899683556e-07	ENSCGRG00000015371	microsomal glutathione S-transferase 2 [Source:MGI Symbol;Acc:MGI:2448481]
1698	Mical2	1673.31208731141	0.980350489210495	0.103573623110325	3.81745831241393	0.000134833560653287	0.00175042024950101	ENSCGRG00000003889	microtubule associated monooxygenase, calponin and LIM domain containing 2 [Source:MGI Symbol;Acc:MGI:2444947]
1699	Micalcl	50.0261743423616	2.80838144034559	0.393010337819955	5.6574057363423	1.53678170152531e-08	3.74009779220054e-07	ENSCGRG00000003574	N/A
1700	Mid1ip1	1746.72937982072	-0.874751813770673	0.108606329928359	-2.66825435718777	0.00762465104851942	0.0618542428083378	ENSCGRG00000016140	Mid1 interacting protein 1 (gastrulation specific G12-like (zebrafish)) [Source:MGI Symbol;Acc:MGI:1915291]
1701	Miip	702.276184411679	-1.09762731326674	0.133392870653152	-3.84326995914657	0.000121405796453358	0.00159367316222433	ENSCGRG00000005212	migration and invasion inhibitory protein [Source:MGI Symbol;Acc:MGI:106506]
1702	Mir22	23.7752596714439	-2.19943102264539	0.642287210011679	-2.51362396254922	0.0119497773447083	0.0905826784073526	N/A	N/A
1703	Mir24	15.4763754936011	-4.3788165381347	0.986545748058159	-3.84559362288174	0.000120260934271248	0.00158305745553285	N/A	N/A
1704	Mir27a	13.7413876382551	-3.25419745272501	0.858379959190749	-3.10961937475837	0.00187328570327305	0.0184555872345996	N/A	N/A
1705	Mir29b	4.86850805733275	-5.54681993831162	1.81303228479664	-2.73677279726269	0.00620451283543647	0.0519211054114246	N/A	N/A
1706	Mir92a	10.2215988846475	-4.45239606680861	1.20963678571285	-3.19718580962989	0.00138775501568762	0.0141456391939977	N/A	N/A
1707	Mirlet7b	16.2088552854822	-2.35017565951279	0.706166639027306	-2.49971191109097	0.0124294337071314	0.0936532970964939	N/A	N/A
1708	Mis18a	44.4508766131084	-2.63001590997268	0.478319628738223	-4.27549547704377	1.9071267306638e-05	0.000291358850166375	ENSCGRG00000014279	MIS18 kinetochore protein A [Source:MGI Symbol;Acc:MGI:1913828]
1709	Mis18bp1	651.714760161843	-2.24608781895833	0.163069544878753	-10.1866066988306	2.27569143317926e-24	1.9485090693999e-22	ENSCGRG00000015859	MIS18 binding protein 1 [Source:MGI Symbol;Acc:MGI:2145099]
1710	Mitf	374.892971803852	1.83945911284941	0.157732187770487	7.95333298713669	1.81559485003908e-15	8.52876812722848e-14	ENSCGRG00000018158	N/A
1711	Mki67	4979.68065058753	-1.54738339117972	0.0994988774848196	-9.67268088632857	3.93921224453157e-22	2.98003779318237e-20	ENSCGRG00000005751	antigen identified by monoclonal antibody Ki 67 [Source:MGI Symbol;Acc:MGI:106035]
1712	Mlkl	959.412049679854	-1.22718550318214	0.115304484667749	-5.56980072641195	2.55030849420966e-08	6.02762372715525e-07	ENSCGRG00000003699	mixed lineage kinase domain-like [Source:MGI Symbol;Acc:MGI:1921818]
1713	Mllt4	53.6711402452565	1.45146832045418	0.336818654274546	2.57261825833054	0.010093246712554	0.0788983888125231	N/A	N/A
1714	Mmp12	794.620245338856	2.90665033823964	0.155935663563527	14.8887546598514	3.89965504440636e-50	1.31174646556219e-47	ENSCGRG00000006553	matrix metallopeptidase 12 [Source:MGI Symbol;Acc:MGI:97005]
1715	Mmp2	1888.82937929294	3.96902104763692	0.312374540217315	10.833336623918	2.3927431119164e-27	2.41027283418017e-25	ENSCGRG00000010994	matrix metallopeptidase 2 [Source:MGI Symbol;Acc:MGI:97009]
1716	Mmp24	385.209799034677	0.922462138567469	0.134736730445376	2.50488220050092	0.0122492182399931	0.0925174514782475	ENSCGRG00000004539	matrix metallopeptidase 24 [Source:MGI Symbol;Acc:MGI:1341867]
1717	Mmp9	2332.94685258729	1.75205447555931	0.125119454723397	9.32782177974047	1.08068937443123e-20	7.45675668357551e-19	ENSCGRG00000013903	matrix metallopeptidase 9 [Source:MGI Symbol;Acc:MGI:97011]
1718	Mms22l	438.786176404887	-1.83065273404776	0.161761671870061	-7.70077496681191	1.35243480457547e-14	5.98023812530238e-13	ENSCGRG00000002710	MMS22-like, DNA repair protein [Source:MGI Symbol;Acc:MGI:2684980]
1719	Mnd1	126.802328180479	-1.17628284936003	0.23546206768888	-2.51131893320583	0.0120280972759981	0.0911030431797248	ENSCGRG00000008696	N/A
1720	Mogat2	33.6326059758617	1.92997477477557	0.395491557749319	3.40086216178336	0.000671736898209198	0.007445333122081	ENSCGRG00000012686	monoacylglycerol O-acyltransferase 2 [Source:MGI Symbol;Acc:MGI:2663253]
1721	Morf4l2	4278.09110558928	-0.866082113043364	0.086825329076643	-3.23776040139227	0.00120471939828222	0.01250319520961	N/A	N/A
1722	Mpeg1	556.77245949647	3.47422256785484	0.241831642707746	11.9474028906356	6.69859506963137e-33	8.94903796642881e-31	ENSCGRG00000008421	macrophage expressed gene 1 [Source:MGI Symbol;Acc:MGI:1333743]
1723	Mpp6	89.9813515563679	1.6886043642369	0.304190159062816	3.62813138635378	0.000285479979184857	0.00345159587156942	ENSCGRG00000004947	membrane protein, palmitoylated 6 (MAGUK p55 subfamily member 6) [Source:MGI Symbol;Acc:MGI:1927340]
1724	Mpzl1	367.106323824601	1.58075578781413	0.182584054429698	5.45388966305596	4.92797863956418e-08	1.13205284918866e-06	ENSCGRG00000007597	myelin protein zero-like 1 [Source:MGI Symbol;Acc:MGI:1915731]
1725	Mras	967.423244508397	1.02960469909156	0.106186179461799	4.18738295910128	2.82189457478118e-05	0.000419211578116349	ENSCGRG00000005782	muscle and microspikes RAS [Source:MGI Symbol;Acc:MGI:1100856]
1726	Mrc1	36.5611823897654	3.38403569801187	0.529390107274014	5.28735455920015	1.2409795861613e-07	2.69002675080786e-06	ENSCGRG00000006589	mannose receptor, C type 1 [Source:MGI Symbol;Acc:MGI:97142]
1727	Mre11a	699.171514073654	-1.03321643536161	0.128389959690019	-3.49134726518107	0.000480591156852556	0.00553017447869982	ENSCGRG00000014178	MRE11A homolog A, double strand break repair nuclease [Source:MGI Symbol;Acc:MGI:1100512]
1728	Mroh1	1268.1678325667	1.09386020688858	0.133244964677148	3.81926407050712	0.000133850411878924	0.00174005535442602	ENSCGRG00000012035	maestro heat-like repeat family member 1 [Source:MGI Symbol;Acc:MGI:2442558]
1729	Mroh2b	69.8592326970933	2.0942408389605	0.323107677668462	4.67113115086048	2.99545598557013e-06	5.31312659135448e-05	ENSCGRG00000016263	maestro heat-like repeat family member 2B [Source:MGI Symbol;Acc:MGI:1921905]
1730	Mroh7	7.58818262345154	3.99796543684549	1.29211943104755	2.64139897142275	0.00825644274167429	0.0662379096784151	ENSCGRG00000012354	maestro heat-like repeat family member 7 [Source:MGI Symbol;Acc:MGI:2685873]
1731	Mrpl38	606.373590593579	-0.953637083890646	0.128749868071656	-2.8634948422961	0.00418995635440911	0.037106820803011	ENSCGRG00000013767	mitochondrial ribosomal protein L38 [Source:MGI Symbol;Acc:MGI:1926269]
1732	Mrpl4	821.595372371015	-0.940602442056065	0.110519749128408	-3.21788589043672	0.00129139182990273	0.0132711117838941	ENSCGRG00000012922	mitochondrial ribosomal protein L4 [Source:MGI Symbol;Acc:MGI:2137210]
1733	Mrpl44	517.744859804851	-1.04899561226737	0.127171229930786	-3.64888435693175	0.000263381624221356	0.00320913302422877	ENSCGRG00000003999	mitochondrial ribosomal protein L44 [Source:MGI Symbol;Acc:MGI:1916413]
1734	Mrpl46	447.880684946446	-0.966692881396036	0.12805842062863	-2.98090807930468	0.00287395043795321	0.0269068610336603	ENSCGRG00000002612	mitochondrial ribosomal protein L46 [Source:MGI Symbol;Acc:MGI:1914558]
1735	Mrrf	254.424105952997	1.04382250234925	0.158547681787648	2.89414513321406	0.00380192387342948	0.0342336711299192	ENSCGRG00000013789	mitochondrial ribosome recycling factor [Source:MGI Symbol;Acc:MGI:1915121]
1736	Msantd3	409.865572645543	-1.36177798026434	0.145402545049407	-5.34251638634813	9.16650820934795e-08	2.03619711249395e-06	ENSCGRG00000003551	Myb/SANT-like DNA-binding domain containing 3 [Source:MGI Symbol;Acc:MGI:1913915]
1737	Msh6	1184.01785120491	-0.867937324713789	0.0935944019862227	-3.02341612305283	0.00249938303580604	0.0237662181955974	ENSCGRG00000010225	mutS homolog 6 [Source:MGI Symbol;Acc:MGI:1343961]
1738	Mtfr2	454.931571091588	-2.39985240670449	0.168865248898142	-10.7475630292534	6.0848018770853e-27	5.96976109159666e-25	ENSCGRG00000010692	mitochondrial fission regulator 2 [Source:MGI Symbol;Acc:MGI:1919054]
1739	Mthfd2	5783.1360928507	-0.91609209377764	0.077757996080849	-4.25846356318379	2.05836761694357e-05	0.000313194432959338	ENSCGRG00000011864	methylenetetrahydrofolate dehydrogenase (NAD+ dependent), methenyltetrahydrofolate cyclohydrolase [Source:MGI Symbol;Acc:MGI:1338850]
1740	Mthfr	265.579445225755	1.19530517721624	0.183326071893775	3.32927373717329	0.000870727799065191	0.00932986322581968	ENSCGRG00000002569	5,10-methylenetetrahydrofolate reductase [Source:MGI Symbol;Acc:MGI:106639]
1741	Mtus1	982.654102576307	1.64197860412765	0.126580071262875	8.35057282604411	6.79326912536852e-17	3.59451714928559e-15	ENSCGRG00000007841	mitochondrial tumor suppressor 1 [Source:MGI Symbol;Acc:MGI:2142572]
1742	Mtus2	42.8106481813794	1.8067265583377	0.39506034166216	3.09260112639031	0.00198410619668071	0.019435573804927	ENSCGRG00000011428	microtubule associated tumor suppressor candidate 2 [Source:MGI Symbol;Acc:MGI:1915388]
1743	Muc2	4.82472495386835	5.18907027213617	1.7959574281318	2.56359516060707	0.0103594298543242	0.0807701076845636	N/A	N/A
1744	Muc5b	93.7655004116655	1.53934790240019	0.29383463619914	3.24803574563012	0.00116204671005165	0.0120736204507683	ENSCGRG00000002659	mucin 5, subtype B, tracheobronchial [Source:MGI Symbol;Acc:MGI:1921430]
1745	Mxd3	97.8086914794288	-2.10927747185768	0.304245722962374	-5.01014428828975	5.43892414168488e-07	1.07845277954651e-05	ENSCGRG00000008976	Max dimerization protein 3 [Source:MGI Symbol;Acc:MGI:104987]
1746	Mxra8	39.77806580343	2.02106991542227	0.368610607867139	3.89600131968731	9.77938557675984e-05	0.0013139392732484	ENSCGRG00000014161	matrix-remodelling associated 8 [Source:MGI Symbol;Acc:MGI:1922011]
1747	Myadm	279.443473528241	-1.18313353346592	0.206435418059064	-2.89761823997477	0.00376007973269726	0.0339217537954111	ENSCGRG00000018026	myeloid-associated differentiation marker [Source:MGI Symbol;Acc:MGI:1355332]
1748	Mybl1	668.273285448829	-1.83701940597319	0.14700846600185	-8.51690340906129	1.6387606739115e-17	9.05259085468358e-16	ENSCGRG00000011115	myeloblastosis oncogene-like 1 [Source:MGI Symbol;Acc:MGI:99925]
1749	Mybl2	1059.83142771679	-3.0244437165185	0.123710895916296	-19.7192106461497	1.47512642102876e-86	2.52608694481079e-83	ENSCGRG00000003436	myeloblastosis oncogene-like 2 [Source:MGI Symbol;Acc:MGI:101785]
1750	Myf5	23.3137296386235	3.47782477592614	1.15755610163109	2.49911194034459	0.012450497585269	0.093737019589813	ENSCGRG00000000706	myogenic factor 5 [Source:MGI Symbol;Acc:MGI:97252]
1751	Myl1	30.5673867852456	2.1798956047875	0.448721952399259	3.55439063219092	0.000378856045386436	0.00444089068260379	ENSCGRG00000012239	myosin, light polypeptide 1 [Source:MGI Symbol;Acc:MGI:97269]
1752	Myl9	238.729932445012	1.57816906141444	0.180884563434051	5.49083095780806	4.00047101914055e-08	9.24624203528226e-07	ENSCGRG00000011104	N/A
1753	Mylip	83.6895474499609	1.60705030548089	0.307618611549197	3.32258116507452	0.000891887199433713	0.00951868508540105	ENSCGRG00000017150	myosin regulatory light chain interacting protein [Source:MGI Symbol;Acc:MGI:2388271]
1754	Mylk2	147.612906380045	2.01689218230316	0.292145720363404	4.901422755058	9.51450603325045e-07	1.81769523477017e-05	ENSCGRG00000014481	myosin, light polypeptide kinase 2, skeletal muscle [Source:MGI Symbol;Acc:MGI:2139434]
1755	Mylk3	9.00606472287046	6.51991028173153	1.61479996379747	3.67534550041316	0.000237527749710022	0.00292023613406862	ENSCGRG00000010039	myosin light chain kinase 3 [Source:MGI Symbol;Acc:MGI:2443063]
1756	Myo10	1909.99459789645	0.883187746980424	0.106151764810232	2.80942334583326	0.00496303363970298	0.0428061651424382	ENSCGRG00000016880	myosin X [Source:MGI Symbol;Acc:MGI:107716]
1757	Myo1d	703.803856288044	0.996781884291691	0.122423590788262	3.36388910763774	0.000768524160847883	0.00836319446440876	ENSCGRG00000008680	myosin ID [Source:MGI Symbol;Acc:MGI:107728]
1758	Myo3a	30.5407127627586	5.20595085207043	0.93347638748141	4.95030020396879	7.40990927752746e-07	1.44493230911785e-05	ENSCGRG00000002964	myosin IIIA [Source:MGI Symbol;Acc:MGI:2183924]
1759	Myo5b	11.1905998410374	2.82632561871563	0.798073766939852	2.80846609780046	0.00497781232885047	0.0428984431665748	ENSCGRG00000013374	myosin VB [Source:MGI Symbol;Acc:MGI:106598]
1760	Myo5c	45.9030588035453	1.72999467504318	0.38580442470292	2.96790835201988	0.00299833716042337	0.0278774319303529	ENSCGRG00000018185	myosin VC [Source:MGI Symbol;Acc:MGI:2442485]
1761	Myo7a	54.7947545589597	2.89866873263978	0.467820011226115	4.94571881577833	7.58633991859096e-07	1.47475629562949e-05	ENSCGRG00000005065	myosin VIIA [Source:MGI Symbol;Acc:MGI:104510]
1762	Myom1	89.0462035812622	1.99394693501742	0.287350556027227	4.90336421747783	9.42090714718219e-07	1.80347182857186e-05	ENSCGRG00000013220	N/A
1763	Myom3	444.498779329077	1.53482158969058	0.158341577171157	5.99879770013084	1.98783817683373e-09	5.44257379898503e-08	ENSCGRG00000011942	myomesin family, member 3 [Source:MGI Symbol;Acc:MGI:2685280]
1764	Mypn	31.0044170006624	4.19687194218034	0.61682808253775	5.85561770566459	4.75240288050507e-09	1.23307180523518e-07	ENSCGRG00000005992	myopalladin [Source:MGI Symbol;Acc:MGI:1916052]
1765	Myrf	39.8037023078663	2.14852374249609	0.47203686627967	3.31237103173329	0.000925087676545164	0.0098395689232531	ENSCGRG00000010408	myelin regulatory factor [Source:MGI Symbol;Acc:MGI:2684944]
1766	N4bp2	751.868684978195	-1.18287972706215	0.127310506242848	-4.69652697162674	2.64622306992697e-06	4.7069786561109e-05	ENSCGRG00000001323	NEDD4 binding protein 2 [Source:MGI Symbol;Acc:MGI:2684414]
1767	Naa40	535.710166320133	-0.890038608636715	0.122734239541105	-2.48566422097222	0.0129309910148906	0.0966494607895143	ENSCGRG00000009896	N/A
1768	Nadk2	1651.15922973353	1.15158985843812	0.129991449822108	4.35895867376191	1.30682785559736e-05	0.000205139302632396	N/A	N/A
1769	Nap1l1	1663.79657784582	-1.0498229769003	0.0951338717257565	-4.88638239720973	1.02705628317807e-06	1.94634398452971e-05	ENSCGRG00000007823	N/A
1770	Nasp	1429.77778960849	-1.80954057305795	0.121731815273967	-10.0596386374489	8.33035516122147e-24	6.91272687982065e-22	ENSCGRG00000001930	nuclear autoantigenic sperm protein (histone-binding) [Source:MGI Symbol;Acc:MGI:1355328]
1771	Nav1	1070.57007572638	1.4714741868802	0.133135680681326	6.65870848162036	2.76244233600232e-11	9.30878824387758e-10	ENSCGRG00000007930	neuron navigator 1 [Source:MGI Symbol;Acc:MGI:2183683]
1772	Nbeal1	1681.35374222869	1.41997714583677	0.109663145558761	7.61435978204898	2.65001687837612e-14	1.14052332548435e-12	ENSCGRG00000005032	neurobeachin like 1 [Source:MGI Symbol;Acc:MGI:2444343]
1773	Ncapd2	2534.64139700022	-2.40596374172504	0.0887153852453896	-20.526329632306	1.25288671387349e-93	3.93343783820582e-90	ENSCGRG00000016187	non-SMC condensin I complex, subunit D2 [Source:MGI Symbol;Acc:MGI:1915548]
1774	Ncapd3	1199.46183495571	-1.58472450798088	0.103744817215856	-9.63674170999383	5.59352509852459e-22	4.19781801915967e-20	ENSCGRG00000006281	non-SMC condensin II complex, subunit D3 [Source:MGI Symbol;Acc:MGI:2142989]
1775	Ncapg	1391.58933690272	-2.12885274572799	0.141278993035715	-10.9279533484256	8.47380543698255e-28	8.77038862727694e-26	ENSCGRG00000000656	non-SMC condensin I complex, subunit G [Source:MGI Symbol;Acc:MGI:1930197]
1776	Ncapg2	1020.1967722019	-2.09541493978883	0.110817122808003	-13.6301358562126	2.6508636643544e-42	6.32079985385364e-40	ENSCGRG00000000345	non-SMC condensin II complex, subunit G2 [Source:MGI Symbol;Acc:MGI:1923294]
1777	Ncaph	807.594800998781	-2.24349671889976	0.147445023180562	-11.2484923695767	2.35584383413269e-29	2.67331507852756e-27	ENSCGRG00000006816	non-SMC condensin I complex, subunit H [Source:MGI Symbol;Acc:MGI:2444777]
1778	Nceh1	2572.36879137198	1.25167083031211	0.0815198080672593	8.1784825724918	2.8744056282893e-16	1.44773205401298e-14	ENSCGRG00000012141	neutral cholesterol ester hydrolase 1 [Source:MGI Symbol;Acc:MGI:2443191]
1779	Ncf4	107.276856682497	8.15320566822638	1.07416436360345	7.04570308226981	1.84527363038689e-12	6.8022347114673e-11	ENSCGRG00000011023	neutrophil cytosolic factor 4 [Source:MGI Symbol;Acc:MGI:109186]
1780	Nckap1l	24.9988117041915	3.52951434409408	0.867818075571042	3.39305198435208	0.000691185199265902	0.00762733192652127	ENSCGRG00000007783	NCK associated protein 1 like [Source:MGI Symbol;Acc:MGI:1926063]
1781	Nckap5	113.662710842204	3.87938847790887	0.443814209869782	7.42298444692504	1.14510228045199e-13	4.66889429802471e-12	ENSCGRG00000014095	NCK-associated protein 5 [Source:MGI Symbol;Acc:MGI:2686394]
1782	Ncl	3072.80369116806	-0.860406900289941	0.100081329586383	-2.75220563822588	0.00591953369526141	0.0498240644404108	ENSCGRG00000017894	N/A
1783	Ncor2	949.628281501661	1.08739690828324	0.152244487290664	3.30018128408705	0.000966223922872963	0.0102136700533996	ENSCGRG00000015717	nuclear receptor co-repressor 2 [Source:MGI Symbol;Acc:MGI:1337080]
1784	Ncr3lg1	374.177584255797	1.29028467194545	0.147788809237288	4.77250053548937	1.81952624670463e-06	3.32438563619545e-05	N/A	N/A
1785	Ndc1	1810.87465014865	-1.31363935541089	0.104317718095893	-6.98516865581649	2.84513984203544e-12	1.03463125877262e-10	ENSCGRG00000011303	NDC1 transmembrane nucleoporin [Source:MGI Symbol;Acc:MGI:1920037]
1786	Ndc80	899.786468595333	-1.9431362726574	0.143105550825041	-9.4907134217088	2.29458417477438e-21	1.65605678544923e-19	ENSCGRG00000003859	NDC80 kinetochore complex component [Source:MGI Symbol;Acc:MGI:1914302]
1787	Nde1	1336.45027455331	-1.27563207059482	0.100658045341525	-6.86154363051933	6.81203915206945e-12	2.38954155507509e-10	ENSCGRG00000007515	nudE neurodevelopment protein 1 [Source:MGI Symbol;Acc:MGI:1914453]
1788	Ndp	145.870914389769	-1.88860712731956	0.276867207000702	-4.70855555889326	2.49478369157809e-06	4.46958919614716e-05	ENSCGRG00000001724	Norrie disease (pseudoglioma) (human) [Source:MGI Symbol;Acc:MGI:102570]
1789	Ndst2	579.347393948198	-1.02506767079999	0.119656163020329	-3.67808192214945	0.000234994489469149	0.00289683059833198	ENSCGRG00000003850	N-deacetylase/N-sulfotransferase (heparan glucosaminyl) 2 [Source:MGI Symbol;Acc:MGI:97040]
1790	Ndufa9	1131.47762983113	-1.04072258459963	0.11554904560672	-3.94429985540243	8.00334640167296e-05	0.00109404235245511	ENSCGRG00000018331	NADH dehydrogenase (ubiquinone) 1 alpha subcomplex, 9 [Source:MGI Symbol;Acc:MGI:1913358]
1791	Neb	1428.1449456534	0.938034731008848	0.121256781188557	2.91177307220993	0.00359383622079446	0.0326565812306344	ENSCGRG00000000284	N/A
1792	Nedd4l	32.6588943553217	2.93712246691949	0.531066151904508	4.429128005547	9.4614856600753e-06	0.000152329919127212	ENSCGRG00000012144	neural precursor cell expressed, developmentally down-regulated gene 4-like [Source:MGI Symbol;Acc:MGI:1933754]
1793	Nek10	29.2647235290332	3.08479135447633	0.548977571166434	4.55360835314946	5.2733490636842e-06	8.91688297240748e-05	ENSCGRG00000013312	NIMA (never in mitosis gene a)- related kinase 10 [Source:MGI Symbol;Acc:MGI:2685128]
1794	Nek2	981.045542385433	-2.46065941954566	0.129675238262415	-14.4645727585152	2.02860692136178e-47	5.70341322055101e-45	ENSCGRG00000012324	NIMA (never in mitosis gene a)-related expressed kinase 2 [Source:MGI Symbol;Acc:MGI:109359]
1795	Nemp1	239.991475284611	-1.65032730287415	0.221427692336195	-4.81134401443989	1.49918715101516e-06	2.77408530095015e-05	ENSCGRG00000004589	nuclear envelope integral membrane protein 1 [Source:MGI Symbol;Acc:MGI:2446113]
1796	Nes	11.7541269618245	2.4385572197898	0.713076857909033	2.59943188242565	0.00933782089770406	0.0738130643097153	ENSCGRG00000017039	nestin [Source:MGI Symbol;Acc:MGI:101784]
1797	Neu1	1914.87603320213	1.45340864491898	0.140094083880052	6.19902083046839	5.68155128508686e-10	1.64905056328476e-08	ENSCGRG00000014293	neuraminidase 1 [Source:MGI Symbol;Acc:MGI:97305]
1798	Neu2	685.70824281623	-1.554407174643	0.158910890861071	-6.10055527767062	1.05700619205695e-09	3.01679176360254e-08	ENSCGRG00000003421	sialidase-2 [Source:RefSeq peptide;Acc:NP_001233664]
1799	Neurl1	303.353566798783	1.20388959242179	0.165260904671649	3.74515129836884	0.000180285094200398	0.00227007374294979	N/A	N/A
1800	Neurl2	422.738778780028	2.5388396518907	0.171388186518317	11.4003023829225	4.16669332891789e-30	5.03128219466835e-28	ENSCGRG00000014807	neuralized E3 ubiquitin protein ligase 2 [Source:MGI Symbol;Acc:MGI:3043305]
1801	Nexn	47.8648750069823	-1.95955084066105	0.40806703060644	-3.36853564939338	0.000755686237319482	0.00823588013911425	ENSCGRG00000017251	nexilin [Source:MGI Symbol;Acc:MGI:1916060]
1802	Nfatc1	609.819374966919	1.11480144193396	0.168820569842295	3.13847383472146	0.00169830096631127	0.0169263996309023	ENSCGRG00000008510	nuclear factor of activated T cells, cytoplasmic, calcineurin dependent 1 [Source:MGI Symbol;Acc:MGI:102469]
1803	Nfe2l1	8259.89916403235	1.26328632717154	0.0741008908165156	9.15405764999526	5.48342873838089e-20	3.61158556450633e-18	ENSCGRG00000005472	nuclear factor, erythroid derived 2,-like 1 [Source:MGI Symbol;Acc:MGI:99421]
1804	Nfkbie	486.525802523202	1.43147822370664	0.147645240961848	5.73344401398096	9.84115602697378e-09	2.44884882536467e-07	ENSCGRG00000016292	nuclear factor of kappa light polypeptide gene enhancer in B cells inhibitor, epsilon [Source:MGI Symbol;Acc:MGI:1194908]
1805	Ngef	511.276685146697	-2.2510646147409	0.159502137448166	-10.4456412978239	1.53414964065844e-25	1.40285324180015e-23	ENSCGRG00000004024	neuronal guanine nucleotide exchange factor [Source:MGI Symbol;Acc:MGI:1858414]
1806	Nhlrc3	1603.48400459269	0.917431721605974	0.097094076338501	3.42419675249522	0.000616619599537175	0.00690562627614849	ENSCGRG00000005057	NHL repeat containing 3 [Source:MGI Symbol;Acc:MGI:2444520]
1807	Nipbl	1525.42743514951	0.90346903198659	0.126080999263659	2.52620563864169	0.0115301968504436	0.087922822934379	ENSCGRG00000000360	Nipped-B homolog (Drosophila) [Source:MGI Symbol;Acc:MGI:1913976]
1808	Nit2	542.434752284403	-0.954603235868292	0.123057112245811	-3.00381447606836	0.00266617850253294	0.0251617256774614	ENSCGRG00000011006	nitrilase family, member 2 [Source:MGI Symbol;Acc:MGI:1261838]
1809	Nkd1	252.238948399151	2.37890674672495	0.250684830108149	7.15617393054799	8.29598748481297e-13	3.17625033031346e-11	ENSCGRG00000012753	naked cuticle 1 homolog (Drosophila) [Source:MGI Symbol;Acc:MGI:2135954]
1810	Nlgn3	10.7427527185212	4.41431035380173	1.22811399422712	3.11807199582516	0.00182038329215836	0.0179908499865619	ENSCGRG00000012697	neuroligin 3 [Source:MGI Symbol;Acc:MGI:2444609]
1811	Nlrc5	48.9978549202006	2.9716204496503	0.393253057151227	6.06901308337788	1.2869866263682e-09	3.61835329565639e-08	ENSCGRG00000005769	NLR family, CARD domain containing 5 [Source:MGI Symbol;Acc:MGI:3612191]
1812	Nlrp3	666.359255024961	1.47333166959458	0.275820600879055	3.22082239702961	0.00127823333723251	0.0131718169438998	ENSCGRG00000016221	NLR family, pyrin domain containing 3 [Source:MGI Symbol;Acc:MGI:2653833]
1813	Nmnat2	38.8200871541598	2.55627787696777	0.566482345517709	3.47992376434085	0.000501556479903307	0.00575034656843493	ENSCGRG00000016452	nicotinamide nucleotide adenylyltransferase 2 [Source:MGI Symbol;Acc:MGI:2444155]
1814	Nod2	1129.35965536664	1.15668972676533	0.131953305864452	4.3327995634416	1.47225136271381e-05	0.00022900742295161	ENSCGRG00000006598	nucleotide-binding oligomerization domain containing 2 [Source:MGI Symbol;Acc:MGI:2429397]
1815	Nol4l	73.5853301544765	2.40082851497548	0.308294299541278	5.89004083746022	3.86100195904773e-09	1.01983937178299e-07	ENSCGRG00000017953	nucleolar protein 4-like [Source:MGI Symbol;Acc:MGI:1918765]
1816	Nop56	4757.11272406105	-1.05251343464525	0.0996584740496077	-4.69153213896646	2.71166664010745e-06	4.81429448630575e-05	N/A	N/A
1817	Notch1	551.474272156854	1.69472114908009	0.319628049629711	3.47203147422322	0.00051653577367683	0.00590053630609487	ENSCGRG00000002375	notch 1 [Source:MGI Symbol;Acc:MGI:97363]
1818	Notch2	3808.52831344382	1.10625406760644	0.105729738930095	4.93041571993234	8.20548117275383e-07	1.59019186060868e-05	ENSCGRG00000006756	notch 2 [Source:MGI Symbol;Acc:MGI:97364]
1819	Notch3	543.70240821449	0.967325185562195	0.150740062970438	2.53656975661491	0.0111944437943442	0.0857542650484184	ENSCGRG00000013309	notch 3 [Source:MGI Symbol;Acc:MGI:99460]
1820	Npc1	1342.89997654041	1.32668825282321	0.107960687463679	6.87033187290135	6.40527140657998e-12	2.26371665076449e-10	ENSCGRG00000008143	Niemann-Pick C1 protein precursor [Source:RefSeq peptide;Acc:NP_001233616]
1821	Npepl1	35.5309582785697	2.49466329823611	0.614120650243441	3.10965084264458	0.00187308616297474	0.0184555872345996	ENSCGRG00000017932	aminopeptidase-like 1 [Source:MGI Symbol;Acc:MGI:2448523]
1822	Npffr2	18.7916886241689	2.83690598323031	0.615819132966673	3.65682610681572	0.000255357485563446	0.00311539440126854	ENSCGRG00000001075	neuropeptide FF receptor 2 [Source:MGI Symbol;Acc:MGI:1860130]
1823	Npm3	1919.98021020916	-1.0955605417659	0.0975713759625865	-5.23307205630196	1.66715710423595e-07	3.54050038021337e-06	ENSCGRG00000015351	nucleoplasmin 3 [Source:MGI Symbol;Acc:MGI:894653]
1824	Nr1d1	134.589148029294	1.27759194116914	0.27283930484186	2.53859846494418	0.0111297479092955	0.0853280673045991	ENSCGRG00000002561	nuclear receptor subfamily 1, group D, member 1 [Source:MGI Symbol;Acc:MGI:2444210]
1825	Nr2c1	1353.5214891337	0.837512225574745	0.0986648062347013	2.55967385424981	0.0104770436886907	0.0813839472015942	ENSCGRG00000000435	nuclear receptor subfamily 2, group C, member 1 [Source:MGI Symbol;Acc:MGI:1352465]
1826	Nr4a1	768.3234162737	-1.16854006763099	0.164203987280528	-3.55397927038666	0.000379449120942394	0.00444507654924868	ENSCGRG00000016594	nuclear receptor subfamily 4, group A, member 1 [Source:MGI Symbol;Acc:MGI:1352454]
1827	Nr4a2	363.105777472384	-1.1112252256113	0.190236109152987	-2.7663661080606	0.00566848568790387	0.0478392763902532	ENSCGRG00000005419	nuclear receptor subfamily 4, group A, member 2 [Source:MGI Symbol;Acc:MGI:1352456]
1828	Nsdhl	726.676698201019	-0.945595036201813	0.113974043439735	-3.16416373936356	0.00155529268458631	0.0156417769885491	N/A	N/A
1829	Nsl1	216.287100199255	-1.27327372766947	0.201479937497556	-3.41627675438734	0.000634836925706318	0.00708437391559829	ENSCGRG00000015894	NSL1, MIS12 kinetochore complex component [Source:MGI Symbol;Acc:MGI:2685830]
1830	Nsmce4a	555.604185771274	-0.993467990132061	0.130481439359621	-3.13075554205852	0.00174357231680168	0.0173043581304495	ENSCGRG00000000298	NSE4 homolog A, SMC5-SMC6 complex component [Source:MGI Symbol;Acc:MGI:1915122]
1831	Nt5dc1	1422.8839704323	1.15113459875923	0.110352139633967	5.13059465739436	2.88828270824414e-07	5.95258001916793e-06	ENSCGRG00000006869	5'-nucleotidase domain containing 1 [Source:MGI Symbol;Acc:MGI:2442446]
1832	Nuak2	42.7729706679906	1.78483725615805	0.432924404919814	2.7715572090678	0.00557888680128479	0.0471676349532323	ENSCGRG00000010958	NUAK family, SNF1-like kinase, 2 [Source:MGI Symbol;Acc:MGI:1921387]
1833	Nubp1	554.477847296933	-0.915551581910458	0.12351780441006	-2.67644881455145	0.00744069302390066	0.060622982046374	ENSCGRG00000002551	nucleotide binding protein 1 [Source:MGI Symbol;Acc:MGI:1347073]
1834	Nucks1	6231.98770068374	-0.897509839434026	0.109370043117809	-2.85770517961858	0.00426716657024119	0.0376378210432888	ENSCGRG00000014213	N/A
1835	Nudc	2949.0039178378	-0.937400628822549	0.115545968497948	-3.05019839881001	0.00228690241480824	0.0219563612577691	ENSCGRG00000003517	N/A
1836	Nudt12	1044.11684072612	1.03562885479773	0.118462212515266	3.8043047188444	0.000142203042836051	0.00183345565907097	ENSCGRG00000003336	nudix (nucleoside diphosphate linked moiety X)-type motif 12 [Source:MGI Symbol;Acc:MGI:1915243]
1837	Nudt21	1445.43469602081	-1.39212029939618	0.0992346379500074	-8.1338312443046	4.15931456312628e-16	2.07822303516206e-14	ENSCGRG00000016451	nudix (nucleoside diphosphate linked moiety X)-type motif 21 [Source:MGI Symbol;Acc:MGI:1915469]
1838	Nudt4	292.426529880976	-1.3137482955283	0.162216756856989	-4.49266653413402	7.03368764469741e-06	0.000115613939060354	ENSCGRG00000000955	nudix (nucleoside diphosphate linked moiety X)-type motif 4 [Source:MGI Symbol;Acc:MGI:1918457]
1839	Nuf2	254.630053579667	-3.27500433773001	0.235415551584527	-11.4267805117496	3.07291913414589e-30	3.73448888580039e-28	ENSCGRG00000001624	NUF2, NDC80 kinetochore complex component [Source:MGI Symbol;Acc:MGI:1914227]
1840	Nup107	857.848322083469	-1.03110901703546	0.120394249818542	-3.70571283085976	0.000210797032017102	0.00261579953366676	ENSCGRG00000016174	nucleoporin 107 [Source:MGI Symbol;Acc:MGI:2143854]
1841	Nup214	1664.1685584778	-0.868852173176792	0.090877510129029	-3.12387159433138	0.00178488330285878	0.0176678122837367	ENSCGRG00000001270	nucleoporin 214 [Source:MGI Symbol;Acc:MGI:1095411]
1842	Nup37	890.613620528903	-1.38390826083128	0.109830119964587	-7.27437756025153	3.48021364260667e-13	1.36292691030732e-11	ENSCGRG00000009413	nucleoporin 37 [Source:MGI Symbol;Acc:MGI:1919964]
1843	Nup58	1641.83370600809	-0.856890838286724	0.0978421740312937	-2.77925485873397	0.00544837597379076	0.0462093913634834	ENSCGRG00000008906	N/A
1844	Nup85	439.836794757909	-1.45748056514847	0.146614359902928	-5.95110918879296	2.66331324160479e-09	7.20816545001572e-08	ENSCGRG00000014975	nucleoporin 85 [Source:MGI Symbol;Acc:MGI:3046173]
1845	Nup93	1483.07194777428	-0.823066437137109	0.092822145310882	-2.56516303968724	0.0103127334010604	0.0805393694344006	ENSCGRG00000010286	nucleoporin 93 [Source:MGI Symbol;Acc:MGI:1919055]
1846	Nusap1	1115.63285514227	-2.91304455568212	0.155231429527139	-14.997491565031	7.62468678360217e-51	2.81620048907283e-48	ENSCGRG00000008626	nucleolar and spindle associated protein 1 [Source:MGI Symbol;Acc:MGI:2675669]
1847	Nxf1	890.122617037947	-1.2432891816485	0.106052130213513	-6.20757621371626	5.38080159934483e-10	1.5710036346513e-08	ENSCGRG00000013649	nuclear RNA export factor 1 [Source:MGI Symbol;Acc:MGI:1858330]
1848	Oasl	236.701757058599	2.49857915061085	0.197389247345805	9.6946347160301	3.17772727848478e-22	2.44321831611501e-20	ENSCGRG00000006960	2'-5' oligoadenylate synthetase-like 1 [Source:MGI Symbol;Acc:MGI:2180849]
1849	Oca2	3.92784051914758	5.05936193267934	1.7973792707752	2.48940193353204	0.0127958214062381	0.09583892160211	ENSCGRG00000011937	oculocutaneous albinism II [Source:MGI Symbol;Acc:MGI:97454]
1850	Odf1	31.9187421796241	2.02788453367843	0.426368646805974	3.38421233307499	0.000713827763997183	0.00783588204569635	ENSCGRG00000003030	outer dense fiber of sperm tails 1 [Source:MGI Symbol;Acc:MGI:97424]
1851	Ogdhl	2.65540076469785	5.434194485581	1.92629229618254	2.51739156849139	0.0118227354147138	0.0899454228622632	ENSCGRG00000015281	oxoglutarate dehydrogenase-like [Source:MGI Symbol;Acc:MGI:3616088]
1852	Oip5	107.007626069554	-2.18056055585633	0.270353561344904	-5.90189397616106	3.59352083693377e-09	9.54741213051079e-08	ENSCGRG00000011232	Opa interacting protein 5 [Source:MGI Symbol;Acc:MGI:1917895]
1853	Olfm4	34.9008342830211	3.80451500288063	0.588893106078173	5.46712547477519	4.57392287075327e-08	1.0532883266061e-06	ENSCGRG00000002958	olfactomedin 4 [Source:MGI Symbol;Acc:MGI:2685142]
1854	Olfml2b	1372.27260304691	1.04152499299417	0.12195466877718	3.74370654974418	0.000181325412183463	0.00228164782184361	ENSCGRG00000003910	olfactomedin-like 2B [Source:MGI Symbol;Acc:MGI:2443310]
1855	Olr1	103.195811080823	3.48911683912674	0.650902529641084	4.4617346010423	8.12988764903497e-06	0.000132019563486958	ENSCGRG00000008979	oxidized low density lipoprotein (lectin-like) receptor 1 [Source:MGI Symbol;Acc:MGI:1261434]
1856	Oprm1	25.5607236928718	2.64166914258513	0.694346251304699	2.96207639632152	0.00305571955126681	0.028354970042962	ENSCGRG00000006423	opioid receptor, mu 1 [Source:MGI Symbol;Acc:MGI:97441]
1857	Optn	3445.12085190475	1.34488787914158	0.0986980561356831	7.6994969118311	1.36602972942931e-14	6.02620656048243e-13	ENSCGRG00000017231	optineurin [Source:MGI Symbol;Acc:MGI:1918898]
1858	Orc1	568.173381848208	-2.2173689340976	0.146104414314002	-11.1728755153704	5.53591810521217e-29	6.0982508390574e-27	ENSCGRG00000014882	origin recognition complex subunit 1 [Source:RefSeq peptide;Acc:NP_001233617]
1859	Orc6	351.27680140413	-1.41050656039135	0.161034331469816	-5.12650968358841	2.95162881975653e-07	6.06323141524032e-06	ENSCGRG00000009773	origin recognition complex, subunit 6 [Source:MGI Symbol;Acc:MGI:1929285]
1860	Osbp2	312.42050555368	5.9240935809542	0.676561001872859	7.89157380554486	2.98399272122527e-15	1.36762702894697e-13	ENSCGRG00000007280	oxysterol binding protein 2 [Source:MGI Symbol;Acc:MGI:1921559]
1861	Osbpl10	558.365111496749	0.979908621535796	0.12072332224583	3.27149811210802	0.00106979302788555	0.0112203180769934	ENSCGRG00000016740	oxysterol binding protein-like 10 [Source:MGI Symbol;Acc:MGI:1921736]
1862	Osgin1	772.630822155576	1.26163397786173	0.125017132372946	5.41262996756283	6.21057461865893e-08	1.40611290975575e-06	ENSCGRG00000014875	oxidative stress induced growth inhibitor 1 [Source:MGI Symbol;Acc:MGI:1919089]
1863	Osm	72.9564879487285	2.29360333848826	0.314993142934327	5.42437470812924	5.81577666668563e-08	1.32308919167098e-06	ENSCGRG00000008006	oncostatin M [Source:MGI Symbol;Acc:MGI:104749]
1864	Ostc	3503.34956319372	-1.00530052759883	0.0859914763065015	-4.8881359517477	1.01795226466716e-06	1.93688553631669e-05	ENSCGRG00000000663	oligosaccharyltransferase complex subunit (non-catalytic) [Source:MGI Symbol;Acc:MGI:1913607]
1865	Otof	78.6877284255436	2.66149480855844	0.371717862419195	5.58631294800554	2.31941114107334e-08	5.53047438789854e-07	ENSCGRG00000018155	otoferlin [Source:MGI Symbol;Acc:MGI:1891247]
1866	Otogl	68.8340648127931	2.11245757068908	0.340467072375274	4.48646930615443	7.24131437397125e-06	0.000118545473410295	ENSCGRG00000000185	otogelin-like [Source:MGI Symbol;Acc:MGI:3647600]
1867	Otub1	439.405018429978	-1.12177730886671	0.14183467568207	-3.78479243925407	0.000153836916604224	0.00196729531437459	ENSCGRG00000017369	OTU domain, ubiquitin aldehyde binding 1 [Source:MGI Symbol;Acc:MGI:2147616]
1868	Otud7a	87.2949830808902	1.59399439811872	0.297245360175564	3.3946094122431	0.000687265726063159	0.00759743220765947	N/A	N/A
1869	Oxtr	308.091341483352	1.54836294039763	0.215817874394038	4.46395110869042	8.0461931937815e-06	0.000130773202063211	ENSCGRG00000015885	oxytocin receptor [Source:MGI Symbol;Acc:MGI:109147]
1870	P2rx7	432.016730237766	0.94235885780805	0.131178316037469	2.72450789034986	0.00643973916088667	0.0535800728214799	ENSCGRG00000014434	purinergic receptor P2X, ligand-gated ion channel, 7 [Source:MGI Symbol;Acc:MGI:1339957]
1871	P4ha3	301.344713880258	1.34624459897325	0.175924299724102	4.32732771678498	1.50929315692327e-05	0.000233996339069659	ENSCGRG00000010705	procollagen-proline, 2-oxoglutarate 4-dioxygenase (proline 4-hydroxylase), alpha polypeptide III [Source:MGI Symbol;Acc:MGI:2444049]
1872	Pa2g4	7445.25641851449	-1.33610040276553	0.0891198852706389	-8.42839844063225	3.50428113665948e-17	1.88063087667392e-15	ENSCGRG00000014336	proliferation-associated 2G4 [Source:MGI Symbol;Acc:MGI:894684]
1873	Pabpc1	2436.43715421049	0.989538714400384	0.132593517912546	3.05125182624744	0.00227889352998279	0.0219129746933567	N/A	N/A
1874	Pacsin1	32.5967150084329	2.20336159060657	0.476459020318625	3.39672253198845	0.000681980805459298	0.00754786864420494	ENSCGRG00000006611	protein kinase C and casein kinase substrate in neurons 1 [Source:MGI Symbol;Acc:MGI:1345181]
1875	Paics	3792.26517231939	-0.958894890404134	0.108377982125691	-3.45026159694791	0.000560043576260489	0.00633986829688632	ENSCGRG00000013543	N/A
1876	Palb2	749.554691655667	-1.12598979109185	0.130740011753365	-4.13819215032134	3.50053155982456e-05	0.000512350528301594	ENSCGRG00000005204	partner and localizer of BRCA2 [Source:MGI Symbol;Acc:MGI:3040695]
1877	Palld	1177.5785376037	1.05302290864781	0.114652214135292	4.08243671050551	4.45659508780483e-05	0.000636941439066612	ENSCGRG00000002425	palladin, cytoskeletal associated protein [Source:MGI Symbol;Acc:MGI:1919583]
1878	Pamr1	826.951195010431	3.5555272442688	0.192011970583838	15.4707268224749	5.46861007871733e-54	2.34118654665451e-51	ENSCGRG00000004840	peptidase domain containing associated with muscle regeneration 1 [Source:MGI Symbol;Acc:MGI:2445082]
1879	Pank4	983.068795380309	-1.29646035733402	0.123884486461852	-5.74323611400656	9.28840668037210e-09	2.32667176380544e-07	ENSCGRG00000000502	pantothenate kinase 4 [Source:MGI Symbol;Acc:MGI:2387466]
1880	Papln	124.775460347358	2.17416497945638	0.321953970232945	4.93611704053652	7.96932929470291e-07	1.54601705380349e-05	ENSCGRG00000017393	papilin, proteoglycan-like sulfated glycoprotein [Source:MGI Symbol;Acc:MGI:2386139]
1881	Pappa2	22.7821246798494	3.25867990129555	0.80610678168564	3.31682782147474	0.000910457061853785	0.00970038443107452	ENSCGRG00000004550	pappalysin 2 [Source:MGI Symbol;Acc:MGI:3051647]
1882	Paqr8	794.536141454193	1.73831249043343	0.137016632129244	8.41759114779841	3.8430425692369e-17	2.05657366127033e-15	ENSCGRG00000014524	progestin and adipoQ receptor family member VIII [Source:MGI Symbol;Acc:MGI:1921479]
1883	Park2	275.900665858575	1.57878901300539	0.180053757717742	5.5196099480589	3.39752960747729e-08	7.91091040989489e-07	ENSCGRG00000008474	Parkinson disease (autosomal recessive, juvenile) 2, parkin [Source:MGI Symbol;Acc:MGI:1355296]
1884	Parp14	1147.46506012967	1.42780650243157	0.105228786668809	8.00963337497309	1.15050904754992e-15	5.500542875304e-14	ENSCGRG00000014558	poly (ADP-ribose) polymerase family, member 14 [Source:MGI Symbol;Acc:MGI:1919489]
1885	Parp4	1147.88487918162	1.01638941979525	0.120220689754786	3.58862455334497	0.000332427167616922	0.00394825381866328	ENSCGRG00000011944	poly (ADP-ribose) polymerase family, member 4 [Source:MGI Symbol;Acc:MGI:2685589]
1886	Parpbp	275.156920206225	-2.02754353597087	0.201481062821382	-7.15988398636055	8.07453649421561e-13	3.10408252941917e-11	ENSCGRG00000009629	PARP1 binding protein [Source:MGI Symbol;Acc:MGI:1922567]
1887	Parvg	201.7451888097	3.07103176969485	0.286885864541363	8.66570847939165	4.48713780499515e-18	2.56912507090254e-16	ENSCGRG00000002905	parvin, gamma [Source:MGI Symbol;Acc:MGI:2158329]
1888	Pask	311.525323263051	-1.32067809165985	0.178117025452143	-4.1305180628921	3.61946653442397e-05	0.000527300008576523	ENSCGRG00000018280	PAS domain containing serine/threonine kinase [Source:MGI Symbol;Acc:MGI:2155936]
1889	Pate1	155.803611506816	-1.37844655618649	0.215135723178641	-3.68829520147358	0.000225761634473966	0.00278863731710564	ENSCGRG00000016967	prostate and testis expressed 1 [Source:MGI Symbol;Acc:MGI:4936886]
1890	Pbk	896.836076538832	-2.7817934567467	0.176951435994506	-12.4148806347847	2.1701026394295e-35	3.24430344594711e-33	ENSCGRG00000004250	PDZ binding kinase [Source:MGI Symbol;Acc:MGI:1289156]
1891	Pcdh12	102.007666251432	3.55825153784569	0.388870154835299	7.64596871257409	2.07378092278967e-14	9.00087816649516e-13	ENSCGRG00000017000	protocadherin 12 [Source:MGI Symbol;Acc:MGI:1855700]
1892	Pcdh15	115.377482722998	1.97047698634861	0.25824765056529	5.36506133780751	8.0921715081976e-08	1.80606913151562e-06	ENSCGRG00000009734	protocadherin 15 [Source:MGI Symbol;Acc:MGI:1891428]
1893	Pcdh7	397.011388484485	1.31804056023052	0.16604293688465	4.41499092501977	1.01014227810249e-05	0.000161883484007183	ENSCGRG00000009271	protocadherin 7 [Source:MGI Symbol;Acc:MGI:1860487]
1894	Pck2	1768.77613503221	-1.62649123410939	0.111061306576695	-9.37796218585804	6.72600645355704e-21	4.70995477939234e-19	ENSCGRG00000011060	phosphoenolpyruvate carboxykinase 2 (mitochondrial) [Source:MGI Symbol;Acc:MGI:1860456]
1895	Pclo	754.684020067352	0.95303586472558	0.125305432994085	2.93740945791073	0.00330966800388466	0.030352588212841	ENSCGRG00000000145	piccolo (presynaptic cytomatrix protein) [Source:MGI Symbol;Acc:MGI:1349390]
1896	Pcna	1589.61424065806	-2.14330390461682	0.114610571014974	-13.596838320368	4.18121253811528e-42	9.72364204697253e-40	ENSCGRG00000004727	Proliferating cell nuclear antigen [Source:UniProtKB/Swiss-Prot;Acc:P57761]
1897	Pcp4l1	186.4638268207	1.64889967336961	0.200424281377985	5.30842453485935	1.10576849829257e-07	2.42201874445781e-06	ENSCGRG00000005197	Purkinje cell protein 4-like 1 [Source:MGI Symbol;Acc:MGI:1913675]
1898	Pcsk6	8.05409836478331	3.1976511313612	1.00275159760617	2.60551928999885	0.00917351078776016	0.0726056397937135	ENSCGRG00000012750	proprotein convertase subtilisin/kexin type 6 [Source:MGI Symbol;Acc:MGI:102897]
1899	Pde1c	460.765325042857	1.44167139814947	0.196309206205221	4.36407906684064	1.27659402299137e-05	0.000201231812645091	ENSCGRG00000011815	phosphodiesterase 1C [Source:MGI Symbol;Acc:MGI:108413]
1900	Pde3b	38.8835657525833	3.24436537069308	0.681152738078551	3.90426804636178	9.45109867461631e-05	0.00127878487909521	ENSCGRG00000012625	phosphodiesterase 3B, cGMP-inhibited [Source:MGI Symbol;Acc:MGI:1333863]
1901	Pde4d	155.973206160147	3.20231704442321	0.261986073695675	9.99043386841389	1.67845467627605e-23	1.37465437987009e-21	ENSCGRG00000018430	phosphodiesterase 4D, cAMP specific [Source:MGI Symbol;Acc:MGI:99555]
1902	Pde6g	25.2118686250443	1.99064025507546	0.490663661832122	2.86484992409168	0.00417206916868037	0.0369831844378504	ENSCGRG00000018342	phosphodiesterase 6G, cGMP-specific, rod, gamma [Source:MGI Symbol;Acc:MGI:97526]
1903	Pde8a	16.5702137030034	2.85301247568789	0.66625252976852	3.40418966327188	0.000663606586755856	0.00736181229371028	ENSCGRG00000011962	phosphodiesterase 8A [Source:MGI Symbol;Acc:MGI:1277116]
1904	Pdgfrb	979.04677241311	1.164092540695	0.127954607763177	4.52605849916493	6.00939515123178e-06	0.000100087512346378	ENSCGRG00000011776	platelet derived growth factor receptor, beta polypeptide [Source:MGI Symbol;Acc:MGI:97531]
1905	Pdhx	576.20957748454	-0.931821310173481	0.123999013231068	-2.79727072348523	0.00515363303353046	0.0441374543444614	ENSCGRG00000004098	pyruvate dehydrogenase complex, component X [Source:MGI Symbol;Acc:MGI:1351627]
1906	Pdss1	307.00730830264	-1.14108426846202	0.174050322939065	-3.1951780286875	0.00139744609833045	0.0142290227860815	ENSCGRG00000000999	prenyl (solanesyl) diphosphate synthase, subunit 1 [Source:MGI Symbol;Acc:MGI:1889278]
1907	Pebp1	4065.4903735828	-0.838409062703407	0.0861658237485657	-2.9413815240926	0.00326751809888048	0.0300245065505422	ENSCGRG00000008754	N/A
1908	Pecam1	828.334653216501	3.93380522974659	0.172381366454956	19.4269415418545	4.56781257829492e-84	7.17032379477845e-81	ENSCGRG00000008836	platelet/endothelial cell adhesion molecule 1 [Source:MGI Symbol;Acc:MGI:97537]
1909	Per1	244.032483299111	1.62378460179125	0.183266060550129	5.66838233959824	1.44152008694433e-08	3.51279610320445e-07	ENSCGRG00000008691	period circadian clock 1 [Source:MGI Symbol;Acc:MGI:1098283]
1910	Perm1	180.144891165758	1.47298703784967	0.222672842668122	3.98802353483245	6.66260554034122e-05	0.000926225096408912	ENSCGRG00000001072	PPARGC1 and ESRR induced regulator, muscle 1 [Source:MGI Symbol;Acc:MGI:1921433]
1911	Pfas	1272.41569618905	-1.14909983223943	0.127228219281924	-4.43405821996299	9.2475635871783e-06	0.000149140715146984	ENSCGRG00000008551	phosphoribosylformylglycinamidine synthase (FGAR amidotransferase) [Source:MGI Symbol;Acc:MGI:2684864]
1912	Pfkfb4	264.65827680743	2.76033801508238	0.212744175026729	10.2253117580677	1.52735705139859e-24	1.33817789661373e-22	ENSCGRG00000009404	6-phosphofructo-2-kinase/fructose-2,6-biphosphatase 4 [Source:MGI Symbol;Acc:MGI:2687284]
1913	Pfn1	1432.08303793496	-1.12300319579648	0.14428060606923	-3.72912694043685	0.000192144344567673	0.00241017946036278	ENSCGRG00000007052	profilin 1 [Source:MGI Symbol;Acc:MGI:97549]
1914	Pgd	6780.68623143611	-1.01433261452288	0.0836819911854087	-5.13097391349592	2.88246860136038e-07	5.94710416690311e-06	ENSCGRG00000002842	phosphogluconate dehydrogenase [Source:MGI Symbol;Acc:MGI:97553]
1915	Pglyrp2	27.6735748032998	2.78897697717036	0.666826591805517	3.30522883090424	0.000948988849756398	0.0100427544735176	ENSCGRG00000011096	peptidoglycan recognition protein 2 [Source:MGI Symbol;Acc:MGI:1928099]
1916	Pgpep1	1391.02513023966	0.89642620581299	0.0970883486365058	3.2080441110183	0.00133640999309055	0.0136963846789155	N/A	N/A
1917	Phb	3178.31983466473	-1.13410588169699	0.112066923547759	-4.9001379139475	9.57694047032379e-07	1.82776927699584e-05	ENSCGRG00000003656	prohibitin [Source:MGI Symbol;Acc:MGI:97572]
1918	Phb2	1747.12602246309	-1.25400896505699	0.105522330608021	-6.34033062462495	2.29272605288707e-10	7.01105205490807e-09	ENSCGRG00000018210	prohibitin 2 [Source:MGI Symbol;Acc:MGI:102520]
1919	Phc3	2197.87552068711	1.05232302012489	0.115409350516953	4.0495897196396	5.13075048696361e-05	0.000724497353245379	ENSCGRG00000011137	polyhomeotic-like 3 (Drosophila) [Source:MGI Symbol;Acc:MGI:2181434]
1920	Phf19	362.219506480854	-2.90863072106404	0.192652627924188	-12.0614405595198	1.68804208392374e-33	2.33806240697584e-31	ENSCGRG00000004292	PHD finger protein 19 [Source:MGI Symbol;Acc:MGI:1921266]
1921	Phgdh	4220.94976711373	-1.06594461309661	0.123303666707364	-3.90079326283918	9.58780030870717e-05	0.0012909606462839	ENSCGRG00000010635	N/A
1922	Phka2	380.08966219593	-2.15746893162149	0.165389030661782	-9.50792458609961	1.9450419874452e-21	1.42563252597297e-19	N/A	N/A
1923	Phyhd1	600.902608252578	2.22629156839843	0.125900711898754	13.0366940974661	7.56674521238322e-39	1.41123544124419e-36	ENSCGRG00000004453	phytanoyl-CoA dioxygenase domain containing 1 [Source:MGI Symbol;Acc:MGI:3612860]
1924	Phykpl	1052.40804379426	-1.00925531721325	0.140111675916085	-3.02824738707867	0.00245976632221542	0.023424983929005	ENSCGRG00000018407	5-phosphohydroxy-L-lysine phospholyase [Source:MGI Symbol;Acc:MGI:1920197]
1925	Pidd1	218.57625469765	-1.22898528219753	0.180266393627953	-3.57261699485458	0.000353431497093454	0.00417142174858984	ENSCGRG00000007237	p53 induced death domain protein 1 [Source:MGI Symbol;Acc:MGI:1889507]
1926	Pif1	284.35960734752	-1.9027513924986	0.189710103240156	-6.94632952736968	3.74912473093649e-12	1.34262856571579e-10	ENSCGRG00000007212	PIF1 5'-to-3' DNA helicase [Source:MGI Symbol;Acc:MGI:2143057]
1927	Piga	213.426789038216	-1.259740836604	0.194067251544408	-3.47703350520443	0.000506994457074607	0.00580915729191872	ENSCGRG00000006758	phosphatidylinositol glycan anchor biosynthesis, class A [Source:MGI Symbol;Acc:MGI:99461]
1928	Pigl	194.195391873622	1.14436144978726	0.180023380521693	3.10736831763192	0.00188761059492905	0.0185723926853539	ENSCGRG00000005654	phosphatidylinositol glycan anchor biosynthesis, class L [Source:MGI Symbol;Acc:MGI:2681271]
1929	Pih1d1	327.885313734275	-1.19196021021794	0.163305149099713	-3.71695389179769	0.000201639224913088	0.00251208867704222	ENSCGRG00000017999	PIH1 domain containing 1 [Source:MGI Symbol;Acc:MGI:1916095]
1930	Pik3c2g	39.8646789870589	2.26918699007192	0.470154872135966	3.5822759460072	0.000340613717598055	0.00403277221772128	ENSCGRG00000014228	phosphatidylinositol-4-phosphate 3-kinase catalytic subunit type 2 gamma [Source:MGI Symbol;Acc:MGI:1203730]
1931	Pik3cg	30.0574281452074	3.02345004876916	0.511209070683784	4.77003967239142	1.84189640017604e-06	3.35549347099768e-05	ENSCGRG00000017520	phosphatidylinositol-4,5-bisphosphate 3-kinase catalytic subunit gamma [Source:MGI Symbol;Acc:MGI:1353576]
1932	Pik3r5	330.619226077517	1.76177234457761	0.30224552175112	3.89355593108002	9.8785412847262e-05	0.0013263156249493	ENSCGRG00000012612	phosphoinositide-3-kinase regulatory subunit 5 [Source:MGI Symbol;Acc:MGI:2443588]
1933	Pipox	647.359012339474	1.27720580386386	0.167907911655512	4.12275571959315	3.74366646349014e-05	0.000544429747085455	ENSCGRG00000016377	pipecolic acid oxidase [Source:MGI Symbol;Acc:MGI:1197006]
1934	Pkd2l1	28.9652611670037	3.98622895442701	0.681793289498518	4.98870626345941	6.07849881735277e-07	1.20021679478484e-05	ENSCGRG00000009444	polycystic kidney disease 2-like 1 [Source:MGI Symbol;Acc:MGI:1352448]
1935	Pkdcc	323.3598395647	-1.15654080506113	0.156664716974553	-3.64841755934628	0.00026386054388132	0.00321289015196666	N/A	N/A
1936	Pkhd1	49.6256162442698	1.86583677119871	0.372137045759963	3.44194238405319	0.000577553249244531	0.0065184964385975	ENSCGRG00000000222	N/A
1937	Pkn3	586.353569444414	-1.00451827989751	0.123929327688648	-3.38544384127071	0.00071063248760789	0.00780990908347131	ENSCGRG00000017297	protein kinase N3 [Source:MGI Symbol;Acc:MGI:2388285]
1938	Pkp1	77.8226192481131	2.17436926189302	0.302006954114435	5.26281510911704	1.4186622760155e-07	3.04366073955626e-06	ENSCGRG00000008172	plakophilin 1 [Source:MGI Symbol;Acc:MGI:1328359]
1939	Pla2g4d	154.102715901212	1.42466072879206	0.207812005328373	4.0406627458508	5.33003618436204e-05	0.000750949077074254	ENSCGRG00000007564	phospholipase A2, group IVD [Source:MGI Symbol;Acc:MGI:1925640]
1940	Pla2g4e	219.24782641169	2.70553178067289	0.262288486198817	8.08487368501688	6.2228659243102e-16	3.04467858223977e-14	ENSCGRG00000011525	phospholipase A2, group IVE [Source:MGI Symbol;Acc:MGI:1919144]
1941	Plac1	477.41972962705	1.3137649949731	0.228357709310454	3.19149502967352	0.0014153854622501	0.0143805911285896	ENSCGRG00000007734	placental specific protein 1 [Source:MGI Symbol;Acc:MGI:1926287]
1942	Plat	2823.11272568676	1.47620150360444	0.115758455272719	7.6991266062042	1.36999380589109e-14	6.0295732059744e-13	ENSCGRG00000003681	plasminogen activator, tissue [Source:MGI Symbol;Acc:MGI:97610]
1943	Plau	183.214660163346	1.37470391689224	0.206635018911264	3.8219146993193	0.000132419498192	0.00172264232558198	ENSCGRG00000004659	plasminogen activator, urokinase [Source:MGI Symbol;Acc:MGI:97611]
1944	Plcd1	448.316835823095	1.76273284358742	0.146458781517872	8.04165056311454	8.86363502688185e-16	4.25929318881055e-14	ENSCGRG00000007061	phospholipase C, delta 1 [Source:MGI Symbol;Acc:MGI:97614]
1945	Plcd4	165.713664557084	1.50761535304098	0.217565108806976	4.24081258883471	2.22712037164049e-05	0.000335618131524735	ENSCGRG00000012162	phospholipase C, delta 4 [Source:MGI Symbol;Acc:MGI:107469]
1946	Plce1	461.145243734964	1.3579336478237	0.155102975054516	4.98359974610973	6.24121166338817e-07	1.22976677932263e-05	ENSCGRG00000010854	phospholipase C, epsilon 1 [Source:MGI Symbol;Acc:MGI:1921305]
1947	Plcg2	14.3184186264319	2.54980924340499	0.787601107236609	2.49472318490984	0.0126055425479873	0.0946746603477564	ENSCGRG00000014884	phospholipase C, gamma 2 [Source:MGI Symbol;Acc:MGI:97616]
1948	Plcl2	145.707813250488	4.03361923556921	0.303297174081297	11.3705534688683	5.86147292878507e-30	6.98813706072939e-28	ENSCGRG00000017193	phospholipase C-like 2 [Source:MGI Symbol;Acc:MGI:1352756]
1949	Pld1	465.585689360462	1.34333174113508	0.143864384478065	5.27141754483059	1.35374102973896e-07	2.91766816672686e-06	ENSCGRG00000011105	phospholipase D1 [Source:MGI Symbol;Acc:MGI:109585]
1950	Pld4	24.8826612304389	3.11301181093253	0.553218956778142	4.56970839346201	4.88403306282082e-06	8.35608817478255e-05	ENSCGRG00000002992	phospholipase D family, member 4 [Source:MGI Symbol;Acc:MGI:2144765]
1951	Plekha6	236.489383889695	2.19648063735981	0.213679740315084	7.54174511005288	4.63723465579584e-14	1.96737813538798e-12	ENSCGRG00000001696	pleckstrin homology domain containing, family A member 6 [Source:MGI Symbol;Acc:MGI:2388662]
1952	Plekhm1	1317.54150758881	1.00689067351088	0.0941965581564884	4.47923131213323	7.49123204321292e-06	0.000122387110145708	ENSCGRG00000016125	pleckstrin homology domain containing, family M (with RUN domain) member 1 [Source:MGI Symbol;Acc:MGI:2443207]
1953	Plin3	589.597909779084	1.08567029365908	0.144455539284137	3.466172328311	0.000527924791631178	0.00601796481722395	ENSCGRG00000016659	perilipin 3 [Source:MGI Symbol;Acc:MGI:1914155]
1954	Plin4	1035.39645574612	3.01856429912546	0.134606454689081	18.0793841129352	4.63226927952469e-73	4.84766980102259e-70	ENSCGRG00000009474	perilipin 4 [Source:MGI Symbol;Acc:MGI:1929709]
1955	Plk1	1390.90809369939	-2.89488946313078	0.133672249243969	-17.2805273755341	6.59423126004877e-67	5.64616064752448e-64	ENSCGRG00000001185	polo-like kinase 1 [Source:MGI Symbol;Acc:MGI:97621]
1956	Plk4	1349.11907184783	-1.45231269970743	0.104289980130071	-8.31671650435175	9.0433717938604e-17	4.71883641221464e-15	ENSCGRG00000003114	N/A
1957	Plod1	3144.69073170915	1.22323366798129	0.123772658641192	5.1568025949126	2.51202387833391e-07	5.21134292909425e-06	ENSCGRG00000017737	procollagen-lysine, 2-oxoglutarate 5-dioxygenase 1 [Source:MGI Symbol;Acc:MGI:99907]
1958	Plp2	1009.84365361942	-1.75423706799804	0.143975399003321	-8.12134972621199	4.61027420389444e-16	2.29139142951872e-14	ENSCGRG00000006358	N/A
1959	Plpp3	1477.87326289652	0.976321362064087	0.10051916504015	3.89337556859543	9.88589208882987e-05	0.00132635718858467	ENSCGRG00000003451	phospholipid phosphatase 3 [Source:MGI Symbol;Acc:MGI:1915166]
1960	Plppr2	105.950957197036	1.39406842024354	0.279328668090635	2.8966089483513	0.00377219636856305	0.0340147740519972	ENSCGRG00000013707	phospholipid phosphatase related 2 [Source:MGI Symbol;Acc:MGI:2384575]
1961	Pltp	5163.51453518526	2.73267705735871	0.104901098922065	20.4737088429661	3.6940826194554e-93	7.73171492252015e-90	ENSCGRG00000009952	phospholipid transfer protein [Source:MGI Symbol;Acc:MGI:103151]
1962	Plvap	33.0502841407733	3.27162668217005	0.464432272464304	5.78483525098998	7.25834303257412e-09	1.83770709280375e-07	ENSCGRG00000005701	plasmalemma vesicle associated protein [Source:MGI Symbol;Acc:MGI:1890497]
1963	Plxdc2	263.637876671135	2.05260434253707	0.270248567151218	5.43071090917085	5.61299985788417e-08	1.27850155166825e-06	ENSCGRG00000004772	plexin domain containing 2 [Source:MGI Symbol;Acc:MGI:1914698]
1964	Plxna1	3005.64898123984	1.4743058821412	0.0961345094481418	9.25103156530681	2.22336389905894e-20	1.4957680630919e-18	ENSCGRG00000014091	plexin A1 [Source:MGI Symbol;Acc:MGI:107685]
1965	Plxna2	369.286198823545	1.51012304229038	0.167212427402374	5.53284559013636	3.150768260138e-08	7.37279772872292e-07	ENSCGRG00000017174	plexin A2 [Source:MGI Symbol;Acc:MGI:107684]
1966	Plxnc1	1139.2261636575	0.922875444395222	0.114769702628743	2.94426957580562	0.00323717898986414	0.0298184550768072	ENSCGRG00000017374	plexin C1 [Source:MGI Symbol;Acc:MGI:1890127]
1967	Plxnd1	1535.96529443407	1.52757543170935	0.119841841776659	7.86547433695879	3.67701484444027e-15	1.67709270277776e-13	ENSCGRG00000003722	plexin D1 [Source:MGI Symbol;Acc:MGI:2154244]
1968	Pmch	76.1000944116841	-1.80604042298502	0.355488325629428	-3.43493114746265	0.000592704400007814	0.00665918489138018	ENSCGRG00000009176	pro-melanin-concentrating hormone [Source:MGI Symbol;Acc:MGI:97629]
1969	Pmf1	526.874411482242	-2.14930054013505	0.161248957860996	-9.7013838735158	2.97436625625399e-22	2.30568465716281e-20	ENSCGRG00000003780	polyamine-modulated factor 1 [Source:MGI Symbol;Acc:MGI:1914287]
1970	Pms2	827.43474264248	-1.0021864095834	0.109504198129971	-3.81011793143346	0.000138900518091571	0.00179826052184944	ENSCGRG00000003555	postmeiotic segregation increased 2 (S. cerevisiae) [Source:MGI Symbol;Acc:MGI:104288]
1971	Pnn	836.888583748828	-1.33993907388986	0.103942994190951	-7.26337141858501	3.77559337419303e-13	1.47553635663224e-11	ENSCGRG00000004932	pinin [Source:MGI Symbol;Acc:MGI:1100514]
1972	Pnpla2	518.89447479086	1.2961566607176	0.140042724136898	5.07840849554757	3.80609665313666e-07	7.72580201025165e-06	ENSCGRG00000009148	patatin-like phospholipase domain containing 2 [Source:MGI Symbol;Acc:MGI:1914103]
1973	Pnpt1	1168.21668185623	-0.919152582945109	0.129315434823575	-2.5843015776105	0.00975764321405911	0.0767131574387444	ENSCGRG00000007624	polyribonucleotide nucleotidyltransferase 1 [Source:MGI Symbol;Acc:MGI:1918951]
1974	Pola1	2046.4341323698	-0.899050851950914	0.0934263347738962	-3.36188240703108	0.000774130832369072	0.00841448499096146	ENSCGRG00000003125	polymerase (DNA directed), alpha 1 [Source:MGI Symbol;Acc:MGI:99660]
1975	Pold1	919.689029977042	-1.66487669114406	0.131524527637698	-8.21074372833079	2.1982260910787e-16	1.11311787305509e-14	ENSCGRG00000014843	polymerase (DNA directed), delta 1, catalytic subunit [Source:MGI Symbol;Acc:MGI:97741]
1976	Pold3	835.044618385287	-0.983863022668536	0.113210316370189	-3.52353508705871	0.000425830711619266	0.00494231245518923	ENSCGRG00000016435	polymerase (DNA-directed), delta 3, accessory subunit [Source:MGI Symbol;Acc:MGI:1915217]
1977	Pole	762.534052299728	-2.18163475751308	0.127934144129386	-12.480423171293	9.54778590928594e-36	1.46220848108308e-33	ENSCGRG00000007289	polymerase (DNA directed), epsilon [Source:MGI Symbol;Acc:MGI:1196391]
1978	Pole2	296.547875989392	-1.9329662779385	0.174868533121054	-7.70866978271143	1.27135901383978e-14	5.6349622926353e-13	ENSCGRG00000006489	N/A
1979	Polq	491.881637970774	-1.94759086364544	0.136718984519113	-9.96663607265008	2.13332097832241e-23	1.73962628868655e-21	ENSCGRG00000001328	polymerase (DNA directed), theta [Source:MGI Symbol;Acc:MGI:2155399]
1980	Polr1e	505.62282259749	-0.981263631883219	0.147510370610966	-2.68659843725322	0.00721836751769496	0.0589646092501388	ENSCGRG00000006430	polymerase (RNA) I polypeptide E [Source:MGI Symbol;Acc:MGI:1929022]
1981	Polr2a	462.736431014775	1.14314531833326	0.155107558660507	3.59868224625877	0.00031983368320647	0.00381552064000017	N/A	N/A
1982	Polr3g	700.857185187614	-0.954562539426279	0.12625728935014	-2.92735604104519	0.00341857281364198	0.0312275484691901	ENSCGRG00000014922	polymerase (RNA) III (DNA directed) polypeptide G [Source:MGI Symbol;Acc:MGI:1914736]
1983	Pop1	441.608966898817	-0.931340628266447	0.132106634520991	-2.62195860791724	0.00874260484141052	0.0696929527709056	ENSCGRG00000010824	processing of precursor 1, ribonuclease P/MRP family, (S. cerevisiae) [Source:MGI Symbol;Acc:MGI:1914974]
1984	Popdc3	30.2625106972989	4.40329566111115	0.932252770062648	4.09581315605358	4.20689131175149e-05	0.000605387407482527	ENSCGRG00000016359	N/A
1985	Postn	88.4529940640724	3.29470785798508	0.522984470059233	5.18131132451603	2.20331387399933e-07	4.60131080316247e-06	ENSCGRG00000000364	periostin, osteoblast specific factor [Source:MGI Symbol;Acc:MGI:1926321]
1986	Ppa1	2226.04188706665	-0.826395610822471	0.095511825440336	-2.52778238703157	0.0114785473843152	0.0876099664012745	ENSCGRG00000014826	pyrophosphatase (inorganic) 1 [Source:MGI Symbol;Acc:MGI:97831]
1987	Ppara	598.856013678024	1.20761524878088	0.133855010312411	4.6516954920588	3.2921697209961e-06	5.79575710601902e-05	ENSCGRG00000003597	peroxisome proliferator activated receptor alpha [Source:MGI Symbol;Acc:MGI:104740]
1988	Ppargc1a	149.949552962557	6.21270402945767	0.44464644422294	12.656665991272	1.02772021436991e-36	1.69817242790227e-34	ENSCGRG00000000200	peroxisome proliferative activated receptor, gamma, coactivator 1 alpha [Source:MGI Symbol;Acc:MGI:1342774]
1989	Ppic	725.49610838565	-0.954680646859452	0.122763746345597	-3.01162319613063	0.00259854935025464	0.0245974241762546	ENSCGRG00000004574	peptidylprolyl isomerase C [Source:MGI Symbol;Acc:MGI:97751]
1990	Ppid	694.62839965574	-0.944404842173229	0.120423434896219	-2.98482053565271	0.00283744743157535	0.0266312891223642	ENSCGRG00000009680	N/A
1991	Ppih	232.498995255028	-1.51721417345891	0.194253113488213	-4.79915948834623	1.5933287901417e-06	2.94250337449993e-05	ENSCGRG00000001340	predicted pseudogene 7879 [Source:MGI Symbol;Acc:MGI:3645078]
1992	Ppm1h	74.4255453266828	1.50386945233999	0.298975180221074	3.07352252765381	0.00211547714942609	0.02056204492453	ENSCGRG00000000918	protein phosphatase 1H (PP2C domain containing) [Source:MGI Symbol;Acc:MGI:2442087]
1993	Ppp1ca	3267.92775810976	-0.846731999972506	0.0809413908028394	-3.23406228451126	0.00122042836931623	0.0126453295890043	ENSCGRG00000013852	protein phosphatase 1, catalytic subunit, alpha isoform [Source:MGI Symbol;Acc:MGI:103016]
1994	Ppp1r3b	841.821468697324	0.953404125585526	0.119873473887486	3.07358761630777	0.00211501571323267	0.02056204492453	ENSCGRG00000011019	protein phosphatase 1, regulatory (inhibitor) subunit 3B [Source:MGI Symbol;Acc:MGI:2177268]
1995	Ppp2r2a	1820.09142616995	0.953199255517553	0.117562998550779	3.13225044729822	0.0017347182926373	0.0172437406218516	ENSCGRG00000001875	protein phosphatase 2, regulatory subunit B, alpha [Source:MGI Symbol;Acc:MGI:1919228]
1996	Ppp2r4	2039.47079531979	-0.879310827141048	0.101560388273972	-2.89825916799224	0.00375240370979823	0.0338687248114371	N/A	N/A
1997	Ppp2r5a	510.020643711795	0.967572429925086	0.129722330732237	2.94945308987459	0.00318336895942033	0.0293802651095545	ENSCGRG00000002901	protein phosphatase 2, regulatory subunit B', alpha [Source:MGI Symbol;Acc:MGI:2388479]
1998	Ppp4r1	2128.46851126659	-1.00273803409797	0.10794883989184	-3.87012527226241	0.000108779442275291	0.00144606799868713	ENSCGRG00000015354	protein phosphatase 4, regulatory subunit 1 [Source:MGI Symbol;Acc:MGI:1917601]
1999	Prc1	1998.16804662931	-2.4607218189299	0.123636603817583	-15.1715532479062	5.45699915301572e-52	2.14153110511161e-49	ENSCGRG00000000421	N/A
[truncated: 539 more rows]
