# Supplementary material for: Defining lncRNAs Correlated with CHO Cell Growth and IgG Productivity by RNA-Seq
Source: iScience. 2019 Dec 18;23(1):100785. doi: 10.1016/j.isci.2019.100785 (PMC6971398; doi:10.1016/j.isci.2019.100785)
Supplement: Data S1. The Complete RNA-Seq Dataset Provided as a Reference for the Community to Investigate RNAseq Data from CHO Cells (See Also GEO Accession Number GSE140671), Related to Figure 2 [file mmc2.zip › D12_3077vs3080_0.1adj.csv]

	Symbol	baseMean	log2FoldChange	lfcSE	stat	pvalue	padj	ENSEMBL	description
1	Aars	13537.7564190133	0.954259380687976	0.104072958978723	3.54844220430322	0.000387517032687467	0.0117926629155635	ENSCGRG00000017420	alanyl-tRNA synthetase [Source:MGI Symbol;Acc:MGI:2384560]
2	Abca13	446.173161449567	-1.52299140669477	0.165331093046165	-5.67363880980144	1.39795724520638e-08	1.04913627999811e-06	N/A	N/A
3	Abca5	4434.54071118941	1.0322797169268	0.102976758429523	4.34386577153509	1.39997074402549e-05	0.000602083308338087	ENSCGRG00000016540	ATP-binding cassette, sub-family A (ABC1), member 5 [Source:MGI Symbol;Acc:MGI:2386607]
4	Abcg1	20.9307995543964	-5.92930024093249	0.880661376285866	-6.06855016482128	1.290701020061e-09	1.11017968561137e-07	ENSCGRG00000006270	ATP-binding cassette, sub-family G (WHITE), member 1 [Source:MGI Symbol;Acc:MGI:107704]
5	Acacb	23.5703308011898	2.66879086368091	0.526182622991664	3.96027590404247	7.48632178372084e-05	0.00272765654622726	ENSCGRG00000015763	acetyl-Coenzyme A carboxylase beta [Source:MGI Symbol;Acc:MGI:2140940]
6	Ackr3	350.923681555032	-1.45300203313596	0.172948564306022	-5.01906179966237	5.19244450691037e-07	3.02246556534049e-05	ENSCGRG00000016899	atypical chemokine receptor 3 [Source:MGI Symbol;Acc:MGI:109562]
7	Adam10	7840.37305230491	-0.895403073447213	0.0960738973129975	-3.23126865265679	0.00123242044980583	0.0325141512787009	ENSCGRG00000013660	a disintegrin and metallopeptidase domain 10 [Source:MGI Symbol;Acc:MGI:109548]
8	Adam19	1098.06916549628	-1.82842685343799	0.136195782191436	-9.12997695456554	6.85138778489737e-20	1.3877375452055e-17	ENSCGRG00000001505	a disintegrin and metallopeptidase domain 19 (meltrin beta) [Source:MGI Symbol;Acc:MGI:105377]
9	Adam9	3667.30699757624	-0.937437097526696	0.0815472940205504	-4.32233345126958	1.54387618621519e-05	0.000657360401792583	ENSCGRG00000007857	a disintegrin and metallopeptidase domain 9 (meltrin gamma) [Source:MGI Symbol;Acc:MGI:105376]
10	Add2	53.1788917659907	-7.40574800306046	1.08267550012892	-6.29993520821994	2.97770088540818e-10	2.90626692116238e-08	ENSCGRG00000001564	adducin 2 (beta) [Source:MGI Symbol;Acc:MGI:87919]
11	Adgrf4	36.7996082145798	3.93651003600733	0.474274497575472	7.06668301251605	1.58680857530557e-12	1.94095539824876e-10	ENSCGRG00000005652	adhesion G protein-coupled receptor F4 [Source:MGI Symbol;Acc:MGI:1925499]
12	Adgrg2	167.153786765	3.73115256871277	0.323756412216098	9.71776912913039	2.53269410860781e-22	6.27741564787437e-20	ENSCGRG00000013548	adhesion G protein-coupled receptor G2 [Source:MGI Symbol;Acc:MGI:2446854]
13	Adgrg6	109.212570807972	1.66401841846398	0.275057147818278	3.92302445619674	8.74442710217433e-05	0.00309621754367778	ENSCGRG00000005791	adhesion G protein-coupled receptor G6 [Source:MGI Symbol;Acc:MGI:1916151]
14	Adgrl2	1291.85591582393	-1.17786007138853	0.104255244195628	-5.68698078683549	1.29304997608125e-08	9.74287295977704e-07	ENSCGRG00000016027	adhesion G protein-coupled receptor L2 [Source:MGI Symbol;Acc:MGI:2139714]
15	Agpat4	630.067700556198	-1.09743421454564	0.130490711386605	-3.92726584428052	8.59169990885222e-05	0.00305361983364244	ENSCGRG00000012097	1-acylglycerol-3-phosphate O-acyltransferase 4 (lysophosphatidic acid acyltransferase, delta) [Source:MGI Symbol;Acc:MGI:1915512]
16	Akap12	2015.92283679539	-1.01650596305467	0.112045177401114	-3.85151304449825	0.000117390275749227	0.00402051022597853	N/A	N/A
17	Akr1b8	2762.89752742101	-0.880157917939731	0.103968883756	-2.83926696675282	0.0045217308903814	0.0971529601801919	ENSCGRG00000008616	Aldose reductase-related protein 2 [Source:UniProtKB/Swiss-Prot;Acc:O08782]
18	Aktip	1293.32309743973	-0.876049914292526	0.0909613450118751	-3.20012213466465	0.00137369362999443	0.0355932144542024	ENSCGRG00000006725	N/A
19	Alkbh4	265.869849774209	1.11942815613268	0.159783616950229	3.34493401521885	0.000823021482795959	0.0227989053991581	ENSCGRG00000012981	alkB homolog 4, lysine demethylase [Source:MGI Symbol;Acc:MGI:1919291]
20	Alpk3	51.7451120544775	3.03813631586435	0.402828134423546	6.08987706048319	1.12997426949411e-09	9.85431727521321e-08	ENSCGRG00000017604	alpha-kinase 3 [Source:MGI Symbol;Acc:MGI:2151224]
21	Alpl	412.133094077507	1.93870698803169	0.135374800557654	9.99997401092381	1.52437060782828e-23	4.04430551262836e-21	ENSCGRG00000005012	alkaline phosphatase, liver/bone/kidney [Source:MGI Symbol;Acc:MGI:87983]
22	Amotl2	658.060948428983	-1.09664267323341	0.135894337111527	-3.76527957962168	0.000166362828050759	0.00553670775970345	ENSCGRG00000016244	angiomotin-like 2 [Source:MGI Symbol;Acc:MGI:1929286]
23	Angptl4	325.103658133506	-2.04576914746655	0.172163776752346	-8.48498258055026	2.15751049610739e-17	3.72853442341055e-15	ENSCGRG00000011479	angiopoietin-like 4 [Source:MGI Symbol;Acc:MGI:1888999]
24	Anln	2910.29889583807	-1.09266620627042	0.108977377228489	-4.65879908712414	3.18059438669475e-06	0.000156023063703565	ENSCGRG00000003078	anillin, actin binding protein [Source:MGI Symbol;Acc:MGI:1920174]
25	Apob	96.557484532946	-6.49108296450276	0.463387523494893	-12.7455319021913	3.30131464268597e-37	2.14437461807847e-34	ENSCGRG00000017487	apolipoprotein B [Source:MGI Symbol;Acc:MGI:88052]
26	Apobr	36.2050064795229	-2.61945814436233	0.510265102783544	-3.98713459443494	6.68760904782689e-05	0.00247494089654057	ENSCGRG00000015289	apolipoprotein B receptor [Source:MGI Symbol;Acc:MGI:2176230]
27	Aqp1	7428.57181570842	-1.08314757163844	0.0736835990876177	-6.76113920989237	1.36910891954614e-11	1.57255516570064e-09	ENSCGRG00000012127	aquaporin 1 [Source:MGI Symbol;Acc:MGI:103201]
28	Arhgap20	330.573280364703	-1.13254485496362	0.178577306206561	-3.06636025525592	0.00216682069142959	0.0526663243412376	ENSCGRG00000017072	Rho GTPase activating protein 20 [Source:MGI Symbol;Acc:MGI:2445175]
29	Art3	142.326695505298	-2.32507893706284	0.213974165076815	-8.13236698793522	4.20988023147067e-16	6.60845949335109e-14	ENSCGRG00000002900	ADP-ribosyltransferase 3 [Source:MGI Symbol;Acc:MGI:1202729]
30	Asb9	9.05256911338396	3.46676938820425	0.988350369470631	2.91577458409472	0.00354806743968297	0.079850593024263	ENSCGRG00000008313	ankyrin repeat and SOCS box-containing 9 [Source:MGI Symbol;Acc:MGI:1916549]
31	Asf1b	617.907678855559	-1.29243400374389	0.172672482616699	-4.09718730107791	4.18200519644135e-05	0.00163776365666041	ENSCGRG00000014458	anti-silencing function 1B histone chaperone [Source:MGI Symbol;Acc:MGI:1914179]
32	Atad2	310.28372104887	-1.37189360331503	0.17568406498672	-4.47924006456342	7.49092491219435e-06	0.000338805558781755	N/A	N/A
33	Atf3	383.320231658759	1.24542976155167	0.142340101485091	4.64006456325095	3.48300343424508e-06	0.000169096226007409	ENSCGRG00000002540	activating transcription factor 3 [Source:MGI Symbol;Acc:MGI:109384]
34	Atp6v0d2	167.806803132161	1.69743110623296	0.212644110962344	5.23159846974931	1.68050474694943e-07	1.07307348875547e-05	ENSCGRG00000001630	ATPase, H+ transporting, lysosomal V0 subunit D2 [Source:MGI Symbol;Acc:MGI:1924415]
35	Atp6v1c1	729.804334214839	1.57592390892291	0.113151161969593	8.75785445727955	1.99001887856012e-18	3.67509662896441e-16	ENSCGRG00000013006	ATPase, H+ transporting, lysosomal V1 subunit C1 [Source:MGI Symbol;Acc:MGI:1913585]
36	Bahcc1	328.348150088968	-2.69499832040496	0.188038664397134	-11.2212869967394	3.20570783359673e-29	1.1840376168914e-26	ENSCGRG00000015945	BAH domain and coiled-coil containing 1 [Source:MGI Symbol;Acc:MGI:2679272]
37	Baiap2	1061.47532897272	-1.02627137215537	0.116977823368639	-3.77258576647893	0.000161564401544403	0.00538652855202109	ENSCGRG00000015849	brain-specific angiogenesis inhibitor 1-associated protein 2 [Source:MGI Symbol;Acc:MGI:2137336]
38	Baz1b	1609.51447221518	0.884501997227748	0.104769626616024	2.85902991335829	0.00424938711797714	0.0924315301862996	ENSCGRG00000018064	bromodomain adjacent to zinc finger domain, 1B [Source:MGI Symbol;Acc:MGI:1353499]
39	Bcat2	97.5965210357551	1.74567298281544	0.293409147818362	3.95594510506819	7.62326662640729e-05	0.00276684919926077	ENSCGRG00000002555	branched chain aminotransferase 2, mitochondrial [Source:MGI Symbol;Acc:MGI:1276534]
40	Birc2	717.529925786135	0.984987055173774	0.119383736243986	3.35074581377719	0.000805942436800309	0.0224247233116801	ENSCGRG00000009432	baculoviral IAP repeat-containing 2 [Source:MGI Symbol;Acc:MGI:1197009]
41	Bpifa3	41.6749620651408	-2.24066656904909	0.402321167360081	-4.11537896251445	3.8654379900587e-05	0.00152328986231665	ENSCGRG00000000350	BPI fold containing family A, member 3 [Source:MGI Symbol;Acc:MGI:1920638]
42	Brinp3	154.562696748976	-6.97229430025666	0.577625028511752	-11.0579207691059	2.00695994852469e-28	7.00094528710363e-26	ENSCGRG00000015127	bone morphogenetic protein/retinoic acid inducible neural specific 3 [Source:MGI Symbol;Acc:MGI:2443035]
43	Brip1	470.931576885589	-1.11326202868521	0.167543196319872	-3.15321385510298	0.00161483458077099	0.0408899126624915	ENSCGRG00000001032	BRCA1 interacting protein C-terminal helicase 1 [Source:MGI Symbol;Acc:MGI:2442836]
44	C1qtnf3	44.3581397176664	3.64600406438889	0.610553596858006	5.01355094691159	5.34346105703936e-07	3.08756981384817e-05	ENSCGRG00000007617	C1q and tumor necrosis factor related protein 3 [Source:MGI Symbol;Acc:MGI:1932136]
45	C2	113.31689175144	2.33223090354148	0.244590352800222	7.14365216295947	9.08832109555204e-13	1.15673448970888e-10	ENSCGRG00000014575	complement component 2 (within H-2S) [Source:MGI Symbol;Acc:MGI:88226]
46	Ca9	112.929658891354	1.34814059278444	0.248346142400114	3.07304186281146	0.00211888760962085	0.0516345225128435	ENSCGRG00000006069	carbonic anhydrase 9 [Source:MGI Symbol;Acc:MGI:2447188]
47	Capn5	1142.80869823114	-1.82023802122691	0.114120387784831	-10.8243193392824	2.64033593304743e-27	8.8814299947883e-25	ENSCGRG00000004653	calpain 5 [Source:MGI Symbol;Acc:MGI:1100859]
48	Capn6	34.2023433005584	2.74541158192629	0.49939588009458	4.32612515905412	1.51755216982255e-05	0.000648211569681346	ENSCGRG00000017669	calpain 6 [Source:MGI Symbol;Acc:MGI:1100850]
49	Card11	7.6214210373875	-5.06514925405119	1.21049498369218	-3.70111963592351	0.000214650236176643	0.00695932271748612	ENSCGRG00000003637	caspase recruitment domain family, member 11 [Source:MGI Symbol;Acc:MGI:1916978]
50	Cav1	6358.90440164848	-1.21024100407081	0.199491872191254	-3.1343557834286	0.00172231891247172	0.0429712865618936	ENSCGRG00000010238	caveolin 1, caveolae protein [Source:MGI Symbol;Acc:MGI:102709]
51	Ccdc182	20.4482490985363	3.71177476085278	0.634086440964438	4.93120820463496	8.17225727168695e-07	4.58157173293949e-05	ENSCGRG00000018991	coiled-coil domain containing 182 [Source:MGI Symbol;Acc:MGI:1921547]
52	Ccdc190	55.4631746751092	-5.50755998309902	0.627222888100572	-7.84824274714374	4.21906986664476e-15	6.07337621359656e-13	ENSCGRG00000001059	coiled-coil domain containing 190 [Source:MGI Symbol;Acc:MGI:1925715]
53	Ccdc77	1462.09195908181	1.01688515804608	0.114846195029655	3.76087912371319	0.000169317239891863	0.00562509496974078	ENSCGRG00000009876	coiled-coil domain containing 77 [Source:MGI Symbol;Acc:MGI:1914450]
54	Ccdc81	39.5828952473776	-3.04066539391087	0.421267681169605	-5.82931708972241	5.56546618623122e-09	4.38647224058734e-07	ENSCGRG00000017084	coiled-coil domain containing 81 [Source:MGI Symbol;Acc:MGI:1918134]
55	Ccna2	1821.85463299724	-1.02197962593192	0.148638080615767	-2.94014241438213	0.00328061423301064	0.0755463695687304	ENSCGRG00000003248	cyclin A2 [Source:MGI Symbol;Acc:MGI:108069]
56	Ccnd1	2250.94526533114	-1.06139985153023	0.0804143982664247	-5.92477667034912	3.12722091884094e-09	2.56119393253073e-07	ENSCGRG00000000704	G1/S-specific cyclin-D1 [Source:RefSeq peptide;Acc:NP_001230977]
57	Ccne2	204.527724538779	-1.51197977980479	0.282602419319647	-3.28028783800007	0.00103701228000837	0.0278264961802245	N/A	N/A
58	Ccr7	275.348100519976	-1.27269948832007	0.187214566265252	-3.6735228530482	0.000239229270506851	0.00763790130260603	ENSCGRG00000004923	chemokine (C-C motif) receptor 7 [Source:MGI Symbol;Acc:MGI:103011]
59	Cd82	168.484142003408	-8.1082650839913	0.744460357538183	-10.1057128255271	5.21151771187617e-24	1.46521431550166e-21	ENSCGRG00000012389	CD82 antigen [Source:MGI Symbol;Acc:MGI:104651]
60	Cda	155.228513744057	1.89532834176543	0.220701241300221	5.93728351197527	2.89783310599669e-09	2.3941439569149e-07	ENSCGRG00000006873	cytidine deaminase [Source:MGI Symbol;Acc:MGI:1919519]
61	Cdc6	313.745578986857	-1.33969002143963	0.225050504126155	-3.35359177998285	0.000797699537119666	0.022294163472883	ENSCGRG00000006112	cell division control protein 6 homolog [Source:RefSeq peptide;Acc:NP_001231207]
62	Cdca5	395.198000390374	-1.55035969339608	0.217325913939334	-4.44216327071063	8.905893947849e-06	0.000397536313496757	ENSCGRG00000001446	cell division cycle associated 5 [Source:MGI Symbol;Acc:MGI:1915099]
63	Cdh17	215.417795239375	-3.66988269498229	0.242548673030523	-12.7187675599978	4.65138635716863e-37	2.82639241322534e-34	ENSCGRG00000012734	cadherin 17 [Source:MGI Symbol;Acc:MGI:1095414]
64	Cdhr3	46.9579047710289	-1.76843469053863	0.361966536737322	-3.26956243106063	0.00107713964931797	0.0286583044833369	ENSCGRG00000011875	cadherin-related family member 3 [Source:MGI Symbol;Acc:MGI:1916014]
65	Celf2	134.766127374785	1.26558838300822	0.236805346028028	2.87419981729006	0.00405052609625134	0.0887819761913152	ENSCGRG00000011178	CUGBP, Elav-like family member 2 [Source:MGI Symbol;Acc:MGI:1338822]
66	Cenpi	495.699077072984	-1.40260804480578	0.195580598186462	-4.1806066228773	2.90732446676143e-05	0.00116770300597836	ENSCGRG00000013046	centromere protein I [Source:MGI Symbol;Acc:MGI:2147897]
67	Cers3	20.8992074351343	3.46140488640751	0.601863524123451	4.77922696823268	1.75970457603893e-06	9.18214822682695e-05	ENSCGRG00000006561	ceramide synthase 3 [Source:MGI Symbol;Acc:MGI:2681008]
68	Cflar	2539.02439120006	-1.52350114613468	0.119451076043651	-7.85709661644698	3.93139606975605e-15	5.78560216921833e-13	N/A	N/A
69	Chd1	1595.81131062637	1.53485628245268	0.0981691475003736	9.67609280428868	3.80999180573968e-22	9.21558267898824e-20	ENSCGRG00000008652	chromodomain helicase DNA binding protein 1 [Source:MGI Symbol;Acc:MGI:88393]
70	Chst12	442.973966205194	-1.2877883381089	0.150235914033832	-4.6781479775167	2.89477615089881e-06	0.000143120468121997	ENSCGRG00000011855	carbohydrate sulfotransferase 12 [Source:MGI Symbol;Acc:MGI:1929064]
71	Chst4	44.3734402613306	-1.61369751829129	0.354862912277815	-2.89896459161321	0.00374397172752799	0.0833333256338624	N/A	N/A
72	Chtf18	220.906840550846	-1.29836480926945	0.225311432217792	-3.16629432215718	0.00154394488588746	0.0394082517824688	ENSCGRG00000009394	CTF18, chromosome transmission fidelity factor 18 [Source:MGI Symbol;Acc:MGI:2384887]
73	Cilp	23.2716061471899	3.19745290423283	0.74861790091904	3.48975144770711	0.000483469986490887	0.0143872419202667	ENSCGRG00000015923	cartilage intermediate layer protein, nucleotide pyrophosphohydrolase [Source:MGI Symbol;Acc:MGI:2444507]
74	Ckap2l	414.787797965138	-1.25668104812746	0.176150721696695	-3.81331703291517	0.000137114042747759	0.00463701476344622	ENSCGRG00000009870	cytoskeleton associated protein 2-like [Source:MGI Symbol;Acc:MGI:1917716]
75	Clcn1	49.7841352188927	2.9240495290605	0.412678854094624	5.66805641997594	1.44426412224649e-08	1.07958743137925e-06	ENSCGRG00000003865	chloride channel, voltage-sensitive 1 [Source:MGI Symbol;Acc:MGI:88417]
76	Clcn5	538.828983382115	-1.64681688478099	0.170244015071281	-6.23724941881358	4.45331647925841e-10	4.19435612598954e-08	ENSCGRG00000001430	chloride channel, voltage-sensitive 5 [Source:MGI Symbol;Acc:MGI:99486]
77	Clec4f	209.894149774841	-12.8312372370189	1.45673772473632	-8.40664350785201	4.2191100213832e-17	7.15994373628787e-15	ENSCGRG00000010874	C-type lectin domain family 4, member f [Source:MGI Symbol;Acc:MGI:1859834]
78	Clhc1	573.720215398883	-1.66502277054724	0.128761956465055	-8.38803866823195	4.94319637772653e-17	8.24026461656944e-15	ENSCGRG00000016597	clathrin heavy chain linker domain containing 1 [Source:MGI Symbol;Acc:MGI:1920574]
79	Cln8	972.395946757507	1.1525534584124	0.105217065484645	5.39447621996337	6.87237274486106e-08	4.62338876410528e-06	ENSCGRG00000000680	ceroid-lipofuscinosis, neuronal 8 [Source:MGI Symbol;Acc:MGI:1349447]
80	Cnksr1	361.647437584265	-1.07896252108082	0.159832445221437	-3.09073680049918	0.00199660529130085	0.0490608630733613	ENSCGRG00000014132	connector enhancer of kinase suppressor of Ras 1 [Source:MGI Symbol;Acc:MGI:2670958]
81	Cntn6	24.7973513995473	-2.92007968746661	0.506387365696921	-4.61132592344939	4.00108635518148e-06	0.000190806237145705	ENSCGRG00000001106	contactin 6 [Source:MGI Symbol;Acc:MGI:1858223]
82	Cntnap4	25.5405965063863	-4.25179568734583	0.561859110817375	-6.52625029304995	6.74365946544425e-11	7.25887504860419e-09	ENSCGRG00000015988	contactin associated protein-like 4 [Source:MGI Symbol;Acc:MGI:2183572]
83	Col18a1	963.417165240421	1.33995526661386	0.171410517857251	4.40458832591273	1.05984952333178e-05	0.000467550011030462	ENSCGRG00000003055	collagen, type XVIII, alpha 1 [Source:MGI Symbol;Acc:MGI:88451]
84	Col1a1	107.401574966157	-3.06363884123268	0.491473585183269	-5.04335617465023	4.57436628024502e-07	2.70117045833779e-05	ENSCGRG00000011250	collagen, type I, alpha 1 [Source:MGI Symbol;Acc:MGI:88467]
85	Col9a3	47.5702114339279	-1.65977607674867	0.361532097125174	-2.97294094929386	0.0029496119245056	0.0691067659476518	ENSCGRG00000010697	collagen, type IX, alpha 3 [Source:MGI Symbol;Acc:MGI:894686]
86	Comt	2763.73881760856	0.825750608669472	0.0778262870744578	3.09391745385398	0.00197532437680334	0.0486394578899928	ENSCGRG00000001393	catechol-O-methyltransferase [Source:MGI Symbol;Acc:MGI:88470]
87	Corin	481.017818229071	4.52314551790135	0.178073980577568	22.1154320491237	2.24548476042915e-108	1.40993988107346e-104	ENSCGRG00000016765	corin [Source:MGI Symbol;Acc:MGI:1349451]
88	Coro2a	62.3422348350655	1.78873563205943	0.355399794494466	3.3870957439651	0.000706367320617377	0.020024423319336	ENSCGRG00000004406	coronin, actin binding protein 2A [Source:MGI Symbol;Acc:MGI:1345966]
89	Cpq	5.86825138155867	-3.8317907501409	1.10725781828203	-2.93231458456296	0.00336445755086061	0.0768197416794683	ENSCGRG00000004903	carboxypeptidase Q [Source:MGI Symbol;Acc:MGI:1889205]
90	Cpxm1	211.882456630396	-1.47993411733501	0.250841842971805	-3.56787211420085	0.00035989207088293	0.0110772662405584	ENSCGRG00000015217	carboxypeptidase X 1 (M14 family) [Source:MGI Symbol;Acc:MGI:1934569]
91	Crlf1	109.085607975627	-2.15497560878019	0.263533842459257	-5.95753886259129	2.5606483365353e-09	2.14377478734735e-07	ENSCGRG00000012856	cytokine receptor-like factor 1 [Source:MGI Symbol;Acc:MGI:1340030]
92	Ctnna3	99.2821383569873	-2.32181391458175	0.275790645332424	-6.297716921352	3.02061487311852e-10	2.93295476107905e-08	ENSCGRG00000006511	catenin (cadherin associated protein), alpha 3 [Source:MGI Symbol;Acc:MGI:2661445]
93	Cubn	175.502296513409	-1.65015052864742	0.227249842480968	-4.68729930149663	2.76833961941938e-06	0.000137513542397308	ENSCGRG00000014234	cubilin (intrinsic factor-cobalamin receptor) [Source:MGI Symbol;Acc:MGI:1931256]
94	Cxcl1	689.496423290207	-1.4317157850993	0.275222280794891	-3.07661604261314	0.00209364792339317	0.0511518105485826	ENSCGRG00000016848	growth-regulated alpha protein precursor [Source:RefSeq peptide;Acc:NP_001230973]
95	Cxcl12	145.155387205968	-1.35558672178482	0.216224073572173	-3.5640075054198	0.00036523550377186	0.0111868962350415	ENSCGRG00000016265	chemokine (C-X-C motif) ligand 12 [Source:MGI Symbol;Acc:MGI:103556]
96	Dcaf13	686.758424141793	1.21273694302761	0.11806051614446	5.31739537321947	1.05263175582943e-07	6.98183957202783e-06	ENSCGRG00000004862	DDB1 and CUL4 associated factor 13 [Source:MGI Symbol;Acc:MGI:2684929]
97	Dcbld2	5070.28889035697	-1.06387290642495	0.0759593498049614	-6.30482497458814	2.88519749766795e-10	2.84546938552729e-08	ENSCGRG00000006677	discoidin, CUB and LCCL domain containing 2 [Source:MGI Symbol;Acc:MGI:1920629]
98	Dcn	1931.75118185223	-1.94033294454434	0.225397870405649	-6.01323535747665	1.81856705712946e-09	1.54307872320485e-07	ENSCGRG00000007335	decorin [Source:MGI Symbol;Acc:MGI:94872]
99	Ddx60	399.740871415466	1.39063748156406	0.163613931871646	4.92424435759509	8.46869591176234e-07	4.70574704689874e-05	ENSCGRG00000005295	DEAD (Asp-Glu-Ala-Asp) box polypeptide 60 [Source:MGI Symbol;Acc:MGI:2384570]
100	Dennd4a	5049.57449078132	1.17066894316213	0.0943073670182449	6.21061175769717	5.27787248120791e-10	4.84972116724455e-08	ENSCGRG00000005390	DENN/MADD domain containing 4A [Source:MGI Symbol;Acc:MGI:2142979]
101	Dgkk	8.50482496674044	-4.09251839205253	1.16491073415671	-3.01100830173956	0.00260381733577772	0.0619161909780959	ENSCGRG00000001011	diacylglycerol kinase kappa [Source:MGI Symbol;Acc:MGI:3580254]
102	Dnah12	1144.58325002565	0.901084656295039	0.100261659175831	3.15297151645468	0.00161617575838942	0.0408899126624915	N/A	N/A
103	Dnah14	325.664389426523	-1.58626396018839	0.193330869001626	-5.17921149704662	2.22825729466495e-07	1.3852700547724e-05	N/A	N/A
104	Dnaja3	3048.04346195006	0.847909582486424	0.073678162098501	3.56886049103304	0.000358537270500505	0.0110536277650049	ENSCGRG00000005510	DnaJ heat shock protein family (Hsp40) member A3 [Source:MGI Symbol;Acc:MGI:1933786]
105	Dpt	3639.13912928898	1.00715554488993	0.0977823991563311	4.31767933504869	1.57678282655911e-05	0.000668960768105718	ENSCGRG00000010859	dermatopontin [Source:MGI Symbol;Acc:MGI:1928392]
106	Dscam	23.3686518485514	4.32724811004412	0.655984406043846	5.70483928404974	1.1645291385338e-08	8.80973308536591e-07	ENSCGRG00000009426	DS cell adhesion molecule [Source:MGI Symbol;Acc:MGI:1196281]
107	Dsn1	839.383694373602	-1.0683652531582	0.143628860202539	-3.36563801839941	0.000763668518028692	0.0214384856544061	ENSCGRG00000015341	DSN1 homolog, MIS12 kinetochore complex component [Source:MGI Symbol;Acc:MGI:1914184]
108	Dthd1	143.636686932889	-2.88273439756045	0.3125700054662	-7.35122326728747	1.96401038644713e-13	2.64249834571076e-11	ENSCGRG00000012058	death domain containing 1 [Source:MGI Symbol;Acc:MGI:4937018]
109	Dtx2	443.311831916091	1.1962191056726	0.133915882565277	4.56448177200706	5.0072970308361e-06	0.000232894948567555	N/A	N/A
110	Duox1	166.855073885736	2.0562477871859	0.232671886798293	6.32343385662327	2.55813732038783e-10	2.56317195234817e-08	ENSCGRG00000017860	dual oxidase 1 [Source:MGI Symbol;Acc:MGI:2139422]
111	Dusp1	154.545665026106	-1.99299710521654	0.231274672271426	-6.08814873962034	1.14223731443553e-09	9.91535681660002e-08	ENSCGRG00000014542	dual specificity phosphatase 1 [Source:MGI Symbol;Acc:MGI:105120]
112	E2f7	265.931132742387	-1.31630223308631	0.22315983761874	-3.27720140043576	0.00104841557321385	0.0280127718477011	ENSCGRG00000010458	E2F transcription factor 7 [Source:MGI Symbol;Acc:MGI:1289147]
113	Ebp	1948.69422046174	-1.06150088087222	0.0980755148665008	-4.85889246464544	1.18044222819524e-06	6.40806635519128e-05	ENSCGRG00000012040	phenylalkylamine Ca2+ antagonist (emopamil) binding protein [Source:MGI Symbol;Acc:MGI:107822]
114	Eda2r	53.4226290332873	5.32546482157358	0.509229791532689	9.30916140350778	1.28845592751766e-20	2.72703868614047e-18	ENSCGRG00000013098	ectodysplasin A2 receptor [Source:MGI Symbol;Acc:MGI:2442860]
115	Eepd1	1177.53856995531	-1.17358799494877	0.11057981199829	-5.32308279052526	1.02023282576911e-07	6.7908571515946e-06	ENSCGRG00000012680	endonuclease/exonuclease/phosphatase family domain containing 1 [Source:MGI Symbol;Acc:MGI:1914734]
116	Efcab3	25.5398686329399	-2.41557315638269	0.514431277718201	-3.55851351764874	0.000372959599555746	0.0113970216799922	ENSCGRG00000003335	N/A
117	Efcab5	26.9193592351903	-2.08118587089566	0.504037386301925	-2.96847696388586	0.00299279534027762	0.0697713933475366	ENSCGRG00000012442	EF-hand calcium binding domain 5 [Source:MGI Symbol;Acc:MGI:2442440]
118	Ehd4	5243.31919749271	-0.935139205510312	0.0989634753402906	-3.53844389139586	0.000402492810930726	0.012208948598232	ENSCGRG00000007631	EH-domain containing 4 [Source:MGI Symbol;Acc:MGI:1919619]
119	Eid3	389.664795220702	-1.05006160722708	0.155878180107083	-2.98373451747011	0.00284753724255935	0.0669058633832655	ENSCGRG00000009160	EP300 interacting inhibitor of differentiation 3 [Source:MGI Symbol;Acc:MGI:1913591]
120	Eif3h	2178.27303832391	0.84597303579427	0.0827871984093371	3.15278859640304	0.00161718877387887	0.0408899126624915	ENSCGRG00000012520	eukaryotic translation initiation factor 3, subunit H [Source:MGI Symbol;Acc:MGI:1915385]
121	Eif4h	3864.40101960105	0.984379554976097	0.0913100423673396	4.37429491761804	1.21825589948246e-05	0.00053121033283683	ENSCGRG00000002277	eukaryotic translation initiation factor 4H [Source:MGI Symbol;Acc:MGI:1341822]
122	Endod1	1758.37356606645	-1.01672587369719	0.0826315580281489	-5.22516316137893	1.7400160657409e-07	1.10732035913383e-05	ENSCGRG00000001767	endonuclease domain containing 1 [Source:MGI Symbol;Acc:MGI:1919196]
123	Ephx2	44.9887071697251	-2.22831761371424	0.359154997954857	-4.57561532583669	4.74822310381516e-06	0.000222493230364593	ENSCGRG00000004290	epoxide hydrolase 2, cytoplasmic [Source:MGI Symbol;Acc:MGI:99500]
124	Erc2	33.7492264866773	-2.8110839108495	0.426757666491156	-5.2163595054583	1.82473860878701e-07	1.14958532353581e-05	ENSCGRG00000014618	ELKS/RAB6-interacting/CAST family member 2 [Source:MGI Symbol;Acc:MGI:1098749]
125	Ercc6l	584.06422959592	-1.31957539511142	0.170622114715398	-4.30549636320954	1.66611727964825e-05	0.000702117476437004	ENSCGRG00000006223	excision repair cross-complementing rodent repair deficiency complementation group 6 like [Source:MGI Symbol;Acc:MGI:2654144]
126	Esco2	665.030998545093	-1.618578743258	0.169303402104804	-6.10511206323545	1.02728578570386e-09	9.12782186099229e-08	ENSCGRG00000005092	establishment of sister chromatid cohesion N-acetyltransferase 2 [Source:MGI Symbol;Acc:MGI:1919238]
127	Espl1	1523.81355703055	-1.25967739958062	0.10906272160675	-6.18648506950244	6.15205083823699e-10	5.5447933798981e-08	ENSCGRG00000002376	extra spindle pole bodies 1, separase [Source:MGI Symbol;Acc:MGI:2146156]
128	Ets1	2729.25552234821	-1.41196226229981	0.0889177631734552	-9.30072610987074	1.39489785907115e-20	2.91952121903591e-18	ENSCGRG00000008702	E26 avian leukemia oncogene 1, 5' domain [Source:MGI Symbol;Acc:MGI:95455]
129	Etv3l	251.475959876627	-2.15273850616941	0.167310640706909	-9.3704500731346	7.22238872228918e-21	1.61962067097335e-18	ENSCGRG00000010982	N/A
130	Evl	9.72862985392198	-3.49021177202234	1.00642840863271	-2.88669243274653	0.00389314595787092	0.0861753118782779	ENSCGRG00000017788	Ena-vasodilator stimulated phosphoprotein [Source:MGI Symbol;Acc:MGI:1194884]
131	Extl1	350.416932644794	3.01656500446986	0.174364778784352	13.9454912895914	3.35132340225726e-44	2.86949449674182e-41	ENSCGRG00000013081	exostoses (multiple)-like 1 [Source:MGI Symbol;Acc:MGI:1888742]
132	Fam110c	51.4880484756459	-4.18182762771953	0.458309950610854	-7.84810611727789	4.22366769645458e-15	6.07337621359656e-13	ENSCGRG00000008850	family with sequence similarity 110, member C [Source:MGI Symbol;Acc:MGI:1918813]
133	Fam71e2	48.6083755211254	-3.16374614681954	0.409176355341435	-6.30237698839301	2.93115156253408e-10	2.87573447830492e-08	N/A	N/A
134	Fam78a	111.418911227896	-1.52387250002066	0.261467187250068	-3.59092859480499	0.000329501907612553	0.0102085977527922	ENSCGRG00000003493	family with sequence similarity 78, member A [Source:MGI Symbol;Acc:MGI:2443569]
135	Fam78b	656.195257228411	-1.11763220212839	0.148493351901118	-3.58716194757283	0.000334296713609401	0.0103401431761252	ENSCGRG00000013462	family with sequence similarity 78, member B [Source:MGI Symbol;Acc:MGI:2443050]
136	Fam83d	528.436622506291	-1.13435569780477	0.165119074088773	-3.32725458954694	0.000877062039601763	0.0240133977325268	ENSCGRG00000015926	family with sequence similarity 83, member D [Source:MGI Symbol;Acc:MGI:1919128]
137	Fat4	540.725514009126	2.20964415172765	0.174335433539758	9.31928534560348	1.17126537198642e-20	2.53599147265612e-18	ENSCGRG00000012661	FAT atypical cadherin 4 [Source:MGI Symbol;Acc:MGI:3045256]
138	Fbln5	642.403146512283	2.61983678413954	0.129164601338192	15.7541173226746	6.43515844788854e-56	8.65850569163403e-53	ENSCGRG00000001395	fibulin 5 [Source:MGI Symbol;Acc:MGI:1346091]
139	Fbxo32	228.428542931733	-1.40095131569927	0.188797262565945	-4.32203732134677	1.54595029991036e-05	0.000657360401792583	N/A	N/A
140	Fen1	593.11087489623	-1.11501646133719	0.15185769003863	-3.49046505633794	0.00048218066544971	0.0143715778403104	ENSCGRG00000017086	flap structure specific endonuclease 1 [Source:MGI Symbol;Acc:MGI:102779]
141	Fgd5	162.314790883132	-1.4615086613596	0.240481920135394	-3.64495659442894	0.000267436934819245	0.00842426344680621	ENSCGRG00000018152	FYVE, RhoGEF and PH domain containing 5 [Source:MGI Symbol;Acc:MGI:2443369]
142	Fgfr2	243.836381152719	-2.09407182616395	0.181928928003497	-8.2950487424066	1.08540690672789e-16	1.74750511983191e-14	ENSCGRG00000005851	fibroblast growth factor receptor 2 [Source:MGI Symbol;Acc:MGI:95523]
143	Fibin	135.872870328143	4.19341516237887	0.299916820368569	12.0315114611554	2.42676924856872e-33	1.11495249598266e-30	ENSCGRG00000020061	fin bud initiation factor homolog (zebrafish) [Source:MGI Symbol;Acc:MGI:1914856]
144	Fis1	856.452162818898	1.17071041133045	0.119646481106899	4.89565514330464	9.79787571477286e-07	5.4123925172779e-05	ENSCGRG00000008476	mitochondrial fission 1 protein [Source:RefSeq peptide;Acc:NP_001233643]
145	Flnc	780.107374299191	-2.38471321933258	0.147532795442392	-12.1989874401464	3.14713070433946e-34	1.56006581783269e-31	ENSCGRG00000008723	filamin C, gamma [Source:MGI Symbol;Acc:MGI:95557]
146	Flrt3	634.327177611774	-0.949554158806328	0.128591220548798	-2.83527644056242	0.00457860477940776	0.09799462107633	ENSCGRG00000007393	fibronectin leucine rich transmembrane protein 3 [Source:MGI Symbol;Acc:MGI:1918686]
147	Frem3	8.37237703286818	-3.73522374436636	1.04065004449344	-3.02720521688793	0.00246826326372992	0.0590783673429231	N/A	N/A
148	Frmd4b	233.228257456094	-1.32603281646076	0.201937617172351	-3.66979825807844	0.000242741965812123	0.00773693808799148	ENSCGRG00000015587	FERM domain containing 4B [Source:MGI Symbol;Acc:MGI:2141794]
149	Frmd7	102.787323564161	1.68242614315664	0.259098037885058	4.2357080408395	2.27832649831378e-05	0.000928935849539754	ENSCGRG00000009355	FERM domain containing 7 [Source:MGI Symbol;Acc:MGI:2686379]
150	Frrs1	642.48548039308	0.964946342793777	0.115772199470005	3.2821682909382	0.00103012105246545	0.0276810132172491	ENSCGRG00000001274	ferric-chelate reductase 1 [Source:MGI Symbol;Acc:MGI:108076]
151	Fstl4	16.1598260358	-4.81334821465398	0.826975857734072	-5.11307032047909	3.16964235359046e-07	1.94483886040989e-05	ENSCGRG00000010263	follistatin-like 4 [Source:MGI Symbol;Acc:MGI:2443199]
152	Fuca1	6003.5526288938	-1.10213189018152	0.0835785694722982	-6.18782293984791	6.10007889217701e-10	5.5447933798981e-08	ENSCGRG00000009049	fucosidase, alpha-L- 1, tissue [Source:MGI Symbol;Acc:MGI:95593]
153	Gabra1	26.2782323535507	-2.55649225895988	0.533863793316173	-3.69294524731163	0.000221671762964376	0.00717462370955318	ENSCGRG00000010987	gamma-aminobutyric acid (GABA) A receptor, subunit alpha 1 [Source:MGI Symbol;Acc:MGI:95613]
154	Gda	132.291140714413	-1.7812289866754	0.227332279251782	-5.26219369238505	1.42346688223948e-07	9.2407954393979e-06	ENSCGRG00000002091	guanine deaminase [Source:MGI Symbol;Acc:MGI:95678]
155	Gdf10	16.3857812360817	-3.1039124396135	0.6869600785825	-3.66680687484786	0.0002455981387939	0.00778843794690352	ENSCGRG00000014428	growth differentiation factor 10 [Source:MGI Symbol;Acc:MGI:95684]
156	Gen1	389.035888763079	-1.52864285371859	0.21298615984599	-4.43071208795825	9.39224206425931e-06	0.000417268074916162	ENSCGRG00000008503	GEN1, Holliday junction 5' flap endonuclease [Source:MGI Symbol;Acc:MGI:2443149]
157	Gfer	321.794262124162	1.0292814023975	0.154600468912839	2.8739815913938	0.00405332587591076	0.0887819761913152	ENSCGRG00000014349	growth factor, erv1 (S. cerevisiae)-like (augmenter of liver regeneration) [Source:MGI Symbol;Acc:MGI:107757]
158	Gimap6	45.3012331803331	-4.71233147842552	0.56732981382366	-7.27507858239802	3.46218853119985e-13	4.59276375790223e-11	ENSCGRG00000014388	GTPase, IMAP family member 6 [Source:MGI Symbol;Acc:MGI:1918876]
159	Gli2	781.657939580388	-1.30063187430155	0.13248429342183	-5.40191863575633	6.59318566334188e-08	4.48360427221556e-06	ENSCGRG00000014620	GLI-Kruppel family member GLI2 [Source:MGI Symbol;Acc:MGI:95728]
160	Glra2	58.8069699817883	2.28544293453506	0.37647832203307	4.51680836397409	6.27786713158359e-06	0.000289134922145819	ENSCGRG00000011558	glycine receptor, alpha 2 subunit [Source:MGI Symbol;Acc:MGI:95748]
161	Gnl2	3039.96036026101	1.14786972313073	0.0839277970067692	6.70704155816421	1.98609715030353e-11	2.24024622875854e-09	ENSCGRG00000017418	guanine nucleotide binding protein-like 2 (nucleolar) [Source:MGI Symbol;Acc:MGI:2385207]
162	Gpc3	16.6471682610271	-3.04850329599223	0.644991954616131	-3.81949073572127	0.000133727481744269	0.00453878301552577	ENSCGRG00000008181	glypican 3 [Source:MGI Symbol;Acc:MGI:104903]
163	Gpcpd1	2207.95012910165	-1.12497937793359	0.0869956107888823	-6.2074037105496	5.3867092848049e-10	4.92570110669272e-08	N/A	N/A
164	Gpd1	57.9501902999409	1.73016667882944	0.364528123844999	3.14160719899691	0.0016802328726304	0.0422570715911065	ENSCGRG00000013069	glycerol-3-phosphate dehydrogenase 1 (soluble) [Source:MGI Symbol;Acc:MGI:95679]
165	Gpnmb	1533.67495803137	0.902153499944412	0.0984413322962341	3.22213232820489	0.00127240354713549	0.0333819855395421	ENSCGRG00000005342	glycoprotein (transmembrane) nmb [Source:MGI Symbol;Acc:MGI:1934765]
166	Gpr156	90.9936350331002	-2.43985624215673	0.280212132075198	-6.61960539573567	3.60158980407825e-11	3.96743550522935e-09	ENSCGRG00000010085	G protein-coupled receptor 156 [Source:MGI Symbol;Acc:MGI:2653880]
167	Gpr158	246.79777297837	-1.10074033334989	0.172590989676101	-2.98844008946635	0.00280405468526415	0.066024972632901	ENSCGRG00000007745	G protein-coupled receptor 158 [Source:MGI Symbol;Acc:MGI:2441697]
168	Gpr176	933.911086407406	0.942725856186651	0.125489154957165	2.85095039159054	0.00435887694868465	0.0942688462484187	ENSCGRG00000000453	G protein-coupled receptor 176 [Source:MGI Symbol;Acc:MGI:2685858]
169	Gpr68	447.155243339901	-1.22472572732457	0.154180721219151	-4.14943724185891	3.33293646480335e-05	0.00133013822431146	ENSCGRG00000018842	G protein-coupled receptor 68 [Source:MGI Symbol;Acc:MGI:2441763]
170	Grhl2	42.1650948166758	-2.48145904274383	0.413072493929605	-4.59119541943132	4.40714441927093e-06	0.000207543448564516	ENSCGRG00000010909	grainyhead-like 2 (Drosophila) [Source:MGI Symbol;Acc:MGI:2182543]
171	Gsto1	2348.68168982879	-1.15301553596802	0.155948396442087	-3.64257054389027	0.000269928970376755	0.00848856763770774	ENSCGRG00000001193	glutathione S-transferase omega 1 [Source:MGI Symbol;Acc:MGI:1342273]
172	Gtf2ird1	438.226160367879	1.16003702999669	0.132254284357131	4.34824876994261	1.37228895977376e-05	0.00059288548475363	ENSCGRG00000002121	general transcription factor II I repeat domain-containing 1 [Source:MGI Symbol;Acc:MGI:1861942]
173	Gtpbp2	2112.15627683922	0.925231385415153	0.105516410406634	3.22479587187136	0.00126062518958235	0.0331653585141937	ENSCGRG00000005459	GTP binding protein 2 [Source:MGI Symbol;Acc:MGI:1860138]
174	Haus4	1277.14728783478	-1.28219182866789	0.146755036644277	-4.75097375796898	2.02439405894891e-06	0.000103063542941678	ENSCGRG00000012954	HAUS augmin-like complex, subunit 4 [Source:MGI Symbol;Acc:MGI:1261794]
175	Heph	135.708995355311	2.00248448682754	0.254753331172151	5.56429224922868	2.63218501128312e-08	1.90701804067462e-06	ENSCGRG00000016210	hephaestin [Source:MGI Symbol;Acc:MGI:1332240]
176	Hhatl	10.146447025685	6.4711282547237	1.57654368276642	3.73358874755303	0.000188770635229699	0.00620571109218471	ENSCGRG00000017155	hedgehog acyltransferase-like [Source:MGI Symbol;Acc:MGI:1922020]
177	Hip1	6261.33578738567	0.929202382766516	0.0762412807640287	4.51513771274124	6.32756334440167e-06	0.000290712952971937	ENSCGRG00000007881	huntingtin interacting protein 1 [Source:MGI Symbol;Acc:MGI:1099804]
178	Hmcn1	74.5547759940521	1.49497068561051	0.290043423220346	3.13748946549298	0.00170401397411213	0.0426844067071283	N/A	N/A
179	Hmox1	12173.8882117064	-1.14442946570327	0.0852749668423893	-6.56074092665624	5.35410723334661e-11	5.79628264106609e-09	ENSCGRG00000003557	heme oxygenase 1 [Source:MGI Symbol;Acc:MGI:96163]
180	Homer2	83.5455576796921	-1.88855920346863	0.270145046552305	-4.82554360845953	1.39621909123331e-06	7.51445114901769e-05	ENSCGRG00000008769	homer scaffolding protein 2 [Source:MGI Symbol;Acc:MGI:1347354]
181	Hr	1821.69191549168	-2.71599659881364	0.443209827600933	-4.80818331494958	1.52308070044583e-06	8.10459637127064e-05	ENSCGRG00000003331	hairless [Source:MGI Symbol;Acc:MGI:96223]
182	Hs6st3	7.47899234857877	-3.76014676277269	1.00882201403284	-3.14741769894424	0.00164719469551307	0.0415370903338417	ENSCGRG00000019514	N/A
183	Hsd11b1	727.593285068947	3.20574709880472	0.152353576108445	17.201989379088	2.56569426295877e-66	4.3936348028504e-63	ENSCGRG00000012490	hydroxysteroid 11-beta dehydrogenase 1 [Source:MGI Symbol;Acc:MGI:103562]
184	Hsd17b7	2379.11318035856	-1.08913308776026	0.107570712019784	-4.68687598671261	2.7740694437e-06	0.000137513542397308	ENSCGRG00000001131	hydroxysteroid (17-beta) dehydrogenase 7 [Source:MGI Symbol;Acc:MGI:1330808]
185	Hspa5	55343.4293212266	1.23909150913636	0.101353763823066	6.45391926003974	1.08993895097455e-10	1.13431933809434e-08	ENSCGRG00000003285	78 kDa glucose-regulated protein precursor [Source:RefSeq peptide;Acc:NP_001233668]
186	Hspa9	9881.42197039306	0.860213756453797	0.0797148228582024	3.45294947493343	0.000554492849577237	0.0162441396694968	ENSCGRG00000013087	stress-70 protein, mitochondrial [Source:RefSeq peptide;Acc:NP_001233758]
187	Hspg2	13485.0754882207	-0.994768155288216	0.103983290296009	-3.94107219920111	8.11182035801384e-05	0.00291052114445536	ENSCGRG00000012498	perlecan (heparan sulfate proteoglycan 2) [Source:MGI Symbol;Acc:MGI:96257]
188	Htr3a	169.053696407064	1.66705395793696	0.222150994712992	4.87097282014788	1.11050117101671e-06	6.08096237164005e-05	ENSCGRG00000006099	5-hydroxytryptamine (serotonin) receptor 3A [Source:MGI Symbol;Acc:MGI:96282]
189	Iffo2	368.618830937587	-1.19675939176975	0.15558471573243	-3.93224288239691	8.41569721526037e-05	0.00301381156737376	ENSCGRG00000005020	N/A
190	Igfbp5	7.11431392892671	6.67981831470896	1.66544986552015	3.65958528093204	0.000252623761496888	0.0079977710845662	ENSCGRG00000011452	insulin-like growth factor binding protein 5 [Source:MGI Symbol;Acc:MGI:96440]
191	Igsf9	45.2023929471719	-1.6781258883232	0.369471778261237	-2.9587195881281	0.00308920061493712	0.0715759802995946	ENSCGRG00000012614	immunoglobulin superfamily, member 9 [Source:MGI Symbol;Acc:MGI:2135283]
192	Igsf9b	39.3366316477607	-3.28054292170086	0.428402864505188	-6.29216245809455	3.13073569870121e-10	3.02429068494537e-08	ENSCGRG00000011603	immunoglobulin superfamily, member 9B [Source:MGI Symbol;Acc:MGI:2685354]
193	Il10	444.055513019823	-2.67309074900414	0.19599843413397	-10.6538006668752	1.67388261955985e-26	5.34422489909302e-24	ENSCGRG00000016042	interleukin 10 [Source:MGI Symbol;Acc:MGI:96537]
194	Il11	205.711570414286	-1.5068063179207	0.224853899955985	-4.0997457343635	4.13604298374941e-05	0.00162313836843516	N/A	N/A
195	Il1a	21.8993659597004	-4.48565573284463	0.704784783079241	-5.53458775752953	3.11961206860339e-08	2.2343776629765e-06	ENSCGRG00000009365	interleukin 1 alpha [Source:MGI Symbol;Acc:MGI:96542]
196	Il7r	137.148281039539	-1.73682721013417	0.228440360012834	-5.0422994839804	4.59970645805288e-07	2.70764595469819e-05	ENSCGRG00000011863	interleukin 7 receptor [Source:MGI Symbol;Acc:MGI:96562]
197	Iqgap3	777.077735192451	-1.0293130678554	0.145593445091596	-3.05199569152779	0.00227325363751274	0.0548990753459327	ENSCGRG00000008429	IQ motif containing GTPase activating protein 3 [Source:MGI Symbol;Acc:MGI:3028642]
198	Islr	69.4024868551051	2.34480162768464	0.325880208160208	5.40026390954777	6.65429316894122e-08	4.49272116212709e-06	ENSCGRG00000017425	immunoglobulin superfamily containing leucine-rich repeat [Source:MGI Symbol;Acc:MGI:1349645]
199	Itih3	12.750485920442	3.62651188403209	0.798186641862587	3.81057414868959	0.000138644418933423	0.00467199448917512	ENSCGRG00000014108	inter-alpha trypsin inhibitor, heavy chain 3 [Source:MGI Symbol;Acc:MGI:96620]
200	Jag2	53.4191238675753	-3.05627015480573	0.346406992837095	-7.13411595373527	9.7411188858526e-13	1.22328970968537e-10	ENSCGRG00000004799	jagged 2 [Source:MGI Symbol;Acc:MGI:1098270]
201	Kcnh2	28.2556151177963	5.16246232198253	0.663541774667814	6.89858573494183	5.25227883980162e-12	6.18357353158395e-10	ENSCGRG00000015083	potassium voltage-gated channel, subfamily H (eag-related), member 2 [Source:MGI Symbol;Acc:MGI:1341722]
202	Kcnk15	218.932400454008	-1.64874639627007	0.222867797388135	-4.77316107582957	1.81356627597513e-06	9.38520547817132e-05	ENSCGRG00000017455	potassium channel, subfamily K, member 15 [Source:MGI Symbol;Acc:MGI:2675209]
203	Kcnk5	752.610615839855	-2.01196623226691	0.114663164446521	-12.4451800927865	1.48548936824044e-35	7.99490377987007e-33	ENSCGRG00000000432	potassium channel, subfamily K, member 5 [Source:MGI Symbol;Acc:MGI:1336175]
204	Kcnma1	13.7421220818103	-5.39679421967748	0.928434210512621	-5.18273849075374	2.18651509429743e-07	1.36382068977751e-05	ENSCGRG00000004918	potassium large conductance calcium-activated channel, subfamily M, alpha member 1 [Source:MGI Symbol;Acc:MGI:99923]
205	Kcp	16.8887831249065	3.11013666377045	0.653422801892076	3.86453327881626	0.000111301815162755	0.00382589834346863	ENSCGRG00000017103	kielin/chordin-like protein [Source:MGI Symbol;Acc:MGI:2141640]
206	Kiaa0101	928.589216727783	-1.38935407723689	0.154831019353924	-5.19528696428071	2.04404289691531e-07	1.28345453497313e-05	N/A	N/A
207	Kiaa0232	995.975227080955	-1.08699650892302	0.124936670568454	-4.01830788284691	5.86175737987999e-05	0.00221278404338275	ENSCGRG00000015636	DNA segment, Chr 5, ERATO Doi 579, expressed [Source:MGI Symbol;Acc:MGI:1261849]
208	Kiaa1549l	119.155498131354	2.01081248359901	0.283655520398521	5.02669569368723	4.99003240029332e-07	2.9282629384525e-05	N/A	N/A
209	Kif14	922.000854892924	-1.2096571732388	0.143602481158517	-4.35016628875703	1.36034332576696e-05	0.000589075568447636	ENSCGRG00000017959	kinesin family member 14 [Source:MGI Symbol;Acc:MGI:1098226]
210	Kif6	51.199717181669	-2.73768288693826	0.352821079263898	-6.10145060127473	1.0511012643719e-09	9.29558428026928e-08	ENSCGRG00000007887	kinesin family member 6 [Source:MGI Symbol;Acc:MGI:1098238]
211	Kirrel3	26.7804011803649	-3.7466519905536	0.575852825858827	-5.49044712095855	4.0091751119429e-08	2.81794147700255e-06	ENSCGRG00000016148	kin of IRRE like 3 (Drosophila) [Source:MGI Symbol;Acc:MGI:1914953]
212	Klf10	1054.47377844461	1.24464563690578	0.137907359037021	4.78352381476273	1.72248473075538e-06	9.03800692847887e-05	N/A	N/A
213	Klhl13	56.5266668358027	-1.9750656049556	0.372798510195989	-3.72883224105061	0.000192369159015582	0.00629107265343145	ENSCGRG00000018288	kelch-like 13 [Source:MGI Symbol;Acc:MGI:1914705]
214	Klhl26	374.585888025697	-1.02663750097253	0.152369699697508	-2.89870624624322	0.0037470577486798	0.0833333256338624	ENSCGRG00000005093	kelch-like 26 [Source:MGI Symbol;Acc:MGI:2443079]
215	Klhl40	17.1799225508123	7.10100552682531	1.51137040330294	4.31134751075186	1.62262657736785e-05	0.000686863299727599	ENSCGRG00000014834	kelch-like 40 [Source:MGI Symbol;Acc:MGI:1919580]
216	Kng1	48.6038354670189	3.22792319722179	0.421689359503071	6.26755367888619	3.66764211508753e-10	3.52486604703591e-08	ENSCGRG00000001578	N/A
217	Kynu	23.9611096842165	-2.26653381724446	0.523513647009956	-3.2120868789717	0.00131774518900479	0.0343324566048178	ENSCGRG00000000929	kynureninase (L-kynurenine hydrolase) [Source:MGI Symbol;Acc:MGI:1918039]
218	L3mbtl3	494.668652703939	-1.02223654923654	0.137683369079517	-3.17593948665541	0.00149352102367343	0.0383812490080988	N/A	N/A
219	Lama3	534.253858933214	-2.24757355776229	0.162559757338234	-10.2276915533393	1.49029395648066e-24	4.38635425909784e-22	ENSCGRG00000006528	laminin, alpha 3 [Source:MGI Symbol;Acc:MGI:99909]
220	Lamc2	429.549687481299	-1.07537494739862	0.168984034614377	-2.90212295970202	0.00370643028800212	0.0827227812027202	ENSCGRG00000005608	laminin, gamma 2 [Source:MGI Symbol;Acc:MGI:99913]
221	Lasp1	1283.83776814036	-0.922199707399759	0.105141335151263	-3.20746551480855	0.00133910114184531	0.0347926182192277	ENSCGRG00000005368	LIM and SH3 protein 1 [Source:MGI Symbol;Acc:MGI:109656]
222	Layn	990.918264642827	-1.06203411633309	0.11071021871023	-4.3091922423223	1.63851895479857e-05	0.000692035460796877	ENSCGRG00000002101	Layilin [Source:UniProtKB/Swiss-Prot;Acc:Q9Z209]
223	Lingo1	45.3575406016137	1.88049867766328	0.388308585616966	3.33635728111371	0.000848839990654819	0.0233084532127767	ENSCGRG00000002075	leucine rich repeat and Ig domain containing 1 [Source:MGI Symbol;Acc:MGI:1915522]
224	LOC100750693	4.83310657303273	4.78841129309966	1.44250955658072	2.91398332385557	0.0035684896834336	0.0801140057980661	N/A	N/A
225	LOC100750890	186.253198582006	1.32170518964362	0.198472609499143	3.71206228799872	0.000205577377533795	0.00668818836028341	ENSCGRG00000001679	stearoyl-coenzyme A desaturase 3 [Source:MGI Symbol;Acc:MGI:1353437]
226	LOC100750905	24.6637258308993	2.43137836818272	0.495972108300396	3.72282198244753	0.000197008430091255	0.00642049791977331	ENSCGRG00000005840	trace amine-associated receptor 3 [Source:MGI Symbol;Acc:MGI:3527427]
227	LOC100751426	141.197529737186	1.24208778996644	0.211527932698762	3.10656508037215	0.00189274640703837	0.0466670995672535	N/A	N/A
228	LOC100751446	31.1250595229516	-2.41106740326857	0.474984026632494	-3.84456065921626	0.000120768609903065	0.00412122881294208	N/A	N/A
229	LOC100751490	26.5754084986887	-3.37846114321514	0.583157048110154	-4.79030246062688	1.66530097743677e-06	8.76236718211634e-05	ENSCGRG00000001447	RIKEN cDNA 1700029H14 gene [Source:MGI Symbol;Acc:MGI:1913751]
230	LOC100751910	275.375428331141	1.29581489699828	0.186467368616111	3.81220801018859	0.000137730889166758	0.00464952824235523	N/A	N/A
231	LOC100752001	8.92241387148323	-5.4132833420292	1.58579173310726	-3.044738309896	0.00232882847558921	0.055959354327075	ENSCGRG00000000885	N/A
232	LOC100752086	5.84235806548188	-4.21542548670597	1.21265176066001	-2.99382156012281	0.00275507021065879	0.0651157560328477	N/A	N/A
233	LOC100752592	24.8987607531182	-8.87157882463451	1.50627087814198	-5.50141176076847	3.76762160560684e-08	2.66807098439158e-06	N/A	N/A
234	LOC100752631	91.228928429843	-2.44262986303235	0.290494332563171	-6.39484889746421	1.60706196831039e-10	1.65422001623294e-08	N/A	N/A
235	LOC100753466	31.8368552359566	2.12284503565662	0.52626143458306	2.92227861263266	0.00347480553167883	0.0788613395183543	N/A	N/A
236	LOC100753502	536.312677252689	-1.86677116838999	0.378542119459318	-3.38617184660897	0.000708749857333173	0.0200461277215991	ENSCGRG00000019964	histone cluster 1, H2bb [Source:MGI Symbol;Acc:MGI:2448377]
237	LOC100753542	27.2783947825008	-2.56737874518598	0.579925256087572	-3.41839956728056	0.000629905599672774	0.0181484807361659	N/A	N/A
238	LOC100753682	31.2488641383505	-4.38074585645791	0.670437944162294	-5.66164756751581	1.4992649796752e-08	1.11627092577635e-06	N/A	N/A
239	LOC100753968	30.5048362853212	-1.95303079461566	0.465591585293235	-2.93834411339904	0.00329970551507401	0.0758006741310356	N/A	N/A
240	LOC100754535	30.4915344146768	-3.35907895091108	0.588606366822019	-4.71302487801453	2.44066386079274e-06	0.000123256796637407	ENSCGRG00000004425	glycoprotein galactosyltransferase alpha 1, 3 [Source:MGI Symbol;Acc:MGI:95704]
241	LOC100754639	139.452962894188	-2.99684881216252	0.281519857320905	-8.56737543985061	1.05870280274621e-17	1.8993128281267e-15	N/A	N/A
242	LOC100754659	687.781245595938	-1.02256770111976	0.116947510554922	-3.74189410550203	0.000182638478241666	0.00602515063859591	ENSCGRG00000008116	creatine kinase, mitochondrial 1, ubiquitous [Source:MGI Symbol;Acc:MGI:99441]
243	LOC100754660	101.244927621606	-3.60816230935626	0.329515834833232	-9.17467231935954	4.52949940041896e-20	9.27415002235781e-18	ENSCGRG00000001126	N/A
244	LOC100754915	26.6048630874357	-3.03408600834884	0.546504992321639	-4.48142934106314	7.41447814739743e-06	0.00033654584304223	ENSCGRG00000004571	RIKEN cDNA 1700011H14 gene [Source:MGI Symbol;Acc:MGI:1914332]
245	LOC100754954	34.3616156751678	-4.57470267619684	0.835409949319942	-4.77578723921531	1.79005576208719e-06	9.28905795879788e-05	ENSCGRG00000002458	olfactory receptor 411 [Source:MGI Symbol;Acc:MGI:3030245]
246	LOC100755423	3009.30596230001	1.1444981765046	0.094962015323162	5.89220515044155	3.81075656010962e-09	3.06765903088824e-07	ENSCGRG00000016388	N/A
247	LOC100755428	106.217685120662	-2.00497388415988	0.280062281000451	-5.07034141965172	3.97102677421427e-07	2.35969184056386e-05	N/A	N/A
248	LOC100755447	181.103380161133	-1.73799051427108	0.255045987214001	-4.52086318293044	6.15879848664927e-06	0.000284346291894638	N/A	N/A
249	LOC100755834	1966.78484482562	1.21266211737429	0.158850985589977	3.95149966694789	7.76629803354084e-05	0.00281334146265017	N/A	N/A
250	LOC100756610	5.09601073013851	4.81590909220138	1.44572557235061	2.92652123777621	0.00342776101370275	0.0781703804057128	N/A	N/A
251	LOC100756623	6.68444877491954	-6.53982883456518	1.65207748660488	-3.60447157117409	0.00031278868268378	0.00978737610583782	N/A	N/A
252	LOC100757258	14.2410862281737	-8.72702942795271	1.5605644057817	-5.21738602845624	1.81465811672138e-07	1.14707097129801e-05	ENSCGRG00000011676	CD207 antigen [Source:MGI Symbol;Acc:MGI:2180021]
253	LOC100757805	14.6284936921406	-2.92801698165205	0.813134136260242	-2.88151041316141	0.00395774156885298	0.0872973980474046	ENSCGRG00000007089	purinergic receptor P2Y, G-protein coupled 10 [Source:MGI Symbol;Acc:MGI:1926076]
254	LOC100757822	401.463953351039	-2.85029148177117	0.172455258096332	-13.1357489824092	2.05448526506336e-39	1.43334588659254e-36	N/A	N/A
255	LOC100757824	39.688128881148	-1.90469801679991	0.393639381573249	-3.35265112653158	0.000800415297768695	0.0223226917606938	N/A	N/A
256	LOC100758287	32.7692607989915	-2.14481414620902	0.533351442481539	-2.92462253074689	0.00344874275883842	0.0784588977635741	N/A	N/A
257	LOC100759157	210.706985963213	-1.79301309178538	0.209665858120032	-5.76178974438758	8.32266372664389e-09	6.3989394538282e-07	ENSCGRG00000002769	aldehyde oxidase 2 [Source:RefSeq peptide;Acc:NP_001278989]
258	LOC100759306	236.511144015425	-1.35986884135342	0.221051282745822	-3.50555007420291	0.000455664778739746	0.0136460372609231	ENSCGRG00000008316	N/A
259	LOC100759554	11.5323019375078	-5.29612619398062	1.23169308799581	-3.82494936374562	0.000130798967387606	0.00444740099039771	N/A	N/A
260	LOC100760026	26.0595584274887	-2.5416540449129	0.491625865823159	-3.98004189815265	6.89031231727352e-05	0.0025350158812594	ENSCGRG00000007981	exocyst complex component 3-like [Source:MGI Symbol;Acc:MGI:3041195]
261	LOC100760157	128.23479818396	-1.61320472418031	0.244954782616613	-4.19768176181517	2.69661207032957e-05	0.00108771052609846	ENSCGRG00000016260	N/A
262	LOC100760212	42.2830369566442	-2.202801587728	0.418564313504133	-3.86521027906711	0.000110993531943923	0.00382227634593725	N/A	N/A
263	LOC100760293	60.8870900109904	-3.0709077331101	0.35432307683512	-7.0160409945462	2.28243112313251e-12	2.73848121442338e-10	ENSCGRG00000010212	Fc receptor-like 5 [Source:MGI Symbol;Acc:MGI:3053558]
264	LOC100760306	29.6245734635551	-2.09418156084784	0.474889767718041	-3.17804080593026	0.00148273881125435	0.0381562171961724	N/A	N/A
265	LOC100760345	114.016041641251	2.96398379498262	0.251046920410613	9.47640102643095	2.63204577692409e-21	6.04632271950233e-19	ENSCGRG00000003227	N/A
266	LOC100760598	40.8159621203732	-2.61118398504465	0.523199765368934	-3.87274922207716	0.000107614541973783	0.0037127016980955	N/A	N/A
267	LOC100760616	323.765352656714	-1.30408762195394	0.177973112493891	-4.04063912326908	5.33057313557128e-05	0.00203675468873745	ENSCGRG00000019595	N/A
268	LOC100760639	19.2462219644118	-6.06206796923539	0.979624219323818	-5.591027008596	2.25730462081187e-08	1.66097059149349e-06	ENSCGRG00000019653	N/A
269	LOC100760928	11.9942034114503	-4.53097492626434	0.897323755334883	-4.39753478282822	1.09487342891582e-05	0.000481872214497369	N/A	N/A
270	LOC100761216	6.54708675010584	-4.57807419285789	1.24889488188608	-3.197316083245	0.00138712836197488	0.0358427118717708	N/A	N/A
271	LOC100761404	291.142909845443	-1.21707492723026	0.184020990737648	-3.43500175700217	0.000592549986839552	0.0171985579385156	ENSCGRG00000000261	N/A
272	LOC100761506	14.022953999364	-5.63450570210482	1.0329467620973	-4.88848349854068	1.01615713479932e-06	5.59688653456575e-05	ENSCGRG00000018966	N/A
273	LOC100761692	406.587433829714	-1.89204748932999	0.208798898103308	-6.26001861351836	3.84931524688212e-10	3.68068788352885e-08	N/A	N/A
274	LOC100761699	84.5935517153535	3.80756781379089	0.40290720963615	7.99838085791501	1.26065921722672e-15	1.9464784979426e-13	N/A	N/A
275	LOC100761793	13.705247493559	-8.5809363654591	1.56781307127272	-5.10008113291655	3.39507919580243e-07	2.05636999393345e-05	ENSCGRG00000019099	olfactory receptor 32 [Source:MGI Symbol;Acc:MGI:109303]
276	LOC100761862	307.704388715173	-2.37125178051519	0.199066360429826	-8.97333570542537	2.87667693519193e-19	5.70399615033793e-17	N/A	N/A
277	LOC100762188	18.4932383869557	-3.03428964573244	0.67883639340201	-3.60812585892222	0.000308416874922967	0.00966663672699489	N/A	N/A
278	LOC100762232	57.2977604374824	-2.58380060278901	0.560313613389348	-3.56735594906724	0.000360601496645623	0.0110809957460254	ENSCGRG00000004499	cDNA sequence BC030867 [Source:MGI Symbol;Acc:MGI:2387601]
279	LOC100762373	15.3175395938851	4.11265225334716	0.803075720260382	4.39272370416356	1.11939351343596e-05	0.000490372456106818	N/A	N/A
280	LOC100762389	158.709000184364	2.05282940629903	0.265872243332116	5.52094828396313	3.37175015365192e-08	2.40582036531595e-06	ENSCGRG00000013705	N/A
281	LOC100762490	219.166764886386	-1.2506923657506	0.196752757326661	-3.38358594855244	0.000715458100694729	0.0201752758125548	N/A	N/A
282	LOC100762574	17.9575410000977	2.80164723625763	0.659432942590901	3.36150136331855	0.000775199739382724	0.0216975297039411	ENSCGRG00000017642	N/A
283	LOC100762680	615.094989959947	-1.18979159259788	0.132084341026789	-4.57911276367012	4.66952419988957e-06	0.000219351190407282	ENSCGRG00000012852	N/A
284	LOC100762908	779.467261153658	0.945367837031824	0.119708548623849	3.01069005057562	0.0026065477223353	0.0619161909780959	ENSCGRG00000010791	N/A
285	LOC100762989	201.804626789782	1.33819704919977	0.218925313413661	3.44060052596735	0.000580424780456821	0.0168726259096684	N/A	N/A
286	LOC100763051	514.886501150357	-1.17715169016764	0.17976876971564	-3.29417167611046	0.000987121890849162	0.0266777834403525	N/A	N/A
287	LOC100763101	18.8839529349575	-3.53120778852799	0.634672532201654	-4.6421503032224	3.44801884981273e-06	0.000167830312852513	N/A	N/A
288	LOC100763263	10.3558075722984	-4.28341699181929	0.937619363498693	-3.94451590387115	7.99613470045589e-05	0.00287998450004756	N/A	N/A
289	LOC100763549	28.5262121614427	-3.9585538238232	0.540505179127597	-6.2415522614366	4.33249630279326e-10	4.1010669776742e-08	N/A	N/A
290	LOC100763560	648.876649248519	-3.48967986150666	0.148150849932852	-19.6064846209254	1.36121398974887e-85	3.20514849061243e-82	N/A	N/A
291	LOC100763719	17.6485353361787	-4.3136823462946	0.719191735429964	-5.18459773921658	2.16481595024455e-07	1.35477202839723e-05	N/A	N/A
292	LOC100763833	3861.22546337301	-1.88250549256632	0.127354958910752	-10.1883978679971	2.23415662594059e-24	6.37648611558225e-22	ENSCGRG00000017183	chemokine (C-C motif) ligand 2 [Source:MGI Symbol;Acc:MGI:98259]
293	LOC100764006	14.0889362720525	-7.06767271302345	1.55732549222732	-4.16272015365945	3.14478692893682e-05	0.0012577144666748	N/A	N/A
294	LOC100764100	22.5355789507369	-2.0786956634461	0.515420006385513	-2.89808921698646	0.00375443772551674	0.0833989899004232	ENSCGRG00000002037	N/A
295	LOC100764398	36.1628951111826	-4.66292257619345	0.626425490465387	-6.50988846645222	7.52066239919151e-11	8.00376935669889e-09	ENSCGRG00000018585	N/A
296	LOC100764834	1565.79156406745	-0.874841493637781	0.100491289220909	-2.88461811132093	0.00391888724335	0.0866432852147698	N/A	N/A
297	LOC100765028	93.8898897390131	-2.01041954137112	0.270520220830117	-5.26931789526052	1.36931641381363e-07	8.92519490899906e-06	N/A	N/A
298	LOC100765263	29.5191839789728	-2.80222462963082	0.479075473776338	-4.62821048097491	3.68839045401904e-06	0.000177693634225976	N/A	N/A
299	LOC100765588	26.4842118192899	-3.37636293203603	0.697802965210666	-4.00027023455274	6.32701916433582e-05	0.00237414462148593	N/A	N/A
300	LOC100766129	15.141357538194	-2.84704004146362	0.722340841663648	-3.13159302405302	0.00173860697333056	0.0433202904188198	N/A	N/A
301	LOC100766291	70.7132536553915	-3.69271828447916	0.418909619620833	-7.41867848862225	1.18294681249913e-13	1.60310569115439e-11	N/A	N/A
302	LOC100766315	44.0160036588261	-3.97215378861117	0.571028578423101	-5.93173689702845	2.99746680851051e-09	2.46564551405731e-07	N/A	N/A
303	LOC100766673	144.068197339287	-2.97851942540962	0.612903538175714	-3.90527509730617	9.41182555117685e-05	0.0033015001472536	N/A	N/A
304	LOC100766767	14.4047839299927	-3.13769213460644	0.820956044533304	-3.10945957567857	0.00187429930297655	0.0463890992622691	ENSCGRG00000009000	alcohol dehydrogenase 6A (class V) [Source:MGI Symbol;Acc:MGI:1916367]
305	LOC100767061	33.1399591899768	-1.93502183616242	0.461456946515356	-2.92564527554758	0.00343742639195962	0.0782960108166183	ENSCGRG00000009028	N/A
306	LOC100767186	58.0092369921955	-1.91914634972016	0.334049628881573	-3.99396896043851	6.49763734618606e-05	0.00241456279900982	N/A	N/A
307	LOC100767342	14.9834573668147	-3.44012745783021	0.854442729906019	-3.34155216865512	0.00083311358816156	0.022977101991507	N/A	N/A
308	LOC100767394	16.86671185723	2.47520244302093	0.623689479588036	3.03073885990241	0.00243956140947263	0.0584656720995369	N/A	N/A
309	LOC100767496	862.163941906406	-1.72718716954131	0.172791419641565	-6.61042470274021	3.83219000249337e-11	4.19691645796323e-09	N/A	N/A
310	LOC100767606	130.80780578213	-1.55602751183193	0.22845247240421	-4.25062158833906	2.13178071465458e-05	0.000874866085445498	N/A	N/A
311	LOC100767677	15.1967509469953	-5.69247882407136	1.15938453023683	-4.40536870222589	1.0560410146069e-05	0.000466963488078641	N/A	N/A
312	LOC100767690	3264.94753034562	1.89988760404289	0.104155158066436	12.624675798418	1.5437591874278e-36	9.08743494174293e-34	ENSCGRG00000012085	N/A
313	LOC100767729	1022.21317322362	-1.45756941888376	0.160484099318079	-5.4373419040917	5.40812998318293e-08	3.73160968839622e-06	ENSCGRG00000010429	predicted gene 4952 [Source:MGI Symbol;Acc:MGI:3643569]
314	LOC100767824	250.108040146884	1.32935036359187	0.186746698174595	3.9860831283601	6.71729859816883e-05	0.00248105399399424	ENSCGRG00000014344	N/A
315	LOC100767876	6.84689578972385	-7.79261257795181	1.68330607936999	-4.28184164815007	1.85352869196372e-05	0.000775887110456013	N/A	N/A
316	LOC100767899	6.2738088674719	-7.53622311936678	1.7144663595683	-4.05447478152673	5.02470705792862e-05	0.0019359034621484	N/A	N/A
317	LOC100767904	72.1385334545626	-2.15582356038168	0.307344053236402	-5.111083305888	3.20316687213085e-07	1.95902773929639e-05	ENSCGRG00000018279	thyrotropin releasing hormone receptor 2 [Source:MGI Symbol;Acc:MGI:2177284]
318	LOC100767982	27.5618882791779	3.48742672281378	0.518936056618954	5.59310571133401	2.23043393972596e-08	1.64763467147521e-06	ENSCGRG00000015232	N-acetyltransferase 8 (GCN5-related) [Source:MGI Symbol;Acc:MGI:1915646]
319	LOC100768019	866.880048693897	-1.28531689497409	0.133215119464823	-5.25731911712825	1.46170546222916e-07	9.42950198356532e-06	ENSCGRG00000010632	family with sequence similarity 111, member A [Source:MGI Symbol;Acc:MGI:1915508]
320	LOC100768211	1045.37978425614	-1.02509375762324	0.124702593531963	-3.52944749933584	0.000416428320045604	0.0126017166318873	ENSCGRG00000018352	N/A
321	LOC100768366	30.7573829795535	-3.99311624217856	0.535950979950791	-6.35907735772836	2.02969177097263e-10	2.05555397257051e-08	N/A	N/A
322	LOC100768431	313.724207485232	-2.88753553982367	0.189171276598837	-12.1718956519252	4.38772495411849e-34	2.11927115283923e-31	N/A	N/A
323	LOC100768826	241.698361802684	-1.441998757898	0.215485851193759	-3.97722751832195	6.97234468225036e-05	0.00255521511244261	N/A	N/A
324	LOC100769330	96.805916717522	-2.33947062724398	0.529195184991017	-3.3154272304133	0.000915031611214714	0.0249895091328286	ENSCGRG00000019489	N/A
325	LOC100769360	11.5591119076263	6.75109558647478	1.57028084485567	3.92677087411099	8.60939239222212e-05	0.00305414547066456	ENSCGRG00000018579	olfactory receptor 551 [Source:MGI Symbol;Acc:MGI:3030385]
326	LOC100769523	12.7829103852106	-5.28357302327228	1.17564767867553	-3.9966144685834	6.42548183296319e-05	0.00240152383506999	ENSCGRG00000018343	N/A
327	LOC100769844	30.7645785128294	-2.25008020613061	0.44401278321682	-3.75015713139131	0.00017672379534169	0.00585052044437859	N/A	N/A
328	LOC100770129	457.813320118817	1.06001992990239	0.147508501882032	3.22054270174305	0.00127948129868775	0.0334744294769183	N/A	N/A
329	LOC100770325	2441.32372226258	0.901132241806024	0.0767342322857412	4.12032194324331	3.78343360547446e-05	0.00149723821063703	ENSCGRG00000013229	tyrosine 3-monooxygenase/tryptophan 5-monooxygenase activation protein, gamma polypeptide [Source:MGI Symbol;Acc:MGI:108109]
330	LOC100770596	4.20489762782506	-6.01828227361658	1.75802486806783	-3.09058186353585	0.00199764728870139	0.0490608630733613	ENSCGRG00000020052	olfactory receptor 976 [Source:MGI Symbol;Acc:MGI:3030810]
331	LOC100770841	898.908974901509	-0.942708818966834	0.12257486698979	-2.91859438261089	0.00351613414475351	0.0793214597421819	ENSCGRG00000012572	transmembrane protein 198b [Source:MGI Symbol;Acc:MGI:1921077]
332	LOC100771285	840.63044983296	-1.32344956730613	0.157194754976716	-4.69791162366934	2.62835107071526e-06	0.000130979495023977	N/A	N/A
333	LOC100771660	239.136531947928	-1.40621571221416	0.210158449654254	-3.90778107111138	9.31476505935922e-05	0.00327354905640204	N/A	N/A
334	LOC100771790	32.3868135129455	-2.39214008114971	0.530800408230457	-3.4046273371439	0.000662544023492178	0.0189383031419153	N/A	N/A
335	LOC100771813	2323.39385223866	-2.39154066553817	0.123413646036624	-14.6383987738349	1.59787105356392e-48	1.58416300189387e-45	ENSCGRG00000001227	RIKEN cDNA 3830417A13 gene [Source:MGI Symbol;Acc:MGI:1917946]
336	LOC100772232	12078.7582006313	1.38013122103539	0.0707974238448821	11.231605291973	2.85248363350837e-29	1.07464468408794e-26	N/A	N/A
337	LOC100772349	8.18776934595053	-3.97297788803655	1.12658407038726	-3.00733471772842	0.00263549397966887	0.0625249371473836	N/A	N/A
338	LOC100772574	860.090137975786	-2.61576821162044	0.264575047981934	-7.67572651461051	1.64483718912717e-14	2.32960888207433e-12	N/A	N/A
339	LOC100772593	140.610225038397	-1.62579253283239	0.20629107181968	-5.04544391053935	4.52469618656265e-07	2.68024220334216e-05	ENSCGRG00000019063	N/A
340	LOC100772695	41.3086007535488	3.56114828765926	0.430712076238068	6.90991952891768	4.84928704123951e-12	5.74503270414017e-10	ENSCGRG00000018508	N/A
341	LOC100772735	1350.12207716438	-2.27228261801843	0.367275339333428	-4.59415576433639	4.34504741300069e-06	0.000205131975234822	ENSCGRG00000019604	N/A
342	LOC100772948	293.956203823113	1.07468729046414	0.147810472845434	3.3131941216039	0.000922369367201328	0.0251442427930122	N/A	N/A
343	LOC100772982	168.1826853564	-3.31436467544601	0.257504794003546	-10.5994227613769	2.99825074219894e-26	9.10936277916153e-24	N/A	N/A
344	LOC100773005	70.50256640613	1.55204573355029	0.295306805586134	3.27484234882309	0.00105720954269888	0.0281678304891355	N/A	N/A
345	LOC100773400	58.0996022207968	-1.55510945549116	0.341336492223846	-2.84220110322628	0.0044803220362157	0.0964523727956515	N/A	N/A
346	LOC100773652	20.1878863157727	-4.05203588536974	0.863912300415294	-4.01322377628136	5.989508260015e-05	0.00225648734187805	N/A	N/A
347	LOC100773771	104.71386682307	-4.38433621406952	0.326947611178274	-11.6207416217416	3.23317376557201e-31	1.32398465700174e-28	N/A	N/A
348	LOC100773941	202.111778714314	1.56596356036305	0.229460868551786	4.27524338172935	1.90928605258721e-05	0.000797455019347789	N/A	N/A
349	LOC100774003	119.102549318724	1.43155397119537	0.264902048195471	3.19586608046729	0.0013941180291011	0.0359739744029828	N/A	N/A
350	LOC100774075	8.62828647406808	-4.05689874179814	1.00298370640883	-3.46160781964065	0.000536958989417447	0.0158042132557132	N/A	N/A
351	LOC100774464	15.5352492806897	-2.52262781235411	0.66275870195822	-2.92363616789615	0.00345968868139168	0.0786129742959891	N/A	N/A
352	LOC100774623	40.5303833627686	-2.26611336028464	0.406073961466269	-4.1400114735087	3.47288451099038e-05	0.00138014188889295	N/A	N/A
353	LOC100775082	373.461009329783	-2.98714955257424	0.186030228211166	-12.9128855829082	3.80760181486602e-38	2.56156412095112e-35	N/A	N/A
354	LOC100775101	40.8937394303309	-1.88328080388639	0.448215392487253	-2.89663926078166	0.00377183194887362	0.083588233436391	N/A	N/A
355	LOC103158553	16.9238178203884	-2.71841827747096	0.625080514769172	-3.41308955621124	0.000642308308753722	0.0184438439207223	N/A	N/A
356	LOC103158614	821.644228178969	2.82202715752295	0.165370177889397	13.5276183732353	1.07448638189933e-41	8.43337498993238e-39	N/A	N/A
357	LOC103158691	4.40473244024535	-6.57781451178762	1.78195353824433	-3.36307983482607	0.000770780697348091	0.0216059464225387	N/A	N/A
358	LOC103158723	5336.50522927989	1.41200840776795	0.193664123696094	4.27051686839338	1.95020469184878e-05	0.000812743490715831	ENSCGRG00000000157	ribosomal protein S9 [Source:MGI Symbol;Acc:MGI:1924096]
359	LOC103158811	411.98265535833	-1.16554560301674	0.204794269867803	-2.83495774891727	0.00458317466519333	0.09799462107633	N/A	N/A
360	LOC103158846	150.263487073857	-1.4421405797135	0.251704198399306	-3.40549774077469	0.000660435599843867	0.0189067255231899	N/A	N/A
361	LOC103158848	88.9865788852569	-1.34621065668736	0.266647208987712	-2.85488889554171	0.00430518869502199	0.0934295385347112	N/A	N/A
362	LOC103158849	680.732739146348	-1.42900201957043	0.111145525837929	-7.59400355962185	3.10169871324099e-14	4.32790360454226e-12	N/A	N/A
363	LOC103158858	181.08707676381	-1.29154194244911	0.220393594760545	-3.2059890056952	0.00134599131008869	0.0349234687439953	ENSCGRG00000007129	N/A
364	LOC103158860	241.318924306711	-1.29657038732244	0.172003647719625	-4.13716741496808	3.51619567146723e-05	0.00139441216554586	N/A	N/A
365	LOC103158866	81.5088734554623	-1.546375314926	0.320539416428169	-2.99935909573322	0.0027054823087417	0.064024083228351	N/A	N/A
366	LOC103158869	128.194149044043	-1.27584567311941	0.222212829900796	-3.10910568353183	0.00187654582140728	0.0463890992622691	N/A	N/A
367	LOC103158886	221.919206113205	-1.28532578660657	0.187081965534224	-3.74361731706998	0.000181389850528125	0.00599445721824262	N/A	N/A
368	LOC103158925	141.365286468606	-6.03529815875881	0.458890925886733	-11.8771920527863	1.55503618437702e-32	6.81214339653719e-30	N/A	N/A
369	LOC103158934	63.3671014977797	-1.79481475375842	0.383121186810853	-3.15788396644994	0.00158918799340287	0.0404534246374729	N/A	N/A
370	LOC103158939	406.35164428726	-8.83916514787193	0.562996562269013	-14.661195467845	1.14243651313411e-48	1.19555981099485e-45	N/A	N/A
371	LOC103158943	201.445287159934	1.25342659883025	0.189528552616561	3.52698360685253	0.000420322786693025	0.0126681925326984	N/A	N/A
372	LOC103159210	20.7361607036019	-5.94019615439105	1.12848369068403	-4.74551267145369	2.07978892568842e-06	0.000105598339604293	N/A	N/A
373	LOC103159236	74.2370417906593	1.42232781633059	0.287779233647721	2.90974892453316	0.00361719210888132	0.0809228595665052	N/A	N/A
374	LOC103159250	4.90849270448669	-5.57005790319417	1.71878850769708	-2.90035416233513	0.00372741243978397	0.0830926250037996	N/A	N/A
375	LOC103159353	736.948218990252	-3.70144147565072	0.156038010167743	-19.9725629132242	9.54289054630371e-89	2.99599048701205e-85	N/A	N/A
376	LOC103159449	212.542033021371	-1.51226811936524	0.2098908126273	-4.41803815534643	9.960084084671e-06	0.000441454362124583	N/A	N/A
377	LOC103159462	2988.86563125201	0.903775307728953	0.0978266352773455	3.25895709388286	0.00111822578190018	0.0296676324699348	N/A	N/A
378	LOC103159564	18.2797647927609	-7.54462999957124	1.52677862455153	-4.55839987993963	5.1544826300632e-06	0.000238881116170878	N/A	N/A
379	LOC103159574	143.389164222871	1.95520798569808	0.24919613362341	5.49866270015113	3.82682347348101e-08	2.69984545954913e-06	N/A	N/A
380	LOC103159655	70.2489136046939	-5.81354865492184	0.608762070017261	-8.58888293426762	8.78189394281499e-18	1.60606345826025e-15	N/A	N/A
381	LOC103159864	545.919931154529	-0.999612747731551	0.141253857964409	-2.93549679269554	0.00333014053986635	0.0763772298185322	N/A	N/A
382	LOC103159868	10.992107288802	-4.35448955099213	0.965625208493424	-3.90371649074098	9.47267386119183e-05	0.00331666835545113	N/A	N/A
383	LOC103159890	107.679255492437	-1.37635966636912	0.236323451661592	-3.34878811257895	0.000811658424633996	0.0225504568507826	N/A	N/A
384	LOC103159962	22.4421502782395	-3.52117256105129	0.708946451931515	-4.14165280372089	3.44812034861101e-05	0.00137319752657052	N/A	N/A
385	LOC103159982	209.654945531885	-1.46797464509685	0.240686397063214	-3.66872476031032	0.000243763337762204	0.0077526053181288	N/A	N/A
386	LOC103160025	95.872144644696	-1.92787487443808	0.306202597908021	-4.38569882454204	1.156139976824e-05	0.000505294866436977	N/A	N/A
387	LOC103160057	100.687330201094	1.43957729580513	0.246433132504172	3.46793787994197	0.000524468511201396	0.0154849738957691	N/A	N/A
388	LOC103160067	116.291466831275	-1.66341792345159	0.24206534517657	-4.45522436077655	8.38055061328901e-06	0.000376764753943974	N/A	N/A
389	LOC103160097	75.0292691518585	-4.58537359114231	0.446278605554047	-8.9639320384958	3.13302112420814e-19	6.14757488715716e-17	N/A	N/A
390	LOC103160099	153.244204734387	-2.70859361981314	0.255442468893921	-8.31353975040806	9.28888872148888e-17	1.52151997257988e-14	N/A	N/A
391	LOC103160179	2432.03625495206	-3.52210240594618	0.137839536441055	-21.3083994698506	9.48837443986464e-101	4.46831273309326e-97	N/A	N/A
392	LOC103160386	64.1503512355376	-2.82048489512309	0.374693030357004	-5.96627696082831	2.42728143596187e-09	2.04119198255418e-07	N/A	N/A
393	LOC103160462	23.3678135505356	-2.68770332261331	0.65431581920009	-3.21364815000619	0.0013106016644079	0.0341936337291573	N/A	N/A
394	LOC103160471	179.924562458389	3.21709739477202	0.237286935712845	11.0926245734665	1.36231123002837e-28	4.84185974340462e-26	N/A	N/A
395	LOC103160553	2155.28719437139	2.12891329035719	0.212934572498819	7.2508225015672	4.14248263340561e-13	5.45677939618612e-11	N/A	N/A
396	LOC103160599	11.6803423973969	-3.64058967614216	0.835993636096012	-3.65508425361993	0.000257097530522205	0.00811213765903984	N/A	N/A
397	LOC103160604	310.045389961722	-1.65216682853682	0.184976797510337	-5.76939563328764	7.9556330343519e-09	6.14181391262651e-07	N/A	N/A
398	LOC103160606	58.0924023935758	-2.00526218533877	0.356361831874007	-3.98555501061562	6.73225772252893e-05	0.00248171308648292	N/A	N/A
399	LOC103160687	162.157913913145	-1.32603378502588	0.210901229027515	-3.51383103703032	0.000441693668945358	0.0132487000667575	N/A	N/A
400	LOC103160736	29.2807683196471	-2.39626629706611	0.450534897264594	-4.02034072686093	5.8114028495085e-05	0.00220260353070808	N/A	N/A
401	LOC103160835	695.146716806244	1.564088988144	0.136089364086853	7.19473188806996	6.25836197832767e-13	8.13025962660402e-11	N/A	N/A
402	LOC103160844	37.4638779794725	-1.90790355318893	0.445891648685927	-2.96695633651487	0.0030076366815276	0.0698827658463049	N/A	N/A
403	LOC103160858	1457.23470234139	-1.10812213216217	0.134672237543687	-3.88468804694287	0.000102461362517083	0.0035808250199152	N/A	N/A
404	LOC103160964	47.8729121982551	-1.60586411900697	0.325113351883188	-3.14014054597371	0.00168866798745948	0.0424125851730323	N/A	N/A
405	LOC103161216	33.8169070784604	-2.63049533672895	0.45935375870106	-4.45306650323721	8.46525208230188e-06	0.000379494794064325	N/A	N/A
406	LOC103161223	145.610521422208	1.97671746428425	0.440835045885257	3.15708784170792	0.00159353334272422	0.0405092949755682	N/A	N/A
407	LOC103161307	26.1666358814993	-2.9405401887081	0.57612817959947	-4.08863473684721	4.33919483467319e-05	0.00169579695229749	N/A	N/A
408	LOC103161334	323.398212398342	-2.12836261453288	0.218758099187694	-7.05528215660482	1.72250839705584e-12	2.09334778550587e-10	N/A	N/A
409	LOC103161335	449.437544194386	-1.73920050689212	0.211330573256746	-5.46176536779977	4.71422890444237e-08	3.26477683356547e-06	N/A	N/A
410	LOC103161381	255.420669038857	5.37346797210917	0.414824872810649	11.5434386538672	7.96751437384552e-31	3.126751422086e-28	N/A	N/A
411	LOC103161536	201.355092737944	-1.43855625973874	0.220207398725417	-3.87631734427756	0.000106049352726762	0.0036718211995231	N/A	N/A
412	LOC103161582	478.457310159689	-2.77942303717184	0.146955936054237	-14.9327791402776	2.01682155277401e-50	2.37442922435025e-47	N/A	N/A
413	LOC103161593	191.688103799304	-1.93760921397754	0.20738997639859	-6.52223765461397	6.92661475982609e-11	7.41344558129796e-09	N/A	N/A
414	LOC103161638	138.513089836981	-1.73433628264993	0.311337892188985	-3.69172468486775	0.000222738503458217	0.00719074385752423	N/A	N/A
415	LOC103161648	279.085006754653	1.11648248988925	0.169507179238264	3.13567833266208	0.00171457149386967	0.0428347257692611	N/A	N/A
416	LOC103161680	66.0819682172142	4.61074670291564	0.646665986751107	6.22544603346202	4.80187924266163e-10	4.47787125217906e-08	N/A	N/A
417	LOC103161681	158.247607931192	-1.33086017649613	0.229701401110119	-3.24724913374556	0.00116526340093163	0.0307855072697744	N/A	N/A
418	LOC103161784	2278.3365336512	1.4094462185816	0.138567556650348	5.9500487544923	2.68062627493394e-09	2.23429013897923e-07	N/A	N/A
419	LOC103161859	28.4393604099315	-2.65323251025899	0.555321531354433	-3.72445491982511	0.00019573768404814	0.00639013995565826	N/A	N/A
420	LOC103161874	137.152821600005	-2.45144711866411	0.224652402338331	-8.30832253968952	9.70643988935834e-17	1.57620869134347e-14	N/A	N/A
421	LOC103162015	24.0611730165156	-3.87215929008247	0.644253796183684	-5.10233204496959	3.35493448321776e-07	2.03860970517332e-05	N/A	N/A
422	LOC103162162	6837.98689192728	1.05567954782701	0.11183981752221	4.20885027832216	2.56673389315784e-05	0.00104201651606496	N/A	N/A
423	LOC103162176	1942.69736186803	-2.47313055552942	0.148411998417124	-12.72247577653	4.43579333932795e-37	2.78523463776402e-34	N/A	N/A
424	LOC103162177	4.38186471236615	-6.16219389646464	1.87794153972144	-2.96986422515089	0.00297931396621125	0.0696294505974209	N/A	N/A
425	LOC103162502	13.2823771972922	-2.7312967392779	0.701345827575367	-3.06030798811032	0.00221109487256288	0.0536041108294298	N/A	N/A
426	LOC103162640	10.8436901127507	-4.22926742722593	1.07476916777514	-3.39077918847336	0.000696942284166518	0.0198312716115479	N/A	N/A
427	LOC103162686	549.213116771697	1.13476235639429	0.129157984627195	4.25680113591189	2.07372656468579e-05	0.000856640072346187	N/A	N/A
428	LOC103162690	13.5090241210106	2.48880733055563	0.649194267031897	2.93262729897294	0.00336107101979837	0.0768197416794683	ENSCGRG00000012217	WAP four-disulfide core domain 6A [Source:MGI Symbol;Acc:MGI:2684968]
429	LOC103162926	62.4947615267152	-1.6188382261804	0.310651942297506	-3.32808389290262	0.000874455291088452	0.0239768767368751	N/A	N/A
430	LOC103163057	71.0239660656483	-2.25310764033564	0.327480037982427	-5.09388343146583	3.50802505409341e-07	2.1179701264089e-05	N/A	N/A
431	LOC103163206	1813.37618300335	-1.1551646585282	0.155035297917268	-3.67788603928971	0.000235174983497149	0.00752120740939865	N/A	N/A
432	LOC103163214	19.0929982040694	5.17941038391182	0.825172404913064	5.56786418915053	2.57880689778725e-08	1.8755592870123e-06	N/A	N/A
433	LOC103163249	38.96781744148	-3.13148263291209	0.545288373425922	-4.67004296495767	3.01136745982052e-06	0.000148107386006891	N/A	N/A
434	LOC103163260	470.736862753421	-1.07677418124616	0.142558677622004	-3.4498894681743	0.000560816123655019	0.0163784392578133	N/A	N/A
435	LOC103163310	485.118259016396	1.26452317247005	0.1808369928928	3.75786315000129	0.000171370555723566	0.00568328725029017	N/A	N/A
436	LOC103163356	232.151503604802	-2.16422910965245	0.238481108667508	-6.62218746698764	3.53921797725115e-11	3.92166170808705e-09	N/A	N/A
437	LOC103163357	305.562156332392	-3.0829983738857	0.189676896777986	-13.1699533026864	1.30678472047085e-39	9.4676552998113e-37	N/A	N/A
438	LOC103163365	2124.26761624409	-1.20472571444346	0.131531138475889	-4.71191248630391	2.45402769542289e-06	0.000123600320049949	N/A	N/A
439	LOC103163422	1189.49377388003	2.23277331237214	0.149551936431997	11.0183181238864	3.11830953626465e-28	1.06799266790213e-25	N/A	N/A
440	LOC103163534	52.0708862903599	-1.68115624781659	0.333091408661969	-3.29096974160593	0.000998426520592898	0.0269446423616166	N/A	N/A
441	LOC103163726	1396.73796113578	1.0037863339774	0.128124519557074	3.26888120013342	0.00107973625359398	0.0286868713807473	N/A	N/A
442	LOC103163750	544.092038662246	-1.00138961501072	0.138266152364638	-3.01177914600067	0.00259721483076616	0.0618504876955022	N/A	N/A
443	LOC103163908	14.2438749286403	-4.67465561839498	0.81958772542633	-4.98993944247574	6.03982240369726e-07	3.43722461082916e-05	N/A	N/A
444	LOC103163999	31.9025493482017	4.99165759692707	1.49939305382909	2.938985934977	0.00329288016887211	0.0757362438840586	N/A	N/A
445	LOC103164015	357.912646044203	-1.59062534116025	0.236559877110044	-4.25119784777058	2.12630227505804e-05	0.000874523055791885	N/A	N/A
446	LOC103164045	254.987264612834	1.16701367629172	0.176427226775503	3.2991006332101	0.00096995132944529	0.0263270507100302	N/A	N/A
447	LOC103164075	74.1087030149663	-2.06025917509	0.366602026630281	-4.02424582299618	5.71581893345651e-05	0.00217074357357904	N/A	N/A
448	LOC103164106	484.587908213449	-1.02564505804934	0.151192256255107	-2.91471645601096	0.00356011831675483	0.0800261918051442	N/A	N/A
449	LOC103164258	193.587054330698	-1.21251973873543	0.215154057538144	-2.91678086481366	0.00353664148564943	0.0796886551018879	N/A	N/A
450	LOC103164274	491.168415658123	2.07107158829205	0.169188340981294	8.78375589565717	1.58104611612155e-18	2.9487292761764e-16	N/A	N/A
451	LOC103164300	60.7629721996961	-1.93774428334455	0.317782690538897	-4.25693979848098	2.07244131991772e-05	0.000856640072346187	N/A	N/A
452	LOC103164304	112.236394155899	-1.61699525468347	0.243171114525663	-4.24405980938745	2.19511804701661e-05	0.000896950946890498	N/A	N/A
453	LOC103164378	115.915159200987	-1.39684622145876	0.25141197780746	-3.22929610521329	0.00124095334876252	0.0326934800428527	N/A	N/A
454	LOC103164428	25.0958315745102	-2.41948905975804	0.636129777579198	-2.8838872564938	0.00392799354700504	0.0867428070866753	ENSCGRG00000012615	RIKEN cDNA 1110002E22 gene [Source:MGI Symbol;Acc:MGI:1915066]
455	LOC103164585	97.861270926912	-2.05388941696985	0.349643416500597	-4.20121428554395	2.65487150428137e-05	0.00107317198553966	N/A	N/A
456	LOC107976972	4.76257859252627	-6.62491996774357	1.83558736087172	-3.290476713761	0.00100017779668788	0.0269532892077391	N/A	N/A
457	LOC107976996	884.098795742637	1.51436666282942	0.118418948578622	7.84844126099631	4.21239831381908e-15	6.07337621359656e-13	N/A	N/A
458	LOC107977043	67.920598466141	-1.9869594526338	0.333445513273461	-4.20457584853707	2.61572212652151e-05	0.00105962059564055	N/A	N/A
459	LOC107977192	147.42518106519	-1.46092620505171	0.217183913449627	-4.0332807822515	5.50034919902769e-05	0.00209736999720819	N/A	N/A
460	LOC107977204	19.4457976494682	-2.314478530596	0.592574883334395	-2.91864552230585	0.0035155574265768	0.0793214597421819	N/A	N/A
461	LOC107977215	112.751686129241	4.13702270782032	0.307500357441994	11.55140188014	7.26260235504996e-31	2.91075830983141e-28	N/A	N/A
462	LOC107977218	54.0919187746152	-2.04415858571651	0.373006037599117	-3.91199052537482	9.1538503943091e-05	0.00322301083883365	N/A	N/A
463	LOC107977223	1425.81039993275	-2.11466496468057	0.252870080144028	-6.04936124941369	1.45421246056416e-09	1.23950226785733e-07	N/A	N/A
464	LOC107977238	741.673590926749	-0.931509060398468	0.117614905967203	-2.94645102019591	0.00321443322365477	0.0741129481444123	N/A	N/A
465	LOC107977249	9.1457312560985	-4.13257101866825	1.09087491918995	-3.25207634307096	0.00114565245702258	0.0303099091754696	N/A	N/A
466	LOC107977261	26.2962735888534	-2.26037884034892	0.59089106809947	-2.83540643966161	0.00457674183987823	0.09799462107633	N/A	N/A
467	LOC107977269	24.8969117503256	-3.86727146993743	0.585556357770338	-5.60545355824423	2.07710313662557e-08	1.54040912537858e-06	N/A	N/A
468	LOC107977285	482.353847209325	-1.24773069887668	0.145020098903663	-4.57018167251289	4.87301594219053e-06	0.00022749468974146	N/A	N/A
469	LOC107977305	31.3161726205884	-5.02388111805199	0.622395537210128	-7.13198979097469	9.89282139795032e-13	1.23411309055093e-10	N/A	N/A
470	LOC107977333	318.47582388343	-1.9808451303204	0.279577949199069	-4.99282090593393	5.95037302537743e-07	3.3965811114859e-05	N/A	N/A
471	LOC107977336	115.07747568831	-1.64028160028885	0.259051656953507	-4.07377861225991	4.6256455023778e-05	0.00180027446959278	N/A	N/A
472	LOC107977369	122.911824787764	1.46074387249828	0.307420149744586	2.84880926804812	0.00438831795501221	0.0947967262827579	N/A	N/A
473	LOC107977378	64.9381237532956	-3.76658089794752	0.381804024881073	-8.33311906079929	7.8739906363502e-17	1.30107334751692e-14	N/A	N/A
474	LOC107977412	1980.18279526951	-1.40747519954855	0.141497411937713	-5.81291691179098	6.13935381695051e-09	4.79863103111605e-07	N/A	N/A
475	LOC107977433	38.8802645638302	-2.7518135864344	0.415001494709093	-5.22130911174709	1.77662700721736e-07	1.1268122200321e-05	N/A	N/A
476	LOC107977448	7.49130370054245	-3.64096740192138	1.04114360862164	-2.93523859330611	0.00333291303874468	0.0763772298185322	N/A	N/A
477	LOC107977465	30.9101274033142	-2.9270509238543	0.509120705418628	-4.60026158474019	4.21960721143803e-06	0.000199710404627784	N/A	N/A
478	LOC107977516	151.665649614609	-3.43162845988474	0.232816054355383	-12.2271033543859	2.22740665211478e-34	1.13399078664557e-31	N/A	N/A
479	LOC107977531	117.839661117972	-4.76834652021838	0.333762151726969	-12.534027593756	4.86289496528364e-36	2.69418683708965e-33	N/A	N/A
480	LOC107977556	37.4763732679208	4.5645048209325	0.691945992924289	5.75123255413776	8.8595147247755e-09	6.73656884726947e-07	N/A	N/A
481	LOC107977566	25.9942690290261	3.43100394021508	0.569739379549741	4.99533917024153	5.87324530080562e-07	3.36274534137615e-05	N/A	N/A
482	LOC107977606	133.964722612795	-3.48319274785038	0.28801503456902	-10.0627741585299	8.06919072844494e-24	2.17141922502453e-21	N/A	N/A
483	LOC107977616	265.404776641642	-1.576704858779	0.181373473066749	-5.46795703522124	4.55252192214699e-08	3.16442271023922e-06	N/A	N/A
484	LOC107977627	497.52870809171	1.88877643816949	0.209737507972323	6.21640807146608	5.08664157091756e-10	4.69691506232226e-08	N/A	N/A
485	LOC107977636	21.5503086666046	-5.18407296773125	0.749286024211873	-6.13799045811326	8.35718809405597e-10	7.46086976908684e-08	N/A	N/A
486	LOC107977672	73.4230901141978	-7.66418767263552	1.47256792283575	-4.80740145302211	1.52904748897282e-06	8.11342747881158e-05	N/A	N/A
487	LOC107977779	22.497845602948	-2.39870326750481	0.525479262211151	-3.45159342568851	0.000557286785103371	0.0163006384642736	N/A	N/A
488	LOC107977783	322.477928401685	1.70000889689742	0.209946058399088	5.31110898046331	1.08960144893255e-07	7.20169210299733e-06	N/A	N/A
489	LOC107977816	63.8846549888403	-2.41266677033441	0.360155808195461	-5.07475994562146	3.87985500039786e-07	2.31281103299033e-05	N/A	N/A
490	LOC107977823	48.3884893954091	-2.47728263009985	0.415153679136116	-4.55811961805656	5.1613640325714e-06	0.000238881116170878	N/A	N/A
491	LOC107977827	48.7974256099699	-2.53990369462288	0.389521260472644	-5.01883052937753	5.1986985357027e-07	3.02246556534049e-05	N/A	N/A
492	LOC107977861	173.17257383855	-3.18368762821274	0.24064336159821	-10.7990725787423	3.47697702694595e-27	1.1466071324326e-24	N/A	N/A
493	LOC107977889	21.902953572963	-3.99360889617092	0.697698580141645	-4.8855573057892	1.03136701666929e-06	5.66409926909605e-05	N/A	N/A
494	LOC107977905	18.616105134402	-3.08329409823108	0.574799559224275	-4.34643965434066	1.38365095247801e-05	0.000596426384252364	N/A	N/A
495	LOC107977961	27.9102678009835	-7.50091215584204	1.50211640114362	-4.60413696958206	4.14179816425457e-06	0.00019652154161225	N/A	N/A
496	LOC107977970	3.67392362958618	-5.87588535456815	1.86067566089488	-2.84354923592774	0.00446141157450473	0.096155159987352	N/A	N/A
497	LOC107977978	13.5264223282416	-3.36706543458543	0.939196662024334	-2.96221552562566	0.00305433903428584	0.0708553994936483	N/A	N/A
498	LOC107977984	138.01399442434	-1.62574820760015	0.289040947372935	-3.60082443798569	0.000317209725830168	0.00989284702891204	N/A	N/A
499	LOC107978001	503.591029481472	-3.78432840163128	0.156829896309076	-20.4002296513983	1.66432149198794e-92	6.27016478891537e-89	N/A	N/A
500	LOC107978007	5.2926796835122	-6.91944712663493	1.72006173018243	-3.68270772772901	0.000230769686551682	0.00740546607423176	N/A	N/A
501	LOC107978048	1905.81650202028	-5.95354866939116	0.184621825275786	-29.0788272765177	6.65087606201095e-186	1.252825523801e-181	N/A	N/A
502	LOC107978054	2747.45815111946	-1.17407036823195	0.111747803728629	-5.27176237791118	1.35119946668531e-07	8.83768901178857e-06	N/A	N/A
503	LOC107978093	7.59467025224239	6.15392660645371	1.63698673027572	3.40196044521056	0.000669043204251784	0.0190951012704407	N/A	N/A
504	LOC107978104	116.986271215199	-2.60689498720212	0.410352838307319	-4.92730230603817	8.33727093738549e-07	4.66021283820566e-05	N/A	N/A
505	LOC107978123	126.156857084634	-1.80199027442214	0.252542849772556	-4.81909416480037	1.44211481396448e-06	7.71736271325252e-05	N/A	N/A
506	LOC107978124	13.9586762875247	-3.12689157775287	0.671544527346102	-3.785198111996	0.000153586176695995	0.00513872612863669	N/A	N/A
507	LOC107978163	33.2628529082135	-2.96012346498927	0.636860460379246	-3.72948410528379	0.000191872208664684	0.00628573355585504	N/A	N/A
508	LOC107978196	299.625482840268	-3.31653262648496	0.239759338650507	-11.3929665519539	4.53289438334014e-30	1.74257411222405e-27	N/A	N/A
509	LOC107978217	318.939775679224	-2.92874274889881	0.173423949289948	-13.5147438273308	1.28000484564789e-41	9.64458051098775e-39	N/A	N/A
510	LOC107978232	60.9406742095351	-2.8343559248923	0.360818315154688	-6.23414424848914	4.54254367386602e-10	4.25710921316488e-08	N/A	N/A
511	LOC107978256	123.913828103242	-2.00844406606987	0.278594654556714	-5.10950781741916	3.22999127143742e-07	1.96904031003452e-05	N/A	N/A
512	LOC107978267	474.708220576776	-6.62698944158444	0.259412124536589	-23.2912280089325	5.44042374751424e-120	5.12406310659629e-116	N/A	N/A
513	LOC107978278	158.67106289008	-3.46828471636661	0.270829628151125	-10.6462584442074	1.81514791807206e-26	5.69865688878723e-24	N/A	N/A
514	LOC107978281	13.5166056262293	-4.12105414942742	0.86547008677137	-4.08574681292294	4.39352682714705e-05	0.00171347546258735	N/A	N/A
515	LOC107978293	13.423512409855	-2.70670398239614	0.719621458756066	-2.94841330238069	0.00319409717386369	0.0737343240981254	N/A	N/A
516	LOC107978300	15.1167911391337	-5.26047697891197	0.863704724123465	-5.41332511864606	6.18650137628008e-08	4.23764096090865e-06	N/A	N/A
517	LOC107978301	8.53343322868405	-4.72894976372232	1.08879235853107	-3.80603999516675	0.000141209557573932	0.00474146958292364	N/A	N/A
518	LOC107978305	66.3236663182311	-2.05489448999552	0.337411914833241	-4.35649105634235	1.32164090864084e-05	0.000573634787927822	N/A	N/A
519	LOC107978309	193.530825937284	-1.30112894871877	0.182952097655089	-3.91450252375774	9.05907902998761e-05	0.00319561557467934	N/A	N/A
520	LOC107978317	24.7466086632221	-3.75532814684828	0.589989149458195	-5.3735999196571	7.71800041367408e-08	5.15546006355952e-06	N/A	N/A
521	LOC107978351	18.9665218992215	-3.52662839254517	0.669579959310258	-4.39330038320481	1.11642699940551e-05	0.0004902129461026	N/A	N/A
522	LOC107978357	230.905299594555	-2.991711238412	0.243192125593975	-9.89649122812913	4.31136386758816e-23	1.08284214898344e-20	N/A	N/A
523	LOC107978368	268.793381960978	-2.17895726568406	0.230376803343657	-6.91907666843138	4.54596800441454e-12	5.41977210754156e-10	N/A	N/A
524	LOC107978370	19.9526999156434	-5.25269887106652	0.794944427493681	-5.87177695560671	4.31148567890437e-09	3.44133287006448e-07	N/A	N/A
525	LOC107978389	21.4647472835949	-2.74634086915073	0.638432081353974	-3.38544761698968	0.000710622711579012	0.0200689655442487	N/A	N/A
526	LOC107978393	73.3602114476729	-3.92132670486717	0.370890580833943	-8.99554848937993	2.35055560436232e-19	4.71036339567799e-17	N/A	N/A
527	LOC107978394	234.994446545908	-3.83271192083597	0.214343041445902	-15.1521103657312	7.33722112830624e-52	9.21408229292697e-49	N/A	N/A
528	LOC107978397	11.4418551345642	-3.07630022363362	0.743146559847697	-3.35241775649618	0.000801090387547328	0.0223226917606938	N/A	N/A
529	LOC107978439	300.34827385403	-1.4076486174501	0.207787715949569	-3.95926252410711	7.51815594096926e-05	0.00273396724826328	N/A	N/A
530	LOC107978440	44.8176810747418	-1.78235161472839	0.341883502069407	-3.50233078449088	0.000461206639263464	0.0137900785139776	N/A	N/A
531	LOC107978477	1723.53681240122	-0.973231685511354	0.113529213261041	-3.41999361783155	0.00062622604886318	0.0180923620896254	N/A	N/A
532	LOC107978509	74.1141639373956	-1.80804434181818	0.287235873824515	-4.25810963237918	2.06162843458822e-05	0.000855394159082341	N/A	N/A
533	LOC107978529	30.4952794735436	-2.2104548316684	0.4356801174362	-3.73093071245162	0.000190773690304913	0.00626063415378683	N/A	N/A
534	LOC107978534	118.639392286755	-1.92255349295211	0.243888773465368	-5.48443035415441	4.14803860598114e-08	2.90470643943743e-06	N/A	N/A
535	LOC107978552	28.5926204659421	-2.18050031475795	0.458836683882608	-3.47735451432433	0.000506387781353121	0.0150217742320453	N/A	N/A
536	LOC107978573	45.6005656943228	-3.4550188330146	0.441859418640191	-6.4954060301033	8.28097635270037e-11	8.76341300875375e-09	N/A	N/A
537	LOC107978611	219.973178290735	2.00974254489679	0.237891048123689	5.98921252150202	2.1085948515956e-09	1.78114803674916e-07	N/A	N/A
538	LOC107978616	128.206996438838	4.67238961984679	0.345697935429147	11.8236954873668	2.94441176311259e-32	1.260542826858e-29	N/A	N/A
539	LOC107978619	53.2545909652291	-2.54243242261459	0.425033646930025	-4.60544697115637	4.11580861660308e-06	0.000195781532603415	N/A	N/A
540	LOC107978626	219.543865820742	-7.09886288539422	0.387972709684108	-16.7895839632039	2.90876743141144e-63	4.21480400811518e-60	N/A	N/A
541	LOC107978639	62.8933713356458	-2.5096909533412	0.413788295910945	-4.65148113574069	3.29559425947898e-06	0.000160826707424367	N/A	N/A
542	LOC107978660	68.9673499974009	-2.28928068367055	0.290875168501752	-5.85927699407291	4.64886712207565e-09	3.69496666576114e-07	N/A	N/A
543	LOC107978687	75.5099357810347	-3.95626909486498	0.350092205560969	-9.62976764576013	5.98646907098263e-22	1.40958897362625e-19	N/A	N/A
544	LOC107978701	554.001269163018	-2.94194014761324	0.191365777477932	-12.3166099913757	7.37289589642938e-35	3.85786777780667e-32	N/A	N/A
545	LOC107978713	1164.14511209435	1.44640508389455	0.145909707241476	5.90394292099932	3.54915000803173e-09	2.86932784125724e-07	N/A	N/A
546	LOC107978800	23.4722674552901	-2.22135109241866	0.551221242639741	-2.96866024948713	0.00299101098979993	0.0697713933475366	N/A	N/A
547	LOC107978813	62.2352352783521	-1.83795107762246	0.378979920417034	-3.30621362610055	0.000945659602180517	0.0257418929570439	N/A	N/A
548	LOC107978815	9.95524061592692	3.31722306545135	0.884327055994277	3.08964940765974	0.00200392888081062	0.0491510525101949	N/A	N/A
549	LOC107978825	42.5346711051497	-2.1883827088895	0.401028820979464	-3.99826676858832	6.38080128106352e-05	0.0023895656805446	N/A	N/A
550	LOC107978838	45.6068171735952	-1.90574130702527	0.389652557044945	-3.38963207715268	0.000699864856815336	0.0198843956377534	N/A	N/A
551	LOC107978855	96.7675881471895	3.55806459646525	0.450925152112201	6.59333834410798	4.30044977164832e-11	4.68251863286355e-09	N/A	N/A
552	LOC107978871	68.9539258345996	-1.56573011954859	0.315020156231948	-3.11334877919781	0.00184977276275632	0.0459079967484069	N/A	N/A
553	LOC107978872	41.3421514567194	-2.98601921239619	0.435816717119184	-5.50932678201604	3.60208657024252e-08	2.56047187636447e-06	N/A	N/A
554	LOC107978904	55.5510907579797	-2.36954704390102	0.433389676793282	-4.11773662073422	3.82611605031589e-05	0.00151095488553041	N/A	N/A
555	LOC107978961	16.0398082763397	-3.4339447697107	0.704677590137357	-4.04295852296681	5.27809602487094e-05	0.00202491842811596	N/A	N/A
556	LOC107978967	8.84579672649389	4.30198731215513	1.29895627718934	2.86154728739356	0.0042157860889425	0.0918066619160807	N/A	N/A
557	LOC107979035	335.084978631058	-1.99527062967864	0.231289173457595	-6.09759682165171	1.07674903163634e-09	9.4779072471653e-08	N/A	N/A
558	LOC107979042	37.91289374296	-2.07646217193378	0.435959893252705	-3.42118551338407	0.000623487870104944	0.0180409232091656	N/A	N/A
559	LOC107979057	66.0825509914527	-3.27686105844863	0.366230952580182	-7.35027593588805	1.97798092448488e-13	2.64249834571076e-11	N/A	N/A
560	LOC107979078	20.7151947724939	-2.18845243861604	0.557324355425572	-2.8771215940679	0.00401320920093041	0.0882109938365533	N/A	N/A
561	LOC107979090	12.5753697451509	5.00133566776996	1.55551847687338	2.8391647111295	0.00452318023453991	0.0971529601801919	N/A	N/A
562	LOC107979119	43.4991314594369	-4.53732555905216	0.460837463950433	-8.57647949116418	9.78211044811552e-18	1.77178475491492e-15	N/A	N/A
563	LOC107979122	26.3685901887949	-2.93740678744577	0.488115481078691	-4.81944207449828	1.43960242421599e-06	7.71736271325252e-05	N/A	N/A
564	LOC107979145	18.5320281892966	-2.79134590267742	0.598918223002716	-3.68394768637097	0.000229649392431163	0.00738209147649457	N/A	N/A
565	LOC107979160	10.2985697436065	-3.58592989653854	0.851206549199792	-3.52554547264533	0.000422611616518186	0.0127168291059953	N/A	N/A
566	LOC107979201	29.8596455078404	-5.24658920909256	0.768136133043111	-6.06875071727653	1.2890905340361e-09	1.11017968561137e-07	N/A	N/A
567	LOC107979202	154.583351736453	-3.98837996411577	0.333877742857507	-10.1936039050292	2.11765136666108e-24	6.13695366058382e-22	N/A	N/A
568	LOC107979212	59.0401269370733	-2.34045767181828	0.345373993286869	-5.0828817606976	3.71751133558627e-07	2.23015162510951e-05	N/A	N/A
569	LOC107979247	310.455401556281	-4.62332079946841	0.42096118234418	-9.59318452181054	8.54073882710261e-22	1.98619626279175e-19	N/A	N/A
570	LOC107979261	18.0254274040269	-2.67166045863054	0.63338212388637	-3.29453244607791	0.000985855626009959	0.0266777834403525	N/A	N/A
571	LOC107979266	27.8144216060831	-2.54095978295468	0.476577723030969	-4.10425663581933	4.05616999900786e-05	0.00159511637309626	N/A	N/A
572	LOC107979267	50.0254503759323	-1.95325233775873	0.342592710915155	-3.99392571249549	6.49882326855644e-05	0.00241456279900982	N/A	N/A
573	LOC107979269	201.188123946757	-2.69658762803213	0.257884220649744	-8.18826806072389	2.65012052418494e-16	4.23053561983659e-14	N/A	N/A
574	LOC107979329	304.263485969621	-1.09597674911158	0.165684114991545	-3.08426820770657	0.00204053547034578	0.0499189177336408	N/A	N/A
575	LOC107979335	20.1399224131696	-2.16524658192369	0.550765653479488	-2.86924950969439	0.00411447086800759	0.090016594356166	N/A	N/A
576	LOC107979376	172.805149278415	-1.98724398043695	0.255947123367401	-5.47879367138998	4.28235369453552e-08	2.98765542755428e-06	N/A	N/A
577	LOC107979381	49.4887682760549	-1.726589097185	0.354081063960018	-3.22419556611126	0.0012632709581401	0.0331886123270363	N/A	N/A
578	LOC107979384	257.023126186897	-2.06787184131567	0.219045423831721	-6.76987135660838	1.2889695464317e-11	1.4895901439346e-09	N/A	N/A
579	LOC107979424	10.3219202025483	-3.67097776684712	1.05715266275614	-2.91917655306313	0.00350957391356503	0.0793214597421819	N/A	N/A
580	LOC107979425	26.59844845803	-4.29179846775461	0.931717787168622	-3.97849651265978	6.93524283621992e-05	0.00254657250108917	N/A	N/A
581	LOC107979427	499.448138103568	1.25225949740515	0.164107629795918	4.06621555325509	4.77827430087969e-05	0.00185202372439652	N/A	N/A
582	LOC107979428	35.1921720203134	-3.8475121794664	0.503648760965029	-6.4778272709218	9.30527868368708e-11	9.79237623265998e-09	N/A	N/A
583	LOC107979443	189.404203153039	-1.27439879183526	0.191328920719614	-3.60340866671406	0.000314071139361396	0.00981120738333434	N/A	N/A
584	LOC107979479	48.6250914202326	-3.8486103247505	0.412703333220621	-7.90797544221596	2.61608402110794e-15	3.95366435429039e-13	N/A	N/A
585	LOC107979574	76.7067992626716	-3.40946349170381	0.466781793402624	-6.05100933863197	1.43941102704939e-09	1.23246297802406e-07	N/A	N/A
586	LOC107979587	31.8043458347895	-1.85395275126328	0.430344356289296	-2.94877865132046	0.00319032386435904	0.0737343240981254	N/A	N/A
587	LOC107979589	48.435699139199	-4.34249830901883	0.447131558482007	-8.40364706319177	4.32822193881665e-17	7.27952827334725e-15	N/A	N/A
588	LOC107979593	13.2561132789354	-2.51756470806459	0.661663139482187	-2.92082495158469	0.00349105918034775	0.0790751187807727	N/A	N/A
589	LOC107979613	409.730769708071	-2.31359269456338	0.171332585225784	-10.0893253409106	6.15913659450451e-24	1.69903760946263e-21	N/A	N/A
590	LOC107979614	50.2359880126322	-2.30534488518789	0.443279477767816	-3.88103323242013	0.000104013625310491	0.003614953247184	N/A	N/A
591	LOC107979639	11.8624825381414	-3.37798036493183	0.834500273482358	-3.34693463017747	0.000817104764263305	0.0226683393879645	N/A	N/A
592	LOC107979655	416.422747001682	-3.16136056387712	0.212827323853197	-12.1055793800851	9.86702240299905e-34	4.64662752513233e-31	N/A	N/A
593	LOC107979679	17.2704820495569	6.1903080789551	1.51844559985681	3.69150240137843	0.000222933291542929	0.00719074385752423	N/A	N/A
594	LOC107979685	38.5526050074459	-1.97819121907037	0.434171925056348	-3.20893323115813	0.0013322842689894	0.0346633132250737	N/A	N/A
595	LOC107979696	263.837568192489	-1.5987286996068	0.219755805928521	-4.61314864743725	3.96614441955194e-06	0.000189619955408883	N/A	N/A
596	LOC107979697	101.752572918136	-2.87563227594778	0.282728760593144	-8.10200479930293	5.40608106082108e-16	8.41606189608981e-14	N/A	N/A
597	LOC107979718	115.909140547473	-1.68805339811875	0.259718090652834	-4.24726246302226	2.16398400329444e-05	0.000886151449349074	N/A	N/A
598	LOC107979722	63.2945418761134	-1.8053328863228	0.369481723883388	-3.30292489916716	0.000956820092938258	0.0260081097989581	N/A	N/A
599	LOC107979856	12.8707686581209	-2.74355701959654	0.716324821064298	-3.01342973941374	0.00258312847086139	0.0615929000071089	N/A	N/A
600	LOC107979891	33.3358343875418	-3.58213310244186	0.610546872828317	-4.90899345342073	9.15450337518094e-07	5.07186411994951e-05	N/A	N/A
601	LOC107979897	40.3648961600522	-3.33321579434525	0.441695166047589	-6.22205879728372	4.90673072081588e-10	4.55310771369501e-08	N/A	N/A
602	LOC107979908	42.5311662489633	-3.99202439716491	0.458752765039604	-7.42679315763825	1.11262140571845e-13	1.51872821880568e-11	N/A	N/A
603	LOC107979929	8.97263049422588	-5.4233832135816	1.26186295767394	-3.83434721134801	0.000125898199530314	0.00428850702450727	N/A	N/A
604	LOC107979936	83.9816730852579	-4.33123417369906	0.371348035301044	-10.0883034696572	6.22358098704261e-24	1.69903760946263e-21	N/A	N/A
605	LOC107979960	85.0362011960484	-4.464532607761	0.416378203012404	-9.31741882493372	1.19204880682911e-20	2.55166174707273e-18	N/A	N/A
606	LOC107980007	57.4303854799079	-2.75824249771205	0.377892725512091	-5.75105010038452	8.86908251909979e-09	6.73656884726947e-07	N/A	N/A
607	LOC107980011	23.1101948163341	-5.15026297465917	0.711271593032998	-6.41850527794975	1.37618837204683e-10	1.42435496506847e-08	N/A	N/A
608	LOC107980039	15.631508075807	-2.61412410802488	0.682753997231594	-2.97202450008567	0.00295843075085055	0.0692272795699029	N/A	N/A
609	LOC107980051	74.5763101289149	2.92498897804943	0.348330054866465	6.71784258818935	1.84434770540623e-11	2.09289022450224e-09	N/A	N/A
610	LOC107980056	78.2334006649856	-3.15567587228611	0.339099180582551	-7.5810073240184	3.42882240578167e-14	4.74917115130216e-12	N/A	N/A
611	LOC107980066	137.13714670594	-1.6079402095197	0.211726734774081	-4.83159441291199	1.35443961866736e-06	7.33148824621754e-05	N/A	N/A
612	LOC107980085	67.934438706849	3.06824651484872	0.315500432879902	7.87093694756624	3.51995018481376e-15	5.26232552629657e-13	N/A	N/A
613	LOC107980095	155.810421286028	-4.35376649605658	0.318947214232323	-11.8163878759894	3.21200392261766e-32	1.34454484200775e-29	N/A	N/A
614	LOC107980121	49.4395475380951	-1.66358146826322	0.343962058051544	-3.13586612910783	0.0017134739953038	0.0428347257692611	N/A	N/A
615	LOC107980160	90.640805981931	-4.90826820562667	0.359802547455874	-12.0157729162152	2.9361139830444e-33	1.31684712139541e-30	N/A	N/A
616	LOC107980178	12.971807937425	-3.90214046999333	0.796463508907266	-4.16488380468715	3.11511175139037e-05	0.0012484970225732	N/A	N/A
617	LOC107980205	202.364798423555	-3.1081068168798	0.260764982983824	-9.67593227927833	3.8159762645914e-22	9.21558267898824e-20	N/A	N/A
618	LOC107980257	73.7361393009974	-2.83489538698412	0.352617727941925	-6.3806573180391	1.76329481127838e-10	1.79541537081356e-08	N/A	N/A
619	LOC107980321	309.495366264499	1.20507748544565	0.172491757175083	3.5950412638852	0.00032434016521049	0.0100818410760231	N/A	N/A
620	LOC107980349	167.916584987858	2.1816217137676	0.23744877095424	6.72422605781414	1.76528191784443e-11	2.01531002948095e-09	N/A	N/A
621	LOC107980354	116.30614370444	1.39257643573581	0.275366157550459	2.93287287805753	0.00335841370494914	0.0768197416794683	N/A	N/A
622	LOC107980355	33.0717282088376	-4.44680922947927	0.538912511762595	-7.16599938666735	7.72211190253085e-13	9.96311108958723e-11	N/A	N/A
623	LOC107980386	30.4566741234871	-3.03251971128802	0.529606686030265	-4.62146206822434	3.81045011381456e-06	0.000183105736719196	N/A	N/A
624	Lpo	261.469580765135	-1.45641994555363	0.181653317897501	-4.79736596566984	1.60765715630146e-06	8.50658366664344e-05	ENSCGRG00000016547	lactoperoxidase [Source:MGI Symbol;Acc:MGI:1923363]
625	Lrp8	2340.39029217376	-1.01823452505714	0.0965623308224209	-4.48696733649456	7.22441452854169e-06	0.000328710861048647	ENSCGRG00000003806	low density lipoprotein receptor-related protein 8, apolipoprotein e receptor [Source:MGI Symbol;Acc:MGI:1340044]
626	Lrrtm1	21.0399183319442	-3.89959255457753	0.770683984762544	-4.30089390644032	1.70110494673165e-05	0.000715261470571075	ENSCGRG00000001484	leucine rich repeat transmembrane neuronal 1 [Source:MGI Symbol;Acc:MGI:2389173]
627	Ltbp1	3395.3778526557	-0.946936232929094	0.117258931862789	-3.08696085200147	0.00202214225791145	0.0495332818105046	ENSCGRG00000012465	latent transforming growth factor beta binding protein 1 [Source:MGI Symbol;Acc:MGI:109151]
628	Macc1	15.0412218448297	-3.03553952396447	0.644162057806514	-3.80428650452957	0.000142213505772912	0.0047666829328191	ENSCGRG00000007459	metastasis associated in colon cancer 1 [Source:MGI Symbol;Acc:MGI:2685113]
629	Malrd1	472.569699087506	1.90358367566163	0.154215862314515	8.55048991167471	1.22567146190931e-17	2.17811069131941e-15	ENSCGRG00000004473	MAM and LDL receptor class A domain containing 1 [Source:MGI Symbol;Acc:MGI:1928271]
630	Map7d2	36.063421252862	1.83037234923434	0.405559116050354	3.07084663918281	0.00213452756374763	0.0519484440805092	ENSCGRG00000015312	MAP7 domain containing 2 [Source:MGI Symbol;Acc:MGI:1917474]
631	Mast4	1007.55372843565	-2.13081614679695	0.123064306096277	-12.5613485754872	3.44411928803443e-36	1.96596590996074e-33	ENSCGRG00000001139	microtubule associated serine/threonine kinase family member 4 [Source:MGI Symbol;Acc:MGI:1918885]
632	Mc3r	20.441924596742	-6.60361300782213	1.13692124219271	-5.29381480769341	1.19790746833059e-07	7.86236340799422e-06	ENSCGRG00000018880	melanocortin 3 receptor [Source:MGI Symbol;Acc:MGI:96929]
633	Mcm10	317.066186336155	-1.34591728323148	0.224677127953428	-3.38688138593286	0.000706919440853558	0.020024423319336	ENSCGRG00000008746	minichromosome maintenance 10 replication initiation factor [Source:MGI Symbol;Acc:MGI:1917274]
634	Mcm3	1506.36500728829	-0.986718888598986	0.13424521949873	-2.99270535947562	0.00276516563119578	0.0652724623995424	ENSCGRG00000014554	minichromosome maintenance complex component 3 [Source:MGI Symbol;Acc:MGI:101845]
635	Mdga1	97.8348797061815	-2.30663118242005	0.310685226288815	-5.54152092220318	2.998557399814e-08	2.16413125441748e-06	ENSCGRG00000013043	MAM domain containing glycosylphosphatidylinositol anchor 1 [Source:MGI Symbol;Acc:MGI:1922012]
636	Mecom	145.933644313836	-2.71527821951544	0.215254257535069	-9.89674138476547	4.30059681410083e-23	1.08284214898344e-20	ENSCGRG00000010011	MDS1 and EVI1 complex locus [Source:MGI Symbol;Acc:MGI:95457]
637	Mefv	101.225168248877	-2.01266902809281	0.286303348215367	-4.98669169002412	6.14219631466152e-07	3.48495638491804e-05	ENSCGRG00000016243	Mediterranean fever [Source:MGI Symbol;Acc:MGI:1859396]
638	Megf10	3214.45934457642	-2.54211854216311	0.136324380528436	-14.3566105626551	9.68491822383299e-47	9.1217402291171e-44	ENSCGRG00000011574	multiple EGF-like-domains 10 [Source:MGI Symbol;Acc:MGI:2685177]
639	Mep1a	18.0671661991113	-2.34049634949087	0.582372688772096	-3.01445085357827	0.00257444917354177	0.0614637504207938	ENSCGRG00000002960	meprin 1 alpha [Source:MGI Symbol;Acc:MGI:96963]
640	Mir30b	261.231528133555	1.19432749248311	0.19277912837998	3.16094899319628	0.00157256033477228	0.0400843288580589	N/A	N/A
641	Mir412	11.4507357386697	-5.28627392841907	1.64807062751709	-2.85261526369213	0.00433610839392735	0.0939159621036868	N/A	N/A
642	Mir496	20.2039369129859	-5.07667069061122	1.56601790159677	-2.86823553249944	0.00412768124722031	0.0901264850271698	N/A	N/A
643	Mir702	331.192426656812	1.16421205615134	0.164129409255184	3.52922464084166	0.000416779182548483	0.0126017166318873	N/A	N/A
644	Mki67	4979.68065058753	-1.17930733952938	0.0999062288869124	-5.94902685678369	2.69741382137012e-09	2.23837815652638e-07	ENSCGRG00000005751	antigen identified by monoclonal antibody Ki 67 [Source:MGI Symbol;Acc:MGI:106035]
645	Mmd	1655.1629371786	-1.410802405277	0.14099981947987	-5.85702809834977	4.71223424645759e-09	3.72959481094629e-07	ENSCGRG00000002768	monocyte to macrophage differentiation-associated [Source:MGI Symbol;Acc:MGI:1914718]
646	Mmp10	84.545637105992	-1.75430061947522	0.369253946879665	-3.16675861865637	0.00154148211488552	0.0393987769309342	ENSCGRG00000008222	matrix metallopeptidase 10 [Source:MGI Symbol;Acc:MGI:97007]
647	Mmp19	4246.99283967926	-1.20648768226383	0.0820327691603015	-7.57654761511397	3.54871499457561e-14	4.87935360239568e-12	ENSCGRG00000012533	matrix metallopeptidase 19 [Source:MGI Symbol;Acc:MGI:1927899]
648	Mmp9	2332.94685258729	-1.80601757013501	0.114776140826224	-10.638579243247	1.97111936563627e-26	6.08688122794925e-24	ENSCGRG00000013903	matrix metallopeptidase 9 [Source:MGI Symbol;Acc:MGI:97011]
649	Mogat2	33.6326059758617	2.83466233084677	0.443289218576744	5.07501589447327	3.87463611938654e-07	2.31281103299033e-05	ENSCGRG00000012686	monoacylglycerol O-acyltransferase 2 [Source:MGI Symbol;Acc:MGI:2663253]
650	Mov10	603.270344629574	-1.00104278615782	0.136780887146718	-3.04194755653511	0.00235052842835969	0.0564036993694414	ENSCGRG00000003973	Moloney leukemia virus 10 [Source:MGI Symbol;Acc:MGI:97054]
651	Mpeg1	556.77245949647	-1.13103616651411	0.184814297149243	-2.95471548584783	0.003129575147628	0.072422367390502	ENSCGRG00000008421	macrophage expressed gene 1 [Source:MGI Symbol;Acc:MGI:1333743]
652	Mrc1	36.5611823897654	3.04852773834803	0.523219662983876	4.70847219995017	2.49580396265648e-06	0.00012536922465216	ENSCGRG00000006589	mannose receptor, C type 1 [Source:MGI Symbol;Acc:MGI:97142]
653	Msantd4	2101.59819376265	0.934626949095123	0.0949693140648417	3.68186768344171	0.000231531573006907	0.00741727932097128	ENSCGRG00000001028	Myb/SANT-like DNA-binding domain containing 4 with coiled-coils [Source:MGI Symbol;Acc:MGI:1925350]
654	Msrb1	745.036021505946	0.956567270888665	0.122049277350504	3.04471094163323	0.00232904038819487	0.055959354327075	ENSCGRG00000014044	methionine sulfoxide reductase B1 [Source:MGI Symbol;Acc:MGI:1351642]
655	Mtdh	3518.84589579774	1.22966591301565	0.0815294070697931	7.90761806647997	2.62360271957477e-15	3.95366435429039e-13	ENSCGRG00000005553	metadherin [Source:MGI Symbol;Acc:MGI:1914404]
656	Mtfr2	454.931571091588	-1.19699201582651	0.176389345439081	-3.46976464809624	0.000520914598080033	0.0154041888289381	ENSCGRG00000010692	mitochondrial fission regulator 2 [Source:MGI Symbol;Acc:MGI:1919054]
657	Mtss1l	660.746219912862	1.1621754236214	0.12273001378963	4.70311136678954	2.56226565811584e-06	0.000128365420749809	ENSCGRG00000017966	metastasis suppressor 1-like [Source:MGI Symbol;Acc:MGI:3039591]
658	Mxra8	39.77806580343	3.1666144015758	0.419237268133211	6.15797329362029	7.3681777013798e-10	6.60925539813768e-08	ENSCGRG00000014161	matrix-remodelling associated 8 [Source:MGI Symbol;Acc:MGI:1922011]
659	Myf5	23.3137296386235	-2.80552094127379	0.565041137126134	-3.92990579738435	8.49791479136713e-05	0.00303748047295982	ENSCGRG00000000706	myogenic factor 5 [Source:MGI Symbol;Acc:MGI:97252]
660	Myf6	24.2479567251919	-2.50978222214914	0.56113667195508	-3.43021552079573	0.000603102009115561	0.017477896224169	ENSCGRG00000000719	myogenic factor 6 [Source:MGI Symbol;Acc:MGI:97253]
661	Myl1	30.5673867852456	2.89966308309342	0.484095415472436	4.78149659837888	1.73994948182733e-06	9.10428566366152e-05	ENSCGRG00000012239	myosin, light polypeptide 1 [Source:MGI Symbol;Acc:MGI:97269]
662	Myl9	238.729932445012	1.30663969528638	0.180287876102952	4.00291583751928	6.25665640886827e-05	0.0023524278797176	ENSCGRG00000011104	N/A
663	Myo1c	3950.49270860253	0.870476824935809	0.080272234784885	3.55682540768647	0.000375363442888737	0.011441296397565	ENSCGRG00000011725	myosin IC [Source:MGI Symbol;Acc:MGI:106612]
664	Myo1g	455.037630142191	-1.30672878579657	0.208942729648272	-3.45437377165703	0.000551572352859858	0.0162040432636947	ENSCGRG00000016686	myosin IG [Source:MGI Symbol;Acc:MGI:1927091]
665	Myom2	104.546529329542	2.48141500256226	0.268992920253964	7.05019485290025	1.78667417925931e-12	2.15740907145562e-10	ENSCGRG00000001592	myomesin 2 [Source:MGI Symbol;Acc:MGI:1328358]
666	Myzap	1034.1950862399	-2.23792967104619	0.118257269118879	-13.9777214765832	2.13205166907024e-44	1.912450347156e-41	ENSCGRG00000013683	myocardial zonula adherens protein [Source:MGI Symbol;Acc:MGI:2142908]
667	Nav2	568.568074169001	-1.1486508837346	0.150828460117442	-3.73728129674284	0.000186020772648365	0.00612600226289729	ENSCGRG00000013481	neuron navigator 2 [Source:MGI Symbol;Acc:MGI:2183691]
668	Ncapd2	2534.64139700022	-0.846860350654269	0.0925746256584891	-2.82904573548332	0.00466870265359642	0.0995972275037325	ENSCGRG00000016187	non-SMC condensin I complex, subunit D2 [Source:MGI Symbol;Acc:MGI:1915548]
669	Nedd9	30.8076049138428	-2.94128399841162	0.483835439834203	-4.87008867828679	1.11548175576256e-06	6.0905303864636e-05	ENSCGRG00000010789	neural precursor cell expressed, developmentally down-regulated gene 9 [Source:MGI Symbol;Acc:MGI:97302]
670	Negr1	43.1909311027489	2.42733495794428	0.425533332110957	4.32956085504186	1.49406980262556e-05	0.00063963165618313	ENSCGRG00000004041	neuronal growth regulator 1 [Source:MGI Symbol;Acc:MGI:2444846]
671	Nfatc1	609.819374966919	-1.22105393243018	0.160322787316599	-3.96756719587776	7.26100430772791e-05	0.00265068872373393	ENSCGRG00000008510	nuclear factor of activated T cells, cytoplasmic, calcineurin dependent 1 [Source:MGI Symbol;Acc:MGI:102469]
672	Nfe2l1	8259.89916403235	0.823087391972124	0.0739352838266552	3.22072059409771	0.00127868743763362	0.0334744294769183	ENSCGRG00000005472	nuclear factor, erythroid derived 2,-like 1 [Source:MGI Symbol;Acc:MGI:99421]
673	Ninl	555.881320976733	-0.978888190163122	0.126619185102213	-3.11110586538659	0.00186388104648449	0.0461972727271426	ENSCGRG00000002522	ninein-like [Source:MGI Symbol;Acc:MGI:1925427]
674	Nkain3	57.2025206916543	4.28324310762553	0.662137511936912	5.58536639328289	2.33208018600901e-08	1.70931495968295e-06	ENSCGRG00000016102	Na+/K+ transporting ATPase interacting 3 [Source:MGI Symbol;Acc:MGI:2444830]
675	Nlrp1	181.312728987034	-1.20259830279333	0.194720750473552	-3.17190541105718	0.00151442324429081	0.0388653823606349	N/A	N/A
676	Nod2	1129.35965536664	-0.997001182172947	0.1256871356937	-3.2782884197149	0.00104438625210525	0.0279447497598105	ENSCGRG00000006598	nucleotide-binding oligomerization domain containing 2 [Source:MGI Symbol;Acc:MGI:2429397]
677	Nol4	59.6728854852574	1.70647287520202	0.360972287836969	3.10691543996692	0.00189050466959358	0.0466670995672535	ENSCGRG00000003512	N/A
678	Nox4	2319.86045040272	-1.0778194163902	0.0928365596747489	-5.30886665119598	1.10308998130899e-07	7.26535174053057e-06	ENSCGRG00000017616	NADPH oxidase 4 [Source:MGI Symbol;Acc:MGI:1354184]
679	Nppb	146.668354883105	-6.1915125676646	0.376408129192583	-14.8948697759791	3.55877336243362e-50	3.94333022518601e-47	ENSCGRG00000000797	natriuretic peptide type B [Source:MGI Symbol;Acc:MGI:97368]
680	Nrp1	3668.3002382971	-1.47403723362239	0.0794535307539181	-11.1898706635814	4.57099897906049e-29	1.65584438016466e-26	ENSCGRG00000013969	neuropilin 1 [Source:MGI Symbol;Acc:MGI:106206]
681	Nsun5	964.619505102499	1.03811310559001	0.13457690342603	3.3672241917643	0.000759289343496466	0.0213792725910956	ENSCGRG00000006943	NOL1/NOP2/Sun domain family, member 5 [Source:MGI Symbol;Acc:MGI:2140844]
682	Ntn4	382.813932443145	-1.19309025741545	0.17292720491494	-3.51666909202297	0.000436998213166085	0.0131287644998557	ENSCGRG00000000474	netrin 4 [Source:MGI Symbol;Acc:MGI:1888978]
683	Nuf2	254.630053579667	-1.34685950569633	0.253576675340445	-3.00460207529843	0.00265928510177446	0.0630100043548749	ENSCGRG00000001624	NUF2, NDC80 kinetochore complex component [Source:MGI Symbol;Acc:MGI:1914227]
684	Nusap1	1115.63285514227	-1.35846096292343	0.160150459452185	-4.82982355997054	1.36654086906946e-06	7.37579666208062e-05	ENSCGRG00000008626	nucleolar and spindle associated protein 1 [Source:MGI Symbol;Acc:MGI:2675669]
685	Oc90	13.783756667019	-7.19740180722306	1.55365723561692	-4.25604770145859	2.08072332232148e-05	0.000857649567233471	ENSCGRG00000006050	otoconin 90 [Source:MGI Symbol;Acc:MGI:1313269]
686	Olfml2b	1372.27260304691	-1.23941998401957	0.112466276208683	-5.81914423914998	5.91496755673494e-09	4.64251016109234e-07	ENSCGRG00000003910	olfactomedin-like 2B [Source:MGI Symbol;Acc:MGI:2443310]
687	Olr1	103.195811080823	-1.93506660335278	0.366189053614118	-3.6869045901474	0.000226998415304054	0.00730934897279053	ENSCGRG00000008979	oxidized low density lipoprotein (lectin-like) receptor 1 [Source:MGI Symbol;Acc:MGI:1261434]
688	Omp	31.7014786470981	-2.56268346748175	0.500850802181756	-3.94872276962609	7.85692789170592e-05	0.00284070922641199	N/A	N/A
689	Optc	11.0744037041562	-3.06445214551935	0.819220448091906	-3.02664520956882	0.00247284015719039	0.0591128046205525	ENSCGRG00000003603	opticin [Source:MGI Symbol;Acc:MGI:2151113]
690	Osbp2	312.42050555368	-1.68984151825782	0.209986476695122	-5.26166748890612	1.42754763118585e-07	9.2407954393979e-06	ENSCGRG00000007280	oxysterol binding protein 2 [Source:MGI Symbol;Acc:MGI:1921559]
691	Oxr1	927.840454344365	1.29534408197742	0.112360634178096	6.32233509941111	2.57639904303828e-10	2.56781104622816e-08	ENSCGRG00000009893	oxidation resistance 1 [Source:MGI Symbol;Acc:MGI:2179326]
692	Pabpc1	2436.43715421049	1.11993397069451	0.13312311521614	4.01862192831632	5.85395142741387e-05	0.00221278404338275	N/A	N/A
693	Pabpc4	1984.53259937004	1.22479982136442	0.108633520247717	5.88987008047091	3.86499348268728e-09	3.09808009503746e-07	ENSCGRG00000009777	N/A
694	Papln	124.775460347358	-1.42413818498925	0.235278559388541	-3.56673249976115	0.000361460119113224	0.0110892903318173	ENSCGRG00000017393	papilin, proteoglycan-like sulfated glycoprotein [Source:MGI Symbol;Acc:MGI:2386139]
695	Paqr7	481.847399732458	-1.15056864456187	0.149658952490488	-3.77930043227222	0.000157269581111981	0.00525263670107514	ENSCGRG00000009050	progestin and adipoQ receptor family member VII [Source:MGI Symbol;Acc:MGI:1919154]
696	Parvg	201.7451888097	-1.63831154267545	0.195051016810839	-5.40037708686148	6.65009621452858e-08	4.49272116212709e-06	ENSCGRG00000002905	parvin, gamma [Source:MGI Symbol;Acc:MGI:2158329]
697	Pask	311.525323263051	-1.10169675063596	0.180981926715705	-2.85517045426594	0.00430137364992221	0.0934295385347112	ENSCGRG00000018280	PAS domain containing serine/threonine kinase [Source:MGI Symbol;Acc:MGI:2155936]
698	Pbk	896.836076538832	-1.3958123425816	0.181419267688432	-4.46948029386267	7.84098824578191e-06	0.000353350946377497	ENSCGRG00000004250	PDZ binding kinase [Source:MGI Symbol;Acc:MGI:1289156]
699	Pcolce	2980.11888910469	0.889248627222694	0.0960031860927559	3.1695419588215	0.00152679412093277	0.0390763870326231	ENSCGRG00000016630	procollagen C-endopeptidase enhancer protein [Source:MGI Symbol;Acc:MGI:105099]
700	Pde1c	460.765325042857	-3.40640246682082	0.155366692313647	-18.1598766381914	1.07265451897412e-73	2.02055931739154e-70	ENSCGRG00000011815	phosphodiesterase 1C [Source:MGI Symbol;Acc:MGI:108413]
701	Pde3a	25.5185613472452	-2.93550202948818	0.488853360781288	-4.80827118588359	1.52241151337709e-06	8.10459637127064e-05	ENSCGRG00000007234	phosphodiesterase 3A, cGMP inhibited [Source:MGI Symbol;Acc:MGI:1860764]
702	Pde3b	38.8835657525833	-1.78174297422944	0.420551170629704	-2.84574281820761	0.00443079639983567	0.0956047099469697	ENSCGRG00000012625	phosphodiesterase 3B, cGMP-inhibited [Source:MGI Symbol;Acc:MGI:1333863]
703	Pdia4	7607.76360128038	0.875970524878695	0.10251528267575	2.83867942966104	0.00453006422522811	0.0971899997843074	ENSCGRG00000011480	protein disulfide isomerase associated 4 [Source:MGI Symbol;Acc:MGI:104864]
704	Pdpn	2603.21694036483	-1.00954363429881	0.0780996023885596	-5.43640582784646	5.4366051785284e-08	3.73756685211458e-06	N/A	N/A
705	Pex5l	159.050707576702	-1.662197823814	0.221263325182236	-4.86856699909765	1.12410411767461e-06	6.11986972966377e-05	ENSCGRG00000000459	peroxisomal biogenesis factor 5-like [Source:MGI Symbol;Acc:MGI:1916672]
706	Phactr1	66.7462565174739	-2.62944257958191	0.307554239917033	-6.64754314364934	2.98025644854366e-11	3.32183968764597e-09	ENSCGRG00000005136	phosphatase and actin regulator 1 [Source:MGI Symbol;Acc:MGI:2659021]
707	Phldb2	1482.06670015843	-0.918884680689698	0.0977879004218503	-3.41475968425566	0.0006383830793154	0.0183591176565865	ENSCGRG00000002895	pleckstrin homology like domain, family B, member 2 [Source:MGI Symbol;Acc:MGI:2444981]
708	Phyhd1	600.902608252578	1.123426829881	0.119729970146401	4.49732283822861	6.88144585769477e-06	0.000315391230222376	ENSCGRG00000004453	phytanoyl-CoA dioxygenase domain containing 1 [Source:MGI Symbol;Acc:MGI:3612860]
709	Pik3r5	330.619226077517	-2.22444662668664	0.238462732932111	-6.87522157364623	6.18935809687807e-12	7.19684805375878e-10	ENSCGRG00000012612	phosphoinositide-3-kinase regulatory subunit 5 [Source:MGI Symbol;Acc:MGI:2443588]
710	Pkhd1l1	14.4762894692964	2.79100404280167	0.773369143499241	2.85250783616592	0.00433757429687357	0.0939159621036868	ENSCGRG00000010137	polycystic kidney and hepatic disease 1-like 1 [Source:MGI Symbol;Acc:MGI:2183153]
711	Plac1	477.41972962705	-3.16029529524373	0.189146118853029	-13.6155730296728	3.23597586878856e-42	2.65026423653783e-39	ENSCGRG00000007734	placental specific protein 1 [Source:MGI Symbol;Acc:MGI:1926287]
712	Plac8	646.001807743749	-1.68424122416775	0.128591209479901	-8.54863040710729	1.24557676625619e-17	2.19279715382878e-15	ENSCGRG00000013586	placenta-specific 8 [Source:MGI Symbol;Acc:MGI:2445289]
713	Plekho2	773.563446578933	-0.951142763710532	0.12942495632997	-2.8292863553749	0.004665193633292	0.0995972275037325	ENSCGRG00000011027	pleckstrin homology domain containing, family O member 2 [Source:MGI Symbol;Acc:MGI:2143132]
714	Plxdc2	263.637876671135	-1.79362682459534	0.204187065322298	-5.91939710758061	3.23123914220106e-09	2.6349286459585e-07	ENSCGRG00000004772	plexin domain containing 2 [Source:MGI Symbol;Acc:MGI:1914698]
715	Plxna4	1409.32235965509	-1.30990130046465	0.252788928528672	-2.86776325198623	0.00413384737821706	0.0901264850271698	N/A	N/A
716	Plxnb3	90.9266792859688	-2.11337289606813	0.308371306350205	-4.95639627900793	7.18126750462716e-07	4.03801599954214e-05	ENSCGRG00000003374	plexin B3 [Source:MGI Symbol;Acc:MGI:2154240]
717	Pnkd	716.241472690633	-1.40083167226322	0.129394499693044	-6.30528479554776	2.87664448753451e-10	2.84546938552729e-08	ENSCGRG00000005443	paroxysmal nonkinesiogenic dyskinesia [Source:MGI Symbol;Acc:MGI:1930773]
718	Polq	491.881637970774	-1.13647061727025	0.14204443949964	-3.88264488558521	0.000103326412542169	0.00360436969084599	ENSCGRG00000001328	polymerase (DNA directed), theta [Source:MGI Symbol;Acc:MGI:2155399]
719	Polr2j	397.206508573542	1.31593262706091	0.153015641008726	4.77709416841953	1.77846500328256e-06	9.25440476984354e-05	ENSCGRG00000008433	polymerase (RNA) II (DNA directed) polypeptide J [Source:MGI Symbol;Acc:MGI:109582]
720	Polr2k	282.883302188015	1.34360574772935	0.174976382801719	4.33568939339593	1.45304002976242e-05	0.000623483258328808	ENSCGRG00000011617	N/A
721	Por	209.624542583513	1.41483591869546	0.175160086910793	4.73779976140879	2.16051133086183e-06	0.000109402021342592	N/A	N/A
722	Pparg	941.144276457118	-1.24715668433216	0.141792273929277	-4.67017112611715	3.00948928106056e-06	0.000148107386006891	ENSCGRG00000012652	peroxisome proliferator-activated receptor gamma [Source:RefSeq peptide;Acc:NP_001231210]
723	Ppargc1a	149.949552962557	2.25337252453363	0.28989070244421	5.75530712004662	8.64844173517379e-09	6.62238605550686e-07	ENSCGRG00000000200	peroxisome proliferative activated receptor, gamma, coactivator 1 alpha [Source:MGI Symbol;Acc:MGI:1342774]
724	Ppp1r15a	898.31801788448	1.52309831416493	0.147791390179491	6.34770274712492	2.1855384871282e-10	2.20155018620503e-08	ENSCGRG00000003383	protein phosphatase 1, regulatory (inhibitor) subunit 15A [Source:MGI Symbol;Acc:MGI:1927072]
725	Prdx1	9302.69012899532	-0.870785731233327	0.0936866573175524	-3.0508424432667	0.00228200288556761	0.0550024881573431	ENSCGRG00000003612	peroxiredoxin-1 [Source:RefSeq peptide;Acc:NP_001233694]
726	Prkrip1	209.982829203689	1.2779857382688	0.189576328745776	3.65564225308425	0.000256538903608996	0.00810809283101118	N/A	N/A
727	Prnd	8.58676075893226	-6.01826227658037	1.62819513752037	-3.3370077398301	0.000846855898276015	0.023287919059599	ENSCGRG00000014966	N/A
728	Prr11	210.995352439343	-1.67186898023516	0.285403324354889	-3.80831751687122	0.000139915542709982	0.00470640906790702	ENSCGRG00000006499	proline rich 11 [Source:MGI Symbol;Acc:MGI:2444496]
729	Prr5	90.9518961959384	-2.75763629412729	0.351157478619259	-6.18717790647383	6.12508265332823e-10	5.5447933798981e-08	ENSCGRG00000011636	proline rich 5 (renal) [Source:MGI Symbol;Acc:MGI:1924714]
730	Ptch1	972.499390235732	-1.39307116830057	0.113379787060294	-7.1274491559035	1.02246022497386e-12	1.26711074064688e-10	ENSCGRG00000001640	patched 1 [Source:MGI Symbol;Acc:MGI:105373]
731	Ptgfr	25.5048602243754	8.22298823372943	1.49990779088824	5.0923301948349	3.53689436726506e-07	2.12857761010134e-05	ENSCGRG00000002397	prostaglandin F receptor [Source:MGI Symbol;Acc:MGI:97796]
732	Ptk2b	583.824669438652	1.67253932094577	0.141069494461928	7.70951100642195	1.26300730084145e-14	1.80236882772352e-12	ENSCGRG00000004082	PTK2 protein tyrosine kinase 2 beta [Source:MGI Symbol;Acc:MGI:104908]
733	Ptpn5	27.7867430391242	-2.11181559369168	0.488672637503252	-3.12449066264809	0.00178113174734263	0.0443212400590398	ENSCGRG00000013241	protein tyrosine phosphatase, non-receptor type 5 [Source:MGI Symbol;Acc:MGI:97807]
734	Ptpn7	53.9395539393418	1.66442938981718	0.346256155375258	3.11753848224344	0.00182368136570647	0.04532016607627	ENSCGRG00000006568	protein tyrosine phosphatase, non-receptor type 7 [Source:MGI Symbol;Acc:MGI:2156893]
735	Ptpre	61.6582079318562	-2.31563557219601	0.362644760137726	-4.77236475391946	1.82075371623751e-06	9.39658568568933e-05	ENSCGRG00000007903	protein tyrosine phosphatase, receptor type, E [Source:MGI Symbol;Acc:MGI:97813]
736	Ptprf	304.705460928129	-1.70465417194848	0.15686430590955	-7.13796338010099	9.47238569496068e-13	1.19752570024144e-10	ENSCGRG00000007871	protein tyrosine phosphatase, receptor type, F [Source:MGI Symbol;Acc:MGI:102695]
737	Ptprg	51.4695120086775	-3.39161097380318	0.389914474567126	-7.19811306363503	6.10515125154744e-13	7.98630098093049e-11	ENSCGRG00000004852	protein tyrosine phosphatase, receptor type, G [Source:MGI Symbol;Acc:MGI:97814]
738	Ptprj	1732.50558585632	1.14891335153481	0.109711957272596	5.14028611678518	2.74320425828188e-07	1.68868426840705e-05	ENSCGRG00000011801	protein tyrosine phosphatase, receptor type, J [Source:MGI Symbol;Acc:MGI:104574]
739	Ptprq	106.434803163874	-1.93909786902478	0.343120623044084	-3.94652864724383	7.92924384879683e-05	0.00286136334060892	N/A	N/A
740	Ptprt	55.2677442688145	-6.3380537518731	0.612309355884682	-9.39572651611653	5.68242910921601e-21	1.28963755578677e-18	ENSCGRG00000012828	protein tyrosine phosphatase, receptor type, T [Source:MGI Symbol;Acc:MGI:1321152]
741	Qki	1393.82956857096	-1.77252500245397	0.133642264091329	-8.88612977195039	6.32744467099577e-19	1.20394015421765e-16	N/A	N/A
742	Rab38	32.1858293960358	-3.9281790640206	0.523497189547542	-6.38631234331741	1.69933737341269e-10	1.73969663603125e-08	ENSCGRG00000009572	RAB38, member RAS oncogene family [Source:MGI Symbol;Acc:MGI:1919683]
743	Rad51	333.940011109814	-1.13604257235842	0.190245105368493	-2.89668462465751	0.00377128663866442	0.083588233436391	ENSCGRG00000014580	DNA repair protein RAD51 homolog 1 [Source:UniProtKB/Swiss-Prot;Acc:P70099]
744	Rad54l	467.224310294152	-1.42310982956878	0.175760498782916	-4.7686899767099	1.85427760505419e-06	9.543450067324e-05	ENSCGRG00000016038	RAD54 like (S. cerevisiae) [Source:MGI Symbol;Acc:MGI:894697]
745	Rarres1	78.6797960081823	1.54546392909663	0.329808810888544	2.91229766053783	0.00358780561443214	0.0803608731974532	N/A	N/A
746	Rarres2	377.241906180446	2.18849488856981	0.16081941367289	9.97101252408662	2.04137018567726e-23	5.26757399830172e-21	ENSCGRG00000018398	retinoic acid receptor responder protein 2 precursor [Source:RefSeq peptide;Acc:NP_001231216]
747	Rassf3	1793.96058990221	-0.887364165960181	0.098336858969626	-3.07516091532301	0.00210389008904531	0.0513354632219515	ENSCGRG00000017946	Ras association (RalGDS/AF-6) domain family member 3 [Source:MGI Symbol;Acc:MGI:2179722]
748	Rbm46	8.00745036009379	-3.97654127824476	1.01421041553585	-3.3440583192312	0.000825623795760078	0.0228169489866727	ENSCGRG00000011738	RNA binding motif protein 46 [Source:MGI Symbol;Acc:MGI:3645057]
749	Rbp2	52.566629986607	-2.34741008480383	0.351831304900235	-5.00935408400464	5.4613014560254e-07	3.14601026076912e-05	ENSCGRG00000012806	retinol binding protein 2, cellular [Source:MGI Symbol;Acc:MGI:97877]
750	Reep3	1823.82370142601	-1.32141292517735	0.107018699555388	-6.881511619145	5.9220743288945e-12	6.92882696480657e-10	ENSCGRG00000006939	receptor accessory protein 3 [Source:MGI Symbol;Acc:MGI:88930]
751	Reep4	527.044761902233	-1.02332013396808	0.132899893029837	-3.29840471089405	0.000972358765468319	0.0263544202375924	ENSCGRG00000003951	receptor accessory protein 4 [Source:MGI Symbol;Acc:MGI:1919799]
752	Rgag1	171.7318998537	-1.31749470598372	0.199686173028184	-3.66841726772528	0.00024405664137869	0.0077526053181288	ENSCGRG00000018052	retrotransposon gag domain containing 1 [Source:MGI Symbol;Acc:MGI:2685231]
753	Rgs16	69.4852685357092	-2.11735445746268	0.366517618208261	-4.18095032984415	2.90293277713375e-05	0.00116770300597836	ENSCGRG00000009123	regulator of G-protein signaling 16 [Source:MGI Symbol;Acc:MGI:108407]
754	Rgs5	41.0434695033208	-1.7785429587507	0.373255213675562	-3.19775964085265	0.00138499667809805	0.0358367890457871	ENSCGRG00000001642	regulator of G-protein signaling 5 [Source:MGI Symbol;Acc:MGI:1098434]
755	Rhob	406.334806057126	-1.18106458508345	0.154591248184476	-3.855988559268	0.000115262878587837	0.00395483942433348	ENSCGRG00000019686	ras homolog family member B [Source:MGI Symbol;Acc:MGI:107949]
756	Ric3	7.10653575615862	3.91953424929407	1.14447331515144	2.91362996797499	0.00357253091630172	0.0801140057980661	ENSCGRG00000003483	RIC3 acetylcholine receptor chaperone [Source:MGI Symbol;Acc:MGI:2443887]
757	Rin2	1010.79111813686	-1.04922893473475	0.133255983952192	-3.48401940568879	0.000493943672875932	0.0146757365393753	ENSCGRG00000017510	Ras and Rab interactor 2 [Source:MGI Symbol;Acc:MGI:1921280]
758	Rnf19a	435.838144007572	1.69001375932676	0.154338767517081	7.15990723771528	8.07316709736332e-13	1.03451869804784e-10	ENSCGRG00000013032	ring finger protein 19A [Source:MGI Symbol;Acc:MGI:1353623]
759	Rp9	390.064038588039	0.997632616930356	0.13903607520963	2.96807943972096	0.00299666871706537	0.0697753382241785	ENSCGRG00000012000	retinitis pigmentosa 9 (human) [Source:MGI Symbol;Acc:MGI:2157166]
760	Rpa3	680.656563418623	-1.04566698784743	0.140514411687587	-3.27869918532331	0.00104286737598728	0.0279438019366605	ENSCGRG00000002990	replication protein A3 [Source:MGI Symbol;Acc:MGI:1915490]
761	Rragc	2181.39786014572	0.93971522478746	0.0903227625854144	3.9276115334806	8.57936378713746e-05	0.00305361983364244	ENSCGRG00000005535	N/A
762	Rrm2	2260.70043518419	-1.26710331945858	0.136488225157629	-4.99779975854789	5.79881541082831e-07	3.33025261871258e-05	ENSCGRG00000012882	ribonucleotide reductase M2 [Source:MGI Symbol;Acc:MGI:98181]
763	Rsrp1	1055.85998042589	-1.1842683809973	0.116241190792771	-5.15571009027731	2.5267156667467e-07	1.56051616441009e-05	N/A	N/A
764	S100a16	36.2786490498125	1.94751027631766	0.386175486995673	3.52831244208872	0.000418218203851712	0.0126249620287735	ENSCGRG00000017445	S100 calcium binding protein A16 [Source:MGI Symbol;Acc:MGI:1915110]
765	S100a5	238.302805693505	-2.21379824290334	0.20714001929847	-7.86345269107648	3.73687518524675e-15	5.54263920192858e-13	ENSCGRG00000016973	S100 calcium binding protein A5 [Source:MGI Symbol;Acc:MGI:1338915]
766	Sage1	631.586831704018	-1.07343697310036	0.12468086404863	-3.91779826123665	8.93614429401023e-05	0.00315816416634654	ENSCGRG00000003163	integrator complex subunit 6 like [Source:MGI Symbol;Acc:MGI:2442593]
767	Sapcd2	224.933467427384	-1.40111895488854	0.246176913577049	-3.31532491129369	0.000915366634902146	0.0249895091328286	ENSCGRG00000000919	suppressor APC domain containing 2 [Source:MGI Symbol;Acc:MGI:1919330]
768	Sbds	569.377096620471	0.976727653893536	0.124865865821684	3.13748798035681	0.00170402260677181	0.0426844067071283	ENSCGRG00000009211	SBDS ribosome assembly guanine nucleotide exchange factor [Source:MGI Symbol;Acc:MGI:1913961]
769	Sdpr	102.824409336658	-3.30583570936107	0.318868547397517	-8.53289931179051	1.42724899006156e-17	2.48936011349903e-15	N/A	N/A
770	Sel1l3	1321.0760545744	-1.04165374806439	0.098063492454262	-4.65709751828632	3.20698560138963e-06	0.000156909059151627	ENSCGRG00000000922	sel-1 suppressor of lin-12-like 3 (C. elegans) [Source:MGI Symbol;Acc:MGI:1916941]
771	Sema3a	1090.78988758872	1.69658649319132	0.13611166491079	8.16700018472875	3.16152414752936e-16	5.0045067535303e-14	ENSCGRG00000002393	sema domain, immunoglobulin domain (Ig), short basic domain, secreted, (semaphorin) 3A [Source:MGI Symbol;Acc:MGI:107558]
772	Sema3g	226.000797614482	2.87050275292438	0.222262794296396	10.2830537132336	8.4022424085213e-25	2.51227048014787e-22	ENSCGRG00000014142	sema domain, immunoglobulin domain (Ig), short basic domain, secreted, (semaphorin) 3G [Source:MGI Symbol;Acc:MGI:3041242]
773	Sema4d	12.8768971852911	-5.39823566003588	1.03779926756574	-4.63796160755125	3.51862123786453e-06	0.000170386293721476	ENSCGRG00000002519	sema domain, immunoglobulin domain (Ig), transmembrane domain (TM) and short cytoplasmic domain, (semaphorin) 4D [Source:MGI Symbol;Acc:MGI:109244]
774	Sema6d	121.155117238178	-1.81068179505824	0.268214628845993	-4.56991961851895	4.87911316321865e-06	0.00022749468974146	ENSCGRG00000002814	sema domain, transmembrane domain (TM), and cytoplasmic domain, (semaphorin) 6D [Source:MGI Symbol;Acc:MGI:2387661]
775	Sepp1	2640.72092553825	1.00298854124838	0.12326227625531	3.39135421823119	0.000695481513878796	0.019819644897027	N/A	N/A
776	Setbp1	72.7169294560372	1.64289252895009	0.298340046680178	3.54605437654516	0.000391045506839604	0.0118808455037704	ENSCGRG00000004311	SET binding protein 1 [Source:MGI Symbol;Acc:MGI:1933199]
777	Sftpd	9.19543397082257	-3.52667389554595	0.881477966653119	-3.33724892295852	0.00084612131180625	0.023287919059599	ENSCGRG00000007389	surfactant associated protein D [Source:MGI Symbol;Acc:MGI:109515]
778	Sgk1	2877.67760284379	-0.980304907803831	0.114458107315297	-3.45403585954492	0.0005522639366827	0.0162040432636947	ENSCGRG00000008308	serum/glucocorticoid regulated kinase 1 [Source:MGI Symbol;Acc:MGI:1340062]
779	Sh3bgrl2	756.971144721672	-1.12567091659334	0.115023215466534	-4.7008633316246	2.59063865017263e-06	0.000129442600141384	ENSCGRG00000005988	SH3 domain binding glutamic acid-rich protein like 2 [Source:MGI Symbol;Acc:MGI:1915350]
780	Sh3kbp1	1541.02910014706	-0.901816402357842	0.0912396134361847	-3.47276681370752	0.000515122705623319	0.0152568654179661	ENSCGRG00000013395	SH3-domain kinase binding protein 1 [Source:MGI Symbol;Acc:MGI:1889583]
781	Sh3rf2	218.595652523502	-1.37139967104539	0.180135325553756	-4.36581313468993	1.26650720775146e-05	0.000550974509755525	ENSCGRG00000007937	SH3 domain containing ring finger 2 [Source:MGI Symbol;Acc:MGI:2444628]
782	Shroom3	289.852183012634	-1.34090671467732	0.179548330176887	-4.21025477213531	2.55082869128075e-05	0.00103779611355627	ENSCGRG00000013840	shroom family member 3 [Source:MGI Symbol;Acc:MGI:1351655]
783	Si	42.1219396032696	-2.47815415012804	0.421211270510876	-4.49463673446032	6.96888120150667e-06	0.000318506582682846	ENSCGRG00000008168	sucrase isomaltase (alpha-glucosidase) [Source:MGI Symbol;Acc:MGI:1917233]
784	Sirpa	1553.12111910278	1.35128778049172	0.0867663581316328	8.83205537574803	1.02769541544217e-18	1.93586985406842e-16	N/A	N/A
785	Slc14a1	1144.21414861975	-0.969374555154175	0.129569202180254	-2.96684742951673	0.00300870218725664	0.0698827658463049	ENSCGRG00000017124	solute carrier family 14 (urea transporter), member 1 [Source:MGI Symbol;Acc:MGI:1351654]
786	Slc1a2	299.510411195397	-1.08133935929963	0.148442499637247	-3.34389989249365	0.000826095408446717	0.0228169489866727	ENSCGRG00000006074	solute carrier family 1 (glial high affinity glutamate transporter), member 2 [Source:MGI Symbol;Acc:MGI:101931]
787	Slc24a3	80.942332494661	-1.6141429727653	0.26967673566837	-3.81634874618831	0.000135441036719088	0.00458867411632636	ENSCGRG00000013064	solute carrier family 24 (sodium/potassium/calcium exchanger), member 3 [Source:MGI Symbol;Acc:MGI:2137513]
788	Slc37a1	16.3819960148724	-5.11437017049739	0.86529714871155	-5.23451126184876	1.65421986042806e-07	1.06349964200967e-05	ENSCGRG00000012375	solute carrier family 37 (glycerol-3-phosphate transporter), member 1 [Source:MGI Symbol;Acc:MGI:2446181]
789	Slc44a3	20.4533616302126	2.36050910551004	0.559938336091001	3.17096810549567	0.0015193182368619	0.0389379559561463	ENSCGRG00000008935	solute carrier family 44, member 3 [Source:MGI Symbol;Acc:MGI:2384860]
790	Slc44a5	289.746843019993	5.45048357892286	0.244235625573006	19.9214224656481	2.65344969009212e-88	7.14043311603788e-85	ENSCGRG00000007785	solute carrier family 44, member 5 [Source:MGI Symbol;Acc:MGI:3035141]
791	Slc45a2	82.0372284836187	1.7034245258673	0.328244966057754	3.40740038934627	0.000655848422808543	0.0188039828621682	ENSCGRG00000001196	solute carrier family 45, member 2 [Source:MGI Symbol;Acc:MGI:2153040]
792	Slc6a13	103.613794207882	1.42655957914786	0.24307956369488	3.46222885064538	0.000535721418461354	0.0157924637864734	ENSCGRG00000012728	solute carrier family 6 (neurotransmitter transporter, GABA), member 13 [Source:MGI Symbol;Acc:MGI:95629]
793	Slc7a11	2965.82631647605	-1.51554579179631	0.230213699679509	-4.0422585292303	5.29388179147367e-05	0.00202684657125995	ENSCGRG00000013963	solute carrier family 7 (cationic amino acid transporter, y+ system), member 11 [Source:MGI Symbol;Acc:MGI:1347355]
794	Slc7a13	23.9349217881427	-2.03874690009198	0.505488038172245	-2.87600158576936	0.0040274768848044	0.0884214243345694	ENSCGRG00000001534	N/A
795	Slc9b1	43.4979693356159	-1.92339635503155	0.408582803507185	-3.27579585538494	0.00105364691741483	0.0281126727809392	ENSCGRG00000007346	solute carrier family 9, subfamily B (NHA1, cation proton antiporter 1), member 1 [Source:MGI Symbol;Acc:MGI:1921696]
796	Slco4a1	630.338890496456	-1.73411646785464	0.283431201253388	-4.05443706286288	5.02551782656776e-05	0.0019359034621484	ENSCGRG00000008065	solute carrier organic anion transporter family, member 4a1 [Source:MGI Symbol;Acc:MGI:1351866]
797	Slpi	2492.06535936397	-1.24028652096471	0.145815538317428	-4.49419881999796	6.98323611233292e-06	0.000318506582682846	ENSCGRG00000009814	secretory leukocyte peptidase inhibitor [Source:MGI Symbol;Acc:MGI:109297]
798	Smad3	3674.16253568237	-1.26905147711489	0.0896047089171327	-7.63452038024459	2.26662634580013e-14	3.18630152804754e-12	ENSCGRG00000002991	SMAD family member 3 [Source:MGI Symbol;Acc:MGI:1201674]
799	Smad9	429.449408326246	1.57940928007757	0.148904254365995	6.67843093933466	2.41513986796207e-11	2.70797557695247e-09	ENSCGRG00000013498	SMAD family member 9 [Source:MGI Symbol;Acc:MGI:1859993]
800	Smc2	2540.5459897525	-1.11188452109977	0.133676558612973	-3.94176829390245	8.08830936585902e-05	0.00290762373138715	ENSCGRG00000005307	structural maintenance of chromosomes 2 [Source:MGI Symbol;Acc:MGI:106067]
801	Smurf1	2202.70151728598	-1.32531597634371	0.0799993315269246	-9.2544957750476	2.15243913983923e-20	4.4555490194672e-18	ENSCGRG00000002933	SMAD specific E3 ubiquitin protein ligase 1 [Source:MGI Symbol;Acc:MGI:1923038]
802	Snai1	194.521956534689	-1.80560230551069	0.256392610983544	-4.76082286500793	1.92805218972773e-06	9.86921714616882e-05	ENSCGRG00000009080	snail family zinc finger 1 [Source:MGI Symbol;Acc:MGI:98330]
803	Spag5	2565.56091465732	-1.13287423211648	0.101346296577661	-5.40633205057927	6.43284901682721e-08	4.39041945398457e-06	ENSCGRG00000015551	sperm associated antigen 5 [Source:MGI Symbol;Acc:MGI:1927470]
804	Spata13	1255.06832378807	-0.960977654603995	0.12576702579669	-2.98977535248937	0.00279182690632723	0.0658193284536746	ENSCGRG00000008485	spermatogenesis associated 13 [Source:MGI Symbol;Acc:MGI:104838]
805	Spc24	344.754524208704	-1.1318130405959	0.173834102755157	-3.145818520115	0.00165622740500579	0.0417090315883611	ENSCGRG00000016851	SPC24, NDC80 kinetochore complex component, homolog (S. cerevisiae) [Source:MGI Symbol;Acc:MGI:1914879]
806	Speg	37.0034447944191	3.9918267502149	0.526922369076275	6.46559047296886	1.00904009870215e-10	1.0559604632918e-08	ENSCGRG00000014247	SPEG complex locus [Source:MGI Symbol;Acc:MGI:109282]
807	Spn	139.233278326833	-1.36489651917815	0.217081670207417	-3.59281379082712	0.000327126359578946	0.0101516956101954	ENSCGRG00000012313	sialophorin [Source:MGI Symbol;Acc:MGI:98384]
808	Spon2	553.234231974654	1.52454033718073	0.188711524667475	4.97891073751423	6.39431228989261e-07	3.61710692506628e-05	ENSCGRG00000004494	spondin 2, extracellular matrix protein [Source:MGI Symbol;Acc:MGI:1923724]
809	Spp1	19532.1929948929	-1.35158650315004	0.19779290687688	-3.87589228822084	0.000106234673978876	0.0036718211995231	ENSCGRG00000000743	secreted phosphoprotein 1 [Source:MGI Symbol;Acc:MGI:98389]
810	Srgap1	595.858809967652	-1.77606562920418	0.1409840661721	-8.44849464782093	2.95082782746703e-17	5.05315852599967e-15	ENSCGRG00000000715	SLIT-ROBO Rho GTPase activating protein 1 [Source:MGI Symbol;Acc:MGI:2152936]
811	St3gal1	6529.20525925726	1.44232800208542	0.107804795007472	7.95294403467704	1.82130634722395e-15	2.78926403761443e-13	ENSCGRG00000003215	N/A
812	St8sia1	12.0409911596328	-3.09772422524679	0.821790177214041	-3.05766823965233	0.00223066385617392	0.0540090167850232	ENSCGRG00000004197	ST8 alpha-N-acetyl-neuraminide alpha-2,8-sialyltransferase 1 [Source:MGI Symbol;Acc:MGI:106011]
813	Star	680.763345406147	-1.79157260098448	0.12934325351612	-9.32874400065204	1.07132874783831e-20	2.34658367709655e-18	ENSCGRG00000017968	steroidogenic acute regulatory protein [Source:MGI Symbol;Acc:MGI:102760]
814	Stau2	78.84253499062	-2.20285447837223	0.292318514840325	-5.53468868892833	3.11781624264475e-08	2.2343776629765e-06	N/A	N/A
815	Stk3	1355.46962523006	0.884313119427447	0.10033122715128	2.98362361555618	0.00284856943427185	0.0669058633832655	ENSCGRG00000002291	N/A
816	Stmn4	72.9344103590542	2.42998112562214	0.331259876723848	5.56970147772852	2.55176159407037e-08	1.86308268013579e-06	ENSCGRG00000004858	stathmin-like 4 [Source:MGI Symbol;Acc:MGI:1931224]
817	Stra6	507.273418249016	1.07026742501451	0.147621501026347	3.28749484945787	0.00101083038117606	0.0272014455574479	ENSCGRG00000011831	stimulated by retinoic acid gene 6 [Source:MGI Symbol;Acc:MGI:107742]
818	Sulf1	19.6662404851014	3.01908611438768	0.771176818389075	3.15637549732266	0.00159743067739549	0.0405536410648234	ENSCGRG00000005074	sulfatase 1 [Source:MGI Symbol;Acc:MGI:2138563]
819	Susd4	56.5395454977148	-2.90811344971207	0.381212288205711	-6.09411349231556	1.10045569729399e-09	9.64152742787298e-08	ENSCGRG00000009367	sushi domain containing 4 [Source:MGI Symbol;Acc:MGI:2138351]
820	Sv2b	24.0578524209512	-2.81748509626496	0.551598369836083	-4.04736982128362	5.17963714198219e-05	0.00199120050701058	ENSCGRG00000008508	synaptic vesicle glycoprotein 2 b [Source:MGI Symbol;Acc:MGI:1927338]
821	Taf12	831.989167979047	0.995146058817244	0.106571812162674	3.84889352796191	0.000118652562526699	0.0040563671875053	ENSCGRG00000016236	TATA-box binding protein associated factor 12 [Source:MGI Symbol;Acc:MGI:1913714]
822	Tagln	103.038069955235	2.21591255743605	0.302549031581633	5.3906966688632	7.01850573090884e-08	4.70489652858113e-06	ENSCGRG00000005492	transgelin [Source:MGI Symbol;Acc:MGI:106012]
823	Tarm1	8.64548788416014	-5.08149620454191	1.15982827255396	-3.87689609766049	0.000105797511021052	0.00367017995415018	ENSCGRG00000008565	T cell-interacting, activating receptor on myeloid cells 1 [Source:MGI Symbol;Acc:MGI:2442280]
824	Tbc1d2	1429.57850066565	1.02778289877939	0.152271825330315	2.90809148112365	0.00363641943894372	0.0812565041178918	ENSCGRG00000004770	TBC1 domain family, member 2 [Source:MGI Symbol;Acc:MGI:2652885]
825	Tcea1	2218.71291582424	0.940578194378885	0.123992845783959	2.86803396929322	0.00413031185047859	0.0901264850271698	ENSCGRG00000004094	N/A
826	Tenm3	887.354530687251	-3.43529498311095	0.168349357345908	-16.9310565084796	2.65570251592546e-64	4.168789024374e-61	ENSCGRG00000008893	teneurin transmembrane protein 3 [Source:MGI Symbol;Acc:MGI:1345183]
827	Tfec	32.3161510815618	-3.91684564736549	0.663531249661464	-5.02144118810422	5.12852075643856e-07	3.00018464251656e-05	ENSCGRG00000014010	transcription factor EC [Source:MGI Symbol;Acc:MGI:1333760]
828	Tgm2	20010.5555932188	-1.14628054548123	0.113117889202834	-4.96223938331772	6.9685035400404e-07	3.93011081388446e-05	ENSCGRG00000014460	transglutaminase 2, C polypeptide [Source:MGI Symbol;Acc:MGI:98731]
829	Thbs1	26944.1203695257	-0.864179158798155	0.0914515256568041	-3.05316566423214	0.00226440891971155	0.0547556749943599	ENSCGRG00000000633	thrombospondin 1 [Source:MGI Symbol;Acc:MGI:98737]
830	Themis	864.214245579248	1.65639903648362	0.120569994842492	8.88642764862141	6.31051148592379e-19	1.20394015421765e-16	ENSCGRG00000007777	thymocyte selection associated [Source:MGI Symbol;Acc:MGI:2443552]
831	Ticam1	85.6616528037986	-1.75471460910661	0.290395017730404	-4.02814110768051	5.62195994016567e-05	0.00213941130086668	ENSCGRG00000019897	toll-like receptor adaptor molecule 1 [Source:MGI Symbol;Acc:MGI:2147032]
832	Timp1	11177.124470917	-2.01929041288387	0.132836787805436	-10.7976708550312	3.53045674370074e-27	1.1466071324326e-24	ENSCGRG00000004279	tissue inhibitor of metalloproteinase 1 [Source:MGI Symbol;Acc:MGI:98752]
833	Tll1	23.5579635011403	3.21286057154934	0.552710146270327	4.75456817386323	1.98871027335383e-06	0.000101521234198282	ENSCGRG00000002272	tolloid-like [Source:MGI Symbol;Acc:MGI:106923]
834	Tmem173	11.8832041854682	3.98069859289032	0.850078077962143	3.99461670663196	6.47989967989399e-05	0.00241456279900982	ENSCGRG00000014423	transmembrane protein 173 [Source:MGI Symbol;Acc:MGI:1919762]
835	Tmem176a	134.323142245356	1.80488512477726	0.264269770437112	4.6162019289543	3.9082668447471e-06	0.000187328301665397	ENSCGRG00000015426	transmembrane protein 176A [Source:MGI Symbol;Acc:MGI:1913308]
836	Tmem176b	266.069142529619	1.49691525834984	0.176295376340555	5.17286826551276	2.30527547141586e-07	1.42843664654804e-05	ENSCGRG00000014371	transmembrane protein 176B [Source:MGI Symbol;Acc:MGI:1916348]
837	Tmem184c	586.005641015733	-0.971288392210214	0.13227233035078	-2.92068560722065	0.00349262084331915	0.0790751187807727	N/A	N/A
838	Tmem190	22.888274916822	-2.42012602287993	0.513168192379778	-3.57614433125393	0.00034869918217755	0.0107679450732434	N/A	N/A
839	Tmem248	760.944670841429	0.976268585751099	0.114473297016076	3.41831759222406	0.000630095365581171	0.0181484807361659	ENSCGRG00000006624	transmembrane protein 248 [Source:MGI Symbol;Acc:MGI:1918917]
840	Tmem40	127.287887129509	-1.30369644729412	0.213483377888747	-3.36669746226106	0.000760740968036501	0.0213881755446322	ENSCGRG00000003563	transmembrane protein 40 [Source:MGI Symbol;Acc:MGI:2137870]
841	Tmprss6	102.192831236688	-1.50325999909503	0.266224059500138	-3.44934075491925	0.00056195707516958	0.0163863551470114	ENSCGRG00000001093	transmembrane serine protease 6 [Source:MGI Symbol;Acc:MGI:1919003]
842	Tmtc1	14.9462215600271	-3.18390997255959	0.74446061172334	-3.4910476537129	0.000481130429157293	0.0143630014168557	N/A	N/A
843	Tnc	3426.88100599186	2.38362913573681	0.253313708137244	7.10054993960746	1.24261421927244e-12	1.5298773887866e-10	ENSCGRG00000014015	tenascin C [Source:MGI Symbol;Acc:MGI:101922]
844	Tnfsf11	66.4231235561783	-1.79998554562549	0.328094547027373	-3.70327107205158	0.000212837247396794	0.00691244005036796	ENSCGRG00000012254	tumor necrosis factor (ligand) superfamily, member 11 [Source:MGI Symbol;Acc:MGI:1100089]
845	Tnfsf18	66.1590029305026	1.93432212579889	0.343462554125747	3.9286950174595	8.54080737204447e-05	0.00304703008460609	ENSCGRG00000008329	tumor necrosis factor (ligand) superfamily, member 18 [Source:MGI Symbol;Acc:MGI:2673064]
846	Tnfsf8	22.8525735809043	3.9502062775092	0.706448576455347	4.7636075560848	1.90162175181358e-06	9.76044930215596e-05	ENSCGRG00000013125	tumor necrosis factor (ligand) superfamily, member 8 [Source:MGI Symbol;Acc:MGI:88328]
847	Tnip3	15.9825901581425	4.31752562596852	0.841962474245324	4.43317040773459	9.28574148905096e-06	0.000413511849714546	N/A	N/A
848	Top2a	9153.25664155545	-1.20757488425998	0.118978011026053	-5.23300379767222	1.66777311546969e-07	1.06856606041165e-05	ENSCGRG00000003033	DNA topoisomerase 2-alpha [Source:UniProtKB/Swiss-Prot;Acc:P41515]
849	Tp63	92.4975617647645	-1.7823209406591	0.301668525197434	-3.96911954654303	7.2138685746453e-05	0.00263859499690473	ENSCGRG00000010211	transformation related protein 63 [Source:MGI Symbol;Acc:MGI:1330810]
850	Tprg1	68.0957073871413	-2.12737674438307	0.346403408592226	-4.45265319394588	8.4815686309434e-06	0.000379494794064325	ENSCGRG00000012293	transformation related protein 63 regulated [Source:MGI Symbol;Acc:MGI:1918588]
851	Traf3ip3	18.785507142886	3.02149809750658	0.798690807640097	3.05066187500604	0.00228337557673952	0.0550024881573431	N/A	N/A
852	Trank1	46.9021008446736	2.51233523019906	0.391317664300198	4.92534047223415	8.42135915566865e-07	4.69328823713995e-05	ENSCGRG00000016995	tetratricopeptide repeat and ankyrin repeat containing 1 [Source:MGI Symbol;Acc:MGI:1341834]
853	Trem1	209.032028693524	-2.62845633346485	0.212198653545708	-9.63009801710883	5.96725313404929e-22	1.40958897362625e-19	ENSCGRG00000004813	N/A
854	Treml4	228.071312427964	-2.44491930752256	0.199288768608535	-9.3329735528395	1.0294152456387e-20	2.28130529201131e-18	ENSCGRG00000008499	triggering receptor expressed on myeloid cells-like 4 [Source:MGI Symbol;Acc:MGI:1923239]
855	Trib2	340.789844082976	-1.47126032393327	0.206806938914155	-4.28562904061946	1.82222838165739e-05	0.000764483653124282	ENSCGRG00000018151	tribbles pseudokinase 2 [Source:MGI Symbol;Acc:MGI:2145021]
856	Trib3	3178.37550767706	1.10134555090703	0.0893143133411007	5.78163824888574	7.39766508501507e-09	5.73456037886539e-07	ENSCGRG00000000335	tribbles pseudokinase 3 [Source:MGI Symbol;Acc:MGI:1345675]
857	Trim38	8.83288264858785	-3.05637764557217	0.857793905023943	-2.88112929035329	0.0039625306008452	0.0873008057638843	ENSCGRG00000014786	tripartite motif-containing 38 [Source:MGI Symbol;Acc:MGI:2684869]
858	Trip13	559.715476899809	-1.2023894989349	0.170103855895795	-3.6297060696377	0.000283744135135471	0.00890814712257812	ENSCGRG00000012798	thyroid hormone receptor interactor 13 [Source:MGI Symbol;Acc:MGI:1916966]
859	Trps1	1126.76202057015	1.18945154573266	0.10442273145714	5.78886451806346	7.0863824706336e-09	5.51595812393906e-07	N/A	N/A
860	Tsen2	1611.71713544793	-1.34912863962604	0.129246974839717	-5.91244893625207	3.37058357168699e-09	2.73671046292534e-07	ENSCGRG00000010015	tRNA splicing endonuclease subunit 2 [Source:MGI Symbol;Acc:MGI:2141599]
861	Tspan11	25.5295267928558	-2.29169289053075	0.541844243878591	-3.14985424149308	0.0016335193865533	0.0412474593626065	ENSCGRG00000015130	tetraspanin 11 [Source:MGI Symbol;Acc:MGI:1915748]
862	Ubr3	1029.31254419234	-0.960870396717833	0.116822080863524	-3.21778120384475	0.00129186323066634	0.033751494696341	ENSCGRG00000003549	ubiquitin protein ligase E3 component n-recognin 3 [Source:MGI Symbol;Acc:MGI:1861100]
863	Ubr5	6765.57599895677	1.38179206640437	0.0797623182306029	9.99005023123177	1.68496337972792e-23	4.40828544221316e-21	ENSCGRG00000005867	ubiquitin protein ligase E3 component n-recognin 5 [Source:MGI Symbol;Acc:MGI:1918040]
864	Unc5d	449.962715318115	-3.83340847055321	0.176660696212238	-18.3880514425767	1.63760637424387e-75	3.42751014129242e-72	ENSCGRG00000008230	unc-5 netrin receptor D [Source:MGI Symbol;Acc:MGI:2389364]
865	Utp11	1195.60458679835	0.925388789602787	0.104518858558846	3.25708004828587	0.0011256468417423	0.0298225169590712	ENSCGRG00000017523	UTP11 small subunit processome component [Source:MGI Symbol;Acc:MGI:1914455]
866	Vat1l	7.82656247086722	-3.20482997874425	0.910261563063748	-2.87814797892287	0.00400017448776195	0.0880272042359485	ENSCGRG00000004199	vesicle amine transport protein 1 like [Source:MGI Symbol;Acc:MGI:2142534]
867	Vps13b	2277.23327883716	1.00005190960273	0.0896670424492902	4.62923051260805	3.67027025993139e-06	0.000177274053554686	ENSCGRG00000016661	vacuolar protein sorting 13B [Source:MGI Symbol;Acc:MGI:1916380]
868	Vsig1	8.84935219049393	-6.30720382618095	1.59009823917464	-3.59867156914154	0.000319846812279131	0.00995860231884627	ENSCGRG00000001974	V-set and immunoglobulin domain containing 1 [Source:MGI Symbol;Acc:MGI:1926039]
869	Wdfy4	1241.23986955567	-1.11837675580443	0.119092931972794	-4.47897491687526	7.50023453904506e-06	0.000338805558781755	ENSCGRG00000015574	WD repeat and FYVE domain containing 4 [Source:MGI Symbol;Acc:MGI:3584510]
870	Wnt7b	41.1383715076658	-2.27411074973726	0.395906299925214	-4.26653541339247	1.98531992780652e-05	0.000825551246801134	ENSCGRG00000004719	wingless-type MMTV integration site family, member 7B [Source:MGI Symbol;Acc:MGI:98962]
871	Xpnpep2	8.58482099404777	3.30914433304234	0.916216375378984	2.97329528867496	0.00294620861558196	0.0691067659476518	ENSCGRG00000013793	X-prolyl aminopeptidase (aminopeptidase P) 2, membrane-bound [Source:MGI Symbol;Acc:MGI:2180001]
872	Xrcc2	175.897351202437	-1.47610845359124	0.258572965099605	-3.44640033240446	0.000568108080207802	0.0165401111389094	ENSCGRG00000013078	X-ray repair complementing defective repair in Chinese hamster cells 2 [Source:MGI Symbol;Acc:MGI:1927345]
873	Yap1	620.365173468389	0.954360828801304	0.116005638539969	3.18431356207633	0.00145097744749794	0.0373899619405181	ENSCGRG00000016253	yes-associated protein 1 [Source:MGI Symbol;Acc:MGI:103262]
874	Yars	4129.84271861929	1.35199676772762	0.0858928156694276	8.93013299224607	4.2549696528987e-19	8.26297560326318e-17	ENSCGRG00000007526	tyrosyl-tRNA synthetase [Source:MGI Symbol;Acc:MGI:2147627]
875	Yes1	1064.2091754277	1.05776822136305	0.116265275514852	4.06661162198416	4.77016422717223e-05	0.00185202372439652	ENSCGRG00000004287	YES proto-oncogene 1, Src family tyrosine kinase [Source:MGI Symbol;Acc:MGI:99147]
876	Zdhhc9	69.6995614055473	2.07177289252678	0.310370568082671	4.79043615826869	1.66419168127222e-06	8.76236718211634e-05	ENSCGRG00000015497	zinc finger, DHHC domain containing 9 [Source:MGI Symbol;Acc:MGI:2444393]
877	Zfpm2	106.539765013608	2.30902828463536	0.275955382079105	6.24762514477789	4.1674035533707e-10	3.96471619872949e-08	N/A	N/A
878	Zmiz1	263.699584682342	-1.24426432325445	0.215399789132574	-3.0608285420721	0.00220725452357462	0.0535799657997103	ENSCGRG00000000367	zinc finger, MIZ-type containing 1 [Source:MGI Symbol;Acc:MGI:3040693]
879	Zmym6	648.334379870756	1.05558904012286	0.117945112529589	3.99021654486644	6.60129984184329e-05	0.00244780876222051	ENSCGRG00000013156	zinc finger, MYM-type 6 [Source:MGI Symbol;Acc:MGI:106505]
880	Znf358	282.130186458425	1.21711592284216	0.177657532900663	3.55826973278115	0.000373305854252545	0.0113970216799922	ENSCGRG00000016033	zinc finger protein 358 [Source:MGI Symbol;Acc:MGI:2153740]
881	Znf568	867.193062643804	1.04673735290845	0.118956799666157	3.88187017037466	0.000103656216368826	0.00360919066125614	ENSCGRG00000000510	zinc finger protein 568 [Source:MGI Symbol;Acc:MGI:2142347]
882	Znf608	275.010891288168	-1.41415020333757	0.165266199507871	-5.01728547691882	5.24066670703823e-07	3.03749042339936e-05	N/A	N/A
883	Zwint	277.396685405384	-1.37939695490723	0.195401203839127	-4.0656579313612	4.78971456829951e-05	0.00185264585878969	ENSCGRG00000005872	ZW10 interactor [Source:MGI Symbol;Acc:MGI:1289227]
