# Supplementary material for: Defining lncRNAs Correlated with CHO Cell Growth and IgG Productivity by RNA-Seq
Source: iScience. 2019 Dec 18;23(1):100785. doi: 10.1016/j.isci.2019.100785 (PMC6971398; doi:10.1016/j.isci.2019.100785)
Supplement: Data S1. The Complete RNA-Seq Dataset Provided as a Reference for the Community to Investigate RNAseq Data from CHO Cells (See Also GEO Accession Number GSE140671), Related to Figure 2 [file mmc2.zip › D4_3080vs3068_0.1adj.csv]

	Symbol	baseMean	log2FoldChange	lfcSE	stat	pvalue	padj	ENSEMBL	description
1	Abca13	446.173161449567	1.74586826196915	0.331836125239546	3.49843092101548	0.000468004306815253	0.0195514005077812	N/A	N/A
2	Abcg1	20.9307995543964	4.26408136612974	1.15375641327616	3.18881769416259	0.00142855939319136	0.0534541938722287	ENSCGRG00000006270	ATP-binding cassette, sub-family G (WHITE), member 1 [Source:MGI Symbol;Acc:MGI:107704]
3	Abhd4	1961.39387036265	-0.862766068084088	0.0932388964803883	-2.97948150235095	0.00288736662457861	0.0998754831370055	ENSCGRG00000011698	abhydrolase domain containing 4 [Source:MGI Symbol;Acc:MGI:1915938]
4	Abhd6	894.352270295787	1.06440517174739	0.12246936110491	3.9147968659323	9.04803510261365e-05	0.00454294456351127	ENSCGRG00000006994	abhydrolase domain containing 6 [Source:MGI Symbol;Acc:MGI:1913332]
5	Ablim1	181.479269133003	-1.70461767450426	0.344282519246503	-3.25214064377588	0.00114539330115251	0.0437740406859877	ENSCGRG00000002184	N/A
6	Ablim2	27.2532321035017	-2.71131804410116	0.613287559102487	-3.46714279756761	0.000526022362661897	0.0217961518777084	ENSCGRG00000017508	actin-binding LIM protein 2 [Source:MGI Symbol;Acc:MGI:2385758]
7	Acss1	76.1084664911457	1.60002107864528	0.310888739847295	3.2650220089113	0.00109455571340762	0.0423242545211961	ENSCGRG00000002759	acyl-CoA synthetase short-chain family member 1 [Source:MGI Symbol;Acc:MGI:1915988]
8	Adam19	1098.06916549628	1.12192465768013	0.12579234852979	4.26863925536627	1.96669032912375e-05	0.00119102766331734	ENSCGRG00000001505	a disintegrin and metallopeptidase domain 19 (meltrin beta) [Source:MGI Symbol;Acc:MGI:105377]
9	Adcy10	66.0739185453898	1.5836743190103	0.323167413292432	3.09038528394388	0.00199897006356408	0.0718098953237139	ENSCGRG00000006883	adenylate cyclase 10 [Source:MGI Symbol;Acc:MGI:2660854]
10	Add2	53.1788917659907	8.13813633653772	1.47209621101119	5.13089686619617	2.88364884342147e-07	2.38470489647989e-05	ENSCGRG00000001564	adducin 2 (beta) [Source:MGI Symbol;Acc:MGI:87919]
11	Adgrf5	495.175887619765	-1.84851113385796	0.356949628805484	-3.53985137164932	0.000400352431857777	0.0170557068481055	ENSCGRG00000004336	adhesion G protein-coupled receptor F5 [Source:MGI Symbol;Acc:MGI:2182928]
12	Adgrg2	167.153786765	-5.20871507991168	0.396489092712468	-11.6617396649134	1.99915485158118e-31	9.36842042590969e-29	ENSCGRG00000013548	adhesion G protein-coupled receptor G2 [Source:MGI Symbol;Acc:MGI:2446854]
13	Angpt1	5.90898008545581	-5.99851793819569	1.72583031367812	-3.13678314407231	0.00170812415540499	0.0621428828589299	ENSCGRG00000004608	N/A
14	Angpt4	306.277973103762	-1.7174269429353	0.291730018397542	-3.88189206045614	0.000103646883923594	0.0051514595186469	ENSCGRG00000003019	angiopoietin 4 [Source:MGI Symbol;Acc:MGI:1336887]
15	Ankrd22	126.024416220004	-5.1730211626847	0.446774896665904	-10.2692848147967	9.69204832022885e-25	3.59922443469329e-22	ENSCGRG00000008546	ankyrin repeat domain 22 [Source:MGI Symbol;Acc:MGI:1277101]
16	Ankrd46	522.237841303204	-0.992448160817877	0.126087414881326	-3.23177107311025	0.00123025574119751	0.0467449681433388	ENSCGRG00000017430	ankyrin repeat domain 46 [Source:MGI Symbol;Acc:MGI:1916089]
17	Apln	119.814922326891	-1.67384259982799	0.277025664117665	-3.93061091496686	8.47302946487911e-05	0.00433158872539612	ENSCGRG00000014447	apelin [Source:MGI Symbol;Acc:MGI:1353624]
18	Apob	96.557484532946	3.86302409663824	0.778236425302875	4.21216675207836	2.52932707852155e-05	0.00149496142821204	ENSCGRG00000017487	apolipoprotein B [Source:MGI Symbol;Acc:MGI:88052]
19	Aqp1	7428.57181570842	-0.946874587592454	0.074473854964877	-4.8595857840578	1.17631604525979e-06	8.90471246261658e-05	ENSCGRG00000012127	aquaporin 1 [Source:MGI Symbol;Acc:MGI:103201]
20	Arhgap26	368.923788372907	2.06989938465284	0.306639302546712	4.84261760184989	1.28139748298982e-06	9.62613177870446e-05	ENSCGRG00000002394	Rho GTPase activating protein 26 [Source:MGI Symbol;Acc:MGI:1918552]
21	Arhgef15	19.0350762515114	3.00515148044172	0.7418713997344	3.26227561891053	0.00110521628983976	0.0425865491444522	ENSCGRG00000017200	Rho guanine nucleotide exchange factor (GEF) 15 [Source:MGI Symbol;Acc:MGI:3045246]
22	Arhgef16	81.1996322707919	-7.58656596955966	0.87155771794747	-8.03343636876669	9.47798215889151e-16	2.05681620305969e-13	ENSCGRG00000000466	Rho guanine nucleotide exchange factor (GEF) 16 [Source:MGI Symbol;Acc:MGI:2446219]
23	Art3	142.326695505298	1.51381817543007	0.256496188246332	3.62132350215225	0.000293099734261077	0.0130220969971253	ENSCGRG00000002900	ADP-ribosyltransferase 3 [Source:MGI Symbol;Acc:MGI:1202729]
24	Asap3	1290.48848757542	-2.04527132104165	0.133494741400681	-10.9390737417695	7.49618312147244e-28	3.13914630206001e-25	ENSCGRG00000011471	ArfGAP with SH3 domain, ankyrin repeat and PH domain 3 [Source:MGI Symbol;Acc:MGI:2684986]
25	Atp6v1c1	729.804334214839	-1.15713257770158	0.11580766237921	-4.94069274196096	7.78454978588174e-07	6.00845132885194e-05	ENSCGRG00000013006	ATPase, H+ transporting, lysosomal V1 subunit C1 [Source:MGI Symbol;Acc:MGI:1913585]
26	Bgn	3603.29002156507	-1.05288043182847	0.119101261701352	-3.92874033761813	8.53919820050328e-05	0.00434285527086061	ENSCGRG00000012775	biglycan [Source:MGI Symbol;Acc:MGI:88158]
27	Bpifa3	41.6749620651408	8.18777519832394	1.49363092916972	5.09015483619438	3.57771254762784e-07	2.93402243176713e-05	ENSCGRG00000000350	BPI fold containing family A, member 3 [Source:MGI Symbol;Acc:MGI:1920638]
28	Brinp3	154.562696748976	5.67111023009307	0.355187029552671	14.319632492711	1.64993406335514e-46	1.35308342645649e-43	ENSCGRG00000015127	bone morphogenetic protein/retinoic acid inducible neural specific 3 [Source:MGI Symbol;Acc:MGI:2443035]
29	Btg2	509.993795852925	-1.61405764862647	0.165514534057786	-6.21755155076608	5.0497228680789e-10	5.81220149061573e-08	ENSCGRG00000006140	B cell translocation gene 2, anti-proliferative [Source:MGI Symbol;Acc:MGI:108384]
30	C1qtnf3	44.3581397176664	-3.19265852655275	0.551795874328626	-4.72583458331289	2.29172151907937e-06	0.000165829643156324	ENSCGRG00000007617	C1q and tumor necrosis factor related protein 3 [Source:MGI Symbol;Acc:MGI:1932136]
31	C1qtnf6	34.5348884892107	-4.75375745017401	0.838293347829643	-4.97295482571338	6.59400309557464e-07	5.21217545891968e-05	ENSCGRG00000008889	C1q and tumor necrosis factor related protein 6 [Source:MGI Symbol;Acc:MGI:1919959]
32	C1r	3433.7620203991	-0.933619307297465	0.0907942607484385	-3.84007539355735	0.000122996531834753	0.00603695196900652	ENSCGRG00000018321	N/A
33	Ca5b	1229.25781383889	-2.19890444739323	0.104754263082362	-15.406933323593	1.47025291645398e-53	1.80859486885296e-50	ENSCGRG00000003954	carbonic anhydrase 5b, mitochondrial [Source:MGI Symbol;Acc:MGI:1926249]
34	Ccdc170	493.273901222044	-1.199438306166	0.152390500822378	-4.0322448061317	5.52465927736991e-05	0.00297907791499163	ENSCGRG00000009425	coiled-coil domain containing 170 [Source:MGI Symbol;Acc:MGI:2685067]
35	Ccdc190	55.4631746751092	6.9826753874461	0.78208638791608	8.18031484190904	2.83103193701252e-16	6.47911285863726e-14	ENSCGRG00000001059	coiled-coil domain containing 190 [Source:MGI Symbol;Acc:MGI:1925715]
36	Cd109	2182.2489543976	-1.16953880737657	0.10135803583875	-5.76743917557182	8.04851184259399e-09	8.0821841880579e-07	ENSCGRG00000009383	CD109 antigen [Source:MGI Symbol;Acc:MGI:2445221]
37	Cd28	38.0213335289696	2.37370225063606	0.498624387158118	3.58734910682913	0.00033405693339574	0.0146761351854798	ENSCGRG00000009994	CD28 antigen [Source:MGI Symbol;Acc:MGI:88327]
38	Cd36	668.066924079783	-1.33991655564474	0.195454301849607	-3.86256044394709	0.000112204791020135	0.00553487392696313	ENSCGRG00000013582	CD36 antigen [Source:MGI Symbol;Acc:MGI:107899]
39	Cd38	180.46136673069	-1.95747112240926	0.255953105498783	-5.36234408648202	8.21488660340551e-08	7.21809813072443e-06	ENSCGRG00000006736	CD38 antigen [Source:MGI Symbol;Acc:MGI:107474]
40	Cd68	574.589854209876	-1.30406947509386	0.153903526906623	-4.67245285943969	2.97623840087757e-06	0.000209958151276245	ENSCGRG00000017877	CD68 antigen [Source:MGI Symbol;Acc:MGI:88342]
41	Cd82	168.484142003408	6.8054508226852	1.46919763733314	4.23393569653119	2.29636631471284e-05	0.00137377148347046	ENSCGRG00000012389	CD82 antigen [Source:MGI Symbol;Acc:MGI:104651]
42	Cda	155.228513744057	-2.23578928596211	0.305210489449302	-5.40881405557058	6.34434568703652e-08	5.69608685000749e-06	ENSCGRG00000006873	cytidine deaminase [Source:MGI Symbol;Acc:MGI:1919519]
43	Celf2	134.766127374785	-1.69561467099679	0.314934148996977	-3.52661714778443	0.000420904914702718	0.0177392944993124	ENSCGRG00000011178	CUGBP, Elav-like family member 2 [Source:MGI Symbol;Acc:MGI:1338822]
44	Cers3	20.8992074351343	-5.60633282701955	1.55584917843087	-3.22741458228144	0.00124914329818618	0.0472800738363471	ENSCGRG00000006561	ceramide synthase 3 [Source:MGI Symbol;Acc:MGI:2681008]
45	Chd1	1595.81131062637	-1.3479747650686	0.0940513255919778	-8.11272206473316	4.94982005783155e-16	1.10707225429819e-13	ENSCGRG00000008652	chromodomain helicase DNA binding protein 1 [Source:MGI Symbol;Acc:MGI:88393]
46	Chd5	4499.98612087755	0.907210539239908	0.0867898026037593	3.71297121149109	0.000204840195406392	0.0094862699435026	ENSCGRG00000011341	chromodomain helicase DNA binding protein 5 [Source:MGI Symbol;Acc:MGI:3036258]
47	Clec4f	209.894149774841	7.87273604548914	1.44363700376129	5.04820361751619	4.45983680815275e-07	3.59747983844518e-05	ENSCGRG00000010874	C-type lectin domain family 4, member f [Source:MGI Symbol;Acc:MGI:1859834]
48	Clhc1	573.720215398883	1.75914700926097	0.132006677985753	8.89488718643867	5.84786742196651e-19	1.66808299419051e-16	ENSCGRG00000016597	clathrin heavy chain linker domain containing 1 [Source:MGI Symbol;Acc:MGI:1920574]
49	Clic6	334.946598692795	-2.17940638623117	0.446057466625087	-3.57452571654887	0.000350863327707434	0.0152780796812781	ENSCGRG00000007263	chloride intracellular channel 6 [Source:MGI Symbol;Acc:MGI:2146607]
50	Cnot9	979.640603466628	1.19810218474881	0.0942335289944639	6.50659792295024	7.68718005376498e-11	1.01543005247116e-08	ENSCGRG00000018113	CCR4-NOT transcription complex, subunit 9 [Source:MGI Symbol;Acc:MGI:1928902]
51	Cntnap4	25.5405965063863	3.92973360037021	0.945639338199233	3.53704733351983	0.000404627142258291	0.0171266051912423	ENSCGRG00000015988	contactin associated protein-like 4 [Source:MGI Symbol;Acc:MGI:2183572]
52	Col16a1	8035.59103947207	-1.20160921331507	0.188375634354846	-3.2734950818126	0.0010622623923785	0.0411563945015623	N/A	N/A
53	Col27a1	2111.57998801655	-1.50303053254143	0.287389147265879	-3.19451183370859	0.00140067542656677	0.0525106547536899	ENSCGRG00000010702	collagen, type XXVII, alpha 1 [Source:MGI Symbol;Acc:MGI:2672118]
54	Col6a1	5869.6034331948	-2.29913150842735	0.10206308230748	-16.7951914536738	2.64649115807793e-63	5.78758210814331e-60	ENSCGRG00000001617	collagen, type VI, alpha 1 [Source:MGI Symbol;Acc:MGI:88459]
55	Col6a2	4935.89823356151	-1.56091199253349	0.119209668293927	-8.18683170400239	2.68192792926765e-16	6.21008300045247e-14	ENSCGRG00000011810	collagen, type VI, alpha 2 [Source:MGI Symbol;Acc:MGI:88460]
56	Col6a3	1384.51349489007	-3.47867528971795	0.456155907435779	-6.34369245651869	2.24322426002022e-10	2.81217451501389e-08	N/A	N/A
57	Cpxm1	211.882456630396	-1.85616026372284	0.266391586447625	-4.77191408314847	1.82483349952321e-06	0.000134016316931402	ENSCGRG00000015217	carboxypeptidase X 1 (M14 family) [Source:MGI Symbol;Acc:MGI:1934569]
58	Crb1	46.5761323922384	3.90970460085271	0.69379596844203	4.79210351653888	1.65041704539539e-06	0.000122118452208541	ENSCGRG00000017565	crumbs family member 1, photoreceptor morphogenesis associated [Source:MGI Symbol;Acc:MGI:2136343]
59	Csf1	889.016727403169	-1.12637279990822	0.116026777687002	-4.66625299762774	3.06741982017905e-06	0.000214850380429765	ENSCGRG00000007535	colony stimulating factor 1 (macrophage) [Source:MGI Symbol;Acc:MGI:1339753]
60	Cspg4	7280.9246177227	-1.09357630849096	0.10383954782953	-4.89807417694825	9.67805024195329e-07	7.3830769326405e-05	ENSCGRG00000002310	chondroitin sulfate proteoglycan 4 [Source:MGI Symbol;Acc:MGI:2153093]
61	Ctnna3	99.2821383569873	3.88104636872141	0.383928166292227	8.58515773883451	9.07118768004965e-18	2.41269075565861e-15	ENSCGRG00000006511	catenin (cadherin associated protein), alpha 3 [Source:MGI Symbol;Acc:MGI:2661445]
62	Ctsb	24069.2375183585	-1.0876959174153	0.0838624593393523	-5.99473734319926	2.0381459212515e-09	2.18012291249322e-07	ENSCGRG00000018351	cathepsin B [Source:MGI Symbol;Acc:MGI:88561]
63	Cxcl1	689.496423290207	1.53429823851807	0.269392202434584	3.52399115199869	0.000425098444052449	0.017877751230428	ENSCGRG00000016848	growth-regulated alpha protein precursor [Source:RefSeq peptide;Acc:NP_001230973]
64	Cxcl3	468.983313052155	4.06651308366633	0.308330661974134	11.2916132331894	1.44362371903757e-29	6.6077679158366e-27	ENSCGRG00000016792	C-X-C motif chemokine 3 precursor [Source:RefSeq peptide;Acc:NP_001231068]
65	Cyr61	620.522218849529	-1.61035360223917	0.142885045574869	-7.17633603567512	7.16044335568301e-13	1.22549431414394e-10	ENSCGRG00000015911	cysteine rich protein 61 [Source:MGI Symbol;Acc:MGI:88613]
66	Dapp1	65.2303886600804	-2.22510633632107	0.371348262441867	-4.41672683430605	1.00206735801328e-05	0.000642432890567342	ENSCGRG00000000958	dual adaptor for phosphotyrosine and 3-phosphoinositides 1 [Source:MGI Symbol;Acc:MGI:1347063]
67	Dcn	1931.75118185223	-1.47251567348885	0.237658668633219	-3.73457100417181	0.000188035436543667	0.00883272902637818	ENSCGRG00000007335	decorin [Source:MGI Symbol;Acc:MGI:94872]
68	Dlc1	381.872996280398	1.77865802483927	0.194189781708551	6.1470563158141	7.8934109995497e-10	8.98023787821602e-08	ENSCGRG00000012317	deleted in liver cancer 1 [Source:MGI Symbol;Acc:MGI:1354949]
69	Dpt	3639.13912928898	-4.34622915480862	0.136023565640266	-27.6515810799627	2.67125832379256e-168	2.62878531644426e-164	ENSCGRG00000010859	dermatopontin [Source:MGI Symbol;Acc:MGI:1928392]
70	Drc7	639.427935762371	1.60646919908313	0.145592975944701	7.01618118411126	2.28014338718858e-12	3.64860017452403e-10	ENSCGRG00000017025	dynein regulatory complex subunit 7 [Source:MGI Symbol;Acc:MGI:2685616]
71	Drgx	33.5335172744904	3.67273445173363	0.634286355222626	4.86810401262489	1.12674026015639e-06	8.56235590748961e-05	ENSCGRG00000013305	paired related homeobox protein-like 1 [Source:MGI Symbol;Acc:MGI:2148204]
72	Dtna	117.280726593348	-1.5629453027351	0.307034779543906	-3.18525088091557	0.00144628566026079	0.0540147900668934	ENSCGRG00000015488	dystrobrevin alpha [Source:MGI Symbol;Acc:MGI:106039]
73	Ebi3	86.2127698207179	1.83198606151828	0.347248441765716	3.59115667864817	0.000329213641620522	0.0145269310630788	ENSCGRG00000012083	Epstein-Barr virus induced gene 3 [Source:MGI Symbol;Acc:MGI:1354171]
74	Ece1	19.1162544993139	3.22333386917438	0.641348424540407	4.11378786865172	3.89219132655556e-05	0.00215791858279624	ENSCGRG00000005435	endothelin converting enzyme 1 [Source:MGI Symbol;Acc:MGI:1101357]
75	Efcc1	11.8339118831977	5.60064456351676	1.58187854591399	3.17071248974908	0.00152065569366496	0.0562585439148754	ENSCGRG00000017927	EF hand and coiled-coil domain containing 1 [Source:MGI Symbol;Acc:MGI:3611451]
76	Egr2	372.91467278423	-1.31851960769586	0.184644452628959	-3.97280880378667	7.10300621859241e-05	0.00370825910860307	ENSCGRG00000018534	early growth response 2 [Source:MGI Symbol;Acc:MGI:95296]
77	Eif1ad	1215.32089203376	1.18335423649602	0.107245926758171	5.57962203193206	2.41041787170079e-08	2.29187654834855e-06	ENSCGRG00000015253	eukaryotic translation initiation factor 1A domain containing [Source:MGI Symbol;Acc:MGI:1917110]
78	Emilin3	441.377557095148	-1.11757958025617	0.168738740911808	-3.1564599608657	0.00159696810758522	0.058640907263978	ENSCGRG00000006354	elastin microfibril interfacer 3 [Source:MGI Symbol;Acc:MGI:2389142]
79	Enpp6	556.79941381127	-2.57400339761971	0.2642671455547	-7.52662951243348	5.20668336048289e-14	9.75980399057373e-12	ENSCGRG00000008783	ectonucleotide pyrophosphatase/phosphodiesterase 6 [Source:MGI Symbol;Acc:MGI:2445171]
80	Epcam	38.7015240704448	-2.11722641052539	0.433635919620326	-3.53352626126042	0.000410055350244823	0.0173191188916708	ENSCGRG00000009743	epithelial cell adhesion molecule [Source:MGI Symbol;Acc:MGI:106653]
81	Extl1	350.416932644794	-3.22579048176775	0.346744028351305	-7.61607342916091	2.61508957479997e-14	5.09605871398149e-12	ENSCGRG00000013081	exostoses (multiple)-like 1 [Source:MGI Symbol;Acc:MGI:1888742]
82	Eya1	137.197117542141	-2.84026366394538	0.36241077410297	-6.22305219486504	4.87575082827372e-10	5.64497222365197e-08	ENSCGRG00000005994	EYA transcriptional coactivator and phosphatase 1 [Source:MGI Symbol;Acc:MGI:109344]
83	F13b	63.568535797272	-5.85070657111375	0.589963941058799	-8.92553545042473	4.43548297178345e-19	1.28381140956826e-16	ENSCGRG00000013915	coagulation factor XIII, beta subunit [Source:MGI Symbol;Acc:MGI:88379]
84	Fa2h	200.051290682503	-2.5514288932285	0.387617469142588	-5.07321405523126	3.9115207223927e-07	3.19446269120884e-05	ENSCGRG00000003457	fatty acid 2-hydroxylase [Source:MGI Symbol;Acc:MGI:2443327]
85	Fam131b	266.199036749782	1.23709660424604	0.202647488778153	3.21807147701102	0.00129055652900519	0.0487538073011135	ENSCGRG00000004159	family with sequence similarity 131, member B [Source:MGI Symbol;Acc:MGI:1923406]
86	Fam13c	583.353170798899	-4.40149988200204	0.180224423929952	-21.1765824967445	1.57018923364691e-99	5.15074408277307e-96	ENSCGRG00000017409	family with sequence similarity 13, member C [Source:MGI Symbol;Acc:MGI:1918971]
87	Fam20c	482.745149886107	-1.18292563833077	0.177896760014263	-3.36129301939885	0.000775784766722199	0.0314824655229409	ENSCGRG00000008074	family with sequence similarity 20, member C [Source:MGI Symbol;Acc:MGI:2136853]
88	Fam71e2	48.6083755211254	2.51169585462597	0.465886555478843	4.13562772148361	3.53985663644581e-05	0.00199061309481504	N/A	N/A
89	Fgd5	162.314790883132	1.62171227671092	0.209015872455647	4.96014854666008	7.04392939505265e-07	5.4698440717539e-05	ENSCGRG00000018152	FYVE, RhoGEF and PH domain containing 5 [Source:MGI Symbol;Acc:MGI:2443369]
90	Fibin	135.872870328143	-4.60434088279295	0.523632771672467	-7.67594887010991	1.64198615979109e-14	3.26440117141497e-12	ENSCGRG00000020061	fin bud initiation factor homolog (zebrafish) [Source:MGI Symbol;Acc:MGI:1914856]
91	Flnc	780.107374299191	1.72865593016682	0.143107264712382	7.99186143166298	1.3291638781404e-15	2.84354385321298e-13	ENSCGRG00000008723	filamin C, gamma [Source:MGI Symbol;Acc:MGI:95557]
92	Fmo2	32.8792345355291	3.40909401943468	0.49789062785001	5.67219256748954	1.40981372560542e-08	1.39436953504352e-06	ENSCGRG00000006567	flavin containing monooxygenase 2 [Source:MGI Symbol;Acc:MGI:1916776]
93	Fos	429.972443573257	-2.31535754133463	0.17322177418112	-9.98947764386814	1.69472428761068e-23	6.06464789613698e-21	ENSCGRG00000002655	proto-oncogene c-Fos [Source:RefSeq peptide;Acc:NP_001233612]
94	Fosb	47.5882490327881	-2.02223646916253	0.405849203741806	-3.5413990102485	0.000398011188843329	0.0169927466785562	N/A	N/A
95	Fras1	645.661689987171	2.08363202887151	0.135364107764392	11.071395164506	1.72690860678825e-28	7.72477618154691e-26	N/A	N/A
96	Fst	172.938055648959	1.89588914381666	0.191926149305707	6.83037015976083	8.46958059145853e-12	1.24401705373945e-09	ENSCGRG00000002359	follistatin [Source:MGI Symbol;Acc:MGI:95586]
97	Fstl4	16.1598260358	5.33051349744533	1.55073686499283	3.06019099942279	0.00221195879041995	0.0784428340775595	ENSCGRG00000010263	follistatin-like 4 [Source:MGI Symbol;Acc:MGI:2443199]
98	Gabra3	176.928180960065	-5.12608171963402	0.290003608758227	-15.6588369308837	2.89136521036945e-55	4.37752692849935e-52	ENSCGRG00000006940	gamma-aminobutyric acid (GABA) A receptor, subunit alpha 3 [Source:MGI Symbol;Acc:MGI:95615]
99	Gem	1184.35987681539	-1.05181384724114	0.131969301275284	-3.53757534523992	0.000403818952577179	0.0171266051912423	ENSCGRG00000016726	GTP binding protein (gene overexpressed in skeletal muscle) [Source:MGI Symbol;Acc:MGI:99844]
100	Gimap6	45.3012331803331	8.67301687581145	1.46526025602272	5.51987562744955	3.39239684370547e-08	3.17948355608624e-06	ENSCGRG00000014388	GTPase, IMAP family member 6 [Source:MGI Symbol;Acc:MGI:1918876]
101	Gja1	3045.37281475317	0.950014801274328	0.109244119322255	3.34161969374589	0.000832910961555874	0.0334558235619239	ENSCGRG00000014102	gap junction alpha-1 protein [Source:RefSeq peptide;Acc:NP_001231004]
102	Gla	1826.53605649339	-0.926148395261643	0.0987392315963419	-3.45542383735876	0.000549428393496488	0.0227181715142813	N/A	N/A
103	Glt8d2	495.074474636903	-1.3195899969089	0.176738706709463	-4.15657390429693	3.23055699849418e-05	0.00186462823590506	ENSCGRG00000013282	glycosyltransferase 8 domain containing 2 [Source:MGI Symbol;Acc:MGI:1922032]
104	Gpnmb	1533.67495803137	-1.8798124193127	0.10364639938663	-12.492956110915	8.15656508348704e-36	4.72169158744682e-33	ENSCGRG00000005342	glycoprotein (transmembrane) nmb [Source:MGI Symbol;Acc:MGI:1934765]
105	Gpr156	90.9936350331002	2.25646066391483	0.301109212781085	5.55113590765122	2.83819320393096e-08	2.68564031921967e-06	ENSCGRG00000010085	G protein-coupled receptor 156 [Source:MGI Symbol;Acc:MGI:2653880]
106	Gpr68	447.155243339901	-2.332298019172	0.228051534858115	-7.66202042682138	1.83030518909778e-14	3.60240667318226e-12	ENSCGRG00000018842	G protein-coupled receptor 68 [Source:MGI Symbol;Acc:MGI:2441763]
107	Grap2	135.809375700428	1.48194253169686	0.25295109066645	3.54606113226248	0.000391035481756284	0.0168042802443825	ENSCGRG00000017717	GRB2-related adaptor protein 2 [Source:MGI Symbol;Acc:MGI:1333842]
108	Hexa	1436.85415703528	-1.03402835857697	0.115044860221606	-3.90339783099215	9.4851600552049e-05	0.00473824670574982	ENSCGRG00000001404	hexosaminidase A [Source:MGI Symbol;Acc:MGI:96073]
109	Hgf	598.912360221689	-1.07488121245002	0.158787878343007	-3.08536594128782	0.00203301849504815	0.0727609396030401	ENSCGRG00000011162	hepatocyte growth factor [Source:MGI Symbol;Acc:MGI:96079]
110	Hhatl	10.146447025685	-5.91247099554592	1.61780064606291	-3.29305622901674	0.000991046525671708	0.038778882143679	ENSCGRG00000017155	hedgehog acyltransferase-like [Source:MGI Symbol;Acc:MGI:1922020]
111	Hmgcs2	1289.90713675756	-2.87836159016751	0.149853990963349	-15.3042242966173	7.16511537704312e-53	8.29551769711545e-50	ENSCGRG00000010687	3-hydroxy-3-methylglutaryl-Coenzyme A synthase 2 [Source:MGI Symbol;Acc:MGI:101939]
112	Hnf4a	106.335995466246	1.97913127643754	0.312875486083052	4.45598596799721	8.35084943684722e-06	0.00055154838461754	ENSCGRG00000001884	hepatic nuclear factor 4, alpha [Source:MGI Symbol;Acc:MGI:109128]
113	Hook1	79.4823543407695	3.403751287241	0.330838925825679	8.52012434596368	1.59382108571223e-17	4.07397228688158e-15	ENSCGRG00000014648	hook microtubule tethering protein 1 [Source:MGI Symbol;Acc:MGI:1925213]
114	Hps1	902.647905011717	-1.01000492182053	0.119239520048197	-3.56461029805864	0.0003643971934159	0.0157282139491486	ENSCGRG00000015425	HPS1, biogenesis of lysosomal organelles complex 3 subunit 1 [Source:MGI Symbol;Acc:MGI:2177763]
115	Hsd11b1	727.593285068947	-4.53550961853482	0.312684741303267	-12.6342817412446	1.36636110175824e-36	8.67507071122767e-34	ENSCGRG00000012490	hydroxysteroid 11-beta dehydrogenase 1 [Source:MGI Symbol;Acc:MGI:103562]
116	Hsd17b7	2379.11318035856	1.0237034076758	0.107980566624597	4.06314692235278	4.841553389548e-05	0.00264698482814122	ENSCGRG00000001131	hydroxysteroid (17-beta) dehydrogenase 7 [Source:MGI Symbol;Acc:MGI:1330808]
117	Htr3a	169.053696407064	-2.01573333538001	0.264596679525714	-5.40736504034553	6.39587030714184e-08	5.69608685000749e-06	ENSCGRG00000006099	5-hydroxytryptamine (serotonin) receptor 3A [Source:MGI Symbol;Acc:MGI:96282]
118	Icam5	622.029955694933	-1.82022744063141	0.296722964683208	-4.16302439290152	3.1405980192301e-05	0.00181803677101432	ENSCGRG00000009450	intercellular adhesion molecule 5, telencephalin [Source:MGI Symbol;Acc:MGI:109430]
119	Igsf9b	39.3366316477607	8.79908810242467	1.48726028562322	5.52299128881901	3.33276265481588e-08	3.13853753933426e-06	ENSCGRG00000011603	immunoglobulin superfamily, member 9B [Source:MGI Symbol;Acc:MGI:2685354]
120	Il19	319.029343791631	-1.38329632436326	0.192792229199938	-4.14090249879407	3.45941996314113e-05	0.0019650373667789	ENSCGRG00000010507	interleukin 19 [Source:MGI Symbol;Acc:MGI:1890472]
121	Il21	97.2601179749959	1.86929617288658	0.330152578603158	3.89012158438776	0.000100194008386532	0.00499245183054107	ENSCGRG00000011729	interleukin 21 [Source:MGI Symbol;Acc:MGI:1890474]
122	Il33	68.5759872949431	3.74765657064403	0.393410288250803	8.03917478616276	9.04454918749977e-16	2.00016648436371e-13	ENSCGRG00000006729	interleukin 33 [Source:MGI Symbol;Acc:MGI:1924375]
123	Ip6k3	285.976134034509	-2.81159218080152	0.269672972754822	-8.25677730079664	1.49658282769664e-16	3.63651150799077e-14	ENSCGRG00000006661	inositol hexaphosphate kinase 3 [Source:MGI Symbol;Acc:MGI:3045325]
124	Itga7	1138.38709615679	-1.5172060128817	0.152853986940175	-6.09891525122868	1.06790666043369e-09	1.18423483589463e-07	ENSCGRG00000015340	integrin alpha 7 [Source:MGI Symbol;Acc:MGI:102700]
125	Itm2b	4744.39522126647	-0.885344158276027	0.0904052440985948	-3.32261320181026	0.000891784785667277	0.0356750165680962	ENSCGRG00000015806	integral membrane protein 2B [Source:MGI Symbol;Acc:MGI:1309517]
126	Kazald1	428.016470719764	-1.41272411996205	0.158974959946188	-5.20686792134487	1.92054690418189e-07	1.61539334051744e-05	ENSCGRG00000001113	Kazal-type serine peptidase inhibitor domain 1 [Source:MGI Symbol;Acc:MGI:2147606]
127	Kcnk15	218.932400454008	1.66861135265832	0.261274359464013	4.14755146337434	3.36049947165383e-05	0.00191714059713306	ENSCGRG00000017455	potassium channel, subfamily K, member 15 [Source:MGI Symbol;Acc:MGI:2675209]
128	Kiaa0408	64.4300488144425	3.26485707403002	0.396892148907317	6.75219850200332	1.4562145166438e-11	2.07689957366545e-09	ENSCGRG00000001472	RIKEN cDNA 9330159F19 gene [Source:MGI Symbol;Acc:MGI:3036239]
129	Kif6	51.199717181669	3.61221631168988	0.573834246605269	5.27548473950026	1.32405629910144e-07	1.12814182159803e-05	ENSCGRG00000007887	kinesin family member 6 [Source:MGI Symbol;Acc:MGI:1098238]
130	L3mbtl4	60.8082404582033	-2.72924155170078	0.519102350110499	-4.13074425597028	3.6159067110032e-05	0.00202758620757735	ENSCGRG00000001618	l(3)mbt-like 4 (Drosophila) [Source:MGI Symbol;Acc:MGI:2444889]
131	Lama3	534.253858933214	1.52863866915762	0.202131510685771	4.66862472473916	3.03222673061349e-06	0.000213143880399767	ENSCGRG00000006528	laminin, alpha 3 [Source:MGI Symbol;Acc:MGI:99909]
132	Lhfpl2	307.216895082115	-1.20778567896836	0.197143142260905	-3.15924343654289	0.00158179304384027	0.0581922442782507	ENSCGRG00000011030	lipoma HMGIC fusion partner-like 2 [Source:MGI Symbol;Acc:MGI:2145236]
133	Lingo1	45.3575406016137	-3.74842733585146	0.926188442400572	-3.41557364604008	0.000636478158038305	0.0260982564718957	ENSCGRG00000002075	leucine rich repeat and Ig domain containing 1 [Source:MGI Symbol;Acc:MGI:1915522]
134	LOC100750593	25999.1106598016	-0.971326898870992	0.0638423051481586	-6.05185538418767	1.43186986218177e-09	1.55702003466639e-07	ENSCGRG00000002763	stearoyl-Coenzyme A desaturase 1 [Source:MGI Symbol;Acc:MGI:98239]
135	LOC100750792	492.088964084606	-1.89535238638009	0.21345959012102	-6.13881945953336	8.31369859545154e-10	9.40403538825731e-08	ENSCGRG00000013429	N/A
136	LOC100750842	184.713847474388	-1.76981818416609	0.224540740537829	-5.27679600863041	1.31462085669651e-07	1.1249725087609e-05	N/A	N/A
137	LOC100750890	186.253198582006	-1.85202547219114	0.255261680937492	-4.96378056751987	6.91340497282913e-07	5.39958875695329e-05	ENSCGRG00000001679	stearoyl-coenzyme A desaturase 3 [Source:MGI Symbol;Acc:MGI:1353437]
138	LOC100751767	54.3303018758224	-3.83252572474991	0.516490355127331	-6.28775192370848	3.22096064547067e-10	3.88926057816894e-08	N/A	N/A
139	LOC100752107	341.731001289033	1.41411232594787	0.178925814124455	4.63404249009026	3.58593342538317e-06	0.00024939343349255	N/A	N/A
140	LOC100752114	6.82982648757942	-6.55294631880555	1.6726243113574	-3.5680360362819	0.000359667046897761	0.0155581688286631	ENSCGRG00000019986	N/A
141	LOC100752407	6.0851312713665	-7.38439226010607	1.70089355493076	-3.99756336290058	6.39978630608921e-05	0.00340434038044454	N/A	N/A
142	LOC100752592	24.8987607531182	2.40937588320589	0.534117187871272	3.41575486412626	0.000636054772165875	0.0260982564718957	N/A	N/A
143	LOC100753466	31.8368552359566	-3.35906707496117	0.662079767945393	-4.18998541950435	2.78972379858497e-05	0.00163414713701635	N/A	N/A
144	LOC100753550	285.683924815806	-1.64376997002164	0.193935366452645	-5.45958939139152	4.77237006416602e-08	4.34860127791276e-06	ENSCGRG00000001881	RIKEN cDNA 9030617O03 gene [Source:MGI Symbol;Acc:MGI:2444813]
145	LOC100753682	31.2488641383505	2.6676052461906	0.459746050333039	4.52998507319592	5.8987853853732e-06	0.000397602376557929	N/A	N/A
146	LOC100754018	580.02041453199	-1.21782882474748	0.190823783406644	-3.31649605058764	0.000911538757795477	0.0363176231395356	N/A	N/A
147	LOC100754660	101.244927621606	2.59300647254101	0.28552408034	7.03283579244415	2.0237749490177e-12	3.26491299562019e-10	ENSCGRG00000001126	N/A
148	LOC100754805	8.05929240111518	-6.40036450150497	1.64330942511136	-3.53883566412924	0.000401895964305312	0.0170844845992595	N/A	N/A
149	LOC100754807	278.397115794583	-1.83328377126492	0.204121482569292	-6.11558006943247	9.62063616232826e-10	1.07587136901673e-07	ENSCGRG00000016841	cytochrome P450, family 4, subfamily f, polypeptide 17 [Source:MGI Symbol;Acc:MGI:3646233]
150	LOC100754872	242.324035063691	1.4222053352099	0.23399957364668	3.57796735028633	0.000346276693837718	0.015111791326195	N/A	N/A
151	LOC100754954	34.3616156751678	2.90881875829638	0.494031043500157	4.70386686858977	2.55279743124583e-06	0.000182044054499204	ENSCGRG00000002458	olfactory receptor 411 [Source:MGI Symbol;Acc:MGI:3030245]
152	LOC100755064	167.880830500031	-3.10848274369791	0.558821336056611	-4.51579079063851	6.30809184202064e-06	0.000422298855900171	N/A	N/A
153	LOC100755423	3009.30596230001	-1.50511652473229	0.0950707500167023	-9.67862380226812	3.71685334218889e-22	1.21925179134936e-19	ENSCGRG00000016388	N/A
154	LOC100755596	63.5611545195937	-7.39249033392203	1.48568962244378	-4.582065951301	4.60404633300895e-06	0.000314641805299591	ENSCGRG00000018195	aldehyde dehydrogenase 3 family, member B1 [Source:MGI Symbol;Acc:MGI:1914939]
155	LOC100755834	1966.78484482562	-1.43222945260252	0.158469104263648	-5.34657500475139	8.96341468482208e-08	7.80610300118001e-06	N/A	N/A
156	LOC100756639	56.9433113202835	-7.51938746332508	1.47008705243263	-4.71701655431164	2.39328224073335e-06	0.000171914529423773	ENSCGRG00000018794	RIKEN cDNA 1810011O10 gene [Source:MGI Symbol;Acc:MGI:1916318]
157	LOC100756748	125.517947153151	1.59546159827362	0.255906239916736	3.9487083155192	7.85740223697986e-05	0.00406972081126941	ENSCGRG00000016278	cytochrome P450, family 26, subfamily b, polypeptide 1 [Source:MGI Symbol;Acc:MGI:2176159]
158	LOC100757380	61.5674505565503	-3.81062179893973	0.465811294272611	-6.92481985275949	4.36530667079971e-12	6.66030743369612e-10	N/A	N/A
159	LOC100757382	22.4945637684397	7.06944062786025	1.50358376943845	4.31268164696996	1.61286274867355e-05	0.000998250459729334	N/A	N/A
160	LOC100758264	366.361327407806	-1.33155998591832	0.16900000932807	-4.41773635495983	9.97399767277853e-06	0.000641530137894206	N/A	N/A
161	LOC100758313	37.33652321818	-3.54457302142966	0.494179482045127	-5.98893848943376	2.11215019532047e-09	2.23501828732782e-07	ENSCGRG00000004168	N/A
162	LOC100758409	3029.13122705941	-1.19553143407114	0.091597908202915	-6.66575192958998	2.63313700531046e-11	3.62415402367276e-09	ENSCGRG00000002367	MAM domain containing 2 [Source:MGI Symbol;Acc:MGI:1918988]
163	LOC100758638	11.9329006714378	-5.25220388730192	1.18786522461139	-3.92910011159528	8.52643395632371e-05	0.00434285527086061	N/A	N/A
164	LOC100758657	349.634204016885	-2.54950955291745	0.188207988312121	-10.4381703976259	1.65978752494844e-25	6.40547805216378e-23	ENSCGRG00000017638	N/A
165	LOC100759157	210.706985963213	-1.73655376529384	0.246065267690051	-4.68002361886869	2.86841870083386e-06	0.000203079916797885	ENSCGRG00000002769	aldehyde oxidase 2 [Source:RefSeq peptide;Acc:NP_001278989]
166	LOC100759179	550.688673061864	-2.24817726396243	0.180999830412503	-9.18904045076048	3.96361133077352e-20	1.2382825113061e-17	N/A	N/A
167	LOC100759554	11.5323019375078	5.01475761682196	1.22889098792148	3.60470957932018	0.000312502184485503	0.0138528558446929	N/A	N/A
168	LOC100759972	200.439985822453	1.97430515833204	0.232830079968953	5.96719572400674	2.41365819093803e-09	2.54040751411991e-07	N/A	N/A
169	LOC100760345	114.016041641251	-2.93283794479682	0.662720601683514	-3.54278324547529	0.000395927983217818	0.0169641936216523	ENSCGRG00000003227	N/A
170	LOC100760554	8.99047098489384	-6.45663418098603	1.61618608864349	-3.63304183937949	0.000280099578805865	0.0125009521770001	N/A	N/A
171	LOC100760639	19.2462219644118	5.17018294365979	1.15115695655775	3.98314097553614	6.8010384040382e-05	0.00359833435129785	ENSCGRG00000019653	N/A
172	LOC100760928	11.9942034114503	7.03551189908744	1.57914461036441	4.08483767479516	4.41076403083821e-05	0.00243855779929657	N/A	N/A
173	LOC100760951	209.536748620149	2.01058850659862	0.283592330756806	5.02702594979553	4.98144966459805e-07	3.98556472758613e-05	N/A	N/A
174	LOC100760967	14.9232497161822	5.45600173707101	1.53509297489785	3.17312326745158	0.00150808480144924	0.0560040095511772	N/A	N/A
175	LOC100761216	6.54708675010584	5.93396907864403	1.730888489704	3.09032419462077	0.00199938129445154	0.0718098953237139	N/A	N/A
176	LOC100761506	14.022953999364	7.08743840441403	1.5719307339595	4.13661732238924	3.52463182439735e-05	0.00198773076125469	ENSCGRG00000018966	N/A
177	LOC100761699	84.5935517153535	-7.15450218289674	1.47876033304644	-4.44259934173476	8.88785752203648e-06	0.000579241098505702	N/A	N/A
178	LOC100761793	13.705247493559	7.34994282837847	1.57280925758172	4.30120836016621	1.69869236987928e-05	0.00104154714093346	ENSCGRG00000019099	olfactory receptor 32 [Source:MGI Symbol;Acc:MGI:109303]
179	LOC100761862	307.704388715173	3.72590129020104	0.224969638789361	13.9616119152005	2.67318755007269e-44	2.02360297540503e-41	N/A	N/A
180	LOC100762090	33.5487324476089	3.12849674041065	0.769594378888983	3.3050322474567	0.00094965472811717	0.0375038024826387	N/A	N/A
181	LOC100762389	158.709000184364	-4.18790890339086	0.289186258217989	-12.4589128988065	1.25063778818515e-35	7.03287227058859e-33	ENSCGRG00000013705	N/A
182	LOC100762590	7.13054631012866	5.73915045236364	1.64569749900879	3.13191698641268	0.00173668972439086	0.063065548257308	N/A	N/A
183	LOC100763560	648.876649248519	1.94797569810466	0.131619680800606	10.3556944454862	3.94314585493966e-25	1.49248070609466e-22	N/A	N/A
184	LOC100763617	140.19190395073	2.01089949173568	0.387498227561101	3.67985422795174	0.000233367316832113	0.0106077033022856	ENSCGRG00000001911	N/A
185	LOC100763719	17.6485353361787	6.36071495553557	1.5168507474632	3.80772628056772	0.000140250386627912	0.00678232950764266	N/A	N/A
186	LOC100763954	61.0382819299959	1.62825526604453	0.31624068303976	3.2990466479362	0.000970137885506131	0.0380993964963775	ENSCGRG00000017447	diamine oxidase-like protein 2 [Source:MGI Symbol;Acc:MGI:3618290]
187	LOC100764006	14.0889362720525	6.14081332837359	1.56054309501079	3.56020339676299	0.000370567656576469	0.0159595462073043	N/A	N/A
188	LOC100764398	36.1628951111826	9.09560152768732	1.48696484341708	5.7234971389159	1.04353325814325e-08	1.04257977597845e-06	ENSCGRG00000018585	N/A
189	LOC100765028	93.8898897390131	3.32295289209524	0.382603663720073	7.15620536602414	8.2940863109707e-13	1.40727764459074e-10	N/A	N/A
190	LOC100765194	24.0311515315793	3.36314160697921	0.654494715202199	4.24476934913029	2.18818383002749e-05	0.00132109920682825	N/A	N/A
191	LOC100765484	699.229926847096	-1.31553248840003	0.137081284899728	-5.32946556645765	9.85021930957191e-08	8.54061746480151e-06	N/A	N/A
192	LOC100765968	730.178867271171	-1.11533588374504	0.125708683698344	-4.21906719106684	2.45315163157909e-05	0.00146311910341635	N/A	N/A
193	LOC100766291	70.7132536553915	2.58614604986798	0.542612668646506	3.6880516522745	0.000225977784193991	0.0103337208725615	N/A	N/A
194	LOC100766673	144.068197339287	4.08744646553008	0.660474269774443	5.30298321235897	1.13925401919328e-07	9.83456035340444e-06	N/A	N/A
195	LOC100766840	50.4005071290737	-2.78469885454127	0.700139105497594	-3.14185614908161	0.00167880494793561	0.0611893314542013	ENSCGRG00000007701	expressed sequence AW551984 [Source:MGI Symbol;Acc:MGI:2143322]
196	LOC100767111	198.014808895593	1.51540361481129	0.233699920551594	3.98134972358589	6.85250391409153e-05	0.00360617599029811	ENSCGRG00000001242	enhancer trap locus 4 [Source:MGI Symbol;Acc:MGI:95454]
197	LOC100767677	15.1967509469953	5.6686580472344	1.53416853623032	3.31364868100127	0.000920871328628484	0.0366153323031633	N/A	N/A
198	LOC100767729	1022.21317322362	2.14446895266531	0.172133894273183	9.05984529385689	1.30635706571562e-19	3.89571511627497e-17	ENSCGRG00000010429	predicted gene 4952 [Source:MGI Symbol;Acc:MGI:3643569]
199	LOC100767899	6.2738088674719	5.86606923394402	1.73047574295773	3.05182361250345	0.00227455718086304	0.0804593743984606	N/A	N/A
200	LOC100768011	74.3673213318405	3.45397994625	0.36513585044704	7.85739730025487	3.92197334451647e-15	8.12550309123928e-13	N/A	N/A
201	LOC100768488	1865.73142409791	1.20485222053038	0.119437718763265	5.19006664082305	2.1021883077854e-07	1.76064979888648e-05	N/A	N/A
202	LOC100768654	437.792316868001	-1.92929090875011	0.2130481945967	-6.30997324607123	2.79083708166898e-10	3.4117549963608e-08	ENSCGRG00000008374	N/A
203	LOC100768826	241.698361802684	2.06464402595302	0.233327995692407	6.34163731977755	2.27335994224858e-10	2.83191584704662e-08	N/A	N/A
204	LOC100769236	129.086063191976	-3.30774974286869	0.27661914186122	-9.84309048111194	7.34201449790594e-23	2.58045588121044e-20	ENSCGRG00000017063	aldo-keto reductase family 1, member C19 [Source:MGI Symbol;Acc:MGI:2653678]
205	LOC100769250	1152.14737917105	-1.61122063835076	0.119532191387107	-8.58562137714056	9.03467595301085e-18	2.41269075565861e-15	ENSCGRG00000002344	N/A
206	LOC100769715	481.451956001522	1.42314930909904	0.201914106666316	4.15120479800389	3.30729651116917e-05	0.00189779037705048	ENSCGRG00000011899	carboxylesterase 1G [Source:MGI Symbol;Acc:MGI:88378]
207	LOC100769726	42.2660755936201	-2.24392806808798	0.453597593420913	-3.65735090183205	0.000254835404095081	0.0115038312463289	N/A	N/A
208	LOC100771616	138.438323212774	1.82507307220134	0.37347480673542	3.32046646551641	0.000898671548268751	0.0358775931298693	N/A	N/A
209	LOC100771813	2323.39385223866	3.06149041866471	0.123662736850535	20.0264686114526	3.23822885505002e-89	9.10497433215637e-86	ENSCGRG00000001227	RIKEN cDNA 3830417A13 gene [Source:MGI Symbol;Acc:MGI:1917946]
210	LOC100771938	71.6042102100853	-1.75765424963986	0.331042974405858	-3.54241545534503	0.000396480493138912	0.0169641936216523	ENSCGRG00000018111	N/A
211	LOC100771977	9.46907472606252	6.67404655186637	1.60006985586593	3.80551138365761	0.000141511505194063	0.00682654275791558	N/A	N/A
212	LOC100772016	79.0128667061602	1.96740910746079	0.419103326206114	3.29858180619581	0.000971745607213774	0.0380993964963775	N/A	N/A
213	LOC100772232	12078.7582006313	-1.6124466936717	0.0704986512582361	-14.5745226981276	4.0796394817909e-48	3.64979383093675e-45	N/A	N/A
214	LOC100772282	117.728912162618	1.37447648092948	0.250886970433552	3.14689112329743	0.00165016395712507	0.0603013421632536	N/A	N/A
215	LOC100772349	8.18776934595053	4.53905957248957	1.26546027941963	3.12463151635376	0.00178027918636391	0.0645293829576695	N/A	N/A
216	LOC100772574	860.090137975786	2.35699092596685	0.29564067969915	5.99385858214422	2.04919590900948e-09	2.18012291249322e-07	N/A	N/A
217	LOC100772575	1009.83444500735	-1.22651408763918	0.136646104259054	-4.6949862961462	2.66624597854383e-06	0.000189447846027797	N/A	N/A
218	LOC100772982	168.1826853564	2.87195318948552	0.27685200555023	8.26069756734859	1.44823598987625e-16	3.56302259409305e-14	N/A	N/A
219	LOC100773073	1306.63825046996	-1.64490745683624	0.154864677891686	-6.84432996952616	7.6834635204813e-12	1.13703706022641e-09	ENSCGRG00000014515	annexin A8 [Source:MGI Symbol;Acc:MGI:1201374]
220	LOC100773147	115.162997582837	-1.85279329288433	0.323004869195687	-3.92511356042462	8.66888324973571e-05	0.0043947123562582	ENSCGRG00000006436	bone morphogenetic protein 8b [Source:MGI Symbol;Acc:MGI:107335]
221	LOC100773545	4249.73578049441	-0.886649183490885	0.0844249848082715	-3.57342892574819	0.000352336909502248	0.0153083776000513	ENSCGRG00000010847	N/A
222	LOC100773652	20.1878863157727	4.584899735788	0.74380739210849	5.37765189954366	7.54635391210246e-08	6.69042061702706e-06	N/A	N/A
223	LOC100773771	104.71386682307	9.55131049536456	1.44375833557813	6.21042162922159	5.2842625535273e-10	6.04679392898397e-08	N/A	N/A
224	LOC100773941	202.111778714314	-1.4082400318513	0.235461199203137	-3.49644669234817	0.000471498690169703	0.0196195290061735	N/A	N/A
225	LOC100774003	119.102549318724	-1.48704160263167	0.240031743602259	-3.75816585078551	0.000171163420405398	0.00813729091888658	N/A	N/A
226	LOC100774464	15.5352492806897	7.4329897799869	1.54123459339978	4.44320891095484	8.86270349034259e-06	0.000579241098505702	N/A	N/A
227	LOC100774594	287.541716722116	-1.19556487322101	0.182948161216429	-3.33757042672598	0.000845143006727242	0.0338780135609075	ENSCGRG00000005592	cytochrome P450, family 4, subfamily f, polypeptide 13 [Source:MGI Symbol;Acc:MGI:2158641]
228	LOC100774623	40.5303833627686	5.33743862677017	0.89642685704804	5.30157713223704	1.14806522938871e-07	9.86734491040546e-06	N/A	N/A
229	LOC103158614	821.644228178969	-2.02718918609678	0.198510667419603	-7.2652351841985	3.72389790783214e-13	6.48617332937631e-11	N/A	N/A
230	LOC103158661	6.6349132504639	6.80844160197193	1.64802434317123	3.77632716836888	0.000159157906818295	0.00762176623357099	N/A	N/A
231	LOC103158691	4.40473244024535	6.03409411578909	1.78636849385799	3.05039617178847	0.00228539684460959	0.0804672284357888	N/A	N/A
232	LOC103158709	94.1227486369127	-1.75713329693437	0.274102160854871	-4.27640115115272	1.89938835370927e-05	0.00115381980178105	N/A	N/A
233	LOC103158723	5336.50522927989	-1.31307678901757	0.197443981675134	-3.68770059294297	0.000226289690888832	0.0103337208725615	ENSCGRG00000000157	ribosomal protein S9 [Source:MGI Symbol;Acc:MGI:1924096]
234	LOC103158724	230.632085758359	-1.873744157159	0.186059947297214	-6.92670117969632	4.3076714028657e-12	6.62371785556271e-10	N/A	N/A
235	LOC103158763	273.008824874199	-1.27707207419888	0.155374486877706	-4.45446087955532	8.41042619637419e-06	0.000553625446143936	N/A	N/A
236	LOC103158764	83.9292968003411	-4.015273175029	0.431700464417941	-7.94604351175047	1.92562811105008e-15	4.07529166469761e-13	N/A	N/A
237	LOC103158784	144.261057820944	-1.87079494527422	0.233176462749152	-5.51441783357157	3.49936343581603e-08	3.26419294520052e-06	N/A	N/A
238	LOC103158848	88.9865788852569	6.90637581039392	0.867967921362249	7.28300338536878	3.26469032165484e-13	5.78879593791086e-11	N/A	N/A
239	LOC103158914	1030.81307930501	-1.66295056585303	0.124714262489469	-8.64366307119763	5.44389322104146e-18	1.50910854051462e-15	N/A	N/A
240	LOC103158925	141.365286468606	6.84624369002145	0.517687997172147	12.0947003281945	1.12652568983555e-33	6.15896628537313e-31	N/A	N/A
241	LOC103158939	406.35164428726	9.90899085885575	0.844831341894132	11.0365559322526	2.54605994350472e-28	1.08938156104478e-25	N/A	N/A
242	LOC103159033	42.6450673458665	8.86129613250738	1.48080218293633	5.58908794649047	2.28265331543418e-08	2.18093119195998e-06	N/A	N/A
243	LOC103159210	20.7361607036019	8.87994128719799	1.51897521769566	5.46090462164393	4.73714511800915e-08	4.33658094012354e-06	N/A	N/A
244	LOC103159353	736.948218990252	3.03481250261415	0.155895914104276	15.7146517660132	1.20038938026256e-55	1.96883864852732e-52	N/A	N/A
245	LOC103159380	181.243416701713	-1.39217329070509	0.210863283863672	-3.82812396351471	0.000129123721750729	0.00632192311317871	ENSCGRG00000016437	ankyrin 1, erythroid [Source:MGI Symbol;Acc:MGI:88024]
246	LOC103159564	18.2797647927609	7.87818928439199	1.54519390890035	4.71994274741939	2.35911033004906e-06	0.000170080620937823	N/A	N/A
247	LOC103159574	143.389164222871	-1.4597168306722	0.236114821124487	-3.70478365477044	0.000211571232128336	0.00975209599707238	N/A	N/A
248	LOC103159577	460.802838074379	-2.4457603092115	0.217491756870011	-8.55571647987786	1.17138878754701e-17	3.03358869953951e-15	N/A	N/A
249	LOC103159587	720.821191309127	4.51397902284545	0.238723629722007	16.4584315624709	7.29667279887492e-61	1.30557376388597e-57	N/A	N/A
250	LOC103159589	763.033989665909	-1.1387034352558	0.124189664849019	-4.45883266701651	8.24072216116372e-06	0.00054610738577786	N/A	N/A
251	LOC103159655	70.2489136046939	10.658312297086	1.46685852627773	6.86729470900426	6.54308109322304e-12	9.83060473868823e-10	N/A	N/A
252	LOC103159713	17.1584643913112	-2.91588945164586	0.735953993686328	-3.16721829206919	0.00153904743069106	0.0568321417089334	N/A	N/A
253	LOC103159864	545.919931154529	1.59385857358676	0.138164186468847	7.30215331954414	2.83198289280575e-13	5.06718975420025e-11	N/A	N/A
254	LOC103159867	76.1257823099727	1.95264497385677	0.307969943857862	4.44096088080219	8.95580760539467e-06	0.000579829622662427	N/A	N/A
255	LOC103159890	107.679255492437	1.73924929317221	0.30973977336144	3.72663407067227	0.000194053871050759	0.00907025627435053	N/A	N/A
256	LOC103159962	22.4421502782395	5.86470177633225	0.941471518041051	5.6079649510766	2.04719470098941e-08	1.96550663926213e-06	N/A	N/A
257	LOC103159982	209.654945531885	2.06980970368861	0.232843198262682	6.37702631662155	1.80559444377012e-10	2.29275547369571e-08	N/A	N/A
258	LOC103160006	23.4030036987525	5.45351299960061	1.50300732757443	3.23920609671038	0.00119862927533304	0.045631376009874	N/A	N/A
259	LOC103160017	118.676310619314	1.64433905781993	0.266422944882051	3.97629625169024	6.99969169918131e-05	0.00367381152062097	N/A	N/A
260	LOC103160018	197.762071179326	1.44168391932033	0.222236076354235	3.85500604876408	0.000115726767814491	0.00569433561031204	N/A	N/A
261	LOC103160097	75.0292691518585	3.61750432905124	0.456489029999165	6.64318664642529	3.06972702824325e-11	4.19571995624192e-09	N/A	N/A
262	LOC103160099	153.244204734387	3.24029723738437	0.321778937570387	8.25204644130062	1.55704887283768e-16	3.7372970628282e-14	N/A	N/A
263	LOC103160274	514.845689721857	7.65042146782858	0.470037895504566	15.0316794341081	4.55314111268542e-51	4.71657491473023e-48	N/A	N/A
264	LOC103160386	64.1503512355376	9.7412614469032	1.47069072194747	6.22584939820482	4.78953979774477e-10	5.57797173368121e-08	N/A	N/A
265	LOC103160471	179.924562458389	-4.34473789253979	0.457322881675167	-8.22127110291668	2.01357514812102e-16	4.71799834110927e-14	N/A	N/A
266	LOC103160553	2155.28719437139	-3.16382825724413	0.214988995024427	-11.9953384415327	3.75877611475538e-33	1.99946571596258e-30	N/A	N/A
267	LOC103160583	38.446285744565	6.18016785100283	1.46915817187695	3.80844313252766	0.000139844497922631	0.00677935814806215	N/A	N/A
268	LOC103160811	2718.51519844348	-0.969173280862655	0.0973942522977481	-3.94490199449257	7.9832622849455e-05	0.00411334444427897	N/A	N/A
269	LOC103160835	695.146716806244	2.23700313062035	0.154616156032229	10.6847865856582	1.19924559286554e-26	4.81705137934276e-24	N/A	N/A
270	LOC103160844	37.4638779794725	2.74367005985977	0.500910674742356	4.3095658926593	1.63575316732731e-05	0.00100609043247925	N/A	N/A
271	LOC103160858	1457.23470234139	-1.55463292447199	0.133427881544021	-7.26737479850428	3.66540788411056e-13	6.44129981920215e-11	N/A	N/A
272	LOC103160921	873.288616072513	1.44599915167631	0.121722848259943	7.07374714988908	1.50804962845902e-12	2.47345273227754e-10	N/A	N/A
273	LOC103160922	40.9666394427035	2.13805431551632	0.453898844297391	3.42166946293784	0.000622379260749429	0.0256806469812794	N/A	N/A
274	LOC103161076	176.28036695008	1.95569915685387	0.326592508905958	4.19708541608777	2.7037198162324e-05	0.00159151455069264	N/A	N/A
275	LOC103161079	60.0204615769775	-1.86628611480617	0.32795146848402	-3.90705252825372	9.34288482069542e-05	0.00467904984836965	N/A	N/A
276	LOC103161117	358.434977523239	2.44632884044091	0.155736030449488	11.9520597407513	6.33357772976937e-33	3.28045991782423e-30	N/A	N/A
277	LOC103161216	33.8169070784604	2.24338473541681	0.440791829368006	3.76237063439549	0.000168310372652856	0.00802102846138864	N/A	N/A
278	LOC103161223	145.610521422208	-7.75554483573263	0.684551762666607	-10.4748577479067	1.12706922948817e-25	4.43659531495723e-23	N/A	N/A
279	LOC103161263	57.0094513337861	2.76922260898224	0.377116040403452	5.79201061276601	6.95487466517761e-09	7.09253073368009e-07	N/A	N/A
280	LOC103161308	7.31710840440187	5.76398564761557	1.6139792124153	3.20885368724426	0.00133265289203211	0.0501647247926256	N/A	N/A
281	LOC103161354	172.458445584325	-1.31086509220573	0.219658755012869	-3.30468317296092	0.00095083819931088	0.0375038024826387	N/A	N/A
282	LOC103161381	255.420669038857	-6.20306693669158	0.523267936478308	-10.7365730714963	6.85415548154948e-27	2.81048933724702e-24	N/A	N/A
283	LOC103161582	478.457310159689	2.85867490555639	0.16038042915714	14.1769941431411	1.27178423356591e-45	1.00125029140177e-42	N/A	N/A
284	LOC103161593	191.688103799304	1.49697273242681	0.216468797907692	4.21312558909555	2.51860927000614e-05	0.00149311047145364	N/A	N/A
285	LOC103161678	150.259941131504	2.767085007562	0.325953455221719	6.69458314334028	2.16287286324883e-11	3.01912508471372e-09	N/A	N/A
286	LOC103161680	66.0819682172142	-3.84782888425522	0.479618638618992	-6.8030433365332	1.02431817870127e-11	1.49338002912581e-09	N/A	N/A
287	LOC103161786	88.0685286375199	1.53627432728257	0.262600445851813	3.62265884003201	0.000291590293601212	0.0129843442503598	N/A	N/A
288	LOC103162015	24.0611730165156	2.17272886668133	0.520405823467651	3.05101575416723	0.00228068607632545	0.0804593743984606	N/A	N/A
289	LOC103162138	529.795522163209	-1.06095578955219	0.13209763450494	-3.60334453084568	0.00031414868031641	0.0138945490471631	N/A	N/A
290	LOC103162162	6837.98689192728	-0.95348033897865	0.112443127029906	-3.27737095180109	0.00104778614140666	0.0406755953356331	N/A	N/A
291	LOC103162380	17.6796105918372	3.22390728613905	0.673199174533946	3.92000597333595	8.85467738969006e-05	0.00445723172337289	N/A	N/A
292	LOC103162509	536.387022947055	1.33870250085	0.200797883866189	3.75372481829107	0.000174226126631345	0.00822330605361661	N/A	N/A
293	LOC103162672	306.237222304124	1.42386535563574	0.18888703443136	4.44129401173608	8.94195195495411e-06	0.000579829622662427	N/A	N/A
294	LOC103162843	64.2043199119413	-2.7112664161815	0.347515776788849	-6.11858239964827	9.44114597023966e-10	1.06183219992147e-07	N/A	N/A
295	LOC103162901	36.5887178898687	2.73670111537032	0.591604854802618	3.63712129334548	0.000275702121248293	0.0123326571600202	N/A	N/A
296	LOC103162926	62.4947615267152	2.21288340811683	0.363062959999644	4.48385290363211	7.33072056053477e-06	0.000487443385379883	N/A	N/A
297	LOC103163147	88.5114602040436	1.90400050909913	0.301001495790564	4.38216429760122	1.17506140600062e-05	0.000738899635556043	N/A	N/A
298	LOC103163222	312.774386360886	-1.27386116073777	0.18497191145496	-3.72434200737746	0.000195825303646126	0.00911166341929799	N/A	N/A
299	LOC103163249	38.96781744148	3.02432673799573	0.473491974489457	5.15185973300777	2.57915917576694e-07	2.15097503802733e-05	N/A	N/A
300	LOC103163260	470.736862753421	-1.56039506453098	0.163748050566032	-5.95691100100444	2.5705013275644e-09	2.69109612388949e-07	N/A	N/A
301	LOC103163356	232.151503604802	2.5352266205672	0.30793068305047	6.33345173831343	2.39736319963226e-10	2.96760393051334e-08	N/A	N/A
302	LOC103163357	305.562156332392	1.51537440661756	0.196684913890602	4.73046909136055	2.24001631304245e-06	0.000162686350823991	N/A	N/A
303	LOC103163398	69.4062650827621	2.02969142341046	0.389489970737675	3.70928401558852	0.000207846174483075	0.00960288358257248	N/A	N/A
304	LOC103163417	8506.69704000102	-0.989591209667154	0.124410192840781	-3.25237586813998	0.00114444572067863	0.0437740406859877	N/A	N/A
305	LOC103163538	218.077641193913	1.36532402788676	0.233006029509353	3.34910443651967	0.000810732298710998	0.0326984284902251	N/A	N/A
306	LOC103163594	117.329549041497	-1.73192454038797	0.378881682758671	-3.02723011393869	0.00246805996227387	0.0865888701915762	N/A	N/A
307	LOC103163750	544.092038662246	1.04101783165924	0.135111030106145	3.37541154545122	0.000737053812096456	0.0300345613450982	N/A	N/A
308	LOC103163919	34.1945415083529	2.44428909916101	0.499002334708395	3.72608797417031	0.000194474552777966	0.00907025627435053	N/A	N/A
309	LOC103163979	1341.70184756269	1.06208892023582	0.120086826054703	3.97317870069541	7.09198013632089e-05	0.00370825910860307	N/A	N/A
310	LOC103163988	25.6265181941507	4.67818018937063	0.936888520435824	4.36894849212731	1.24846205481195e-05	0.000780070798819328	N/A	N/A
311	LOC103163999	31.9025493482017	-6.17741553922542	0.925135541594398	-6.04500939274921	1.49401298031495e-09	1.61566832299774e-07	N/A	N/A
312	LOC103164032	191.13225324819	1.59679270930706	0.242429550223614	4.17370822844247	2.99681504434978e-05	0.00173992075819741	N/A	N/A
313	LOC103164075	74.1087030149663	2.68526664183811	0.368442259061318	5.70049740349521	1.19458352409844e-08	1.18746428895482e-06	N/A	N/A
314	LOC103164105	68.9120677817058	-3.50595539563337	0.422275181852653	-6.91727342842388	4.60418912368525e-12	6.97074233325947e-10	N/A	N/A
315	LOC103164106	484.587908213449	3.60431904283504	0.180923531102846	16.6885784491876	1.58704793538869e-62	3.12362774643201e-59	N/A	N/A
316	LOC103164151	207.876714217758	-1.86701763361003	0.310890195793995	-4.12381976091133	3.72640531548734e-05	0.00208361106305176	N/A	N/A
317	LOC103164201	91.1347241682428	3.20365360071384	0.37651070900498	6.95515701774648	3.52169572811598e-12	5.50111232704593e-10	N/A	N/A
318	LOC103164274	491.168415658123	-3.02294691113097	0.176740837904197	-13.7941204722099	2.76504592875959e-43	2.01561607295727e-40	N/A	N/A
319	LOC103164463	16.7110257065682	4.86864684608863	1.15874312079512	3.69683691621665	0.000218302480013699	0.0100154531739618	N/A	N/A
320	LOC103164567	1118.77191732473	-3.79965526299785	0.275522265910513	-11.6676332914625	1.8654067484509e-31	8.95486234707574e-29	N/A	N/A
321	LOC103164586	2300.69409957741	-1.02318884949442	0.134578292589392	-3.25629297520015	0.00112877212989482	0.0433070040167444	N/A	N/A
322	LOC107976972	4.76257859252627	6.56747336215371	1.83391081547016	3.26216019392351	0.00110566642682731	0.0425865491444522	N/A	N/A
323	LOC107976994	305.756160833945	-1.48722921625898	0.199052405654204	-4.53280990286171	5.82041922783022e-06	0.000393668354784036	N/A	N/A
324	LOC107977038	227.14999013916	-3.11125880008	0.567247871435644	-4.45360207869102	8.44415335373218e-06	0.000553992754360523	N/A	N/A
325	LOC107977187	19.6057530315646	-3.12269419137284	0.637332537769718	-3.98180155611107	6.83948740784392e-05	0.00360617599029811	N/A	N/A
326	LOC107977223	1425.81039993275	2.76945990358067	0.267160049291655	8.17673678625028	2.9163411603808e-16	6.59763525501322e-14	N/A	N/A
327	LOC107977269	24.8969117503256	7.16435754181253	1.52616129049389	4.3110745122897	1.62463143861934e-05	0.00100238231896256	N/A	N/A
328	LOC107977333	318.47582388343	-1.46843032191884	0.211285159617291	-4.18140025924177	2.89719336822878e-05	0.00168705798442245	N/A	N/A
329	LOC107977369	122.911824787764	-2.30559555613785	0.33014881502824	-5.21168932643152	1.87128736094065e-07	1.58071578704008e-05	N/A	N/A
330	LOC107977370	10.1190997389377	-3.51201483933374	0.921326093382712	-3.17699928357147	0.00148807403578097	0.0553653557131211	N/A	N/A
331	LOC107977378	64.9381237532956	4.46800727811265	0.560048341395926	6.93341001191606	4.10815278178478e-12	6.36666638197543e-10	N/A	N/A
332	LOC107977393	4.02345125781196	5.98161895161327	1.75127418849664	3.0815599786375	0.00205918986606276	0.0733761281714361	N/A	N/A
333	LOC107977447	74.2932055277229	2.47998271394309	0.385355955634356	4.91758382221557	8.76189426069584e-07	6.73639073589904e-05	N/A	N/A
334	LOC107977516	151.665649614609	2.41678360048319	0.257717526692612	7.10786388209795	1.17852702512549e-12	1.96574312784068e-10	N/A	N/A
335	LOC107977531	117.839661117972	10.8294988217996	1.46194979095321	7.00744744072157	2.42705144569944e-12	3.82153812434051e-10	N/A	N/A
336	LOC107977540	290.802872862361	1.93425754472973	0.196977231020378	6.85000513520765	7.38473376100765e-12	1.10110855972843e-09	N/A	N/A
337	LOC107977606	133.964722612795	1.26032408711603	0.226544892018257	2.98113800041209	0.00287179348679996	0.0998633205074149	N/A	N/A
338	LOC107977636	21.5503086666046	3.10734838191964	0.846307387911869	2.980460666215	0.00287815197891628	0.0998754831370055	N/A	N/A
339	LOC107977658	67.3573546356347	2.19812218605103	0.388483030768566	4.15245855691157	3.2892233468829e-05	0.00189293841851899	N/A	N/A
340	LOC107977664	150.551513715793	-2.60058285123194	0.391382749632184	-5.14999793017204	2.60489333742569e-07	2.16327049228745e-05	N/A	N/A
341	LOC107977672	73.4230901141978	-2.72638175183359	0.338754544853373	-6.32144803264361	2.59123523120209e-10	3.18754323878248e-08	N/A	N/A
342	LOC107977696	960.074419437495	1.00890978791482	0.129147474310783	3.28266030331705	0.00102832500066173	0.0399989973577552	N/A	N/A
343	LOC107977765	302.443063013676	-2.31888289865026	0.219897591401947	-7.88512683051496	3.14216214091106e-15	6.57915268695867e-13	N/A	N/A
344	LOC107977779	22.497845602948	2.64218313043338	0.690370737529259	2.97987808271644	0.0028836312743866	0.0998754831370055	N/A	N/A
345	LOC107977783	322.477928401685	-2.44128883777443	0.219558852193824	-8.4548006992427	2.79564445899468e-17	6.96504737239662e-15	N/A	N/A
346	LOC107977816	63.8846549888403	2.13905146887515	0.435356939851967	3.56968920417905	0.000357405003763344	0.0154943728724012	N/A	N/A
347	LOC107977818	33.4307149982486	-3.223075650135	0.479081301068405	-5.50660846818808	3.65812605438266e-08	3.3961904246396e-06	N/A	N/A
348	LOC107977876	180.272138678122	1.46554243979273	0.230427949985611	3.82149795251209	0.000132643515488289	0.00647813814352482	N/A	N/A
349	LOC107977889	21.902953572963	2.84444835535432	0.582207232399992	3.88089623229008	0.000104072240987442	0.00515957140331193	N/A	N/A
350	LOC107977996	73.3385538635452	5.48678015347157	1.06493635558436	4.60292075394557	4.16606778904352e-06	0.000286701210573268	N/A	N/A
351	LOC107978001	503.591029481472	3.81295434260916	0.183657450629745	17.5761551236801	3.7517078150854e-69	9.23013915206385e-66	N/A	N/A
352	LOC107978054	2747.45815111946	1.20068385113357	0.113339949164522	5.43251832166124	5.55642465006546e-08	5.0165848606692e-06	N/A	N/A
353	LOC107978093	7.59467025224239	-5.77340104518912	1.6488632601178	-3.14667605856975	0.00165137808281647	0.0603013421632536	N/A	N/A
354	LOC107978095	10.759463499237	4.0953942824648	0.919923065634659	3.81600583014165	0.000135629300694165	0.00659124912657423	N/A	N/A
355	LOC107978099	26.2731685033948	2.44712086395958	0.519545168947698	3.5842087936456	0.000338101546886629	0.0148207453136361	N/A	N/A
356	LOC107978123	126.156857084634	2.27128501200517	0.545426732699983	3.09174891911942	0.00198981075461956	0.0717279400593814	N/A	N/A
357	LOC107978153	495.549534338291	1.58636814900461	0.157276574227121	6.36716340754816	1.925560014399e-10	2.42941488483341e-08	N/A	N/A
358	LOC107978155	53.7102560609326	-2.41912401678086	0.555175647212943	-3.3037499488089	0.000954008831152997	0.0375536036295066	N/A	N/A
359	LOC107978163	33.2628529082135	2.73000954190891	0.484046927880202	4.43148570445765	9.35860185858644e-06	0.000603921317313765	N/A	N/A
360	LOC107978189	363.290248642333	4.63525176409227	0.297801419496368	13.6006378687544	3.96956199819516e-42	2.79031854458847e-39	N/A	N/A
361	LOC107978190	77.7375541892258	3.6826411511781	0.623248193601446	4.97021681291521	6.68780745477091e-07	5.26517705299204e-05	N/A	N/A
362	LOC107978197	86.1499209112924	-2.3426039646264	0.416867686653809	-4.21630536541175	2.48337431072441e-05	0.00147666988470326	N/A	N/A
363	LOC107978208	160.757231578976	-3.0440590625049	0.259226234049102	-9.48629513059989	2.39391583074243e-21	7.7241067837168e-19	N/A	N/A
364	LOC107978217	318.939775679224	3.02100145348671	0.20440264936123	11.9178443155131	9.55488609558016e-33	4.82203251623612e-30	N/A	N/A
365	LOC107978267	474.708220576776	5.87379336172358	0.249437925482121	21.2029940947433	8.96102059692461e-100	3.5274161477734e-96	N/A	N/A
366	LOC107978278	158.67106289008	1.63326465063129	0.285901008131364	3.66666125720154	0.000245737975996522	0.0111442738330957	N/A	N/A
367	LOC107978281	13.5166056262293	5.09656014734499	1.20086355104212	3.75696109912625	0.000171989219748817	0.00815684776649691	N/A	N/A
368	LOC107978300	15.1167911391337	5.60189232222719	1.58208739554804	3.17108260619708	0.00151871948696509	0.0562585439148754	N/A	N/A
369	LOC107978309	193.530825937284	1.66603694667801	0.223843140944853	4.82960720348003	1.36802646516355e-06	0.000102378315161023	N/A	N/A
370	LOC107978351	18.9665218992215	2.5073020804842	0.589490020604591	3.26102141269747	0.00111011656770483	0.0426744419639968	N/A	N/A
371	LOC107978357	230.905299594555	1.43595871549609	0.249141397158138	3.41571583238244	0.000636145941190907	0.0260982564718957	N/A	N/A
372	LOC107978370	19.9526999156434	5.1255098688372	1.51461090192936	2.99783090319246	0.00271908495579029	0.0947204072563974	N/A	N/A
373	LOC107978389	21.4647472835949	3.42984495776431	0.647536994497295	4.39338984678665	1.11596745981212e-05	0.00070853134012975	N/A	N/A
374	LOC107978393	73.3602114476729	5.00174568189864	0.58315826190635	7.57390140840837	3.62179321506856e-14	6.92078971446401e-12	N/A	N/A
375	LOC107978394	234.994446545908	4.64504496746663	0.259850455970993	15.6246886370624	4.9433040847721e-55	6.94957935689175e-52	N/A	N/A
376	LOC107978467	309.707955907491	1.77137904050544	0.156441838221915	7.583754788801	3.35695340240528e-14	6.47760361432753e-12	N/A	N/A
377	LOC107978489	141.168053301712	-2.60109678597878	0.260873682625194	-7.72839277986608	1.08912859751452e-14	2.18737031186539e-12	N/A	N/A
378	LOC107978509	74.1141639373956	1.50362773200268	0.289132661397287	3.17731392517853	0.00148646041453205	0.0553653557131211	N/A	N/A
379	LOC107978605	4556.61004899838	-1.0970031523522	0.107973906740159	-4.74226289563905	2.11344114580414e-06	0.000154062031969323	N/A	N/A
380	LOC107978611	219.973178290735	-3.03966920647602	0.453912994467343	-5.40787934180075	6.37753634627325e-08	5.69608685000749e-06	N/A	N/A
381	LOC107978626	219.543865820742	9.03836546138475	1.44217420711285	5.86156853934231	4.58515144387441e-09	4.70025784991335e-07	N/A	N/A
382	LOC107978687	75.5099357810347	2.79133592076416	0.604696601461947	3.648727997989	0.000263541952740967	0.0118425404425747	N/A	N/A
383	LOC107978713	1164.14511209435	1.42145233295137	0.168516849449485	4.96383498126674	6.91146733031848e-07	5.39958875695329e-05	N/A	N/A
384	LOC107978750	160.630803112165	-1.99395628029602	0.290406092437669	-4.85180516616497	1.22342780459492e-06	9.22586438698746e-05	N/A	N/A
385	LOC107978758	31.4143053616554	2.34245277450636	0.531498623985865	3.30666947094852	0.000944122216471443	0.0373887594860985	N/A	N/A
386	LOC107978855	96.7675881471895	-4.8963028360969	0.482835153888366	-8.92921797565004	4.29030779737726e-19	1.26032594131312e-16	N/A	N/A
387	LOC107978977	13.6689506496099	4.04735193164637	0.851045226272657	4.06839651294388	4.73377769056772e-05	0.00259527054333576	N/A	N/A
388	LOC107978981	102.475789119205	2.07971176167728	0.379380379295644	3.93997513453719	8.14900551150728e-05	0.00418769520828946	N/A	N/A
389	LOC107978994	531.021553098072	3.64384703810419	0.201532866897779	15.1780927075014	4.93936417760114e-52	5.40092031908587e-49	N/A	N/A
390	LOC107979057	66.0825509914527	4.22107479229335	0.54048818229966	6.72745937959517	1.72651009275537e-11	2.44468860759793e-09	N/A	N/A
391	LOC107979078	20.7151947724939	2.52606717724204	0.629167474756778	3.08519552329255	0.00203418380170139	0.0727609396030401	N/A	N/A
392	LOC107979090	12.5753697451509	-6.58651659590054	1.57102557501652	-3.82015047407252	0.000133370282845899	0.00649750967072522	N/A	N/A
393	LOC107979201	29.8596455078404	3.10305947379292	0.608222472258329	4.14009196950923	3.47166606994537e-05	0.0019650373667789	N/A	N/A
394	LOC107979202	154.583351736453	2.72895775869951	0.315655400779324	6.79220204274986	1.10434735548896e-11	1.58655216428714e-09	N/A	N/A
395	LOC107979212	59.0401269370733	2.28009449853042	0.33836661020119	5.00974962275785	5.45008936156392e-07	4.34286068074093e-05	N/A	N/A
396	LOC107979247	310.455401556281	-2.41308940214447	0.180837664429533	-10.1092153959756	5.02853634516163e-24	1.83280837676799e-21	N/A	N/A
397	LOC107979258	22.8912850956578	4.31989707865011	0.850389824388803	4.39202642225094	1.1229904756173e-05	0.000710697702286163	N/A	N/A
398	LOC107979329	304.263485969621	-1.46934241168267	0.208449906596006	-4.24264959099033	2.20896202796571e-05	0.00132956546282633	N/A	N/A
399	LOC107979335	20.1399224131696	5.1631971532094	1.52084792648706	3.01031718737541	0.00260974997420318	0.0910728705536648	N/A	N/A
400	LOC107979337	205.325759677179	4.26966149580703	0.493496739246949	7.4665113303657	8.23488857464519e-14	1.52904789552987e-11	N/A	N/A
401	LOC107979341	285.284483594916	2.04690315044969	0.172761478366681	8.46219112935355	2.62400001720415e-17	6.62122671007848e-15	N/A	N/A
402	LOC107979344	854.196636979792	2.55105770910603	0.126703943837502	15.5172376552572	2.65225203902073e-54	3.4801083088004e-51	N/A	N/A
403	LOC107979381	49.4887682760549	2.01671478632711	0.364810769341325	3.92464369456806	8.68582007206808e-05	0.0043947123562582	N/A	N/A
404	LOC107979389	229.136698330943	1.54093596844855	0.21918040555956	4.36158271213537	1.29124963976971e-05	0.000804252386390743	N/A	N/A
405	LOC107979406	222.905993624679	1.18842369751024	0.172519065329574	3.49793917348357	0.000468868054042918	0.0195514005077812	N/A	N/A
406	LOC107979425	26.59844845803	3.0539606962692	0.577066683939466	4.2785318651441	1.8813006084611e-05	0.00114637023454277	N/A	N/A
407	LOC107979428	35.1921720203134	4.18471971817959	0.746049813695058	4.82508962723206	1.39940322326532e-06	0.000104329750910258	N/A	N/A
408	LOC107979443	189.404203153039	1.19723783807432	0.19848194252202	3.08479113804137	0.00203695141353902	0.0727609396030401	N/A	N/A
409	LOC107979512	17.4501158463249	3.2457299891629	0.71359786212373	3.72866516236899	0.000192496726479061	0.00902076326324018	N/A	N/A
410	LOC107979574	76.7067992626716	-4.39502925424722	0.503839505795177	-7.56206432743475	3.96722085335723e-14	7.50796546497855e-12	N/A	N/A
411	LOC107979589	48.435699139199	5.08843387084923	0.90800644156027	4.95973504592054	7.05893910286297e-07	5.4698440717539e-05	N/A	N/A
412	LOC107979613	409.730769708071	4.95249486829048	0.293564852086725	14.8775724904529	4.60922094349457e-50	4.53593433049301e-47	N/A	N/A
413	LOC107979614	50.2359880126322	4.42186693048243	0.930932175749862	4.12157247295772	3.76295052012153e-05	0.00209808476308872	N/A	N/A
414	LOC107979679	17.2704820495569	-3.9757696796717	0.993081311824057	-3.41443055928867	0.000639154837731973	0.0261535249817894	N/A	N/A
415	LOC107979697	101.752572918136	2.66094843877477	0.436674120405823	4.75408511986994	1.99347043505542e-06	0.000145856821943349	N/A	N/A
416	LOC107979878	20.9150538307524	6.77339175854537	1.52680259377717	4.05319540525184	5.05227678585783e-05	0.00274693126241033	N/A	N/A
417	LOC107979897	40.3648961600522	3.72872330885033	0.653151081714281	4.81322146765487	1.48516545205715e-06	0.000110305760103354	N/A	N/A
418	LOC107979908	42.5311662489633	2.06823338571067	0.468974085266553	3.16279924965675	0.0015626004501576	0.0575938240824005	N/A	N/A
419	LOC107979936	83.9816730852579	2.35857249876064	0.440165987486606	4.02941174116379	5.59166044716318e-05	0.00300696887762474	N/A	N/A
420	LOC107979960	85.0362011960484	3.49768718808902	0.446590258758187	6.5221411131249	6.93107581392174e-11	9.21739420064916e-09	N/A	N/A
421	LOC107980066	137.13714670594	1.63255184430265	0.351666401223157	2.97892929190221	0.0028925751957437	0.0998801140396973	N/A	N/A
422	LOC107980095	155.810421286028	2.84385849728826	0.247849404737733	9.11398596642749	7.94095811711486e-20	2.40452211786238e-17	N/A	N/A
423	LOC107980160	90.640805981931	3.91900489513513	0.459045168502423	7.26299419573647	3.78614187516647e-13	6.53674073570408e-11	N/A	N/A
424	LOC107980172	274.879488998415	2.28323962760957	0.269321447765135	6.30576265269974	2.86778222770425e-10	3.48417838306636e-08	N/A	N/A
425	LOC107980340	9.58530878085549	-3.40196617009552	0.934447934135018	-3.01461811457901	0.00257303002787135	0.0899509360720496	N/A	N/A
426	LOC107980349	167.916584987858	-2.00658064889698	0.301505867388005	-4.71505964541101	2.41639953603458e-06	0.000172943911520846	N/A	N/A
427	LOC107980354	116.30614370444	-2.26486493186517	0.268707339186821	-6.25179214020667	4.05769215027487e-10	4.78224532345569e-08	N/A	N/A
428	LOC107980355	33.0717282088376	8.43178752906005	1.4972678457079	5.2407623998824	1.59914512536171e-07	1.35665406712798e-05	N/A	N/A
429	Lpin2	3883.02835552439	-1.21302156463091	0.0781846132949476	-8.03302641582983	9.50971824400122e-16	2.05681620305969e-13	ENSCGRG00000015496	lipin 2 [Source:MGI Symbol;Acc:MGI:1891341]
430	Lrrc15	525.106283441238	-4.59600747186107	0.340429482786048	-11.7823078609815	4.81562188570504e-32	2.36952674886117e-29	ENSCGRG00000005841	leucine rich repeat containing 15 [Source:MGI Symbol;Acc:MGI:1921738]
431	Maged2	483.312041246959	-1.09116135865149	0.156727731716877	-3.22979763941689	0.00123877864152159	0.0469781141087242	ENSCGRG00000010290	melanoma antigen, family D, 2 [Source:MGI Symbol;Acc:MGI:1933391]
432	Malrd1	472.569699087506	-2.70832938963784	0.216239872884016	-9.8194974895106	9.28049990661671e-23	3.14928964072466e-20	ENSCGRG00000004473	MAM and LDL receptor class A domain containing 1 [Source:MGI Symbol;Acc:MGI:1928271]
433	Man2a2	786.107563369993	-0.953666123408399	0.12210020801568	-3.01968054501507	0.00253041426388726	0.0886185294338596	ENSCGRG00000003735	mannosidase 2, alpha 2 [Source:MGI Symbol;Acc:MGI:2150656]
434	Mat1a	60.9707159814872	-3.35076555652181	0.394292468660283	-7.01459773045686	2.30611485388178e-12	3.66039939952429e-10	ENSCGRG00000013233	methionine adenosyltransferase I, alpha [Source:MGI Symbol;Acc:MGI:88017]
435	Mc3r	20.441924596742	6.72976281517253	1.51273852583223	4.06203729826396	4.86463021483535e-05	0.00265223412433211	ENSCGRG00000018880	melanocortin 3 receptor [Source:MGI Symbol;Acc:MGI:96929]
436	Mdga1	97.8348797061815	1.78387656042654	0.273272475045157	4.38724778083583	1.1479399021275e-05	0.000724158754925434	ENSCGRG00000013043	MAM domain containing glycosylphosphatidylinositol anchor 1 [Source:MGI Symbol;Acc:MGI:1922012]
437	Mecom	145.933644313836	2.5851095447564	0.339222308882067	5.89627212498753	3.7180561823596e-09	3.85151483058956e-07	ENSCGRG00000010011	MDS1 and EVI1 complex locus [Source:MGI Symbol;Acc:MGI:95457]
438	Megf10	3214.45934457642	-8.20851777289253	0.216226202826455	-35.2573146663917	2.65052925823714e-272	5.21677168606235e-268	ENSCGRG00000011574	multiple EGF-like-domains 10 [Source:MGI Symbol;Acc:MGI:2685177]
439	Mfsd13a	189.172336949923	-1.57771477190124	0.231027390582247	-4.29711935315593	1.73032039234613e-05	0.00105764490565703	ENSCGRG00000015196	major facilitator superfamily domain containing 13a [Source:MGI Symbol;Acc:MGI:1922396]
440	Mmp12	794.620245338856	1.7490841881602	0.180943400185435	6.43362336645618	1.24597376946894e-10	1.60282717194037e-08	ENSCGRG00000006553	matrix metallopeptidase 12 [Source:MGI Symbol;Acc:MGI:97005]
441	Mmp14	3150.82421057449	-0.911479488910987	0.0909367101951078	-3.59059600341026	0.00032992267986974	0.0145269310630788	ENSCGRG00000017920	matrix metalloproteinase-14 precursor [Source:RefSeq peptide;Acc:NP_001233698]
442	Mmp25	272.474059135441	2.56247071525458	0.230398819041883	8.58297895256981	9.24472765549307e-18	2.42606306287219e-15	ENSCGRG00000005820	matrix metallopeptidase 25 [Source:MGI Symbol;Acc:MGI:2443938]
443	Mogat2	33.6326059758617	-4.74552390005498	1.09369114745571	-3.8041465444908	0.000142293927887802	0.00684750388432204	ENSCGRG00000012686	monoacylglycerol O-acyltransferase 2 [Source:MGI Symbol;Acc:MGI:2663253]
444	Mpeg1	556.77245949647	1.47129912570495	0.223955769998802	3.95764139047871	7.56934830826609e-05	0.00393620100592842	ENSCGRG00000008421	macrophage expressed gene 1 [Source:MGI Symbol;Acc:MGI:1333743]
445	Mro	150.421434808051	3.14559202396348	0.263696872993358	9.7105039364908	2.71989017364836e-22	9.07336921995714e-20	ENSCGRG00000004226	maestro [Source:MGI Symbol;Acc:MGI:2152817]
446	Mthfd2l	362.461926171508	1.046149944592	0.137588447917289	3.35193434370366	0.00080249047897944	0.0324324796863929	N/A	N/A
447	Murc	531.869426932713	-1.15015283028991	0.170846643271765	-3.30817345161244	0.000939066286173136	0.037263513396088	N/A	N/A
448	Myl9	238.729932445012	-1.92034764234864	0.289437877405831	-4.61371937078952	3.95526381158967e-06	0.000273149131016519	ENSCGRG00000011104	N/A
449	Myo1a	119.443799459025	-5.54925796270808	0.394099386125051	-12.5965572055261	2.20563582058071e-36	1.35660388189592e-33	ENSCGRG00000003965	myosin IA [Source:MGI Symbol;Acc:MGI:107732]
450	Myo1g	455.037630142191	2.34537831652756	0.204449503010991	8.61051648392496	7.27321401789409e-18	1.98821386528044e-15	ENSCGRG00000016686	myosin IG [Source:MGI Symbol;Acc:MGI:1927091]
451	Myom2	104.546529329542	3.5444888317213	0.525521549672619	5.63159842416324	1.78547032773992e-08	1.73111463007769e-06	ENSCGRG00000001592	myomesin 2 [Source:MGI Symbol;Acc:MGI:1328358]
452	Ncald	94.051406721792	-2.01215067863158	0.315361915428696	-4.52555653706738	6.02367746395656e-06	0.000404634880019089	ENSCGRG00000001733	neurocalcin delta [Source:MGI Symbol;Acc:MGI:1196326]
453	Ndrg1	4098.75924800063	-1.52544177339764	0.0849712167082045	-11.0682100258271	1.7893903064665e-28	7.82639555819416e-26	N/A	N/A
454	Neb	1428.1449456534	1.04473612127736	0.122410662461572	3.75599323874695	0.000172655354459463	0.00816875645786336	ENSCGRG00000000284	N/A
455	Nedd9	30.8076049138428	5.53254839618031	0.823007147210131	6.01159529687041	1.83706468658989e-09	1.97579820554439e-07	ENSCGRG00000010789	neural precursor cell expressed, developmentally down-regulated gene 9 [Source:MGI Symbol;Acc:MGI:97302]
456	Negr1	43.1909311027489	-7.40663074704338	1.47203610882958	-4.63417181508283	3.58369265898774e-06	0.00024939343349255	ENSCGRG00000004041	neuronal growth regulator 1 [Source:MGI Symbol;Acc:MGI:2444846]
457	Nhlrc3	1603.48400459269	-0.989151687411481	0.100544937373201	-4.01998546371422	5.82017324612806e-05	0.00312132560845484	ENSCGRG00000005057	NHL repeat containing 3 [Source:MGI Symbol;Acc:MGI:2444520]
458	Nkain3	57.2025206916543	-3.67599754660419	0.455007059687793	-6.7933782126457	1.09537712186178e-11	1.5852362141532e-09	ENSCGRG00000016102	Na+/K+ transporting ATPase interacting 3 [Source:MGI Symbol;Acc:MGI:2444830]
459	Nlrp12	8.87615697683003	5.8475565123096	1.60094494536622	3.28717987887123	0.00101196171178916	0.039515114123431	ENSCGRG00000012135	NLR family, pyrin domain containing 12 [Source:MGI Symbol;Acc:MGI:2676630]
460	Nol4	59.6728854852574	1.80692374514739	0.315275319288174	3.87585443473713	0.000106251192624583	0.00525436174180161	ENSCGRG00000003512	N/A
461	Notch3	543.70240821449	-1.31166569438205	0.167505964395715	-4.33837204712389	1.43542014253668e-05	0.000891228367362993	ENSCGRG00000013309	notch 3 [Source:MGI Symbol;Acc:MGI:99460]
462	Nppb	146.668354883105	3.26844641013999	0.380486629389781	7.05276796118322	1.75393204347937e-12	2.85296615535215e-10	ENSCGRG00000000797	natriuretic peptide type B [Source:MGI Symbol;Acc:MGI:97368]
463	Nqo1	1167.920092352	-1.21849090911497	0.112556923853463	-5.62851565860664	1.81767003960619e-08	1.75369518232985e-06	ENSCGRG00000009975	NAD(P)H dehydrogenase, quinone 1 [Source:MGI Symbol;Acc:MGI:103187]
464	Nr4a1	768.3234162737	-1.86355355705108	0.171303399406924	-7.46389774374927	8.39998003023754e-14	1.54512529864612e-11	ENSCGRG00000016594	nuclear receptor subfamily 4, group A, member 1 [Source:MGI Symbol;Acc:MGI:1352454]
465	Nrg1	57.1576695001128	1.78561583612875	0.335343015619503	3.5803737650225	0.000343103070911845	0.0150065658704154	ENSCGRG00000016542	neuregulin 1 [Source:MGI Symbol;Acc:MGI:96083]
466	Nrn1	618.128666568062	-1.12357988525144	0.145497323558812	-3.70190579012653	0.000213986078868472	0.00984035982310575	ENSCGRG00000007866	neuritin 1 [Source:MGI Symbol;Acc:MGI:1915654]
467	Olfml2b	1372.27260304691	-1.09229584386806	0.124412295766053	-4.07783925232682	4.5456175302418e-05	0.00250607406807337	ENSCGRG00000003910	olfactomedin-like 2B [Source:MGI Symbol;Acc:MGI:2443310]
468	Olfml3	968.30868543672	-1.54021428948257	0.143169064550747	-6.67219410672914	2.52006940898258e-11	3.4929581765912e-09	ENSCGRG00000004872	olfactomedin-like 3 [Source:MGI Symbol;Acc:MGI:1914877]
469	Osgin1	772.630822155576	-1.11098017301801	0.127812731868652	-4.1155342242228	3.86283672081271e-05	0.00214769356889931	ENSCGRG00000014875	oxidative stress induced growth inhibitor 1 [Source:MGI Symbol;Acc:MGI:1919089]
470	Oxr1	927.840454344365	-1.33833300412869	0.112339565027738	-6.70619031880275	1.99771143065542e-11	2.80849688415428e-09	ENSCGRG00000009893	oxidation resistance 1 [Source:MGI Symbol;Acc:MGI:2179326]
471	Papln	124.775460347358	-1.75757656073639	0.320860656683432	-3.65458972793961	0.000257593565487747	0.0116017312492674	ENSCGRG00000017393	papilin, proteoglycan-like sulfated glycoprotein [Source:MGI Symbol;Acc:MGI:2386139]
472	Pcdh17	17.3107673201103	-7.06791334788742	1.53003674731945	-4.23712100936405	2.26404129403665e-05	0.00135856282772041	ENSCGRG00000003925	protocadherin 17 [Source:MGI Symbol;Acc:MGI:2684924]
473	Pcdh7	397.011388484485	-1.53556572929295	0.177583783637005	-5.35298442854954	8.65152968313632e-08	7.56797365437729e-06	ENSCGRG00000009271	protocadherin 7 [Source:MGI Symbol;Acc:MGI:1860487]
474	Pcolce	2980.11888910469	-1.21157549657551	0.0969943559841713	-6.46030368980044	1.04493066674672e-10	1.36200830350391e-08	ENSCGRG00000016630	procollagen C-endopeptidase enhancer protein [Source:MGI Symbol;Acc:MGI:105099]
475	Pcp4l1	186.4638268207	-2.2140318491859	0.251836549707914	-6.46875662152366	9.88125954917106e-11	1.29655300297857e-08	ENSCGRG00000005197	Purkinje cell protein 4-like 1 [Source:MGI Symbol;Acc:MGI:1913675]
476	Pde1c	460.765325042857	10.1425046558662	1.02901027052124	9.28809209096016	1.57078651310195e-20	4.98648712110847e-18	ENSCGRG00000011815	phosphodiesterase 1C [Source:MGI Symbol;Acc:MGI:108413]
477	Pde3a	25.5185613472452	5.83930164382654	1.49397491602127	3.51701965458606	0.000436421464837657	0.0183148129444238	ENSCGRG00000007234	phosphodiesterase 3A, cGMP inhibited [Source:MGI Symbol;Acc:MGI:1860764]
478	Pdgfrb	979.04677241311	-1.12394551895111	0.14316084540125	-3.76487730789309	0.000166630880850047	0.00796026455555978	ENSCGRG00000011776	platelet derived growth factor receptor, beta polypeptide [Source:MGI Symbol;Acc:MGI:97531]
479	Pdzrn3	204.937324983656	-2.19097988159018	0.256192041163112	-6.26880278394953	3.63834584398712e-10	4.35747154413592e-08	ENSCGRG00000010704	PDZ domain containing RING finger 3 [Source:MGI Symbol;Acc:MGI:1933157]
480	Phf21b	328.281833606178	1.20228764690699	0.157327335920456	3.92382634952865	8.71535667615272e-05	0.00439835000256507	ENSCGRG00000002623	PHD finger protein 21B [Source:MGI Symbol;Acc:MGI:2443812]
481	Pipox	647.359012339474	-1.36639338947806	0.178844535327546	-4.36933053238531	1.24628011370848e-05	0.000780070798819328	ENSCGRG00000016377	pipecolic acid oxidase [Source:MGI Symbol;Acc:MGI:1197006]
482	Pla1a	366.746830020385	-1.7309688709479	0.175261098658335	-6.53885191294414	6.199286935142e-11	8.30029696989556e-09	ENSCGRG00000006687	phospholipase A1 member A [Source:MGI Symbol;Acc:MGI:1934677]
483	Plac1	477.41972962705	1.83534495558061	0.191058576322033	6.54449791749683	5.96955963160852e-11	8.04745703214513e-09	ENSCGRG00000007734	placental specific protein 1 [Source:MGI Symbol;Acc:MGI:1926287]
484	Plat	2823.11272568676	-1.31739550318962	0.120101439874715	-6.0984531345545	1.0709978700805e-09	1.18423483589463e-07	ENSCGRG00000003681	plasminogen activator, tissue [Source:MGI Symbol;Acc:MGI:97610]
485	Plcl2	145.707813250488	2.58813059425716	0.347139905193157	5.77049213751842	7.904035337905e-09	7.97780633439211e-07	ENSCGRG00000017193	phospholipase C-like 2 [Source:MGI Symbol;Acc:MGI:1352756]
486	Plek	98.3155926501248	-1.59982602584808	0.326163702449747	-3.11151583546696	0.00186129490940699	0.067218360379722	ENSCGRG00000009141	pleckstrin [Source:MGI Symbol;Acc:MGI:1860485]
487	Plekha6	236.489383889695	-2.11061895988581	0.214306876193957	-7.11902709917652	1.08691540629434e-12	1.82843325014404e-10	ENSCGRG00000001696	pleckstrin homology domain containing, family A member 6 [Source:MGI Symbol;Acc:MGI:2388662]
488	Plin4	1035.39645574612	-1.27491496603344	0.150155517872444	-4.59491915507493	4.32917079932145e-06	0.000296887594676811	ENSCGRG00000009474	perilipin 4 [Source:MGI Symbol;Acc:MGI:1929709]
489	Polr2k	282.883302188015	-1.09216843624381	0.162743994319922	-3.1165877281197	0.00182957235095783	0.0661941967124117	ENSCGRG00000011617	N/A
490	Prlr	197.051132559606	-2.14107207869143	0.219887508205953	-7.07684393109212	1.47474457554587e-12	2.43915317108351e-10	ENSCGRG00000009919	N/A
491	Prnd	8.58676075893226	-6.07538198842745	1.62916915807719	-3.37007330422724	0.00075148189852636	0.0305592287743715	ENSCGRG00000014966	N/A
492	Prom2	1310.50973341044	-1.29376112214823	0.131824932819269	-5.37681761915887	7.5813899656252e-08	6.69134158311368e-06	ENSCGRG00000007645	prominin 2 [Source:MGI Symbol;Acc:MGI:2138997]
493	Pstpip1	2133.51701543976	-2.53056703340203	0.132258453040869	-14.7106252035147	5.50960215604771e-49	5.16380903025386e-46	ENSCGRG00000004304	proline-serine-threonine phosphatase-interacting protein 1 [Source:MGI Symbol;Acc:MGI:1321396]
494	Ptdss1	2821.16899278004	-1.02873094273009	0.0877753860087953	-5.05572760414257	4.28752942254286e-07	3.48707248324333e-05	ENSCGRG00000001840	phosphatidylserine synthase 1 [Source:MGI Symbol;Acc:MGI:1276575]
495	Ptgfr	25.5048602243754	-7.41227886412788	1.50618523518215	-4.53285306742571	5.81922952545333e-06	0.000393668354784036	ENSCGRG00000002397	prostaglandin F receptor [Source:MGI Symbol;Acc:MGI:97796]
496	Ptgs1	33.9668332099252	-2.2246288974875	0.485282947201237	-3.37878428702834	0.000728071119976751	0.0297300742393826	ENSCGRG00000017834	prostaglandin-endoperoxide synthase 1 [Source:MGI Symbol;Acc:MGI:97797]
497	Pthlh	119.75930253039	-1.40435971769064	0.265933807202005	-3.08120740868072	0.00206162985869343	0.0733761281714361	ENSCGRG00000007492	parathyroid hormone-like peptide [Source:MGI Symbol;Acc:MGI:97800]
498	Ptprg	51.4695120086775	2.59621732563725	0.39309345304106	5.11648008725805	3.11290131748372e-07	2.56351982136881e-05	ENSCGRG00000004852	protein tyrosine phosphatase, receptor type, G [Source:MGI Symbol;Acc:MGI:97814]
499	Ptprj	1732.50558585632	-1.21875829106146	0.11189478473552	-5.66421207063736	1.47701645761431e-08	1.4463003939684e-06	ENSCGRG00000011801	protein tyrosine phosphatase, receptor type, J [Source:MGI Symbol;Acc:MGI:104574]
500	Ptprm	2708.42772883085	-0.993786266508132	0.101261389653148	-4.03731142923602	5.4067273269036e-05	0.00292349470461859	ENSCGRG00000016662	protein tyrosine phosphatase, receptor type, M [Source:MGI Symbol;Acc:MGI:102694]
501	Ptprt	55.2677442688145	7.05657235956747	1.47002846487686	4.40237043939717	1.07074532195287e-05	0.000682019722546162	ENSCGRG00000012828	protein tyrosine phosphatase, receptor type, T [Source:MGI Symbol;Acc:MGI:1321152]
502	Pvrig	144.721034785057	2.97222598237211	0.242833835717774	9.83085192635792	8.29143646311058e-23	2.86301846433232e-20	ENSCGRG00000007569	poliovirus receptor related immunoglobulin domain containing [Source:MGI Symbol;Acc:MGI:5596028]
503	Pxdn	5619.63086629363	-0.942617458310457	0.0943183303535903	-3.79199839785635	0.000149439878492674	0.00717384314266537	ENSCGRG00000013232	peroxidasin [Source:MGI Symbol;Acc:MGI:1916925]
504	Rab7b	323.721118389412	-1.63350642841136	0.181442704500675	-5.77892580787841	7.51790670600246e-09	7.62718761791445e-07	ENSCGRG00000014151	RAB7B, member RAS oncogene family [Source:MGI Symbol;Acc:MGI:2442295]
505	Rad21	2681.95675946938	-0.951791885016503	0.0916125859819524	-4.00413742678994	6.22441747039195e-05	0.00332002668434294	ENSCGRG00000014995	RAD21 cohesin complex component [Source:MGI Symbol;Acc:MGI:108016]
506	Ranbp3l	171.535898906841	2.20323226031241	0.3296680635505	4.90878534657745	9.16422160133808e-07	7.01829609173292e-05	ENSCGRG00000006643	RAN binding protein 3-like [Source:MGI Symbol;Acc:MGI:2444654]
507	Rarres2	377.241906180446	-1.50003595960615	0.197646643733034	-4.62984567610978	3.6593835708924e-06	0.000253605589585578	ENSCGRG00000018398	retinoic acid receptor responder protein 2 precursor [Source:RefSeq peptide;Acc:NP_001231216]
508	Rhoq	3165.91456134359	-0.925366538947063	0.0968625807966711	-3.51429866338649	0.000440916771979277	0.0184640934172258	ENSCGRG00000002890	ras homolog family member Q [Source:MGI Symbol;Acc:MGI:1931553]
509	Rida	381.087949798031	-1.14501505752362	0.152955428889765	-3.66154088722207	0.000250702839794629	0.0113432949260641	ENSCGRG00000009983	reactive intermediate imine deaminase A homolog [Source:MGI Symbol;Acc:MGI:1095401]
510	Rnf19a	435.838144007572	-1.7114682665677	0.151917735566451	-7.41523536831414	1.214089972011e-13	2.2029618422219e-11	ENSCGRG00000013032	ring finger protein 19A [Source:MGI Symbol;Acc:MGI:1353623]
511	Rxra	2137.53022278269	-1.2580480158254	0.118774007492987	-5.66694287168842	1.45367782581154e-08	1.43056434838113e-06	ENSCGRG00000003691	retinoid X receptor alpha [Source:MGI Symbol;Acc:MGI:98214]
512	S100a5	238.302805693505	1.92161777689112	0.220801666268291	6.05364669008352	1.41603004896245e-09	1.54835019020438e-07	ENSCGRG00000016973	S100 calcium binding protein A5 [Source:MGI Symbol;Acc:MGI:1338915]
513	Sage1	631.586831704018	1.00778848596282	0.11612354459743	3.64117360271333	0.000271398046619557	0.0121677821265743	ENSCGRG00000003163	integrator complex subunit 6 like [Source:MGI Symbol;Acc:MGI:2442593]
514	Sardh	1304.74928733646	-1.58385994889535	0.128142338369826	-7.79521788724753	6.42974342939355e-15	1.30464134203427e-12	ENSCGRG00000007093	sarcosine dehydrogenase [Source:MGI Symbol;Acc:MGI:2183102]
515	Sash3	14.996809087877	-3.4499460533653	0.764547709639902	-3.74729204799206	0.000178753921271598	0.00841682937432438	ENSCGRG00000014727	SAM and SH3 domain containing 3 [Source:MGI Symbol;Acc:MGI:1921381]
516	Sdpr	102.824409336658	3.95530447081685	0.521992225285032	6.45668997896535	1.0701781436527e-10	1.3857398831166e-08	N/A	N/A
517	Sdr42e2	44.1262779873599	2.5992055393143	0.367465107722186	5.48145387484237	4.21844711814256e-08	3.8797886065085e-06	N/A	N/A
518	Sema3g	226.000797614482	-3.0563620155002	0.387178117213551	-6.38310742498892	1.73530082002492e-10	2.21780459348899e-08	ENSCGRG00000014142	sema domain, immunoglobulin domain (Ig), short basic domain, secreted, (semaphorin) 3G [Source:MGI Symbol;Acc:MGI:3041242]
519	Serpinb13	4.85115843571019	-5.93082868998913	1.74468689623681	-3.0640834185198	0.00218338019826947	0.0775691138309381	ENSCGRG00000016141	serine (or cysteine) peptidase inhibitor, clade B (ovalbumin), member 13 [Source:MGI Symbol;Acc:MGI:3042250]
520	Serpinf1	4849.65578007905	-1.25446271776679	0.0856097098159691	-7.82037713344458	5.26653140885369e-15	1.07974865821936e-12	ENSCGRG00000001007	serine (or cysteine) peptidase inhibitor, clade F, member 1 [Source:MGI Symbol;Acc:MGI:108080]
521	Serpini1	547.557515061112	-1.08493459079133	0.135696754636435	-3.6844808220338	0.00022916927887153	0.0104409947841423	ENSCGRG00000015630	serine (or cysteine) peptidase inhibitor, clade I, member 1 [Source:MGI Symbol;Acc:MGI:1194506]
522	Si	42.1219396032696	3.96646558433419	0.509715188379385	6.63410304559368	3.26481697755886e-11	4.43159501740093e-09	ENSCGRG00000008168	sucrase isomaltase (alpha-glucosidase) [Source:MGI Symbol;Acc:MGI:1917233]
523	Slc1a2	299.510411195397	1.23005490231874	0.20103987846673	3.2087783106392	0.00133300228973393	0.0501647247926256	ENSCGRG00000006074	solute carrier family 1 (glial high affinity glutamate transporter), member 2 [Source:MGI Symbol;Acc:MGI:101931]
524	Slc22a17	428.357734897248	-1.51833373437342	0.169725238610264	-5.49930724089625	3.81286265389063e-08	3.52322829830401e-06	ENSCGRG00000012452	solute carrier family 22 (organic cation transporter), member 17 [Source:MGI Symbol;Acc:MGI:1926225]
525	Slc44a5	289.746843019993	-2.93992927185312	0.534645869194561	-4.404722652547	1.05919302934131e-05	0.000676851857256356	ENSCGRG00000007785	solute carrier family 44, member 5 [Source:MGI Symbol;Acc:MGI:3035141]
526	Slc6a13	103.613794207882	8.86521221644671	1.46318084717633	5.65907470132957	1.52191304408166e-08	1.48288576899086e-06	ENSCGRG00000012728	solute carrier family 6 (neurotransmitter transporter, GABA), member 13 [Source:MGI Symbol;Acc:MGI:95629]
527	Smad3	3674.16253568237	1.42130206490903	0.0915027737738809	9.1400460302396	6.24257536435859e-20	1.9197870050204e-17	ENSCGRG00000002991	SMAD family member 3 [Source:MGI Symbol;Acc:MGI:1201674]
528	Snx10	407.541317061979	-1.08007970455225	0.141696790621644	-3.49420196222471	0.000475481173219618	0.0197435030618323	ENSCGRG00000009588	sorting nexin 10 [Source:MGI Symbol;Acc:MGI:1919232]
529	Sorcs3	63.9080744144514	3.29436718005306	0.686812504814767	3.94489713034947	7.98342433550739e-05	0.00411334444427897	N/A	N/A
530	Sparc	12812.0170359571	-1.24925798066528	0.106672442021964	-6.22743294662123	4.74139555601347e-10	5.55477067461055e-08	ENSCGRG00000010162	secreted acidic cysteine rich glycoprotein [Source:MGI Symbol;Acc:MGI:98373]
531	Specc1	158.756958217664	-1.32098354124271	0.241445344362606	-3.04839607682053	0.00230066472974368	0.0808601485907411	ENSCGRG00000009913	sperm antigen with calponin homology and coiled-coil domains 1 [Source:MGI Symbol;Acc:MGI:2442356]
532	Spon2	553.234231974654	-2.48728022573127	0.215719601425601	-8.8184741323389	1.16030002397556e-18	3.26243215312672e-16	ENSCGRG00000004494	spondin 2, extracellular matrix protein [Source:MGI Symbol;Acc:MGI:1923724]
533	Spp1	19532.1929948929	-2.0595986379601	0.198883020029975	-7.41459043118259	1.22001240118985e-13	2.2029618422219e-11	ENSCGRG00000000743	secreted phosphoprotein 1 [Source:MGI Symbol;Acc:MGI:98389]
534	Srcin1	47.0111438596384	-2.87906126468561	0.751926084764552	-3.05096313380695	0.0022810858100976	0.0804593743984606	ENSCGRG00000012584	SRC kinase signaling inhibitor 1 [Source:MGI Symbol;Acc:MGI:1933179]
535	Srgap1	595.858809967652	1.48000967918696	0.147773759603847	6.05687492058978	1.38791422867638e-09	1.52608535468204e-07	ENSCGRG00000000715	SLIT-ROBO Rho GTPase activating protein 1 [Source:MGI Symbol;Acc:MGI:2152936]
536	Srpx2	506.80871720356	-1.30743132481143	0.14519883388501	-4.97572056716678	6.50053661619531e-07	5.1590145838692e-05	ENSCGRG00000004629	sushi-repeat-containing protein, X-linked 2 [Source:MGI Symbol;Acc:MGI:1916042]
537	Sspn	607.594404610422	-1.37429287041782	0.134268580102727	-5.87874221275564	4.13395575581212e-09	4.25992236575362e-07	ENSCGRG00000004365	sarcospan [Source:MGI Symbol;Acc:MGI:1353511]
538	St3gal1	6529.20525925726	-1.94142519848335	0.10840642321886	-12.5127520813379	6.35825091761793e-36	3.79221498668352e-33	ENSCGRG00000003215	N/A
539	St8sia1	12.0409911596328	5.72197753220841	1.584658845113	3.24171669336244	0.00118812069781681	0.0453189759194389	ENSCGRG00000004197	ST8 alpha-N-acetyl-neuraminide alpha-2,8-sialyltransferase 1 [Source:MGI Symbol;Acc:MGI:106011]
540	St8sia6	899.931256070908	1.46463784083021	0.18397118934542	4.78159293984561	1.7391156490713e-06	0.000128199528857758	ENSCGRG00000014488	ST8 alpha-N-acetyl-neuraminide alpha-2,8-sialyltransferase 6 [Source:MGI Symbol;Acc:MGI:2386797]
541	Stk3	1355.46962523006	-1.16886248232005	0.0984418676620178	-5.93141917627581	3.00327391954668e-09	3.1275363642602e-07	ENSCGRG00000002291	N/A
542	Stra6	507.273418249016	2.43828924543318	0.144359643891967	12.8382607129385	1.00098086706003e-37	6.56710180849187e-35	ENSCGRG00000011831	stimulated by retinoic acid gene 6 [Source:MGI Symbol;Acc:MGI:107742]
543	Sucnr1	192.157416283849	-1.60185193273561	0.249801644687289	-4.07078757742942	4.68544603356522e-05	0.00257594829141426	ENSCGRG00000017168	succinate receptor 1 [Source:MGI Symbol;Acc:MGI:1934135]
544	Sytl4	121.438072298263	-2.0593944877352	0.355434542029781	-4.14825182323023	3.35023765971817e-05	0.00191684237263294	ENSCGRG00000002864	synaptotagmin-like 4 [Source:MGI Symbol;Acc:MGI:1351606]
545	Testin-2	20.2972148881957	3.51049298329818	0.697110030314667	4.19665527012496	2.70885770999916e-05	0.00159151455069264	ENSCGRG00000014031	RIKEN cDNA 4930486L24 gene [Source:MGI Symbol;Acc:MGI:1922258]
546	Tfec	32.3161510815618	2.34319457157676	0.524062699504737	3.35500327063387	0.000793640461862771	0.0321408057003767	ENSCGRG00000014010	transcription factor EC [Source:MGI Symbol;Acc:MGI:1333760]
547	Thbs1	26944.1203695257	-0.951902428206283	0.0913402153644221	-4.01728774145253	5.88718221301599e-05	0.00314868261729839	ENSCGRG00000000633	thrombospondin 1 [Source:MGI Symbol;Acc:MGI:98737]
548	Themis	864.214245579248	-2.32711147504189	0.119607976464125	-14.565491581937	4.6562303629601e-48	3.98451852190351e-45	ENSCGRG00000007777	thymocyte selection associated [Source:MGI Symbol;Acc:MGI:2443552]
549	Timp2	2695.26776685152	-1.16717459908191	0.107043083837731	-5.43904451821792	5.35670701455912e-08	4.85855794749091e-06	ENSCGRG00000010067	tissue inhibitor of metalloproteinase 2 [Source:MGI Symbol;Acc:MGI:98753]
550	Tmem176a	134.323142245356	-3.14739762106199	0.311473530672577	-8.22681501958664	1.92257013789355e-16	4.55903921132781e-14	ENSCGRG00000015426	transmembrane protein 176A [Source:MGI Symbol;Acc:MGI:1913308]
551	Tmem176b	266.069142529619	-3.19373118192092	0.202961045161438	-12.8535437877979	8.21584716829887e-38	5.57601048160201e-35	ENSCGRG00000014371	transmembrane protein 176B [Source:MGI Symbol;Acc:MGI:1916348]
552	Tnc	3426.88100599186	-6.87298353231835	0.285698958187339	-22.0092543266258	2.34822269776533e-107	1.15544297843543e-103	ENSCGRG00000014015	tenascin C [Source:MGI Symbol;Acc:MGI:101922]
553	Tnfaip2	227.694451345061	-1.86684964718978	0.204520805187715	-6.26775914211794	3.66280744437033e-10	4.35747154413592e-08	ENSCGRG00000011103	tumor necrosis factor, alpha-induced protein 2 [Source:MGI Symbol;Acc:MGI:104960]
554	Tnfaip6	484.814123033806	-1.33226623320586	0.184971864294795	-4.04009407232712	5.34297661661446e-05	0.00289698252804975	ENSCGRG00000002653	tumor necrosis factor alpha induced protein 6 [Source:MGI Symbol;Acc:MGI:1195266]
555	Tp63	92.4975617647645	-2.19347762979871	0.319599326626887	-5.03291150846322	4.83086155922896e-07	3.88085784525487e-05	ENSCGRG00000010211	transformation related protein 63 [Source:MGI Symbol;Acc:MGI:1330810]
556	Treml4	228.071312427964	1.92898209221243	0.299026523094093	4.49465009854113	6.96844356877096e-06	0.000464925106171356	ENSCGRG00000008499	triggering receptor expressed on myeloid cells-like 4 [Source:MGI Symbol;Acc:MGI:1923239]
557	Trim21	267.718244635503	-1.24866366249463	0.207324100222723	-3.20127356665471	0.0013682156443629	0.0513916418174631	ENSCGRG00000000950	tripartite motif-containing 21 [Source:MGI Symbol;Acc:MGI:106657]
558	Trim35	2099.67372381811	-0.83725792520168	0.0767637657583229	-3.28664731319762	0.00101387728037459	0.039515114123431	ENSCGRG00000003156	tripartite motif-containing 35 [Source:MGI Symbol;Acc:MGI:1914104]
559	Trps1	1126.76202057015	-0.912165907186616	0.103806337176472	-3.15205617850873	0.00162125077864938	0.0594217091720243	N/A	N/A
560	Ubr5	6765.57599895677	-0.849790004345157	0.0791865296639022	-3.34435041853747	0.000824754914595305	0.0331959636586192	ENSCGRG00000005867	ubiquitin protein ligase E3 component n-recognin 5 [Source:MGI Symbol;Acc:MGI:1918040]
561	Unc45b	257.144830779088	-1.36433153026007	0.196943772421739	-3.9573174615035	7.57961681357011e-05	0.00393620100592842	ENSCGRG00000013340	unc-45 myosin chaperone B [Source:MGI Symbol;Acc:MGI:2443377]
562	Unc5d	449.962715318115	6.03216018744818	0.245812941115434	22.1599304821344	8.36797932399019e-109	5.48995230182583e-105	ENSCGRG00000008230	unc-5 netrin receptor D [Source:MGI Symbol;Acc:MGI:2389364]
563	Upb1	2819.48999505354	1.08867297095706	0.110850552306931	4.54405016261165	5.51835165554558e-06	0.000375820751849301	ENSCGRG00000003888	ureidopropionase, beta [Source:MGI Symbol;Acc:MGI:2143535]
564	Veph1	25.1308253371369	-3.14002593891751	0.6107552029395	-4.18344931962773	2.8711912039061e-05	0.00167687790134361	ENSCGRG00000005218	ventricular zone expressed PH domain-containing 1 [Source:MGI Symbol;Acc:MGI:1920039]
565	Vps13b	2277.23327883716	-0.939217127797851	0.0900977319177977	-3.93189284054238	8.42796348018524e-05	0.0043197702400262	ENSCGRG00000016661	vacuolar protein sorting 13B [Source:MGI Symbol;Acc:MGI:1916380]
566	Wnt7b	41.1383715076658	-2.80641229627599	0.598053902879745	-3.71446417264084	0.000203634716328712	0.00945268511033421	ENSCGRG00000004719	wingless-type MMTV integration site family, member 7B [Source:MGI Symbol;Acc:MGI:98962]
567	Yes1	1064.2091754277	-1.04432745349108	0.110960107314355	-4.13991085524569	3.47440810709814e-05	0.0019650373667789	ENSCGRG00000004287	YES proto-oncogene 1, Src family tyrosine kinase [Source:MGI Symbol;Acc:MGI:99147]
568	Ywhaz	3323.85428347906	-0.927250657879033	0.0857617822973819	-3.99115023019206	6.57536099049691e-05	0.00348830876051106	ENSCGRG00000004823	tyrosine 3-monooxygenase/tryptophan 5-monooxygenase activation protein, zeta polypeptide [Source:MGI Symbol;Acc:MGI:109484]
569	Zfpm2	106.539765013608	-5.99181552658989	0.862717354715745	-6.26723572478756	3.67513604474425e-10	4.35747154413592e-08	N/A	N/A
570	Zmat4	435.487446919923	1.25130120603632	0.131907241216789	5.05157032448307	4.38192544853622e-07	3.54917928716419e-05	ENSCGRG00000002696	zinc finger, matrin type 4 [Source:MGI Symbol;Acc:MGI:2443497]
