# Supplementary material for: Defining lncRNAs Correlated with CHO Cell Growth and IgG Productivity by RNA-Seq
Source: iScience. 2019 Dec 18;23(1):100785. doi: 10.1016/j.isci.2019.100785 (PMC6971398; doi:10.1016/j.isci.2019.100785)
Supplement: Data S1. The Complete RNA-Seq Dataset Provided as a Reference for the Community to Investigate RNAseq Data from CHO Cells (See Also GEO Accession Number GSE140671), Related to Figure 2 [file mmc2.zip › D4_3077vs3478_0.1adj.csv]

	Symbol	baseMean	log2FoldChange	lfcSE	stat	pvalue	padj	ENSEMBL	description
1	Abca6	263.186508078564	1.20691050851796	0.174409523527393	3.56602090997121	0.000362442465891515	0.0191241701120405	ENSCGRG00000013644	ATP-binding cassette, sub-family A (ABC1), member 6 [Source:MGI Symbol;Acc:MGI:1923434]
2	Abcd2	234.982474600446	-1.18931153603209	0.191340169710166	-3.15850579743071	0.00158580155193182	0.0645178052564573	ENSCGRG00000017652	ATP-binding cassette, sub-family D (ALD), member 2 [Source:MGI Symbol;Acc:MGI:1349467]
3	Ablim1	181.479269133003	1.60287640261354	0.338957996383118	3.00306796934761	0.00267272731587722	0.0993020995052843	ENSCGRG00000002184	N/A
4	Ackr2	59.5274784208841	5.0034900827396	0.88983267144591	4.96557130773662	6.84991176489676e-07	6.23341970605605e-05	ENSCGRG00000017137	atypical chemokine receptor 2 [Source:MGI Symbol;Acc:MGI:1891697]
5	Acp5	706.313148717102	-1.0599092996767	0.143610176897107	-3.30719458200956	0.000942354092939662	0.0423654511902253	ENSCGRG00000015090	acid phosphatase 5, tartrate resistant [Source:MGI Symbol;Acc:MGI:87883]
6	Acvr1c	15.4083908755367	-4.92422406167436	0.845597041538611	-5.13159501251054	2.87297137475793e-07	2.73324049425834e-05	ENSCGRG00000014290	activin A receptor, type IC [Source:MGI Symbol;Acc:MGI:2661081]
7	Adam19	1098.06916549628	-1.39404683549475	0.127761534535239	-6.33276938725585	2.40799345940101e-10	3.54370099958882e-08	ENSCGRG00000001505	a disintegrin and metallopeptidase domain 19 (meltrin beta) [Source:MGI Symbol;Acc:MGI:105377]
8	Add2	53.1788917659907	-7.49225419256781	1.49404403859393	-4.6232182676136	3.77831788482688e-06	0.000300304531630734	ENSCGRG00000001564	adducin 2 (beta) [Source:MGI Symbol;Acc:MGI:87919]
9	Adgrf5	495.175887619765	1.47438199815692	0.296139817952682	3.00337693048045	0.00267001513890624	0.0993020995052843	ENSCGRG00000004336	adhesion G protein-coupled receptor F5 [Source:MGI Symbol;Acc:MGI:2182928]
10	Adgrg2	167.153786765	1.59105324714854	0.239855674369895	4.19456720826137	2.73393083589432e-05	0.00183270658917229	ENSCGRG00000013548	adhesion G protein-coupled receptor G2 [Source:MGI Symbol;Acc:MGI:2446854]
11	Adgrv1	113.044040770879	-2.77746606691118	0.324022216015296	-6.76652234884575	1.31914670814058e-11	2.25897877647675e-09	ENSCGRG00000009203	N/A
12	Adh7	65.8771709332155	-3.45220167368517	0.461258847283345	-6.21611745736925	5.09606632189963e-10	7.11071120782394e-08	ENSCGRG00000000570	alcohol dehydrogenase 7 (class IV), mu or sigma polypeptide [Source:MGI Symbol;Acc:MGI:87926]
13	Alpk3	51.7451120544775	3.99447846342791	0.556401496003818	6.12779797896762	8.91036199146188e-10	1.18247494810218e-07	ENSCGRG00000017604	alpha-kinase 3 [Source:MGI Symbol;Acc:MGI:2151224]
14	Alpl	412.133094077507	2.65836006611911	0.269056429162664	7.706181085695	1.29638640562632e-14	3.01481860775099e-12	ENSCGRG00000005012	alkaline phosphatase, liver/bone/kidney [Source:MGI Symbol;Acc:MGI:87983]
15	Ankrd22	126.024416220004	-2.52749264661193	0.343264141237878	-5.65899525329278	1.52261766090707e-08	1.73827568960645e-06	ENSCGRG00000008546	ankyrin repeat domain 22 [Source:MGI Symbol;Acc:MGI:1277101]
16	Apobr	36.2050064795229	-4.28865144735904	0.748885546709476	-4.94560078360639	7.59093842168725e-07	6.77680128195842e-05	ENSCGRG00000015289	apolipoprotein B receptor [Source:MGI Symbol;Acc:MGI:2176230]
17	Arnt2	89.2032998094622	-2.79453413323982	0.457076511642574	-4.83413952858402	1.33722774008746e-06	0.000115019903835742	ENSCGRG00000010377	aryl hydrocarbon receptor nuclear translocator 2 [Source:MGI Symbol;Acc:MGI:107188]
18	Asap3	1290.48848757542	1.2512535386253	0.128339316063222	5.19163619023742	2.08454023947298e-07	2.06665707847118e-05	ENSCGRG00000011471	ArfGAP with SH3 domain, ankyrin repeat and PH domain 3 [Source:MGI Symbol;Acc:MGI:2684986]
19	Asph	2472.75272280099	-0.870405366754918	0.0836192557775256	-3.41360208697863	0.000641101348926758	0.0307288196176421	ENSCGRG00000000587	aspartate-beta-hydroxylase [Source:MGI Symbol;Acc:MGI:1914186]
20	Atf3	383.320231658759	1.02276450415676	0.145926239981187	3.00015955658181	0.00269838214052678	0.0998613445601236	ENSCGRG00000002540	activating transcription factor 3 [Source:MGI Symbol;Acc:MGI:109384]
21	Atp8b4	272.763668008865	-1.92406592403735	0.26661229225448	-5.02266197853333	5.09601870231056e-07	4.75216357898139e-05	ENSCGRG00000006066	ATPase, class I, type 8B, member 4 [Source:MGI Symbol;Acc:MGI:1859664]
22	Bahcc1	328.348150088968	-1.48266593676085	0.206714769771381	-4.3427155061659	1.40732324836736e-05	0.0010002823288878	ENSCGRG00000015945	BAH domain and coiled-coil containing 1 [Source:MGI Symbol;Acc:MGI:2679272]
23	Brinp3	154.562696748976	-2.95273098298827	0.411677964762879	-5.75150648063207	8.84516897888973e-09	1.02849659293423e-06	ENSCGRG00000015127	bone morphogenetic protein/retinoic acid inducible neural specific 3 [Source:MGI Symbol;Acc:MGI:2443035]
24	C1qtnf1	189.765994589228	1.54984602443865	0.249852109022169	3.8618186073902	0.000112546117427062	0.00658394786948315	ENSCGRG00000017330	C1q and tumor necrosis factor related protein 1 [Source:MGI Symbol;Acc:MGI:1919254]
25	C1rl	427.45751156644	-1.82505124318803	0.177290094511739	-6.99468713061553	2.65851524879102e-12	4.9096521315173e-10	ENSCGRG00000018350	complement component 1, r subcomponent-like [Source:MGI Symbol;Acc:MGI:2660692]
26	C3ar1	281.61415451937	-1.12752070465808	0.168261029778888	-3.22450305130013	0.00126191511789137	0.0532975225913001	N/A	N/A
27	C6	27.9417829946114	-2.39872010956866	0.589100220299585	-3.07886085651967	0.00207793707665827	0.0800394213430377	ENSCGRG00000017344	complement component 6 [Source:MGI Symbol;Acc:MGI:88233]
28	Ca3	52.6594755004682	-3.82185572634712	0.445304162086742	-7.26894895942032	3.62295248736553e-13	7.2601655323941e-11	ENSCGRG00000003496	carbonic anhydrase 3 [Source:MGI Symbol;Acc:MGI:88270]
29	Ca5b	1229.25781383889	-2.5835121183754	0.112479739952387	-17.7680853325251	1.24880895360386e-70	3.92063570983933e-67	ENSCGRG00000003954	carbonic anhydrase 5b, mitochondrial [Source:MGI Symbol;Acc:MGI:1926249]
30	Camk2b	75.435369485264	1.85831801084002	0.340931102166017	3.73493501188049	0.000187763668471296	0.0105265006636721	ENSCGRG00000003423	calcium/calmodulin-dependent protein kinase II, beta [Source:MGI Symbol;Acc:MGI:88257]
31	Camsap3	348.694525849605	1.73342583042033	0.14794017406678	7.76302540499078	8.29269930598462e-15	1.97733641552952e-12	ENSCGRG00000013931	calmodulin regulated spectrin-associated protein family, member 3 [Source:MGI Symbol;Acc:MGI:1916947]
32	Ccdc175	14.1447313198899	-3.01384495709035	0.800701457383205	-3.03344328147859	0.00241780156341965	0.0916380846079193	N/A	N/A
33	Ccdc181	110.319882675314	-1.77754765700675	0.282130826172965	-4.22706434622093	2.36759978363696e-05	0.00161005332578951	ENSCGRG00000017476	coiled-coil domain containing 181 [Source:MGI Symbol;Acc:MGI:1922145]
34	Ccdc81	39.5828952473776	-3.05601671203264	0.609566074102685	-4.05379222416374	5.03939793179235e-05	0.0032069979338234	ENSCGRG00000017084	coiled-coil domain containing 81 [Source:MGI Symbol;Acc:MGI:1918134]
35	Cckbr	10.8068990892794	-4.01178605127931	1.03500246196489	-3.31093275280964	0.000929855514124786	0.0419035605731306	ENSCGRG00000002899	cholecystokinin B receptor [Source:MGI Symbol;Acc:MGI:99479]
36	Cd36	668.066924079783	-1.76509119094902	0.185177275282508	-6.37296713879956	1.85405623118102e-10	2.77181406561562e-08	ENSCGRG00000013582	CD36 antigen [Source:MGI Symbol;Acc:MGI:107899]
37	Cd38	180.46136673069	-1.58213529543471	0.236660859941925	-4.21350955522705	2.51432945064317e-05	0.00170368431157429	ENSCGRG00000006736	CD38 antigen [Source:MGI Symbol;Acc:MGI:107474]
38	Cd82	168.484142003408	-6.5442642781413	1.47065450137205	-4.05214261531883	5.07507119950844e-05	0.00321882546077914	ENSCGRG00000012389	CD82 antigen [Source:MGI Symbol;Acc:MGI:104651]
39	Cda	155.228513744057	3.74018010929691	0.332202680364562	9.49786920777761	2.14228859048e-21	8.07085803577434e-19	ENSCGRG00000006873	cytidine deaminase [Source:MGI Symbol;Acc:MGI:1919519]
40	Cdh17	215.417795239375	-2.12057637373993	0.250019710999256	-6.14197123451337	8.15036200556318e-10	1.10452064099852e-07	ENSCGRG00000012734	cadherin 17 [Source:MGI Symbol;Acc:MGI:1095414]
41	Cdh2	479.695908058951	-1.20893255919945	0.134345107833425	-4.64453130107244	3.40849371380565e-06	0.00027674912106447	ENSCGRG00000006369	cadherin 2 [Source:MGI Symbol;Acc:MGI:88355]
42	Cdh7	150.738435804367	-1.50908112009887	0.220433426854444	-4.1922798759007	2.76164998441276e-05	0.00184472343107742	ENSCGRG00000005690	cadherin 7, type 2 [Source:MGI Symbol;Acc:MGI:2442792]
43	Chac1	160.501631932776	1.20075992595752	0.190354411277826	3.23500475298991	0.00121640705847272	0.0519579586404777	ENSCGRG00000001166	ChaC, cation transport regulator 1 [Source:MGI Symbol;Acc:MGI:1916315]
44	Clcn5	538.828983382115	-7.66241257904569	0.424716814310997	-16.663927209489	2.3975172710888e-62	5.64525410443748e-59	ENSCGRG00000001430	chloride channel, voltage-sensitive 5 [Source:MGI Symbol;Acc:MGI:99486]
45	Clec4f	209.894149774841	-5.61149928829863	1.48857513300789	-3.37674375724698	0.00073349347544078	0.0344559017378503	ENSCGRG00000010874	C-type lectin domain family 4, member f [Source:MGI Symbol;Acc:MGI:1859834]
46	Clic5	236.744893283397	-1.31841170800459	0.200262263799196	-3.66244340480872	0.000249820956890529	0.0135616062390401	ENSCGRG00000005957	chloride intracellular channel 5 [Source:MGI Symbol;Acc:MGI:1917912]
47	Clip2	1013.0611929957	1.12601210237	0.098869284352722	5.47237299421137	4.44048984091254e-08	4.86311087984125e-06	ENSCGRG00000010157	CAP-GLY domain containing linker protein 2 [Source:MGI Symbol;Acc:MGI:1313136]
48	Col25a1	56.365771087947	-2.45866935785985	0.354740935871237	-5.28190199571105	1.27849588605428e-07	1.31601240467784e-05	ENSCGRG00000011334	collagen, type XXV, alpha 1 [Source:MGI Symbol;Acc:MGI:1924268]
49	Col4a1	196.282146920984	1.50348606250845	0.249174168523539	3.68627120230772	0.000227563842708911	0.0125339769155198	ENSCGRG00000011704	collagen, type IV, alpha 1 [Source:MGI Symbol;Acc:MGI:88454]
50	Corin	481.017818229071	3.51367458437434	0.178930153069612	16.3679068810374	3.24172456267874e-60	6.7849295096866e-57	ENSCGRG00000016765	corin [Source:MGI Symbol;Acc:MGI:1349451]
51	Crb1	46.5761323922384	3.25833391616342	0.460747560576238	5.80224757370129	6.54318542805694e-09	7.70337399426929e-07	ENSCGRG00000017565	crumbs family member 1, photoreceptor morphogenesis associated [Source:MGI Symbol;Acc:MGI:2136343]
52	Creb5	996.484512722896	1.46037081139757	0.135823033536189	6.44521247895094	1.15438574668656e-10	1.76789953742559e-08	ENSCGRG00000012849	cAMP responsive element binding protein 5 [Source:MGI Symbol;Acc:MGI:2443973]
53	Csf2	74.0201246732727	-1.99675042548278	0.467284568321927	-3.02125946472301	0.00251725552451381	0.0948005201188303	ENSCGRG00000010073	colony stimulating factor 2 (granulocyte-macrophage) [Source:MGI Symbol;Acc:MGI:1339752]
54	Csmd3	103.555340339196	-3.28120508663453	0.418814340226147	-6.43779910797106	1.21218287644869e-10	1.84144264868258e-08	ENSCGRG00000002669	CUB and Sushi multiple domains 3 [Source:MGI Symbol;Acc:MGI:2386403]
55	Cux2	73.577382454797	-1.69576282785748	0.342955191111005	-3.23890804375314	0.00119988251823064	0.051485619580662	ENSCGRG00000015446	cut-like homeobox 2 [Source:MGI Symbol;Acc:MGI:107321]
56	Cxcl1	689.496423290207	-1.42110552767102	0.267485009236585	-3.12594350366123	0.00177235597529752	0.0708829501203385	ENSCGRG00000016848	growth-regulated alpha protein precursor [Source:RefSeq peptide;Acc:NP_001230973]
57	Dapk1	169.98720278575	2.74816117826556	0.246885523528934	8.76195026190302	1.91900951345154e-18	6.0247303674811e-16	ENSCGRG00000012137	death associated protein kinase 1 [Source:MGI Symbol;Acc:MGI:1916885]
58	Dcn	1931.75118185223	-2.22250707533565	0.260567768387951	-6.28452469292522	3.28858264065105e-10	4.65767151894314e-08	ENSCGRG00000007335	decorin [Source:MGI Symbol;Acc:MGI:94872]
59	Dcun1d5	464.406230249665	1.00113909761346	0.136617238337808	3.04629636754362	0.00231679350315295	0.0883002077380112	ENSCGRG00000016664	DCN1, defective in cullin neddylation 1, domain containing 5 (S. cerevisiae) [Source:MGI Symbol;Acc:MGI:1924113]
60	Ddc	88.2215744100335	1.98493988022756	0.356894247580518	3.92266725787043	8.75740581141568e-05	0.00532139526676249	ENSCGRG00000007012	dopa decarboxylase [Source:MGI Symbol;Acc:MGI:94876]
61	Dennd3	779.725594754341	-1.01155341957315	0.125978475578128	-3.3862206769397	0.000708623747525512	0.0336230366048818	ENSCGRG00000013997	DENN/MADD domain containing 3 [Source:MGI Symbol;Acc:MGI:2146009]
62	Dhfr	30.240661991002	2.49241135326953	0.554787666660493	3.43816015959788	0.000585681179616054	0.0285815450270146	ENSCGRG00000002677	dihydrofolate reductase [Source:RefSeq peptide;Acc:NP_001230945]
63	Dlc1	381.872996280398	1.96416918972324	0.179166686083185	7.69789696485057	1.38323833154195e-14	3.1775683477141e-12	ENSCGRG00000012317	deleted in liver cancer 1 [Source:MGI Symbol;Acc:MGI:1354949]
64	Dmrt1	51.6077711982594	-2.05051244225045	0.350854515273832	-4.17708730464956	2.95265718009286e-05	0.00195842265145807	N/A	N/A
65	Dpt	3639.13912928898	1.25793296065317	0.100804871612595	6.67597159905446	2.4559953248063e-11	4.04461857320385e-09	ENSCGRG00000010859	dermatopontin [Source:MGI Symbol;Acc:MGI:1928392]
66	Drc7	639.427935762371	-2.17907700052228	0.147040987561613	-10.8412934803852	2.19347552878565e-27	1.11671617664149e-24	ENSCGRG00000017025	dynein regulatory complex subunit 7 [Source:MGI Symbol;Acc:MGI:2685616]
67	Drgx	33.5335172744904	2.44603120200955	0.596344193007848	3.12079621652978	0.00180362799490852	0.071226290440444	ENSCGRG00000013305	paired related homeobox protein-like 1 [Source:MGI Symbol;Acc:MGI:2148204]
68	Dscam	23.3686518485514	5.0653800784262	0.865791563197496	5.1749379044053	2.27986791884278e-07	2.23676416600216e-05	ENSCGRG00000009426	DS cell adhesion molecule [Source:MGI Symbol;Acc:MGI:1196281]
69	Dthd1	143.636686932889	-3.14087983557023	0.321718626179285	-7.94457369535306	1.94859753011019e-15	4.76697813956956e-13	ENSCGRG00000012058	death domain containing 1 [Source:MGI Symbol;Acc:MGI:4937018]
70	Dusp5	1960.40661761826	-1.23683972921617	0.130262315558223	-5.00434239711976	5.60530492607651e-07	5.20133639864548e-05	ENSCGRG00000011093	dual specificity phosphatase 5 [Source:MGI Symbol;Acc:MGI:2685183]
71	Dync2h1	1014.21743878659	1.12324230591754	0.103650096444072	5.19323979101969	2.06665720396728e-07	2.05976834662073e-05	ENSCGRG00000016921	dynein cytoplasmic 2 heavy chain 1 [Source:MGI Symbol;Acc:MGI:107736]
72	Eda2r	53.4226290332873	4.6046107747183	0.639178222549626	6.28877538718875	3.19980040855106e-10	4.56626062847548e-08	ENSCGRG00000013098	ectodysplasin A2 receptor [Source:MGI Symbol;Acc:MGI:2442860]
73	Egfr	114.915401172904	-1.53336219176762	0.290253816541039	-3.26748396403039	0.00108508013418825	0.0474237923148588	ENSCGRG00000007806	epidermal growth factor receptor [Source:MGI Symbol;Acc:MGI:95294]
74	Emilin3	441.377557095148	1.91051515278608	0.152888863227661	8.67004060388031	4.31966318446195e-18	1.29157929215412e-15	ENSCGRG00000006354	elastin microfibril interfacer 3 [Source:MGI Symbol;Acc:MGI:2389142]
75	Enpp6	556.79941381127	-2.69717843392904	0.214743254679887	-9.83600596142831	7.8776337907312e-23	3.22589103730442e-20	ENSCGRG00000008783	ectonucleotide pyrophosphatase/phosphodiesterase 6 [Source:MGI Symbol;Acc:MGI:2445171]
76	Extl1	350.416932644794	2.68189390945605	0.162494212479444	12.9046528903308	4.23720477190659e-38	3.62801028583656e-35	ENSCGRG00000013081	exostoses (multiple)-like 1 [Source:MGI Symbol;Acc:MGI:1888742]
77	F13b	63.568535797272	-3.26680799735468	0.474395279837611	-5.65318756449587	1.57499272631473e-08	1.78723722804762e-06	ENSCGRG00000013915	coagulation factor XIII, beta subunit [Source:MGI Symbol;Acc:MGI:88379]
78	F5	12.12095836035	-3.08208901625302	0.787211922678222	-3.17211470455915	0.00151333221413938	0.0621059671410533	ENSCGRG00000009672	coagulation factor V [Source:MGI Symbol;Acc:MGI:88382]
79	Fabp4	23.5380329577513	-5.89963370783927	1.51509268849264	-3.50781918986466	0.000451796003525201	0.0228776379526995	ENSCGRG00000009928	fatty acid binding protein 4, adipocyte [Source:MGI Symbol;Acc:MGI:88038]
80	Fam110c	51.4880484756459	-3.77955346998244	0.721832821085532	-4.42566599348737	9.6145190816976e-06	0.000713026361976133	ENSCGRG00000008850	family with sequence similarity 110, member C [Source:MGI Symbol;Acc:MGI:1918813]
81	Fam135b	47.7137105957568	1.95188087553169	0.438699918820978	3.11583913323752	0.00183422303231317	0.0719817901243398	ENSCGRG00000010071	family with sequence similarity 135, member B [Source:MGI Symbol;Acc:MGI:1917613]
82	Fam13c	583.353170798899	-2.57524897242089	0.153056608981114	-13.003597067444	1.16721307272879e-38	1.04699012623773e-35	ENSCGRG00000017409	family with sequence similarity 13, member C [Source:MGI Symbol;Acc:MGI:1918971]
83	Fbn1	298.098521774018	-1.52697167490075	0.193776384923163	-4.86132081859782	1.16605098196152e-06	0.000101220748143821	ENSCGRG00000016650	fibrillin 1 [Source:MGI Symbol;Acc:MGI:95489]
84	Fgd5	162.314790883132	-2.71308439581276	0.233881673572283	-9.09913916121301	9.10506180862013e-20	3.0627151658746e-17	ENSCGRG00000018152	FYVE, RhoGEF and PH domain containing 5 [Source:MGI Symbol;Acc:MGI:2443369]
85	Fgfr2	243.836381152719	-1.37102217680543	0.194672227275264	-4.03786244749126	5.39404647889759e-05	0.00339824928170548	ENSCGRG00000005851	fibroblast growth factor receptor 2 [Source:MGI Symbol;Acc:MGI:95523]
86	Fibin	135.872870328143	1.44431874163894	0.22849258140547	3.76098092827276	0.00016924833539142	0.00960280389689212	ENSCGRG00000020061	fin bud initiation factor homolog (zebrafish) [Source:MGI Symbol;Acc:MGI:1914856]
87	Filip1l	427.29743147572	1.19910952002648	0.191226353375449	3.21162333781227	0.00131987300754321	0.0552498840957588	ENSCGRG00000013279	filamin A interacting protein 1-like [Source:MGI Symbol;Acc:MGI:1925999]
88	Flrt3	634.327177611774	-1.07158290717458	0.123395629613501	-3.94357894179566	8.02745502195393e-05	0.00490951851456319	ENSCGRG00000007393	fibronectin leucine rich transmembrane protein 3 [Source:MGI Symbol;Acc:MGI:1918686]
89	Fn1	20281.0962572966	-0.956158180366976	0.113027194988554	-3.28412714907602	0.00102298758287348	0.0455555959777488	ENSCGRG00000004728	fibronectin 1 [Source:MGI Symbol;Acc:MGI:95566]
90	Fras1	645.661689987171	-2.40188844185552	0.137663361331399	-13.1983261454763	8.97062465006259e-40	8.89366613332784e-37	N/A	N/A
91	Fst	172.938055648959	-2.22817772086824	0.201103230032135	-8.17100361781614	3.05834463976187e-16	8.11408985622457e-14	ENSCGRG00000002359	follistatin [Source:MGI Symbol;Acc:MGI:95586]
92	Gldc	137.612386848997	-1.84453626085655	0.227830542384572	-5.52855533306534	3.22878589897583e-08	3.5567625718718e-06	ENSCGRG00000010145	N/A
93	Gpr156	90.9936350331002	-2.27700871340846	0.392345842655408	-4.31263958663481	1.61316970898305e-05	0.00112963858022728	ENSCGRG00000010085	G protein-coupled receptor 156 [Source:MGI Symbol;Acc:MGI:2653880]
94	Grap	16.4614786508808	-2.84477389281417	0.704484817607562	-3.20775031003132	0.00133777588693743	0.0558751316679388	ENSCGRG00000005928	GRB2-related adaptor protein [Source:MGI Symbol;Acc:MGI:1918770]
95	Grap2	135.809375700428	-1.54630907357007	0.242800166368225	-3.95941480283402	7.51336412195008e-05	0.00461007296303498	ENSCGRG00000017717	GRB2-related adaptor protein 2 [Source:MGI Symbol;Acc:MGI:1333842]
96	Hsd11b1	727.593285068947	1.26201765350506	0.164415076290488	4.1179627079191	3.82236529725154e-05	0.00250006580223359	ENSCGRG00000012490	hydroxysteroid 11-beta dehydrogenase 1 [Source:MGI Symbol;Acc:MGI:103562]
97	Htr3a	169.053696407064	4.72864529653485	0.377961095231198	10.9632521656204	5.73988769586446e-28	3.00339623686108e-25	ENSCGRG00000006099	5-hydroxytryptamine (serotonin) receptor 3A [Source:MGI Symbol;Acc:MGI:96282]
98	Igfbp5	7.11431392892671	6.08421817754067	1.65878284468074	3.31523544173013	0.000915659678413445	0.0413627850414246	ENSCGRG00000011452	insulin-like growth factor binding protein 5 [Source:MGI Symbol;Acc:MGI:96440]
99	Igsf10	20.04173533446	-5.960241492731	1.54464840734734	-3.47993690113657	0.000501531887846595	0.0250593001893006	ENSCGRG00000005534	immunoglobulin superfamily, member 10 [Source:MGI Symbol;Acc:MGI:1923481]
100	Il10	444.055513019823	-4.06002092121713	0.31544437548152	-11.0163904973464	3.18579089280132e-28	1.71459265850567e-25	ENSCGRG00000016042	interleukin 10 [Source:MGI Symbol;Acc:MGI:96537]
101	Il13ra2	119.619872658427	-1.67450922369913	0.225982903588154	-4.82136792508709	1.42577106812583e-06	0.000121526016336137	ENSCGRG00000009677	interleukin 13 receptor, alpha 2 [Source:MGI Symbol;Acc:MGI:1277954]
102	Il1rap	247.997245994774	-1.16417717340087	0.178199956071989	-3.2503637231298	0.00115257493345434	0.0497959954621086	ENSCGRG00000011803	interleukin 1 receptor accessory protein [Source:MGI Symbol;Acc:MGI:104975]
103	Il1rl2	332.48641283109	-1.36621216111817	0.19366745797903	-4.03397487915395	5.48411834531244e-05	0.00344347790902168	N/A	N/A
104	Il33	68.5759872949431	-7.31265440980301	0.769734203418354	-8.74027927978839	2.3253486431776e-18	7.18075285107155e-16	ENSCGRG00000006729	interleukin 33 [Source:MGI Symbol;Acc:MGI:1924375]
105	Il7r	137.148281039539	-2.16026483892645	0.260411630653037	-6.04927796141398	1.45496439198796e-09	1.85183542242414e-07	ENSCGRG00000011863	interleukin 7 receptor [Source:MGI Symbol;Acc:MGI:96562]
106	Ip6k3	285.976134034509	2.17910447559809	0.207928041078763	7.66679648693016	1.76345244875252e-14	3.90801809142955e-12	ENSCGRG00000006661	inositol hexaphosphate kinase 3 [Source:MGI Symbol;Acc:MGI:3045325]
107	Itga7	1138.38709615679	-1.02825530629149	0.1438471336166	-3.08169370098019	0.00205826512152539	0.0794498772421595	ENSCGRG00000015340	integrin alpha 7 [Source:MGI Symbol;Acc:MGI:102700]
108	Kcnh2	28.2556151177963	4.32590485908147	0.783667659369857	4.77363371275061	1.80931325192063e-06	0.00015283423195708	ENSCGRG00000015083	potassium voltage-gated channel, subfamily H (eag-related), member 2 [Source:MGI Symbol;Acc:MGI:1341722]
109	Kif21b	445.823642920134	2.33154922715362	0.18975902344532	9.20423542828648	3.44112194569337e-20	1.22302668096275e-17	ENSCGRG00000013075	kinesin family member 21B [Source:MGI Symbol;Acc:MGI:109234]
110	Kif6	51.199717181669	-3.25180272400935	0.603843816652465	-4.41644039359778	1.00339553199113e-05	0.00073831881391082	ENSCGRG00000007887	kinesin family member 6 [Source:MGI Symbol;Acc:MGI:1098238]
111	Klhl40	17.1799225508123	6.35931088378499	1.53044045992454	3.77299773122083	0.000161297755261331	0.0092071691389627	ENSCGRG00000014834	kelch-like 40 [Source:MGI Symbol;Acc:MGI:1919580]
112	Kng1	48.6038354670189	4.37037665810928	0.703593846247287	5.38011265672396	7.44392405358141e-08	7.96711348848369e-06	ENSCGRG00000001578	N/A
113	Lama1	110.22144389594	-1.43887751018113	0.274747979845352	-3.10799376920121	0.00188362039253725	0.073624327030878	ENSCGRG00000000990	laminin, alpha 1 [Source:MGI Symbol;Acc:MGI:99892]
114	Lama3	534.253858933214	-2.91622147312577	0.181416452081558	-12.8503172984365	8.56581761394333e-38	7.01540462581959e-35	ENSCGRG00000006528	laminin, alpha 3 [Source:MGI Symbol;Acc:MGI:99909]
115	Lcp1	1911.43543922253	-1.30756667495266	0.165777384473345	-4.35888270602854	1.30728151559583e-05	0.000936321745599946	ENSCGRG00000003926	lymphocyte cytosolic protein 1 [Source:MGI Symbol;Acc:MGI:104808]
116	Lin7a	1473.78507476178	1.07442094076521	0.145236723702904	3.37007354314389	0.000751481246958695	0.0351256879626822	ENSCGRG00000000698	lin-7 homolog A (C. elegans) [Source:MGI Symbol;Acc:MGI:2135609]
117	Lnx1	165.055704349284	-2.27982223395784	0.208576566380178	-8.12583965040165	4.44276049126048e-16	1.16233721352602e-13	ENSCGRG00000001114	ligand of numb-protein X 1 [Source:MGI Symbol;Acc:MGI:1278335]
118	LOC100750498	68.0011767849665	2.16732237551902	0.338530062853401	4.67420784275545	2.95090375288554e-06	0.000243799008741689	ENSCGRG00000019246	N/A
119	LOC100750669	503.940968864319	-1.23518991332588	0.132732873794816	-4.89876692950888	9.64399580261816e-07	8.48896957635132e-05	ENSCGRG00000013664	N/A
120	LOC100750792	492.088964084606	1.74530622238922	0.194739099507201	5.95845274320556	2.54637257136705e-09	3.13503399521837e-07	ENSCGRG00000013429	N/A
121	LOC100751053	1979.97422323629	-1.01758364466352	0.100019942773989	-4.32534884487926	1.52290666418381e-05	0.0010744192072371	N/A	N/A
122	LOC100751426	141.197529737186	1.26687151702333	0.198256930266843	3.43952171247865	0.000582743038396032	0.0285120275695222	N/A	N/A
123	LOC100751767	54.3303018758224	-2.16943074783581	0.512296253509466	-3.09287494542526	0.00198227647873579	0.0769899835668993	N/A	N/A
124	LOC100751841	6.80468690606216	-6.15264905433417	1.66871705742636	-3.3365072459917	0.000848382171187079	0.0388226411296976	ENSCGRG00000019560	poly(A) binding protein, cytoplasmic 6 [Source:MGI Symbol;Acc:MGI:1914793]
125	LOC100751910	275.375428331141	1.11895787696951	0.176774889560694	3.02076486980358	0.00252137073735382	0.0948005201188303	N/A	N/A
126	LOC100752189	30.8767512342492	3.28579758046277	0.617892079720894	4.3710466089185	1.23652391486886e-05	0.000892429156489835	N/A	N/A
127	LOC100752592	24.8987607531182	-5.54545000623912	1.53470404460291	-3.23221113736066	0.00122836258343006	0.0523499230408869	N/A	N/A
128	LOC100752637	23.5756153132089	-5.66425202759315	1.51040373048352	-3.36286876439716	0.000771370246290221	0.0358772872330096	N/A	N/A
129	LOC100752806	10.6245445904075	-6.01085150699398	1.59974202683631	-3.39172748808957	0.000694534805648323	0.033037757914135	N/A	N/A
130	LOC100752936	25.081926439672	-4.26525791944671	0.79468463302443	-4.63113953106026	3.63658686946809e-06	0.000290264351102417	N/A	N/A
131	LOC100753152	47.6053598491416	-2.10197136600966	0.437866554290172	-3.46454610525742	0.000531127087686405	0.02632852881776	N/A	N/A
132	LOC100753542	27.2783947825008	-2.30305257266958	0.523844238936538	-3.2797727726019	0.00103890725043555	0.0459009210125715	N/A	N/A
133	LOC100754451	36.1726517602503	-2.27365855733593	0.51247912514268	-3.29515091203886	0.000983688373773105	0.0440136292084655	ENSCGRG00000002850	N/A
134	LOC100754535	30.4915344146768	-5.39885145300461	1.54106085077393	-3.12375007765973	0.00178562054643224	0.0709701051407513	ENSCGRG00000004425	glycoprotein galactosyltransferase alpha 1, 3 [Source:MGI Symbol;Acc:MGI:95704]
135	LOC100754639	139.452962894188	-3.8807667923036	0.452673966623496	-7.28074626461493	3.31978567685132e-13	6.72417234353208e-11	N/A	N/A
136	LOC100754659	687.781245595938	-1.26798533257044	0.121556431093138	-5.61897734004668	1.9209104511907e-08	2.14107634136563e-06	ENSCGRG00000008116	creatine kinase, mitochondrial 1, ubiquitous [Source:MGI Symbol;Acc:MGI:99441]
137	LOC100754660	101.244927621606	-3.16204189985536	0.385698071735954	-6.68159782996908	2.36350913765112e-11	3.97512693088697e-09	ENSCGRG00000001126	N/A
138	LOC100754805	8.05929240111518	-5.73537673669143	1.646928673136	-3.12728433233426	0.00176429209293575	0.0707105747970865	N/A	N/A
139	LOC100754872	242.324035063691	-1.88040046546632	0.229602934633407	-5.64207930013399	1.68008680202345e-08	1.89507755028237e-06	N/A	N/A
140	LOC100754954	34.3616156751678	-4.81940730322426	0.831776398253232	-5.09084510139459	3.56471149377665e-07	3.35742352041354e-05	ENSCGRG00000002458	olfactory receptor 411 [Source:MGI Symbol;Acc:MGI:3030245]
141	LOC100755423	3009.30596230001	1.37781241608841	0.0939505719949647	8.43901105157449	3.20033836496829e-17	8.86540790895701e-15	ENSCGRG00000016388	N/A
142	LOC100755428	106.217685120662	-2.60278114453801	0.320374911113064	-6.29830418619997	3.00919548876457e-10	4.36032426321986e-08	N/A	N/A
143	LOC100755477	83.5255020380039	2.0994568831534	0.394514803120657	3.83887846654275	0.000123597586524625	0.00716371611496725	ENSCGRG00000019999	olfactory receptor 1006 [Source:MGI Symbol;Acc:MGI:3030840]
144	LOC100755596	63.5611545195937	2.18951515015848	0.5139732780567	3.1218600614881	0.0017971233968049	0.071226290440444	ENSCGRG00000018195	aldehyde dehydrogenase 3 family, member B1 [Source:MGI Symbol;Acc:MGI:1914939]
145	LOC100755977	74.9198762065793	1.66125240447934	0.338519727767568	3.17940083095298	0.00147579858270726	0.0606978556822196	N/A	N/A
146	LOC100757073	37.1012922162614	-2.13233336532145	0.428571455345634	-3.61053179183939	0.000305569842268547	0.0163060031694409	N/A	N/A
147	LOC100757822	401.463953351039	-3.25722504099712	0.254723262514779	-10.4908460809343	9.51722972381618e-26	4.16921061180292e-23	N/A	N/A
148	LOC100757967	512.678168055121	-1.28148148543842	0.15859139430307	-4.39190908042719	1.12359687268832e-05	0.00081718896875791	N/A	N/A
149	LOC100758264	366.361327407806	-1.13226849532114	0.161170631387272	-3.39581715284644	0.000684240519745653	0.032630477646706	N/A	N/A
150	LOC100759066	29.6172077386472	3.29005263889942	0.772993062156507	3.49950118650685	0.00046612953026202	0.0234686445995793	N/A	N/A
151	LOC100759554	11.5323019375078	-5.6123067086609	1.61757526254927	-3.10795072373742	0.00188389476184547	0.073624327030878	N/A	N/A
152	LOC100759741	146.844748961807	-3.99161174035523	0.261736123382133	-13.0155868269676	9.97728595724949e-39	9.39710677883544e-36	ENSCGRG00000019110	N/A
153	LOC100759960	166.730577805161	-1.51984065668115	0.279730077913844	-3.34207233963568	0.000831553859677684	0.0382048294018257	ENSCGRG00000018553	N/A
154	LOC100759972	200.439985822453	-1.33073340424164	0.211744843285269	-3.52202628385034	0.000428261680487379	0.0218622365185387	N/A	N/A
155	LOC100760157	128.23479818396	-2.36198058292025	0.285776872505984	-6.21820116728263	5.02886577748792e-10	7.06930930227909e-08	ENSCGRG00000016260	N/A
156	LOC100760345	114.016041641251	3.77085619243614	0.541757713666472	5.88066143101813	4.08630250608985e-09	4.93421027610349e-07	ENSCGRG00000003227	N/A
157	LOC100760401	49.9519944450324	2.44368196021242	0.486206734983356	3.82289944945927	0.00013189157304896	0.00762098638504065	N/A	N/A
158	LOC100760616	323.765352656714	-3.50229276766245	0.162028053247844	-18.0050936147387	1.77699079450242e-72	8.36829389901053e-69	ENSCGRG00000019595	N/A
159	LOC100760951	209.536748620149	-1.61646851463896	0.26204864642251	-3.93631498578576	8.27423559869227e-05	0.00504407041982415	N/A	N/A
160	LOC100760988	3.7484332182129	-6.47269292122253	1.82412098351766	-3.22770829002109	0.00124786155955839	0.0528224004435988	N/A	N/A
161	LOC100761756	117.118117751623	-5.18706666615437	0.428449907377816	-10.7412887392107	6.51288201489718e-27	3.22850417143732e-24	ENSCGRG00000011192	olfactory receptor 1178 [Source:MGI Symbol;Acc:MGI:3031012]
162	LOC100761862	307.704388715173	-1.49078913305439	0.239346581725864	-3.78458144587466	0.000153967480545756	0.00884233363122073	N/A	N/A
163	LOC100763037	11.677157658219	-5.71135595901761	1.58220489884482	-3.24003133983423	0.00119516562779547	0.051400308061149	ENSCGRG00000019378	olfactory receptor 853 [Source:MGI Symbol;Acc:MGI:3030687]
164	LOC100763185	17.8257143221352	-5.46687007423849	1.51114206615102	-3.23060795068187	0.00123527247841169	0.0525255703743588	ENSCGRG00000006472	RIKEN cDNA 1500015O10 gene [Source:MGI Symbol;Acc:MGI:1926146]
165	LOC100763252	209.893278837158	-1.67719696072018	0.181792059204629	-6.00815274758277	1.87649012343147e-09	2.34089036126349e-07	ENSCGRG00000017238	sulfotransferase family 1D, member 1 [Source:MGI Symbol;Acc:MGI:1926341]
166	LOC100763328	8.10427773279567	-6.28116963105073	1.6674007333974	-3.41621963828894	0.000634970102040197	0.0305125811533959	N/A	N/A
167	LOC100763617	140.19190395073	-2.15282793234196	0.348348357063605	-4.50085496265028	6.76806775782406e-06	0.000514072953040854	ENSCGRG00000001911	N/A
168	LOC100763833	3861.22546337301	-1.85209098263313	0.130695902733462	-9.69524258534807	3.15886113346632e-22	1.21435647287969e-19	ENSCGRG00000017183	chemokine (C-C motif) ligand 2 [Source:MGI Symbol;Acc:MGI:98259]
169	LOC100763954	61.0382819299959	-2.84852573864788	0.346140188606988	-6.53944070186198	6.17493185335548e-11	9.77455389257623e-09	ENSCGRG00000017447	diamine oxidase-like protein 2 [Source:MGI Symbol;Acc:MGI:3618290]
170	LOC100764100	22.5355789507369	-3.3244787835646	0.737032186232555	-3.71695610316135	0.000201637460715323	0.0112042620870045	ENSCGRG00000002037	N/A
171	LOC100764398	36.1628951111826	-4.70640925558714	1.09124236236977	-3.77683903868589	0.000158831303804564	0.00909393699017197	ENSCGRG00000018585	N/A
172	LOC100764870	27.5977101028062	-3.47013744368994	0.581526086227027	-4.96138524358892	6.99922169411092e-07	6.3386701467292e-05	ENSCGRG00000009297	olfactory receptor 994 [Source:MGI Symbol;Acc:MGI:3030828]
173	LOC100765484	699.229926847096	1.19237211424627	0.136007552425666	4.46599914998907	7.9695925918925e-06	0.000600492862613916	N/A	N/A
174	LOC100765542	14.6589535643005	-3.4876569982096	0.838666425485462	-3.4610834645112	0.000538005981247776	0.0265995240649983	ENSCGRG00000016372	predicted gene 12695 [Source:MGI Symbol;Acc:MGI:3650206]
175	LOC100765968	730.178867271171	-1.19201265859721	0.125370364085344	-4.84205467779304	1.28503390162589e-06	0.000111037539472142	N/A	N/A
176	LOC100766081	488.497615149225	-1.5752703753374	0.21721476844509	-4.55911852451501	5.13687753198376e-06	0.000403180675291575	N/A	N/A
177	LOC100766243	310.298002170243	-1.0444370249379	0.148637784622461	-3.09123635947485	0.00199324900405054	0.0772512118444046	ENSCGRG00000020003	expressed sequence AI837181 [Source:MGI Symbol;Acc:MGI:2147598]
178	LOC100766291	70.7132536553915	-3.64684680737755	0.497355697570764	-6.15632699416445	7.44514224270214e-10	1.01626191612884e-07	N/A	N/A
179	LOC100766315	44.0160036588261	-5.40008950873749	1.52151154088589	-3.16469962837925	0.00155243125345961	0.0632968561069668	N/A	N/A
180	LOC100766630	89.1646501345427	3.26891496251545	0.555358434075353	4.83282920923486	1.34606260767462e-06	0.00011525355154894	ENSCGRG00000003941	carboxylesterase 1A [Source:MGI Symbol;Acc:MGI:3648919]
181	LOC100767061	33.1399591899768	-3.15916458841401	0.615360384838158	-4.18324310618383	2.87379793729384e-05	0.00191285271183053	ENSCGRG00000009028	N/A
182	LOC100767186	58.0092369921955	-3.13924023208857	0.806515672657773	-3.1670528149194	0.00153992348076125	0.063059866537173	N/A	N/A
183	LOC100767707	427.621412509206	1.08212126374107	0.132424133516096	3.7542912293965	0.000173832660053345	0.00983329074301761	ENSCGRG00000017789	AKNA domain containing 1 [Source:MGI Symbol;Acc:MGI:3584453]
184	LOC100767824	250.108040146884	2.36340940710383	0.188165767833253	9.45149017731366	3.34040738734397e-21	1.23378929324311e-18	ENSCGRG00000014344	N/A
185	LOC100768011	74.3673213318405	-2.02574600457514	0.356138349322207	-4.04557247652787	5.21954136835219e-05	0.00329934566294128	N/A	N/A
186	LOC100769029	40.2158757147401	-7.10235090794699	1.47965460813896	-4.40466874591977	1.05945644031174e-05	0.0007765362243639	ENSCGRG00000009315	glycosylation dependent cell adhesion molecule 1 [Source:MGI Symbol;Acc:MGI:95759]
187	LOC100769134	6.96446491917717	-5.60912832605866	1.64426374000894	-3.05557174502321	0.00224631852642783	0.0858294159884808	N/A	N/A
188	LOC100769250	1152.14737917105	-2.27699097324513	0.116587536354722	-14.5129447403015	1.00319692237427e-47	1.45363234052032e-44	ENSCGRG00000002344	N/A
189	LOC100769909	95.6895416906719	2.17289880013153	0.299649481989668	5.29931267982343	1.16239422222855e-07	1.20307802000655e-05	ENSCGRG00000003134	N/A
190	LOC100770026	15.2002668689628	-3.01482772064015	0.726045163863597	-3.34671359421863	0.000817756522392797	0.0376627863381739	N/A	N/A
191	LOC100770645	68.2072389808788	-2.05736929062702	0.401479702854279	-3.66745013368781	0.000244981307472625	0.0133759793880053	ENSCGRG00000007071	t-complex 11 family, X-linked 2 [Source:MGI Symbol;Acc:MGI:1919091]
192	LOC100771285	840.63044983296	-2.11463263731976	0.109583886419109	-13.9588965730628	2.77699948932867e-44	3.48735595869894e-41	N/A	N/A
193	LOC100771811	34.7212988381715	-2.64649623448284	0.597772190689361	-3.44869461288302	0.000563303384063127	0.0277048194402014	N/A	N/A
194	LOC100772063	2701.51906187995	-0.90125708663322	0.0901401829766278	-3.50891883583235	0.000449932187129227	0.0228446701049953	N/A	N/A
195	LOC100772588	534.177004393367	-1.75981790369223	0.228491428765891	-5.14179201082773	2.72130282364059e-07	2.61536639229173e-05	ENSCGRG00000016374	N/A
196	LOC100772695	41.3086007535488	3.06523267619188	0.428811205344186	5.78406101463682	7.291847443791e-09	8.53146150923547e-07	ENSCGRG00000018508	N/A
197	LOC100772982	168.1826853564	-2.28600990831461	0.243063239115149	-6.99837381327582	2.58950433644111e-12	4.82955378074665e-10	N/A	N/A
198	LOC100773458	23.3490172006372	3.33871055073644	0.735320343560907	3.7449637754884	0.000180419805886332	0.0101449787566592	ENSCGRG00000010546	protocadherin beta 13 [Source:MGI Symbol;Acc:MGI:2136748]
199	LOC100773652	20.1878863157727	-2.99596684571366	0.693002661283226	-3.47906938846103	0.00050315828633122	0.0250740546021725	N/A	N/A
200	LOC100773771	104.71386682307	2.90871442986141	0.626053018539033	3.71174942110014	0.000205831704141434	0.0114036817968006	N/A	N/A
201	LOC100773941	202.111778714314	1.28415422528245	0.218924566534241	3.1937563500985	0.00140434590000149	0.0579299988556725	N/A	N/A
202	LOC100774045	125.673821501074	-2.84094811324591	0.267218825004568	-8.44246513128778	3.10714128018828e-17	8.73570452162785e-15	N/A	N/A
203	LOC100774994	619.030309583531	-1.70970044995588	0.140054045810971	-8.03074229467648	9.68846716196316e-16	2.50002268397123e-13	ENSCGRG00000001734	zinc finger protein 933 [Source:MGI Symbol;Acc:MGI:1922865]
204	LOC100775101	40.8937394303309	-2.66345510430146	0.67251036166229	-3.09064770160976	0.00199720444700457	0.0772512118444046	N/A	N/A
205	LOC103158614	821.644228178969	1.93790143498694	0.169246074218154	7.99391619874076	1.30718629915965e-15	3.28312910896937e-13	N/A	N/A
206	LOC103158723	5336.50522927989	1.77523769575852	0.195553619832417	6.08669476973828	1.15265415223067e-09	1.47704396364416e-07	ENSCGRG00000000157	ribosomal protein S9 [Source:MGI Symbol;Acc:MGI:1924096]
207	LOC103158802	116.605322107795	2.63121978315649	0.309686774235449	6.60750620522012	3.90847807228504e-11	6.29264969637892e-09	N/A	N/A
208	LOC103158805	86.0187580552053	-3.53049933900367	0.978342568284644	-3.01074177263595	0.0026061038028678	0.0975967740250909	N/A	N/A
209	LOC103158886	221.919206113205	-1.16720771275996	0.187379240875174	-3.10730905579168	0.0018879890709303	0.0736315737662817	N/A	N/A
210	LOC103158901	118.730375754188	1.73148314797308	0.24070760980441	4.76312588614688	1.90616840763979e-06	0.000160296849529958	N/A	N/A
211	LOC103158906	2015.54036911831	1.43250929881247	0.0866326251630078	9.78322885283202	1.32901685546074e-22	5.32652989496042e-20	N/A	N/A
212	LOC103158925	141.365286468606	-5.67292255528832	0.750944288679538	-6.77541614107465	1.24048678873634e-11	2.14376602196573e-09	N/A	N/A
213	LOC103158939	406.35164428726	-3.35265836312854	0.761850398370583	-3.63286003174223	0.00028029708044486	0.0150855888695423	N/A	N/A
214	LOC103159189	139.897814497518	-4.72060721308397	0.302985341517569	-13.6496527906219	2.02842714561252e-42	2.38809263386893e-39	N/A	N/A
215	LOC103159353	736.948218990252	-1.19584743323286	0.157352560126955	-3.88226878557826	0.000103486398100889	0.00614944252689733	N/A	N/A
216	LOC103159449	212.542033021371	-2.9790974241836	0.234112341949626	-10.2264361781388	1.50973282351435e-24	6.46337209012267e-22	N/A	N/A
217	LOC103159587	720.821191309127	4.0974066373091	0.16106330268475	21.8078487032076	1.95452891085988e-105	1.84087305469338e-101	N/A	N/A
218	LOC103159655	70.2489136046939	-7.1737691792155	1.47667431642919	-4.46192271727664	8.12275226194364e-06	0.000609594758399332	N/A	N/A
219	LOC103159696	6.35993440010259	-5.95734587020627	1.65636339798316	-3.24348109601233	0.00118078645956038	0.0508981110726289	N/A	N/A
220	LOC103159864	545.919931154529	-1.33267656016883	0.136822755781812	-5.46483700883817	4.63332332783273e-08	5.04496598418412e-06	N/A	N/A
221	LOC103159890	107.679255492437	-2.0298456105792	0.268682460368367	-5.37766070727909	7.54598486433238e-08	8.03071846832932e-06	N/A	N/A
222	LOC103159982	209.654945531885	-2.11546060147865	0.236433349892598	-6.47327503270049	9.59011585333967e-11	1.48072960925704e-08	N/A	N/A
223	LOC103160097	75.0292691518585	-1.87777957914753	0.397681786180561	-3.25088330255938	0.00115047069875263	0.0497959954621086	N/A	N/A
224	LOC103160112	211.903501713433	-1.67498979676428	0.21209633625938	-5.13930280582542	2.75759711322206e-07	2.63679476252609e-05	N/A	N/A
225	LOC103160224	419.711417498975	-1.05909706242512	0.157446006410228	-3.0114105305955	0.00260037021664658	0.0975760433684693	N/A	N/A
226	LOC103160274	514.845689721857	3.3460715662594	0.14728609779991	18.7465694779235	2.06488804400679e-78	1.29654320283187e-74	N/A	N/A
227	LOC103160317	182.788696515284	-1.74573283790788	0.328412366648117	-3.53449033918523	0.00040856237059886	0.0210529757647789	N/A	N/A
228	LOC103160324	900.525910865234	-1.21598491371909	0.126356230584276	-4.99399523141884	5.91428585067625e-07	5.46114718476414e-05	N/A	N/A
229	LOC103160358	6.51891365470153	-4.97721986656982	1.33482680177215	-3.29050732276081	0.00100006898822201	0.0446405202159669	N/A	N/A
230	LOC103160386	64.1503512355376	-2.27258325915979	0.381793345597188	-4.42024665411314	9.85883069659853e-06	0.000728277622869908	N/A	N/A
231	LOC103160553	2155.28719437139	2.19541061577767	0.210028330973728	7.667766094175	1.75017672843325e-14	3.90801809142955e-12	N/A	N/A
232	LOC103160844	37.4638779794725	-2.16990191452141	0.463528499679866	-3.41929226551309	0.000627842511650095	0.0304027490795703	N/A	N/A
233	LOC103160858	1457.23470234139	-2.05695455480662	0.13821538362644	-10.6499871104354	1.74389203280532e-26	7.82135576713187e-24	N/A	N/A
234	LOC103160919	6324.23266894495	1.09291929638319	0.112841111256695	4.5015224505058	6.74684369463837e-06	0.000514072953040854	N/A	N/A
235	LOC103160922	40.9666394427035	-4.34027758046978	0.500101236699484	-7.50910976452001	5.95307960723326e-14	1.25997933215116e-11	N/A	N/A
236	LOC103160969	41.726095330251	-5.70322067110198	0.753032857480921	-6.79685902087015	1.06924635354575e-11	1.88237323006928e-09	N/A	N/A
237	LOC103161069	523.775880475125	-2.69171555174704	0.173896362471192	-12.1149920624411	8.79726486008797e-34	6.62856312677908e-31	N/A	N/A
238	LOC103161076	176.28036695008	-2.58892931615039	0.26454557830223	-7.57512874828623	3.58771653511796e-14	7.67975186045648e-12	N/A	N/A
239	LOC103161079	60.0204615769775	-2.15463307665599	0.448620006799121	-3.49888670176425	0.000467205060510816	0.0234686445995793	N/A	N/A
240	LOC103161223	145.610521422208	-2.12431240142503	0.289687303850626	-5.31383281297553	1.07343110246559e-07	1.11713931917924e-05	N/A	N/A
241	LOC103161335	449.437544194386	-1.65282660339163	0.205137183566793	-5.20560965156656	1.93360727419288e-07	1.93741277787082e-05	N/A	N/A
242	LOC103161423	162.249257206856	1.26281650080994	0.222551196062339	3.04583400171398	0.00232035901843794	0.0883002077380112	N/A	N/A
243	LOC103161537	66.5877556179261	-2.0774509604869	0.328888985880507	-4.53797032992767	5.67982491822553e-06	0.000443945485413338	N/A	N/A
244	LOC103161568	16.1680989460293	-3.16279304541792	0.774087742618544	-3.33015290485883	0.000867983051195013	0.0394932288293731	N/A	N/A
245	LOC103161593	191.688103799304	-2.82541106224712	0.291339308267822	-7.69016915309749	1.46940626786207e-14	3.33484408044793e-12	N/A	N/A
246	LOC103161786	88.0685286375199	-1.49149520517579	0.249650745885254	-3.63120366911021	0.000282102443394022	0.0151394977954792	N/A	N/A
247	LOC103161859	28.4393604099315	-2.19841253669999	0.491467032058021	-3.28292628138759	0.00102735527625071	0.0456421965536193	N/A	N/A
248	LOC103161874	137.152821600005	-2.67433651504293	0.340765646179564	-6.1314103629472	8.71034071315008e-10	1.17197634295434e-07	N/A	N/A
249	LOC103162028	150.367611956664	-1.3777194527441	0.226066404123037	-3.50674376008334	0.000453625742238133	0.0229087080604282	N/A	N/A
250	LOC103162077	70.9310937853143	-2.02041489940452	0.336364074009029	-4.26755563272441	1.97626495809697e-05	0.0013586460954625	N/A	N/A
251	LOC103162162	6837.98689192728	1.25987205528562	0.112154975486935	6.01765148299713	1.76965685353844e-09	2.22233507667357e-07	N/A	N/A
252	LOC103162176	1942.69736186803	-1.45547765990709	0.142419602168477	-6.11232685621567	9.81888149890777e-10	1.28443243607587e-07	N/A	N/A
253	LOC103162297	185.77487996093	1.61590040027579	0.267181009814672	3.85857475525576	0.000114050183815592	0.00665127960536939	N/A	N/A
254	LOC103162356	9.44911133303423	-4.15143169432787	1.0900136012965	-3.27194925766489	0.00106808743834175	0.0470083249440268	N/A	N/A
255	LOC103162843	64.2043199119413	-1.87573167660774	0.362168138177943	-3.56400533293845	0.000365238528324048	0.0192178719498327	N/A	N/A
256	LOC103162856	1621.59173199139	1.23809653596595	0.121611933455193	5.37064099458162	7.8457263062995e-08	8.25642158836669e-06	N/A	N/A
257	LOC103162920	98.2366409325705	-2.83931605904845	0.274514346953377	-8.21215205451599	2.17258902277813e-16	5.93116803218429e-14	N/A	N/A
258	LOC103163057	71.0239660656483	-1.92354071232295	0.334628056182101	-4.0001971946828	6.32897232596234e-05	0.003947644096164	N/A	N/A
259	LOC103163249	38.96781744148	-3.9878585695778	0.509783204157156	-6.67518278575455	2.46924210818306e-11	4.04461857320385e-09	N/A	N/A
260	LOC103163279	31.9480690147511	-2.49735135619046	0.608570812506525	-3.14242618306445	0.00167553955797646	0.0680218505465574	N/A	N/A
261	LOC103163356	232.151503604802	-4.4690134730811	0.272112965961571	-14.2736710786081	3.19316882060725e-46	4.29640864812706e-43	N/A	N/A
262	LOC103163357	305.562156332392	-2.67109448751561	0.187009351748341	-11.1552281599359	6.75193913201267e-29	3.97457116967883e-26	N/A	N/A
263	LOC103163695	346.882177469312	-1.38401729844277	0.185031812197636	-4.3184725276761	1.5711277393939e-05	0.00110430347861802	N/A	N/A
264	LOC103163886	50.2546062068633	2.58642090832387	0.57998854050893	3.45085853911263	0.000558806381347716	0.0275555911137354	N/A	N/A
265	LOC103163988	25.6265181941507	-5.03905423805392	1.10959409639652	-4.01416315371335	5.96570722368854e-05	0.00373342282301067	N/A	N/A
266	LOC103164055	8.05964226247981	-5.5429762869481	1.63092783800826	-3.03999580526005	0.0023658144365511	0.0898484809300665	N/A	N/A
267	LOC103164151	207.876714217758	1.4632582865962	0.260273646996953	3.37450908307028	0.000739474755849395	0.0346504626267041	N/A	N/A
268	LOC103164274	491.168415658123	2.01656276197982	0.154961013092788	9.23845445177519	2.50083291693486e-20	9.05926724159653e-18	N/A	N/A
269	LOC103164463	16.7110257065682	-3.98009633206251	0.758586384376709	-4.47560607633493	7.61948568604373e-06	0.000576418682200826	N/A	N/A
270	LOC103164479	375.775251787976	1.37387547184055	0.160780804755624	4.90676093031431	9.25927806270152e-07	8.18859252897223e-05	N/A	N/A
271	LOC103164567	1118.77191732473	1.13302923072596	0.173163821695859	3.16501867790497	0.00155072996088568	0.0632968561069668	N/A	N/A
272	LOC107976994	305.756160833945	1.35291928745267	0.196778797267446	3.90263990529311	9.51492068552803e-05	0.00567191648586366	N/A	N/A
273	LOC107977008	17.6528578870084	-6.98494258715291	1.54599734716636	-4.13970961733032	3.47745722498372e-05	0.00228239936400761	N/A	N/A
274	LOC107977043	67.920598466141	-1.77316124405371	0.369408196613804	-3.21649263395948	0.00129767864818137	0.0544418100129009	N/A	N/A
275	LOC107977157	123.555094385953	-4.52003704501879	0.882321703711307	-4.45990904195775	8.19944436354246e-06	0.000612908466174799	ENSCGRG00000019586	N/A
276	LOC107977215	112.751686129241	3.92277170657458	0.284303056573666	11.7403212124403	7.91851293790315e-32	5.52448252634376e-29	N/A	N/A
277	LOC107977271	52.2947471776969	-2.0914219620488	0.399695273558894	-3.76901995341125	0.000163889787255858	0.00932686381431603	N/A	N/A
278	LOC107977285	482.353847209325	-2.72706701474601	0.193622603900679	-11.0632977290382	1.89017641484327e-28	1.04721332724714e-25	N/A	N/A
279	LOC107977308	64.299033007769	-3.05467224468727	0.380836000993795	-6.48496921909005	8.87499022798886e-11	1.38701107928765e-08	N/A	N/A
280	LOC107977333	318.47582388343	-3.83493386029625	0.282494305657571	-11.5045552936369	1.25132667365358e-30	8.12801398331462e-28	N/A	N/A
281	LOC107977435	50.5283884201714	-2.50352338959515	0.481305957775559	-3.98615653490135	6.71522182312644e-05	0.00417474037895157	N/A	N/A
282	LOC107977446	29.4485568254559	-5.79422582369199	1.51885688907939	-3.42972623716265	0.000604190509535494	0.0293328263611343	N/A	N/A
283	LOC107977508	33.1234875552543	-2.95658938530607	0.507730753796732	-4.6710325637166	2.99689419939255e-06	0.000246517449929945	N/A	N/A
284	LOC107977529	248.289527644001	1.51951790358212	0.215062609771869	4.34550386909334	1.3895632246673e-05	0.000991484941782496	N/A	N/A
285	LOC107977605	45.177247853452	1.83710649853397	0.4075364522765	3.07247116378997	0.00212294343588007	0.081280255084701	N/A	N/A
286	LOC107977627	497.52870809171	2.15837062513204	0.220695967133101	7.12930165806775	1.00879429105148e-12	1.9590369134574e-10	N/A	N/A
287	LOC107977634	20.9663215091181	-6.84640143053497	1.60173769399682	-3.90915376049474	9.26200004669775e-05	0.00555631512355559	N/A	N/A
288	LOC107977637	4198.82181849254	1.62824301059784	0.133793708939284	7.79767986213855	6.3055728274234e-15	1.52279583782275e-12	N/A	N/A
289	LOC107977660	77.589265205777	-1.69036388010467	0.332028727210321	-3.3292341559449	0.000870851560151263	0.03952826708089	N/A	N/A
290	LOC107977662	512.079128641521	2.20343870883877	0.320278019474922	5.05334774697001	4.34132412575296e-07	4.06853346053773e-05	N/A	N/A
291	LOC107977672	73.4230901141978	-8.53553579684122	1.46696048787349	-5.41975967440353	5.96792066897384e-08	6.46078860008393e-06	N/A	N/A
292	LOC107977696	960.074419437495	1.41908029683116	0.126115609253495	6.61391401942493	3.74289188226827e-11	6.07800468847305e-09	N/A	N/A
293	LOC107977765	302.443063013676	2.65724795136135	0.225675275052478	9.18259853747073	4.20811745945831e-20	1.46793164044104e-17	N/A	N/A
294	LOC107977780	27.2788316359777	-3.32489156850359	0.842430374389541	-3.25241011136131	0.00114430783533803	0.0497813549521073	N/A	N/A
295	LOC107977866	7.25155978988256	-4.70485240041142	1.31999006143977	-3.12115221170417	0.00180144895178428	0.071226290440444	N/A	N/A
296	LOC107977961	27.9102678009835	-8.00815451214527	1.49729386808461	-4.95773887120778	7.13183299185182e-07	6.42786306543123e-05	N/A	N/A
297	LOC107977973	641.500778389319	1.96789859681003	0.159257863626674	8.68362832827332	3.83339985011464e-18	1.1646734351066e-15	N/A	N/A
298	LOC107977996	73.3385538635452	4.48919552311794	0.456405727393772	8.5543033052877	1.18582735266522e-17	3.43652766802381e-15	N/A	N/A
299	LOC107978001	503.591029481472	-1.50846086883878	0.235601610467437	-3.91974556661727	8.86425004433407e-05	0.0053689992953415	N/A	N/A
300	LOC107978045	4189.17329403051	0.982076551502774	0.0975053944643555	4.0727392875354	4.64634246127946e-05	0.00297697799126263	N/A	N/A
301	LOC107978048	1905.81650202028	-3.73879058717253	0.203349188050627	-15.5094206015034	2.99569848821124e-54	5.12999749294864e-51	N/A	N/A
302	LOC107978095	10.759463499237	-4.8077231177941	1.21212376723606	-3.48377016540306	0.000494403853903787	0.0247688441382597	N/A	N/A
303	LOC107978099	26.2731685033948	-2.41447787696774	0.54300364570912	-3.36925063156322	0.000753728584965176	0.0351435281064085	N/A	N/A
304	LOC107978104	116.986271215199	-4.56137005523511	0.347263328001499	-11.4506981701701	2.33259172022119e-30	1.46463434112688e-27	N/A	N/A
305	LOC107978163	33.2628529082135	-4.1625438173836	0.601594701039064	-5.9468298349093	2.73385350332963e-09	3.34399989884547e-07	N/A	N/A
306	LOC107978189	363.290248642333	1.81399908125916	0.172579342597619	7.1215741237559	1.06701323881168e-12	2.05095187545874e-10	N/A	N/A
307	LOC107978190	77.7375541892258	2.14139214707157	0.381210838093874	4.08285780680544	4.44852442042081e-05	0.0028697552913516	N/A	N/A
308	LOC107978196	299.625482840268	-2.18569590676381	0.280941227612879	-5.69775187374196	1.21397556075286e-08	1.40292378146636e-06	N/A	N/A
309	LOC107978197	86.1499209112924	-3.55766000530644	0.37246129724107	-7.9812252349571	1.44887801786617e-15	3.59112042401909e-13	N/A	N/A
310	LOC107978256	123.913828103242	-2.10108070235447	0.253842037233913	-5.97268371367595	2.33382096875258e-09	2.89224905186791e-07	N/A	N/A
311	LOC107978278	158.67106289008	-2.72473847646311	0.3493688257485	-6.12469063648602	9.08599690199519e-10	1.19687359190827e-07	N/A	N/A
312	LOC107978357	230.905299594555	-1.55007598700031	0.273484936619211	-3.52894568238299	0.000417218756427814	0.0214145768796478	N/A	N/A
313	LOC107978385	51.7362306313379	-1.99956645595439	0.380086945371349	-3.72179042837461	0.000197815172568136	0.0110243917327396	N/A	N/A
314	LOC107978393	73.3602114476729	-1.90647646168377	0.42194853419082	-3.13193163118083	0.0017366031008046	0.0700479499140393	N/A	N/A
315	LOC107978394	234.994446545908	-1.39147113278265	0.216226444432594	-3.7299259772683	0.00019153603281129	0.0107061253711165	N/A	N/A
316	LOC107978428	30.3494997757924	3.07575570148651	0.55320129279507	4.50250791747164	6.71562522318482e-06	0.000514072953040854	N/A	N/A
317	LOC107978439	300.34827385403	-1.22643715937079	0.204227725247965	-3.14097734708045	0.00168385055995155	0.0682122430060372	N/A	N/A
318	LOC107978489	141.168053301712	-2.11435979828375	0.310000615521406	-4.9335298737721	8.07566837912277e-07	7.17553609705357e-05	N/A	N/A
319	LOC107978573	45.6005656943228	-2.80095876915628	0.503311187603455	-4.40283530947666	1.06845273482175e-05	0.00078009473510997	N/A	N/A
320	LOC107978591	36.5564686586417	-2.00453945577471	0.45696497326741	-3.10653340649554	0.00189294918915491	0.073672487347337	N/A	N/A
321	LOC107978592	22.0660664483878	-2.76756404593752	0.55030860594242	-3.96614103731594	7.304564951599e-05	0.00449660424814609	N/A	N/A
322	LOC107978611	219.973178290735	2.20974920000421	0.345580527740026	4.70161530775066	2.58111437872909e-06	0.000214187011242818	N/A	N/A
323	LOC107978616	128.206996438838	3.89731562567724	0.249374218368328	13.2826606801177	2.91837126726952e-40	3.2337270330327e-37	N/A	N/A
324	LOC107978675	753.820754821922	2.12733354011656	0.332444057138122	4.63949048352094	3.49269217790358e-06	0.00028108106250293	N/A	N/A
325	LOC107978687	75.5099357810347	-2.1873094153533	0.511879747201779	-3.13031903174811	0.00174616550701545	0.0702831616573717	N/A	N/A
326	LOC107978701	554.001269163018	-1.70962087841674	0.262170715511239	-4.28979405843431	1.7883887697973e-05	0.00124309517552294	N/A	N/A
327	LOC107978713	1164.14511209435	1.61177003757088	0.147076100488706	6.98147104415899	2.92105117779858e-12	5.34212048895067e-10	N/A	N/A
328	LOC107978760	12.9638066498846	-5.67268580203354	1.58982339071425	-3.2001814358931	0.00137341100858535	0.0569844563187715	N/A	N/A
329	LOC107978951	88.6889144926015	-2.60278526288488	0.580873654766194	-3.47377221467535	0.000513196503469891	0.0255068140787924	N/A	N/A
330	LOC107978981	102.475789119205	-2.61764159951386	0.418131331994895	-4.86134126590045	1.16593052404787e-06	0.000101220748143821	N/A	N/A
331	LOC107978994	531.021553098072	1.67002777504653	0.154686500343878	7.01460872094982	2.30593359411478e-12	4.34368711123402e-10	N/A	N/A
332	LOC107979030	23.5544886587848	2.70832986747237	0.597829969475508	3.55179143764589	0.000382618008229725	0.0199650288671006	N/A	N/A
333	LOC107979057	66.0825509914527	-1.95544713831433	0.387781057973055	-3.53417117575765	0.000409056066778631	0.0210529757647789	N/A	N/A
334	LOC107979122	26.3685901887949	-3.69837997391729	0.71372078676321	-4.3622345473722	1.28740743050291e-05	0.000925606632381043	N/A	N/A
335	LOC107979202	154.583351736453	-3.38731197197474	0.373736918680486	-7.49818744465369	6.47063265910414e-14	1.3543034155505e-11	N/A	N/A
336	LOC107979233	22.774885112965	-8.78733945297869	1.52587845205959	-5.37551135949666	7.63656369376939e-08	8.08145788199629e-06	N/A	N/A
337	LOC107979247	310.455401556281	-5.4222392854571	0.365696950870066	-13.2275556939348	6.08337395429079e-40	6.36625084316531e-37	N/A	N/A
338	LOC107979250	6.12492660479328	-5.85269301070683	1.69053101859205	-3.11602120993489	0.00183309087351083	0.0719817901243398	N/A	N/A
339	LOC107979269	201.188123946757	-1.56666798783622	0.273091673797574	-3.59478366170453	0.000324661242737534	0.0172271657167519	N/A	N/A
340	LOC107979306	15.5303356808391	-3.22904533265799	0.769741455898048	-3.43502719215247	0.000592494372904849	0.0288393191276709	N/A	N/A
341	LOC107979341	285.284483594916	-1.59479421917012	0.167751672415514	-6.01980119725812	1.74631418812411e-09	2.20773962159019e-07	N/A	N/A
342	LOC107979376	172.805149278415	-2.87201999031505	0.301677177823627	-7.58114188846927	3.42526745260134e-14	7.41629459823579e-12	N/A	N/A
343	LOC107979429	14.5160690614303	-5.80692073015764	1.1574259989501	-4.51169943838595	6.43102745886064e-06	0.000498523721162789	N/A	N/A
344	LOC107979487	22.2639260076423	-3.21743906279428	0.701609166259872	-3.75205554412336	0.000175390591907454	0.00989171431066083	N/A	N/A
345	LOC107979493	347.63538219439	1.64207985923536	0.163025101581343	6.48438398909228	8.90950472972369e-11	1.38701107928765e-08	N/A	N/A
346	LOC107979518	215.371877070802	1.16435618889839	0.176679781123009	3.27934347945479	0.00104048910507873	0.0459009210125715	N/A	N/A
347	LOC107979574	76.7067992626716	-8.05900434841273	1.44614540529081	-5.16825059246969	2.36295346261867e-07	2.30251054173338e-05	N/A	N/A
348	LOC107979591	23.8668281959359	2.38928842169824	0.578814150760053	3.11728025067768	0.00182527967250279	0.0719305296881488	N/A	N/A
349	LOC107979613	409.730769708071	-3.16367592502816	0.242127339105536	-10.6502364988326	1.7392263375425e-26	7.82135576713187e-24	N/A	N/A
350	LOC107979655	416.422747001682	-2.85731781939044	0.228670281605704	-9.93725683421996	2.86611031622612e-23	1.19975377837225e-20	N/A	N/A
351	LOC107979722	63.2945418761134	-4.64968385655177	0.56203298646363	-7.23217578634711	4.75316382163818e-13	9.42477335875772e-11	N/A	N/A
352	LOC107979748	37.1367262493119	2.77864961119551	0.471242491038281	4.65511313642588	3.23802854888743e-06	0.000264046509850184	N/A	N/A
353	LOC107979891	33.3358343875418	-3.63174772220454	0.568485423753992	-5.35947817512003	8.34626756541371e-08	8.73436900720545e-06	N/A	N/A
354	LOC107979936	83.9816730852579	-2.67260799391652	0.403001744986149	-5.1802393393287	2.2160138646898e-07	2.1855001659247e-05	N/A	N/A
355	LOC107979960	85.0362011960484	-7.26416039443191	1.45437185832586	-4.59249665446582	4.3797453389247e-06	0.000346643961971952	N/A	N/A
356	LOC107980011	23.1101948163341	-5.23883847096063	1.55084995803516	-3.00085507700286	0.00269222663368731	0.0998296714542673	N/A	N/A
357	LOC107980085	67.934438706849	1.65205100562294	0.299655187354817	3.56105467194287	0.000369368156488375	0.0193810249687229	N/A	N/A
358	LOC107980095	155.810421286028	-2.14927450690124	0.302716013934017	-5.16758920630164	2.37132794551295e-07	2.30251054173338e-05	N/A	N/A
359	LOC107980153	73.4961955475725	1.93603499967428	0.339441395922091	3.98028206101069	6.88335459997947e-05	0.00426518916446754	N/A	N/A
360	LOC107980170	167.992587381961	-1.59375092579444	0.235291818249378	-4.28739270485002	1.80782529943291e-05	0.00124739945660871	N/A	N/A
361	LOC107980183	13.6549846036874	-3.84984959930326	1.01389803777179	-3.22013356072495	0.00128130885505693	0.0539955590664595	N/A	N/A
362	LOC107980205	202.364798423555	-2.06593672366166	0.273737355576613	-5.41020139476728	6.29539113250572e-08	6.77635901502916e-06	N/A	N/A
363	LOC107980240	91.3779770633971	-2.36160022685223	0.300284701697054	-5.91651095140855	3.28842587443959e-09	3.99639214173023e-07	N/A	N/A
364	LOC107980242	32.8423988845704	-6.32068770052661	1.50693893421784	-3.80620944191248	0.000141112896580022	0.00812887961124733	N/A	N/A
365	LOC107980349	167.916584987858	2.41588567489998	0.257178019385925	7.11928328303718	1.08489724934217e-12	2.06426358443015e-10	N/A	N/A
366	Loxl2	1954.12956181525	0.990316703118496	0.113115044802161	3.58355692743001	0.000338946850025346	0.0179346680166501	ENSCGRG00000017482	lysyl oxidase-like 2 [Source:MGI Symbol;Acc:MGI:2137913]
367	Loxl4	2314.27938550055	-1.0130575253539	0.118942838642908	-3.59916603233238	0.000319239326666454	0.016987319763887	ENSCGRG00000011813	lysyl oxidase-like 4 [Source:MGI Symbol;Acc:MGI:1914823]
368	Lpin3	2218.14246629579	1.53231341847185	0.118172782949975	8.0166591164374	1.0866013751581e-15	2.76598785187203e-13	ENSCGRG00000010131	lipin 3 [Source:MGI Symbol;Acc:MGI:1891342]
369	Lpo	261.469580765135	-2.70303032864252	0.258637637070371	-8.18932562141016	2.62693932944829e-16	7.06909373554535e-14	ENSCGRG00000016547	lactoperoxidase [Source:MGI Symbol;Acc:MGI:1923363]
370	Ltbp1	3395.3778526557	-1.19678870622236	0.116382104664044	-5.25704709729502	1.46386833423317e-07	1.49053447632163e-05	ENSCGRG00000012465	latent transforming growth factor beta binding protein 1 [Source:MGI Symbol;Acc:MGI:109151]
371	Ly6d	15.0756623097048	-3.28034817162153	0.841532419703941	-3.20294929558227	0.00136027928658695	0.0566893383217662	ENSCGRG00000000273	lymphocyte antigen 6 complex, locus D [Source:MGI Symbol;Acc:MGI:96881]
372	Malrd1	472.569699087506	-2.29710758451075	0.152332869376242	-11.2394986768142	2.60859485473319e-29	1.58510004124545e-26	ENSCGRG00000004473	MAM and LDL receptor class A domain containing 1 [Source:MGI Symbol;Acc:MGI:1928271]
373	Map1a	69.2856642093995	-2.65519252888916	0.415400983633789	-4.98369072229516	6.2382764302292e-07	5.73221527396232e-05	ENSCGRG00000012713	microtubule-associated protein 1 A [Source:MGI Symbol;Acc:MGI:1306776]
374	Mapt	39.5294523148763	2.47625575101131	0.549692333049464	3.44063967528535	0.000580340814319477	0.0284684372899375	N/A	N/A
375	Mat1a	60.9707159814872	-1.67901654171882	0.339973156567885	-3.21806007286698	0.00129060784318183	0.0542660266562861	ENSCGRG00000013233	methionine adenosyltransferase I, alpha [Source:MGI Symbol;Acc:MGI:88017]
376	Mdga1	97.8348797061815	-2.59385599294868	0.300765906333153	-6.67925935063368	2.40152837955617e-11	4.0033265562566e-09	ENSCGRG00000013043	MAM domain containing glycosylphosphatidylinositol anchor 1 [Source:MGI Symbol;Acc:MGI:1922012]
377	Me2	997.331677384513	-0.944589083539252	0.115127874732432	-3.12371424951518	0.00178583796977842	0.0709701051407513	ENSCGRG00000003262	malic enzyme 2, NAD(+)-dependent, mitochondrial [Source:MGI Symbol;Acc:MGI:2147351]
378	Mecom	145.933644313836	-1.7573798566633	0.38758219676986	-3.02495152180147	0.00248672982566646	0.0940613046708415	ENSCGRG00000010011	MDS1 and EVI1 complex locus [Source:MGI Symbol;Acc:MGI:95457]
379	Megf10	3214.45934457642	-6.67078216276073	0.187087694391183	-32.5292354574358	4.11767399525993e-232	7.75646250487114e-228	ENSCGRG00000011574	multiple EGF-like-domains 10 [Source:MGI Symbol;Acc:MGI:2685177]
380	Meis1	8.99793446001029	-4.54315954238638	1.23633560052359	-3.20155549997017	0.00136687740914563	0.0568385645829498	ENSCGRG00000008633	Meis homeobox 1 [Source:MGI Symbol;Acc:MGI:104717]
381	Mir30b	261.231528133555	2.32495875250882	0.20219438059839	8.60556186892129	7.59438233012654e-18	2.23524031175928e-15	N/A	N/A
382	Mir369	7.11742181382712	-6.39872585384586	1.64217541500113	-3.54028156798384	0.000399700349802086	0.0207414751769198	N/A	N/A
383	Mir377	8.2511646246716	-5.46918681051624	1.623566264198	-3.00833074540863	0.00262687078904624	0.0981792957406033	N/A	N/A
384	Mir412	11.4507357386697	-7.43995955833448	1.61005566509527	-4.25761494228071	2.06619433109548e-05	0.00141017763097266	N/A	N/A
385	Mir496	20.2039369129859	-5.88567433575953	1.12105871335875	-4.72830884937076	2.2639762607616e-06	0.000188701419575072	N/A	N/A
386	Mmp10	84.545637105992	-1.93990205129448	0.314377589946618	-4.30991137378269	1.63319985010951e-05	0.0011394290954264	ENSCGRG00000008222	matrix metallopeptidase 10 [Source:MGI Symbol;Acc:MGI:97007]
387	Mmp12	794.620245338856	-1.58484459509408	0.158111584327805	-6.32390155739582	2.55040238805443e-10	3.7241806033939e-08	ENSCGRG00000006553	matrix metallopeptidase 12 [Source:MGI Symbol;Acc:MGI:97005]
388	Mmp16	147.853577863214	-1.6903565792818	0.211873795607341	-5.21722884791865	1.81619813711609e-07	1.83934001660515e-05	ENSCGRG00000003820	matrix metallopeptidase 16 [Source:MGI Symbol;Acc:MGI:1276107]
389	Mmp2	1888.82937929294	1.85146662819053	0.329648900815525	3.84197891858927	0.000122046320970692	0.00709563749421274	ENSCGRG00000010994	matrix metallopeptidase 2 [Source:MGI Symbol;Acc:MGI:97009]
390	Mmp9	2332.94685258729	-2.07095071166297	0.123597490849328	-12.0228024107165	2.69667732539519e-33	1.95374272224881e-30	ENSCGRG00000013903	matrix metallopeptidase 9 [Source:MGI Symbol;Acc:MGI:97011]
391	Mogat2	33.6326059758617	2.41049758905464	0.543241305899826	3.36044970901037	0.000778156962167087	0.0361037997446833	ENSCGRG00000012686	monoacylglycerol O-acyltransferase 2 [Source:MGI Symbol;Acc:MGI:2663253]
392	Mpeg1	556.77245949647	-3.62166196376624	0.240014824119998	-12.6521329429504	1.08878222619604e-36	8.54557949785618e-34	ENSCGRG00000008421	macrophage expressed gene 1 [Source:MGI Symbol;Acc:MGI:1333743]
393	Mro	150.421434808051	-2.03656324421684	0.247537676958625	-5.86416080707709	4.51409846314105e-09	5.38177675634101e-07	ENSCGRG00000004226	maestro [Source:MGI Symbol;Acc:MGI:2152817]
394	Ms4a13	37.9069541048292	-2.04763196723015	0.439480256156211	-3.32818015376121	0.000874153180139288	0.0395827486881822	ENSCGRG00000000571	membrane-spanning 4-domains, subfamily A, member 13 [Source:MGI Symbol;Acc:MGI:1920716]
395	Mtdh	3518.84589579774	0.846234808985103	0.08090387339543	3.22941655694208	0.00124043073543393	0.0526261120796598	ENSCGRG00000005553	metadherin [Source:MGI Symbol;Acc:MGI:1914404]
396	Myh3	29.7725935622548	-3.0125279361089	0.471626865640606	-5.14721618347675	2.64380578731309e-07	2.55391639054444e-05	N/A	N/A
397	Myl1	30.5673867852456	2.96414669901859	0.650860943836425	3.65544164360763	0.000256739607490367	0.0138971378916553	ENSCGRG00000012239	myosin, light polypeptide 1 [Source:MGI Symbol;Acc:MGI:97269]
398	Myom2	104.546529329542	4.0809675080269	0.328135600366559	10.6541472592439	1.66765972534667e-26	7.82135576713187e-24	ENSCGRG00000001592	myomesin 2 [Source:MGI Symbol;Acc:MGI:1328358]
399	Nagpa	320.315481790351	-1.1589059387458	0.170953515980554	-3.35730701256783	0.000787056660735287	0.0364269934109843	ENSCGRG00000012815	N-acetylglucosamine-1-phosphodiester alpha-N-acetylglucosaminidase [Source:MGI Symbol;Acc:MGI:1351598]
400	Nav2	568.568074169001	-1.24751231356374	0.157482111493411	-4.20714331653032	2.58619139466736e-05	0.00174609631904477	ENSCGRG00000013481	neuron navigator 2 [Source:MGI Symbol;Acc:MGI:2183691]
401	Ndp	145.870914389769	-1.45241763212686	0.211928579016468	-4.0931484343992	4.25555104680998e-05	0.00275470154875463	ENSCGRG00000001724	Norrie disease (pseudoglioma) (human) [Source:MGI Symbol;Acc:MGI:102570]
402	Negr1	43.1909311027489	2.53414543123272	0.420203121726356	4.63866837186636	3.50661197049363e-06	0.00028108106250293	ENSCGRG00000004041	neuronal growth regulator 1 [Source:MGI Symbol;Acc:MGI:2444846]
403	Neil3	3265.63077996702	0.87943258656069	0.081295442512397	3.62222132925384	0.000292084043583781	0.0156306452528059	ENSCGRG00000001519	nei like 3 (E. coli) [Source:MGI Symbol;Acc:MGI:2384588]
404	Neu2	685.70824281623	-1.20517383856534	0.14284307225062	-4.34190701776574	1.41251313629641e-05	0.0010002823288878	ENSCGRG00000003421	sialidase-2 [Source:RefSeq peptide;Acc:NP_001233664]
405	Nfkbia	1136.3132203245	-1.03766281723625	0.102116293722944	-4.43318397104517	9.28515710545741e-06	0.000691322151760875	N/A	N/A
406	Nppb	146.668354883105	-2.42305409061747	0.504660114622471	-3.64223669879551	0.000270279375160136	0.014588116303414	ENSCGRG00000000797	natriuretic peptide type B [Source:MGI Symbol;Acc:MGI:97368]
407	Nr4a1	768.3234162737	2.10688419585726	0.166045979580085	9.16566422737189	4.92427663094911e-20	1.68651997994888e-17	ENSCGRG00000016594	nuclear receptor subfamily 4, group A, member 1 [Source:MGI Symbol;Acc:MGI:1352454]
408	Nr4a3	88.7003062108342	1.79116317966984	0.311575545618544	3.87129444499283	0.000108258927107946	0.00641280946519615	ENSCGRG00000013687	nuclear receptor subfamily 4, group A, member 3 [Source:MGI Symbol;Acc:MGI:1352457]
409	Nrcam	42.2730001472219	-2.64860842627672	0.458359605888983	-4.50224212396106	6.72403162301902e-06	0.000514072953040854	ENSCGRG00000003430	neuronal cell adhesion molecule [Source:MGI Symbol;Acc:MGI:104750]
410	Nrg2	93.2179822692986	-1.49158168562149	0.256350515972946	-3.53663881447393	0.000405253469558681	0.0209718670496617	N/A	N/A
411	Nt5e	63.7450341229712	1.98891320670621	0.362850037996028	3.86923124974405	0.000109179052819391	0.00643629755412915	ENSCGRG00000004893	5' nucleotidase, ecto [Source:MGI Symbol;Acc:MGI:99782]
412	Olfml2b	1372.27260304691	-1.59764373067859	0.118636410911192	-8.53600696598538	1.38939989358463e-17	3.96547360537178e-15	ENSCGRG00000003910	olfactomedin-like 2B [Source:MGI Symbol;Acc:MGI:2443310]
413	Osbp2	312.42050555368	-3.92757716430174	0.687341106736972	-4.8631089146538	1.15556219356579e-06	0.000101220748143821	ENSCGRG00000007280	oxysterol binding protein 2 [Source:MGI Symbol;Acc:MGI:1921559]
414	Osbpl6	13.7795738433166	-3.55698738139481	0.810755759523777	-3.6657462444909	0.000246618376873327	0.0134264461420892	ENSCGRG00000001153	oxysterol binding protein-like 6 [Source:MGI Symbol;Acc:MGI:2139014]
415	Ostn	52.7420075367878	3.00270328805503	0.384287263929133	6.29149340681698	3.14426173384624e-10	4.52125635728715e-08	ENSCGRG00000017564	osteocrin [Source:MGI Symbol;Acc:MGI:2677164]
416	Parvg	201.7451888097	-1.57803288110484	0.298031731988631	-3.33209612868191	0.000861944774836493	0.0393134472726272	ENSCGRG00000002905	parvin, gamma [Source:MGI Symbol;Acc:MGI:2158329]
417	Pcdh15	115.377482722998	-1.63332632888673	0.257351048218521	-4.07367226759998	4.62775921236e-05	0.00297519113594626	ENSCGRG00000009734	protocadherin 15 [Source:MGI Symbol;Acc:MGI:1891428]
418	Pcdh7	397.011388484485	-1.12855454968623	0.164860099816927	-3.29729297488425	0.000976216128146752	0.0437832933473818	ENSCGRG00000009271	protocadherin 7 [Source:MGI Symbol;Acc:MGI:1860487]
419	Pde1b	338.609304590666	-1.34851911145793	0.14468593959595	-5.27733802516735	1.3107397214138e-07	1.34186978979738e-05	ENSCGRG00000012953	phosphodiesterase 1B, Ca2+-calmodulin dependent [Source:MGI Symbol;Acc:MGI:97523]
420	Pde3b	38.8835657525833	-3.41091313889444	0.672091199299837	-4.20471305251024	2.61413594424889e-05	0.00175865995649344	ENSCGRG00000012625	phosphodiesterase 3B, cGMP-inhibited [Source:MGI Symbol;Acc:MGI:1333863]
421	Pdzrn3	204.937324983656	2.1332440816559	0.200400834349381	7.72592382642206	1.11045021564446e-14	2.61469383901184e-12	ENSCGRG00000010704	PDZ domain containing RING finger 3 [Source:MGI Symbol;Acc:MGI:1933157]
422	Phf21b	328.281833606178	-1.29004057175209	0.15607067391393	-4.5176845421951	6.25195331443755e-06	0.000486644812330827	ENSCGRG00000002623	PHD finger protein 21B [Source:MGI Symbol;Acc:MGI:2443812]
423	Phyhd1	600.902608252578	1.4338340501016	0.149464771463251	5.67940887387736	1.35161034432506e-08	1.55245634488117e-06	ENSCGRG00000004453	phytanoyl-CoA dioxygenase domain containing 1 [Source:MGI Symbol;Acc:MGI:3612860]
424	Pik3ap1	176.810403312826	-1.28849405220148	0.219902216502321	-3.19929267958467	0.00137765232379142	0.0570348062049646	ENSCGRG00000004673	phosphoinositide-3-kinase adaptor protein 1 [Source:MGI Symbol;Acc:MGI:1933177]
425	Pik3r5	330.619226077517	-2.73079802789755	0.289241609996723	-7.41883412694565	1.18155775990128e-13	2.44582456299565e-11	ENSCGRG00000012612	phosphoinositide-3-kinase regulatory subunit 5 [Source:MGI Symbol;Acc:MGI:2443588]
426	Pla1a	366.746830020385	-1.32811659409262	0.173293210157797	-4.2884201446483	1.79948470742067e-05	0.00124620931741482	ENSCGRG00000006687	phospholipase A1 member A [Source:MGI Symbol;Acc:MGI:1934677]
427	Pla2g4e	219.24782641169	-1.93738910863361	0.264194408615783	-5.1190584047495	3.07064865794426e-07	2.90662355626614e-05	ENSCGRG00000011525	phospholipase A2, group IVE [Source:MGI Symbol;Acc:MGI:1919144]
428	Plac1	477.41972962705	-2.68925289487559	0.215790421159019	-9.75154681497076	1.8167863228128e-22	7.1297508255885e-20	ENSCGRG00000007734	placental specific protein 1 [Source:MGI Symbol;Acc:MGI:1926287]
429	Plac8	646.001807743749	-1.99997127628755	0.132141217668082	-10.7083073740146	9.30474518251913e-27	4.49419192315674e-24	ENSCGRG00000013586	placenta-specific 8 [Source:MGI Symbol;Acc:MGI:2445289]
430	Plb1	489.09959602674	1.28296771107607	0.15044534729996	4.6395932003349	3.49095673005412e-06	0.00028108106250293	ENSCGRG00000010665	phospholipase B1 [Source:MGI Symbol;Acc:MGI:1922406]
431	Plcb4	145.471595104185	-1.78064398427529	0.241353717503814	-4.95406284154391	7.26797168779896e-07	6.51937060395567e-05	ENSCGRG00000007883	phospholipase C, beta 4 [Source:MGI Symbol;Acc:MGI:107464]
432	Plcl2	145.707813250488	-1.97101996248093	0.316063880440293	-4.38537127313922	1.15788116036939e-05	0.000838884900687627	ENSCGRG00000017193	phospholipase C-like 2 [Source:MGI Symbol;Acc:MGI:1352756]
433	Plekhf1	56.4892997776871	1.79095772107525	0.368840895554534	3.26968954606008	0.00107665577312973	0.0472749762201508	N/A	N/A
434	Plxdc2	263.637876671135	-3.44708849705889	0.257675324142052	-11.107489651434	1.15356966636209e-28	6.58478539553413e-26	ENSCGRG00000004772	plexin domain containing 2 [Source:MGI Symbol;Acc:MGI:1914698]
435	Plxnb3	90.9266792859688	-2.73013687663723	0.345570321066414	-6.20763487239345	5.3787941668748e-10	7.45002542069269e-08	ENSCGRG00000003374	plexin B3 [Source:MGI Symbol;Acc:MGI:2154240]
436	Pou2f3	45.0513746462544	2.6804834795499	0.45672270468763	4.58816905163923	4.47150481707105e-06	0.000352425674640867	ENSCGRG00000008137	POU domain, class 2, transcription factor 3 [Source:MGI Symbol;Acc:MGI:102565]
437	Pparg	941.144276457118	-1.17234745835637	0.141024973457534	-4.16511305220763	3.11198318395954e-05	0.00204966528798063	ENSCGRG00000012652	peroxisome proliferator-activated receptor gamma [Source:RefSeq peptide;Acc:NP_001231210]
438	Ppfia3	101.365921174783	-1.57226378155213	0.300945981716493	-3.28065945655677	0.00103564704992828	0.0459009210125715	ENSCGRG00000002755	protein tyrosine phosphatase, receptor type, f polypeptide (PTPRF), interacting protein (liprin), alpha 3 [Source:MGI Symbol;Acc:MGI:1924037]
439	Prex2	1509.29275759103	-1.2623339880577	0.111237759346628	-6.08940247731697	1.13332876088116e-09	1.46222697730949e-07	ENSCGRG00000011320	phosphatidylinositol-3,4,5-trisphosphate-dependent Rac exchange factor 2 [Source:MGI Symbol;Acc:MGI:1923385]
440	Prlr	197.051132559606	1.99435910027812	0.215165073436541	6.55030380649877	5.74201481886013e-11	9.16629941888714e-09	ENSCGRG00000009919	N/A
441	Prr5	90.9518961959384	-1.954199909962	0.400555197888936	-3.41834887290741	0.000630022946947016	0.0304301083375409	ENSCGRG00000011636	proline rich 5 (renal) [Source:MGI Symbol;Acc:MGI:1924714]
442	Pstpip1	2133.51701543976	1.00431302286954	0.123982235837552	3.38234360201279	0.000718701886884507	0.0340155463398077	ENSCGRG00000004304	proline-serine-threonine phosphatase-interacting protein 1 [Source:MGI Symbol;Acc:MGI:1321396]
443	Ptgs2	825.771457299447	-1.14199900040856	0.130828251409575	-4.25776920264359	2.06476950495261e-05	0.00141017763097266	ENSCGRG00000004156	prostaglandin-endoperoxide synthase 2 [Source:MGI Symbol;Acc:MGI:97798]
444	Ptprf	304.705460928129	-1.30302745471885	0.238751544425217	-3.00758244612157	0.00263334683679168	0.0982264442864254	ENSCGRG00000007871	protein tyrosine phosphatase, receptor type, F [Source:MGI Symbol;Acc:MGI:102695]
445	Ptprq	106.434803163874	-2.71126395032241	0.343693531175039	-6.18662051139493	6.14676976509866e-10	8.4515840923477e-08	N/A	N/A
446	Ranbp3l	171.535898906841	1.56234774591872	0.299019653981546	3.26863211893718	0.00108068710503261	0.0473416348779053	ENSCGRG00000006643	RAN binding protein 3-like [Source:MGI Symbol;Acc:MGI:2444654]
447	Rapgef4	74.8904036643737	-1.87159198127912	0.347124921193376	-3.70653157409348	0.000210117051657396	0.0116069645222005	ENSCGRG00000015862	Rap guanine nucleotide exchange factor (GEF) 4 [Source:MGI Symbol;Acc:MGI:1917723]
448	Rarres2	377.241906180446	1.64041697136305	0.151805723448121	6.95266585915376	3.58447015418482e-12	6.49237156676725e-10	ENSCGRG00000018398	retinoic acid receptor responder protein 2 precursor [Source:RefSeq peptide;Acc:NP_001231216]
449	Rbp2	52.566629986607	-1.70281941515819	0.357336383526608	-3.12830421409857	0.00175818101913563	0.0706158973506564	ENSCGRG00000012806	retinol binding protein 2, cellular [Source:MGI Symbol;Acc:MGI:97877]
450	Rgs10	775.744021524162	1.02682995208543	0.11301316846328	3.90987579034072	9.23435925255902e-05	0.00555631512355559	ENSCGRG00000011493	regulator of G-protein signalling 10 [Source:MGI Symbol;Acc:MGI:1915115]
451	Rgs2	269.115716037542	1.23835966400613	0.184003339497469	3.55100709079226	0.000383760077670796	0.0199693054781348	ENSCGRG00000012637	regulator of G-protein signaling 2 [Source:MGI Symbol;Acc:MGI:1098271]
452	Rgsl1	25.1704871220035	-2.5626963858181	0.506253200728064	-3.90661013550667	9.35999907116567e-05	0.00559727944455707	N/A	N/A
453	Rhoh	61.3321101836375	1.60830464125049	0.301257529446911	3.39690145639886	0.00068153505401054	0.0325839487624277	ENSCGRG00000016216	ras homolog family member H [Source:MGI Symbol;Acc:MGI:1921984]
454	S100a5	238.302805693505	-1.81300488951543	0.209202935185477	-5.8701011422498	4.355293588088e-09	5.22552008400087e-07	ENSCGRG00000016973	S100 calcium binding protein A5 [Source:MGI Symbol;Acc:MGI:1338915]
455	Sars2	556.490256532781	-1.03619078435616	0.116630369157598	-3.86887469270785	0.000109338812832262	0.00643629755412915	ENSCGRG00000006337	seryl-aminoacyl-tRNA synthetase 2 [Source:MGI Symbol;Acc:MGI:1919234]
456	Sbds	569.377096620471	0.972757116337579	0.119306090046757	3.2504176062131	0.00115235654819097	0.0497959954621086	ENSCGRG00000009211	SBDS ribosome assembly guanine nucleotide exchange factor [Source:MGI Symbol;Acc:MGI:1913961]
457	Sdr42e2	44.1262779873599	-2.01890027815954	0.38952864310726	-3.68121267283428	0.000232127278579441	0.0127109928680259	N/A	N/A
458	Selenbp1	234.694835869384	2.10435185553858	0.315722865742265	4.81241468287492	1.49117537877925e-06	0.000126528245991283	ENSCGRG00000016861	N/A
459	Sema3g	226.000797614482	3.73819229511308	0.358219908959809	8.80249733619832	1.3380473686959e-18	4.34565487657322e-16	ENSCGRG00000014142	sema domain, immunoglobulin domain (Ig), short basic domain, secreted, (semaphorin) 3G [Source:MGI Symbol;Acc:MGI:3041242]
460	Shank2	57.0005655634631	-4.24469811440365	0.528008691511168	-6.93120335426351	4.17275704048109e-12	7.48592613062307e-10	ENSCGRG00000000697	SH3/ankyrin domain gene 2 [Source:MGI Symbol;Acc:MGI:2671987]
461	She	59.455579502033	-2.16765055904558	0.495591363104717	-3.19353438366925	0.00140542599548985	0.0579299988556725	ENSCGRG00000010199	src homology 2 domain-containing transforming protein E [Source:MGI Symbol;Acc:MGI:1099462]
462	Skap2	31.040568797473	4.57055520885267	1.12124634767161	3.55460931168964	0.000378541119885477	0.0198071640980076	ENSCGRG00000006979	src family associated phosphoprotein 2 [Source:MGI Symbol;Acc:MGI:1889206]
463	Slc14a1	1144.21414861975	-1.87930044920296	0.111233765479612	-11.6361964633755	2.69780374095544e-31	1.81494746672777e-28	ENSCGRG00000017124	solute carrier family 14 (urea transporter), member 1 [Source:MGI Symbol;Acc:MGI:1351654]
464	Slc1a2	299.510411195397	-1.88912263394736	0.214123682277651	-6.09068609017809	1.12427811681555e-09	1.46055357837618e-07	ENSCGRG00000006074	solute carrier family 1 (glial high affinity glutamate transporter), member 2 [Source:MGI Symbol;Acc:MGI:101931]
465	Slc44a5	289.746843019993	3.73704950251089	0.197437140640744	15.9650154553507	2.2398620480439e-57	4.21922813990029e-54	ENSCGRG00000007785	solute carrier family 44, member 5 [Source:MGI Symbol;Acc:MGI:3035141]
466	Slc6a13	103.613794207882	8.7794373927811	1.45905145979522	5.61630286378661	1.95086592017785e-08	2.1616741963759e-06	ENSCGRG00000012728	solute carrier family 6 (neurotransmitter transporter, GABA), member 13 [Source:MGI Symbol;Acc:MGI:95629]
467	Smad3	3674.16253568237	-1.41333904056905	0.0944802930708029	-8.76771772106077	1.82324237652731e-18	5.82108756722797e-16	ENSCGRG00000002991	SMAD family member 3 [Source:MGI Symbol;Acc:MGI:1201674]
468	Sorl1	84.9629233809292	-1.99130130436561	0.346371272313931	-4.0602062470407	4.90293870286998e-05	0.00313073411342243	N/A	N/A
469	Speg	37.0034447944191	5.30429009934343	0.661230319889588	7.13719177216542	9.5256907172838e-13	1.86911912543203e-10	ENSCGRG00000014247	SPEG complex locus [Source:MGI Symbol;Acc:MGI:109282]
470	Spp2	31.7826019217694	-3.3829049175102	0.828275755196041	-3.37803249610609	0.000730064527542305	0.034380563763286	ENSCGRG00000006313	secreted phosphoprotein 2 [Source:MGI Symbol;Acc:MGI:1922646]
471	Spta1	158.352510181324	-1.36006103467413	0.220742098154496	-3.5113308264855	0.000445869149375104	0.0226995599102131	ENSCGRG00000002237	spectrin alpha, erythrocytic 1 [Source:MGI Symbol;Acc:MGI:98385]
472	Srpx	926.614205021	-1.00583874034445	0.105772804377183	-3.97905909842814	6.91885423221544e-05	0.0042731297433522	ENSCGRG00000016681	retinitis pigmentosa GTPase regulator [Source:MGI Symbol;Acc:MGI:1344037]
473	Stc1	3.65220049612958	-6.24170510060055	1.83763473456967	-3.07827365986532	0.0020820362296591	0.0800394213430377	ENSCGRG00000017951	stanniocalcin 1 [Source:MGI Symbol;Acc:MGI:109131]
474	Stmn4	72.9344103590542	2.80756758447303	0.346735235849904	6.41009292956313	1.45430962296144e-10	2.19158642941798e-08	ENSCGRG00000004858	stathmin-like 4 [Source:MGI Symbol;Acc:MGI:1931224]
475	Stmnd1	12.2008781567165	-3.82228055809559	1.03585648821314	-3.12525730563202	0.00177649593532681	0.070897995622354	ENSCGRG00000008354	stathmin domain containing 1 [Source:MGI Symbol;Acc:MGI:2686420]
476	Stra6	507.273418249016	3.30799383624069	0.151512828766638	17.9722823320367	3.21223253146673e-72	1.21017648390478e-68	ENSCGRG00000011831	stimulated by retinoic acid gene 6 [Source:MGI Symbol;Acc:MGI:107742]
477	Susd4	56.5395454977148	-3.21102950641868	0.449762980328573	-5.83877980303994	5.25845129205894e-09	6.22977654015813e-07	ENSCGRG00000009367	sushi domain containing 4 [Source:MGI Symbol;Acc:MGI:2138351]
478	Sycp2l	107.67886349245	-2.24516696092428	0.318279704808587	-5.2161807212985	1.82649980170452e-07	1.8398811104122e-05	N/A	N/A
479	Sytl2	137.720929594226	-1.98843059418257	0.221475573495669	-6.33689788589195	2.34437252459387e-10	3.47723978313187e-08	ENSCGRG00000009112	synaptotagmin-like 2 [Source:MGI Symbol;Acc:MGI:1933366]
480	Tbl2	2301.86949515016	0.857813119510579	0.086888622362632	3.14023414539447	0.00168812851062678	0.0682387913190488	ENSCGRG00000018233	transducin (beta)-like 2 [Source:MGI Symbol;Acc:MGI:1351652]
481	Tdgf1	1027.22272513437	1.01921668764983	0.13421621242278	3.2354823541047	0.00121437391275521	0.0519579586404777	ENSCGRG00000002726	teratocarcinoma-derived growth factor 1 [Source:MGI Symbol;Acc:MGI:98658]
482	Tenm3	887.354530687251	-4.83759342351229	0.277212366666292	-15.3406970040065	4.08782095857031e-53	6.41685694971574e-50	ENSCGRG00000008893	teneurin transmembrane protein 3 [Source:MGI Symbol;Acc:MGI:1345183]
483	Testin-2	20.2972148881957	-2.85921285890997	0.67860004347361	-3.35138551796638	0.000804082775939132	0.0371237922803074	ENSCGRG00000014031	RIKEN cDNA 4930486L24 gene [Source:MGI Symbol;Acc:MGI:1922258]
484	Thsd7a	305.353490367824	-1.87830719463728	0.193184686253718	-6.69486137331568	2.15876178847715e-11	3.66347709995892e-09	ENSCGRG00000003566	thrombospondin, type I, domain containing 7A [Source:MGI Symbol;Acc:MGI:2685683]
485	Timp1	11177.124470917	-1.10630073948664	0.13324299025089	-3.91268792289808	9.12744586384949e-05	0.00551069544029913	ENSCGRG00000004279	tissue inhibitor of metalloproteinase 1 [Source:MGI Symbol;Acc:MGI:98752]
486	Tmem108	151.559993087546	-2.33371457979703	0.285383134295783	-6.12773450467257	8.9139163683447e-10	1.18247494810218e-07	ENSCGRG00000015560	transmembrane protein 108 [Source:MGI Symbol;Acc:MGI:1932411]
487	Tmem217	65.8385374833441	1.59814998606285	0.329697711155848	3.07308013085588	0.00211861590183282	0.0812797713703153	ENSCGRG00000014465	predicted gene, 17657 [Source:MGI Symbol;Acc:MGI:4937291]
488	Tmem248	760.944670841429	1.02613377766304	0.107395280633323	4.10792051885564	3.99237436185924e-05	0.00259916668115276	ENSCGRG00000006624	transmembrane protein 248 [Source:MGI Symbol;Acc:MGI:1918917]
489	Tmprss11f	18.3959791623636	-3.4484766571474	0.686514055153755	-4.17109327176837	3.0314174188511e-05	0.00200360736557538	ENSCGRG00000012915	transmembrane protease, serine 11f [Source:MGI Symbol;Acc:MGI:2442348]
490	Tnc	3426.88100599186	2.87558500762838	0.252087169953958	9.08662867422243	1.02157569975217e-19	3.37603885197048e-17	ENSCGRG00000014015	tenascin C [Source:MGI Symbol;Acc:MGI:101922]
491	Tnfsf18	66.1590029305026	2.15472808904505	0.348343557595425	4.50637181051891	6.59454937454107e-06	0.000509104617082911	ENSCGRG00000008329	tumor necrosis factor (ligand) superfamily, member 18 [Source:MGI Symbol;Acc:MGI:2673064]
492	Tnfsf8	22.8525735809043	3.5155550437288	0.627817367389775	4.66790613835984	3.04284843216099e-06	0.000249209286593985	ENSCGRG00000013125	tumor necrosis factor (ligand) superfamily, member 8 [Source:MGI Symbol;Acc:MGI:88328]
493	Tprg1	68.0957073871413	-1.73749805393774	0.337250574124446	-3.41744578555201	0.000632116823633227	0.0304531575620949	ENSCGRG00000012293	transformation related protein 63 regulated [Source:MGI Symbol;Acc:MGI:1918588]
494	Trps1	1126.76202057015	0.999784685739753	0.100994000718912	4.10739432110562	4.00147761073578e-05	0.00259916668115276	N/A	N/A
495	Tshz1	1336.60698043285	-1.29703211465632	0.104894015694848	-6.78846747565348	1.1333092134088e-11	1.97668015305385e-09	ENSCGRG00000000180	teashirt zinc finger family member 1 [Source:MGI Symbol;Acc:MGI:1346031]
496	Tspan8	5.46091823298323	-6.10664056194299	1.69716650821348	-3.25346866939663	0.00114005296336516	0.0497110594234018	ENSCGRG00000003444	tetraspanin 8 [Source:MGI Symbol;Acc:MGI:2384918]
497	Tuba8	32.8869810154828	-6.71021960876853	1.08619486585373	-5.63918805050974	1.70853869797625e-08	1.91569901510588e-06	ENSCGRG00000016212	tubulin, alpha 8 [Source:MGI Symbol;Acc:MGI:1858225]
498	Usp18	580.663160701514	1.46810672172648	0.129042428668331	6.84382826733066	7.71043478933852e-12	1.37020245402613e-09	ENSCGRG00000012104	ubiquitin specific peptidase 18 [Source:MGI Symbol;Acc:MGI:1344364]
499	Vcam1	407.689907605812	-1.19801570816499	0.166523321854064	-3.68148557582278	0.000231878909799819	0.0127109928680259	N/A	N/A
500	Veph1	25.1308253371369	-2.17192379319696	0.524930048923684	-3.02318622401157	0.00250128269392738	0.0944221685481163	ENSCGRG00000005218	ventricular zone expressed PH domain-containing 1 [Source:MGI Symbol;Acc:MGI:1920039]
501	Vnn1	1937.04964333743	-1.05224648863036	0.0939316579047863	-4.97472309477245	6.5340974035987e-07	5.97489285396062e-05	ENSCGRG00000010058	vanin 1 [Source:MGI Symbol;Acc:MGI:108395]
502	Wdfy4	1241.23986955567	-3.06512307203649	0.143824839280105	-17.2443131779561	1.23471334699772e-66	3.32261361677087e-63	ENSCGRG00000015574	WD repeat and FYVE domain containing 4 [Source:MGI Symbol;Acc:MGI:3584510]
503	Yap1	620.365173468389	1.12218882097962	0.113038341391282	4.75260264478631	2.00814763397475e-06	0.000168122119916366	ENSCGRG00000016253	yes-associated protein 1 [Source:MGI Symbol;Acc:MGI:103262]
504	Zadh2	457.793797212054	-1.00918657649523	0.125508153457087	-3.38005192562344	0.000724721365505106	0.0342144770977937	ENSCGRG00000017509	zinc binding alcohol dehydrogenase, domain containing 2 [Source:MGI Symbol;Acc:MGI:2444835]
505	Zbtb5	560.785674999838	-1.58976942694628	0.131086203176184	-7.66523785020019	1.78500098154757e-14	3.90977482435019e-12	ENSCGRG00000005417	zinc finger and BTB domain containing 5 [Source:MGI Symbol;Acc:MGI:1924601]
506	Zcwpw1	279.013244912575	1.24414051264031	0.187041389183287	3.52423607842865	0.000424705670419637	0.0217396215046052	ENSCGRG00000008380	zinc finger, CW type with PWWP domain 1 [Source:MGI Symbol;Acc:MGI:2685899]
507	Zmat4	435.487446919923	1.58096500092069	0.13500042402887	7.37777312452393	1.6095894072568e-13	3.2956343113583e-11	ENSCGRG00000002696	zinc finger, matrin type 4 [Source:MGI Symbol;Acc:MGI:2443497]
508	Zmym6	648.334379870756	1.03817654771047	0.117293811842431	3.8639212066716	0.000111581227390743	0.00654783669893904	ENSCGRG00000013156	zinc finger, MYM-type 6 [Source:MGI Symbol;Acc:MGI:106505]
509	Zpbp	88.567550864534	-1.80693677688737	0.366270187061229	-3.33626464651883	0.000849122904147975	0.0388226411296976	ENSCGRG00000009829	zona pellucida binding protein [Source:MGI Symbol;Acc:MGI:1855701]
