# Supplementary material for: Defining lncRNAs Correlated with CHO Cell Growth and IgG Productivity by RNA-Seq
Source: iScience. 2019 Dec 18;23(1):100785. doi: 10.1016/j.isci.2019.100785 (PMC6971398; doi:10.1016/j.isci.2019.100785)
Supplement: Data S1. The Complete RNA-Seq Dataset Provided as a Reference for the Community to Investigate RNAseq Data from CHO Cells (See Also GEO Accession Number GSE140671), Related to Figure 2 [file mmc2.zip › D4_3068vs3478_0.1adj.csv]

	Symbol	baseMean	log2FoldChange	lfcSE	stat	pvalue	padj	ENSEMBL	description
1	Abca1	6410.39798514157	0.864522414899892	0.0839182710038671	3.33133548671246	0.000864303701123991	0.0436219162096697	ENSCGRG00000003565	ATP-binding cassette, sub-family A (ABC1), member 1 [Source:MGI Symbol;Acc:MGI:99607]
2	Ablim1	181.479269133003	1.7838713774469	0.336515174204867	3.56271861902981	0.000367034025672739	0.0204910571456061	ENSCGRG00000002184	N/A
3	Ackr2	59.5274784208841	3.59090513286658	0.916249611641067	3.28070276260371	0.00103548806300852	0.051465019521844	ENSCGRG00000017137	atypical chemokine receptor 2 [Source:MGI Symbol;Acc:MGI:1891697]
4	Acvr1c	15.4083908755367	-4.8692585649651	0.849023432041975	-5.04614584539774	4.50811336769132e-07	5.44379734222992e-05	ENSCGRG00000014290	activin A receptor, type IC [Source:MGI Symbol;Acc:MGI:2661081]
5	Adamtsl1	66.3142333165803	-1.92503544698046	0.318816048290291	-4.20327945674533	2.63075465301347e-05	0.00200404496978624	ENSCGRG00000000394	ADAMTS-like 1 [Source:MGI Symbol;Acc:MGI:1924989]
6	Add2	53.1788917659907	-5.97447233648776	1.47855980118707	-3.64510778085513	0.000267279761710821	0.0156171852165226	ENSCGRG00000001564	adducin 2 (beta) [Source:MGI Symbol;Acc:MGI:87919]
7	Adgrg2	167.153786765	1.86901741798343	0.238807696398428	5.37694109791145	7.576194493977e-08	1.06471657448977e-05	ENSCGRG00000013548	adhesion G protein-coupled receptor G2 [Source:MGI Symbol;Acc:MGI:2446854]
8	Adh7	65.8771709332155	-2.08331322763033	0.36830056075894	-4.0682825022628	4.73609400613304e-05	0.00332792260724055	ENSCGRG00000000570	alcohol dehydrogenase 7 (class IV), mu or sigma polypeptide [Source:MGI Symbol;Acc:MGI:87926]
9	Alpl	412.133094077507	1.47777868440126	0.292230061001802	3.05518255247053	0.0022492357086402	0.0991001095196013	ENSCGRG00000005012	alkaline phosphatase, liver/bone/kidney [Source:MGI Symbol;Acc:MGI:87983]
10	Apela	15.2221940601911	-3.23270804119739	0.834844391603505	-3.17154378361535	0.00151631008670517	0.0702241108905334	ENSCGRG00000003171	apelin receptor early endogenous ligand [Source:MGI Symbol;Acc:MGI:3642370]
11	Apobr	36.2050064795229	-5.53001255573234	1.08793388720228	-4.54535897188367	5.4841707019147e-06	0.000513810061969042	ENSCGRG00000015289	apolipoprotein B receptor [Source:MGI Symbol;Acc:MGI:2176230]
12	Aqp1	7428.57181570842	1.77493747291544	0.0752656995487346	15.8103223557202	2.64111987506523e-56	8.61110724066269e-53	ENSCGRG00000012127	aquaporin 1 [Source:MGI Symbol;Acc:MGI:103201]
13	Arhgap26	368.923788372907	-1.65067640014572	0.309310835043391	-3.44544638817799	0.000570117046614128	0.0300778255466133	ENSCGRG00000002394	Rho GTPase activating protein 26 [Source:MGI Symbol;Acc:MGI:1918552]
14	Arhgef16	81.1996322707919	5.91718708767141	0.504861116767666	10.5617652258297	4.48153815725625e-26	3.47895404950435e-23	ENSCGRG00000000466	Rho guanine nucleotide exchange factor (GEF) 16 [Source:MGI Symbol;Acc:MGI:2446219]
15	Asap3	1290.48848757542	1.55417151416607	0.127611418169099	7.59500229172761	3.0778698815745e-14	1.04532155852974e-11	ENSCGRG00000011471	ArfGAP with SH3 domain, ankyrin repeat and PH domain 3 [Source:MGI Symbol;Acc:MGI:2684986]
16	Atp6v0d2	167.806803132161	-1.79723207864001	0.327855366666512	-3.69757430004783	0.000217669519451169	0.0131424018744183	ENSCGRG00000001630	ATPase, H+ transporting, lysosomal V0 subunit D2 [Source:MGI Symbol;Acc:MGI:1924415]
17	Brinp3	154.562696748976	-2.4406147466587	0.370811467104219	-5.00430113563885	5.60650557268178e-07	6.72038631219547e-05	ENSCGRG00000015127	bone morphogenetic protein/retinoic acid inducible neural specific 3 [Source:MGI Symbol;Acc:MGI:2443035]
18	C1qtnf1	189.765994589228	2.6881782832403	0.239318330328572	8.78836058914306	1.51758203953466e-18	6.87211733569277e-16	ENSCGRG00000017330	C1q and tumor necrosis factor related protein 1 [Source:MGI Symbol;Acc:MGI:1919254]
19	C1qtnf6	34.5348884892107	3.49820427183109	0.609161430987687	4.78238053644736	1.73231340926188e-06	0.000185790613143337	ENSCGRG00000008889	C1q and tumor necrosis factor related protein 6 [Source:MGI Symbol;Acc:MGI:1919959]
20	C6	27.9417829946114	-2.57646879910268	0.616763081697941	-3.22896482859987	0.00124239173327974	0.0599215089820307	ENSCGRG00000017344	complement component 6 [Source:MGI Symbol;Acc:MGI:88233]
21	Ca3	52.6594755004682	-3.42040826988536	0.420984957781629	-6.73526622923898	1.63630047041168e-11	3.92278974538989e-09	ENSCGRG00000003496	carbonic anhydrase 3 [Source:MGI Symbol;Acc:MGI:88270]
22	Camsap3	348.694525849605	1.79654015702774	0.147999647497059	8.18635501365412	2.69256693661338e-16	1.0705908829432e-13	ENSCGRG00000013931	calmodulin regulated spectrin-associated protein family, member 3 [Source:MGI Symbol;Acc:MGI:1916947]
23	Ccdc181	110.319882675314	-1.45313318335651	0.275069158652555	-3.15619056272301	0.00159844391385648	0.0731961592238438	ENSCGRG00000017476	coiled-coil domain containing 181 [Source:MGI Symbol;Acc:MGI:1922145]
24	Ccdc81	39.5828952473776	-3.33411695069581	0.660340145570013	-4.16323991266888	3.13763384989208e-05	0.00232498668277003	ENSCGRG00000017084	coiled-coil domain containing 81 [Source:MGI Symbol;Acc:MGI:1918134]
25	Ccdc85b	238.694148769927	-1.42351524235295	0.258090549129895	-3.24906411512867	0.00115785377675817	0.0566826794856206	ENSCGRG00000019924	coiled-coil domain containing 85B [Source:MGI Symbol;Acc:MGI:2147607]
26	Cckar	10.9339766123252	-3.62095857382786	0.94995525784095	-3.19593585913392	0.00139378092197844	0.0652881120016916	ENSCGRG00000015370	cholecystokinin A receptor [Source:MGI Symbol;Acc:MGI:99478]
27	Ccnl2	3406.37953478204	0.938023363236564	0.082023387726443	4.30439259218242	1.67444503577774e-05	0.00135132687986379	ENSCGRG00000013897	cyclin L2 [Source:MGI Symbol;Acc:MGI:1927119]
28	Cd28	38.0213335289696	-2.20661553871633	0.498122962557514	-3.25552757027926	0.00113181907057576	0.0555750436401385	ENSCGRG00000009994	CD28 antigen [Source:MGI Symbol;Acc:MGI:88327]
29	Cd36	668.066924079783	-1.34977410769372	0.183508048410463	-4.16772786587468	3.07650911805645e-05	0.0022901028147286	ENSCGRG00000013582	CD36 antigen [Source:MGI Symbol;Acc:MGI:107899]
30	Cd82	168.484142003408	-6.4694516258897	1.47065450137205	-4.00127230405143	6.30028033674977e-05	0.00435199873091927	ENSCGRG00000012389	CD82 antigen [Source:MGI Symbol;Acc:MGI:104651]
31	Cda	155.228513744057	3.00828651046306	0.339059640221566	7.14719100202646	8.85715998708479e-13	2.40649036849094e-10	ENSCGRG00000006873	cytidine deaminase [Source:MGI Symbol;Acc:MGI:1919519]
32	Cdh13	270.971737781178	-1.85699184828728	0.194851311626642	-6.52820520912626	6.65624616039057e-11	1.42776480140378e-08	N/A	N/A
33	Cdh17	215.417795239375	-2.04378339261788	0.249949609518926	-5.83645997569069	5.3321563687168e-09	9.05466803362721e-07	ENSCGRG00000012734	cadherin 17 [Source:MGI Symbol;Acc:MGI:1095414]
34	Cdh7	150.738435804367	-1.91857076357106	0.230222559315934	-5.79269150170379	6.92672730270065e-09	1.16411864421264e-06	ENSCGRG00000005690	cadherin 7, type 2 [Source:MGI Symbol;Acc:MGI:2442792]
35	Clcn1	49.7841352188927	-2.37257054746774	0.387674860287301	-4.61110128580898	4.00541306385804e-06	0.000388668117660797	ENSCGRG00000003865	chloride channel, voltage-sensitive 1 [Source:MGI Symbol;Acc:MGI:88417]
36	Clcn5	538.828983382115	-3.60302506482371	0.17446437551474	-17.2990190988737	4.78466031394961e-67	3.89997662190032e-63	ENSCGRG00000001430	chloride channel, voltage-sensitive 5 [Source:MGI Symbol;Acc:MGI:99486]
37	Clic4	10464.8976568542	0.873576002064244	0.0755607286205946	3.81962305832535	0.000133655766782139	0.0085293189186973	ENSCGRG00000017654	chloride intracellular channel 4 (mitochondrial) [Source:MGI Symbol;Acc:MGI:1352754]
38	Col25a1	56.365771087947	-2.40463529783885	0.355579602486271	-5.11748363627791	3.09638916861249e-07	3.88287201744006e-05	ENSCGRG00000011334	collagen, type XXV, alpha 1 [Source:MGI Symbol;Acc:MGI:1924268]
39	Csf2	74.0201246732727	-2.77410728043631	0.557842515950712	-3.92430608481727	8.69800887779068e-05	0.00581126806253048	ENSCGRG00000010073	colony stimulating factor 2 (granulocyte-macrophage) [Source:MGI Symbol;Acc:MGI:1339752]
40	Csmd3	103.555340339196	-3.12623934761488	0.411312448551279	-6.17845838569824	6.47305453357401e-10	1.24145570595675e-07	ENSCGRG00000002669	CUB and Sushi multiple domains 3 [Source:MGI Symbol;Acc:MGI:2386403]
41	Ctnna3	99.2821383569873	-2.79858489848243	0.390144843515638	-5.67384763518614	1.39625329106711e-08	2.20987583990059e-06	ENSCGRG00000006511	catenin (cadherin associated protein), alpha 3 [Source:MGI Symbol;Acc:MGI:2661445]
42	Cxcl1	689.496423290207	-1.83819356718937	0.268933035023405	-4.66001161351988	3.16191543190172e-06	0.000314302105919889	ENSCGRG00000016848	growth-regulated alpha protein precursor [Source:RefSeq peptide;Acc:NP_001230973]
43	Cxcl3	468.983313052155	-1.70837407053596	0.310444027159686	-3.61872502458212	0.00029605800598776	0.0170541965145317	ENSCGRG00000016792	C-X-C motif chemokine 3 precursor [Source:RefSeq peptide;Acc:NP_001231068]
44	Dhfr	30.240661991002	2.62490800982118	0.553642726758666	3.68458829224218	0.000229072611090818	0.0136700477002965	ENSCGRG00000002677	dihydrofolate reductase [Source:RefSeq peptide;Acc:NP_001230945]
45	Dhrs9	899.750693225183	-1.23148879732869	0.155815414454456	-4.14930896837878	3.33480451425017e-05	0.00242696353532617	ENSCGRG00000003302	dehydrogenase/reductase (SDR family) member 9 [Source:MGI Symbol;Acc:MGI:2442798]
46	Dpt	3639.13912928898	1.00317606421992	0.101304934084371	4.12826450437703	3.65511520486637e-05	0.00262492017928333	ENSCGRG00000010859	dermatopontin [Source:MGI Symbol;Acc:MGI:1928392]
47	Drc7	639.427935762371	-1.89825215828014	0.143738498288487	-9.13665909409441	6.44114341974639e-20	3.18192484935472e-17	ENSCGRG00000017025	dynein regulatory complex subunit 7 [Source:MGI Symbol;Acc:MGI:2685616]
48	Eif1ad	1215.32089203376	-1.09727515116388	0.107098815848346	-4.78355102607452	1.72225145136364e-06	0.000185790613143337	ENSCGRG00000015253	eukaryotic translation initiation factor 1A domain containing [Source:MGI Symbol;Acc:MGI:1917110]
49	F5	12.12095836035	-2.99996180326466	0.786268284086652	-3.07146981688168	0.00213007698536198	0.0956598209789836	ENSCGRG00000009672	coagulation factor V [Source:MGI Symbol;Acc:MGI:88382]
50	Fabp4	23.5380329577513	-4.82327668218788	1.14232227218985	-3.71026135500432	0.000207045390085839	0.0126414005587241	ENSCGRG00000009928	fatty acid binding protein 4, adipocyte [Source:MGI Symbol;Acc:MGI:88038]
51	Fam131b	266.199036749782	-1.4655434101976	0.200316712200073	-4.39594330300777	1.10292722246856e-05	0.000956378701100133	ENSCGRG00000004159	family with sequence similarity 131, member B [Source:MGI Symbol;Acc:MGI:1923406]
52	Fam135b	47.7137105957568	2.29876925364843	0.435101623487429	3.938865452146	8.1867822138999e-05	0.00549221908028791	ENSCGRG00000010071	family with sequence similarity 135, member B [Source:MGI Symbol;Acc:MGI:1917613]
53	Fbln5	642.403146512283	-1.39161372490015	0.171780793588121	-4.6958173107123	2.65542796346599e-06	0.000273979662407737	ENSCGRG00000001395	fibulin 5 [Source:MGI Symbol;Acc:MGI:1346091]
54	Fgd5	162.314790883132	-1.48306956757552	0.208728914301167	-4.30274391960146	1.68695789305436e-05	0.0013547185996341	ENSCGRG00000018152	FYVE, RhoGEF and PH domain containing 5 [Source:MGI Symbol;Acc:MGI:2443369]
55	Flnc	780.107374299191	1.72409853702205	0.157224251095006	7.24529471991284	4.31499867780026e-13	1.23408962185088e-10	ENSCGRG00000008723	filamin C, gamma [Source:MGI Symbol;Acc:MGI:95557]
56	Fn1	20281.0962572966	-1.10598222159116	0.113183100844976	-4.60333492350269	4.15778775923002e-06	0.000401066603851881	ENSCGRG00000004728	fibronectin 1 [Source:MGI Symbol;Acc:MGI:95566]
57	Fras1	645.661689987171	-2.10598429291137	0.134831682850636	-11.2808930366549	1.63081968315112e-29	1.39924328814366e-26	N/A	N/A
58	Fst	172.938055648959	-1.61979229813696	0.192171921842601	-5.3849167323382	7.24781935071809e-08	1.02742566135136e-05	ENSCGRG00000002359	follistatin [Source:MGI Symbol;Acc:MGI:95586]
59	Gabra3	176.928180960065	5.15375756909097	0.278836599162011	16.3852058234121	2.43941868427435e-60	1.32558011303468e-56	ENSCGRG00000006940	gamma-aminobutyric acid (GABA) A receptor, subunit alpha 3 [Source:MGI Symbol;Acc:MGI:95615]
60	Ggt1	1349.25786658067	2.37778260913442	0.123019655156577	14.5734444315536	4.14455973258078e-48	1.1260768793422e-44	ENSCGRG00000004448	gamma-glutamyltransferase 1 [Source:MGI Symbol;Acc:MGI:95706]
61	Glipr1	925.423304230342	-1.03206205984673	0.124391415181053	-3.59429594457795	0.000325269952409819	0.0185403872873597	ENSCGRG00000003558	GLI pathogenesis-related 1 (glioma) [Source:MGI Symbol;Acc:MGI:1920940]
62	Glra2	58.8069699817883	-1.96597431714847	0.365487269003932	-3.77854971581092	0.000157744362713892	0.00996724263938709	ENSCGRG00000011558	glycine receptor, alpha 2 subunit [Source:MGI Symbol;Acc:MGI:95748]
63	Gpnmb	1533.67495803137	0.960969624103893	0.0984544517121779	3.81909722560801	0.000133940966948013	0.0085293189186973	ENSCGRG00000005342	glycoprotein (transmembrane) nmb [Source:MGI Symbol;Acc:MGI:1934765]
64	Gpr68	447.155243339901	2.33869288077001	0.219957942803076	7.97302592350089	1.5483568038981e-15	5.87007270166207e-13	ENSCGRG00000018842	G protein-coupled receptor 68 [Source:MGI Symbol;Acc:MGI:2441763]
65	Grap2	135.809375700428	-1.81894763970292	0.249752490955134	-4.94083215852067	7.77898505553988e-07	9.05807245538651e-05	ENSCGRG00000017717	GRB2-related adaptor protein 2 [Source:MGI Symbol;Acc:MGI:1333842]
66	Hapln4	53.8317020643502	-1.85759238753968	0.381571672394772	-3.33523156693317	0.00085228394352822	0.043148859774525	ENSCGRG00000018380	hyaluronan and proteoglycan link protein 4 [Source:MGI Symbol;Acc:MGI:2679531]
67	Hhip	22.8315071943226	-3.42224052500322	0.708225564713004	-4.00617849121533	6.17090241444636e-05	0.00428076813448104	ENSCGRG00000013598	Hedgehog-interacting protein [Source:MGI Symbol;Acc:MGI:1341847]
68	Hsd11b1	727.593285068947	1.2061302983723	0.165389149012875	3.75579535512809	0.000172791847282832	0.0107104665186492	ENSCGRG00000012490	hydroxysteroid 11-beta dehydrogenase 1 [Source:MGI Symbol;Acc:MGI:103562]
69	Htr3a	169.053696407064	4.25549047070562	0.380747565686172	9.64031894299717	5.40198716720669e-22	3.0366618896484e-19	ENSCGRG00000006099	5-hydroxytryptamine (serotonin) receptor 3A [Source:MGI Symbol;Acc:MGI:96282]
70	Igsf9b	39.3366316477607	-5.24673177640088	1.52190928759823	-3.06310587212237	0.00219052545442635	0.0979419292264473	ENSCGRG00000011603	immunoglobulin superfamily, member 9B [Source:MGI Symbol;Acc:MGI:2685354]
71	Il10	444.055513019823	-1.46181248842626	0.205738444295499	-4.26196470332834	2.02637454710518e-05	0.0016114125788736	ENSCGRG00000016042	interleukin 10 [Source:MGI Symbol;Acc:MGI:96537]
72	Il13ra2	119.619872658427	-2.38564284680826	0.241854742083925	-7.44529683632277	9.67266808016512e-14	3.09183990280101e-11	ENSCGRG00000009677	interleukin 13 receptor, alpha 2 [Source:MGI Symbol;Acc:MGI:1277954]
73	Il1rap	247.997245994774	-1.80352571390683	0.183576769231094	-6.63789442580121	3.1819562713128e-11	7.2044793242974e-09	ENSCGRG00000011803	interleukin 1 receptor accessory protein [Source:MGI Symbol;Acc:MGI:104975]
74	Il33	68.5759872949431	-4.53489576300816	0.390025275551637	-10.1273776595642	4.17701243135392e-24	2.61898679445891e-21	ENSCGRG00000006729	interleukin 33 [Source:MGI Symbol;Acc:MGI:1924375]
75	Il7r	137.148281039539	-1.79524088108309	0.250106631939264	-4.83904953250435	1.30461532285557e-06	0.000145670130090353	ENSCGRG00000011863	interleukin 7 receptor [Source:MGI Symbol;Acc:MGI:96562]
76	Ip6k3	285.976134034509	1.52221325457849	0.214170724352474	4.37618519847205	1.20774408883365e-05	0.00103606591743049	ENSCGRG00000006661	inositol hexaphosphate kinase 3 [Source:MGI Symbol;Acc:MGI:3045325]
77	Kiaa0408	64.4300488144425	-2.47240653965328	0.402169102275557	-4.69316023596186	2.69016612269657e-06	0.000275818164353455	ENSCGRG00000001472	RIKEN cDNA 9330159F19 gene [Source:MGI Symbol;Acc:MGI:3036239]
78	Kif6	51.199717181669	-3.0011037139408	0.578592343931255	-4.1758955827226	2.9681595661993e-05	0.00222981277641387	ENSCGRG00000007887	kinesin family member 6 [Source:MGI Symbol;Acc:MGI:1098238]
79	Lama3	534.253858933214	-3.26543389746963	0.192587859669416	-13.9181742886058	4.91293863548324e-44	1.0011340704456e-40	ENSCGRG00000006528	laminin, alpha 3 [Source:MGI Symbol;Acc:MGI:99909]
80	Lcp1	1911.43543922253	-1.23289802212787	0.165778265717887	-3.90844673516694	9.28914214408202e-05	0.00610611271100101	ENSCGRG00000003926	lymphocyte cytosolic protein 1 [Source:MGI Symbol;Acc:MGI:104808]
81	Lingo1	45.3575406016137	3.9531629299962	0.925985806536449	3.63742122773289	0.000275381372980522	0.0159760396524145	ENSCGRG00000002075	leucine rich repeat and Ig domain containing 1 [Source:MGI Symbol;Acc:MGI:1915522]
82	Lnx1	165.055704349284	-2.40590257727354	0.212732342309976	-8.55977072775827	1.13092197900651e-17	4.72725387224723e-15	ENSCGRG00000001114	ligand of numb-protein X 1 [Source:MGI Symbol;Acc:MGI:1278335]
83	LOC100750550	57.7387671782934	-1.99256447862943	0.441913376468331	-3.18524410633935	0.00144631952044924	0.0671735066164201	ENSCGRG00000018568	N/A
84	LOC100750792	492.088964084606	1.25038191053153	0.198245533124217	3.35654175568957	0.000789238023501439	0.0403327845113494	ENSCGRG00000013429	N/A
85	LOC100751053	1979.97422323629	-0.969562431568045	0.100100319483358	-3.84214488856681	0.000121963800118071	0.00788989630763804	N/A	N/A
86	LOC100751467	273.746424945858	1.24329275712614	0.183642420819158	3.58484849779494	0.000337273932668897	0.0191576294437922	ENSCGRG00000008083	N/A
87	LOC100752637	23.5756153132089	-7.02960410323143	1.5269224109762	-4.22067392303847	2.43573049097648e-05	0.00188474217190928	N/A	N/A
88	LOC100752936	25.081926439672	-7.94573521579895	1.51467364130825	-4.85964270740208	1.17597789193195e-06	0.000132212355822584	N/A	N/A
89	LOC100753562	5518.83336338359	0.965823314394391	0.0825342280942128	4.61458018651949	3.93890681182677e-06	0.000384503346385629	ENSCGRG00000017320	N/A
90	LOC100754660	101.244927621606	-1.61949063031948	0.292019732035356	-3.5426651561788	0.000396105303506825	0.0220047142507566	ENSCGRG00000001126	N/A
91	LOC100754872	242.324035063691	-2.00348112431418	0.231710621034829	-6.12194044993651	9.24425752760869e-10	1.71249870698951e-07	N/A	N/A
92	LOC100755423	3009.30596230001	1.27142637254519	0.0941196954252484	7.29351990274171	3.01960087654707e-13	8.95009699808552e-11	ENSCGRG00000016388	N/A
93	LOC100755596	63.5611545195937	2.24777751762121	0.514389611868505	3.23259836228015	0.0012266989663686	0.0593401974769758	ENSCGRG00000018195	aldehyde dehydrogenase 3 family, member B1 [Source:MGI Symbol;Acc:MGI:1914939]
94	LOC100756621	44.3735722826243	-2.15583576303059	0.483936519992911	-3.2460316537641	0.00117025826763586	0.0569479112805965	N/A	N/A
95	LOC100756639	56.9433113202835	4.26487139632041	0.532637591785609	6.90884186987772	4.88626242300056e-12	1.22547461568854e-09	ENSCGRG00000018794	RIKEN cDNA 1810011O10 gene [Source:MGI Symbol;Acc:MGI:1916318]
96	LOC100757380	61.5674505565503	2.25707100446779	0.383576916105497	4.35925216961373	1.30507658362557e-05	0.00110695958254362	N/A	N/A
97	LOC100758638	11.9329006714378	4.87505816171547	1.03244053152691	4.15529566109689	3.24867171901743e-05	0.00237488100284404	N/A	N/A
98	LOC100758657	349.634204016885	1.66035668065018	0.17212508389383	6.24774818173709	4.16412305683833e-10	8.17873904488897e-08	ENSCGRG00000017638	N/A
99	LOC100759066	29.6172077386472	3.36682011437857	0.772946448706852	3.5990302023012	0.000319406096503386	0.0182700287199937	N/A	N/A
100	LOC100759157	210.706985963213	1.32514323932341	0.231033939355305	3.20377491145983	0.00135638475211279	0.064092128199834	ENSCGRG00000002769	aldehyde oxidase 2 [Source:RefSeq peptide;Acc:NP_001278989]
101	LOC100759741	146.844748961807	-3.66777337754381	0.254990005145787	-12.0899282897779	1.19390886692781e-33	1.39022159633266e-30	ENSCGRG00000019110	N/A
102	LOC100759972	200.439985822453	-2.14832962481204	0.230755820957487	-6.77498455988641	1.2441954667834e-11	3.02729470141835e-09	N/A	N/A
103	LOC100760157	128.23479818396	-1.66643805699457	0.262861739071619	-4.1142372415742	3.8846176212438e-05	0.00276537277124526	ENSCGRG00000016260	N/A
104	LOC100760210	21.1898426583756	-4.32437250305132	0.997080134499877	-3.75036055071522	0.000176580484964933	0.0109038449465846	ENSCGRG00000019394	olfactory receptor 992 [Source:MGI Symbol;Acc:MGI:3030826]
105	LOC100760345	114.016041641251	2.5531210108382	0.568792457819776	3.46024016855136	0.000539693799709586	0.0289410800094266	ENSCGRG00000003227	N/A
106	LOC100760616	323.765352656714	-3.11094806325983	0.157165871728957	-16.0720997170104	4.00294380381717e-58	1.63139974724569e-54	ENSCGRG00000019595	N/A
107	LOC100760951	209.536748620149	-2.36567856472253	0.280650101057608	-6.34496854727962	2.22470893454077e-10	4.53340063136045e-08	N/A	N/A
108	LOC100761404	291.142909845443	1.19983421248665	0.174554006735049	3.52252992220791	0.000427448786263336	0.0235414530867058	ENSCGRG00000000261	N/A
109	LOC100761756	117.118117751623	-3.83448597824759	0.340692845993775	-9.53798565405102	1.45633459668539e-21	7.65844083715008e-19	ENSCGRG00000011192	olfactory receptor 1178 [Source:MGI Symbol;Acc:MGI:3031012]
110	LOC100762090	33.5487324476089	-3.89239992817425	0.755972245933713	-4.3750778487483	1.21389148711338e-05	0.00103606591743049	N/A	N/A
111	LOC100762389	158.709000184364	2.07153723396675	0.215895056022978	6.88563582987919	5.75299911143827e-12	1.42099078052525e-09	ENSCGRG00000013705	N/A
112	LOC100763037	11.677157658219	-7.07526337016504	1.59763978354229	-4.06243067824312	4.85643719576761e-05	0.00339783859078985	ENSCGRG00000019378	olfactory receptor 853 [Source:MGI Symbol;Acc:MGI:3030687]
113	LOC100763617	140.19190395073	-2.51530371987879	0.378157721261176	-5.10459290033756	3.31507388787185e-07	4.12536904733488e-05	ENSCGRG00000001911	N/A
114	LOC100763954	61.0382819299959	-1.90040635603419	0.312813020701915	-4.205208121968	2.60842016691161e-05	0.00199635988549263	ENSCGRG00000017447	diamine oxidase-like protein 2 [Source:MGI Symbol;Acc:MGI:3618290]
115	LOC100764398	36.1628951111826	-7.07662765968722	1.49476925386136	-4.34292125168916	1.40600542263003e-05	0.00116348732993476	ENSCGRG00000018585	N/A
116	LOC100764870	27.5977101028062	-3.91468504939091	0.638456824643288	-5.21526659305443	1.83553054041267e-07	2.37482689442915e-05	ENSCGRG00000009297	olfactory receptor 994 [Source:MGI Symbol;Acc:MGI:3030828]
117	LOC100765484	699.229926847096	1.35158241170955	0.135657913045907	5.65112564225406	1.59400522167795e-08	2.49860318498019e-06	N/A	N/A
118	LOC100766081	488.497615149225	-1.40322344578593	0.213638554831924	-3.83011833097507	0.000128081652137931	0.00822042162658483	N/A	N/A
119	LOC100766243	310.298002170243	-1.31184843747488	0.151771672028837	-4.78933866272232	1.67331871192449e-06	0.000182995560274493	ENSCGRG00000020003	expressed sequence AI837181 [Source:MGI Symbol;Acc:MGI:2147598]
120	LOC100766291	70.7132536553915	-3.81532968597683	0.526009443171766	-6.14127222845468	8.18631476034601e-10	1.55178259561815e-07	N/A	N/A
121	LOC100767344	26.5906517204361	-2.32166350618771	0.514617135951725	-3.37474383213984	0.000738844308755481	0.0380318974989159	N/A	N/A
122	LOC100767982	27.5618882791779	-6.04392003220158	1.4818733530984	-3.6838219137057	0.000229762794128404	0.0136700477002965	ENSCGRG00000015232	N-acetyltransferase 8 (GCN5-related) [Source:MGI Symbol;Acc:MGI:1915646]
123	LOC100768011	74.3673213318405	-2.25017860207223	0.371915130083809	-4.47740886738279	7.55544630282422e-06	0.000691960031621576	N/A	N/A
124	LOC100768367	669.275072370086	-1.23718030532867	0.117736912234623	-5.53962043193212	3.03127928210027e-08	4.57554767192579e-06	ENSCGRG00000006278	N/A
125	LOC100769029	40.2158757147401	-5.43798270876943	0.92258769674823	-5.26022645343453	1.43878098107501e-07	1.91295536359672e-05	ENSCGRG00000009315	glycosylation dependent cell adhesion molecule 1 [Source:MGI Symbol;Acc:MGI:95759]
126	LOC100769236	129.086063191976	1.69586854167104	0.228174688587786	4.86866465261982	1.12354885854199e-06	0.000127195093694108	ENSCGRG00000017063	aldo-keto reductase family 1, member C19 [Source:MGI Symbol;Acc:MGI:2653678]
127	LOC100769909	95.6895416906719	2.33578403513834	0.298612922574899	5.8631807335064	4.54083499143146e-09	7.79207284529638e-07	ENSCGRG00000003134	N/A
128	LOC100770026	15.2002668689628	-2.91733169818762	0.723543875784824	-3.22353526237308	0.00126618708014168	0.0607099464131459	N/A	N/A
129	LOC100770645	68.2072389808788	-2.41497948735989	0.433611083383173	-4.22041100139866	2.43857316618719e-05	0.00188474217190928	ENSCGRG00000007071	t-complex 11 family, X-linked 2 [Source:MGI Symbol;Acc:MGI:1919091]
130	LOC100771285	840.63044983296	-1.69202552682758	0.108280593496191	-10.2240206703833	1.54784513652741e-24	1.00931885662679e-21	N/A	N/A
131	LOC100771811	34.7212988381715	-2.82308108749934	0.625062934155292	-3.58062918864765	0.000342767815727048	0.0194020865693831	N/A	N/A
132	LOC100771979	50.0917293713152	2.46459937475722	0.402714673672073	4.66741590738914	3.05011519612868e-06	0.000305048944339201	ENSCGRG00000007258	N/A
133	LOC100772016	79.0128667061602	-2.39576791388987	0.40980205962279	-4.41873185028769	9.92817363349789e-06	0.000884421238105369	N/A	N/A
134	LOC100772232	12078.7582006313	0.81411987538495	0.0698823057331297	3.27919023649438	0.00104105431263019	0.0515521233364972	N/A	N/A
135	LOC100772588	534.177004393367	-1.75879677534656	0.231590755826884	-5.06857137036529	4.00812691794985e-07	4.9128184222871e-05	ENSCGRG00000016374	N/A
136	LOC100772982	168.1826853564	-3.02083219482575	0.274991769047797	-8.85797310421028	8.148236850848e-19	3.79521591835783e-16	N/A	N/A
137	LOC100773652	20.1878863157727	-3.33615453077072	0.752978257541042	-3.65374697409454	0.000258440959726756	0.0152097636298396	N/A	N/A
138	LOC100774043	15.1329934957528	-5.82575211088497	1.51980119292099	-3.44833892391626	0.000564045782957996	0.029856022437617	N/A	N/A
139	LOC100774045	125.673821501074	-1.96133490902482	0.246246350058561	-5.58941242368197	2.2783923716779e-08	3.5373668993422e-06	N/A	N/A
140	LOC100774334	28.7350550217122	-4.70603038579959	0.920329249372525	-4.47781909342569	7.5409461540006e-06	0.000691960031621576	N/A	N/A
141	LOC100774623	40.5303833627686	-5.18397180745937	0.896121306172095	-5.13212806688361	2.86484454161627e-07	3.62036400910297e-05	N/A	N/A
142	LOC103158589	182.164037613633	-1.53368277410999	0.272440772098045	-3.48229916573358	0.000497127964276581	0.0267464688898905	N/A	N/A
143	LOC103158724	230.632085758359	1.24521576832887	0.17553107669599	3.76146081956325	0.00016892388507335	0.0105509470286044	N/A	N/A
144	LOC103158784	144.261057820944	1.52846525542724	0.223561415419122	4.22032913388587	2.43945895149588e-05	0.00188474217190928	N/A	N/A
145	LOC103158848	88.9865788852569	-5.13947173416989	0.87378033655679	-5.21241900612708	1.86393956094319e-07	2.39259391515716e-05	N/A	N/A
146	LOC103158925	141.365286468606	-4.42881474673765	0.523980322492009	-7.33587136962593	2.20283513922448e-13	6.77558838483727e-11	N/A	N/A
147	LOC103158939	406.35164428726	-3.69464509778582	0.868756045556336	-3.57946585001694	0.000344297235566353	0.0194212233017394	N/A	N/A
148	LOC103159033	42.6450673458665	-7.05457027241018	1.48825903994377	-4.34709791645777	1.37950644927939e-05	0.00115326739159757	N/A	N/A
149	LOC103159189	139.897814497518	-5.75211213685967	0.384355448232984	-13.4436747544329	3.3536012724462e-41	6.07448977149088e-38	N/A	N/A
150	LOC103159353	736.948218990252	-1.31095225068944	0.1595617212856	-4.54989921216025	5.36716170072882e-06	0.000505754162111452	N/A	N/A
151	LOC103159587	720.821191309127	-1.65650160015503	0.255506806469125	-4.19377907869296	2.74345181401472e-05	0.00207054404963277	N/A	N/A
152	LOC103159655	70.2489136046939	-7.09895652828287	1.47667431642919	-4.41125978496972	1.02770925734169e-05	0.000900737436192697	N/A	N/A
153	LOC103159864	545.919931154529	-1.41877766384527	0.138089722970957	-6.03821301965735	1.55830264783470e-09	2.76124453967404e-07	N/A	N/A
154	LOC103159867	76.1257823099727	-1.91925198125989	0.306418650320429	-4.35446562780509	1.33391907621663e-05	0.00112090457631358	N/A	N/A
155	LOC103159890	107.679255492437	-2.69223058430006	0.299205262782052	-7.04288441983017	1.88300421745504e-12	4.87249757983367e-10	N/A	N/A
156	LOC103159957	28.8236725044955	-2.44496589340413	0.561894772381973	-3.31023437857962	0.000932178799240571	0.0466146588503675	N/A	N/A
157	LOC103159962	22.4421502782395	-4.02986660347989	0.95327193038467	-3.61376853021218	0.000301778496878979	0.0173225107609898	N/A	N/A
158	LOC103159982	209.654945531885	-1.81317726117007	0.232998337978804	-5.27134558599576	1.35427197913491e-07	1.82457370279813e-05	N/A	N/A
159	LOC103160017	118.676310619314	-2.27420600342001	0.259077557051255	-6.52022321780911	7.02028383983647e-11	1.48629437866252e-08	N/A	N/A
160	LOC103160018	197.762071179326	-2.2803456340716	0.214516480024773	-7.90327686317927	2.71665254342341e-15	1.00651976733837e-12	N/A	N/A
161	LOC103160097	75.0292691518585	-2.744108489623	0.46187332035213	-4.67475797748118	2.94300478459433e-06	0.000296153481471956	N/A	N/A
162	LOC103160224	419.711417498975	-1.53177642120554	0.160445705194146	-5.90114842487492	3.60979970248917e-09	6.26031433510409e-07	N/A	N/A
163	LOC103160274	514.845689721857	-4.19071728746317	0.478397531428349	-7.53715174067962	4.80347283686718e-14	1.56612428373218e-11	N/A	N/A
164	LOC103160317	182.788696515284	-2.25053936374878	0.372997983441247	-4.46537766145853	7.99276344643004e-06	0.000723877942798347	N/A	N/A
165	LOC103160344	1239.04838221771	1.11675296738328	0.120506018308343	4.41297848960053	1.01958130010241e-05	0.000899104573463196	N/A	N/A
166	LOC103160386	64.1503512355376	-8.75732146726719	1.47212813801765	-5.55139104775948	2.83405325301314e-08	4.35856001232265e-06	N/A	N/A
167	LOC103160553	2155.28719437139	1.45308235417628	0.210371216743177	4.12660946157351	3.68150809840962e-05	0.00263227829036287	N/A	N/A
168	LOC103160583	38.446285744565	-7.72309977871617	1.46299911786643	-4.87911249625695	1.06564272078523e-06	0.000121483270169516	N/A	N/A
169	LOC103160606	58.0924023935758	-1.53472388566055	0.308202967704602	-3.08161012209881	0.00205884305892055	0.0932312765181191	N/A	N/A
170	LOC103160685	24.8316595966892	-3.17361981169238	0.669719690714974	-3.86528475548874	0.00011095966710312	0.00723545797246025	N/A	N/A
171	LOC103160835	695.146716806244	-3.32101405227211	0.15153171348408	-18.0559665606791	7.08114689193105e-73	1.1543685663226e-68	N/A	N/A
172	LOC103160844	37.4638779794725	-2.62095214291046	0.500050693399186	-4.07156648128871	4.66980300048042e-05	0.00329554668891047	N/A	N/A
173	LOC103160922	40.9666394427035	-3.39833035534132	0.444726530886597	-6.32606255581715	2.51495893673899e-10	5.06158772675543e-08	N/A	N/A
174	LOC103160969	41.726095330251	-5.62837833138388	0.753081609758874	-6.69703756579258	2.12686962086287e-11	4.95317550847236e-09	N/A	N/A
175	LOC103161061	46.2040225476393	2.42466366745581	0.601946988270782	3.05625113603371	0.00224123447603329	0.0990582805289914	N/A	N/A
176	LOC103161069	523.775880475125	-3.02503954209085	0.183871299137901	-13.2705705175862	3.42959679199319e-40	5.08266244573391e-37	N/A	N/A
177	LOC103161076	176.28036695008	-3.83500188774576	0.313568014226884	-10.3647031571052	3.58870978822729e-25	2.43763112365339e-22	N/A	N/A
178	LOC103161223	145.610521422208	1.67533208036489	0.240015472171823	4.54291371209251	5.54819661700612e-06	0.000516838292859622	N/A	N/A
179	LOC103161334	323.398212398342	-1.38727447767257	0.221626207968903	-3.62011327227142	0.000294474075024459	0.0170231076987544	N/A	N/A
180	LOC103161335	449.437544194386	-1.4670155030338	0.204554691958543	-4.31206438663066	1.61737316505524e-05	0.00131832086683653	N/A	N/A
181	LOC103161537	66.5877556179261	-1.59848196461599	0.314155128679925	-3.22617513250101	0.00125456564958423	0.0603301746888558	N/A	N/A
182	LOC103161756	14.8107985314504	-6.07469023256463	1.54981950419762	-3.54217230908167	0.000396846153215707	0.0220047142507566	N/A	N/A
183	LOC103161786	88.0685286375199	-1.85169461837643	0.259238903635245	-4.88635038912831	1.02722318727165e-06	0.000118764485098599	N/A	N/A
184	LOC103162162	6837.98689192728	0.98610587470223	0.112305695702571	3.57188806383835	0.000354416898640025	0.0199231182125162	N/A	N/A
185	LOC103162356	9.44911133303423	-4.11087582017346	1.09757906371682	-3.21244586017543	0.00131609951321773	0.062551178613631	N/A	N/A
186	LOC103162380	17.6796105918372	-2.69279973111769	0.676947918178066	-3.11373618825738	0.00184734585859121	0.0841213189574129	N/A	N/A
187	LOC103162492	66.9297409431708	-2.36556895787553	0.4353431533478	-4.09012165107334	4.31146991773136e-05	0.00305589489560246	N/A	N/A
188	LOC103162546	22.0424808116009	-4.93995682547072	1.11406391854761	-3.90910633783662	9.26381821596535e-05	0.00610611271100101	N/A	N/A
189	LOC103162602	16.6830799918	-6.46915019046468	1.56578954035083	-3.75796844857268	0.000171298474167067	0.0106584264346241	N/A	N/A
190	LOC103162603	148.860725873609	-1.76351816440819	0.274623930110864	-4.29152573561692	1.77449631989281e-05	0.00141803132386728	N/A	N/A
191	LOC103162635	68.8193341738866	-2.78515041911379	0.41066076406911	-5.35767745764572	8.42985558562679e-08	1.16460598099058e-05	N/A	N/A
192	LOC103162920	98.2366409325705	-3.45380991855615	0.299175758671733	-9.5891706954199	8.87958383922189e-22	4.82516585823317e-19	N/A	N/A
193	LOC103163249	38.96781744148	-3.46310247718876	0.468887304022656	-6.13823396747065	8.34439060491247e-10	1.56356615679636e-07	N/A	N/A
194	LOC103163260	470.736862753421	2.63182533437751	0.180887380101721	11.3156751593467	1.09754116186928e-29	9.94006445599609e-27	N/A	N/A
195	LOC103163356	232.151503604802	-4.83444588946755	0.296726797712253	-14.3211985621443	1.6131684762393e-46	3.75683892852186e-43	N/A	N/A
196	LOC103163357	305.562156332392	-2.69909130671955	0.18959385609023	-11.1508297241038	7.09417408569091e-29	5.78246129724666e-26	N/A	N/A
197	LOC103163398	69.4062650827621	-1.94215385991985	0.388822964729503	-3.490512347034	0.000482095335814757	0.0261100271244258	N/A	N/A
198	LOC103163538	218.077641193913	-1.96894558395794	0.2263851898453	-6.11339939764842	9.75308645472543e-10	1.78645859983072e-07	N/A	N/A
199	LOC103163695	346.882177469312	-1.23022599161195	0.184292584778458	-3.5012992609902	0.00046299562178623	0.0252433265095623	N/A	N/A
200	LOC103163701	43.7832347346416	2.23364519252198	0.396621452723476	4.15681673414244	3.22712658138913e-05	0.00237488100284404	N/A	N/A
201	LOC103163978	67.7260581360841	-2.05859493037931	0.354590538315156	-4.1558707027552	3.24051056360216e-05	0.00237488100284404	N/A	N/A
202	LOC103163988	25.6265181941507	-4.37147744466436	0.937826122302247	-4.03754475792142	5.40135417765391e-05	0.00376294341043222	N/A	N/A
203	LOC103163999	31.9025493482017	2.72180829996687	0.46608401939592	4.58467939324594	4.5468356596568e-06	0.000433464999553949	N/A	N/A
204	LOC103164075	74.1087030149663	-1.95120261939266	0.371784620696407	-3.67481612368026	0.000238020772265127	0.0141098713798768	N/A	N/A
205	LOC103164105	68.9120677817058	1.60192882893285	0.306780991102078	3.31495874160374	0.000916566516517591	0.0459749764685224	N/A	N/A
206	LOC103164106	484.587908213449	-1.48190753005733	0.187842213611961	-4.77499179811124	1.79714578648977e-06	0.00019024071825556	N/A	N/A
207	LOC103164201	91.1347241682428	-2.57278361457628	0.379903712699376	-5.23243402843004	1.67292368452768e-07	2.18176015241363e-05	N/A	N/A
208	LOC103164255	24.9289292135809	2.58271956554652	0.590702882814957	3.38199985634941	0.00071960182248716	0.0372411076513831	N/A	N/A
209	LOC103164274	491.168415658123	1.52953669941593	0.156358708296059	6.04107189799916	1.53093735814927e-09	2.74256492445598e-07	N/A	N/A
210	LOC103164463	16.7110257065682	-5.72973027555865	1.15149043065094	-4.46792056441939	7.89836227440129e-06	0.000719324591046312	N/A	N/A
211	LOC103164479	375.775251787976	1.13484439723645	0.162451156818387	3.38490600673304	0.00071202631725767	0.0369664109042501	N/A	N/A
212	LOC103164567	1118.77191732473	1.56013104236383	0.169417854313808	5.75599629444245	8.61322748247142e-09	1.41831145878029e-06	N/A	N/A
213	LOC107976994	305.756160833945	1.48360315324881	0.196475103165773	4.57381438181224	4.78924167365017e-06	0.000453919870720029	N/A	N/A
214	LOC107977008	17.6528578870084	-5.46992191174485	1.53169860046931	-3.18924324245446	0.00142645793918605	0.0664403352131743	N/A	N/A
215	LOC107977050	9.6948213179282	-5.77781204184103	1.61486404087796	-3.21565742357892	0.00130146091406241	0.0620363035703081	N/A	N/A
216	LOC107977157	123.555094385953	-7.84835702968834	1.01008745789837	-7.19085706111004	6.4385861412926e-13	1.79993825314721e-10	ENSCGRG00000019699	N/A
217	LOC107977215	112.751686129241	-2.73585568615006	0.612774696823795	-3.51008812305349	0.000447958207571145	0.0245879282822384	N/A	N/A
218	LOC107977269	24.8969117503256	-5.59969861560138	1.54415301493231	-3.24756424161763	0.0011639738440968	0.056811681456485	N/A	N/A
219	LOC107977271	52.2947471776969	-3.82850717357268	0.483778203321036	-6.70461101923417	2.01943573415418e-11	4.77113642582339e-09	N/A	N/A
220	LOC107977285	482.353847209325	-2.14364774903295	0.179820080393416	-8.66802664586539	4.39673847982304e-18	1.88620080784408e-15	N/A	N/A
221	LOC107977308	64.299033007769	-2.09719836376821	0.339632884950023	-4.4525601908943	8.48524432899135e-06	0.000764234547244292	N/A	N/A
222	LOC107977508	33.1234875552543	-2.95621619322078	0.513398704826813	-4.6187371923728	3.86082476372969e-06	0.000380701517676706	N/A	N/A
223	LOC107977531	117.839661117972	-6.03108928559099	1.48379632200198	-3.67040051529563	0.000242170711788431	0.0143038657375906	N/A	N/A
224	LOC107977765	302.443063013676	2.70968750929113	0.225821131101764	9.40888480277995	5.014286306463e-21	2.55446548024875e-18	N/A	N/A
225	LOC107977801	16.9692677784762	-3.20500644373607	0.808698199082512	-3.23982908084551	0.00119601367733825	0.0580280207380006	N/A	N/A
226	LOC107977818	33.4307149982486	2.42776553083258	0.424199029232397	4.34419435953459	1.39787714419039e-05	0.00116266291860162	N/A	N/A
227	LOC107977876	180.272138678122	-2.30646366184561	0.223828719524677	-7.69115404305684	1.45813745449913e-14	5.28234595183217e-12	N/A	N/A
228	LOC107977978	13.5264223282416	-5.83147376930888	1.57185053686181	-3.33779271346139	0.000844467223087705	0.0428863073855943	N/A	N/A
229	LOC107978045	4189.17329403051	0.883555871027597	0.0976642723686249	3.05734495394004	0.00223307131528213	0.0990582805289914	N/A	N/A
230	LOC107978047	22.2151126934951	-3.10558748193833	0.706099164626963	-3.56978892978699	0.000357268974787324	0.0200144289587043	N/A	N/A
231	LOC107978048	1905.81650202028	2.38556613121221	0.136163678863323	13.2238174344455	6.39348833896521e-40	8.68555390848424e-37	N/A	N/A
232	LOC107978095	10.759463499237	-3.42625776656497	0.924413837093034	-3.07361827769553	0.00211479837593281	0.0954998424500185	N/A	N/A
233	LOC107978104	116.986271215199	-1.30497110540634	0.22776610303926	-3.16117541230916	0.00157133839532748	0.0721576296355734	N/A	N/A
234	LOC107978163	33.2628529082135	-2.70565535701368	0.482723299258478	-4.39318520475429	1.11701889228298e-05	0.00096347312074059	N/A	N/A
235	LOC107978167	154.871487651498	-1.50833366610495	0.236319668612506	-3.90729714037405	9.33343453427933e-05	0.00611058834449083	N/A	N/A
236	LOC107978189	363.290248642333	-2.72002112846055	0.306888261529643	-6.95712053989122	3.47297795600881e-12	8.84632603732118e-10	N/A	N/A
237	LOC107978197	86.1499209112924	-1.88048934130267	0.328019188342718	-3.94954590043046	7.82995955747561e-05	0.00531850002941531	N/A	N/A
238	LOC107978208	160.757231578976	3.3679162979259	0.264618392117955	10.5168570292129	7.22433599582403e-26	5.3532329729056e-23	N/A	N/A
239	LOC107978393	73.3602114476729	-3.4171093659667	0.593069043093942	-4.77540835797247	1.79342949460106e-06	0.00019024071825556	N/A	N/A
240	LOC107978394	234.994446545908	-2.60741107190163	0.267079583251586	-7.57245666837568	3.66231395230958e-14	1.21842942960308e-11	N/A	N/A
241	LOC107978467	309.707955907491	-1.4778667067836	0.156704041381532	-5.6980292160332	1.21200285055117e-08	1.95624460095893e-06	N/A	N/A
242	LOC107978489	141.168053301712	1.35552496451548	0.228349863594656	3.37448182216633	0.000739548000684354	0.0380318974989159	N/A	N/A
243	LOC107978554	59.7899445934586	-2.53393447738892	0.399416959216669	-4.87954237218684	1.06332277775672e-06	0.000121483270169516	N/A	N/A
244	LOC107978611	219.973178290735	1.94174897062486	0.351306331612586	3.86211789487455	0.00011240829457367	0.00730071720374491	N/A	N/A
245	LOC107978616	128.206996438838	-3.77218324930966	0.690189764314018	-4.61789048951819	3.87660728342125e-06	0.000380701517676706	N/A	N/A
246	LOC107978687	75.5099357810347	-2.80377528754875	0.600785453586299	-3.69318660027922	0.000221461395368696	0.0132960892350508	N/A	N/A
247	LOC107978701	554.001269163018	2.07520049018368	0.200923205159654	7.41695310045636	1.19845360300939e-13	3.75715204543445e-11	N/A	N/A
248	LOC107978713	1164.14511209435	-2.0291012249381	0.165788155418485	-8.71074728210603	3.01878008145884e-18	1.33005818616059e-15	N/A	N/A
249	LOC107978836	831.941148757096	1.54555798888485	0.14855413815333	6.46629908870135	1.00432203920247e-10	2.09903306193316e-08	N/A	N/A
250	LOC107978951	88.6889144926015	-2.53404004346691	0.581749970500006	-3.35036981793149	0.000807037342196734	0.0411135086015348	N/A	N/A
251	LOC107978981	102.475789119205	-2.00791068772943	0.3775973933005	-3.76842693369936	0.000164279555985461	0.0103400977670849	N/A	N/A
252	LOC107978994	531.021553098072	-1.79569298152991	0.209628368364578	-5.77560418112445	7.66774379178965e-09	1.27550570707913e-06	N/A	N/A
253	LOC107979021	48.4177071040225	-1.78628426304869	0.375986137406683	-3.19512248673182	0.00139771507107044	0.0652881120016916	N/A	N/A
254	LOC107979057	66.0825509914527	-3.59987137574132	0.543569509098498	-5.54650109057873	2.91442810812879e-08	4.4402810297865e-06	N/A	N/A
255	LOC107979122	26.3685901887949	-2.30396555305766	0.548611949376276	-3.13336786464616	0.00172812707656649	0.0789129624711119	N/A	N/A
256	LOC107979182	37.021787913612	-2.4771860207072	0.502335721378216	-3.76685041389156	0.000165319986380583	0.0103655631460626	N/A	N/A
257	LOC107979202	154.583351736453	-2.07457471928459	0.317867736290507	-4.68626428069453	2.78236936679088e-06	0.00028347436596848	N/A	N/A
258	LOC107979233	22.774885112965	-5.25892159140532	0.873526627354773	-5.3506772939915	8.76256574626305e-08	1.20039787223177e-05	N/A	N/A
259	LOC107979254	30.5667952219811	-3.73381732334726	0.61261106264584	-5.14005543586879	2.74657423795322e-07	3.49801978336824e-05	N/A	N/A
260	LOC107979258	22.8912850956578	-3.33969043212291	0.860114136083584	-3.20274695628773	0.00136123531902879	0.0641354282393276	N/A	N/A
261	LOC107979269	201.188123946757	-2.04239813978171	0.288174868986477	-5.05746959888078	4.24856131507707e-07	5.16866019092436e-05	N/A	N/A
262	LOC107979306	15.5303356808391	-3.96503505885916	0.903989273388478	-3.73906268319785	0.000184707670096978	0.0113626582563054	N/A	N/A
263	LOC107979337	205.325759677179	-3.84042359573252	0.494985876287404	-6.57687673722865	4.80432722955332e-11	1.04426856661571e-08	N/A	N/A
264	LOC107979341	285.284483594916	-1.901813852234	0.172579088560921	-7.63042244859226	2.3398568776647e-14	8.11581847227447e-12	N/A	N/A
265	LOC107979344	854.196636979792	-2.06823329653541	0.127309399733753	-11.650913435428	2.2701233626601e-31	2.46717007053899e-28	N/A	N/A
266	LOC107979381	49.4887682760549	-1.86100284339025	0.36433165611557	-3.50241413626796	0.000461062363364178	0.0252222773408149	N/A	N/A
267	LOC107979389	229.136698330943	-1.29104134330697	0.219495113569685	-3.21683171485115	0.00129614601143246	0.0619641415788033	N/A	N/A
268	LOC107979425	26.59844845803	-3.11915956912895	0.574280708171364	-4.41281943194164	1.02033091700829e-05	0.000899104573463196	N/A	N/A
269	LOC107979429	14.5160690614303	-5.7307922259161	1.1571108211918	-4.44713646346757	8.70225585741339e-06	0.000779473488942599	N/A	N/A
270	LOC107979487	22.2639260076423	-3.13789187112067	0.701023811429071	-3.64171562902441	0.000270827143700584	0.0157679432021676	N/A	N/A
271	LOC107979493	347.63538219439	2.03304343185176	0.161505274604523	8.96615255864867	3.07052581602845e-19	1.47222681920282e-16	N/A	N/A
272	LOC107979512	17.4501158463249	-3.2783729659205	0.710947020497979	-3.78848266824827	0.000151570164474262	0.00961438451851916	N/A	N/A
273	LOC107979518	215.371877070802	1.43108631663962	0.175350996947857	4.82531511451896	1.39782082941825e-06	0.000155015477286914	N/A	N/A
274	LOC107979613	409.730769708071	-4.00150718621352	0.295601398915167	-11.5579449151147	6.73001584232738e-31	6.85704489135131e-28	N/A	N/A
275	LOC107979615	81.2002702385624	-1.47289629848085	0.285924096164859	-3.10548781886409	0.00189965444994817	0.0862623031839975	N/A	N/A
276	LOC107979722	63.2945418761134	-4.91011314615991	0.608391754353172	-7.10915395301034	1.16756451950672e-12	3.12026832737681e-10	N/A	N/A
277	LOC107979848	18.3128289284552	-4.10236277978339	1.00660943534098	-3.49430489678528	0.000475297867773027	0.0258276861347863	N/A	N/A
278	LOC107979878	20.9150538307524	-5.93382558714155	1.53514269005337	-3.48427746884848	0.000493467622752165	0.0266374476361119	N/A	N/A
279	LOC107979891	33.3358343875418	-3.85527612831428	0.605485823309137	-5.40113988089765	6.6218763329516e-08	9.55308212210416e-06	N/A	N/A
280	LOC107979936	83.9816730852579	-2.94210130198105	0.430910898169637	-5.47013039417712	4.49704598391931e-08	6.60458050719392e-06	N/A	N/A
281	LOC107979960	85.0362011960484	-3.01992419711173	0.448715005793602	-5.42652165617701	5.74628560156044e-08	8.36392391755699e-06	N/A	N/A
282	LOC107980169	1386.38897969081	0.920896727136644	0.109921780407258	3.05612068118675	0.00224220988315531	0.0990582805289914	N/A	N/A
283	LOC107980240	91.3779770633971	-3.71857198839246	0.383579152364748	-8.16939468256484	3.09940621503869e-16	1.20301238375145e-13	N/A	N/A
284	Luzp1	3591.29185293448	1.0127455744215	0.0815787977515528	5.24380213352922	1.57300888927811e-07	2.06799926717837e-05	ENSCGRG00000005366	leucine zipper protein 1 [Source:MGI Symbol;Acc:MGI:107629]
285	Ly6d	15.0756623097048	-6.95909117906806	1.53959112490321	-4.14014381821513	3.47088146840082e-05	0.00251476931990534	ENSCGRG00000000273	lymphocyte antigen 6 complex, locus D [Source:MGI Symbol;Acc:MGI:96881]
286	Malrd1	472.569699087506	-1.52940861738502	0.142410201917293	-6.63187119987627	3.31457757366606e-11	7.40195117889098e-09	ENSCGRG00000004473	MAM and LDL receptor class A domain containing 1 [Source:MGI Symbol;Acc:MGI:1928271]
287	Map1a	69.2856642093995	-2.44687801722454	0.405205469409135	-4.59499107753508	4.32767786090942e-06	0.00041499884993262	ENSCGRG00000012713	microtubule-associated protein 1 A [Source:MGI Symbol;Acc:MGI:1306776]
288	Mdga1	97.8348797061815	-1.65972589985167	0.272756090378498	-3.94038277069849	8.13516985783827e-05	0.00548014624059832	ENSCGRG00000013043	MAM domain containing glycosylphosphatidylinositol anchor 1 [Source:MGI Symbol;Acc:MGI:1922012]
289	Megf10	3214.45934457642	0.913605330154054	0.0954172037663518	3.44427227439661	0.000572598762669664	0.0301113065452931	ENSCGRG00000011574	multiple EGF-like-domains 10 [Source:MGI Symbol;Acc:MGI:2685177]
290	Meis1	8.99793446001029	-6.90987162153141	1.6028740353099	-3.94598014658551	7.94741991370029e-05	0.00537588545365735	ENSCGRG00000008633	Meis homeobox 1 [Source:MGI Symbol;Acc:MGI:104717]
291	Mir30b	261.231528133555	1.57106586546055	0.206899179850747	4.7661057209156	1.87820733698613e-06	0.00019753894198418	N/A	N/A
292	Mmp10	84.545637105992	-1.62363777616453	0.308208195166355	-3.3700443133342	0.000751560965675995	0.0385281347875788	ENSCGRG00000008222	matrix metallopeptidase 10 [Source:MGI Symbol;Acc:MGI:97007]
293	Mmp12	794.620245338856	-2.58603264987428	0.176463960593939	-11.3398233974685	8.33124162594005e-30	7.98917064623969e-27	ENSCGRG00000006553	matrix metallopeptidase 12 [Source:MGI Symbol;Acc:MGI:97005]
294	Mmp16	147.853577863214	-1.52684743397253	0.210341360066022	-4.47788743476669	7.53853309829591e-06	0.000691960031621576	ENSCGRG00000003820	matrix metallopeptidase 16 [Source:MGI Symbol;Acc:MGI:1276107]
295	Mmp25	272.474059135441	-1.97224935688568	0.232968051903873	-5.95483734712668	2.6033061090434e-09	4.56334367630381e-07	ENSCGRG00000005820	matrix metallopeptidase 25 [Source:MGI Symbol;Acc:MGI:2443938]
296	Mpeg1	556.77245949647	-2.7746244704206	0.216849862002422	-10.0975944807149	5.66138443661711e-24	3.41821811428637e-21	ENSCGRG00000008421	macrophage expressed gene 1 [Source:MGI Symbol;Acc:MGI:1333743]
297	Mro	150.421434808051	-2.77777088949024	0.264145229745834	-8.30152560725417	1.02782892094221e-16	4.18891676729996e-14	ENSCGRG00000004226	maestro [Source:MGI Symbol;Acc:MGI:2152817]
298	Ms4a13	37.9069541048292	-2.67930525930533	0.485294541214785	-4.31561161463229	1.5916160564708e-05	0.00130384547500437	ENSCGRG00000000571	membrane-spanning 4-domains, subfamily A, member 13 [Source:MGI Symbol;Acc:MGI:1920716]
299	Mtdh	3518.84589579774	0.833033725759545	0.0809954327413187	3.06278041418301	0.0021929091011933	0.0979419292264473	ENSCGRG00000005553	metadherin [Source:MGI Symbol;Acc:MGI:1914404]
300	Myh3	29.7725935622548	-2.93502215260911	0.471475463715812	-4.9844792205443	6.21289219498446e-07	7.39288821625086e-05	N/A	N/A
301	Myo1a	119.443799459025	5.04847331964727	0.33602470532064	13.2832816999779	2.89426284739654e-40	4.71822729382585e-37	ENSCGRG00000003965	myosin IA [Source:MGI Symbol;Acc:MGI:107732]
302	Ncald	94.051406721792	1.8675216570294	0.302855918220157	4.23488226297728	2.28671483799339e-05	0.00180087078690667	ENSCGRG00000001733	neurocalcin delta [Source:MGI Symbol;Acc:MGI:1196326]
303	Ndrg1	4098.75924800063	1.19721393546953	0.0841943023394097	7.27188678730574	3.54500651125362e-13	1.03197671690101e-10	N/A	N/A
304	Negr1	43.1909311027489	2.80412741706705	0.417830479264352	5.31116092883658	1.08929085777171e-07	1.47980163028287e-05	ENSCGRG00000004041	neuronal growth regulator 1 [Source:MGI Symbol;Acc:MGI:2444846]
305	Nol4l	73.5853301544765	2.24411573332095	0.4010411030872	4.13711517305257	3.51699602234011e-05	0.00253690571487559	ENSCGRG00000017953	nucleolar protein 4-like [Source:MGI Symbol;Acc:MGI:1918765]
306	Nr4a1	768.3234162737	1.37353277081958	0.167408419967692	4.71045763558731	2.47161174171699e-06	0.000256638309639939	ENSCGRG00000016594	nuclear receptor subfamily 4, group A, member 1 [Source:MGI Symbol;Acc:MGI:1352454]
307	Olfm4	34.9008342830211	-3.65620243010363	0.870577120820504	-3.52782063292438	0.000418995971680496	0.0231541434926625	ENSCGRG00000002958	olfactomedin 4 [Source:MGI Symbol;Acc:MGI:2685142]
308	Oprm1	25.5607236928718	-3.60372346324451	0.954086089603617	-3.16403414263961	0.00155598540770819	0.071857433757674	ENSCGRG00000006423	opioid receptor, mu 1 [Source:MGI Symbol;Acc:MGI:97441]
309	Osbpl6	13.7795738433166	-5.30270690217812	1.1865430166747	-3.97604160587326	7.00718712411001e-05	0.00477954663168374	ENSCGRG00000001153	oxysterol binding protein-like 6 [Source:MGI Symbol;Acc:MGI:2139014]
310	Papln	124.775460347358	1.92797106111449	0.318994870796859	4.21012587769344	2.55228444145038e-05	0.00196261042285491	ENSCGRG00000017393	papilin, proteoglycan-like sulfated glycoprotein [Source:MGI Symbol;Acc:MGI:2386139]
311	Paqr7	481.847399732458	1.16966624678613	0.146266608357805	3.99752036797518	6.40094847783136e-05	0.00440288025677666	ENSCGRG00000009050	progestin and adipoQ receptor family member VII [Source:MGI Symbol;Acc:MGI:1919154]
312	Pcdh15	115.377482722998	-1.92190284691672	0.268815929384817	-4.97344167533203	6.57745693445599e-07	7.76997847431171e-05	ENSCGRG00000009734	protocadherin 15 [Source:MGI Symbol;Acc:MGI:1891428]
313	Pcdh17	17.3107673201103	5.27099609308164	0.89094111876872	5.25964454175892	1.44334136745428e-07	1.91295536359672e-05	ENSCGRG00000003925	protocadherin 17 [Source:MGI Symbol;Acc:MGI:2684924]
314	Pde11a	10.205445904343	-5.83093628546501	1.60010894321127	-3.27851038330907	0.00104356524972666	0.0515521233364972	N/A	N/A
315	Pde1b	338.609304590666	-2.13250112429909	0.158317196520248	-9.77492437708757	1.44265025739512e-22	8.39931589144828e-20	ENSCGRG00000012953	phosphodiesterase 1B, Ca2+-calmodulin dependent [Source:MGI Symbol;Acc:MGI:97523]
316	Pde1c	460.765325042857	-6.86921771744561	1.03196501406395	-6.0896010340279	1.13192412486618e-09	2.05029189817428e-07	ENSCGRG00000011815	phosphodiesterase 1C [Source:MGI Symbol;Acc:MGI:108413]
317	Pde3b	38.8835657525833	-2.56191906326564	0.572827679440332	-3.45122387325282	0.00055805046276844	0.0297298648498402	ENSCGRG00000012625	phosphodiesterase 3B, cGMP-inhibited [Source:MGI Symbol;Acc:MGI:1333863]
318	Phf21b	328.281833606178	-1.26707145350582	0.156506636170249	-4.3583388505179	1.3105336733586e-05	0.00110695958254362	ENSCGRG00000002623	PHD finger protein 21B [Source:MGI Symbol;Acc:MGI:2443812]
319	Phyhd1	600.902608252578	1.14931692079261	0.152549303142648	3.69948867969415	0.000216034275665931	0.0130921589661933	ENSCGRG00000004453	phytanoyl-CoA dioxygenase domain containing 1 [Source:MGI Symbol;Acc:MGI:3612860]
320	Pik3ap1	176.810403312826	-2.18410685625909	0.239072424363253	-6.68895360808387	2.24771967145265e-11	5.16089099774946e-09	ENSCGRG00000004673	phosphoinositide-3-kinase adaptor protein 1 [Source:MGI Symbol;Acc:MGI:1933177]
321	Pink1	1019.93023455666	1.12251952513698	0.126383542543335	4.25337835605852	2.10569346916901e-05	0.00166635994827151	ENSCGRG00000007396	PTEN induced putative kinase 1 [Source:MGI Symbol;Acc:MGI:1916193]
322	Plac1	477.41972962705	-1.41334181710249	0.191854593744582	-4.31774553954214	1.57631007873383e-05	0.00129782863149085	ENSCGRG00000007734	placental specific protein 1 [Source:MGI Symbol;Acc:MGI:1926287]
323	Plac8	646.001807743749	-1.17268557056283	0.125447863690553	-4.68499863251103	2.79961801747794e-06	0.00028347436596848	ENSCGRG00000013586	placenta-specific 8 [Source:MGI Symbol;Acc:MGI:2445289]
324	Plcl2	145.707813250488	-2.3504936903383	0.347511305347641	-5.08050000805285	3.76442719000207e-07	4.64906757965255e-05	ENSCGRG00000017193	phospholipase C-like 2 [Source:MGI Symbol;Acc:MGI:1352756]
325	Plekha6	236.489383889695	1.83140956210543	0.20132029435502	6.19136319752352	5.9646092735683e-10	1.15756024259179e-07	ENSCGRG00000001696	pleckstrin homology domain containing, family A member 6 [Source:MGI Symbol;Acc:MGI:2388662]
326	Plekha7	354.24842389933	1.29847664511889	0.150785234634984	4.73198948242505	2.22329935654434e-06	0.000232334782758883	N/A	N/A
327	Plekhf1	56.4892997776871	2.12767533645303	0.364875381022501	4.2280540589192	2.35721163280423e-05	0.00184746461721031	N/A	N/A
328	Plxnb3	90.9266792859688	-2.51030213943865	0.338835292080541	-5.68222875160196	1.32950670910455e-08	2.1248645462571e-06	ENSCGRG00000003374	plexin B3 [Source:MGI Symbol;Acc:MGI:2154240]
329	Pou2f3	45.0513746462544	2.11162313744113	0.468783377085579	3.25664413745046	0.00112737675470027	0.0555241566620053	ENSCGRG00000008137	POU domain, class 2, transcription factor 3 [Source:MGI Symbol;Acc:MGI:102565]
330	Ppm1k	25.7438891338337	-2.40938579061666	0.595927246342641	-3.0614866178589	0.00220240836649615	0.0980974349470499	ENSCGRG00000009059	protein phosphatase 1K (PP2C domain containing) [Source:MGI Symbol;Acc:MGI:2442111]
331	Prlr	197.051132559606	2.10991290044866	0.214922910358278	7.09533663575184	1.29036999503112e-12	3.39284059016086e-10	ENSCGRG00000009919	N/A
332	Prr5	90.9518961959384	2.06856478524484	0.267990145172224	5.53603298946028	3.09399314402433e-08	4.6273647920995e-06	ENSCGRG00000011636	proline rich 5 (renal) [Source:MGI Symbol;Acc:MGI:1924714]
333	Pstpip1	2133.51701543976	1.00675995640037	0.124096045913022	3.39895967333925	0.000676426891405682	0.0353433050759469	ENSCGRG00000004304	proline-serine-threonine phosphatase-interacting protein 1 [Source:MGI Symbol;Acc:MGI:1321396]
334	Pusl1	325.161020110921	1.06013573387953	0.148186353413685	3.20659239000137	0.00134317165918019	0.0636522801975447	ENSCGRG00000006466	pseudouridylate synthase-like 1 [Source:MGI Symbol;Acc:MGI:3047787]
335	Rcan3	1673.48928919123	0.988385255550743	0.0842555505252887	4.78808520405433	1.6838016219589e-06	0.000182995560274493	ENSCGRG00000017343	regulator of calcineurin 3 [Source:MGI Symbol;Acc:MGI:1858220]
336	Rgsl1	25.1704871220035	-2.20611640848134	0.490798597959796	-3.30309400739768	0.000956243251663748	0.0476717966012918	N/A	N/A
337	Rnf182	93.7469416018041	1.79205535937413	0.363142035263496	3.32402404964523	0.0008872854388235	0.0446436025422861	ENSCGRG00000010534	ring finger protein 182 [Source:MGI Symbol;Acc:MGI:3045355]
338	S100a5	238.302805693505	-2.2594575640545	0.218570408349092	-7.66112428476093	1.84312382535323e-14	6.53187056541485e-12	ENSCGRG00000016973	S100 calcium binding protein A5 [Source:MGI Symbol;Acc:MGI:1338915]
339	Sardh	1304.74928733646	1.26128782419373	0.12613009698488	5.36212481905603	8.22486724237039e-08	1.14599816910361e-05	ENSCGRG00000007093	sarcosine dehydrogenase [Source:MGI Symbol;Acc:MGI:2183102]
340	Sars2	556.490256532781	-1.1501297027275	0.117524808482639	-4.80891829821473	1.51749208414721e-06	0.000167149702403836	ENSCGRG00000006337	seryl-aminoacyl-tRNA synthetase 2 [Source:MGI Symbol;Acc:MGI:1919234]
341	Scn3a	143.875906066183	-1.47635122623297	0.244372988980097	-3.64765651568969	0.000264643101718822	0.01551874764108	ENSCGRG00000009410	sodium channel, voltage-gated, type III, alpha [Source:MGI Symbol;Acc:MGI:98249]
342	Scn4a	87.2911363933544	-1.97172842344405	0.401767476528914	-3.45166297357844	0.00055714317372453	0.0297298648498402	ENSCGRG00000017952	sodium channel, voltage-gated, type IV, alpha [Source:MGI Symbol;Acc:MGI:98250]
343	Sema3g	226.000797614482	3.00978799604274	0.366070176472751	6.62393620448913	3.49757760464456e-11	7.70506893390751e-09	ENSCGRG00000014142	sema domain, immunoglobulin domain (Ig), short basic domain, secreted, (semaphorin) 3G [Source:MGI Symbol;Acc:MGI:3041242]
344	Shank2	57.0005655634631	-3.53841403208064	0.459881920136005	-6.42219535502946	1.34322883528539e-10	2.77181221174967e-08	ENSCGRG00000000697	SH3/ankyrin domain gene 2 [Source:MGI Symbol;Acc:MGI:2671987]
345	She	59.455579502033	1.80065914193964	0.352547321895647	3.44832187259767	0.000564081395582508	0.029856022437617	ENSCGRG00000010199	src homology 2 domain-containing transforming protein E [Source:MGI Symbol;Acc:MGI:1099462]
346	Slc14a1	1144.21414861975	-1.01855109732442	0.10886288768889	-3.98288715105902	6.80830887704448e-05	0.00466340551737728	ENSCGRG00000017124	solute carrier family 14 (urea transporter), member 1 [Source:MGI Symbol;Acc:MGI:1351654]
347	Slc1a2	299.510411195397	-1.34275253712888	0.197726871664687	-3.83250910727405	0.000126842902020556	0.00817309481715058	ENSCGRG00000006074	solute carrier family 1 (glial high affinity glutamate transporter), member 2 [Source:MGI Symbol;Acc:MGI:101931]
348	Smco2	68.2968885354504	2.3415185500198	0.407600445056964	4.30950473828154	1.63620553181676e-05	0.00132703594923766	ENSCGRG00000013841	single-pass membrane protein with coiled-coil domains 2 [Source:MGI Symbol;Acc:MGI:1916621]
349	Snx10	407.541317061979	1.48870366375971	0.143107309459124	6.31512930020316	2.69935689541695e-10	5.36645318403502e-08	ENSCGRG00000009588	sorting nexin 10 [Source:MGI Symbol;Acc:MGI:1919232]
350	Sorcs3	63.9080744144514	-4.21754576139473	0.674208124624283	-5.38792566864707	7.12755167194255e-08	1.01923988908778e-05	N/A	N/A
351	Sorl1	84.9629233809292	-1.94582345253227	0.348005730863439	-3.91045557909255	9.21222015847733e-05	0.00610478101721534	N/A	N/A
352	Spta1	158.352510181324	-1.87490823982976	0.234679949256498	-5.49661674631918	3.87146825063175e-08	5.73751594743625e-06	ENSCGRG00000002237	spectrin alpha, erythrocytic 1 [Source:MGI Symbol;Acc:MGI:98385]
353	St14	294.862312757467	-1.8588528114124	0.177193509394085	-7.18926057194376	6.51431462002731e-13	1.79993825314721e-10	ENSCGRG00000004329	suppression of tumorigenicity 14 (colon carcinoma) [Source:MGI Symbol;Acc:MGI:1338881]
354	St3gal1	6529.20525925726	1.37117754372047	0.107604754744401	7.30650838679799	2.74173396867251e-13	8.27699021431468e-11	ENSCGRG00000000253	N/A
355	Stk3	1355.46962523006	0.965212625744328	0.0971251341497643	3.91505379479669	9.03840534595969e-05	0.0060140442428504	ENSCGRG00000002291	N/A
356	Stmnd1	12.2008781567165	-3.74779016173314	1.0359875851003	-3.05295903783033	0.00226596867063326	0.0995682513980145	ENSCGRG00000008354	stathmin domain containing 1 [Source:MGI Symbol;Acc:MGI:2686420]
357	Sytl2	137.720929594226	-1.4662961101975	0.211376876186308	-4.16948923353157	3.05283036396846e-05	0.00228290094465201	ENSCGRG00000009112	synaptotagmin-like 2 [Source:MGI Symbol;Acc:MGI:1933366]
358	Testin-2	20.2972148881957	-2.96561863474162	0.70100871678414	-3.39604355412536	0.000683674798498201	0.035607880399737	ENSCGRG00000014031	RIKEN cDNA 4930486L24 gene [Source:MGI Symbol;Acc:MGI:1922258]
359	Thsd7b	20.1690170678761	3.01827189212776	0.58021098708316	4.19383542466053	2.74277008300922e-05	0.00207054404963277	ENSCGRG00000014014	thrombospondin, type I, domain containing 7B [Source:MGI Symbol;Acc:MGI:2443925]
360	Tmprss11f	18.3959791623636	-3.88031799382801	0.747782345496739	-4.40683778234669	1.04890682036575e-05	0.000914399945754139	ENSCGRG00000012915	transmembrane protease, serine 11f [Source:MGI Symbol;Acc:MGI:2442348]
361	Tnc	3426.88100599186	3.86335853222007	0.251744995596903	13.0226860070272	9.09156331839962e-39	1.14008204012731e-35	ENSCGRG00000014015	tenascin C [Source:MGI Symbol;Acc:MGI:101922]
362	Tnfsf18	66.1590029305026	1.88443937090255	0.351899944268646	3.69274531396161	0.000221846170527164	0.0132960892350508	ENSCGRG00000008329	tumor necrosis factor (ligand) superfamily, member 18 [Source:MGI Symbol;Acc:MGI:2673064]
363	Tprg1	68.0957073871413	-1.65011536191707	0.336844506580235	-3.16215001399227	0.00156608863562333	0.0721197088642134	ENSCGRG00000012293	transformation related protein 63 regulated [Source:MGI Symbol;Acc:MGI:1918588]
364	Trem1	209.032028693524	1.89709288164751	0.265053681433299	4.95043258343332	7.40487052846041e-07	8.68447477373824e-05	ENSCGRG00000004813	N/A
365	Trim54	25.5613071125879	-2.27687263395661	0.550789710688048	-3.07178965112096	0.00212779611540277	0.0956598209789836	ENSCGRG00000007705	tripartite motif-containing 54 [Source:MGI Symbol;Acc:MGI:1889623]
366	Tuba8	32.8869810154828	-9.0765032548299	1.49013379744281	-5.69850893166834	1.20859802843383e-08	1.95624460095893e-06	ENSCGRG00000016212	tubulin, alpha 8 [Source:MGI Symbol;Acc:MGI:1858225]
367	Unc5d	449.962715318115	-1.56978363836633	0.265590799128733	-3.7080393630949	0.000208870193764512	0.0127052309654816	ENSCGRG00000008230	unc-5 netrin receptor D [Source:MGI Symbol;Acc:MGI:2389364]
368	Wdfy4	1241.23986955567	-1.93165523346157	0.129715484683774	-10.3818964715233	2.99760413711802e-25	2.12464968014339e-22	ENSCGRG00000015574	WD repeat and FYVE domain containing 4 [Source:MGI Symbol;Acc:MGI:3584510]
369	Wdr81	2324.63682858239	0.937606956937461	0.103274010834102	3.41464859714598	0.000638643468249343	0.033476417425726	ENSCGRG00000000887	WD repeat domain 81 [Source:MGI Symbol;Acc:MGI:2681828]
370	Zbtb5	560.785674999838	-1.06135024860063	0.127561708670923	-3.73456700167315	0.00018803842686227	0.0115240693034162	ENSCGRG00000005417	zinc finger and BTB domain containing 5 [Source:MGI Symbol;Acc:MGI:1924601]
371	Zdhhc9	69.6995614055473	-1.75774986877601	0.367032924664868	-3.1953192458843	0.00139676244147737	0.0652881120016916	ENSCGRG00000015497	zinc finger, DHHC domain containing 9 [Source:MGI Symbol;Acc:MGI:2444393]
