# Supplementary material for: Defining lncRNAs Correlated with CHO Cell Growth and IgG Productivity by RNA-Seq
Source: iScience. 2019 Dec 18;23(1):100785. doi: 10.1016/j.isci.2019.100785 (PMC6971398; doi:10.1016/j.isci.2019.100785)
Supplement: Data S2. qRT-PCR Analysis of a Representative Group of Differentially Expressed Coding and Non-coding RNAs to Validate RNAseq Data, Related to Figure 3 [file mmc3.xlsx]

## Sheet: RT-qPCR v RNA-Seq
	Gene	Condition	B2M_FC	B-Act_FC	DESeq2
	Gadd45a	3080_D12 v 3080_D4	-	1.1	-
	Por	3080_D12 v 3080_D4	-	2.2	2.62
	Bcl6	3080_D12 v 3080_D4	-	3.3	-
	Ccna2	3080_D12 v 3080_D4	-	-4.7	-
	Top2a	3080_D12 v 3080_D4	-	-	-
	Aurkb	3080_D12 v 3080_D4	-	-3.3	-
	Gadd45a	3068_D12 v 3068_D4	1.1	1.9	-
	Por	3068_D12 v 3068_D4	1.1	1.9	-
	Bcl6	3068_D12 v 3068_D4	-1.4	1.3	-
	Ccna2	3068_D12 v 3068_D4	-15	-8.6	-12.1047
	Top2a	3068_D12 v 3068_D4	-17.6	-10.1	-11.4854
	Aurkb	3068_D12 v 3068_D4	-19.2	-11	-13.6018
	Gadd45a	3080_D12 v 3068 D12	-	1	-
	Por	3080_D12 v 3068 D12	-	-1.5	-
	Bcl6	3080_D12 v 3068 D12	-	2.7	-
	Ccna2	3080_D12 v 3068 D12	-	2.6	2.8646
	Top2a	3080_D12 v 3068 D12	-	3.4	3.3637
	Aurkb	3080_D12 v 3068 D12	-	3.6	3.0673
	Rad51_1	3478 D12 v 3478 D4	-6.8	-4.5	-6.29767
	Bcl6	3478 D12 v 3478 D4	1	1.5	2.33904
	Ccna2	3478 D12 v 3478 D4	-11.9	-7.8	-8.1303
	Top2a	3478 D12 v 3478 D4	-11	-7.2	-8.18972
	Aurkb	3478 D12 v 3478 D4	-14.6	-9.6	-9.47208
	Rad51_1	3077 D12 v 3077 D4	-11.2	-4.4	-5.28038
	Bcl6	3077 D12 v 3077 D4	1.8	4.4	-
	Ccna2	3077 D12 v 3077 D4	-15	-5.9	-7.32162
	Top2a	3077 D12 v 3077 D4	-13.5	-5.3	-6.30998
	Aurkb	3077 D12 v 3077 D4	-12.3	-4.9	-7.38448
	PVT1_1	3080 v 3478 D12	2.1	2.6	2.12518
	Gas5_1	3478 D12 v 3478 D4	-3.6	-6.7	-2.46493
	Gas5_2	3478 D12 v 3478 D4	-3.5	-6.4	-3.58128
	PVT1_1	3478 D12 v 3478 D4	2.1	1.1	-
	Adapt15	3478 D12 v 3478 D4	-3.8	-7	-5.21439
	Gas5_1	3077 v 3478 D12	2.6	2.3	0
	Gas5_2	3077 v 3478 D12	2.3	2	2.40205
	PVT1_1	3077 v 3478 D12	1.3	1.2	3.58985
	Adapt15	3077 v 3478 D12	2.3	2.1	3.3613
	Aurkb	3068 v 3478 D12	-1.8	-1.7	-2.2576
	Trmt61a	3068 v 3478 D12	-2.5	-2.5	2.28943
	Gas5_1	3068 v 3478 D12	2.5	2.6	2.17212
	Gas5_2	3068 v 3478 D12	2.7	2.8	2.54607
	Adapt15	3068 v 3478 D12	2.8	2.9	2.86221
	PVT1_1	3068 v 3478 D12	1.9	2	2.71093

## Sheet: Primers
Gene	RefSeq	Primer FW	Primer RV	Product Length
B2M		acggagtttacacccactgc	cagacctccatgatgcttga
B-Actin		AGCTGAGAGGGAAATTGTGCG	GCAACGGAACCGCTCATT
Gadd45a	XM_007609277.1	GTGACGAACCCACATTCATC	ACTGGAACCCACTGATCCAT	98
Por	NM_001244275.1	GAGACAGAGAGCACCTGTGGA	AGGTGTTCTGCACGTCTTTGG	99
Bcl6	XM_007608753.2	GCCGCGGTGTTTGTATTTTGG	TGCACCAAGGGGGAAAAATGA	101
Ccna2	XM_007636699.1	ACCTACCTCAGAGCAGCACA	GTGTCTCTGGTGGGTTGAGA	100
Top2a	NM_001246738.1	CTGAGGGAATTGGTACCGGG	GGCAGAGGCTCTTCTCCATC	103
Aurkb	XM_007608246.2	AGCCACAGTGAGACATACCG	AGCCGATCTGAGGGTTTATG	119
Rad51_1	NM_001246757.1	ACACCGAGGGTACGTTTAGG	GTGTTGAACCCTCGAGCATA	109
Rad51_2	NM_001246757.1	ACCAACCAGGTAGTAGCCCA	GCCTGGTTGTTGATGCATGG	103
PVT1_1	XR_478426.2	TTGTAGCATCCCAAGGCCAG	CCTCACGTGGGGATTCTCTG	120
Gas5_1	XR_478428.1	TGCTATGTGTTTTGGCCTGC	AAAACCTAACCAAGCCCGGA	93
Gas5_2	XR_001722804.1	TGGAATCCAACACCGGCTAT	ACGAGACAACACACGCAGAT	82
Adapt15	NR_045124.1	GAATTCAGTGTAGGCCGGGA	TGAACAGAGCTGGCAATGACT	104
Trmt61a	XM_003498782.3	AGTTCCAGGAGCATCGTGTG	AGAAGACAGCATCAGCCACG	99
