# Supplementary material for: Defining lncRNAs Correlated with CHO Cell Growth and IgG Productivity by RNA-Seq
Source: iScience. 2019 Dec 18;23(1):100785. doi: 10.1016/j.isci.2019.100785 (PMC6971398; doi:10.1016/j.isci.2019.100785)
Supplement: Data S3. Comparison of the Regulated Expression of Coding Genes in This Study with Those Reported in a Previous Meta-analysis Comparing Transcriptomics Studies in CHO Cells (Tamošaitis & Smales, 2018), Related to Table 3 [file mmc4.xlsx]

## Sheet: List of genes
Genes identified in Tamošaitis, L., & Smales, C. M. (2018)
﻿Cd36
Nedd4
Mcm5
Slc25a20
Atp6ap2
Cbx5
Hspa8
Tuba1b
Mthfd1
Ccnb2
Cdc20
Serpinh1
Kpna4
Ctsl
Hnrnpk
Rab10
Eif5a
Acaa2
Cct3
Kpnb1
Retsat
Bsg
Itgb1
Hadhb
Grb2
Vim
App
Lamp1
Ldha
Glul
Lamp2
Mrpl14
Npc1
Anxa2
Eif6
Hdgf
Mcm7
Atic
Ccl2
Rsu1

## Sheet: DAVI
Genes	N of occurrences in DAVI DE genes
Cd36	8
Hspa8	6
Serpinh1	6
Vim	6
Ccnb2	4
Mcm5	3
Cbx5	3
Tuba1b	3
Cdc20	3
Npc1	3
Hdgf	3
Mcm7	3
Hnrnpk	2
Cct3	2
Kpnb1	2
Bsg	2
Mthfd1	1
Acaa2	1
App	1
Lamp1	1
Anxa2	1
Eif6	1
Atic	1
Nedd4	0
Slc25a20	0
Atp6ap2	0
Kpna4	0
Ctsl	0
Rab10	0
Eif5a	0
Retsat	0
Itgb1	0
Hadhb	0
Grb2	0
Ldha	0
Glul	0
Lamp2	0
Mrpl14	0
Ccl2	0
Rsu1	0

## Sheet: JCE
Genes	N of occurrences in JCE DE genes
_Cd36	6
Bsg	4
Rsu1	4
Vim	3
Slc25a20	2
Serpinh1	1
Acaa2	1
Nedd4	0
Mcm5	0
Atp6ap2	0
Cbx5	0
Hspa8	0
Tuba1b	0
Mthfd1	0
Ccnb2	0
Cdc20	0
Kpna4	0
Ctsl	0
Hnrnpk	0
Rab10	0
Eif5a	0
Cct3	0
Kpnb1	0
Retsat	0
Itgb1	0
Hadhb	0
Grb2	0
App	0
Lamp1	0
Ldha	0
Glul	0
Lamp2	0
Mrpl14	0
Npc1	0
Anxa2	0
Eif6	0
Hdgf	0
Mcm7	0
Atic	0
Ccl2	0

## Sheet: ST
Genes	N of occurrences in JCE Seed-Train DE genes
Mcm5	3
Mcm7	2
Cdc20	1
Kpnb1	1
App	1
Lamp2	1
_Cd36	0
Nedd4	0
Slc25a20	0
Atp6ap2	0
Cbx5	0
Hspa8	0
Tuba1b	0
Mthfd1	0
Ccnb2	0
Serpinh1	0
Kpna4	0
Ctsl	0
Hnrnpk	0
Rab10	0
Eif5a	0
Acaa2	0
Cct3	0
Retsat	0
Bsg	0
Itgb1	0
Hadhb	0
Grb2	0
Vim	0
Lamp1	0
Ldha	0
Glul	0
Mrpl14	0
Npc1	0
Anxa2	0
Eif6	0
Hdgf	0
Atic	0
Ccl2	0
Rsu1	0
